# Supplementary material for: From Feasting to Fasting: The Arginine Pathway as a Metabolic Switch in Nitrogen-Deprived Chlamydomonas reinhardtii
Source: Cells. 2023 May 13;12(10):1379. doi: 10.3390/cells12101379 (PMC10216424; doi:10.3390/cells12101379)
Supplement: Supplementary file 1 [file cells-12-01379-s001.zip]

Archive with 50 entries (50 files):
- Figure S1, Blaby et al. (2013) -N transcriptomics dataset. Pathway = Arg catabolism to polyamines and NO.png
- Figure S10, Blaby et al. (2013) -N transcriptomics dataset. Pathway = acetyl-CoA synthesis from pyruvate.png
- Figure S11, Boyle et al. (2012) -N transcriptomics dataset. Pathway = acetyl-CoA synthesis from pyruvate.png
- Figure S12, Goodenough et al. (2014) -N transcriptomics dataset. Pathway = acetyl-CoA synthesis from pyruvate.png
- Figure S2, Boyle et al. (2012) -N transcriptomics dataset. Pathway = Arg catabolism to polyamines and NO.png
- Figure S3, Goodenough et al. (2014) -N transcriptomics dataset. Pathway = Arg catabolism to polyamines and NO.png
- Figure S4, Blaby et al. (2013) -N transcriptomics dataset. Pathways = de novo fatty acid and TAG synthesis.png
- Figure S5, Boyle et al. (2012) -N transcriptomics dataset. Pathways = de novo fatty acid and TAG synthesis.png
- Figure S6, Goodenough et al. (2014) -N transcriptomics dataset. Pathways = de novo fatty acid and TAG synthesis.png
- Figure S7, Blaby et al. (2013) -N transcriptomics dataset. Pathway = acetate assimilation.png
- Figure S8, Boyle et al. (2012) -N transcriptomics dataset. Pathway = acetate assimilation.png
- Figure S9, Goodenough et al. (2014) -N transcriptomics dataset. Pathway = acetate assimilation.png
- M2 targets Arg Met_Phytozome annotation.tsv
- M3 _MAST_Genes_ annotations_Phytozome.tsv
- MAST_Annotation_1001_1554c.tsv
- MAST_annotation_500_a.tsv
- MAST_annotation_501_1000b.tsv
- MAST_annotation_All_MAST_genes annotation.tsv
- MAST_annotation_All_MAST_genes annotation.tsv.xlsx
- MAST_annotation_All_MAST_genes_ annotation.tsv.xlsx
- metabolite and gene_protein IDs list.xlsx
- Suppl. Material S10.txt
- Suppl. Material S11.txt
- Suppl. Material S12.xlsx
- Suppl. Material S13.txt
- Suppl. Material S14.txt
- Suppl. Material S15.txt
- Suppl. Material S16.txt
- Suppl. Material S17.txt
- Suppl. Material S18.txt
- Suppl. Material S19.txt
- Suppl. Material S1a.xlsx
- Suppl. Material S1b.xlsx
- Suppl. Material S1c.xlsx
- Suppl. Material S1d.xlsx
- Suppl. Material S1e.xlsx
- Suppl. Material S2.tsv
- Suppl. Material S20.txt
- Suppl. Material S21.txt
- Suppl. Material S22.txt
- Suppl. Material S23.txt
- Suppl. Material S24.txt
- Suppl. Material S25_Arg up regulated Annotation.tsv
- Suppl. Material S3.tsv
- Suppl. Material S4.tsv
- Suppl. Material S5.txt
- Suppl. Material S6.txt
- Suppl. Material S7.txt
- Suppl. Material S8.txt
- Suppl. Material S9.txt
