# Supplementary material for: From Feasting to Fasting: The Arginine Pathway as a Metabolic Switch in Nitrogen-Deprived Chlamydomonas reinhardtii
Source: Cells. 2023 May 13;12(10):1379. doi: 10.3390/cells12101379 (PMC10216424; doi:10.3390/cells12101379)
Supplement: Supplementary file 1 [file cells-12-01379-s001.zip › M2 targets Arg Met_Phytozome annotation.tsv]

Organism	Views	Description
C.reinhardtii v5.6	https://phytozome-next.jgi.doe.gov/report/gene/Creinhardtii_v5_6/Cre16.g676670 https://phytozome-next.jgi.doe.gov/jbrowse/index.html?data=genomes%2FCreinhardtii_v5_6&loc=Cre16.g676670	Cre16.g676670 - (1 of 88) PTHR15535 - TRANSMEMBRANE PROTEIN 2-RELATED
C.reinhardtii v5.6	https://phytozome-next.jgi.doe.gov/report/gene/Creinhardtii_v5_6/Cre08.g364000 https://phytozome-next.jgi.doe.gov/jbrowse/index.html?data=genomes%2FCreinhardtii_v5_6&loc=Cre08.g364000	Cre08.g364000 - (1 of 1) PTHR22847//PTHR22847:SF460 - WD40 REPEAT PROTEIN // SUBFAMILY NOT NAMED
C.reinhardtii v5.6	https://phytozome-next.jgi.doe.gov/report/gene/Creinhardtii_v5_6/Cre22.g753997 https://phytozome-next.jgi.doe.gov/jbrowse/index.html?data=genomes%2FCreinhardtii_v5_6&loc=Cre22.g753997	Cre22.g753997
C.reinhardtii v5.6	https://phytozome-next.jgi.doe.gov/report/gene/Creinhardtii_v5_6/Cre06.g283150 https://phytozome-next.jgi.doe.gov/jbrowse/index.html?data=genomes%2FCreinhardtii_v5_6&loc=Cre06.g283150	Cre06.g283150
C.reinhardtii v5.6	https://phytozome-next.jgi.doe.gov/report/gene/Creinhardtii_v5_6/Cre02.g142166 https://phytozome-next.jgi.doe.gov/jbrowse/index.html?data=genomes%2FCreinhardtii_v5_6&loc=Cre02.g142166	Cre02.g142166 - (1 of 28) PTHR31600//PTHR31600:SF2 - FAMILY NOT NAMED // TINY MACROCYSTS PROTEIN B-RELATED
C.reinhardtii v5.6	https://phytozome-next.jgi.doe.gov/report/gene/Creinhardtii_v5_6/Cre01.g009000 https://phytozome-next.jgi.doe.gov/jbrowse/index.html?data=genomes%2FCreinhardtii_v5_6&loc=Cre01.g009000	Cre01.g009000
C.reinhardtii v5.6	https://phytozome-next.jgi.doe.gov/report/gene/Creinhardtii_v5_6/Cre05.g238364 https://phytozome-next.jgi.doe.gov/jbrowse/index.html?data=genomes%2FCreinhardtii_v5_6&loc=Cre05.g238364	Cre05.g238364
C.reinhardtii v5.6	https://phytozome-next.jgi.doe.gov/report/gene/Creinhardtii_v5_6/Cre06.g271650 https://phytozome-next.jgi.doe.gov/jbrowse/index.html?data=genomes%2FCreinhardtii_v5_6&loc=Cre06.g271650	Cre06.g271650
C.reinhardtii v5.6	https://phytozome-next.jgi.doe.gov/report/gene/Creinhardtii_v5_6/Cre10.g431850 https://phytozome-next.jgi.doe.gov/jbrowse/index.html?data=genomes%2FCreinhardtii_v5_6&loc=Cre10.g431850	Cre10.g431850 - Phosphoglycerate mutase family protein
C.reinhardtii v5.6	https://phytozome-next.jgi.doe.gov/report/gene/Creinhardtii_v5_6/Cre10.g450400 https://phytozome-next.jgi.doe.gov/jbrowse/index.html?data=genomes%2FCreinhardtii_v5_6&loc=Cre10.g450400	Cre10.g450400 - NADH:ubiquinone oxidoreductase 24 kDa subunit
C.reinhardtii v5.6	https://phytozome-next.jgi.doe.gov/report/gene/Creinhardtii_v5_6/Cre09.g393650 https://phytozome-next.jgi.doe.gov/jbrowse/index.html?data=genomes%2FCreinhardtii_v5_6&loc=Cre09.g393650	Cre09.g393650 - (1 of 1) PF00069//PF01590 - Protein kinase domain (Pkinase) // GAF domain (GAF)
C.reinhardtii v5.6	https://phytozome-next.jgi.doe.gov/report/gene/Creinhardtii_v5_6/Cre01.g027550 https://phytozome-next.jgi.doe.gov/jbrowse/index.html?data=genomes%2FCreinhardtii_v5_6&loc=Cre01.g027550	Cre01.g027550 - (1 of 3) PTHR24291//PTHR24291:SF54 - FAMILY NOT NAMED // PROTEIN LUTEIN DEFICIENT 5, CHLOROPLASTIC
C.reinhardtii v5.6	https://phytozome-next.jgi.doe.gov/report/gene/Creinhardtii_v5_6/Cre08.g358552 https://phytozome-next.jgi.doe.gov/jbrowse/index.html?data=genomes%2FCreinhardtii_v5_6&loc=Cre08.g358552	Cre08.g358552
C.reinhardtii v5.6	https://phytozome-next.jgi.doe.gov/report/gene/Creinhardtii_v5_6/Cre09.g386600 https://phytozome-next.jgi.doe.gov/jbrowse/index.html?data=genomes%2FCreinhardtii_v5_6&loc=Cre09.g386600	Cre09.g386600
C.reinhardtii v5.6	https://phytozome-next.jgi.doe.gov/report/gene/Creinhardtii_v5_6/Cre02.g073400 https://phytozome-next.jgi.doe.gov/jbrowse/index.html?data=genomes%2FCreinhardtii_v5_6&loc=Cre02.g073400	Cre02.g073400 - (1 of 1) K01410 - mitochondrial intermediate peptidase [EC:3.4.24.59] (MIPEP)
C.reinhardtii v5.6	https://phytozome-next.jgi.doe.gov/report/gene/Creinhardtii_v5_6/Cre16.g692003 https://phytozome-next.jgi.doe.gov/jbrowse/index.html?data=genomes%2FCreinhardtii_v5_6&loc=Cre16.g692003	Cre16.g692003
C.reinhardtii v5.6	https://phytozome-next.jgi.doe.gov/report/gene/Creinhardtii_v5_6/Cre06.g278277 https://phytozome-next.jgi.doe.gov/jbrowse/index.html?data=genomes%2FCreinhardtii_v5_6&loc=Cre06.g278277	Cre06.g278277
C.reinhardtii v5.6	https://phytozome-next.jgi.doe.gov/report/gene/Creinhardtii_v5_6/Cre02.g141466 https://phytozome-next.jgi.doe.gov/jbrowse/index.html?data=genomes%2FCreinhardtii_v5_6&loc=Cre02.g141466	Cre02.g141466 - (1 of 8) PF12851 - Oxygenase domain of the 2OGFeDO superfamily (Tet_JBP)
C.reinhardtii v5.6	https://phytozome-next.jgi.doe.gov/report/gene/Creinhardtii_v5_6/Cre02.g141206 https://phytozome-next.jgi.doe.gov/jbrowse/index.html?data=genomes%2FCreinhardtii_v5_6&loc=Cre02.g141206	Cre02.g141206
C.reinhardtii v5.6	https://phytozome-next.jgi.doe.gov/report/gene/Creinhardtii_v5_6/Cre06.g293516 https://phytozome-next.jgi.doe.gov/jbrowse/index.html?data=genomes%2FCreinhardtii_v5_6&loc=Cre06.g293516	Cre06.g293516 - Inactive Deg protease
C.reinhardtii v5.6	https://phytozome-next.jgi.doe.gov/report/gene/Creinhardtii_v5_6/Cre03.g190500 https://phytozome-next.jgi.doe.gov/jbrowse/index.html?data=genomes%2FCreinhardtii_v5_6&loc=Cre03.g190500	Cre03.g190500 - Glucosidase IIa
C.reinhardtii v5.6	https://phytozome-next.jgi.doe.gov/report/gene/Creinhardtii_v5_6/Cre09.g403650 https://phytozome-next.jgi.doe.gov/jbrowse/index.html?data=genomes%2FCreinhardtii_v5_6&loc=Cre09.g403650	Cre09.g403650 - (1 of 1) KOG0198//KOG0581//KOG0583//KOG0598 - MEKK and related serine/threonine protein kinases // Mitogen-activated protein kinase kinase (MAP2K) // Serine/threonine protein kinase // Ribosomal protein S6 kinase and related proteins
C.reinhardtii v5.6	https://phytozome-next.jgi.doe.gov/report/gene/Creinhardtii_v5_6/Cre02.g144050 https://phytozome-next.jgi.doe.gov/jbrowse/index.html?data=genomes%2FCreinhardtii_v5_6&loc=Cre02.g144050	Cre02.g144050 - Exostosin-like glycosyltransferase 36
C.reinhardtii v5.6	https://phytozome-next.jgi.doe.gov/report/gene/Creinhardtii_v5_6/Cre09.g398983 https://phytozome-next.jgi.doe.gov/jbrowse/index.html?data=genomes%2FCreinhardtii_v5_6&loc=Cre09.g398983	Cre09.g398983
C.reinhardtii v5.6	https://phytozome-next.jgi.doe.gov/report/gene/Creinhardtii_v5_6/Cre01.g049200 https://phytozome-next.jgi.doe.gov/jbrowse/index.html?data=genomes%2FCreinhardtii_v5_6&loc=Cre01.g049200	Cre01.g049200 - (1 of 4) PTHR10334//PTHR10334:SF224 - CYSTEINE-RICH SECRETORY PROTEIN-RELATED // SUBFAMILY NOT NAMED
C.reinhardtii v5.6	https://phytozome-next.jgi.doe.gov/report/gene/Creinhardtii_v5_6/Cre03.g167712 https://phytozome-next.jgi.doe.gov/jbrowse/index.html?data=genomes%2FCreinhardtii_v5_6&loc=Cre03.g167712	Cre03.g167712 - (1 of 2) PTHR19297//PTHR19297:SF85 - GLYCOSYLTRANSFERASE 14 FAMILY MEMBER // SUBFAMILY NOT NAMED
C.reinhardtii v5.6	https://phytozome-next.jgi.doe.gov/report/gene/Creinhardtii_v5_6/Cre18.g748597 https://phytozome-next.jgi.doe.gov/jbrowse/index.html?data=genomes%2FCreinhardtii_v5_6&loc=Cre18.g748597	Cre18.g748597
C.reinhardtii v5.6	https://phytozome-next.jgi.doe.gov/report/gene/Creinhardtii_v5_6/Cre09.g386167 https://phytozome-next.jgi.doe.gov/jbrowse/index.html?data=genomes%2FCreinhardtii_v5_6&loc=Cre09.g386167	Cre09.g386167
C.reinhardtii v5.6	https://phytozome-next.jgi.doe.gov/report/gene/Creinhardtii_v5_6/Cre16.g649400 https://phytozome-next.jgi.doe.gov/jbrowse/index.html?data=genomes%2FCreinhardtii_v5_6&loc=Cre16.g649400	Cre16.g649400 - Putative RNA methyl transferase
C.reinhardtii v5.6	https://phytozome-next.jgi.doe.gov/report/gene/Creinhardtii_v5_6/Cre12.g485632 https://phytozome-next.jgi.doe.gov/jbrowse/index.html?data=genomes%2FCreinhardtii_v5_6&loc=Cre12.g485632	Cre12.g485632 - Probable transposon-derived protein of Chlamydomonas-Specific family B
C.reinhardtii v5.6	https://phytozome-next.jgi.doe.gov/report/gene/Creinhardtii_v5_6/Cre48.g761147 https://phytozome-next.jgi.doe.gov/jbrowse/index.html?data=genomes%2FCreinhardtii_v5_6&loc=Cre48.g761147	Cre48.g761147
C.reinhardtii v5.6	https://phytozome-next.jgi.doe.gov/report/gene/Creinhardtii_v5_6/Cre19.g750597 https://phytozome-next.jgi.doe.gov/jbrowse/index.html?data=genomes%2FCreinhardtii_v5_6&loc=Cre19.g750597	Cre19.g750597 - Conserved Serine/Threonine Protein Kinase
C.reinhardtii v5.6	https://phytozome-next.jgi.doe.gov/report/gene/Creinhardtii_v5_6/Cre02.g102050 https://phytozome-next.jgi.doe.gov/jbrowse/index.html?data=genomes%2FCreinhardtii_v5_6&loc=Cre02.g102050	Cre02.g102050 - Flagellar Associated Protein 328
C.reinhardtii v5.6	https://phytozome-next.jgi.doe.gov/report/gene/Creinhardtii_v5_6/Cre26.g756897 https://phytozome-next.jgi.doe.gov/jbrowse/index.html?data=genomes%2FCreinhardtii_v5_6&loc=Cre26.g756897	Cre26.g756897
C.reinhardtii v5.6	https://phytozome-next.jgi.doe.gov/report/gene/Creinhardtii_v5_6/Cre10.g463550 https://phytozome-next.jgi.doe.gov/jbrowse/index.html?data=genomes%2FCreinhardtii_v5_6&loc=Cre10.g463550	Cre10.g463550 - (1 of 2) KOG0580//KOG0581//KOG0583 - Serine/threonine protein kinase // Mitogen-activated protein kinase kinase (MAP2K) // Serine/threonine protein kinase
C.reinhardtii v5.6	https://phytozome-next.jgi.doe.gov/report/gene/Creinhardtii_v5_6/Cre15.g639100 https://phytozome-next.jgi.doe.gov/jbrowse/index.html?data=genomes%2FCreinhardtii_v5_6&loc=Cre15.g639100	Cre15.g639100 - Flagellar Associated Protein 195
C.reinhardtii v5.6	https://phytozome-next.jgi.doe.gov/report/gene/Creinhardtii_v5_6/Cre06.g302950 https://phytozome-next.jgi.doe.gov/jbrowse/index.html?data=genomes%2FCreinhardtii_v5_6&loc=Cre06.g302950	Cre06.g302950 - (1 of 48) PF05548 - Gametolysin peptidase M11 (Peptidase_M11)
C.reinhardtii v5.6	https://phytozome-next.jgi.doe.gov/report/gene/Creinhardtii_v5_6/Cre01.g049250 https://phytozome-next.jgi.doe.gov/jbrowse/index.html?data=genomes%2FCreinhardtii_v5_6&loc=Cre01.g049250	Cre01.g049250
C.reinhardtii v5.6	https://phytozome-next.jgi.doe.gov/report/gene/Creinhardtii_v5_6/Cre04.g213750 https://phytozome-next.jgi.doe.gov/jbrowse/index.html?data=genomes%2FCreinhardtii_v5_6&loc=Cre04.g213750	Cre04.g213750
C.reinhardtii v5.6	https://phytozome-next.jgi.doe.gov/report/gene/Creinhardtii_v5_6/Cre07.g344260 https://phytozome-next.jgi.doe.gov/jbrowse/index.html?data=genomes%2FCreinhardtii_v5_6&loc=Cre07.g344260	Cre07.g344260
C.reinhardtii v5.6	https://phytozome-next.jgi.doe.gov/report/gene/Creinhardtii_v5_6/Cre03.g144544 https://phytozome-next.jgi.doe.gov/jbrowse/index.html?data=genomes%2FCreinhardtii_v5_6&loc=Cre03.g144544	Cre03.g144544
C.reinhardtii v5.6	https://phytozome-next.jgi.doe.gov/report/gene/Creinhardtii_v5_6/Cre05.g234600 https://phytozome-next.jgi.doe.gov/jbrowse/index.html?data=genomes%2FCreinhardtii_v5_6&loc=Cre05.g234600	Cre05.g234600
C.reinhardtii v5.6	https://phytozome-next.jgi.doe.gov/report/gene/Creinhardtii_v5_6/Cre16.g694403 https://phytozome-next.jgi.doe.gov/jbrowse/index.html?data=genomes%2FCreinhardtii_v5_6&loc=Cre16.g694403	Cre16.g694403
C.reinhardtii v5.6	https://phytozome-next.jgi.doe.gov/report/gene/Creinhardtii_v5_6/Cre06.g302900 https://phytozome-next.jgi.doe.gov/jbrowse/index.html?data=genomes%2FCreinhardtii_v5_6&loc=Cre06.g302900	Cre06.g302900 - (1 of 1) PTHR23180//PTHR23180:SF203 - CENTAURIN/ARF // CENTAURIN BETA 1A
C.reinhardtii v5.6	https://phytozome-next.jgi.doe.gov/report/gene/Creinhardtii_v5_6/Cre16.g669193 https://phytozome-next.jgi.doe.gov/jbrowse/index.html?data=genomes%2FCreinhardtii_v5_6&loc=Cre16.g669193	Cre16.g669193 - (1 of 121) 2.7.7.49 - RNA-directed DNA polymerase / Revertase
C.reinhardtii v5.6	https://phytozome-next.jgi.doe.gov/report/gene/Creinhardtii_v5_6/Cre04.g216850 https://phytozome-next.jgi.doe.gov/jbrowse/index.html?data=genomes%2FCreinhardtii_v5_6&loc=Cre04.g216850	Cre04.g216850 - Alpha tubulin 2
C.reinhardtii v5.6	https://phytozome-next.jgi.doe.gov/report/gene/Creinhardtii_v5_6/Cre02.g141446 https://phytozome-next.jgi.doe.gov/jbrowse/index.html?data=genomes%2FCreinhardtii_v5_6&loc=Cre02.g141446	Cre02.g141446
C.reinhardtii v5.6	https://phytozome-next.jgi.doe.gov/report/gene/Creinhardtii_v5_6/Cre07.g333950 https://phytozome-next.jgi.doe.gov/jbrowse/index.html?data=genomes%2FCreinhardtii_v5_6&loc=Cre07.g333950	Cre07.g333950 - SM/Sec1-family protein
C.reinhardtii v5.6	https://phytozome-next.jgi.doe.gov/report/gene/Creinhardtii_v5_6/Cre03.g155200 https://phytozome-next.jgi.doe.gov/jbrowse/index.html?data=genomes%2FCreinhardtii_v5_6&loc=Cre03.g155200	Cre03.g155200 - Chorismate mutase
C.reinhardtii v5.6	https://phytozome-next.jgi.doe.gov/report/gene/Creinhardtii_v5_6/Cre06.g255550 https://phytozome-next.jgi.doe.gov/jbrowse/index.html?data=genomes%2FCreinhardtii_v5_6&loc=Cre06.g255550	Cre06.g255550 - Endonuclease/exonuclease/phosphatase family protein
C.reinhardtii v5.6	https://phytozome-next.jgi.doe.gov/report/gene/Creinhardtii_v5_6/Cre10.g435200 https://phytozome-next.jgi.doe.gov/jbrowse/index.html?data=genomes%2FCreinhardtii_v5_6&loc=Cre10.g435200	Cre10.g435200
C.reinhardtii v5.6	https://phytozome-next.jgi.doe.gov/report/gene/Creinhardtii_v5_6/Cre07.g335150 https://phytozome-next.jgi.doe.gov/jbrowse/index.html?data=genomes%2FCreinhardtii_v5_6&loc=Cre07.g335150	Cre07.g335150 - (1 of 24) PF03110 - SBP domain (SBP)
C.reinhardtii v5.6	https://phytozome-next.jgi.doe.gov/report/gene/Creinhardtii_v5_6/Cre08.g368250 https://phytozome-next.jgi.doe.gov/jbrowse/index.html?data=genomes%2FCreinhardtii_v5_6&loc=Cre08.g368250	Cre08.g368250
C.reinhardtii v5.6	https://phytozome-next.jgi.doe.gov/report/gene/Creinhardtii_v5_6/Cre06.g296050 https://phytozome-next.jgi.doe.gov/jbrowse/index.html?data=genomes%2FCreinhardtii_v5_6&loc=Cre06.g296050	Cre06.g296050 - Flavin-containing monooxygenase
C.reinhardtii v5.6	https://phytozome-next.jgi.doe.gov/report/gene/Creinhardtii_v5_6/Cre13.g602750 https://phytozome-next.jgi.doe.gov/jbrowse/index.html?data=genomes%2FCreinhardtii_v5_6&loc=Cre13.g602750	Cre13.g602750
C.reinhardtii v5.6	https://phytozome-next.jgi.doe.gov/report/gene/Creinhardtii_v5_6/Cre09.g400050 https://phytozome-next.jgi.doe.gov/jbrowse/index.html?data=genomes%2FCreinhardtii_v5_6&loc=Cre09.g400050	Cre09.g400050
C.reinhardtii v5.6	https://phytozome-next.jgi.doe.gov/report/gene/Creinhardtii_v5_6/Cre01.g046950 https://phytozome-next.jgi.doe.gov/jbrowse/index.html?data=genomes%2FCreinhardtii_v5_6&loc=Cre01.g046950	Cre01.g046950
C.reinhardtii v5.6	https://phytozome-next.jgi.doe.gov/report/gene/Creinhardtii_v5_6/Cre16.g685451 https://phytozome-next.jgi.doe.gov/jbrowse/index.html?data=genomes%2FCreinhardtii_v5_6&loc=Cre16.g685451	Cre16.g685451
C.reinhardtii v5.6	https://phytozome-next.jgi.doe.gov/report/gene/Creinhardtii_v5_6/Cre11.g479250 https://phytozome-next.jgi.doe.gov/jbrowse/index.html?data=genomes%2FCreinhardtii_v5_6&loc=Cre11.g479250	Cre11.g479250 - (1 of 1) K14319 - Ran GTPase-activating protein 1 (RANGAP1)
C.reinhardtii v5.6	https://phytozome-next.jgi.doe.gov/report/gene/Creinhardtii_v5_6/Cre31.g758447 https://phytozome-next.jgi.doe.gov/jbrowse/index.html?data=genomes%2FCreinhardtii_v5_6&loc=Cre31.g758447	Cre31.g758447 - Chlamydomonas-specific family U protein
C.reinhardtii v5.6	https://phytozome-next.jgi.doe.gov/report/gene/Creinhardtii_v5_6/Cre06.g250276 https://phytozome-next.jgi.doe.gov/jbrowse/index.html?data=genomes%2FCreinhardtii_v5_6&loc=Cre06.g250276	Cre06.g250276
C.reinhardtii v5.6	https://phytozome-next.jgi.doe.gov/report/gene/Creinhardtii_v5_6/Cre06.g295376 https://phytozome-next.jgi.doe.gov/jbrowse/index.html?data=genomes%2FCreinhardtii_v5_6&loc=Cre06.g295376	Cre06.g295376
C.reinhardtii v5.6	https://phytozome-next.jgi.doe.gov/report/gene/Creinhardtii_v5_6/Cre43.g760547 https://phytozome-next.jgi.doe.gov/jbrowse/index.html?data=genomes%2FCreinhardtii_v5_6&loc=Cre43.g760547	Cre43.g760547
C.reinhardtii v5.6	https://phytozome-next.jgi.doe.gov/report/gene/Creinhardtii_v5_6/Cre10.g421200 https://phytozome-next.jgi.doe.gov/jbrowse/index.html?data=genomes%2FCreinhardtii_v5_6&loc=Cre10.g421200	Cre10.g421200 - (1 of 3) PF01985 - CRS1 / YhbY (CRM) domain (CRS1_YhbY)
C.reinhardtii v5.6	https://phytozome-next.jgi.doe.gov/report/gene/Creinhardtii_v5_6/Cre14.g627466 https://phytozome-next.jgi.doe.gov/jbrowse/index.html?data=genomes%2FCreinhardtii_v5_6&loc=Cre14.g627466	Cre14.g627466
C.reinhardtii v5.6	https://phytozome-next.jgi.doe.gov/report/gene/Creinhardtii_v5_6/Cre07.g321700 https://phytozome-next.jgi.doe.gov/jbrowse/index.html?data=genomes%2FCreinhardtii_v5_6&loc=Cre07.g321700	Cre07.g321700 - Alcohol dehydrogenase
C.reinhardtii v5.6	https://phytozome-next.jgi.doe.gov/report/gene/Creinhardtii_v5_6/Cre02.g098850 https://phytozome-next.jgi.doe.gov/jbrowse/index.html?data=genomes%2FCreinhardtii_v5_6&loc=Cre02.g098850	Cre02.g098850 - NADPH dependent thioredoxin reductase
C.reinhardtii v5.6	https://phytozome-next.jgi.doe.gov/report/gene/Creinhardtii_v5_6/Cre01.g072027 https://phytozome-next.jgi.doe.gov/jbrowse/index.html?data=genomes%2FCreinhardtii_v5_6&loc=Cre01.g072027	Cre01.g072027 - (1 of 52) PF03372 - Endonuclease/Exonuclease/phosphatase family (Exo_endo_phos)
C.reinhardtii v5.6	https://phytozome-next.jgi.doe.gov/report/gene/Creinhardtii_v5_6/Cre09.g406350 https://phytozome-next.jgi.doe.gov/jbrowse/index.html?data=genomes%2FCreinhardtii_v5_6&loc=Cre09.g406350	Cre09.g406350 - (1 of 1) K15287 - solute carrier family 35, member F1/2 (SLC35F1_2)
C.reinhardtii v5.6	https://phytozome-next.jgi.doe.gov/report/gene/Creinhardtii_v5_6/Cre15.g639500 https://phytozome-next.jgi.doe.gov/jbrowse/index.html?data=genomes%2FCreinhardtii_v5_6&loc=Cre15.g639500	Cre15.g639500 - (1 of 100) PTHR12393:SF6 - SPHINGOMYELIN PHOSPHODIESTERASE 2
C.reinhardtii v5.6	https://phytozome-next.jgi.doe.gov/report/gene/Creinhardtii_v5_6/Cre02.g115600 https://phytozome-next.jgi.doe.gov/jbrowse/index.html?data=genomes%2FCreinhardtii_v5_6&loc=Cre02.g115600	Cre02.g115600 - Predicted protein with mechanosensitive ion channel domain
C.reinhardtii v5.6	https://phytozome-next.jgi.doe.gov/report/gene/Creinhardtii_v5_6/Cre02.g103600 https://phytozome-next.jgi.doe.gov/jbrowse/index.html?data=genomes%2FCreinhardtii_v5_6&loc=Cre02.g103600	Cre02.g103600
C.reinhardtii v5.6	https://phytozome-next.jgi.doe.gov/report/gene/Creinhardtii_v5_6/Cre05.g241750 https://phytozome-next.jgi.doe.gov/jbrowse/index.html?data=genomes%2FCreinhardtii_v5_6&loc=Cre05.g241750	Cre05.g241750 - Pyruvate dehydrogenase kinase
C.reinhardtii v5.6	https://phytozome-next.jgi.doe.gov/report/gene/Creinhardtii_v5_6/Cre10.g444450 https://phytozome-next.jgi.doe.gov/jbrowse/index.html?data=genomes%2FCreinhardtii_v5_6&loc=Cre10.g444450	Cre10.g444450 - cilia-sensing, structure and/or assembly
C.reinhardtii v5.6	https://phytozome-next.jgi.doe.gov/report/gene/Creinhardtii_v5_6/Cre07.g319050 https://phytozome-next.jgi.doe.gov/jbrowse/index.html?data=genomes%2FCreinhardtii_v5_6&loc=Cre07.g319050	Cre07.g319050
C.reinhardtii v5.6	https://phytozome-next.jgi.doe.gov/report/gene/Creinhardtii_v5_6/Cre07.g344250 https://phytozome-next.jgi.doe.gov/jbrowse/index.html?data=genomes%2FCreinhardtii_v5_6&loc=Cre07.g344250	Cre07.g344250 - Chlamydomonas specific family G protein
C.reinhardtii v5.6	https://phytozome-next.jgi.doe.gov/report/gene/Creinhardtii_v5_6/Cre14.g612000 https://phytozome-next.jgi.doe.gov/jbrowse/index.html?data=genomes%2FCreinhardtii_v5_6&loc=Cre14.g612000	Cre14.g612000 - (1 of 1) K17545 - serine/threonine-protein kinase ULK4 [EC:2.7.11.1] (ULK4)
C.reinhardtii v5.6	https://phytozome-next.jgi.doe.gov/report/gene/Creinhardtii_v5_6/Cre07.g333150 https://phytozome-next.jgi.doe.gov/jbrowse/index.html?data=genomes%2FCreinhardtii_v5_6&loc=Cre07.g333150	Cre07.g333150
C.reinhardtii v5.6	https://phytozome-next.jgi.doe.gov/report/gene/Creinhardtii_v5_6/Cre06.g254240 https://phytozome-next.jgi.doe.gov/jbrowse/index.html?data=genomes%2FCreinhardtii_v5_6&loc=Cre06.g254240	Cre06.g254240
C.reinhardtii v5.6	https://phytozome-next.jgi.doe.gov/report/gene/Creinhardtii_v5_6/Cre09.g403700 https://phytozome-next.jgi.doe.gov/jbrowse/index.html?data=genomes%2FCreinhardtii_v5_6&loc=Cre09.g403700	Cre09.g403700
C.reinhardtii v5.6	https://phytozome-next.jgi.doe.gov/report/gene/Creinhardtii_v5_6/Cre02.g134124 https://phytozome-next.jgi.doe.gov/jbrowse/index.html?data=genomes%2FCreinhardtii_v5_6&loc=Cre02.g134124	Cre02.g134124
C.reinhardtii v5.6	https://phytozome-next.jgi.doe.gov/report/gene/Creinhardtii_v5_6/Cre02.g111014 https://phytozome-next.jgi.doe.gov/jbrowse/index.html?data=genomes%2FCreinhardtii_v5_6&loc=Cre02.g111014	Cre02.g111014 - (1 of 18) K08824 - cyclin-dependent kinase-like [EC:2.7.11.22] (CDKL)
C.reinhardtii v5.6	https://phytozome-next.jgi.doe.gov/report/gene/Creinhardtii_v5_6/Cre08.g382530 https://phytozome-next.jgi.doe.gov/jbrowse/index.html?data=genomes%2FCreinhardtii_v5_6&loc=Cre08.g382530	Cre08.g382530
C.reinhardtii v5.6	https://phytozome-next.jgi.doe.gov/report/gene/Creinhardtii_v5_6/Cre12.g488800 https://phytozome-next.jgi.doe.gov/jbrowse/index.html?data=genomes%2FCreinhardtii_v5_6&loc=Cre12.g488800	Cre12.g488800
C.reinhardtii v5.6	https://phytozome-next.jgi.doe.gov/report/gene/Creinhardtii_v5_6/Cre16.g686285 https://phytozome-next.jgi.doe.gov/jbrowse/index.html?data=genomes%2FCreinhardtii_v5_6&loc=Cre16.g686285	Cre16.g686285
C.reinhardtii v5.6	https://phytozome-next.jgi.doe.gov/report/gene/Creinhardtii_v5_6/Cre06.g283200 https://phytozome-next.jgi.doe.gov/jbrowse/index.html?data=genomes%2FCreinhardtii_v5_6&loc=Cre06.g283200	Cre06.g283200 - (1 of 1) PTHR13271//PTHR13271:SF14 - UNCHARACTERIZED PUTATIVE METHYLTRANSFERASE // SUBFAMILY NOT NAMED
C.reinhardtii v5.6	https://phytozome-next.jgi.doe.gov/report/gene/Creinhardtii_v5_6/Cre04.g223050 https://phytozome-next.jgi.doe.gov/jbrowse/index.html?data=genomes%2FCreinhardtii_v5_6&loc=Cre04.g223050	Cre04.g223050 - Carbonic anhydrase, alpha type, periplasmic
C.reinhardtii v5.6	https://phytozome-next.jgi.doe.gov/report/gene/Creinhardtii_v5_6/Cre13.g604450 https://phytozome-next.jgi.doe.gov/jbrowse/index.html?data=genomes%2FCreinhardtii_v5_6&loc=Cre13.g604450	Cre13.g604450
C.reinhardtii v5.6	https://phytozome-next.jgi.doe.gov/report/gene/Creinhardtii_v5_6/Cre09.g390467 https://phytozome-next.jgi.doe.gov/jbrowse/index.html?data=genomes%2FCreinhardtii_v5_6&loc=Cre09.g390467	Cre09.g390467 - Conserved in the Green Lineage
C.reinhardtii v5.6	https://phytozome-next.jgi.doe.gov/report/gene/Creinhardtii_v5_6/Cre10.g465226 https://phytozome-next.jgi.doe.gov/jbrowse/index.html?data=genomes%2FCreinhardtii_v5_6&loc=Cre10.g465226	Cre10.g465226
C.reinhardtii v5.6	https://phytozome-next.jgi.doe.gov/report/gene/Creinhardtii_v5_6/Cre03.g153650 https://phytozome-next.jgi.doe.gov/jbrowse/index.html?data=genomes%2FCreinhardtii_v5_6&loc=Cre03.g153650	Cre03.g153650
C.reinhardtii v5.6	https://phytozome-next.jgi.doe.gov/report/gene/Creinhardtii_v5_6/Cre09.g390400 https://phytozome-next.jgi.doe.gov/jbrowse/index.html?data=genomes%2FCreinhardtii_v5_6&loc=Cre09.g390400	Cre09.g390400
C.reinhardtii v5.6	https://phytozome-next.jgi.doe.gov/report/gene/Creinhardtii_v5_6/Cre03.g163600 https://phytozome-next.jgi.doe.gov/jbrowse/index.html?data=genomes%2FCreinhardtii_v5_6&loc=Cre03.g163600	Cre03.g163600
C.reinhardtii v5.6	https://phytozome-next.jgi.doe.gov/report/gene/Creinhardtii_v5_6/Cre01.g047050 https://phytozome-next.jgi.doe.gov/jbrowse/index.html?data=genomes%2FCreinhardtii_v5_6&loc=Cre01.g047050	Cre01.g047050
C.reinhardtii v5.6	https://phytozome-next.jgi.doe.gov/report/gene/Creinhardtii_v5_6/Cre02.g142601 https://phytozome-next.jgi.doe.gov/jbrowse/index.html?data=genomes%2FCreinhardtii_v5_6&loc=Cre02.g142601	Cre02.g142601
C.reinhardtii v5.6	https://phytozome-next.jgi.doe.gov/report/gene/Creinhardtii_v5_6/Cre11.g467783 https://phytozome-next.jgi.doe.gov/jbrowse/index.html?data=genomes%2FCreinhardtii_v5_6&loc=Cre11.g467783	Cre11.g467783
C.reinhardtii v5.6	https://phytozome-next.jgi.doe.gov/report/gene/Creinhardtii_v5_6/Cre09.g416750 https://phytozome-next.jgi.doe.gov/jbrowse/index.html?data=genomes%2FCreinhardtii_v5_6&loc=Cre09.g416750	Cre09.g416750 - T-complex protein 1, beta subunit
C.reinhardtii v5.6	https://phytozome-next.jgi.doe.gov/report/gene/Creinhardtii_v5_6/Cre12.g488850 https://phytozome-next.jgi.doe.gov/jbrowse/index.html?data=genomes%2FCreinhardtii_v5_6&loc=Cre12.g488850	Cre12.g488850 - Alpha2-Adaptin
C.reinhardtii v5.6	https://phytozome-next.jgi.doe.gov/report/gene/Creinhardtii_v5_6/Cre03.g144144 https://phytozome-next.jgi.doe.gov/jbrowse/index.html?data=genomes%2FCreinhardtii_v5_6&loc=Cre03.g144144	Cre03.g144144
C.reinhardtii v5.6	https://phytozome-next.jgi.doe.gov/report/gene/Creinhardtii_v5_6/Cre12.g483650 https://phytozome-next.jgi.doe.gov/jbrowse/index.html?data=genomes%2FCreinhardtii_v5_6&loc=Cre12.g483650	Cre12.g483650 - (1 of 3) PTHR11584//PTHR11584:SF316 - SERINE/THREONINE PROTEIN KINASE // SERINE/THREONINE-PROTEIN KINASE STN7, CHLOROPLASTIC
C.reinhardtii v5.6	https://phytozome-next.jgi.doe.gov/report/gene/Creinhardtii_v5_6/Cre10.g422326 https://phytozome-next.jgi.doe.gov/jbrowse/index.html?data=genomes%2FCreinhardtii_v5_6&loc=Cre10.g422326	Cre10.g422326
C.reinhardtii v5.6	https://phytozome-next.jgi.doe.gov/report/gene/Creinhardtii_v5_6/Cre09.g415750 https://phytozome-next.jgi.doe.gov/jbrowse/index.html?data=genomes%2FCreinhardtii_v5_6&loc=Cre09.g415750	Cre09.g415750 - General substrate transporter, major facilitator superfamily
C.reinhardtii v5.6	https://phytozome-next.jgi.doe.gov/report/gene/Creinhardtii_v5_6/Cre06.g290400 https://phytozome-next.jgi.doe.gov/jbrowse/index.html?data=genomes%2FCreinhardtii_v5_6&loc=Cre06.g290400	Cre06.g290400 - Histone deacetylase
C.reinhardtii v5.6	https://phytozome-next.jgi.doe.gov/report/gene/Creinhardtii_v5_6/Cre14.g629200 https://phytozome-next.jgi.doe.gov/jbrowse/index.html?data=genomes%2FCreinhardtii_v5_6&loc=Cre14.g629200	Cre14.g629200 - Flagellar Associated Protein 98
C.reinhardtii v5.6	https://phytozome-next.jgi.doe.gov/report/gene/Creinhardtii_v5_6/Cre14.g627477 https://phytozome-next.jgi.doe.gov/jbrowse/index.html?data=genomes%2FCreinhardtii_v5_6&loc=Cre14.g627477	Cre14.g627477 - (1 of 7) PF13476 - AAA domain (AAA_23)
C.reinhardtii v5.6	https://phytozome-next.jgi.doe.gov/report/gene/Creinhardtii_v5_6/Cre06.g250250 https://phytozome-next.jgi.doe.gov/jbrowse/index.html?data=genomes%2FCreinhardtii_v5_6&loc=Cre06.g250250	Cre06.g250250 - Vacuolar ATP synthase subunit C
C.reinhardtii v5.6	https://phytozome-next.jgi.doe.gov/report/gene/Creinhardtii_v5_6/Cre11.g467621 https://phytozome-next.jgi.doe.gov/jbrowse/index.html?data=genomes%2FCreinhardtii_v5_6&loc=Cre11.g467621	Cre11.g467621 - Chlamydomonas-specific family U protein
C.reinhardtii v5.6	https://phytozome-next.jgi.doe.gov/report/gene/Creinhardtii_v5_6/Cre16.g676421 https://phytozome-next.jgi.doe.gov/jbrowse/index.html?data=genomes%2FCreinhardtii_v5_6&loc=Cre16.g676421	Cre16.g676421 - (1 of 1) PTHR26402:SF465 - TWO-COMPONENT RESPONSE REGULATOR-LIKE APRR1-RELATED
C.reinhardtii v5.6	https://phytozome-next.jgi.doe.gov/report/gene/Creinhardtii_v5_6/Cre13.g567600 https://phytozome-next.jgi.doe.gov/jbrowse/index.html?data=genomes%2FCreinhardtii_v5_6&loc=Cre13.g567600	Cre13.g567600 - Mitochondrial cytochrome c oxidase subunit Vb, 13 kD
C.reinhardtii v5.6	https://phytozome-next.jgi.doe.gov/report/gene/Creinhardtii_v5_6/Cre09.g399400 https://phytozome-next.jgi.doe.gov/jbrowse/index.html?data=genomes%2FCreinhardtii_v5_6&loc=Cre09.g399400	Cre09.g399400 - Lipase-Domain Containing Flagellar Associated Protein 199
C.reinhardtii v5.6	https://phytozome-next.jgi.doe.gov/report/gene/Creinhardtii_v5_6/Cre12.g550152 https://phytozome-next.jgi.doe.gov/jbrowse/index.html?data=genomes%2FCreinhardtii_v5_6&loc=Cre12.g550152	Cre12.g550152 - (1 of 1) PTHR15272 - CHROMATIN ASSEMBLY FACTOR 1 SUBUNIT A CAF-1 SUBUNIT A
C.reinhardtii v5.6	https://phytozome-next.jgi.doe.gov/report/gene/Creinhardtii_v5_6/Cre04.g222200 https://phytozome-next.jgi.doe.gov/jbrowse/index.html?data=genomes%2FCreinhardtii_v5_6&loc=Cre04.g222200	Cre04.g222200
C.reinhardtii v5.6	https://phytozome-next.jgi.doe.gov/report/gene/Creinhardtii_v5_6/Cre17.g712771 https://phytozome-next.jgi.doe.gov/jbrowse/index.html?data=genomes%2FCreinhardtii_v5_6&loc=Cre17.g712771	Cre17.g712771 - (1 of 100) PTHR12393:SF6 - SPHINGOMYELIN PHOSPHODIESTERASE 2
C.reinhardtii v5.6	https://phytozome-next.jgi.doe.gov/report/gene/Creinhardtii_v5_6/Cre14.g632501 https://phytozome-next.jgi.doe.gov/jbrowse/index.html?data=genomes%2FCreinhardtii_v5_6&loc=Cre14.g632501	Cre14.g632501
C.reinhardtii v5.6	https://phytozome-next.jgi.doe.gov/report/gene/Creinhardtii_v5_6/Cre02.g091150 https://phytozome-next.jgi.doe.gov/jbrowse/index.html?data=genomes%2FCreinhardtii_v5_6&loc=Cre02.g091150	Cre02.g091150 - COP-II coat subunit
C.reinhardtii v5.6	https://phytozome-next.jgi.doe.gov/report/gene/Creinhardtii_v5_6/Cre06.g252550 https://phytozome-next.jgi.doe.gov/jbrowse/index.html?data=genomes%2FCreinhardtii_v5_6&loc=Cre06.g252550	Cre06.g252550 - Dihydrolipoamide acetyltransferase
C.reinhardtii v5.6	https://phytozome-next.jgi.doe.gov/report/gene/Creinhardtii_v5_6/Cre02.g103550 https://phytozome-next.jgi.doe.gov/jbrowse/index.html?data=genomes%2FCreinhardtii_v5_6&loc=Cre02.g103550	Cre02.g103550 - Eukaryotic translation initiation factor 1A, eIF-1A
C.reinhardtii v5.6	https://phytozome-next.jgi.doe.gov/report/gene/Creinhardtii_v5_6/Cre06.g279976 https://phytozome-next.jgi.doe.gov/jbrowse/index.html?data=genomes%2FCreinhardtii_v5_6&loc=Cre06.g279976	Cre06.g279976
C.reinhardtii v5.6	https://phytozome-next.jgi.doe.gov/report/gene/Creinhardtii_v5_6/Cre07.g339950 https://phytozome-next.jgi.doe.gov/jbrowse/index.html?data=genomes%2FCreinhardtii_v5_6&loc=Cre07.g339950	Cre07.g339950
C.reinhardtii v5.6	https://phytozome-next.jgi.doe.gov/report/gene/Creinhardtii_v5_6/Cre08.g374550 https://phytozome-next.jgi.doe.gov/jbrowse/index.html?data=genomes%2FCreinhardtii_v5_6&loc=Cre08.g374550	Cre08.g374550 - Putative ferredoxin
C.reinhardtii v5.6	https://phytozome-next.jgi.doe.gov/report/gene/Creinhardtii_v5_6/Cre05.g238260 https://phytozome-next.jgi.doe.gov/jbrowse/index.html?data=genomes%2FCreinhardtii_v5_6&loc=Cre05.g238260	Cre05.g238260 - (1 of 1) PF07719//PF13371//PF13414 - Tetratricopeptide repeat (TPR_2) // Tetratricopeptide repeat (TPR_9) // TPR repeat (TPR_11)
C.reinhardtii v5.6	https://phytozome-next.jgi.doe.gov/report/gene/Creinhardtii_v5_6/Cre17.g717850 https://phytozome-next.jgi.doe.gov/jbrowse/index.html?data=genomes%2FCreinhardtii_v5_6&loc=Cre17.g717850	Cre17.g717850 - Pherophorin-chlamydomonas homolog 8
C.reinhardtii v5.6	https://phytozome-next.jgi.doe.gov/report/gene/Creinhardtii_v5_6/Cre01.g033700 https://phytozome-next.jgi.doe.gov/jbrowse/index.html?data=genomes%2FCreinhardtii_v5_6&loc=Cre01.g033700	Cre01.g033700 - (1 of 1) PF01933 - Uncharacterised protein family UPF0052 (UPF0052)
C.reinhardtii v5.6	https://phytozome-next.jgi.doe.gov/report/gene/Creinhardtii_v5_6/Cre09.g386800 https://phytozome-next.jgi.doe.gov/jbrowse/index.html?data=genomes%2FCreinhardtii_v5_6&loc=Cre09.g386800	Cre09.g386800
C.reinhardtii v5.6	https://phytozome-next.jgi.doe.gov/report/gene/Creinhardtii_v5_6/Cre12.g526515 https://phytozome-next.jgi.doe.gov/jbrowse/index.html?data=genomes%2FCreinhardtii_v5_6&loc=Cre12.g526515	Cre12.g526515
C.reinhardtii v5.6	https://phytozome-next.jgi.doe.gov/report/gene/Creinhardtii_v5_6/Cre01.g040517 https://phytozome-next.jgi.doe.gov/jbrowse/index.html?data=genomes%2FCreinhardtii_v5_6&loc=Cre01.g040517	Cre01.g040517
C.reinhardtii v5.6	https://phytozome-next.jgi.doe.gov/report/gene/Creinhardtii_v5_6/Cre01.g032650 https://phytozome-next.jgi.doe.gov/jbrowse/index.html?data=genomes%2FCreinhardtii_v5_6&loc=Cre01.g032650	Cre01.g032650 - Transaldolase
C.reinhardtii v5.6	https://phytozome-next.jgi.doe.gov/report/gene/Creinhardtii_v5_6/Cre16.g687966 https://phytozome-next.jgi.doe.gov/jbrowse/index.html?data=genomes%2FCreinhardtii_v5_6&loc=Cre16.g687966	Cre16.g687966 - Flagellar Associated Protein 5
C.reinhardtii v5.6	https://phytozome-next.jgi.doe.gov/report/gene/Creinhardtii_v5_6/Cre17.g743697 https://phytozome-next.jgi.doe.gov/jbrowse/index.html?data=genomes%2FCreinhardtii_v5_6&loc=Cre17.g743697	Cre17.g743697
C.reinhardtii v5.6	https://phytozome-next.jgi.doe.gov/report/gene/Creinhardtii_v5_6/Cre12.g522550 https://phytozome-next.jgi.doe.gov/jbrowse/index.html?data=genomes%2FCreinhardtii_v5_6&loc=Cre12.g522550	Cre12.g522550 - Kinesin II Motor Protein
C.reinhardtii v5.6	https://phytozome-next.jgi.doe.gov/report/gene/Creinhardtii_v5_6/Cre10.g419400 https://phytozome-next.jgi.doe.gov/jbrowse/index.html?data=genomes%2FCreinhardtii_v5_6&loc=Cre10.g419400	Cre10.g419400
C.reinhardtii v5.6	https://phytozome-next.jgi.doe.gov/report/gene/Creinhardtii_v5_6/Cre03.g163550 https://phytozome-next.jgi.doe.gov/jbrowse/index.html?data=genomes%2FCreinhardtii_v5_6&loc=Cre03.g163550	Cre03.g163550 - (1 of 2) 4.2.1.130 - D-lactate dehydratase / Glyoxylase III
C.reinhardtii v5.6	https://phytozome-next.jgi.doe.gov/report/gene/Creinhardtii_v5_6/Cre12.g551852 https://phytozome-next.jgi.doe.gov/jbrowse/index.html?data=genomes%2FCreinhardtii_v5_6&loc=Cre12.g551852	Cre12.g551852 - (1 of 39) PTHR12298 - PCDC2 PROGRAMMED CELL DEATH PROTEIN 2 -RELATED
C.reinhardtii v5.6	https://phytozome-next.jgi.doe.gov/report/gene/Creinhardtii_v5_6/Cre02.g092850 https://phytozome-next.jgi.doe.gov/jbrowse/index.html?data=genomes%2FCreinhardtii_v5_6&loc=Cre02.g092850	Cre02.g092850 - Outer Arm Dynein Light Chain 1
C.reinhardtii v5.6	https://phytozome-next.jgi.doe.gov/report/gene/Creinhardtii_v5_6/Cre09.g386733 https://phytozome-next.jgi.doe.gov/jbrowse/index.html?data=genomes%2FCreinhardtii_v5_6&loc=Cre09.g386733	Cre09.g386733 - (1 of 96) 3.6.4.13 - RNA helicase
C.reinhardtii v5.6	https://phytozome-next.jgi.doe.gov/report/gene/Creinhardtii_v5_6/Cre17.g701751 https://phytozome-next.jgi.doe.gov/jbrowse/index.html?data=genomes%2FCreinhardtii_v5_6&loc=Cre17.g701751	Cre17.g701751 - (1 of 31) PTHR13078//PTHR13078:SF53 - FAMILY NOT NAMED // PROTEIN MAOC-1
C.reinhardtii v5.6	https://phytozome-next.jgi.doe.gov/report/gene/Creinhardtii_v5_6/Cre06.g271600 https://phytozome-next.jgi.doe.gov/jbrowse/index.html?data=genomes%2FCreinhardtii_v5_6&loc=Cre06.g271600	Cre06.g271600
C.reinhardtii v5.6	https://phytozome-next.jgi.doe.gov/report/gene/Creinhardtii_v5_6/Cre01.g045150 https://phytozome-next.jgi.doe.gov/jbrowse/index.html?data=genomes%2FCreinhardtii_v5_6&loc=Cre01.g045150	Cre01.g045150 - Flagellar Associated Protein 304
C.reinhardtii v5.6	https://phytozome-next.jgi.doe.gov/report/gene/Creinhardtii_v5_6/Cre05.g234400 https://phytozome-next.jgi.doe.gov/jbrowse/index.html?data=genomes%2FCreinhardtii_v5_6&loc=Cre05.g234400	Cre05.g234400 - (1 of 4) KOG0065 - Pleiotropic drug resistance proteins (PDR1-15), ABC superfamily
C.reinhardtii v5.6	https://phytozome-next.jgi.doe.gov/report/gene/Creinhardtii_v5_6/Cre16.g684491 https://phytozome-next.jgi.doe.gov/jbrowse/index.html?data=genomes%2FCreinhardtii_v5_6&loc=Cre16.g684491	Cre16.g684491 - (1 of 3) PF04536 - TLP18.3, Psb32 and MOLO-1 founding proteins of phosphatase (TPM)
C.reinhardtii v5.6	https://phytozome-next.jgi.doe.gov/report/gene/Creinhardtii_v5_6/Cre12.g550153 https://phytozome-next.jgi.doe.gov/jbrowse/index.html?data=genomes%2FCreinhardtii_v5_6&loc=Cre12.g550153	Cre12.g550153
C.reinhardtii v5.6	https://phytozome-next.jgi.doe.gov/report/gene/Creinhardtii_v5_6/Cre15.g641500 https://phytozome-next.jgi.doe.gov/jbrowse/index.html?data=genomes%2FCreinhardtii_v5_6&loc=Cre15.g641500	Cre15.g641500
C.reinhardtii v5.6	https://phytozome-next.jgi.doe.gov/report/gene/Creinhardtii_v5_6/Cre03.g146187 https://phytozome-next.jgi.doe.gov/jbrowse/index.html?data=genomes%2FCreinhardtii_v5_6&loc=Cre03.g146187	Cre03.g146187 - (1 of 1) 1.2.1.38 - N-acetyl-gamma-glutamyl-phosphate reductase / NAGSA dehydrogenase
C.reinhardtii v5.6	https://phytozome-next.jgi.doe.gov/report/gene/Creinhardtii_v5_6/Cre08.g379500 https://phytozome-next.jgi.doe.gov/jbrowse/index.html?data=genomes%2FCreinhardtii_v5_6&loc=Cre08.g379500	Cre08.g379500 - (1 of 55) 2.7.12.1 - Dual-specificity kinase
C.reinhardtii v5.6	https://phytozome-next.jgi.doe.gov/report/gene/Creinhardtii_v5_6/Cre09.g410800 https://phytozome-next.jgi.doe.gov/jbrowse/index.html?data=genomes%2FCreinhardtii_v5_6&loc=Cre09.g410800	Cre09.g410800 - High affinity nitrate transporter
C.reinhardtii v5.6	https://phytozome-next.jgi.doe.gov/report/gene/Creinhardtii_v5_6/Cre09.g416250 https://phytozome-next.jgi.doe.gov/jbrowse/index.html?data=genomes%2FCreinhardtii_v5_6&loc=Cre09.g416250	Cre09.g416250 - Myosin heavy chain, class VIII
C.reinhardtii v5.6	https://phytozome-next.jgi.doe.gov/report/gene/Creinhardtii_v5_6/Cre03.g199250 https://phytozome-next.jgi.doe.gov/jbrowse/index.html?data=genomes%2FCreinhardtii_v5_6&loc=Cre03.g199250	Cre03.g199250 - Adenylate/guanylate cyclase
C.reinhardtii v5.6	https://phytozome-next.jgi.doe.gov/report/gene/Creinhardtii_v5_6/Cre02.g144350 https://phytozome-next.jgi.doe.gov/jbrowse/index.html?data=genomes%2FCreinhardtii_v5_6&loc=Cre02.g144350	Cre02.g144350 - Small Rab-related GTPase
C.reinhardtii v5.6	https://phytozome-next.jgi.doe.gov/report/gene/Creinhardtii_v5_6/Cre11.g467724 https://phytozome-next.jgi.doe.gov/jbrowse/index.html?data=genomes%2FCreinhardtii_v5_6&loc=Cre11.g467724	Cre11.g467724
C.reinhardtii v5.6	https://phytozome-next.jgi.doe.gov/report/gene/Creinhardtii_v5_6/Cre02.g141846 https://phytozome-next.jgi.doe.gov/jbrowse/index.html?data=genomes%2FCreinhardtii_v5_6&loc=Cre02.g141846	Cre02.g141846 - DNA meiotic recombination protein
C.reinhardtii v5.6	https://phytozome-next.jgi.doe.gov/report/gene/Creinhardtii_v5_6/Cre12.g490141 https://phytozome-next.jgi.doe.gov/jbrowse/index.html?data=genomes%2FCreinhardtii_v5_6&loc=Cre12.g490141	Cre12.g490141
C.reinhardtii v5.6	https://phytozome-next.jgi.doe.gov/report/gene/Creinhardtii_v5_6/Cre08.g360650 https://phytozome-next.jgi.doe.gov/jbrowse/index.html?data=genomes%2FCreinhardtii_v5_6&loc=Cre08.g360650	Cre08.g360650
C.reinhardtii v5.6	https://phytozome-next.jgi.doe.gov/report/gene/Creinhardtii_v5_6/Cre03.g149400 https://phytozome-next.jgi.doe.gov/jbrowse/index.html?data=genomes%2FCreinhardtii_v5_6&loc=Cre03.g149400	Cre03.g149400 - RWP-RK transcription factor
C.reinhardtii v5.6	https://phytozome-next.jgi.doe.gov/report/gene/Creinhardtii_v5_6/Cre10.g442350 https://phytozome-next.jgi.doe.gov/jbrowse/index.html?data=genomes%2FCreinhardtii_v5_6&loc=Cre10.g442350	Cre10.g442350
C.reinhardtii v5.6	https://phytozome-next.jgi.doe.gov/report/gene/Creinhardtii_v5_6/Cre15.g642050 https://phytozome-next.jgi.doe.gov/jbrowse/index.html?data=genomes%2FCreinhardtii_v5_6&loc=Cre15.g642050	Cre15.g642050 - (1 of 1) PTHR14387//PTHR14387:SF0 - THADA/DEATH RECEPTOR INTERACTING PROTEIN // PROTEIN Y92H12A.5, ISOFORM B
C.reinhardtii v5.6	https://phytozome-next.jgi.doe.gov/report/gene/Creinhardtii_v5_6/Cre12.g483700 https://phytozome-next.jgi.doe.gov/jbrowse/index.html?data=genomes%2FCreinhardtii_v5_6&loc=Cre12.g483700	Cre12.g483700 - Chloroplast-targeted RNA-binding protein
C.reinhardtii v5.6	https://phytozome-next.jgi.doe.gov/report/gene/Creinhardtii_v5_6/Cre17.g735375 https://phytozome-next.jgi.doe.gov/jbrowse/index.html?data=genomes%2FCreinhardtii_v5_6&loc=Cre17.g735375	Cre17.g735375
C.reinhardtii v5.6	https://phytozome-next.jgi.doe.gov/report/gene/Creinhardtii_v5_6/Cre06.g282300 https://phytozome-next.jgi.doe.gov/jbrowse/index.html?data=genomes%2FCreinhardtii_v5_6&loc=Cre06.g282300	Cre06.g282300
C.reinhardtii v5.6	https://phytozome-next.jgi.doe.gov/report/gene/Creinhardtii_v5_6/Cre03.g162500 https://phytozome-next.jgi.doe.gov/jbrowse/index.html?data=genomes%2FCreinhardtii_v5_6&loc=Cre03.g162500	Cre03.g162500 - (1 of 17) PF12906 - RING-variant domain (RINGv)
C.reinhardtii v5.6	https://phytozome-next.jgi.doe.gov/report/gene/Creinhardtii_v5_6/Cre14.g620250 https://phytozome-next.jgi.doe.gov/jbrowse/index.html?data=genomes%2FCreinhardtii_v5_6&loc=Cre14.g620250	Cre14.g620250
C.reinhardtii v5.6	https://phytozome-next.jgi.doe.gov/report/gene/Creinhardtii_v5_6/Cre07.g331114 https://phytozome-next.jgi.doe.gov/jbrowse/index.html?data=genomes%2FCreinhardtii_v5_6&loc=Cre07.g331114	Cre07.g331114
C.reinhardtii v5.6	https://phytozome-next.jgi.doe.gov/report/gene/Creinhardtii_v5_6/Cre03.g208050 https://phytozome-next.jgi.doe.gov/jbrowse/index.html?data=genomes%2FCreinhardtii_v5_6&loc=Cre03.g208050	Cre03.g208050 - 3-hydroxyacyl-[acyl-carrier-protein] dehydratase
C.reinhardtii v5.6	https://phytozome-next.jgi.doe.gov/report/gene/Creinhardtii_v5_6/Cre12.g492151 https://phytozome-next.jgi.doe.gov/jbrowse/index.html?data=genomes%2FCreinhardtii_v5_6&loc=Cre12.g492151	Cre12.g492151
C.reinhardtii v5.6	https://phytozome-next.jgi.doe.gov/report/gene/Creinhardtii_v5_6/Cre09.g406625 https://phytozome-next.jgi.doe.gov/jbrowse/index.html?data=genomes%2FCreinhardtii_v5_6&loc=Cre09.g406625	Cre09.g406625
C.reinhardtii v5.6	https://phytozome-next.jgi.doe.gov/report/gene/Creinhardtii_v5_6/Cre04.g232104 https://phytozome-next.jgi.doe.gov/jbrowse/index.html?data=genomes%2FCreinhardtii_v5_6&loc=Cre04.g232104	Cre04.g232104 - Light-harvesting complex II chlorophyll a/b binding protein M3
C.reinhardtii v5.6	https://phytozome-next.jgi.doe.gov/report/gene/Creinhardtii_v5_6/Cre12.g526068 https://phytozome-next.jgi.doe.gov/jbrowse/index.html?data=genomes%2FCreinhardtii_v5_6&loc=Cre12.g526068	Cre12.g526068
C.reinhardtii v5.6	https://phytozome-next.jgi.doe.gov/report/gene/Creinhardtii_v5_6/Cre06.g301050 https://phytozome-next.jgi.doe.gov/jbrowse/index.html?data=genomes%2FCreinhardtii_v5_6&loc=Cre06.g301050	Cre06.g301050 - ARF-like GTPase
C.reinhardtii v5.6	https://phytozome-next.jgi.doe.gov/report/gene/Creinhardtii_v5_6/Cre02.g085400 https://phytozome-next.jgi.doe.gov/jbrowse/index.html?data=genomes%2FCreinhardtii_v5_6&loc=Cre02.g085400	Cre02.g085400 - Chlamydomonadale-specific family C protein
C.reinhardtii v5.6	https://phytozome-next.jgi.doe.gov/report/gene/Creinhardtii_v5_6/Cre06.g265652 https://phytozome-next.jgi.doe.gov/jbrowse/index.html?data=genomes%2FCreinhardtii_v5_6&loc=Cre06.g265652	Cre06.g265652 - (1 of 20) PTHR19862:SF14 - WD REPEAT-CONTAINING PROTEIN 48
C.reinhardtii v5.6	https://phytozome-next.jgi.doe.gov/report/gene/Creinhardtii_v5_6/Cre07.g339926 https://phytozome-next.jgi.doe.gov/jbrowse/index.html?data=genomes%2FCreinhardtii_v5_6&loc=Cre07.g339926	Cre07.g339926
C.reinhardtii v5.6	https://phytozome-next.jgi.doe.gov/report/gene/Creinhardtii_v5_6/Cre11.g467529 https://phytozome-next.jgi.doe.gov/jbrowse/index.html?data=genomes%2FCreinhardtii_v5_6&loc=Cre11.g467529	Cre11.g467529
C.reinhardtii v5.6	https://phytozome-next.jgi.doe.gov/report/gene/Creinhardtii_v5_6/Cre24.g755497 https://phytozome-next.jgi.doe.gov/jbrowse/index.html?data=genomes%2FCreinhardtii_v5_6&loc=Cre24.g755497	Cre24.g755497 - (1 of 2) K05770 - benzodiazapine receptor (BZRP)
C.reinhardtii v5.6	https://phytozome-next.jgi.doe.gov/report/gene/Creinhardtii_v5_6/Cre09.g397327 https://phytozome-next.jgi.doe.gov/jbrowse/index.html?data=genomes%2FCreinhardtii_v5_6&loc=Cre09.g397327	Cre09.g397327 - (1 of 1) PTHR11139//PTHR11139:SF68 - ATAXIA TELANGIECTASIA MUTATED ATM -RELATED // DNA-DEPENDENT PROTEIN KINASE CATALYTIC SUBUNIT
C.reinhardtii v5.6	https://phytozome-next.jgi.doe.gov/report/gene/Creinhardtii_v5_6/Cre10.g442400 https://phytozome-next.jgi.doe.gov/jbrowse/index.html?data=genomes%2FCreinhardtii_v5_6&loc=Cre10.g442400	Cre10.g442400 - (1 of 1) K12873 - bud site selection protein 31 (BUD31, G10)
C.reinhardtii v5.6	https://phytozome-next.jgi.doe.gov/report/gene/Creinhardtii_v5_6/Cre12.g492550 https://phytozome-next.jgi.doe.gov/jbrowse/index.html?data=genomes%2FCreinhardtii_v5_6&loc=Cre12.g492550	Cre12.g492550
C.reinhardtii v5.6	https://phytozome-next.jgi.doe.gov/report/gene/Creinhardtii_v5_6/Cre09.g412500 https://phytozome-next.jgi.doe.gov/jbrowse/index.html?data=genomes%2FCreinhardtii_v5_6&loc=Cre09.g412500	Cre09.g412500
C.reinhardtii v5.6	https://phytozome-next.jgi.doe.gov/report/gene/Creinhardtii_v5_6/Cre03.g146307 https://phytozome-next.jgi.doe.gov/jbrowse/index.html?data=genomes%2FCreinhardtii_v5_6&loc=Cre03.g146307	Cre03.g146307 - (1 of 16) PF13418 - Galactose oxidase, central domain (Kelch_4)
C.reinhardtii v5.6	https://phytozome-next.jgi.doe.gov/report/gene/Creinhardtii_v5_6/Cre09.g386730 https://phytozome-next.jgi.doe.gov/jbrowse/index.html?data=genomes%2FCreinhardtii_v5_6&loc=Cre09.g386730	Cre09.g386730
C.reinhardtii v5.6	https://phytozome-next.jgi.doe.gov/report/gene/Creinhardtii_v5_6/Cre08.g358578 https://phytozome-next.jgi.doe.gov/jbrowse/index.html?data=genomes%2FCreinhardtii_v5_6&loc=Cre08.g358578	Cre08.g358578
C.reinhardtii v5.6	https://phytozome-next.jgi.doe.gov/report/gene/Creinhardtii_v5_6/Cre07.g329783 https://phytozome-next.jgi.doe.gov/jbrowse/index.html?data=genomes%2FCreinhardtii_v5_6&loc=Cre07.g329783	Cre07.g329783
C.reinhardtii v5.6	https://phytozome-next.jgi.doe.gov/report/gene/Creinhardtii_v5_6/Cre11.g480700 https://phytozome-next.jgi.doe.gov/jbrowse/index.html?data=genomes%2FCreinhardtii_v5_6&loc=Cre11.g480700	Cre11.g480700 - (1 of 33) PTHR10157 - DOPAMINE BETA HYDROXYLASE RELATED
C.reinhardtii v5.6	https://phytozome-next.jgi.doe.gov/report/gene/Creinhardtii_v5_6/Cre05.g243803 https://phytozome-next.jgi.doe.gov/jbrowse/index.html?data=genomes%2FCreinhardtii_v5_6&loc=Cre05.g243803	Cre05.g243803
C.reinhardtii v5.6	https://phytozome-next.jgi.doe.gov/report/gene/Creinhardtii_v5_6/Cre03.g146407 https://phytozome-next.jgi.doe.gov/jbrowse/index.html?data=genomes%2FCreinhardtii_v5_6&loc=Cre03.g146407	Cre03.g146407
C.reinhardtii v5.6	https://phytozome-next.jgi.doe.gov/report/gene/Creinhardtii_v5_6/Cre47.g761097 https://phytozome-next.jgi.doe.gov/jbrowse/index.html?data=genomes%2FCreinhardtii_v5_6&loc=Cre47.g761097	Cre47.g761097 - (1 of 1) PF13148 - Protein of unknown function (DUF3987) (DUF3987)
C.reinhardtii v5.6	https://phytozome-next.jgi.doe.gov/report/gene/Creinhardtii_v5_6/Cre03.g208609 https://phytozome-next.jgi.doe.gov/jbrowse/index.html?data=genomes%2FCreinhardtii_v5_6&loc=Cre03.g208609	Cre03.g208609
C.reinhardtii v5.6	https://phytozome-next.jgi.doe.gov/report/gene/Creinhardtii_v5_6/Cre03.g157850 https://phytozome-next.jgi.doe.gov/jbrowse/index.html?data=genomes%2FCreinhardtii_v5_6&loc=Cre03.g157850	Cre03.g157850 - Thioredoxin-like
C.reinhardtii v5.6	https://phytozome-next.jgi.doe.gov/report/gene/Creinhardtii_v5_6/Cre09.g408400 https://phytozome-next.jgi.doe.gov/jbrowse/index.html?data=genomes%2FCreinhardtii_v5_6&loc=Cre09.g408400	Cre09.g408400 - Triose phosphate transporter
C.reinhardtii v5.6	https://phytozome-next.jgi.doe.gov/report/gene/Creinhardtii_v5_6/Cre12.g552750 https://phytozome-next.jgi.doe.gov/jbrowse/index.html?data=genomes%2FCreinhardtii_v5_6&loc=Cre12.g552750	Cre12.g552750 - (1 of 1) PF04520 - Senescence regulator (Senescence_reg)
C.reinhardtii v5.6	https://phytozome-next.jgi.doe.gov/report/gene/Creinhardtii_v5_6/Cre07.g346150 https://phytozome-next.jgi.doe.gov/jbrowse/index.html?data=genomes%2FCreinhardtii_v5_6&loc=Cre07.g346150	Cre07.g346150
C.reinhardtii v5.6	https://phytozome-next.jgi.doe.gov/report/gene/Creinhardtii_v5_6/Cre10.g460750 https://phytozome-next.jgi.doe.gov/jbrowse/index.html?data=genomes%2FCreinhardtii_v5_6&loc=Cre10.g460750	Cre10.g460750 - (1 of 1) PF00429 - ENV polyprotein (coat polyprotein) (TLV_coat)
C.reinhardtii v5.6	https://phytozome-next.jgi.doe.gov/report/gene/Creinhardtii_v5_6/Cre04.g223650 https://phytozome-next.jgi.doe.gov/jbrowse/index.html?data=genomes%2FCreinhardtii_v5_6&loc=Cre04.g223650	Cre04.g223650 - Flagellar Associated Protein 30
C.reinhardtii v5.6	https://phytozome-next.jgi.doe.gov/report/gene/Creinhardtii_v5_6/Cre12.g524800 https://phytozome-next.jgi.doe.gov/jbrowse/index.html?data=genomes%2FCreinhardtii_v5_6&loc=Cre12.g524800	Cre12.g524800
C.reinhardtii v5.6	https://phytozome-next.jgi.doe.gov/report/gene/Creinhardtii_v5_6/Cre03.g149350 https://phytozome-next.jgi.doe.gov/jbrowse/index.html?data=genomes%2FCreinhardtii_v5_6&loc=Cre03.g149350	Cre03.g149350 - RWP-RK transcription factor
C.reinhardtii v5.6	https://phytozome-next.jgi.doe.gov/report/gene/Creinhardtii_v5_6/Cre09.g386838 https://phytozome-next.jgi.doe.gov/jbrowse/index.html?data=genomes%2FCreinhardtii_v5_6&loc=Cre09.g386838	Cre09.g386838
C.reinhardtii v5.6	https://phytozome-next.jgi.doe.gov/report/gene/Creinhardtii_v5_6/Cre03.g197050 https://phytozome-next.jgi.doe.gov/jbrowse/index.html?data=genomes%2FCreinhardtii_v5_6&loc=Cre03.g197050	Cre03.g197050 - Histone H3 variant
C.reinhardtii v5.6	https://phytozome-next.jgi.doe.gov/report/gene/Creinhardtii_v5_6/Cre08.g358350 https://phytozome-next.jgi.doe.gov/jbrowse/index.html?data=genomes%2FCreinhardtii_v5_6&loc=Cre08.g358350	Cre08.g358350 - Translation factor for atpA
C.reinhardtii v5.6	https://phytozome-next.jgi.doe.gov/report/gene/Creinhardtii_v5_6/Cre01.g004000 https://phytozome-next.jgi.doe.gov/jbrowse/index.html?data=genomes%2FCreinhardtii_v5_6&loc=Cre01.g004000	Cre01.g004000 - (1 of 1) PF08855 - Domain of unknown function (DUF1825) (DUF1825)
C.reinhardtii v5.6	https://phytozome-next.jgi.doe.gov/report/gene/Creinhardtii_v5_6/Cre02.g104126 https://phytozome-next.jgi.doe.gov/jbrowse/index.html?data=genomes%2FCreinhardtii_v5_6&loc=Cre02.g104126	Cre02.g104126
C.reinhardtii v5.6	https://phytozome-next.jgi.doe.gov/report/gene/Creinhardtii_v5_6/Cre09.g408300 https://phytozome-next.jgi.doe.gov/jbrowse/index.html?data=genomes%2FCreinhardtii_v5_6&loc=Cre09.g408300	Cre09.g408300
C.reinhardtii v5.6	https://phytozome-next.jgi.doe.gov/report/gene/Creinhardtii_v5_6/Cre02.g113600 https://phytozome-next.jgi.doe.gov/jbrowse/index.html?data=genomes%2FCreinhardtii_v5_6&loc=Cre02.g113600	Cre02.g113600 - (1 of 4) KOG0032//KOG0580 - Ca2+/calmodulin-dependent protein kinase, EF-Hand protein superfamily // Serine/threonine protein kinase
C.reinhardtii v5.6	https://phytozome-next.jgi.doe.gov/report/gene/Creinhardtii_v5_6/Cre03.g203450 https://phytozome-next.jgi.doe.gov/jbrowse/index.html?data=genomes%2FCreinhardtii_v5_6&loc=Cre03.g203450	Cre03.g203450 - Cytosolic 80S ribosomal protein S21
C.reinhardtii v5.6	https://phytozome-next.jgi.doe.gov/report/gene/Creinhardtii_v5_6/Cre14.g631141 https://phytozome-next.jgi.doe.gov/jbrowse/index.html?data=genomes%2FCreinhardtii_v5_6&loc=Cre14.g631141	Cre14.g631141
C.reinhardtii v5.6	https://phytozome-next.jgi.doe.gov/report/gene/Creinhardtii_v5_6/Cre06.g267400 https://phytozome-next.jgi.doe.gov/jbrowse/index.html?data=genomes%2FCreinhardtii_v5_6&loc=Cre06.g267400	Cre06.g267400 - (1 of 55) 2.7.12.1 - Dual-specificity kinase
C.reinhardtii v5.6	https://phytozome-next.jgi.doe.gov/report/gene/Creinhardtii_v5_6/Cre13.g589870 https://phytozome-next.jgi.doe.gov/jbrowse/index.html?data=genomes%2FCreinhardtii_v5_6&loc=Cre13.g589870	Cre13.g589870 - (1 of 18) 3.1.4.17 - 3',5'-cyclic-nucleotide phosphodiesterase / Cyclic AMP phosphodiesterase
C.reinhardtii v5.6	https://phytozome-next.jgi.doe.gov/report/gene/Creinhardtii_v5_6/Cre12.g523000 https://phytozome-next.jgi.doe.gov/jbrowse/index.html?data=genomes%2FCreinhardtii_v5_6&loc=Cre12.g523000	Cre12.g523000 - (1 of 1) K15308 - tristetraprolin (TTP)
C.reinhardtii v5.6	https://phytozome-next.jgi.doe.gov/report/gene/Creinhardtii_v5_6/Cre02.g111526 https://phytozome-next.jgi.doe.gov/jbrowse/index.html?data=genomes%2FCreinhardtii_v5_6&loc=Cre02.g111526	Cre02.g111526
C.reinhardtii v5.6	https://phytozome-next.jgi.doe.gov/report/gene/Creinhardtii_v5_6/Cre03.g157900 https://phytozome-next.jgi.doe.gov/jbrowse/index.html?data=genomes%2FCreinhardtii_v5_6&loc=Cre03.g157900	Cre03.g157900 - (1 of 1) PTHR18937//PTHR18937:SF162 - STRUCTURAL MAINTENANCE OF CHROMOSOMES SMC FAMILY MEMBER // SUBFAMILY NOT NAMED
C.reinhardtii v5.6	https://phytozome-next.jgi.doe.gov/report/gene/Creinhardtii_v5_6/Cre04.g224550 https://phytozome-next.jgi.doe.gov/jbrowse/index.html?data=genomes%2FCreinhardtii_v5_6&loc=Cre04.g224550	Cre04.g224550 - GT90 family protein 37
C.reinhardtii v5.6	https://phytozome-next.jgi.doe.gov/report/gene/Creinhardtii_v5_6/Cre12.g517750 https://phytozome-next.jgi.doe.gov/jbrowse/index.html?data=genomes%2FCreinhardtii_v5_6&loc=Cre12.g517750	Cre12.g517750 - (1 of 49) 2.7.10.2 - Non-specific protein-tyrosine kinase / Cytoplasmic protein tyrosine kinase
C.reinhardtii v5.6	https://phytozome-next.jgi.doe.gov/report/gene/Creinhardtii_v5_6/Cre02.g142566 https://phytozome-next.jgi.doe.gov/jbrowse/index.html?data=genomes%2FCreinhardtii_v5_6&loc=Cre02.g142566	Cre02.g142566
C.reinhardtii v5.6	https://phytozome-next.jgi.doe.gov/report/gene/Creinhardtii_v5_6/Cre16.g672833 https://phytozome-next.jgi.doe.gov/jbrowse/index.html?data=genomes%2FCreinhardtii_v5_6&loc=Cre16.g672833	Cre16.g672833
C.reinhardtii v5.6	https://phytozome-next.jgi.doe.gov/report/gene/Creinhardtii_v5_6/Cre09.g414700 https://phytozome-next.jgi.doe.gov/jbrowse/index.html?data=genomes%2FCreinhardtii_v5_6&loc=Cre09.g414700	Cre09.g414700
C.reinhardtii v5.6	https://phytozome-next.jgi.doe.gov/report/gene/Creinhardtii_v5_6/Cre11.g467551 https://phytozome-next.jgi.doe.gov/jbrowse/index.html?data=genomes%2FCreinhardtii_v5_6&loc=Cre11.g467551	Cre11.g467551
C.reinhardtii v5.6	https://phytozome-next.jgi.doe.gov/report/gene/Creinhardtii_v5_6/Cre17.g743647 https://phytozome-next.jgi.doe.gov/jbrowse/index.html?data=genomes%2FCreinhardtii_v5_6&loc=Cre17.g743647	Cre17.g743647
C.reinhardtii v5.6	https://phytozome-next.jgi.doe.gov/report/gene/Creinhardtii_v5_6/Cre09.g386731 https://phytozome-next.jgi.doe.gov/jbrowse/index.html?data=genomes%2FCreinhardtii_v5_6&loc=Cre09.g386731	Cre09.g386731 - (1 of 2) K13095 - splicing factor 1 (SF1)
C.reinhardtii v5.6	https://phytozome-next.jgi.doe.gov/report/gene/Creinhardtii_v5_6/Cre06.g310200 https://phytozome-next.jgi.doe.gov/jbrowse/index.html?data=genomes%2FCreinhardtii_v5_6&loc=Cre06.g310200	Cre06.g310200 - (1 of 1) PTHR11780//PTHR11780:SF8 - NADH-UBIQUINONE OXIDOREDUCTASE FLAVOPROTEIN 1 NDUFV1 // SUBFAMILY NOT NAMED
C.reinhardtii v5.6	https://phytozome-next.jgi.doe.gov/report/gene/Creinhardtii_v5_6/Cre05.g233051 https://phytozome-next.jgi.doe.gov/jbrowse/index.html?data=genomes%2FCreinhardtii_v5_6&loc=Cre05.g233051	Cre05.g233051
C.reinhardtii v5.6	https://phytozome-next.jgi.doe.gov/report/gene/Creinhardtii_v5_6/Cre09.g416616 https://phytozome-next.jgi.doe.gov/jbrowse/index.html?data=genomes%2FCreinhardtii_v5_6&loc=Cre09.g416616	Cre09.g416616
C.reinhardtii v5.6	https://phytozome-next.jgi.doe.gov/report/gene/Creinhardtii_v5_6/Cre17.g706400 https://phytozome-next.jgi.doe.gov/jbrowse/index.html?data=genomes%2FCreinhardtii_v5_6&loc=Cre17.g706400	Cre17.g706400
C.reinhardtii v5.6	https://phytozome-next.jgi.doe.gov/report/gene/Creinhardtii_v5_6/Cre14.g610450 https://phytozome-next.jgi.doe.gov/jbrowse/index.html?data=genomes%2FCreinhardtii_v5_6&loc=Cre14.g610450	Cre14.g610450 - (1 of 1) K14715 - solute carrier family 39 (zinc transporter), member 9 (SLC39A9, ZIP9)
C.reinhardtii v5.6	https://phytozome-next.jgi.doe.gov/report/gene/Creinhardtii_v5_6/Cre09.g413150 https://phytozome-next.jgi.doe.gov/jbrowse/index.html?data=genomes%2FCreinhardtii_v5_6&loc=Cre09.g413150	Cre09.g413150
C.reinhardtii v5.6	https://phytozome-next.jgi.doe.gov/report/gene/Creinhardtii_v5_6/Cre12.g498800 https://phytozome-next.jgi.doe.gov/jbrowse/index.html?data=genomes%2FCreinhardtii_v5_6&loc=Cre12.g498800	Cre12.g498800 - (1 of 1) PTHR23176 - RHO/RAC/CDC GTPASE-ACTIVATING PROTEIN
C.reinhardtii v5.6	https://phytozome-next.jgi.doe.gov/report/gene/Creinhardtii_v5_6/Cre01.g002400 https://phytozome-next.jgi.doe.gov/jbrowse/index.html?data=genomes%2FCreinhardtii_v5_6&loc=Cre01.g002400	Cre01.g002400 - Triacylglycerol lipase
C.reinhardtii v5.6	https://phytozome-next.jgi.doe.gov/report/gene/Creinhardtii_v5_6/Cre09.g397700 https://phytozome-next.jgi.doe.gov/jbrowse/index.html?data=genomes%2FCreinhardtii_v5_6&loc=Cre09.g397700	Cre09.g397700
C.reinhardtii v5.6	https://phytozome-next.jgi.doe.gov/report/gene/Creinhardtii_v5_6/Cre02.g103426 https://phytozome-next.jgi.doe.gov/jbrowse/index.html?data=genomes%2FCreinhardtii_v5_6&loc=Cre02.g103426	Cre02.g103426
C.reinhardtii v5.6	https://phytozome-next.jgi.doe.gov/report/gene/Creinhardtii_v5_6/Cre17.g747047 https://phytozome-next.jgi.doe.gov/jbrowse/index.html?data=genomes%2FCreinhardtii_v5_6&loc=Cre17.g747047	Cre17.g747047
C.reinhardtii v5.6	https://phytozome-next.jgi.doe.gov/report/gene/Creinhardtii_v5_6/Cre10.g462350 https://phytozome-next.jgi.doe.gov/jbrowse/index.html?data=genomes%2FCreinhardtii_v5_6&loc=Cre10.g462350	Cre10.g462350 - (1 of 40) PTHR23257//PTHR23257:SF513 - SERINE-THREONINE PROTEIN KINASE // SUBFAMILY NOT NAMED
C.reinhardtii v5.6	https://phytozome-next.jgi.doe.gov/report/gene/Creinhardtii_v5_6/Cre05.g243455 https://phytozome-next.jgi.doe.gov/jbrowse/index.html?data=genomes%2FCreinhardtii_v5_6&loc=Cre05.g243455	Cre05.g243455 - (1 of 139) PF00400 - WD domain, G-beta repeat (WD40)
C.reinhardtii v5.6	https://phytozome-next.jgi.doe.gov/report/gene/Creinhardtii_v5_6/Cre09.g408851 https://phytozome-next.jgi.doe.gov/jbrowse/index.html?data=genomes%2FCreinhardtii_v5_6&loc=Cre09.g408851	Cre09.g408851 - (1 of 1) PTHR10804//PTHR10804:SF87//PTHR10804:SF90 - PROTEASE FAMILY M24 METHIONYL AMINOPEPTIDASE, AMINOPEPTIDASE P // XAA-PRO AMINOPEPTIDASE 1 // SUBFAMILY NOT NAMED
C.reinhardtii v5.6	https://phytozome-next.jgi.doe.gov/report/gene/Creinhardtii_v5_6/Cre01.g049600 https://phytozome-next.jgi.doe.gov/jbrowse/index.html?data=genomes%2FCreinhardtii_v5_6&loc=Cre01.g049600	Cre01.g049600 - Conserved in the Green Lineage and Diatoms
C.reinhardtii v5.6	https://phytozome-next.jgi.doe.gov/report/gene/Creinhardtii_v5_6/Cre11.g467569 https://phytozome-next.jgi.doe.gov/jbrowse/index.html?data=genomes%2FCreinhardtii_v5_6&loc=Cre11.g467569	Cre11.g467569 - Chloroplast ATP synthase delta chain
C.reinhardtii v5.6	https://phytozome-next.jgi.doe.gov/report/gene/Creinhardtii_v5_6/Cre17.g696950 https://phytozome-next.jgi.doe.gov/jbrowse/index.html?data=genomes%2FCreinhardtii_v5_6&loc=Cre17.g696950	Cre17.g696950 - (1 of 66) KOG0198 - MEKK and related serine/threonine protein kinases
C.reinhardtii v5.6	https://phytozome-next.jgi.doe.gov/report/gene/Creinhardtii_v5_6/Cre09.g396846 https://phytozome-next.jgi.doe.gov/jbrowse/index.html?data=genomes%2FCreinhardtii_v5_6&loc=Cre09.g396846	Cre09.g396846 - (1 of 2) PTHR22957:SF148 - RE26521P
C.reinhardtii v5.6	https://phytozome-next.jgi.doe.gov/report/gene/Creinhardtii_v5_6/Cre02.g141506 https://phytozome-next.jgi.doe.gov/jbrowse/index.html?data=genomes%2FCreinhardtii_v5_6&loc=Cre02.g141506	Cre02.g141506 - (1 of 2) K18460 - exportin-7 (XPO7, EXP7)
C.reinhardtii v5.6	https://phytozome-next.jgi.doe.gov/report/gene/Creinhardtii_v5_6/Cre05.g243354 https://phytozome-next.jgi.doe.gov/jbrowse/index.html?data=genomes%2FCreinhardtii_v5_6&loc=Cre05.g243354	Cre05.g243354
C.reinhardtii v5.6	https://phytozome-next.jgi.doe.gov/report/gene/Creinhardtii_v5_6/Cre05.g233050 https://phytozome-next.jgi.doe.gov/jbrowse/index.html?data=genomes%2FCreinhardtii_v5_6&loc=Cre05.g233050	Cre05.g233050 - Flagellar Associated Protein 162
C.reinhardtii v5.6	https://phytozome-next.jgi.doe.gov/report/gene/Creinhardtii_v5_6/Cre07.g341153 https://phytozome-next.jgi.doe.gov/jbrowse/index.html?data=genomes%2FCreinhardtii_v5_6&loc=Cre07.g341153	Cre07.g341153
C.reinhardtii v5.6	https://phytozome-next.jgi.doe.gov/report/gene/Creinhardtii_v5_6/Cre03.g146427 https://phytozome-next.jgi.doe.gov/jbrowse/index.html?data=genomes%2FCreinhardtii_v5_6&loc=Cre03.g146427	Cre03.g146427
C.reinhardtii v5.6	https://phytozome-next.jgi.doe.gov/report/gene/Creinhardtii_v5_6/Cre01.g027600 https://phytozome-next.jgi.doe.gov/jbrowse/index.html?data=genomes%2FCreinhardtii_v5_6&loc=Cre01.g027600	Cre01.g027600
C.reinhardtii v5.6	https://phytozome-next.jgi.doe.gov/report/gene/Creinhardtii_v5_6/Cre09.g416583 https://phytozome-next.jgi.doe.gov/jbrowse/index.html?data=genomes%2FCreinhardtii_v5_6&loc=Cre09.g416583	Cre09.g416583 - (1 of 47) PF07282 - Putative transposase DNA-binding domain (OrfB_Zn_ribbon)
C.reinhardtii v5.6	https://phytozome-next.jgi.doe.gov/report/gene/Creinhardtii_v5_6/Cre12.g515500 https://phytozome-next.jgi.doe.gov/jbrowse/index.html?data=genomes%2FCreinhardtii_v5_6&loc=Cre12.g515500	Cre12.g515500 - (1 of 1) PF04780 - Protein of unknown function (DUF629) (DUF629)
C.reinhardtii v5.6	https://phytozome-next.jgi.doe.gov/report/gene/Creinhardtii_v5_6/Cre10.g422300 https://phytozome-next.jgi.doe.gov/jbrowse/index.html?data=genomes%2FCreinhardtii_v5_6&loc=Cre10.g422300	Cre10.g422300 - Peroxiredoxin Q
C.reinhardtii v5.6	https://phytozome-next.jgi.doe.gov/report/gene/Creinhardtii_v5_6/Cre07.g346200 https://phytozome-next.jgi.doe.gov/jbrowse/index.html?data=genomes%2FCreinhardtii_v5_6&loc=Cre07.g346200	Cre07.g346200
C.reinhardtii v5.6	https://phytozome-next.jgi.doe.gov/report/gene/Creinhardtii_v5_6/Cre05.g243601 https://phytozome-next.jgi.doe.gov/jbrowse/index.html?data=genomes%2FCreinhardtii_v5_6&loc=Cre05.g243601	Cre05.g243601 - Chlamydomonas-specific family U protein
C.reinhardtii v5.6	https://phytozome-next.jgi.doe.gov/report/gene/Creinhardtii_v5_6/Cre01.g001600 https://phytozome-next.jgi.doe.gov/jbrowse/index.html?data=genomes%2FCreinhardtii_v5_6&loc=Cre01.g001600	Cre01.g001600 - Predicted protein containing BTB/POZ fold domain (involved in protein binding)
C.reinhardtii v5.6	https://phytozome-next.jgi.doe.gov/report/gene/Creinhardtii_v5_6/Cre03.g173100 https://phytozome-next.jgi.doe.gov/jbrowse/index.html?data=genomes%2FCreinhardtii_v5_6&loc=Cre03.g173100	Cre03.g173100 - (1 of 3) 3.2.1.39 - Glucan endo-1,3-beta-D-glucosidase / Laminarinase
C.reinhardtii v5.6	https://phytozome-next.jgi.doe.gov/report/gene/Creinhardtii_v5_6/Cre01.g033400 https://phytozome-next.jgi.doe.gov/jbrowse/index.html?data=genomes%2FCreinhardtii_v5_6&loc=Cre01.g033400	Cre01.g033400 - Mitochondrial inner membrane translocase subunit
C.reinhardtii v5.6	https://phytozome-next.jgi.doe.gov/report/gene/Creinhardtii_v5_6/Cre06.g292750 https://phytozome-next.jgi.doe.gov/jbrowse/index.html?data=genomes%2FCreinhardtii_v5_6&loc=Cre06.g292750	Cre06.g292750 - (1 of 2) PF05694 - 56kDa selenium binding protein (SBP56) (SBP56)
C.reinhardtii v5.6	https://phytozome-next.jgi.doe.gov/report/gene/Creinhardtii_v5_6/Cre01.g033350 https://phytozome-next.jgi.doe.gov/jbrowse/index.html?data=genomes%2FCreinhardtii_v5_6&loc=Cre01.g033350	Cre01.g033350 - Aldehyde dehydrogenase
C.reinhardtii v5.6	https://phytozome-next.jgi.doe.gov/report/gene/Creinhardtii_v5_6/Cre12.g526201 https://phytozome-next.jgi.doe.gov/jbrowse/index.html?data=genomes%2FCreinhardtii_v5_6&loc=Cre12.g526201	Cre12.g526201 - (1 of 14) PTHR12743//PTHR12743:SF0 - CYTOCHROME C1 HEME LYASE // CYTOCHROME C-TYPE HEME LYASE
C.reinhardtii v5.6	https://phytozome-next.jgi.doe.gov/report/gene/Creinhardtii_v5_6/Cre02.g081950 https://phytozome-next.jgi.doe.gov/jbrowse/index.html?data=genomes%2FCreinhardtii_v5_6&loc=Cre02.g081950	Cre02.g081950 - (1 of 104) 2.7.11.25 - Mitogen-activated protein kinase kinase kinase / MLTK
C.reinhardtii v5.6	https://phytozome-next.jgi.doe.gov/report/gene/Creinhardtii_v5_6/Cre01.g011100 https://phytozome-next.jgi.doe.gov/jbrowse/index.html?data=genomes%2FCreinhardtii_v5_6&loc=Cre01.g011100	Cre01.g011100 - Terpenoid cylase
C.reinhardtii v5.6	https://phytozome-next.jgi.doe.gov/report/gene/Creinhardtii_v5_6/Cre01.g001700 https://phytozome-next.jgi.doe.gov/jbrowse/index.html?data=genomes%2FCreinhardtii_v5_6&loc=Cre01.g001700	Cre01.g001700 - (1 of 268) PTHR23257 - SERINE-THREONINE PROTEIN KINASE
C.reinhardtii v5.6	https://phytozome-next.jgi.doe.gov/report/gene/Creinhardtii_v5_6/Cre16.g685650 https://phytozome-next.jgi.doe.gov/jbrowse/index.html?data=genomes%2FCreinhardtii_v5_6&loc=Cre16.g685650	Cre16.g685650 - Ionotropic glutamate receptor
C.reinhardtii v5.6	https://phytozome-next.jgi.doe.gov/report/gene/Creinhardtii_v5_6/Cre13.g565280 https://phytozome-next.jgi.doe.gov/jbrowse/index.html?data=genomes%2FCreinhardtii_v5_6&loc=Cre13.g565280	Cre13.g565280
C.reinhardtii v5.6	https://phytozome-next.jgi.doe.gov/report/gene/Creinhardtii_v5_6/Cre02.g142526 https://phytozome-next.jgi.doe.gov/jbrowse/index.html?data=genomes%2FCreinhardtii_v5_6&loc=Cre02.g142526	Cre02.g142526 - (1 of 2) PTHR22797 - CARD6/NUCLEOLAR PROTEIN 3
C.reinhardtii v5.6	https://phytozome-next.jgi.doe.gov/report/gene/Creinhardtii_v5_6/Cre10.g459151 https://phytozome-next.jgi.doe.gov/jbrowse/index.html?data=genomes%2FCreinhardtii_v5_6&loc=Cre10.g459151	Cre10.g459151
C.reinhardtii v5.6	https://phytozome-next.jgi.doe.gov/report/gene/Creinhardtii_v5_6/Cre06.g251750 https://phytozome-next.jgi.doe.gov/jbrowse/index.html?data=genomes%2FCreinhardtii_v5_6&loc=Cre06.g251750	Cre06.g251750 - (1 of 1) K10734 - GINS complex subunit 3 (GINS3)
C.reinhardtii v5.6	https://phytozome-next.jgi.doe.gov/report/gene/Creinhardtii_v5_6/Cre07.g325718 https://phytozome-next.jgi.doe.gov/jbrowse/index.html?data=genomes%2FCreinhardtii_v5_6&loc=Cre07.g325718	Cre07.g325718
C.reinhardtii v5.6	https://phytozome-next.jgi.doe.gov/report/gene/Creinhardtii_v5_6/Cre02.g075400 https://phytozome-next.jgi.doe.gov/jbrowse/index.html?data=genomes%2FCreinhardtii_v5_6&loc=Cre02.g075400	Cre02.g075400 - (1 of 12) PF04749 - PLAC8 family (PLAC8)
C.reinhardtii v5.6	https://phytozome-next.jgi.doe.gov/report/gene/Creinhardtii_v5_6/Cre10.g459100 https://phytozome-next.jgi.doe.gov/jbrowse/index.html?data=genomes%2FCreinhardtii_v5_6&loc=Cre10.g459100	Cre10.g459100
C.reinhardtii v5.6	https://phytozome-next.jgi.doe.gov/report/gene/Creinhardtii_v5_6/Cre17.g735400 https://phytozome-next.jgi.doe.gov/jbrowse/index.html?data=genomes%2FCreinhardtii_v5_6&loc=Cre17.g735400	Cre17.g735400 - Subunit of the ESCRT-III complex
C.reinhardtii v5.6	https://phytozome-next.jgi.doe.gov/report/gene/Creinhardtii_v5_6/Cre11.g467764 https://phytozome-next.jgi.doe.gov/jbrowse/index.html?data=genomes%2FCreinhardtii_v5_6&loc=Cre11.g467764	Cre11.g467764
C.reinhardtii v5.6	https://phytozome-next.jgi.doe.gov/report/gene/Creinhardtii_v5_6/Cre09.g413250 https://phytozome-next.jgi.doe.gov/jbrowse/index.html?data=genomes%2FCreinhardtii_v5_6&loc=Cre09.g413250	Cre09.g413250 - GT90 family protein 15
C.reinhardtii v5.6	https://phytozome-next.jgi.doe.gov/report/gene/Creinhardtii_v5_6/Cre03.g184651 https://phytozome-next.jgi.doe.gov/jbrowse/index.html?data=genomes%2FCreinhardtii_v5_6&loc=Cre03.g184651	Cre03.g184651 - DNA recombination protein
C.reinhardtii v5.6	https://phytozome-next.jgi.doe.gov/report/gene/Creinhardtii_v5_6/Cre17.g726526 https://phytozome-next.jgi.doe.gov/jbrowse/index.html?data=genomes%2FCreinhardtii_v5_6&loc=Cre17.g726526	Cre17.g726526
C.reinhardtii v5.6	https://phytozome-next.jgi.doe.gov/report/gene/Creinhardtii_v5_6/Cre13.g577600 https://phytozome-next.jgi.doe.gov/jbrowse/index.html?data=genomes%2FCreinhardtii_v5_6&loc=Cre13.g577600	Cre13.g577600
C.reinhardtii v5.6	https://phytozome-next.jgi.doe.gov/report/gene/Creinhardtii_v5_6/Cre04.g226900 https://phytozome-next.jgi.doe.gov/jbrowse/index.html?data=genomes%2FCreinhardtii_v5_6&loc=Cre04.g226900	Cre04.g226900 - (1 of 1) PTHR15441:SF1 - RIBONUCLEASE P PROTEIN SUBUNIT P14
C.reinhardtii v5.6	https://phytozome-next.jgi.doe.gov/report/gene/Creinhardtii_v5_6/Cre24.g755547 https://phytozome-next.jgi.doe.gov/jbrowse/index.html?data=genomes%2FCreinhardtii_v5_6&loc=Cre24.g755547	Cre24.g755547
C.reinhardtii v5.6	https://phytozome-next.jgi.doe.gov/report/gene/Creinhardtii_v5_6/Cre03.g213649 https://phytozome-next.jgi.doe.gov/jbrowse/index.html?data=genomes%2FCreinhardtii_v5_6&loc=Cre03.g213649	Cre03.g213649 - (1 of 96) 3.6.4.13 - RNA helicase
C.reinhardtii v5.6	https://phytozome-next.jgi.doe.gov/report/gene/Creinhardtii_v5_6/Cre06.g259050 https://phytozome-next.jgi.doe.gov/jbrowse/index.html?data=genomes%2FCreinhardtii_v5_6&loc=Cre06.g259050	Cre06.g259050 - (1 of 1) PTHR24365:SF279 - PROTEIN PHOSPHATASE 1 REGULATORY SUBUNIT SDS22
C.reinhardtii v5.6	https://phytozome-next.jgi.doe.gov/report/gene/Creinhardtii_v5_6/Cre14.g614200 https://phytozome-next.jgi.doe.gov/jbrowse/index.html?data=genomes%2FCreinhardtii_v5_6&loc=Cre14.g614200	Cre14.g614200
C.reinhardtii v5.6	https://phytozome-next.jgi.doe.gov/report/gene/Creinhardtii_v5_6/Cre07.g316200 https://phytozome-next.jgi.doe.gov/jbrowse/index.html?data=genomes%2FCreinhardtii_v5_6&loc=Cre07.g316200	Cre07.g316200
C.reinhardtii v5.6	https://phytozome-next.jgi.doe.gov/report/gene/Creinhardtii_v5_6/Cre02.g142947 https://phytozome-next.jgi.doe.gov/jbrowse/index.html?data=genomes%2FCreinhardtii_v5_6&loc=Cre02.g142947	Cre02.g142947 - Chlamydomonas-specific family U protein
C.reinhardtii v5.6	https://phytozome-next.jgi.doe.gov/report/gene/Creinhardtii_v5_6/Cre05.g232100 https://phytozome-next.jgi.doe.gov/jbrowse/index.html?data=genomes%2FCreinhardtii_v5_6&loc=Cre05.g232100	Cre05.g232100
C.reinhardtii v5.6	https://phytozome-next.jgi.doe.gov/report/gene/Creinhardtii_v5_6/Cre02.g119201 https://phytozome-next.jgi.doe.gov/jbrowse/index.html?data=genomes%2FCreinhardtii_v5_6&loc=Cre02.g119201	Cre02.g119201
C.reinhardtii v5.6	https://phytozome-next.jgi.doe.gov/report/gene/Creinhardtii_v5_6/Cre14.g613350 https://phytozome-next.jgi.doe.gov/jbrowse/index.html?data=genomes%2FCreinhardtii_v5_6&loc=Cre14.g613350	Cre14.g613350 - (1 of 1) K14016 - ubiquitin fusion degradation protein 1 (UFD1)
C.reinhardtii v5.6	https://phytozome-next.jgi.doe.gov/report/gene/Creinhardtii_v5_6/Cre14.g631100 https://phytozome-next.jgi.doe.gov/jbrowse/index.html?data=genomes%2FCreinhardtii_v5_6&loc=Cre14.g631100	Cre14.g631100 - Scavenger receptor cysteine-rich protein
C.reinhardtii v5.6	https://phytozome-next.jgi.doe.gov/report/gene/Creinhardtii_v5_6/Cre02.g098550 https://phytozome-next.jgi.doe.gov/jbrowse/index.html?data=genomes%2FCreinhardtii_v5_6&loc=Cre02.g098550	Cre02.g098550 - (1 of 40) PTHR23257//PTHR23257:SF513 - SERINE-THREONINE PROTEIN KINASE // SUBFAMILY NOT NAMED
C.reinhardtii v5.6	https://phytozome-next.jgi.doe.gov/report/gene/Creinhardtii_v5_6/Cre01.g020182 https://phytozome-next.jgi.doe.gov/jbrowse/index.html?data=genomes%2FCreinhardtii_v5_6&loc=Cre01.g020182	Cre01.g020182
C.reinhardtii v5.6	https://phytozome-next.jgi.doe.gov/report/gene/Creinhardtii_v5_6/Cre03.g145827 https://phytozome-next.jgi.doe.gov/jbrowse/index.html?data=genomes%2FCreinhardtii_v5_6&loc=Cre03.g145827	Cre03.g145827 - (1 of 13) 3.4.21.62 - Subtilisin
C.reinhardtii v5.6	https://phytozome-next.jgi.doe.gov/report/gene/Creinhardtii_v5_6/Cre09.g410150 https://phytozome-next.jgi.doe.gov/jbrowse/index.html?data=genomes%2FCreinhardtii_v5_6&loc=Cre09.g410150	Cre09.g410150
C.reinhardtii v5.6	https://phytozome-next.jgi.doe.gov/report/gene/Creinhardtii_v5_6/Cre09.g388650 https://phytozome-next.jgi.doe.gov/jbrowse/index.html?data=genomes%2FCreinhardtii_v5_6&loc=Cre09.g388650	Cre09.g388650 - Adenylate/guanylate cyclase
C.reinhardtii v5.6	https://phytozome-next.jgi.doe.gov/report/gene/Creinhardtii_v5_6/Cre02.g077800 https://phytozome-next.jgi.doe.gov/jbrowse/index.html?data=genomes%2FCreinhardtii_v5_6&loc=Cre02.g077800	Cre02.g077800 - Flagellar Associated Protein 310
C.reinhardtii v5.6	https://phytozome-next.jgi.doe.gov/report/gene/Creinhardtii_v5_6/Cre06.g278231 https://phytozome-next.jgi.doe.gov/jbrowse/index.html?data=genomes%2FCreinhardtii_v5_6&loc=Cre06.g278231	Cre06.g278231 - (1 of 6) KOG0198//KOG0581 - MEKK and related serine/threonine protein kinases // Mitogen-activated protein kinase kinase (MAP2K)
C.reinhardtii v5.6	https://phytozome-next.jgi.doe.gov/report/gene/Creinhardtii_v5_6/Cre12.g495250 https://phytozome-next.jgi.doe.gov/jbrowse/index.html?data=genomes%2FCreinhardtii_v5_6&loc=Cre12.g495250	Cre12.g495250 - TPR-Repeat Flagellar Associated Protein 31
C.reinhardtii v5.6	https://phytozome-next.jgi.doe.gov/report/gene/Creinhardtii_v5_6/Cre16.g669300 https://phytozome-next.jgi.doe.gov/jbrowse/index.html?data=genomes%2FCreinhardtii_v5_6&loc=Cre16.g669300	Cre16.g669300
C.reinhardtii v5.6	https://phytozome-next.jgi.doe.gov/report/gene/Creinhardtii_v5_6/Cre02.g102100 https://phytozome-next.jgi.doe.gov/jbrowse/index.html?data=genomes%2FCreinhardtii_v5_6&loc=Cre02.g102100	Cre02.g102100 - S-adenosyl-L-methionine-dependent methyltransferase
C.reinhardtii v5.6	https://phytozome-next.jgi.doe.gov/report/gene/Creinhardtii_v5_6/Cre01.g003751 https://phytozome-next.jgi.doe.gov/jbrowse/index.html?data=genomes%2FCreinhardtii_v5_6&loc=Cre01.g003751	Cre01.g003751 - (1 of 19) PTHR10217 - VOLTAGE AND LIGAND GATED POTASSIUM CHANNEL
C.reinhardtii v5.6	https://phytozome-next.jgi.doe.gov/report/gene/Creinhardtii_v5_6/Cre12.g539650 https://phytozome-next.jgi.doe.gov/jbrowse/index.html?data=genomes%2FCreinhardtii_v5_6&loc=Cre12.g539650	Cre12.g539650 - (1 of 1) PTHR10157//PTHR10157:SF23 - DOPAMINE BETA HYDROXYLASE RELATED // DBH-LIKE MONOOXYGENASE PROTEIN 2-RELATED
C.reinhardtii v5.6	https://phytozome-next.jgi.doe.gov/report/gene/Creinhardtii_v5_6/Cre04.g214250 https://phytozome-next.jgi.doe.gov/jbrowse/index.html?data=genomes%2FCreinhardtii_v5_6&loc=Cre04.g214250	Cre04.g214250 - Argonaute-like protein
C.reinhardtii v5.6	https://phytozome-next.jgi.doe.gov/report/gene/Creinhardtii_v5_6/Cre12.g501350 https://phytozome-next.jgi.doe.gov/jbrowse/index.html?data=genomes%2FCreinhardtii_v5_6&loc=Cre12.g501350	Cre12.g501350
C.reinhardtii v5.6	https://phytozome-next.jgi.doe.gov/report/gene/Creinhardtii_v5_6/Cre12.g552700 https://phytozome-next.jgi.doe.gov/jbrowse/index.html?data=genomes%2FCreinhardtii_v5_6&loc=Cre12.g552700	Cre12.g552700 - (1 of 20) PTHR19862:SF14 - WD REPEAT-CONTAINING PROTEIN 48
C.reinhardtii v5.6	https://phytozome-next.jgi.doe.gov/report/gene/Creinhardtii_v5_6/Cre13.g571927 https://phytozome-next.jgi.doe.gov/jbrowse/index.html?data=genomes%2FCreinhardtii_v5_6&loc=Cre13.g571927	Cre13.g571927
C.reinhardtii v5.6	https://phytozome-next.jgi.doe.gov/report/gene/Creinhardtii_v5_6/Cre10.g435050 https://phytozome-next.jgi.doe.gov/jbrowse/index.html?data=genomes%2FCreinhardtii_v5_6&loc=Cre10.g435050	Cre10.g435050
C.reinhardtii v5.6	https://phytozome-next.jgi.doe.gov/report/gene/Creinhardtii_v5_6/Cre02.g142687 https://phytozome-next.jgi.doe.gov/jbrowse/index.html?data=genomes%2FCreinhardtii_v5_6&loc=Cre02.g142687	Cre02.g142687 - Flagellar Associated Protein 332
C.reinhardtii v5.6	https://phytozome-next.jgi.doe.gov/report/gene/Creinhardtii_v5_6/Cre11.g476200 https://phytozome-next.jgi.doe.gov/jbrowse/index.html?data=genomes%2FCreinhardtii_v5_6&loc=Cre11.g476200	Cre11.g476200 - (1 of 3) PTHR12547 - CCCH ZINC FINGER/TIS11-RELATED
C.reinhardtii v5.6	https://phytozome-next.jgi.doe.gov/report/gene/Creinhardtii_v5_6/Cre16.g681690 https://phytozome-next.jgi.doe.gov/jbrowse/index.html?data=genomes%2FCreinhardtii_v5_6&loc=Cre16.g681690	Cre16.g681690
C.reinhardtii v5.6	https://phytozome-next.jgi.doe.gov/report/gene/Creinhardtii_v5_6/Cre04.g224867 https://phytozome-next.jgi.doe.gov/jbrowse/index.html?data=genomes%2FCreinhardtii_v5_6&loc=Cre04.g224867	Cre04.g224867
C.reinhardtii v5.6	https://phytozome-next.jgi.doe.gov/report/gene/Creinhardtii_v5_6/Cre26.g756597 https://phytozome-next.jgi.doe.gov/jbrowse/index.html?data=genomes%2FCreinhardtii_v5_6&loc=Cre26.g756597	Cre26.g756597
C.reinhardtii v5.6	https://phytozome-next.jgi.doe.gov/report/gene/Creinhardtii_v5_6/Cre11.g467350 https://phytozome-next.jgi.doe.gov/jbrowse/index.html?data=genomes%2FCreinhardtii_v5_6&loc=Cre11.g467350	Cre11.g467350 - Acyl-CoA oxidase/dehydrogenase
C.reinhardtii v5.6	https://phytozome-next.jgi.doe.gov/report/gene/Creinhardtii_v5_6/Cre15.g643387 https://phytozome-next.jgi.doe.gov/jbrowse/index.html?data=genomes%2FCreinhardtii_v5_6&loc=Cre15.g643387	Cre15.g643387
C.reinhardtii v5.6	https://phytozome-next.jgi.doe.gov/report/gene/Creinhardtii_v5_6/Cre13.g584200 https://phytozome-next.jgi.doe.gov/jbrowse/index.html?data=genomes%2FCreinhardtii_v5_6&loc=Cre13.g584200	Cre13.g584200 - (1 of 1) PF00462//PF01814//PF03595//PF14340 - Glutaredoxin (Glutaredoxin) // Hemerythrin HHE cation binding domain (Hemerythrin) // Voltage-dependent anion channel (SLAC1) // Domain of unknown function (DUF4395) (DUF4395)
C.reinhardtii v5.6	https://phytozome-next.jgi.doe.gov/report/gene/Creinhardtii_v5_6/Cre02.g111500 https://phytozome-next.jgi.doe.gov/jbrowse/index.html?data=genomes%2FCreinhardtii_v5_6&loc=Cre02.g111500	Cre02.g111500 - (1 of 1) PTHR24056//PTHR24056:SF7 - CELL DIVISION PROTEIN KINASE // CYCLIN-DEPENDENT KINASE-LIKE 2
C.reinhardtii v5.6	https://phytozome-next.jgi.doe.gov/report/gene/Creinhardtii_v5_6/Cre08.g358547 https://phytozome-next.jgi.doe.gov/jbrowse/index.html?data=genomes%2FCreinhardtii_v5_6&loc=Cre08.g358547	Cre08.g358547
C.reinhardtii v5.6	https://phytozome-next.jgi.doe.gov/report/gene/Creinhardtii_v5_6/Cre06.g254275 https://phytozome-next.jgi.doe.gov/jbrowse/index.html?data=genomes%2FCreinhardtii_v5_6&loc=Cre06.g254275	Cre06.g254275
C.reinhardtii v5.6	https://phytozome-next.jgi.doe.gov/report/gene/Creinhardtii_v5_6/Cre12.g492150 https://phytozome-next.jgi.doe.gov/jbrowse/index.html?data=genomes%2FCreinhardtii_v5_6&loc=Cre12.g492150	Cre12.g492150
C.reinhardtii v5.6	https://phytozome-next.jgi.doe.gov/report/gene/Creinhardtii_v5_6/Cre02.g095134 https://phytozome-next.jgi.doe.gov/jbrowse/index.html?data=genomes%2FCreinhardtii_v5_6&loc=Cre02.g095134	Cre02.g095134 - (1 of 2) 2.1.1.9 - Thiol S-methyltransferase
C.reinhardtii v5.6	https://phytozome-next.jgi.doe.gov/report/gene/Creinhardtii_v5_6/Cre06.g259000 https://phytozome-next.jgi.doe.gov/jbrowse/index.html?data=genomes%2FCreinhardtii_v5_6&loc=Cre06.g259000	Cre06.g259000
C.reinhardtii v5.6	https://phytozome-next.jgi.doe.gov/report/gene/Creinhardtii_v5_6/Cre16.g693250 https://phytozome-next.jgi.doe.gov/jbrowse/index.html?data=genomes%2FCreinhardtii_v5_6&loc=Cre16.g693250	Cre16.g693250 - (1 of 100) PTHR12393:SF6 - SPHINGOMYELIN PHOSPHODIESTERASE 2
C.reinhardtii v5.6	https://phytozome-next.jgi.doe.gov/report/gene/Creinhardtii_v5_6/Cre03.g162550 https://phytozome-next.jgi.doe.gov/jbrowse/index.html?data=genomes%2FCreinhardtii_v5_6&loc=Cre03.g162550	Cre03.g162550 - methylthioadenosine nucleosidase
C.reinhardtii v5.6	https://phytozome-next.jgi.doe.gov/report/gene/Creinhardtii_v5_6/Cre12.g491150 https://phytozome-next.jgi.doe.gov/jbrowse/index.html?data=genomes%2FCreinhardtii_v5_6&loc=Cre12.g491150	Cre12.g491150 - Vacuolar trafficking protein
C.reinhardtii v5.6	https://phytozome-next.jgi.doe.gov/report/gene/Creinhardtii_v5_6/Cre06.g250567 https://phytozome-next.jgi.doe.gov/jbrowse/index.html?data=genomes%2FCreinhardtii_v5_6&loc=Cre06.g250567	Cre06.g250567
C.reinhardtii v5.6	https://phytozome-next.jgi.doe.gov/report/gene/Creinhardtii_v5_6/Cre03.g155250 https://phytozome-next.jgi.doe.gov/jbrowse/index.html?data=genomes%2FCreinhardtii_v5_6&loc=Cre03.g155250	Cre03.g155250
C.reinhardtii v5.6	https://phytozome-next.jgi.doe.gov/report/gene/Creinhardtii_v5_6/Cre05.g241202 https://phytozome-next.jgi.doe.gov/jbrowse/index.html?data=genomes%2FCreinhardtii_v5_6&loc=Cre05.g241202	Cre05.g241202 - (1 of 3) 3.4.22.53 - Calpain-2 / Milli-calpain
C.reinhardtii v5.6	https://phytozome-next.jgi.doe.gov/report/gene/Creinhardtii_v5_6/Cre13.g585750 https://phytozome-next.jgi.doe.gov/jbrowse/index.html?data=genomes%2FCreinhardtii_v5_6&loc=Cre13.g585750	Cre13.g585750 - FAD-dependent oxidoreductase
C.reinhardtii v5.6	https://phytozome-next.jgi.doe.gov/report/gene/Creinhardtii_v5_6/Cre12.g516700 https://phytozome-next.jgi.doe.gov/jbrowse/index.html?data=genomes%2FCreinhardtii_v5_6&loc=Cre12.g516700	Cre12.g516700 - Serine/threonine protein kinase
C.reinhardtii v5.6	https://phytozome-next.jgi.doe.gov/report/gene/Creinhardtii_v5_6/Cre17.g697750 https://phytozome-next.jgi.doe.gov/jbrowse/index.html?data=genomes%2FCreinhardtii_v5_6&loc=Cre17.g697750	Cre17.g697750
C.reinhardtii v5.6	https://phytozome-next.jgi.doe.gov/report/gene/Creinhardtii_v5_6/Cre01.g045200 https://phytozome-next.jgi.doe.gov/jbrowse/index.html?data=genomes%2FCreinhardtii_v5_6&loc=Cre01.g045200	Cre01.g045200 - (1 of 1) 5.3.99.6 - Allene-oxide cyclase
C.reinhardtii v5.6	https://phytozome-next.jgi.doe.gov/report/gene/Creinhardtii_v5_6/Cre03.g146167 https://phytozome-next.jgi.doe.gov/jbrowse/index.html?data=genomes%2FCreinhardtii_v5_6&loc=Cre03.g146167	Cre03.g146167 - Predicted protein
C.reinhardtii v5.6	https://phytozome-next.jgi.doe.gov/report/gene/Creinhardtii_v5_6/Cre17.g743250 https://phytozome-next.jgi.doe.gov/jbrowse/index.html?data=genomes%2FCreinhardtii_v5_6&loc=Cre17.g743250	Cre17.g743250
C.reinhardtii v5.6	https://phytozome-next.jgi.doe.gov/report/gene/Creinhardtii_v5_6/Cre04.g220050 https://phytozome-next.jgi.doe.gov/jbrowse/index.html?data=genomes%2FCreinhardtii_v5_6&loc=Cre04.g220050	Cre04.g220050 - (1 of 104) 2.7.11.25 - Mitogen-activated protein kinase kinase kinase / MLTK
C.reinhardtii v5.6	https://phytozome-next.jgi.doe.gov/report/gene/Creinhardtii_v5_6/Cre07.g333900 https://phytozome-next.jgi.doe.gov/jbrowse/index.html?data=genomes%2FCreinhardtii_v5_6&loc=Cre07.g333900	Cre07.g333900 - ubiquinol-cytochrome c oxidoreductase chaperone
C.reinhardtii v5.6	https://phytozome-next.jgi.doe.gov/report/gene/Creinhardtii_v5_6/Cre09.g390600 https://phytozome-next.jgi.doe.gov/jbrowse/index.html?data=genomes%2FCreinhardtii_v5_6&loc=Cre09.g390600	Cre09.g390600 - Phosphoprotein phosphatase 2C-related
C.reinhardtii v5.6	https://phytozome-next.jgi.doe.gov/report/gene/Creinhardtii_v5_6/Cre02.g095133 https://phytozome-next.jgi.doe.gov/jbrowse/index.html?data=genomes%2FCreinhardtii_v5_6&loc=Cre02.g095133	Cre02.g095133 - (1 of 1) PTHR14194//PTHR14194:SF44 - NITROGEN METABOLIC REGULATION PROTEIN NMR-RELATED // SUBFAMILY NOT NAMED
C.reinhardtii v5.6	https://phytozome-next.jgi.doe.gov/report/gene/Creinhardtii_v5_6/Cre10.g431900 https://phytozome-next.jgi.doe.gov/jbrowse/index.html?data=genomes%2FCreinhardtii_v5_6&loc=Cre10.g431900	Cre10.g431900 - (1 of 105) PF12796 - Ankyrin repeats (3 copies) (Ank_2)
C.reinhardtii v5.6	https://phytozome-next.jgi.doe.gov/report/gene/Creinhardtii_v5_6/Cre02.g143427 https://phytozome-next.jgi.doe.gov/jbrowse/index.html?data=genomes%2FCreinhardtii_v5_6&loc=Cre02.g143427	Cre02.g143427
C.reinhardtii v5.6	https://phytozome-next.jgi.doe.gov/report/gene/Creinhardtii_v5_6/Cre12.g512950 https://phytozome-next.jgi.doe.gov/jbrowse/index.html?data=genomes%2FCreinhardtii_v5_6&loc=Cre12.g512950	Cre12.g512950 - Chromate ion transporter
C.reinhardtii v5.6	https://phytozome-next.jgi.doe.gov/report/gene/Creinhardtii_v5_6/Cre12.g551503 https://phytozome-next.jgi.doe.gov/jbrowse/index.html?data=genomes%2FCreinhardtii_v5_6&loc=Cre12.g551503	Cre12.g551503
C.reinhardtii v5.6	https://phytozome-next.jgi.doe.gov/report/gene/Creinhardtii_v5_6/Cre03.g153600 https://phytozome-next.jgi.doe.gov/jbrowse/index.html?data=genomes%2FCreinhardtii_v5_6&loc=Cre03.g153600	Cre03.g153600
C.reinhardtii v5.6	https://phytozome-next.jgi.doe.gov/report/gene/Creinhardtii_v5_6/Cre06.g300550 https://phytozome-next.jgi.doe.gov/jbrowse/index.html?data=genomes%2FCreinhardtii_v5_6&loc=Cre06.g300550	Cre06.g300550 - (1 of 14) PF02493 - MORN repeat (MORN)
C.reinhardtii v5.6	https://phytozome-next.jgi.doe.gov/report/gene/Creinhardtii_v5_6/Cre17.g747097 https://phytozome-next.jgi.doe.gov/jbrowse/index.html?data=genomes%2FCreinhardtii_v5_6&loc=Cre17.g747097	Cre17.g747097
C.reinhardtii v5.6	https://phytozome-next.jgi.doe.gov/report/gene/Creinhardtii_v5_6/Cre06.g303200 https://phytozome-next.jgi.doe.gov/jbrowse/index.html?data=genomes%2FCreinhardtii_v5_6&loc=Cre06.g303200	Cre06.g303200 - Membrane-associated hydroxyproline-rich glycoprotein 7
C.reinhardtii v5.6	https://phytozome-next.jgi.doe.gov/report/gene/Creinhardtii_v5_6/Cre02.g109683 https://phytozome-next.jgi.doe.gov/jbrowse/index.html?data=genomes%2FCreinhardtii_v5_6&loc=Cre02.g109683	Cre02.g109683 - (1 of 10) PF00010 - Helix-loop-helix DNA-binding domain (HLH)
C.reinhardtii v5.6	https://phytozome-next.jgi.doe.gov/report/gene/Creinhardtii_v5_6/Cre02.g142506 https://phytozome-next.jgi.doe.gov/jbrowse/index.html?data=genomes%2FCreinhardtii_v5_6&loc=Cre02.g142506	Cre02.g142506
C.reinhardtii v5.6	https://phytozome-next.jgi.doe.gov/report/gene/Creinhardtii_v5_6/Cre09.g398556 https://phytozome-next.jgi.doe.gov/jbrowse/index.html?data=genomes%2FCreinhardtii_v5_6&loc=Cre09.g398556	Cre09.g398556
C.reinhardtii v5.6	https://phytozome-next.jgi.doe.gov/report/gene/Creinhardtii_v5_6/Cre03.g165976 https://phytozome-next.jgi.doe.gov/jbrowse/index.html?data=genomes%2FCreinhardtii_v5_6&loc=Cre03.g165976	Cre03.g165976
C.reinhardtii v5.6	https://phytozome-next.jgi.doe.gov/report/gene/Creinhardtii_v5_6/Cre08.g371500 https://phytozome-next.jgi.doe.gov/jbrowse/index.html?data=genomes%2FCreinhardtii_v5_6&loc=Cre08.g371500	Cre08.g371500
C.reinhardtii v5.6	https://phytozome-next.jgi.doe.gov/report/gene/Creinhardtii_v5_6/Cre16.g669250 https://phytozome-next.jgi.doe.gov/jbrowse/index.html?data=genomes%2FCreinhardtii_v5_6&loc=Cre16.g669250	Cre16.g669250
C.reinhardtii v5.6	https://phytozome-next.jgi.doe.gov/report/gene/Creinhardtii_v5_6/Cre04.g226138 https://phytozome-next.jgi.doe.gov/jbrowse/index.html?data=genomes%2FCreinhardtii_v5_6&loc=Cre04.g226138	Cre04.g226138
C.reinhardtii v5.6	https://phytozome-next.jgi.doe.gov/report/gene/Creinhardtii_v5_6/Cre10.g439550 https://phytozome-next.jgi.doe.gov/jbrowse/index.html?data=genomes%2FCreinhardtii_v5_6&loc=Cre10.g439550	Cre10.g439550 - (1 of 3) PTHR23354 - NUCLEOLAR PROTEIN 7/ESTROGEN RECEPTOR COACTIVATOR-RELATED
C.reinhardtii v5.6	https://phytozome-next.jgi.doe.gov/report/gene/Creinhardtii_v5_6/Cre16.g691950 https://phytozome-next.jgi.doe.gov/jbrowse/index.html?data=genomes%2FCreinhardtii_v5_6&loc=Cre16.g691950	Cre16.g691950
C.reinhardtii v5.6	https://phytozome-next.jgi.doe.gov/report/gene/Creinhardtii_v5_6/Cre04.g220850 https://phytozome-next.jgi.doe.gov/jbrowse/index.html?data=genomes%2FCreinhardtii_v5_6&loc=Cre04.g220850	Cre04.g220850 - (1 of 4) 3.6.3.43 - Peptide-transporting ATPase
C.reinhardtii v5.6	https://phytozome-next.jgi.doe.gov/report/gene/Creinhardtii_v5_6/Cre13.g574000 https://phytozome-next.jgi.doe.gov/jbrowse/index.html?data=genomes%2FCreinhardtii_v5_6&loc=Cre13.g574000	Cre13.g574000 - Voltage-gated chloride channel
C.reinhardtii v5.6	https://phytozome-next.jgi.doe.gov/report/gene/Creinhardtii_v5_6/Cre17.g743200 https://phytozome-next.jgi.doe.gov/jbrowse/index.html?data=genomes%2FCreinhardtii_v5_6&loc=Cre17.g743200	Cre17.g743200 - putative transposase
C.reinhardtii v5.6	https://phytozome-next.jgi.doe.gov/report/gene/Creinhardtii_v5_6/Cre09.g396650 https://phytozome-next.jgi.doe.gov/jbrowse/index.html?data=genomes%2FCreinhardtii_v5_6&loc=Cre09.g396650	Cre09.g396650 - Phosphate acetyltransferase
C.reinhardtii v5.6	https://phytozome-next.jgi.doe.gov/report/gene/Creinhardtii_v5_6/Cre22.g753947 https://phytozome-next.jgi.doe.gov/jbrowse/index.html?data=genomes%2FCreinhardtii_v5_6&loc=Cre22.g753947	Cre22.g753947
C.reinhardtii v5.6	https://phytozome-next.jgi.doe.gov/report/gene/Creinhardtii_v5_6/Cre03.g162333 https://phytozome-next.jgi.doe.gov/jbrowse/index.html?data=genomes%2FCreinhardtii_v5_6&loc=Cre03.g162333	Cre03.g162333 - (1 of 18) KOG0061 - Transporter, ABC superfamily (Breast cancer resistance protein)
C.reinhardtii v5.6	https://phytozome-next.jgi.doe.gov/report/gene/Creinhardtii_v5_6/Cre15.g641100 https://phytozome-next.jgi.doe.gov/jbrowse/index.html?data=genomes%2FCreinhardtii_v5_6&loc=Cre15.g641100	Cre15.g641100 - (1 of 55) 2.7.12.1 - Dual-specificity kinase
C.reinhardtii v5.6	https://phytozome-next.jgi.doe.gov/report/gene/Creinhardtii_v5_6/Cre11.g467775 https://phytozome-next.jgi.doe.gov/jbrowse/index.html?data=genomes%2FCreinhardtii_v5_6&loc=Cre11.g467775	Cre11.g467775
C.reinhardtii v5.6	https://phytozome-next.jgi.doe.gov/report/gene/Creinhardtii_v5_6/Cre05.g237930 https://phytozome-next.jgi.doe.gov/jbrowse/index.html?data=genomes%2FCreinhardtii_v5_6&loc=Cre05.g237930	Cre05.g237930
C.reinhardtii v5.6	https://phytozome-next.jgi.doe.gov/report/gene/Creinhardtii_v5_6/Cre09.g387200 https://phytozome-next.jgi.doe.gov/jbrowse/index.html?data=genomes%2FCreinhardtii_v5_6&loc=Cre09.g387200	Cre09.g387200 - Adenylate/guanylate cyclase
C.reinhardtii v5.6	https://phytozome-next.jgi.doe.gov/report/gene/Creinhardtii_v5_6/Cre03.g145847 https://phytozome-next.jgi.doe.gov/jbrowse/index.html?data=genomes%2FCreinhardtii_v5_6&loc=Cre03.g145847	Cre03.g145847 - (1 of 18) KOG4172 - Predicted E3 ubiquitin ligase
C.reinhardtii v5.6	https://phytozome-next.jgi.doe.gov/report/gene/Creinhardtii_v5_6/Cre03.g202700 https://phytozome-next.jgi.doe.gov/jbrowse/index.html?data=genomes%2FCreinhardtii_v5_6&loc=Cre03.g202700	Cre03.g202700
C.reinhardtii v5.6	https://phytozome-next.jgi.doe.gov/report/gene/Creinhardtii_v5_6/Cre12.g516717 https://phytozome-next.jgi.doe.gov/jbrowse/index.html?data=genomes%2FCreinhardtii_v5_6&loc=Cre12.g516717	Cre12.g516717
C.reinhardtii v5.6	https://phytozome-next.jgi.doe.gov/report/gene/Creinhardtii_v5_6/Cre08.g382500 https://phytozome-next.jgi.doe.gov/jbrowse/index.html?data=genomes%2FCreinhardtii_v5_6&loc=Cre08.g382500	Cre08.g382500 - Cytosolic 80S ribosomal protein S25
C.reinhardtii v5.6	https://phytozome-next.jgi.doe.gov/report/gene/Creinhardtii_v5_6/Cre01.g008402 https://phytozome-next.jgi.doe.gov/jbrowse/index.html?data=genomes%2FCreinhardtii_v5_6&loc=Cre01.g008402	Cre01.g008402 - (1 of 46) PTHR23257//PTHR23257:SF394 - SERINE-THREONINE PROTEIN KINASE // SUBFAMILY NOT NAMED
C.reinhardtii v5.6	https://phytozome-next.jgi.doe.gov/report/gene/Creinhardtii_v5_6/Cre06.g267450 https://phytozome-next.jgi.doe.gov/jbrowse/index.html?data=genomes%2FCreinhardtii_v5_6&loc=Cre06.g267450	Cre06.g267450
C.reinhardtii v5.6	https://phytozome-next.jgi.doe.gov/report/gene/Creinhardtii_v5_6/Cre01.g009025 https://phytozome-next.jgi.doe.gov/jbrowse/index.html?data=genomes%2FCreinhardtii_v5_6&loc=Cre01.g009025	Cre01.g009025
C.reinhardtii v5.6	https://phytozome-next.jgi.doe.gov/report/gene/Creinhardtii_v5_6/Cre01.g015000 https://phytozome-next.jgi.doe.gov/jbrowse/index.html?data=genomes%2FCreinhardtii_v5_6&loc=Cre01.g015000	Cre01.g015000 - Acetylglutamate kinase
C.reinhardtii v5.6	https://phytozome-next.jgi.doe.gov/report/gene/Creinhardtii_v5_6/Cre09.g399908 https://phytozome-next.jgi.doe.gov/jbrowse/index.html?data=genomes%2FCreinhardtii_v5_6&loc=Cre09.g399908	Cre09.g399908
C.reinhardtii v5.6	https://phytozome-next.jgi.doe.gov/report/gene/Creinhardtii_v5_6/Cre01.g014450 https://phytozome-next.jgi.doe.gov/jbrowse/index.html?data=genomes%2FCreinhardtii_v5_6&loc=Cre01.g014450	Cre01.g014450
C.reinhardtii v5.6	https://phytozome-next.jgi.doe.gov/report/gene/Creinhardtii_v5_6/Cre09.g386161 https://phytozome-next.jgi.doe.gov/jbrowse/index.html?data=genomes%2FCreinhardtii_v5_6&loc=Cre09.g386161	Cre09.g386161 - (1 of 13) PF05050 - Methyltransferase FkbM domain (Methyltransf_21)
C.reinhardtii v5.6	https://phytozome-next.jgi.doe.gov/report/gene/Creinhardtii_v5_6/Cre10.g422718 https://phytozome-next.jgi.doe.gov/jbrowse/index.html?data=genomes%2FCreinhardtii_v5_6&loc=Cre10.g422718	Cre10.g422718
C.reinhardtii v5.6	https://phytozome-next.jgi.doe.gov/report/gene/Creinhardtii_v5_6/Cre09.g386743 https://phytozome-next.jgi.doe.gov/jbrowse/index.html?data=genomes%2FCreinhardtii_v5_6&loc=Cre09.g386743	Cre09.g386743 - (1 of 1) 2.1.1.238 - Mycinamicin VI 2''-O-methyltransferase
C.reinhardtii v5.6	https://phytozome-next.jgi.doe.gov/report/gene/Creinhardtii_v5_6/Cre15.g643850 https://phytozome-next.jgi.doe.gov/jbrowse/index.html?data=genomes%2FCreinhardtii_v5_6&loc=Cre15.g643850	Cre15.g643850
C.reinhardtii v5.6	https://phytozome-next.jgi.doe.gov/report/gene/Creinhardtii_v5_6/Cre13.g591851 https://phytozome-next.jgi.doe.gov/jbrowse/index.html?data=genomes%2FCreinhardtii_v5_6&loc=Cre13.g591851	Cre13.g591851
C.reinhardtii v5.6	https://phytozome-next.jgi.doe.gov/report/gene/Creinhardtii_v5_6/Cre18.g748697 https://phytozome-next.jgi.doe.gov/jbrowse/index.html?data=genomes%2FCreinhardtii_v5_6&loc=Cre18.g748697	Cre18.g748697 - (1 of 2) PTHR31362:SF0 - PROTEIN E03H4.4-RELATED
C.reinhardtii v5.6	https://phytozome-next.jgi.doe.gov/report/gene/Creinhardtii_v5_6/Cre12.g561100 https://phytozome-next.jgi.doe.gov/jbrowse/index.html?data=genomes%2FCreinhardtii_v5_6&loc=Cre12.g561100	Cre12.g561100 - (1 of 5) PF06839 - GRF zinc finger (zf-GRF)
C.reinhardtii v5.6	https://phytozome-next.jgi.doe.gov/report/gene/Creinhardtii_v5_6/Cre17.g697800 https://phytozome-next.jgi.doe.gov/jbrowse/index.html?data=genomes%2FCreinhardtii_v5_6&loc=Cre17.g697800	Cre17.g697800
C.reinhardtii v5.6	https://phytozome-next.jgi.doe.gov/report/gene/Creinhardtii_v5_6/Cre09.g386173 https://phytozome-next.jgi.doe.gov/jbrowse/index.html?data=genomes%2FCreinhardtii_v5_6&loc=Cre09.g386173	Cre09.g386173
C.reinhardtii v5.6	https://phytozome-next.jgi.doe.gov/report/gene/Creinhardtii_v5_6/Cre01.g032700 https://phytozome-next.jgi.doe.gov/jbrowse/index.html?data=genomes%2FCreinhardtii_v5_6&loc=Cre01.g032700	Cre01.g032700 - Glucokinase
C.reinhardtii v5.6	https://phytozome-next.jgi.doe.gov/report/gene/Creinhardtii_v5_6/Cre05.g245150 https://phytozome-next.jgi.doe.gov/jbrowse/index.html?data=genomes%2FCreinhardtii_v5_6&loc=Cre05.g245150	Cre05.g245150
C.reinhardtii v5.6	https://phytozome-next.jgi.doe.gov/report/gene/Creinhardtii_v5_6/Cre03.g146227 https://phytozome-next.jgi.doe.gov/jbrowse/index.html?data=genomes%2FCreinhardtii_v5_6&loc=Cre03.g146227	Cre03.g146227
C.reinhardtii v5.6	https://phytozome-next.jgi.doe.gov/report/gene/Creinhardtii_v5_6/Cre39.g760097 https://phytozome-next.jgi.doe.gov/jbrowse/index.html?data=genomes%2FCreinhardtii_v5_6&loc=Cre39.g760097	Cre39.g760097 - (1 of 121) 2.7.7.49 - RNA-directed DNA polymerase / Revertase
C.reinhardtii v5.6	https://phytozome-next.jgi.doe.gov/report/gene/Creinhardtii_v5_6/Cre06.g301476 https://phytozome-next.jgi.doe.gov/jbrowse/index.html?data=genomes%2FCreinhardtii_v5_6&loc=Cre06.g301476	Cre06.g301476
C.reinhardtii v5.6	https://phytozome-next.jgi.doe.gov/report/gene/Creinhardtii_v5_6/Cre01.g060712 https://phytozome-next.jgi.doe.gov/jbrowse/index.html?data=genomes%2FCreinhardtii_v5_6&loc=Cre01.g060712	Cre01.g060712 - (1 of 7) PTHR11685 - RBR FAMILY RING FINGER AND IBR DOMAIN-CONTAINING
C.reinhardtii v5.6	https://phytozome-next.jgi.doe.gov/report/gene/Creinhardtii_v5_6/Cre22.g753547 https://phytozome-next.jgi.doe.gov/jbrowse/index.html?data=genomes%2FCreinhardtii_v5_6&loc=Cre22.g753547	Cre22.g753547
C.reinhardtii v5.6	https://phytozome-next.jgi.doe.gov/report/gene/Creinhardtii_v5_6/Cre11.g467612 https://phytozome-next.jgi.doe.gov/jbrowse/index.html?data=genomes%2FCreinhardtii_v5_6&loc=Cre11.g467612	Cre11.g467612 - (1 of 1) PTHR10108//PTHR10108:SF924 - METHYLTRANSFERASE // SUBFAMILY NOT NAMED
C.reinhardtii v5.6	https://phytozome-next.jgi.doe.gov/report/gene/Creinhardtii_v5_6/Cre14.g612567 https://phytozome-next.jgi.doe.gov/jbrowse/index.html?data=genomes%2FCreinhardtii_v5_6&loc=Cre14.g612567	Cre14.g612567
C.reinhardtii v5.6	https://phytozome-next.jgi.doe.gov/report/gene/Creinhardtii_v5_6/Cre16.g662052 https://phytozome-next.jgi.doe.gov/jbrowse/index.html?data=genomes%2FCreinhardtii_v5_6&loc=Cre16.g662052	Cre16.g662052 - (1 of 31) PTHR13078//PTHR13078:SF53 - FAMILY NOT NAMED // PROTEIN MAOC-1
C.reinhardtii v5.6	https://phytozome-next.jgi.doe.gov/report/gene/Creinhardtii_v5_6/Cre12.g539141 https://phytozome-next.jgi.doe.gov/jbrowse/index.html?data=genomes%2FCreinhardtii_v5_6&loc=Cre12.g539141	Cre12.g539141
C.reinhardtii v5.6	https://phytozome-next.jgi.doe.gov/report/gene/Creinhardtii_v5_6/Cre12.g493900 https://phytozome-next.jgi.doe.gov/jbrowse/index.html?data=genomes%2FCreinhardtii_v5_6&loc=Cre12.g493900	Cre12.g493900
C.reinhardtii v5.6	https://phytozome-next.jgi.doe.gov/report/gene/Creinhardtii_v5_6/Cre16.g689201 https://phytozome-next.jgi.doe.gov/jbrowse/index.html?data=genomes%2FCreinhardtii_v5_6&loc=Cre16.g689201	Cre16.g689201
C.reinhardtii v5.6	https://phytozome-next.jgi.doe.gov/report/gene/Creinhardtii_v5_6/Cre09.g410750 https://phytozome-next.jgi.doe.gov/jbrowse/index.html?data=genomes%2FCreinhardtii_v5_6&loc=Cre09.g410750	Cre09.g410750 - Nitrite reductase
C.reinhardtii v5.6	https://phytozome-next.jgi.doe.gov/report/gene/Creinhardtii_v5_6/Cre03.g151700 https://phytozome-next.jgi.doe.gov/jbrowse/index.html?data=genomes%2FCreinhardtii_v5_6&loc=Cre03.g151700	Cre03.g151700 - Conserved in the Green Lineage
C.reinhardtii v5.6	https://phytozome-next.jgi.doe.gov/report/gene/Creinhardtii_v5_6/Cre14.g634100 https://phytozome-next.jgi.doe.gov/jbrowse/index.html?data=genomes%2FCreinhardtii_v5_6&loc=Cre14.g634100	Cre14.g634100
C.reinhardtii v5.6	https://phytozome-next.jgi.doe.gov/report/gene/Creinhardtii_v5_6/Cre01.g022681 https://phytozome-next.jgi.doe.gov/jbrowse/index.html?data=genomes%2FCreinhardtii_v5_6&loc=Cre01.g022681	Cre01.g022681
C.reinhardtii v5.6	https://phytozome-next.jgi.doe.gov/report/gene/Creinhardtii_v5_6/Cre02.g095300 https://phytozome-next.jgi.doe.gov/jbrowse/index.html?data=genomes%2FCreinhardtii_v5_6&loc=Cre02.g095300	Cre02.g095300 - (1 of 18) K08824 - cyclin-dependent kinase-like [EC:2.7.11.22] (CDKL)
C.reinhardtii v5.6	https://phytozome-next.jgi.doe.gov/report/gene/Creinhardtii_v5_6/Cre02.g104100 https://phytozome-next.jgi.doe.gov/jbrowse/index.html?data=genomes%2FCreinhardtii_v5_6&loc=Cre02.g104100	Cre02.g104100 - (1 of 1) PTHR10209:SF216 - 2-OXOGLUTARATE (2OG) AND FE(II)-DEPENDENT OXYGENASE SUPERFAMILY PROTEIN
C.reinhardtii v5.6	https://phytozome-next.jgi.doe.gov/report/gene/Creinhardtii_v5_6/Cre07.g317300 https://phytozome-next.jgi.doe.gov/jbrowse/index.html?data=genomes%2FCreinhardtii_v5_6&loc=Cre07.g317300	Cre07.g317300 - Mitogen Activated Protein Kinase Kinase Kinase Kinase
C.reinhardtii v5.6	https://phytozome-next.jgi.doe.gov/report/gene/Creinhardtii_v5_6/Cre17.g737300 https://phytozome-next.jgi.doe.gov/jbrowse/index.html?data=genomes%2FCreinhardtii_v5_6&loc=Cre17.g737300	Cre17.g737300 - (1 of 3) KOG4726 - Ultrahigh sulfur keratin-associated protein
C.reinhardtii v5.6	https://phytozome-next.jgi.doe.gov/report/gene/Creinhardtii_v5_6/Cre01.g050900 https://phytozome-next.jgi.doe.gov/jbrowse/index.html?data=genomes%2FCreinhardtii_v5_6&loc=Cre01.g050900	Cre01.g050900 - Glycosyl transferase
C.reinhardtii v5.6	https://phytozome-next.jgi.doe.gov/report/gene/Creinhardtii_v5_6/Cre16.g665650 https://phytozome-next.jgi.doe.gov/jbrowse/index.html?data=genomes%2FCreinhardtii_v5_6&loc=Cre16.g665650	Cre16.g665650 - (1 of 1) K03665 - GTP-binding protein HflX (hflX)
C.reinhardtii v5.6	https://phytozome-next.jgi.doe.gov/report/gene/Creinhardtii_v5_6/Cre07.g331100 https://phytozome-next.jgi.doe.gov/jbrowse/index.html?data=genomes%2FCreinhardtii_v5_6&loc=Cre07.g331100	Cre07.g331100 - Cell wall protein pherophorin-C11
C.reinhardtii v5.6	https://phytozome-next.jgi.doe.gov/report/gene/Creinhardtii_v5_6/Cre07.g319001 https://phytozome-next.jgi.doe.gov/jbrowse/index.html?data=genomes%2FCreinhardtii_v5_6&loc=Cre07.g319001	Cre07.g319001
C.reinhardtii v5.6	https://phytozome-next.jgi.doe.gov/report/gene/Creinhardtii_v5_6/Cre09.g386700 https://phytozome-next.jgi.doe.gov/jbrowse/index.html?data=genomes%2FCreinhardtii_v5_6&loc=Cre09.g386700	Cre09.g386700 - Kinesin motor protein
C.reinhardtii v5.6	https://phytozome-next.jgi.doe.gov/report/gene/Creinhardtii_v5_6/Cre06.g307800 https://phytozome-next.jgi.doe.gov/jbrowse/index.html?data=genomes%2FCreinhardtii_v5_6&loc=Cre06.g307800	Cre06.g307800 - Cyclophilin
C.reinhardtii v5.6	https://phytozome-next.jgi.doe.gov/report/gene/Creinhardtii_v5_6/Cre13.g585700 https://phytozome-next.jgi.doe.gov/jbrowse/index.html?data=genomes%2FCreinhardtii_v5_6&loc=Cre13.g585700	Cre13.g585700
C.reinhardtii v5.6	https://phytozome-next.jgi.doe.gov/report/gene/Creinhardtii_v5_6/Cre02.g095114 https://phytozome-next.jgi.doe.gov/jbrowse/index.html?data=genomes%2FCreinhardtii_v5_6&loc=Cre02.g095114	Cre02.g095114
C.reinhardtii v5.6	https://phytozome-next.jgi.doe.gov/report/gene/Creinhardtii_v5_6/Cre04.g217977 https://phytozome-next.jgi.doe.gov/jbrowse/index.html?data=genomes%2FCreinhardtii_v5_6&loc=Cre04.g217977	Cre04.g217977 - Chlamydomonas-specific family U protein
C.reinhardtii v5.6	https://phytozome-next.jgi.doe.gov/report/gene/Creinhardtii_v5_6/Cre12.g491100 https://phytozome-next.jgi.doe.gov/jbrowse/index.html?data=genomes%2FCreinhardtii_v5_6&loc=Cre12.g491100	Cre12.g491100 - Short-chain dehydrogenase/reductase, putative
C.reinhardtii v5.6	https://phytozome-next.jgi.doe.gov/report/gene/Creinhardtii_v5_6/Cre12.g539121 https://phytozome-next.jgi.doe.gov/jbrowse/index.html?data=genomes%2FCreinhardtii_v5_6&loc=Cre12.g539121	Cre12.g539121
C.reinhardtii v5.6	https://phytozome-next.jgi.doe.gov/report/gene/Creinhardtii_v5_6/Cre03.g146327 https://phytozome-next.jgi.doe.gov/jbrowse/index.html?data=genomes%2FCreinhardtii_v5_6&loc=Cre03.g146327	Cre03.g146327 - (1 of 14) PTHR15535//PTHR15535:SF23 - TRANSMEMBRANE PROTEIN 2-RELATED // SUBFAMILY NOT NAMED
C.reinhardtii v5.6	https://phytozome-next.jgi.doe.gov/report/gene/Creinhardtii_v5_6/Cre03.g198200 https://phytozome-next.jgi.doe.gov/jbrowse/index.html?data=genomes%2FCreinhardtii_v5_6&loc=Cre03.g198200	Cre03.g198200 - Glucan synthase-like 4
C.reinhardtii v5.6	https://phytozome-next.jgi.doe.gov/report/gene/Creinhardtii_v5_6/Cre16.g661300 https://phytozome-next.jgi.doe.gov/jbrowse/index.html?data=genomes%2FCreinhardtii_v5_6&loc=Cre16.g661300	Cre16.g661300 - (1 of 6) PTHR10681//PTHR10681:SF118 - THIOREDOXIN PEROXIDASE // SUBFAMILY NOT NAMED
C.reinhardtii v5.6	https://phytozome-next.jgi.doe.gov/report/gene/Creinhardtii_v5_6/Cre12.g541850 https://phytozome-next.jgi.doe.gov/jbrowse/index.html?data=genomes%2FCreinhardtii_v5_6&loc=Cre12.g541850	Cre12.g541850 - (1 of 1) 3.6.1.7 - Acylphosphatase / Acylphosphate phosphohydrolase
C.reinhardtii v5.6	https://phytozome-next.jgi.doe.gov/report/gene/Creinhardtii_v5_6/Cre01.g006450 https://phytozome-next.jgi.doe.gov/jbrowse/index.html?data=genomes%2FCreinhardtii_v5_6&loc=Cre01.g006450	Cre01.g006450 - (1 of 121) 2.7.7.49 - RNA-directed DNA polymerase / Revertase
C.reinhardtii v5.6	https://phytozome-next.jgi.doe.gov/report/gene/Creinhardtii_v5_6/Cre15.g643702 https://phytozome-next.jgi.doe.gov/jbrowse/index.html?data=genomes%2FCreinhardtii_v5_6&loc=Cre15.g643702	Cre15.g643702
C.reinhardtii v5.6	https://phytozome-next.jgi.doe.gov/report/gene/Creinhardtii_v5_6/Cre17.g717050 https://phytozome-next.jgi.doe.gov/jbrowse/index.html?data=genomes%2FCreinhardtii_v5_6&loc=Cre17.g717050	Cre17.g717050 - (1 of 18) KOG0061 - Transporter, ABC superfamily (Breast cancer resistance protein)
C.reinhardtii v5.6	https://phytozome-next.jgi.doe.gov/report/gene/Creinhardtii_v5_6/Cre16.g693950 https://phytozome-next.jgi.doe.gov/jbrowse/index.html?data=genomes%2FCreinhardtii_v5_6&loc=Cre16.g693950	Cre16.g693950 - Glyoxal oxidase 20
C.reinhardtii v5.6	https://phytozome-next.jgi.doe.gov/report/gene/Creinhardtii_v5_6/Cre17.g699250 https://phytozome-next.jgi.doe.gov/jbrowse/index.html?data=genomes%2FCreinhardtii_v5_6&loc=Cre17.g699250	Cre17.g699250
C.reinhardtii v5.6	https://phytozome-next.jgi.doe.gov/report/gene/Creinhardtii_v5_6/Cre08.g360250 https://phytozome-next.jgi.doe.gov/jbrowse/index.html?data=genomes%2FCreinhardtii_v5_6&loc=Cre08.g360250	Cre08.g360250 - Urea active transporter
C.reinhardtii v5.6	https://phytozome-next.jgi.doe.gov/report/gene/Creinhardtii_v5_6/Cre13.g568316 https://phytozome-next.jgi.doe.gov/jbrowse/index.html?data=genomes%2FCreinhardtii_v5_6&loc=Cre13.g568316	Cre13.g568316
C.reinhardtii v5.6	https://phytozome-next.jgi.doe.gov/report/gene/Creinhardtii_v5_6/Cre09.g405776 https://phytozome-next.jgi.doe.gov/jbrowse/index.html?data=genomes%2FCreinhardtii_v5_6&loc=Cre09.g405776	Cre09.g405776
C.reinhardtii v5.6	https://phytozome-next.jgi.doe.gov/report/gene/Creinhardtii_v5_6/Cre18.g748647 https://phytozome-next.jgi.doe.gov/jbrowse/index.html?data=genomes%2FCreinhardtii_v5_6&loc=Cre18.g748647	Cre18.g748647
C.reinhardtii v5.6	https://phytozome-next.jgi.doe.gov/report/gene/Creinhardtii_v5_6/Cre12.g492600 https://phytozome-next.jgi.doe.gov/jbrowse/index.html?data=genomes%2FCreinhardtii_v5_6&loc=Cre12.g492600	Cre12.g492600 - FAS Domain Flagellar Associated Protein 346
C.reinhardtii v5.6	https://phytozome-next.jgi.doe.gov/report/gene/Creinhardtii_v5_6/Cre13.g567400 https://phytozome-next.jgi.doe.gov/jbrowse/index.html?data=genomes%2FCreinhardtii_v5_6&loc=Cre13.g567400	Cre13.g567400 - 3',5'-cyclic-nucleotide phosphodiesterase
C.reinhardtii v5.6	https://phytozome-next.jgi.doe.gov/report/gene/Creinhardtii_v5_6/Cre13.g604950 https://phytozome-next.jgi.doe.gov/jbrowse/index.html?data=genomes%2FCreinhardtii_v5_6&loc=Cre13.g604950	Cre13.g604950
C.reinhardtii v5.6	https://phytozome-next.jgi.doe.gov/report/gene/Creinhardtii_v5_6/Cre09.g413200 https://phytozome-next.jgi.doe.gov/jbrowse/index.html?data=genomes%2FCreinhardtii_v5_6&loc=Cre09.g413200	Cre09.g413200 - Serine/threonine protein kinase
C.reinhardtii v5.6	https://phytozome-next.jgi.doe.gov/report/gene/Creinhardtii_v5_6/Cre11.g467535 https://phytozome-next.jgi.doe.gov/jbrowse/index.html?data=genomes%2FCreinhardtii_v5_6&loc=Cre11.g467535	Cre11.g467535 - Mitochondrial substrate carrier protein
C.reinhardtii v5.6	https://phytozome-next.jgi.doe.gov/report/gene/Creinhardtii_v5_6/Cre14.g634279 https://phytozome-next.jgi.doe.gov/jbrowse/index.html?data=genomes%2FCreinhardtii_v5_6&loc=Cre14.g634279	Cre14.g634279
C.reinhardtii v5.6	https://phytozome-next.jgi.doe.gov/report/gene/Creinhardtii_v5_6/Cre09.g399909 https://phytozome-next.jgi.doe.gov/jbrowse/index.html?data=genomes%2FCreinhardtii_v5_6&loc=Cre09.g399909	Cre09.g399909
C.reinhardtii v5.6	https://phytozome-next.jgi.doe.gov/report/gene/Creinhardtii_v5_6/Cre12.g541851 https://phytozome-next.jgi.doe.gov/jbrowse/index.html?data=genomes%2FCreinhardtii_v5_6&loc=Cre12.g541851	Cre12.g541851 - (1 of 2) PF02580 - D-Tyr-tRNA(Tyr) deacylase (Tyr_Deacylase)
C.reinhardtii v5.6	https://phytozome-next.jgi.doe.gov/report/gene/Creinhardtii_v5_6/Cre09.g387949 https://phytozome-next.jgi.doe.gov/jbrowse/index.html?data=genomes%2FCreinhardtii_v5_6&loc=Cre09.g387949	Cre09.g387949
C.reinhardtii v5.6	https://phytozome-next.jgi.doe.gov/report/gene/Creinhardtii_v5_6/Cre15.g641282 https://phytozome-next.jgi.doe.gov/jbrowse/index.html?data=genomes%2FCreinhardtii_v5_6&loc=Cre15.g641282	Cre15.g641282
C.reinhardtii v5.6	https://phytozome-next.jgi.doe.gov/report/gene/Creinhardtii_v5_6/Cre01.g055461 https://phytozome-next.jgi.doe.gov/jbrowse/index.html?data=genomes%2FCreinhardtii_v5_6&loc=Cre01.g055461	Cre01.g055461
C.reinhardtii v5.6	https://phytozome-next.jgi.doe.gov/report/gene/Creinhardtii_v5_6/Cre12.g501351 https://phytozome-next.jgi.doe.gov/jbrowse/index.html?data=genomes%2FCreinhardtii_v5_6&loc=Cre12.g501351	Cre12.g501351
C.reinhardtii v5.6	https://phytozome-next.jgi.doe.gov/report/gene/Creinhardtii_v5_6/Cre13.g567626 https://phytozome-next.jgi.doe.gov/jbrowse/index.html?data=genomes%2FCreinhardtii_v5_6&loc=Cre13.g567626	Cre13.g567626
C.reinhardtii v5.6	https://phytozome-next.jgi.doe.gov/report/gene/Creinhardtii_v5_6/Cre16.g649350 https://phytozome-next.jgi.doe.gov/jbrowse/index.html?data=genomes%2FCreinhardtii_v5_6&loc=Cre16.g649350	Cre16.g649350
C.reinhardtii v5.6	https://phytozome-next.jgi.doe.gov/report/gene/Creinhardtii_v5_6/Cre16.g681802 https://phytozome-next.jgi.doe.gov/jbrowse/index.html?data=genomes%2FCreinhardtii_v5_6&loc=Cre16.g681802	Cre16.g681802 - (1 of 1) PF01590//PF07714 - GAF domain (GAF) // Protein tyrosine kinase (Pkinase_Tyr)
C.reinhardtii v5.6	https://phytozome-next.jgi.doe.gov/report/gene/Creinhardtii_v5_6/Cre03.g197100 https://phytozome-next.jgi.doe.gov/jbrowse/index.html?data=genomes%2FCreinhardtii_v5_6&loc=Cre03.g197100	Cre03.g197100 - (1 of 2) PTHR10641//PTHR10641:SF585 - MYB-LIKE DNA-BINDING PROTEIN MYB // MYB DNA-BINDING-LIKE PROTEIN
C.reinhardtii v5.6	https://phytozome-next.jgi.doe.gov/report/gene/Creinhardtii_v5_6/Cre15.g638950 https://phytozome-next.jgi.doe.gov/jbrowse/index.html?data=genomes%2FCreinhardtii_v5_6&loc=Cre15.g638950	Cre15.g638950 - OctotricoPeptide Repeat Protein
C.reinhardtii v5.6	https://phytozome-next.jgi.doe.gov/report/gene/Creinhardtii_v5_6/Cre01.g052850 https://phytozome-next.jgi.doe.gov/jbrowse/index.html?data=genomes%2FCreinhardtii_v5_6&loc=Cre01.g052850	Cre01.g052850 - (1 of 18) K08824 - cyclin-dependent kinase-like [EC:2.7.11.22] (CDKL)
C.reinhardtii v5.6	https://phytozome-next.jgi.doe.gov/report/gene/Creinhardtii_v5_6/Cre07.g327950 https://phytozome-next.jgi.doe.gov/jbrowse/index.html?data=genomes%2FCreinhardtii_v5_6&loc=Cre07.g327950	Cre07.g327950 - Membrane-associated hydroxyproline-rich glycoprotein 9
C.reinhardtii v5.6	https://phytozome-next.jgi.doe.gov/report/gene/Creinhardtii_v5_6/Cre06.g287650 https://phytozome-next.jgi.doe.gov/jbrowse/index.html?data=genomes%2FCreinhardtii_v5_6&loc=Cre06.g287650	Cre06.g287650 - (1 of 8) PF12796//PF13920 - Ankyrin repeats (3 copies) (Ank_2) // Zinc finger, C3HC4 type (RING finger) (zf-C3HC4_3)
C.reinhardtii v5.6	https://phytozome-next.jgi.doe.gov/report/gene/Creinhardtii_v5_6/Cre03.g193600 https://phytozome-next.jgi.doe.gov/jbrowse/index.html?data=genomes%2FCreinhardtii_v5_6&loc=Cre03.g193600	Cre03.g193600 - (1 of 4) 2.7.11.13 - Protein kinase C / PKC
C.reinhardtii v5.6	https://phytozome-next.jgi.doe.gov/report/gene/Creinhardtii_v5_6/Cre02.g142226 https://phytozome-next.jgi.doe.gov/jbrowse/index.html?data=genomes%2FCreinhardtii_v5_6&loc=Cre02.g142226	Cre02.g142226 - (1 of 55) 2.7.12.1 - Dual-specificity kinase
C.reinhardtii v5.6	https://phytozome-next.jgi.doe.gov/report/gene/Creinhardtii_v5_6/Cre05.g238600 https://phytozome-next.jgi.doe.gov/jbrowse/index.html?data=genomes%2FCreinhardtii_v5_6&loc=Cre05.g238600	Cre05.g238600 - Pherophorin-chlamydomonas homolog 36
C.reinhardtii v5.6	https://phytozome-next.jgi.doe.gov/report/gene/Creinhardtii_v5_6/Cre05.g234636 https://phytozome-next.jgi.doe.gov/jbrowse/index.html?data=genomes%2FCreinhardtii_v5_6&loc=Cre05.g234636	Cre05.g234636 - (1 of 1) PTHR30352:SF9 - PYRUVATE FORMATE-LYASE 1-ACTIVATING ENZYME
C.reinhardtii v5.6	https://phytozome-next.jgi.doe.gov/report/gene/Creinhardtii_v5_6/Cre16.g669125 https://phytozome-next.jgi.doe.gov/jbrowse/index.html?data=genomes%2FCreinhardtii_v5_6&loc=Cre16.g669125	Cre16.g669125 - (1 of 2) 1.1.1.1//1.2.1.10 - Alcohol dehydrogenase / Aldehyde reductase // Acetaldehyde dehydrogenase (acetylating) / Aldehyde dehydrogenase (acylating)
C.reinhardtii v5.6	https://phytozome-next.jgi.doe.gov/report/gene/Creinhardtii_v5_6/Cre01.g068012 https://phytozome-next.jgi.doe.gov/jbrowse/index.html?data=genomes%2FCreinhardtii_v5_6&loc=Cre01.g068012	Cre01.g068012 - PentratricoPeptide Repeat protein
C.reinhardtii v5.6	https://phytozome-next.jgi.doe.gov/report/gene/Creinhardtii_v5_6/Cre12.g503500 https://phytozome-next.jgi.doe.gov/jbrowse/index.html?data=genomes%2FCreinhardtii_v5_6&loc=Cre12.g503500	Cre12.g503500 - Similar to Golgi apparatus protein 1
C.reinhardtii v5.6	https://phytozome-next.jgi.doe.gov/report/gene/Creinhardtii_v5_6/Cre01.g011050 https://phytozome-next.jgi.doe.gov/jbrowse/index.html?data=genomes%2FCreinhardtii_v5_6&loc=Cre01.g011050	Cre01.g011050
C.reinhardtii v5.6	https://phytozome-next.jgi.doe.gov/report/gene/Creinhardtii_v5_6/Cre12.g555803 https://phytozome-next.jgi.doe.gov/jbrowse/index.html?data=genomes%2FCreinhardtii_v5_6&loc=Cre12.g555803	Cre12.g555803 - Type-II NADH dehydrogenase
C.reinhardtii v5.6	https://phytozome-next.jgi.doe.gov/report/gene/Creinhardtii_v5_6/Cre09.g402293 https://phytozome-next.jgi.doe.gov/jbrowse/index.html?data=genomes%2FCreinhardtii_v5_6&loc=Cre09.g402293	Cre09.g402293
C.reinhardtii v5.6	https://phytozome-next.jgi.doe.gov/report/gene/Creinhardtii_v5_6/Cre13.g567650 https://phytozome-next.jgi.doe.gov/jbrowse/index.html?data=genomes%2FCreinhardtii_v5_6&loc=Cre13.g567650	Cre13.g567650 - (1 of 1) 3.4.14.2 - Dipeptidyl-peptidase II / Quiescent cell proline dipeptidase
C.reinhardtii v5.6	https://phytozome-next.jgi.doe.gov/report/gene/Creinhardtii_v5_6/Cre07.g341050 https://phytozome-next.jgi.doe.gov/jbrowse/index.html?data=genomes%2FCreinhardtii_v5_6&loc=Cre07.g341050	Cre07.g341050
C.reinhardtii v5.6	https://phytozome-next.jgi.doe.gov/report/gene/Creinhardtii_v5_6/Cre17.g704802 https://phytozome-next.jgi.doe.gov/jbrowse/index.html?data=genomes%2FCreinhardtii_v5_6&loc=Cre17.g704802	Cre17.g704802
C.reinhardtii v5.6	https://phytozome-next.jgi.doe.gov/report/gene/Creinhardtii_v5_6/Cre21.g751997 https://phytozome-next.jgi.doe.gov/jbrowse/index.html?data=genomes%2FCreinhardtii_v5_6&loc=Cre21.g751997	Cre21.g751997
C.reinhardtii v5.6	https://phytozome-next.jgi.doe.gov/report/gene/Creinhardtii_v5_6/Cre17.g696200 https://phytozome-next.jgi.doe.gov/jbrowse/index.html?data=genomes%2FCreinhardtii_v5_6&loc=Cre17.g696200	Cre17.g696200 - (1 of 1) PTHR15438 - NUCLEAR PORE COMPLEX INTERACTING PROTEIN
C.reinhardtii v5.6	https://phytozome-next.jgi.doe.gov/report/gene/Creinhardtii_v5_6/Cre01.g011000 https://phytozome-next.jgi.doe.gov/jbrowse/index.html?data=genomes%2FCreinhardtii_v5_6&loc=Cre01.g011000	Cre01.g011000 - Cytosolic 80S ribosomal protein L6
C.reinhardtii v5.6	https://phytozome-next.jgi.doe.gov/report/gene/Creinhardtii_v5_6/Cre19.g750647 https://phytozome-next.jgi.doe.gov/jbrowse/index.html?data=genomes%2FCreinhardtii_v5_6&loc=Cre19.g750647	Cre19.g750647 - (1 of 12) 2.7.10.2//2.7.11.1 - Non-specific protein-tyrosine kinase / Cytoplasmic protein tyrosine kinase // Non-specific serine/threonine protein kinase / Threonine-specific protein kinase
C.reinhardtii v5.6	https://phytozome-next.jgi.doe.gov/report/gene/Creinhardtii_v5_6/Cre03.g165500 https://phytozome-next.jgi.doe.gov/jbrowse/index.html?data=genomes%2FCreinhardtii_v5_6&loc=Cre03.g165500	Cre03.g165500
C.reinhardtii v5.6	https://phytozome-next.jgi.doe.gov/report/gene/Creinhardtii_v5_6/Cre10.g435100 https://phytozome-next.jgi.doe.gov/jbrowse/index.html?data=genomes%2FCreinhardtii_v5_6&loc=Cre10.g435100	Cre10.g435100
C.reinhardtii v5.6	https://phytozome-next.jgi.doe.gov/report/gene/Creinhardtii_v5_6/Cre04.g214505 https://phytozome-next.jgi.doe.gov/jbrowse/index.html?data=genomes%2FCreinhardtii_v5_6&loc=Cre04.g214505	Cre04.g214505
C.reinhardtii v5.6	https://phytozome-next.jgi.doe.gov/report/gene/Creinhardtii_v5_6/Cre03.g154800 https://phytozome-next.jgi.doe.gov/jbrowse/index.html?data=genomes%2FCreinhardtii_v5_6&loc=Cre03.g154800	Cre03.g154800 - (1 of 100) PTHR12393:SF6 - SPHINGOMYELIN PHOSPHODIESTERASE 2
C.reinhardtii v5.6	https://phytozome-next.jgi.doe.gov/report/gene/Creinhardtii_v5_6/Cre01.g016556 https://phytozome-next.jgi.doe.gov/jbrowse/index.html?data=genomes%2FCreinhardtii_v5_6&loc=Cre01.g016556	Cre01.g016556 - (1 of 1) K03115 - casein kinase II subunit beta (CSNK2B)
C.reinhardtii v5.6	https://phytozome-next.jgi.doe.gov/report/gene/Creinhardtii_v5_6/Cre03.g190550 https://phytozome-next.jgi.doe.gov/jbrowse/index.html?data=genomes%2FCreinhardtii_v5_6&loc=Cre03.g190550	Cre03.g190550 - (1 of 1) PTHR12809:SF2 - MEDIATOR OF RNA POLYMERASE II TRANSCRIPTION SUBUNIT 14
C.reinhardtii v5.6	https://phytozome-next.jgi.doe.gov/report/gene/Creinhardtii_v5_6/Cre06.g293450 https://phytozome-next.jgi.doe.gov/jbrowse/index.html?data=genomes%2FCreinhardtii_v5_6&loc=Cre06.g293450	Cre06.g293450
C.reinhardtii v5.6	https://phytozome-next.jgi.doe.gov/report/gene/Creinhardtii_v5_6/Cre06.g289500 https://phytozome-next.jgi.doe.gov/jbrowse/index.html?data=genomes%2FCreinhardtii_v5_6&loc=Cre06.g289500	Cre06.g289500
C.reinhardtii v5.6	https://phytozome-next.jgi.doe.gov/report/gene/Creinhardtii_v5_6/Cre14.g634236 https://phytozome-next.jgi.doe.gov/jbrowse/index.html?data=genomes%2FCreinhardtii_v5_6&loc=Cre14.g634236	Cre14.g634236 - (1 of 15) 2.7.11.18 - [Myosin light-chain] kinase / Smooth-muscle-myosin-light-chain kinase
C.reinhardtii v5.6	https://phytozome-next.jgi.doe.gov/report/gene/Creinhardtii_v5_6/Cre09.g414650 https://phytozome-next.jgi.doe.gov/jbrowse/index.html?data=genomes%2FCreinhardtii_v5_6&loc=Cre09.g414650	Cre09.g414650 - (1 of 18) K08824 - cyclin-dependent kinase-like [EC:2.7.11.22] (CDKL)
C.reinhardtii v5.6	https://phytozome-next.jgi.doe.gov/report/gene/Creinhardtii_v5_6/Cre17.g697624 https://phytozome-next.jgi.doe.gov/jbrowse/index.html?data=genomes%2FCreinhardtii_v5_6&loc=Cre17.g697624	Cre17.g697624 - (1 of 1) K12587 - exosome complex component MTR3 (MTR3, EXOSC6)
C.reinhardtii v5.6	https://phytozome-next.jgi.doe.gov/report/gene/Creinhardtii_v5_6/Cre13.g604400 https://phytozome-next.jgi.doe.gov/jbrowse/index.html?data=genomes%2FCreinhardtii_v5_6&loc=Cre13.g604400	Cre13.g604400 - (1 of 14) PTHR15535//PTHR15535:SF23 - TRANSMEMBRANE PROTEIN 2-RELATED // SUBFAMILY NOT NAMED
C.reinhardtii v5.6	https://phytozome-next.jgi.doe.gov/report/gene/Creinhardtii_v5_6/Cre02.g127237 https://phytozome-next.jgi.doe.gov/jbrowse/index.html?data=genomes%2FCreinhardtii_v5_6&loc=Cre02.g127237	Cre02.g127237
C.reinhardtii v5.6	https://phytozome-next.jgi.doe.gov/report/gene/Creinhardtii_v5_6/Cre03.g173050 https://phytozome-next.jgi.doe.gov/jbrowse/index.html?data=genomes%2FCreinhardtii_v5_6&loc=Cre03.g173050	Cre03.g173050
C.reinhardtii v5.6	https://phytozome-next.jgi.doe.gov/report/gene/Creinhardtii_v5_6/Cre03.g184700 https://phytozome-next.jgi.doe.gov/jbrowse/index.html?data=genomes%2FCreinhardtii_v5_6&loc=Cre03.g184700	Cre03.g184700 - (1 of 1) PTHR31810:SF6 - METACASPASE-4-RELATED
C.reinhardtii v5.6	https://phytozome-next.jgi.doe.gov/report/gene/Creinhardtii_v5_6/Cre06.g265750 https://phytozome-next.jgi.doe.gov/jbrowse/index.html?data=genomes%2FCreinhardtii_v5_6&loc=Cre06.g265750	Cre06.g265750 - (1 of 2) K09668 - glycosyltransferase-like protein LARGE (LARGE)
C.reinhardtii v5.6	https://phytozome-next.jgi.doe.gov/report/gene/Creinhardtii_v5_6/Cre17.g692676 https://phytozome-next.jgi.doe.gov/jbrowse/index.html?data=genomes%2FCreinhardtii_v5_6&loc=Cre17.g692676	Cre17.g692676
C.reinhardtii v5.6	https://phytozome-next.jgi.doe.gov/report/gene/Creinhardtii_v5_6/Cre07.g325759 https://phytozome-next.jgi.doe.gov/jbrowse/index.html?data=genomes%2FCreinhardtii_v5_6&loc=Cre07.g325759	Cre07.g325759 - (1 of 268) PTHR23257 - SERINE-THREONINE PROTEIN KINASE
C.reinhardtii v5.6	https://phytozome-next.jgi.doe.gov/report/gene/Creinhardtii_v5_6/Cre04.g224800 https://phytozome-next.jgi.doe.gov/jbrowse/index.html?data=genomes%2FCreinhardtii_v5_6&loc=Cre04.g224800	Cre04.g224800 - Endosomal R-SNARE protein, Vamp7/Nyv1-family (R.III)
C.reinhardtii v5.6	https://phytozome-next.jgi.doe.gov/report/gene/Creinhardtii_v5_6/Cre16.g691352 https://phytozome-next.jgi.doe.gov/jbrowse/index.html?data=genomes%2FCreinhardtii_v5_6&loc=Cre16.g691352	Cre16.g691352
C.reinhardtii v5.6	https://phytozome-next.jgi.doe.gov/report/gene/Creinhardtii_v5_6/Cre06.g253789 https://phytozome-next.jgi.doe.gov/jbrowse/index.html?data=genomes%2FCreinhardtii_v5_6&loc=Cre06.g253789	Cre06.g253789
C.reinhardtii v5.6	https://phytozome-next.jgi.doe.gov/report/gene/Creinhardtii_v5_6/Cre01.g041700 https://phytozome-next.jgi.doe.gov/jbrowse/index.html?data=genomes%2FCreinhardtii_v5_6&loc=Cre01.g041700	Cre01.g041700
C.reinhardtii v5.6	https://phytozome-next.jgi.doe.gov/report/gene/Creinhardtii_v5_6/Cre03.g162300 https://phytozome-next.jgi.doe.gov/jbrowse/index.html?data=genomes%2FCreinhardtii_v5_6&loc=Cre03.g162300	Cre03.g162300 - Short-chain dehydrogenase/reductase
C.reinhardtii v5.6	https://phytozome-next.jgi.doe.gov/report/gene/Creinhardtii_v5_6/Cre03.g144707 https://phytozome-next.jgi.doe.gov/jbrowse/index.html?data=genomes%2FCreinhardtii_v5_6&loc=Cre03.g144707	Cre03.g144707 - (1 of 1) 5.4.2.2//5.4.2.8 - Phosphoglucomutase (alpha-D-glucose-1,6-bisphosphate-dependent) / Phosphoglucose mutase // Phosphomannomutase / Phosphomannose mutase
C.reinhardtii v5.6	https://phytozome-next.jgi.doe.gov/report/gene/Creinhardtii_v5_6/Cre10.g453050 https://phytozome-next.jgi.doe.gov/jbrowse/index.html?data=genomes%2FCreinhardtii_v5_6&loc=Cre10.g453050	Cre10.g453050 - Chlamydomonadale-specific cyclin
C.reinhardtii v5.6	https://phytozome-next.jgi.doe.gov/report/gene/Creinhardtii_v5_6/Cre09.g386500 https://phytozome-next.jgi.doe.gov/jbrowse/index.html?data=genomes%2FCreinhardtii_v5_6&loc=Cre09.g386500	Cre09.g386500
C.reinhardtii v5.6	https://phytozome-next.jgi.doe.gov/report/gene/Creinhardtii_v5_6/Cre06.g293750 https://phytozome-next.jgi.doe.gov/jbrowse/index.html?data=genomes%2FCreinhardtii_v5_6&loc=Cre06.g293750	Cre06.g293750 - (1 of 2) PTHR23102 - ZINC FINGER CLIPPER -RELATED
C.reinhardtii v5.6	https://phytozome-next.jgi.doe.gov/report/gene/Creinhardtii_v5_6/Cre03.g160700 https://phytozome-next.jgi.doe.gov/jbrowse/index.html?data=genomes%2FCreinhardtii_v5_6&loc=Cre03.g160700	Cre03.g160700 - (1 of 12) PF00320 - GATA zinc finger (GATA)
C.reinhardtii v5.6	https://phytozome-next.jgi.doe.gov/report/gene/Creinhardtii_v5_6/Cre12.g532250 https://phytozome-next.jgi.doe.gov/jbrowse/index.html?data=genomes%2FCreinhardtii_v5_6&loc=Cre12.g532250	Cre12.g532250 - (1 of 21) PF00027 - Cyclic nucleotide-binding domain (cNMP_binding)
C.reinhardtii v5.6	https://phytozome-next.jgi.doe.gov/report/gene/Creinhardtii_v5_6/Cre17.g701700 https://phytozome-next.jgi.doe.gov/jbrowse/index.html?data=genomes%2FCreinhardtii_v5_6&loc=Cre17.g701700	Cre17.g701700 - plastid acyl-ACP desaturase
C.reinhardtii v5.6	https://phytozome-next.jgi.doe.gov/report/gene/Creinhardtii_v5_6/Cre12.g541777 https://phytozome-next.jgi.doe.gov/jbrowse/index.html?data=genomes%2FCreinhardtii_v5_6&loc=Cre12.g541777	Cre12.g541777 - SET domain-containing protein
C.reinhardtii v5.6	https://phytozome-next.jgi.doe.gov/report/gene/Creinhardtii_v5_6/Cre16.g661000 https://phytozome-next.jgi.doe.gov/jbrowse/index.html?data=genomes%2FCreinhardtii_v5_6&loc=Cre16.g661000	Cre16.g661000 - (1 of 2) PTHR10681//PTHR10681:SF17 - THIOREDOXIN PEROXIDASE // PEROXIREDOXIN-6
C.reinhardtii v5.6	https://phytozome-next.jgi.doe.gov/report/gene/Creinhardtii_v5_6/Cre16.g689851 https://phytozome-next.jgi.doe.gov/jbrowse/index.html?data=genomes%2FCreinhardtii_v5_6&loc=Cre16.g689851	Cre16.g689851 - (1 of 21) PF01822 - WSC domain (WSC)
C.reinhardtii v5.6	https://phytozome-next.jgi.doe.gov/report/gene/Creinhardtii_v5_6/Cre09.g390504 https://phytozome-next.jgi.doe.gov/jbrowse/index.html?data=genomes%2FCreinhardtii_v5_6&loc=Cre09.g390504	Cre09.g390504
C.reinhardtii v5.6	https://phytozome-next.jgi.doe.gov/report/gene/Creinhardtii_v5_6/Cre04.g223150 https://phytozome-next.jgi.doe.gov/jbrowse/index.html?data=genomes%2FCreinhardtii_v5_6&loc=Cre04.g223150	Cre04.g223150 - OctotricoPeptide Repeat Protein
C.reinhardtii v5.6	https://phytozome-next.jgi.doe.gov/report/gene/Creinhardtii_v5_6/Cre03.g208100 https://phytozome-next.jgi.doe.gov/jbrowse/index.html?data=genomes%2FCreinhardtii_v5_6&loc=Cre03.g208100	Cre03.g208100 - 3'-5' exoribonuclease II
C.reinhardtii v5.6	https://phytozome-next.jgi.doe.gov/report/gene/Creinhardtii_v5_6/Cre10.g435000 https://phytozome-next.jgi.doe.gov/jbrowse/index.html?data=genomes%2FCreinhardtii_v5_6&loc=Cre10.g435000	Cre10.g435000 - (1 of 2) 6.3.5.1 - NAD(+) synthase (glutamine-hydrolyzing) / Nicotinamide adenine dinucleotide synthetase (glutamine)
C.reinhardtii v5.6	https://phytozome-next.jgi.doe.gov/report/gene/Creinhardtii_v5_6/Cre05.g235228 https://phytozome-next.jgi.doe.gov/jbrowse/index.html?data=genomes%2FCreinhardtii_v5_6&loc=Cre05.g235228	Cre05.g235228 - Chlamydomonas-specific family U protein
C.reinhardtii v5.6	https://phytozome-next.jgi.doe.gov/report/gene/Creinhardtii_v5_6/Cre06.g267650 https://phytozome-next.jgi.doe.gov/jbrowse/index.html?data=genomes%2FCreinhardtii_v5_6&loc=Cre06.g267650	Cre06.g267650 - (1 of 1) PTHR24347//PTHR24347:SF191 - SERINE/THREONINE-PROTEIN KINASE // SERINE/THREONINE-PROTEIN KINASE DCLK3
C.reinhardtii v5.6	https://phytozome-next.jgi.doe.gov/report/gene/Creinhardtii_v5_6/Cre05.g237910 https://phytozome-next.jgi.doe.gov/jbrowse/index.html?data=genomes%2FCreinhardtii_v5_6&loc=Cre05.g237910	Cre05.g237910
C.reinhardtii v5.6	https://phytozome-next.jgi.doe.gov/report/gene/Creinhardtii_v5_6/Cre06.g293800 https://phytozome-next.jgi.doe.gov/jbrowse/index.html?data=genomes%2FCreinhardtii_v5_6&loc=Cre06.g293800	Cre06.g293800 - Arylsulfatase
C.reinhardtii v5.6	https://phytozome-next.jgi.doe.gov/report/gene/Creinhardtii_v5_6/Cre02.g092800 https://phytozome-next.jgi.doe.gov/jbrowse/index.html?data=genomes%2FCreinhardtii_v5_6&loc=Cre02.g092800	Cre02.g092800 - Flagellar Associated Protein 136
C.reinhardtii v5.6	https://phytozome-next.jgi.doe.gov/report/gene/Creinhardtii_v5_6/Cre12.g494000 https://phytozome-next.jgi.doe.gov/jbrowse/index.html?data=genomes%2FCreinhardtii_v5_6&loc=Cre12.g494000	Cre12.g494000 - Conserved, expressed protein with meprin and TRAF homology domain
C.reinhardtii v5.6	https://phytozome-next.jgi.doe.gov/report/gene/Creinhardtii_v5_6/Cre14.g621676 https://phytozome-next.jgi.doe.gov/jbrowse/index.html?data=genomes%2FCreinhardtii_v5_6&loc=Cre14.g621676	Cre14.g621676
C.reinhardtii v5.6	https://phytozome-next.jgi.doe.gov/report/gene/Creinhardtii_v5_6/Cre07.g325711 https://phytozome-next.jgi.doe.gov/jbrowse/index.html?data=genomes%2FCreinhardtii_v5_6&loc=Cre07.g325711	Cre07.g325711 - (1 of 2) K19363 - lipopolysaccharide-induced tumor necrosis factor-alpha factor (LITAF)
C.reinhardtii v5.6	https://phytozome-next.jgi.doe.gov/report/gene/Creinhardtii_v5_6/Cre03.g202650 https://phytozome-next.jgi.doe.gov/jbrowse/index.html?data=genomes%2FCreinhardtii_v5_6&loc=Cre03.g202650	Cre03.g202650 - (1 of 3) 3.2.1.41 - Pullulanase / Pullulan 6-glucanohydrolase
C.reinhardtii v5.6	https://phytozome-next.jgi.doe.gov/report/gene/Creinhardtii_v5_6/Cre10.g466200 https://phytozome-next.jgi.doe.gov/jbrowse/index.html?data=genomes%2FCreinhardtii_v5_6&loc=Cre10.g466200	Cre10.g466200 - A/B-type cyclin
C.reinhardtii v5.6	https://phytozome-next.jgi.doe.gov/report/gene/Creinhardtii_v5_6/Cre17.g733750 https://phytozome-next.jgi.doe.gov/jbrowse/index.html?data=genomes%2FCreinhardtii_v5_6&loc=Cre17.g733750	Cre17.g733750
