# Supplementary material for: From Feasting to Fasting: The Arginine Pathway as a Metabolic Switch in Nitrogen-Deprived Chlamydomonas reinhardtii
Source: Cells. 2023 May 13;12(10):1379. doi: 10.3390/cells12101379 (PMC10216424; doi:10.3390/cells12101379)
Supplement: Supplementary file 1 [file cells-12-01379-s001.zip › M3 _MAST_Genes_ annotations_Phytozome.tsv]

Organism	Views	Description
C.reinhardtii v5.6	https://phytozome-next.jgi.doe.gov/report/gene/Creinhardtii_v5_6/Cre06.g306501 https://phytozome-next.jgi.doe.gov/jbrowse/index.html?data=genomes%2FCreinhardtii_v5_6&loc=Cre06.g306501	Cre06.g306501 - (1 of 2) 3.1.1.75 - Poly(3-hydroxybutyrate) depolymerase / Poly(HA) depolymerase
C.reinhardtii v5.6	https://phytozome-next.jgi.doe.gov/report/gene/Creinhardtii_v5_6/Cre12.g556550 https://phytozome-next.jgi.doe.gov/jbrowse/index.html?data=genomes%2FCreinhardtii_v5_6&loc=Cre12.g556550	Cre12.g556550
C.reinhardtii v5.6	https://phytozome-next.jgi.doe.gov/report/gene/Creinhardtii_v5_6/Cre12.g543800 https://phytozome-next.jgi.doe.gov/jbrowse/index.html?data=genomes%2FCreinhardtii_v5_6&loc=Cre12.g543800	Cre12.g543800
C.reinhardtii v5.6	https://phytozome-next.jgi.doe.gov/report/gene/Creinhardtii_v5_6/Cre12.g550553 https://phytozome-next.jgi.doe.gov/jbrowse/index.html?data=genomes%2FCreinhardtii_v5_6&loc=Cre12.g550553	Cre12.g550553
C.reinhardtii v5.6	https://phytozome-next.jgi.doe.gov/report/gene/Creinhardtii_v5_6/Cre13.g588201 https://phytozome-next.jgi.doe.gov/jbrowse/index.html?data=genomes%2FCreinhardtii_v5_6&loc=Cre13.g588201	Cre13.g588201 - OctotricoPeptide Repeat Protein
C.reinhardtii v5.6	https://phytozome-next.jgi.doe.gov/report/gene/Creinhardtii_v5_6/Cre04.g218500 https://phytozome-next.jgi.doe.gov/jbrowse/index.html?data=genomes%2FCreinhardtii_v5_6&loc=Cre04.g218500	Cre04.g218500 - (1 of 1) PTHR11732//PTHR11732:SF34 - ALDO/KETO REDUCTASE // 1,5-ANHYDRO-D-FRUCTOSE REDUCTASE
C.reinhardtii v5.6	https://phytozome-next.jgi.doe.gov/report/gene/Creinhardtii_v5_6/Cre07.g348040 https://phytozome-next.jgi.doe.gov/jbrowse/index.html?data=genomes%2FCreinhardtii_v5_6&loc=Cre07.g348040	Cre07.g348040 - (1 of 4) PTHR11785:SF367 - AMINO-ACID PERMEASE BAT1
C.reinhardtii v5.6	https://phytozome-next.jgi.doe.gov/report/gene/Creinhardtii_v5_6/Cre17.g732350 https://phytozome-next.jgi.doe.gov/jbrowse/index.html?data=genomes%2FCreinhardtii_v5_6&loc=Cre17.g732350	Cre17.g732350 - Glyoxal oxidase 4
C.reinhardtii v5.6	https://phytozome-next.jgi.doe.gov/report/gene/Creinhardtii_v5_6/Cre16.g677750 https://phytozome-next.jgi.doe.gov/jbrowse/index.html?data=genomes%2FCreinhardtii_v5_6&loc=Cre16.g677750	Cre16.g677750
C.reinhardtii v5.6	https://phytozome-next.jgi.doe.gov/report/gene/Creinhardtii_v5_6/Cre16.g691215 https://phytozome-next.jgi.doe.gov/jbrowse/index.html?data=genomes%2FCreinhardtii_v5_6&loc=Cre16.g691215	Cre16.g691215 - (1 of 1) PTHR12925:SF0 - PROTEIN HIKESHI
C.reinhardtii v5.6	https://phytozome-next.jgi.doe.gov/report/gene/Creinhardtii_v5_6/Cre01.g051482 https://phytozome-next.jgi.doe.gov/jbrowse/index.html?data=genomes%2FCreinhardtii_v5_6&loc=Cre01.g051482	Cre01.g051482
C.reinhardtii v5.6	https://phytozome-next.jgi.doe.gov/report/gene/Creinhardtii_v5_6/Cre02.g143427 https://phytozome-next.jgi.doe.gov/jbrowse/index.html?data=genomes%2FCreinhardtii_v5_6&loc=Cre02.g143427	Cre02.g143427
C.reinhardtii v5.6	https://phytozome-next.jgi.doe.gov/report/gene/Creinhardtii_v5_6/Cre17.g728900 https://phytozome-next.jgi.doe.gov/jbrowse/index.html?data=genomes%2FCreinhardtii_v5_6&loc=Cre17.g728900	Cre17.g728900 - Transaldolase
C.reinhardtii v5.6	https://phytozome-next.jgi.doe.gov/report/gene/Creinhardtii_v5_6/Cre16.g689001 https://phytozome-next.jgi.doe.gov/jbrowse/index.html?data=genomes%2FCreinhardtii_v5_6&loc=Cre16.g689001	Cre16.g689001
C.reinhardtii v5.6	https://phytozome-next.jgi.doe.gov/report/gene/Creinhardtii_v5_6/Cre07.g344150 https://phytozome-next.jgi.doe.gov/jbrowse/index.html?data=genomes%2FCreinhardtii_v5_6&loc=Cre07.g344150	Cre07.g344150 - (1 of 1) PTHR21314:SF0 - UPF0553 PROTEIN C9ORF64
C.reinhardtii v5.6	https://phytozome-next.jgi.doe.gov/report/gene/Creinhardtii_v5_6/Cre01.g013500 https://phytozome-next.jgi.doe.gov/jbrowse/index.html?data=genomes%2FCreinhardtii_v5_6&loc=Cre01.g013500	Cre01.g013500 - (1 of 5) PF01814 - Hemerythrin HHE cation binding domain (Hemerythrin)
C.reinhardtii v5.6	https://phytozome-next.jgi.doe.gov/report/gene/Creinhardtii_v5_6/Cre16.g680450 https://phytozome-next.jgi.doe.gov/jbrowse/index.html?data=genomes%2FCreinhardtii_v5_6&loc=Cre16.g680450	Cre16.g680450
C.reinhardtii v5.6	https://phytozome-next.jgi.doe.gov/report/gene/Creinhardtii_v5_6/Cre11.g481400 https://phytozome-next.jgi.doe.gov/jbrowse/index.html?data=genomes%2FCreinhardtii_v5_6&loc=Cre11.g481400	Cre11.g481400 - (1 of 1) K08864 - tousled-like kinase [EC:2.7.11.1] (TLK)
C.reinhardtii v5.6	https://phytozome-next.jgi.doe.gov/report/gene/Creinhardtii_v5_6/Cre02.g095116 https://phytozome-next.jgi.doe.gov/jbrowse/index.html?data=genomes%2FCreinhardtii_v5_6&loc=Cre02.g095116	Cre02.g095116
C.reinhardtii v5.6	https://phytozome-next.jgi.doe.gov/report/gene/Creinhardtii_v5_6/Cre09.g386757 https://phytozome-next.jgi.doe.gov/jbrowse/index.html?data=genomes%2FCreinhardtii_v5_6&loc=Cre09.g386757	Cre09.g386757
C.reinhardtii v5.6	https://phytozome-next.jgi.doe.gov/report/gene/Creinhardtii_v5_6/Cre04.g224750 https://phytozome-next.jgi.doe.gov/jbrowse/index.html?data=genomes%2FCreinhardtii_v5_6&loc=Cre04.g224750	Cre04.g224750 - Endosomal R-SNARE protein, Vamp7/Nyv1-family (R.III)
C.reinhardtii v5.6	https://phytozome-next.jgi.doe.gov/report/gene/Creinhardtii_v5_6/Cre08.g368550 https://phytozome-next.jgi.doe.gov/jbrowse/index.html?data=genomes%2FCreinhardtii_v5_6&loc=Cre08.g368550	Cre08.g368550 - (1 of 96) PF01753 - MYND finger (zf-MYND)
C.reinhardtii v5.6	https://phytozome-next.jgi.doe.gov/report/gene/Creinhardtii_v5_6/Cre05.g237350 https://phytozome-next.jgi.doe.gov/jbrowse/index.html?data=genomes%2FCreinhardtii_v5_6&loc=Cre05.g237350	Cre05.g237350
C.reinhardtii v5.6	https://phytozome-next.jgi.doe.gov/report/gene/Creinhardtii_v5_6/Cre16.g674534 https://phytozome-next.jgi.doe.gov/jbrowse/index.html?data=genomes%2FCreinhardtii_v5_6&loc=Cre16.g674534	Cre16.g674534 - (1 of 4) PF07719//PF13414 - Tetratricopeptide repeat (TPR_2) // TPR repeat (TPR_11)
C.reinhardtii v5.6	https://phytozome-next.jgi.doe.gov/report/gene/Creinhardtii_v5_6/Cre16.g686173 https://phytozome-next.jgi.doe.gov/jbrowse/index.html?data=genomes%2FCreinhardtii_v5_6&loc=Cre16.g686173	Cre16.g686173 - (1 of 1) PTHR11071//PTHR11071:SF276 - PEPTIDYL-PROLYL CIS-TRANS ISOMERASE // PEPTIDYL-PROLYL CIS-TRANS ISOMERASE
C.reinhardtii v5.6	https://phytozome-next.jgi.doe.gov/report/gene/Creinhardtii_v5_6/Cre04.g214769 https://phytozome-next.jgi.doe.gov/jbrowse/index.html?data=genomes%2FCreinhardtii_v5_6&loc=Cre04.g214769	Cre04.g214769
C.reinhardtii v5.6	https://phytozome-next.jgi.doe.gov/report/gene/Creinhardtii_v5_6/Cre13.g588150 https://phytozome-next.jgi.doe.gov/jbrowse/index.html?data=genomes%2FCreinhardtii_v5_6&loc=Cre13.g588150	Cre13.g588150 - (1 of 1) 2.7.7.69 - GDP-L-galactose phosphorylase
C.reinhardtii v5.6	https://phytozome-next.jgi.doe.gov/report/gene/Creinhardtii_v5_6/Cre16.g672721 https://phytozome-next.jgi.doe.gov/jbrowse/index.html?data=genomes%2FCreinhardtii_v5_6&loc=Cre16.g672721	Cre16.g672721
C.reinhardtii v5.6	https://phytozome-next.jgi.doe.gov/report/gene/Creinhardtii_v5_6/Cre10.g465726 https://phytozome-next.jgi.doe.gov/jbrowse/index.html?data=genomes%2FCreinhardtii_v5_6&loc=Cre10.g465726	Cre10.g465726
C.reinhardtii v5.6	https://phytozome-next.jgi.doe.gov/report/gene/Creinhardtii_v5_6/Cre22.g753947 https://phytozome-next.jgi.doe.gov/jbrowse/index.html?data=genomes%2FCreinhardtii_v5_6&loc=Cre22.g753947	Cre22.g753947
C.reinhardtii v5.6	https://phytozome-next.jgi.doe.gov/report/gene/Creinhardtii_v5_6/Cre16.g666500 https://phytozome-next.jgi.doe.gov/jbrowse/index.html?data=genomes%2FCreinhardtii_v5_6&loc=Cre16.g666500	Cre16.g666500 - Bardet Biedl Syndrome-8 associated protein
C.reinhardtii v5.6	https://phytozome-next.jgi.doe.gov/report/gene/Creinhardtii_v5_6/Cre14.g612750 https://phytozome-next.jgi.doe.gov/jbrowse/index.html?data=genomes%2FCreinhardtii_v5_6&loc=Cre14.g612750	Cre14.g612750 - Flagellar Associated Protein 197
C.reinhardtii v5.6	https://phytozome-next.jgi.doe.gov/report/gene/Creinhardtii_v5_6/Cre10.g463550 https://phytozome-next.jgi.doe.gov/jbrowse/index.html?data=genomes%2FCreinhardtii_v5_6&loc=Cre10.g463550	Cre10.g463550 - (1 of 2) KOG0580//KOG0581//KOG0583 - Serine/threonine protein kinase // Mitogen-activated protein kinase kinase (MAP2K) // Serine/threonine protein kinase
C.reinhardtii v5.6	https://phytozome-next.jgi.doe.gov/report/gene/Creinhardtii_v5_6/Cre12.g552100 https://phytozome-next.jgi.doe.gov/jbrowse/index.html?data=genomes%2FCreinhardtii_v5_6&loc=Cre12.g552100	Cre12.g552100
C.reinhardtii v5.6	https://phytozome-next.jgi.doe.gov/report/gene/Creinhardtii_v5_6/Cre01.g041650 https://phytozome-next.jgi.doe.gov/jbrowse/index.html?data=genomes%2FCreinhardtii_v5_6&loc=Cre01.g041650	Cre01.g041650
C.reinhardtii v5.6	https://phytozome-next.jgi.doe.gov/report/gene/Creinhardtii_v5_6/Cre03.g173900 https://phytozome-next.jgi.doe.gov/jbrowse/index.html?data=genomes%2FCreinhardtii_v5_6&loc=Cre03.g173900	Cre03.g173900 - (1 of 1) PTHR22996 - MAHOGUNIN
C.reinhardtii v5.6	https://phytozome-next.jgi.doe.gov/report/gene/Creinhardtii_v5_6/Cre12.g501351 https://phytozome-next.jgi.doe.gov/jbrowse/index.html?data=genomes%2FCreinhardtii_v5_6&loc=Cre12.g501351	Cre12.g501351
C.reinhardtii v5.6	https://phytozome-next.jgi.doe.gov/report/gene/Creinhardtii_v5_6/Cre06.g278107 https://phytozome-next.jgi.doe.gov/jbrowse/index.html?data=genomes%2FCreinhardtii_v5_6&loc=Cre06.g278107	Cre06.g278107
C.reinhardtii v5.6	https://phytozome-next.jgi.doe.gov/report/gene/Creinhardtii_v5_6/Cre06.g278272 https://phytozome-next.jgi.doe.gov/jbrowse/index.html?data=genomes%2FCreinhardtii_v5_6&loc=Cre06.g278272	Cre06.g278272
C.reinhardtii v5.6	https://phytozome-next.jgi.doe.gov/report/gene/Creinhardtii_v5_6/Cre17.g712600 https://phytozome-next.jgi.doe.gov/jbrowse/index.html?data=genomes%2FCreinhardtii_v5_6&loc=Cre17.g712600	Cre17.g712600
C.reinhardtii v5.6	https://phytozome-next.jgi.doe.gov/report/gene/Creinhardtii_v5_6/Cre07.g333850 https://phytozome-next.jgi.doe.gov/jbrowse/index.html?data=genomes%2FCreinhardtii_v5_6&loc=Cre07.g333850	Cre07.g333850 - (1 of 1) PTHR23153:SF37 - DNA DAMAGE RESPONSE PROTEIN WSS1
C.reinhardtii v5.6	https://phytozome-next.jgi.doe.gov/report/gene/Creinhardtii_v5_6/Cre16.g660300 https://phytozome-next.jgi.doe.gov/jbrowse/index.html?data=genomes%2FCreinhardtii_v5_6&loc=Cre16.g660300	Cre16.g660300 - (1 of 33) PTHR10157 - DOPAMINE BETA HYDROXYLASE RELATED
C.reinhardtii v5.6	https://phytozome-next.jgi.doe.gov/report/gene/Creinhardtii_v5_6/Cre03.g160200 https://phytozome-next.jgi.doe.gov/jbrowse/index.html?data=genomes%2FCreinhardtii_v5_6&loc=Cre03.g160200	Cre03.g160200 - Prolyl 4-hydroxylase 12
C.reinhardtii v5.6	https://phytozome-next.jgi.doe.gov/report/gene/Creinhardtii_v5_6/Cre12.g500300 https://phytozome-next.jgi.doe.gov/jbrowse/index.html?data=genomes%2FCreinhardtii_v5_6&loc=Cre12.g500300	Cre12.g500300
C.reinhardtii v5.6	https://phytozome-next.jgi.doe.gov/report/gene/Creinhardtii_v5_6/Cre03.g200400 https://phytozome-next.jgi.doe.gov/jbrowse/index.html?data=genomes%2FCreinhardtii_v5_6&loc=Cre03.g200400	Cre03.g200400 - (1 of 1) PTHR30383//PTHR30383:SF3 - PERIPLASMIC BROAD-SPECIFICITY ESTERASE/LIPASE/PROTEASE // SUBFAMILY NOT NAMED
C.reinhardtii v5.6	https://phytozome-next.jgi.doe.gov/report/gene/Creinhardtii_v5_6/Cre12.g507550 https://phytozome-next.jgi.doe.gov/jbrowse/index.html?data=genomes%2FCreinhardtii_v5_6&loc=Cre12.g507550	Cre12.g507550 - OctotricoPeptide Repeat Protein
C.reinhardtii v5.6	https://phytozome-next.jgi.doe.gov/report/gene/Creinhardtii_v5_6/Cre04.g226800 https://phytozome-next.jgi.doe.gov/jbrowse/index.html?data=genomes%2FCreinhardtii_v5_6&loc=Cre04.g226800	Cre04.g226800
C.reinhardtii v5.6	https://phytozome-next.jgi.doe.gov/report/gene/Creinhardtii_v5_6/Cre02.g075400 https://phytozome-next.jgi.doe.gov/jbrowse/index.html?data=genomes%2FCreinhardtii_v5_6&loc=Cre02.g075400	Cre02.g075400 - (1 of 12) PF04749 - PLAC8 family (PLAC8)
C.reinhardtii v5.6	https://phytozome-next.jgi.doe.gov/report/gene/Creinhardtii_v5_6/Cre17.g726950 https://phytozome-next.jgi.doe.gov/jbrowse/index.html?data=genomes%2FCreinhardtii_v5_6&loc=Cre17.g726950	Cre17.g726950 - (1 of 3) PTHR11042 - EUKARYOTIC TRANSLATION INITIATION FACTOR 2-ALPHA KINASE EIF2-ALPHA KINASE -RELATED
C.reinhardtii v5.6	https://phytozome-next.jgi.doe.gov/report/gene/Creinhardtii_v5_6/Cre08.g362682 https://phytozome-next.jgi.doe.gov/jbrowse/index.html?data=genomes%2FCreinhardtii_v5_6&loc=Cre08.g362682	Cre08.g362682
C.reinhardtii v5.6	https://phytozome-next.jgi.doe.gov/report/gene/Creinhardtii_v5_6/Cre17.g746247 https://phytozome-next.jgi.doe.gov/jbrowse/index.html?data=genomes%2FCreinhardtii_v5_6&loc=Cre17.g746247	Cre17.g746247 - (1 of 1) K11430 - histone-lysine N-methyltransferase EZH2 (EZH2)
C.reinhardtii v5.6	https://phytozome-next.jgi.doe.gov/report/gene/Creinhardtii_v5_6/Cre16.g686000 https://phytozome-next.jgi.doe.gov/jbrowse/index.html?data=genomes%2FCreinhardtii_v5_6&loc=Cre16.g686000	Cre16.g686000 - putative RNA-binding protein
C.reinhardtii v5.6	https://phytozome-next.jgi.doe.gov/report/gene/Creinhardtii_v5_6/Cre04.g217986 https://phytozome-next.jgi.doe.gov/jbrowse/index.html?data=genomes%2FCreinhardtii_v5_6&loc=Cre04.g217986	Cre04.g217986 - (1 of 121) 2.7.7.49 - RNA-directed DNA polymerase / Revertase
C.reinhardtii v5.6	https://phytozome-next.jgi.doe.gov/report/gene/Creinhardtii_v5_6/Cre01.g053350 https://phytozome-next.jgi.doe.gov/jbrowse/index.html?data=genomes%2FCreinhardtii_v5_6&loc=Cre01.g053350	Cre01.g053350
C.reinhardtii v5.6	https://phytozome-next.jgi.doe.gov/report/gene/Creinhardtii_v5_6/Cre08.g358548 https://phytozome-next.jgi.doe.gov/jbrowse/index.html?data=genomes%2FCreinhardtii_v5_6&loc=Cre08.g358548	Cre08.g358548
C.reinhardtii v5.6	https://phytozome-next.jgi.doe.gov/report/gene/Creinhardtii_v5_6/Cre02.g142687 https://phytozome-next.jgi.doe.gov/jbrowse/index.html?data=genomes%2FCreinhardtii_v5_6&loc=Cre02.g142687	Cre02.g142687 - Flagellar Associated Protein 332
C.reinhardtii v5.6	https://phytozome-next.jgi.doe.gov/report/gene/Creinhardtii_v5_6/Cre12.g551800 https://phytozome-next.jgi.doe.gov/jbrowse/index.html?data=genomes%2FCreinhardtii_v5_6&loc=Cre12.g551800	Cre12.g551800 - (1 of 25) PF00293 - NUDIX domain (NUDIX)
C.reinhardtii v5.6	https://phytozome-next.jgi.doe.gov/report/gene/Creinhardtii_v5_6/Cre14.g612633 https://phytozome-next.jgi.doe.gov/jbrowse/index.html?data=genomes%2FCreinhardtii_v5_6&loc=Cre14.g612633	Cre14.g612633 - Pherophorin-chlamydomonas homolog 58
C.reinhardtii v5.6	https://phytozome-next.jgi.doe.gov/report/gene/Creinhardtii_v5_6/Cre16.g661250 https://phytozome-next.jgi.doe.gov/jbrowse/index.html?data=genomes%2FCreinhardtii_v5_6&loc=Cre16.g661250	Cre16.g661250 - (1 of 6) PTHR10681//PTHR10681:SF118 - THIOREDOXIN PEROXIDASE // SUBFAMILY NOT NAMED
C.reinhardtii v5.6	https://phytozome-next.jgi.doe.gov/report/gene/Creinhardtii_v5_6/Cre02.g109300 https://phytozome-next.jgi.doe.gov/jbrowse/index.html?data=genomes%2FCreinhardtii_v5_6&loc=Cre02.g109300	Cre02.g109300 - (1 of 14) PTHR15535//PTHR15535:SF23 - TRANSMEMBRANE PROTEIN 2-RELATED // SUBFAMILY NOT NAMED
C.reinhardtii v5.6	https://phytozome-next.jgi.doe.gov/report/gene/Creinhardtii_v5_6/Cre04.g217750 https://phytozome-next.jgi.doe.gov/jbrowse/index.html?data=genomes%2FCreinhardtii_v5_6&loc=Cre04.g217750	Cre04.g217750 - (1 of 1) PTHR16017:SF0 - WD REPEAT-CONTAINING PROTEIN 70
C.reinhardtii v5.6	https://phytozome-next.jgi.doe.gov/report/gene/Creinhardtii_v5_6/Cre12.g531150 https://phytozome-next.jgi.doe.gov/jbrowse/index.html?data=genomes%2FCreinhardtii_v5_6&loc=Cre12.g531150	Cre12.g531150 - ribokinase
C.reinhardtii v5.6	https://phytozome-next.jgi.doe.gov/report/gene/Creinhardtii_v5_6/Cre06.g307350 https://phytozome-next.jgi.doe.gov/jbrowse/index.html?data=genomes%2FCreinhardtii_v5_6&loc=Cre06.g307350	Cre06.g307350 - (1 of 2) K12486 - stromal membrane-associated protein (SMAP)
C.reinhardtii v5.6	https://phytozome-next.jgi.doe.gov/report/gene/Creinhardtii_v5_6/Cre02.g082450 https://phytozome-next.jgi.doe.gov/jbrowse/index.html?data=genomes%2FCreinhardtii_v5_6&loc=Cre02.g082450	Cre02.g082450
C.reinhardtii v5.6	https://phytozome-next.jgi.doe.gov/report/gene/Creinhardtii_v5_6/Cre06.g278301 https://phytozome-next.jgi.doe.gov/jbrowse/index.html?data=genomes%2FCreinhardtii_v5_6&loc=Cre06.g278301	Cre06.g278301
C.reinhardtii v5.6	https://phytozome-next.jgi.doe.gov/report/gene/Creinhardtii_v5_6/Cre05.g237890 https://phytozome-next.jgi.doe.gov/jbrowse/index.html?data=genomes%2FCreinhardtii_v5_6&loc=Cre05.g237890	Cre05.g237890
C.reinhardtii v5.6	https://phytozome-next.jgi.doe.gov/report/gene/Creinhardtii_v5_6/Cre16.g670617 https://phytozome-next.jgi.doe.gov/jbrowse/index.html?data=genomes%2FCreinhardtii_v5_6&loc=Cre16.g670617	Cre16.g670617 - (1 of 1) K09142 - hypothetical protein (K09142)
C.reinhardtii v5.6	https://phytozome-next.jgi.doe.gov/report/gene/Creinhardtii_v5_6/Cre16.g685050 https://phytozome-next.jgi.doe.gov/jbrowse/index.html?data=genomes%2FCreinhardtii_v5_6&loc=Cre16.g685050	Cre16.g685050 - PRLI-interacting factor L
C.reinhardtii v5.6	https://phytozome-next.jgi.doe.gov/report/gene/Creinhardtii_v5_6/Cre04.g217954 https://phytozome-next.jgi.doe.gov/jbrowse/index.html?data=genomes%2FCreinhardtii_v5_6&loc=Cre04.g217954	Cre04.g217954 - (1 of 1) K05850 - Ca2+ transporting ATPase, plasma membrane (ATP2B)
C.reinhardtii v5.6	https://phytozome-next.jgi.doe.gov/report/gene/Creinhardtii_v5_6/Cre06.g296100 https://phytozome-next.jgi.doe.gov/jbrowse/index.html?data=genomes%2FCreinhardtii_v5_6&loc=Cre06.g296100	Cre06.g296100 - (1 of 1) 3.6.1.29 - Bis(5'-adenosyl)-triphosphatase / Dinucleosidetriphosphatase
C.reinhardtii v5.6	https://phytozome-next.jgi.doe.gov/report/gene/Creinhardtii_v5_6/Cre01.g015850 https://phytozome-next.jgi.doe.gov/jbrowse/index.html?data=genomes%2FCreinhardtii_v5_6&loc=Cre01.g015850	Cre01.g015850 - Flagellar Associated Protein 68
C.reinhardtii v5.6	https://phytozome-next.jgi.doe.gov/report/gene/Creinhardtii_v5_6/Cre06.g254240 https://phytozome-next.jgi.doe.gov/jbrowse/index.html?data=genomes%2FCreinhardtii_v5_6&loc=Cre06.g254240	Cre06.g254240
C.reinhardtii v5.6	https://phytozome-next.jgi.doe.gov/report/gene/Creinhardtii_v5_6/Cre05.g234663 https://phytozome-next.jgi.doe.gov/jbrowse/index.html?data=genomes%2FCreinhardtii_v5_6&loc=Cre05.g234663	Cre05.g234663 - (1 of 1) PTHR11085//PTHR11085:SF23 - CHROMATIN REGULATORY PROTEIN SIR2 // NAD-DEPENDENT HISTONE DEACETYLASE HST4
C.reinhardtii v5.6	https://phytozome-next.jgi.doe.gov/report/gene/Creinhardtii_v5_6/Cre17.g705500 https://phytozome-next.jgi.doe.gov/jbrowse/index.html?data=genomes%2FCreinhardtii_v5_6&loc=Cre17.g705500	Cre17.g705500 - Pherophorin-chlamydomonas homolog 23
C.reinhardtii v5.6	https://phytozome-next.jgi.doe.gov/report/gene/Creinhardtii_v5_6/Cre03.g200450 https://phytozome-next.jgi.doe.gov/jbrowse/index.html?data=genomes%2FCreinhardtii_v5_6&loc=Cre03.g200450	Cre03.g200450
C.reinhardtii v5.6	https://phytozome-next.jgi.doe.gov/report/gene/Creinhardtii_v5_6/Cre03.g182750 https://phytozome-next.jgi.doe.gov/jbrowse/index.html?data=genomes%2FCreinhardtii_v5_6&loc=Cre03.g182750	Cre03.g182750 - (1 of 2) KOG3774 - Uncharacterized conserved protein Lama
C.reinhardtii v5.6	https://phytozome-next.jgi.doe.gov/report/gene/Creinhardtii_v5_6/Cre08.g362450 https://phytozome-next.jgi.doe.gov/jbrowse/index.html?data=genomes%2FCreinhardtii_v5_6&loc=Cre08.g362450	Cre08.g362450 - Alpha-amylase
C.reinhardtii v5.6	https://phytozome-next.jgi.doe.gov/report/gene/Creinhardtii_v5_6/Cre16.g684200 https://phytozome-next.jgi.doe.gov/jbrowse/index.html?data=genomes%2FCreinhardtii_v5_6&loc=Cre16.g684200	Cre16.g684200
C.reinhardtii v5.6	https://phytozome-next.jgi.doe.gov/report/gene/Creinhardtii_v5_6/Cre07.g344100 https://phytozome-next.jgi.doe.gov/jbrowse/index.html?data=genomes%2FCreinhardtii_v5_6&loc=Cre07.g344100	Cre07.g344100 - (1 of 2) K11438 - protein arginine N-methyltransferase 7 [EC:2.1.1.-] (PRMT7)
C.reinhardtii v5.6	https://phytozome-next.jgi.doe.gov/report/gene/Creinhardtii_v5_6/Cre01.g023750 https://phytozome-next.jgi.doe.gov/jbrowse/index.html?data=genomes%2FCreinhardtii_v5_6&loc=Cre01.g023750	Cre01.g023750
C.reinhardtii v5.6	https://phytozome-next.jgi.doe.gov/report/gene/Creinhardtii_v5_6/Cre11.g467793 https://phytozome-next.jgi.doe.gov/jbrowse/index.html?data=genomes%2FCreinhardtii_v5_6&loc=Cre11.g467793	Cre11.g467793
C.reinhardtii v5.6	https://phytozome-next.jgi.doe.gov/report/gene/Creinhardtii_v5_6/Cre12.g554051 https://phytozome-next.jgi.doe.gov/jbrowse/index.html?data=genomes%2FCreinhardtii_v5_6&loc=Cre12.g554051	Cre12.g554051 - (1 of 26) PTHR24362 - SERINE/THREONINE-PROTEIN KINASE NEK
C.reinhardtii v5.6	https://phytozome-next.jgi.doe.gov/report/gene/Creinhardtii_v5_6/Cre02.g144250 https://phytozome-next.jgi.doe.gov/jbrowse/index.html?data=genomes%2FCreinhardtii_v5_6&loc=Cre02.g144250	Cre02.g144250 - Cytochrome P450, CYP4 superfamily
C.reinhardtii v5.6	https://phytozome-next.jgi.doe.gov/report/gene/Creinhardtii_v5_6/Cre09.g397052 https://phytozome-next.jgi.doe.gov/jbrowse/index.html?data=genomes%2FCreinhardtii_v5_6&loc=Cre09.g397052	Cre09.g397052
C.reinhardtii v5.6	https://phytozome-next.jgi.doe.gov/report/gene/Creinhardtii_v5_6/Cre17.g735950 https://phytozome-next.jgi.doe.gov/jbrowse/index.html?data=genomes%2FCreinhardtii_v5_6&loc=Cre17.g735950	Cre17.g735950 - (1 of 1) 4.1.1.97 - 2-oxo-4-hydroxy-4-carboxy-5-ureidoimidazoline decarboxylase / OHCU decarboxylase
C.reinhardtii v5.6	https://phytozome-next.jgi.doe.gov/report/gene/Creinhardtii_v5_6/Cre01.g015950 https://phytozome-next.jgi.doe.gov/jbrowse/index.html?data=genomes%2FCreinhardtii_v5_6&loc=Cre01.g015950	Cre01.g015950 - translation factor
C.reinhardtii v5.6	https://phytozome-next.jgi.doe.gov/report/gene/Creinhardtii_v5_6/Cre02.g092983 https://phytozome-next.jgi.doe.gov/jbrowse/index.html?data=genomes%2FCreinhardtii_v5_6&loc=Cre02.g092983	Cre02.g092983
C.reinhardtii v5.6	https://phytozome-next.jgi.doe.gov/report/gene/Creinhardtii_v5_6/Cre09.g409700 https://phytozome-next.jgi.doe.gov/jbrowse/index.html?data=genomes%2FCreinhardtii_v5_6&loc=Cre09.g409700	Cre09.g409700
C.reinhardtii v5.6	https://phytozome-next.jgi.doe.gov/report/gene/Creinhardtii_v5_6/Cre09.g404850 https://phytozome-next.jgi.doe.gov/jbrowse/index.html?data=genomes%2FCreinhardtii_v5_6&loc=Cre09.g404850	Cre09.g404850
C.reinhardtii v5.6	https://phytozome-next.jgi.doe.gov/report/gene/Creinhardtii_v5_6/Cre03.g200991 https://phytozome-next.jgi.doe.gov/jbrowse/index.html?data=genomes%2FCreinhardtii_v5_6&loc=Cre03.g200991	Cre03.g200991 - (1 of 1) K15262 - protein BCP1 (BCP1, BCCIP)
C.reinhardtii v5.6	https://phytozome-next.jgi.doe.gov/report/gene/Creinhardtii_v5_6/Cre15.g636004 https://phytozome-next.jgi.doe.gov/jbrowse/index.html?data=genomes%2FCreinhardtii_v5_6&loc=Cre15.g636004	Cre15.g636004 - (1 of 100) PTHR12393:SF6 - SPHINGOMYELIN PHOSPHODIESTERASE 2
C.reinhardtii v5.6	https://phytozome-next.jgi.doe.gov/report/gene/Creinhardtii_v5_6/Cre21.g753247 https://phytozome-next.jgi.doe.gov/jbrowse/index.html?data=genomes%2FCreinhardtii_v5_6&loc=Cre21.g753247	Cre21.g753247
C.reinhardtii v5.6	https://phytozome-next.jgi.doe.gov/report/gene/Creinhardtii_v5_6/Cre17.g708200 https://phytozome-next.jgi.doe.gov/jbrowse/index.html?data=genomes%2FCreinhardtii_v5_6&loc=Cre17.g708200	Cre17.g708200 - Histone H4
C.reinhardtii v5.6	https://phytozome-next.jgi.doe.gov/report/gene/Creinhardtii_v5_6/Cre03.g160250 https://phytozome-next.jgi.doe.gov/jbrowse/index.html?data=genomes%2FCreinhardtii_v5_6&loc=Cre03.g160250	Cre03.g160250
C.reinhardtii v5.6	https://phytozome-next.jgi.doe.gov/report/gene/Creinhardtii_v5_6/Cre07.g342850 https://phytozome-next.jgi.doe.gov/jbrowse/index.html?data=genomes%2FCreinhardtii_v5_6&loc=Cre07.g342850	Cre07.g342850 - Outer Arm Dynein assembly protein 3
C.reinhardtii v5.6	https://phytozome-next.jgi.doe.gov/report/gene/Creinhardtii_v5_6/Cre16.g662702 https://phytozome-next.jgi.doe.gov/jbrowse/index.html?data=genomes%2FCreinhardtii_v5_6&loc=Cre16.g662702	Cre16.g662702 - (1 of 2) K14411 - RNA-binding protein Musashi (MSI)
C.reinhardtii v5.6	https://phytozome-next.jgi.doe.gov/report/gene/Creinhardtii_v5_6/Cre03.g177700 https://phytozome-next.jgi.doe.gov/jbrowse/index.html?data=genomes%2FCreinhardtii_v5_6&loc=Cre03.g177700	Cre03.g177700 - transcription factor regulating nitrogen metabolism
C.reinhardtii v5.6	https://phytozome-next.jgi.doe.gov/report/gene/Creinhardtii_v5_6/Cre01.g046650 https://phytozome-next.jgi.doe.gov/jbrowse/index.html?data=genomes%2FCreinhardtii_v5_6&loc=Cre01.g046650	Cre01.g046650
C.reinhardtii v5.6	https://phytozome-next.jgi.doe.gov/report/gene/Creinhardtii_v5_6/Cre01.g033350 https://phytozome-next.jgi.doe.gov/jbrowse/index.html?data=genomes%2FCreinhardtii_v5_6&loc=Cre01.g033350	Cre01.g033350 - Aldehyde dehydrogenase
C.reinhardtii v5.6	https://phytozome-next.jgi.doe.gov/report/gene/Creinhardtii_v5_6/Cre09.g387502 https://phytozome-next.jgi.doe.gov/jbrowse/index.html?data=genomes%2FCreinhardtii_v5_6&loc=Cre09.g387502	Cre09.g387502
C.reinhardtii v5.6	https://phytozome-next.jgi.doe.gov/report/gene/Creinhardtii_v5_6/Cre01.g041667 https://phytozome-next.jgi.doe.gov/jbrowse/index.html?data=genomes%2FCreinhardtii_v5_6&loc=Cre01.g041667	Cre01.g041667 - (1 of 12) 3.6.3.8 - Calcium-transporting ATPase / Calcium-translocating P-type ATPase
C.reinhardtii v5.6	https://phytozome-next.jgi.doe.gov/report/gene/Creinhardtii_v5_6/Cre06.g310200 https://phytozome-next.jgi.doe.gov/jbrowse/index.html?data=genomes%2FCreinhardtii_v5_6&loc=Cre06.g310200	Cre06.g310200 - (1 of 1) PTHR11780//PTHR11780:SF8 - NADH-UBIQUINONE OXIDOREDUCTASE FLAVOPROTEIN 1 NDUFV1 // SUBFAMILY NOT NAMED
C.reinhardtii v5.6	https://phytozome-next.jgi.doe.gov/report/gene/Creinhardtii_v5_6/Cre16.g664450 https://phytozome-next.jgi.doe.gov/jbrowse/index.html?data=genomes%2FCreinhardtii_v5_6&loc=Cre16.g664450	Cre16.g664450 - (1 of 1) PTHR12276//PTHR12276:SF45 - EPSIN/ENT-RELATED // CLATHRIN INTERACTOR 1
C.reinhardtii v5.6	https://phytozome-next.jgi.doe.gov/report/gene/Creinhardtii_v5_6/Cre12.g556905 https://phytozome-next.jgi.doe.gov/jbrowse/index.html?data=genomes%2FCreinhardtii_v5_6&loc=Cre12.g556905	Cre12.g556905
C.reinhardtii v5.6	https://phytozome-next.jgi.doe.gov/report/gene/Creinhardtii_v5_6/Cre07.g357100 https://phytozome-next.jgi.doe.gov/jbrowse/index.html?data=genomes%2FCreinhardtii_v5_6&loc=Cre07.g357100	Cre07.g357100
C.reinhardtii v5.6	https://phytozome-next.jgi.doe.gov/report/gene/Creinhardtii_v5_6/Cre12.g554250 https://phytozome-next.jgi.doe.gov/jbrowse/index.html?data=genomes%2FCreinhardtii_v5_6&loc=Cre12.g554250	Cre12.g554250 - Low Photochemical Bleaching protein
C.reinhardtii v5.6	https://phytozome-next.jgi.doe.gov/report/gene/Creinhardtii_v5_6/Cre03.g165801 https://phytozome-next.jgi.doe.gov/jbrowse/index.html?data=genomes%2FCreinhardtii_v5_6&loc=Cre03.g165801	Cre03.g165801 - (1 of 55) PF00651 - BTB/POZ domain (BTB)
C.reinhardtii v5.6	https://phytozome-next.jgi.doe.gov/report/gene/Creinhardtii_v5_6/Cre11.g467658 https://phytozome-next.jgi.doe.gov/jbrowse/index.html?data=genomes%2FCreinhardtii_v5_6&loc=Cre11.g467658	Cre11.g467658
C.reinhardtii v5.6	https://phytozome-next.jgi.doe.gov/report/gene/Creinhardtii_v5_6/Cre17.g705100 https://phytozome-next.jgi.doe.gov/jbrowse/index.html?data=genomes%2FCreinhardtii_v5_6&loc=Cre17.g705100	Cre17.g705100
C.reinhardtii v5.6	https://phytozome-next.jgi.doe.gov/report/gene/Creinhardtii_v5_6/Cre09.g402145 https://phytozome-next.jgi.doe.gov/jbrowse/index.html?data=genomes%2FCreinhardtii_v5_6&loc=Cre09.g402145	Cre09.g402145
C.reinhardtii v5.6	https://phytozome-next.jgi.doe.gov/report/gene/Creinhardtii_v5_6/Cre04.g217987 https://phytozome-next.jgi.doe.gov/jbrowse/index.html?data=genomes%2FCreinhardtii_v5_6&loc=Cre04.g217987	Cre04.g217987
C.reinhardtii v5.6	https://phytozome-next.jgi.doe.gov/report/gene/Creinhardtii_v5_6/Cre01.g001685 https://phytozome-next.jgi.doe.gov/jbrowse/index.html?data=genomes%2FCreinhardtii_v5_6&loc=Cre01.g001685	Cre01.g001685
C.reinhardtii v5.6	https://phytozome-next.jgi.doe.gov/report/gene/Creinhardtii_v5_6/Cre08.g382750 https://phytozome-next.jgi.doe.gov/jbrowse/index.html?data=genomes%2FCreinhardtii_v5_6&loc=Cre08.g382750	Cre08.g382750
C.reinhardtii v5.6	https://phytozome-next.jgi.doe.gov/report/gene/Creinhardtii_v5_6/Cre03.g144124 https://phytozome-next.jgi.doe.gov/jbrowse/index.html?data=genomes%2FCreinhardtii_v5_6&loc=Cre03.g144124	Cre03.g144124
C.reinhardtii v5.6	https://phytozome-next.jgi.doe.gov/report/gene/Creinhardtii_v5_6/Cre05.g235186 https://phytozome-next.jgi.doe.gov/jbrowse/index.html?data=genomes%2FCreinhardtii_v5_6&loc=Cre05.g235186	Cre05.g235186
C.reinhardtii v5.6	https://phytozome-next.jgi.doe.gov/report/gene/Creinhardtii_v5_6/Cre02.g089311 https://phytozome-next.jgi.doe.gov/jbrowse/index.html?data=genomes%2FCreinhardtii_v5_6&loc=Cre02.g089311	Cre02.g089311 - (1 of 1) PTHR11567:SF110 - TESTICULAR ACID PHOSPHATASE
C.reinhardtii v5.6	https://phytozome-next.jgi.doe.gov/report/gene/Creinhardtii_v5_6/Cre01.g021500 https://phytozome-next.jgi.doe.gov/jbrowse/index.html?data=genomes%2FCreinhardtii_v5_6&loc=Cre01.g021500	Cre01.g021500 - (1 of 1) K15377 - solute carrier family 44 (choline transporter-like protein), member 2/4/5 (SLC44A2_4_5)
C.reinhardtii v5.6	https://phytozome-next.jgi.doe.gov/report/gene/Creinhardtii_v5_6/Cre01.g041850 https://phytozome-next.jgi.doe.gov/jbrowse/index.html?data=genomes%2FCreinhardtii_v5_6&loc=Cre01.g041850	Cre01.g041850 - (1 of 2) KOG3765 - Predicted glycosyltransferase
C.reinhardtii v5.6	https://phytozome-next.jgi.doe.gov/report/gene/Creinhardtii_v5_6/Cre01.g006876 https://phytozome-next.jgi.doe.gov/jbrowse/index.html?data=genomes%2FCreinhardtii_v5_6&loc=Cre01.g006876	Cre01.g006876
C.reinhardtii v5.6	https://phytozome-next.jgi.doe.gov/report/gene/Creinhardtii_v5_6/Cre13.g563450 https://phytozome-next.jgi.doe.gov/jbrowse/index.html?data=genomes%2FCreinhardtii_v5_6&loc=Cre13.g563450	Cre13.g563450
C.reinhardtii v5.6	https://phytozome-next.jgi.doe.gov/report/gene/Creinhardtii_v5_6/Cre12.g487500 https://phytozome-next.jgi.doe.gov/jbrowse/index.html?data=genomes%2FCreinhardtii_v5_6&loc=Cre12.g487500	Cre12.g487500 - conserved expressed protein of unknown function
C.reinhardtii v5.6	https://phytozome-next.jgi.doe.gov/report/gene/Creinhardtii_v5_6/Cre12.g556500 https://phytozome-next.jgi.doe.gov/jbrowse/index.html?data=genomes%2FCreinhardtii_v5_6&loc=Cre12.g556500	Cre12.g556500 - (1 of 5) PTHR15160 - VON HIPPEL-LINDAU PROTEIN
C.reinhardtii v5.6	https://phytozome-next.jgi.doe.gov/report/gene/Creinhardtii_v5_6/Cre12.g536650 https://phytozome-next.jgi.doe.gov/jbrowse/index.html?data=genomes%2FCreinhardtii_v5_6&loc=Cre12.g536650	Cre12.g536650
C.reinhardtii v5.6	https://phytozome-next.jgi.doe.gov/report/gene/Creinhardtii_v5_6/Cre12.g483476 https://phytozome-next.jgi.doe.gov/jbrowse/index.html?data=genomes%2FCreinhardtii_v5_6&loc=Cre12.g483476	Cre12.g483476
C.reinhardtii v5.6	https://phytozome-next.jgi.doe.gov/report/gene/Creinhardtii_v5_6/Cre13.g582800 https://phytozome-next.jgi.doe.gov/jbrowse/index.html?data=genomes%2FCreinhardtii_v5_6&loc=Cre13.g582800	Cre13.g582800 - (1 of 1) 6.3.2.11 - Carnosine synthase / Carnosine synthetase
C.reinhardtii v5.6	https://phytozome-next.jgi.doe.gov/report/gene/Creinhardtii_v5_6/Cre06.g300144 https://phytozome-next.jgi.doe.gov/jbrowse/index.html?data=genomes%2FCreinhardtii_v5_6&loc=Cre06.g300144	Cre06.g300144
C.reinhardtii v5.6	https://phytozome-next.jgi.doe.gov/report/gene/Creinhardtii_v5_6/Cre11.g481093 https://phytozome-next.jgi.doe.gov/jbrowse/index.html?data=genomes%2FCreinhardtii_v5_6&loc=Cre11.g481093	Cre11.g481093
C.reinhardtii v5.6	https://phytozome-next.jgi.doe.gov/report/gene/Creinhardtii_v5_6/Cre09.g402150 https://phytozome-next.jgi.doe.gov/jbrowse/index.html?data=genomes%2FCreinhardtii_v5_6&loc=Cre09.g402150	Cre09.g402150 - (1 of 2) 1.5.1.3 - Dihydrofolate reductase / Tetrahydrofolate dehydrogenase
C.reinhardtii v5.6	https://phytozome-next.jgi.doe.gov/report/gene/Creinhardtii_v5_6/Cre09.g390097 https://phytozome-next.jgi.doe.gov/jbrowse/index.html?data=genomes%2FCreinhardtii_v5_6&loc=Cre09.g390097	Cre09.g390097 - (1 of 104) 2.7.11.25 - Mitogen-activated protein kinase kinase kinase / MLTK
C.reinhardtii v5.6	https://phytozome-next.jgi.doe.gov/report/gene/Creinhardtii_v5_6/Cre12.g558353 https://phytozome-next.jgi.doe.gov/jbrowse/index.html?data=genomes%2FCreinhardtii_v5_6&loc=Cre12.g558353	Cre12.g558353
C.reinhardtii v5.6	https://phytozome-next.jgi.doe.gov/report/gene/Creinhardtii_v5_6/Cre11.g468200 https://phytozome-next.jgi.doe.gov/jbrowse/index.html?data=genomes%2FCreinhardtii_v5_6&loc=Cre11.g468200	Cre11.g468200
C.reinhardtii v5.6	https://phytozome-next.jgi.doe.gov/report/gene/Creinhardtii_v5_6/Cre07.g356550 https://phytozome-next.jgi.doe.gov/jbrowse/index.html?data=genomes%2FCreinhardtii_v5_6&loc=Cre07.g356550	Cre07.g356550 - (1 of 25) PTHR11017//PTHR11017:SF145 - LEUCINE-RICH REPEAT-CONTAINING PROTEIN // SUBFAMILY NOT NAMED
C.reinhardtii v5.6	https://phytozome-next.jgi.doe.gov/report/gene/Creinhardtii_v5_6/Cre14.g621100 https://phytozome-next.jgi.doe.gov/jbrowse/index.html?data=genomes%2FCreinhardtii_v5_6&loc=Cre14.g621100	Cre14.g621100 - (1 of 2) PF14299 - Phloem protein 2 (PP2)
C.reinhardtii v5.6	https://phytozome-next.jgi.doe.gov/report/gene/Creinhardtii_v5_6/Cre04.g217650 https://phytozome-next.jgi.doe.gov/jbrowse/index.html?data=genomes%2FCreinhardtii_v5_6&loc=Cre04.g217650	Cre04.g217650
C.reinhardtii v5.6	https://phytozome-next.jgi.doe.gov/report/gene/Creinhardtii_v5_6/Cre12.g496100 https://phytozome-next.jgi.doe.gov/jbrowse/index.html?data=genomes%2FCreinhardtii_v5_6&loc=Cre12.g496100	Cre12.g496100 - Flagellar Associated Protein 149
C.reinhardtii v5.6	https://phytozome-next.jgi.doe.gov/report/gene/Creinhardtii_v5_6/Cre07.g321400 https://phytozome-next.jgi.doe.gov/jbrowse/index.html?data=genomes%2FCreinhardtii_v5_6&loc=Cre07.g321400	Cre07.g321400 - Membrane-associated hydroxyproline-rich glycoprotein 6
C.reinhardtii v5.6	https://phytozome-next.jgi.doe.gov/report/gene/Creinhardtii_v5_6/Cre02.g079000 https://phytozome-next.jgi.doe.gov/jbrowse/index.html?data=genomes%2FCreinhardtii_v5_6&loc=Cre02.g079000	Cre02.g079000
C.reinhardtii v5.6	https://phytozome-next.jgi.doe.gov/report/gene/Creinhardtii_v5_6/Cre16.g680500 https://phytozome-next.jgi.doe.gov/jbrowse/index.html?data=genomes%2FCreinhardtii_v5_6&loc=Cre16.g680500	Cre16.g680500 - EF-hand Calcium binding protein, may be centrin-related
C.reinhardtii v5.6	https://phytozome-next.jgi.doe.gov/report/gene/Creinhardtii_v5_6/Cre09.g391726 https://phytozome-next.jgi.doe.gov/jbrowse/index.html?data=genomes%2FCreinhardtii_v5_6&loc=Cre09.g391726	Cre09.g391726
C.reinhardtii v5.6	https://phytozome-next.jgi.doe.gov/report/gene/Creinhardtii_v5_6/Cre13.g602400 https://phytozome-next.jgi.doe.gov/jbrowse/index.html?data=genomes%2FCreinhardtii_v5_6&loc=Cre13.g602400	Cre13.g602400 - Kinesin motor protein
C.reinhardtii v5.6	https://phytozome-next.jgi.doe.gov/report/gene/Creinhardtii_v5_6/Cre16.g666627 https://phytozome-next.jgi.doe.gov/jbrowse/index.html?data=genomes%2FCreinhardtii_v5_6&loc=Cre16.g666627	Cre16.g666627 - (1 of 14) PF00078//PF03372 - Reverse transcriptase (RNA-dependent DNA polymerase) (RVT_1) // Endonuclease/Exonuclease/phosphatase family (Exo_endo_phos)
C.reinhardtii v5.6	https://phytozome-next.jgi.doe.gov/report/gene/Creinhardtii_v5_6/Cre17.g731750 https://phytozome-next.jgi.doe.gov/jbrowse/index.html?data=genomes%2FCreinhardtii_v5_6&loc=Cre17.g731750	Cre17.g731750 - Cytochrome P450, CYP26 superfamily
C.reinhardtii v5.6	https://phytozome-next.jgi.doe.gov/report/gene/Creinhardtii_v5_6/Cre07.g356500 https://phytozome-next.jgi.doe.gov/jbrowse/index.html?data=genomes%2FCreinhardtii_v5_6&loc=Cre07.g356500	Cre07.g356500 - (1 of 25) PTHR11017//PTHR11017:SF145 - LEUCINE-RICH REPEAT-CONTAINING PROTEIN // SUBFAMILY NOT NAMED
C.reinhardtii v5.6	https://phytozome-next.jgi.doe.gov/report/gene/Creinhardtii_v5_6/Cre04.g223100 https://phytozome-next.jgi.doe.gov/jbrowse/index.html?data=genomes%2FCreinhardtii_v5_6&loc=Cre04.g223100	Cre04.g223100 - Carbonic anhydrase
C.reinhardtii v5.6	https://phytozome-next.jgi.doe.gov/report/gene/Creinhardtii_v5_6/Cre01.g003450 https://phytozome-next.jgi.doe.gov/jbrowse/index.html?data=genomes%2FCreinhardtii_v5_6&loc=Cre01.g003450	Cre01.g003450
C.reinhardtii v5.6	https://phytozome-next.jgi.doe.gov/report/gene/Creinhardtii_v5_6/Cre08.g364000 https://phytozome-next.jgi.doe.gov/jbrowse/index.html?data=genomes%2FCreinhardtii_v5_6&loc=Cre08.g364000	Cre08.g364000 - (1 of 1) PTHR22847//PTHR22847:SF460 - WD40 REPEAT PROTEIN // SUBFAMILY NOT NAMED
C.reinhardtii v5.6	https://phytozome-next.jgi.doe.gov/report/gene/Creinhardtii_v5_6/Cre15.g637100 https://phytozome-next.jgi.doe.gov/jbrowse/index.html?data=genomes%2FCreinhardtii_v5_6&loc=Cre15.g637100	Cre15.g637100 - (1 of 1) K04523 - ubiquilin (UBQLN, DSK2)
C.reinhardtii v5.6	https://phytozome-next.jgi.doe.gov/report/gene/Creinhardtii_v5_6/Cre14.g620050 https://phytozome-next.jgi.doe.gov/jbrowse/index.html?data=genomes%2FCreinhardtii_v5_6&loc=Cre14.g620050	Cre14.g620050 - (1 of 100) PTHR12393:SF6 - SPHINGOMYELIN PHOSPHODIESTERASE 2
C.reinhardtii v5.6	https://phytozome-next.jgi.doe.gov/report/gene/Creinhardtii_v5_6/Cre17.g731350 https://phytozome-next.jgi.doe.gov/jbrowse/index.html?data=genomes%2FCreinhardtii_v5_6&loc=Cre17.g731350	Cre17.g731350 - Short-chain dehydrogenase/reductase
C.reinhardtii v5.6	https://phytozome-next.jgi.doe.gov/report/gene/Creinhardtii_v5_6/Cre16.g661150 https://phytozome-next.jgi.doe.gov/jbrowse/index.html?data=genomes%2FCreinhardtii_v5_6&loc=Cre16.g661150	Cre16.g661150 - Conserved in the Green Lineage
C.reinhardtii v5.6	https://phytozome-next.jgi.doe.gov/report/gene/Creinhardtii_v5_6/Cre07.g329150 https://phytozome-next.jgi.doe.gov/jbrowse/index.html?data=genomes%2FCreinhardtii_v5_6&loc=Cre07.g329150	Cre07.g329150 - DEAH-box helicase, possible nuclear pre-mRNA splicing factor, N-terminal
C.reinhardtii v5.6	https://phytozome-next.jgi.doe.gov/report/gene/Creinhardtii_v5_6/Cre02.g089350 https://phytozome-next.jgi.doe.gov/jbrowse/index.html?data=genomes%2FCreinhardtii_v5_6&loc=Cre02.g089350	Cre02.g089350
C.reinhardtii v5.6	https://phytozome-next.jgi.doe.gov/report/gene/Creinhardtii_v5_6/Cre14.g618550 https://phytozome-next.jgi.doe.gov/jbrowse/index.html?data=genomes%2FCreinhardtii_v5_6&loc=Cre14.g618550	Cre14.g618550
C.reinhardtii v5.6	https://phytozome-next.jgi.doe.gov/report/gene/Creinhardtii_v5_6/Cre17.g726900 https://phytozome-next.jgi.doe.gov/jbrowse/index.html?data=genomes%2FCreinhardtii_v5_6&loc=Cre17.g726900	Cre17.g726900
C.reinhardtii v5.6	https://phytozome-next.jgi.doe.gov/report/gene/Creinhardtii_v5_6/Cre03.g155976 https://phytozome-next.jgi.doe.gov/jbrowse/index.html?data=genomes%2FCreinhardtii_v5_6&loc=Cre03.g155976	Cre03.g155976
C.reinhardtii v5.6	https://phytozome-next.jgi.doe.gov/report/gene/Creinhardtii_v5_6/Cre12.g515500 https://phytozome-next.jgi.doe.gov/jbrowse/index.html?data=genomes%2FCreinhardtii_v5_6&loc=Cre12.g515500	Cre12.g515500 - (1 of 1) PF04780 - Protein of unknown function (DUF629) (DUF629)
C.reinhardtii v5.6	https://phytozome-next.jgi.doe.gov/report/gene/Creinhardtii_v5_6/Cre09.g386300 https://phytozome-next.jgi.doe.gov/jbrowse/index.html?data=genomes%2FCreinhardtii_v5_6&loc=Cre09.g386300	Cre09.g386300 - Probable transposon-derived protein of Chlamydomonas-Specific family B
C.reinhardtii v5.6	https://phytozome-next.jgi.doe.gov/report/gene/Creinhardtii_v5_6/Cre02.g074626 https://phytozome-next.jgi.doe.gov/jbrowse/index.html?data=genomes%2FCreinhardtii_v5_6&loc=Cre02.g074626	Cre02.g074626 - Probable transposon-derived protein of Chlamydomonas-Specific family B
C.reinhardtii v5.6	https://phytozome-next.jgi.doe.gov/report/gene/Creinhardtii_v5_6/Cre02.g095115 https://phytozome-next.jgi.doe.gov/jbrowse/index.html?data=genomes%2FCreinhardtii_v5_6&loc=Cre02.g095115	Cre02.g095115 - (1 of 1) PTHR21207//PTHR21207:SF4 - PARKIN COREGULATED GENE PROTEIN PARK2 COREGULATED // SUBFAMILY NOT NAMED
C.reinhardtii v5.6	https://phytozome-next.jgi.doe.gov/report/gene/Creinhardtii_v5_6/Cre13.g578201 https://phytozome-next.jgi.doe.gov/jbrowse/index.html?data=genomes%2FCreinhardtii_v5_6&loc=Cre13.g578201	Cre13.g578201 - Putative ribosomal RNA methyltransferase
C.reinhardtii v5.6	https://phytozome-next.jgi.doe.gov/report/gene/Creinhardtii_v5_6/Cre05.g232002 https://phytozome-next.jgi.doe.gov/jbrowse/index.html?data=genomes%2FCreinhardtii_v5_6&loc=Cre05.g232002	Cre05.g232002 - acyl-CoA oxidase/dehydrogenase superfamily protein
C.reinhardtii v5.6	https://phytozome-next.jgi.doe.gov/report/gene/Creinhardtii_v5_6/Cre16.g650000 https://phytozome-next.jgi.doe.gov/jbrowse/index.html?data=genomes%2FCreinhardtii_v5_6&loc=Cre16.g650000	Cre16.g650000 - (1 of 3) KOG4039 - Serine/threonine kinase TIP30/CC3
C.reinhardtii v5.6	https://phytozome-next.jgi.doe.gov/report/gene/Creinhardtii_v5_6/Cre10.g450200 https://phytozome-next.jgi.doe.gov/jbrowse/index.html?data=genomes%2FCreinhardtii_v5_6&loc=Cre10.g450200	Cre10.g450200
C.reinhardtii v5.6	https://phytozome-next.jgi.doe.gov/report/gene/Creinhardtii_v5_6/Cre05.g243650 https://phytozome-next.jgi.doe.gov/jbrowse/index.html?data=genomes%2FCreinhardtii_v5_6&loc=Cre05.g243650	Cre05.g243650
C.reinhardtii v5.6	https://phytozome-next.jgi.doe.gov/report/gene/Creinhardtii_v5_6/Cre09.g401800 https://phytozome-next.jgi.doe.gov/jbrowse/index.html?data=genomes%2FCreinhardtii_v5_6&loc=Cre09.g401800	Cre09.g401800 - (1 of 17) PTHR26392 - MITOGEN-ACTIVATED PROTEIN KINASE KINASE KINASE 7-RELATED
C.reinhardtii v5.6	https://phytozome-next.jgi.doe.gov/report/gene/Creinhardtii_v5_6/Cre02.g086800 https://phytozome-next.jgi.doe.gov/jbrowse/index.html?data=genomes%2FCreinhardtii_v5_6&loc=Cre02.g086800	Cre02.g086800
C.reinhardtii v5.6	https://phytozome-next.jgi.doe.gov/report/gene/Creinhardtii_v5_6/Cre12.g484400 https://phytozome-next.jgi.doe.gov/jbrowse/index.html?data=genomes%2FCreinhardtii_v5_6&loc=Cre12.g484400	Cre12.g484400 - DNA methylase in the FkbM family
C.reinhardtii v5.6	https://phytozome-next.jgi.doe.gov/report/gene/Creinhardtii_v5_6/Cre07.g344172 https://phytozome-next.jgi.doe.gov/jbrowse/index.html?data=genomes%2FCreinhardtii_v5_6&loc=Cre07.g344172	Cre07.g344172
C.reinhardtii v5.6	https://phytozome-next.jgi.doe.gov/report/gene/Creinhardtii_v5_6/Cre17.g721750 https://phytozome-next.jgi.doe.gov/jbrowse/index.html?data=genomes%2FCreinhardtii_v5_6&loc=Cre17.g721750	Cre17.g721750 - Exostosin-like glycosyltransferase 9
C.reinhardtii v5.6	https://phytozome-next.jgi.doe.gov/report/gene/Creinhardtii_v5_6/Cre07.g318050 https://phytozome-next.jgi.doe.gov/jbrowse/index.html?data=genomes%2FCreinhardtii_v5_6&loc=Cre07.g318050	Cre07.g318050 - (1 of 1) KOG4196 - bZIP transcription factor MafK
C.reinhardtii v5.6	https://phytozome-next.jgi.doe.gov/report/gene/Creinhardtii_v5_6/Cre16.g651250 https://phytozome-next.jgi.doe.gov/jbrowse/index.html?data=genomes%2FCreinhardtii_v5_6&loc=Cre16.g651250	Cre16.g651250
C.reinhardtii v5.6	https://phytozome-next.jgi.doe.gov/report/gene/Creinhardtii_v5_6/Cre07.g317400 https://phytozome-next.jgi.doe.gov/jbrowse/index.html?data=genomes%2FCreinhardtii_v5_6&loc=Cre07.g317400	Cre07.g317400
C.reinhardtii v5.6	https://phytozome-next.jgi.doe.gov/report/gene/Creinhardtii_v5_6/Cre03.g150750 https://phytozome-next.jgi.doe.gov/jbrowse/index.html?data=genomes%2FCreinhardtii_v5_6&loc=Cre03.g150750	Cre03.g150750
C.reinhardtii v5.6	https://phytozome-next.jgi.doe.gov/report/gene/Creinhardtii_v5_6/Cre04.g229536 https://phytozome-next.jgi.doe.gov/jbrowse/index.html?data=genomes%2FCreinhardtii_v5_6&loc=Cre04.g229536	Cre04.g229536
C.reinhardtii v5.6	https://phytozome-next.jgi.doe.gov/report/gene/Creinhardtii_v5_6/Cre06.g299900 https://phytozome-next.jgi.doe.gov/jbrowse/index.html?data=genomes%2FCreinhardtii_v5_6&loc=Cre06.g299900	Cre06.g299900
C.reinhardtii v5.6	https://phytozome-next.jgi.doe.gov/report/gene/Creinhardtii_v5_6/Cre31.g758447 https://phytozome-next.jgi.doe.gov/jbrowse/index.html?data=genomes%2FCreinhardtii_v5_6&loc=Cre31.g758447	Cre31.g758447 - Chlamydomonas-specific family U protein
C.reinhardtii v5.6	https://phytozome-next.jgi.doe.gov/report/gene/Creinhardtii_v5_6/Cre01.g007050 https://phytozome-next.jgi.doe.gov/jbrowse/index.html?data=genomes%2FCreinhardtii_v5_6&loc=Cre01.g007050	Cre01.g007050 - Conserved in the Plant Lineage and Diatoms
C.reinhardtii v5.6	https://phytozome-next.jgi.doe.gov/report/gene/Creinhardtii_v5_6/Cre09.g386838 https://phytozome-next.jgi.doe.gov/jbrowse/index.html?data=genomes%2FCreinhardtii_v5_6&loc=Cre09.g386838	Cre09.g386838
C.reinhardtii v5.6	https://phytozome-next.jgi.doe.gov/report/gene/Creinhardtii_v5_6/Cre11.g467693 https://phytozome-next.jgi.doe.gov/jbrowse/index.html?data=genomes%2FCreinhardtii_v5_6&loc=Cre11.g467693	Cre11.g467693 - (1 of 5) PF07466 - Protein of unknown function (DUF1517) (DUF1517)
C.reinhardtii v5.6	https://phytozome-next.jgi.doe.gov/report/gene/Creinhardtii_v5_6/Cre17.g703950 https://phytozome-next.jgi.doe.gov/jbrowse/index.html?data=genomes%2FCreinhardtii_v5_6&loc=Cre17.g703950	Cre17.g703950 - (1 of 2) 1.1.2.6//1.1.3.30 - Polyvinyl alcohol dehydrogenase (cytochrome) / PVADH // Polyvinyl-alcohol oxidase / PVA oxidase
C.reinhardtii v5.6	https://phytozome-next.jgi.doe.gov/report/gene/Creinhardtii_v5_6/Cre11.g479850 https://phytozome-next.jgi.doe.gov/jbrowse/index.html?data=genomes%2FCreinhardtii_v5_6&loc=Cre11.g479850	Cre11.g479850 - Cyclophilin
C.reinhardtii v5.6	https://phytozome-next.jgi.doe.gov/report/gene/Creinhardtii_v5_6/Cre03.g144687 https://phytozome-next.jgi.doe.gov/jbrowse/index.html?data=genomes%2FCreinhardtii_v5_6&loc=Cre03.g144687	Cre03.g144687
C.reinhardtii v5.6	https://phytozome-next.jgi.doe.gov/report/gene/Creinhardtii_v5_6/Cre08.g360700 https://phytozome-next.jgi.doe.gov/jbrowse/index.html?data=genomes%2FCreinhardtii_v5_6&loc=Cre08.g360700	Cre08.g360700
C.reinhardtii v5.6	https://phytozome-next.jgi.doe.gov/report/gene/Creinhardtii_v5_6/Cre06.g278150 https://phytozome-next.jgi.doe.gov/jbrowse/index.html?data=genomes%2FCreinhardtii_v5_6&loc=Cre06.g278150	Cre06.g278150
C.reinhardtii v5.6	https://phytozome-next.jgi.doe.gov/report/gene/Creinhardtii_v5_6/Cre17.g739457 https://phytozome-next.jgi.doe.gov/jbrowse/index.html?data=genomes%2FCreinhardtii_v5_6&loc=Cre17.g739457	Cre17.g739457
C.reinhardtii v5.6	https://phytozome-next.jgi.doe.gov/report/gene/Creinhardtii_v5_6/Cre09.g394600 https://phytozome-next.jgi.doe.gov/jbrowse/index.html?data=genomes%2FCreinhardtii_v5_6&loc=Cre09.g394600	Cre09.g394600 - (1 of 100) PTHR12393:SF6 - SPHINGOMYELIN PHOSPHODIESTERASE 2
C.reinhardtii v5.6	https://phytozome-next.jgi.doe.gov/report/gene/Creinhardtii_v5_6/Cre01.g044050 https://phytozome-next.jgi.doe.gov/jbrowse/index.html?data=genomes%2FCreinhardtii_v5_6&loc=Cre01.g044050	Cre01.g044050 - ATPase synthase subunit, vacuolar
C.reinhardtii v5.6	https://phytozome-next.jgi.doe.gov/report/gene/Creinhardtii_v5_6/Cre03.g162800 https://phytozome-next.jgi.doe.gov/jbrowse/index.html?data=genomes%2FCreinhardtii_v5_6&loc=Cre03.g162800	Cre03.g162800 - Low-CO2-inducible membrane protein
C.reinhardtii v5.6	https://phytozome-next.jgi.doe.gov/report/gene/Creinhardtii_v5_6/Cre12.g556950 https://phytozome-next.jgi.doe.gov/jbrowse/index.html?data=genomes%2FCreinhardtii_v5_6&loc=Cre12.g556950	Cre12.g556950
C.reinhardtii v5.6	https://phytozome-next.jgi.doe.gov/report/gene/Creinhardtii_v5_6/Cre12.g522450 https://phytozome-next.jgi.doe.gov/jbrowse/index.html?data=genomes%2FCreinhardtii_v5_6&loc=Cre12.g522450	Cre12.g522450 - COP-II coat subunit
C.reinhardtii v5.6	https://phytozome-next.jgi.doe.gov/report/gene/Creinhardtii_v5_6/Cre09.g410700 https://phytozome-next.jgi.doe.gov/jbrowse/index.html?data=genomes%2FCreinhardtii_v5_6&loc=Cre09.g410700	Cre09.g410700 - NADP-Malate Dehydrogenase
C.reinhardtii v5.6	https://phytozome-next.jgi.doe.gov/report/gene/Creinhardtii_v5_6/Cre10.g430450 https://phytozome-next.jgi.doe.gov/jbrowse/index.html?data=genomes%2FCreinhardtii_v5_6&loc=Cre10.g430450	Cre10.g430450 - (1 of 1) 3.5.1.10 - Formyltetrahydrofolate deformylase / Formyltetrahydrofolate hydrolase
C.reinhardtii v5.6	https://phytozome-next.jgi.doe.gov/report/gene/Creinhardtii_v5_6/Cre02.g107500 https://phytozome-next.jgi.doe.gov/jbrowse/index.html?data=genomes%2FCreinhardtii_v5_6&loc=Cre02.g107500	Cre02.g107500 - (1 of 10) PTHR11207 - RIBONUCLEASE III
C.reinhardtii v5.6	https://phytozome-next.jgi.doe.gov/report/gene/Creinhardtii_v5_6/Cre01.g016250 https://phytozome-next.jgi.doe.gov/jbrowse/index.html?data=genomes%2FCreinhardtii_v5_6&loc=Cre01.g016250	Cre01.g016250 - MLO family protein
C.reinhardtii v5.6	https://phytozome-next.jgi.doe.gov/report/gene/Creinhardtii_v5_6/Cre17.g699500 https://phytozome-next.jgi.doe.gov/jbrowse/index.html?data=genomes%2FCreinhardtii_v5_6&loc=Cre17.g699500	Cre17.g699500 - Tubulin-Tyrosine Ligase 9
C.reinhardtii v5.6	https://phytozome-next.jgi.doe.gov/report/gene/Creinhardtii_v5_6/Cre08.g382450 https://phytozome-next.jgi.doe.gov/jbrowse/index.html?data=genomes%2FCreinhardtii_v5_6&loc=Cre08.g382450	Cre08.g382450
C.reinhardtii v5.6	https://phytozome-next.jgi.doe.gov/report/gene/Creinhardtii_v5_6/Cre08.g368650 https://phytozome-next.jgi.doe.gov/jbrowse/index.html?data=genomes%2FCreinhardtii_v5_6&loc=Cre08.g368650	Cre08.g368650
C.reinhardtii v5.6	https://phytozome-next.jgi.doe.gov/report/gene/Creinhardtii_v5_6/Cre12.g527918 https://phytozome-next.jgi.doe.gov/jbrowse/index.html?data=genomes%2FCreinhardtii_v5_6&loc=Cre12.g527918	Cre12.g527918
C.reinhardtii v5.6	https://phytozome-next.jgi.doe.gov/report/gene/Creinhardtii_v5_6/Cre16.g691204 https://phytozome-next.jgi.doe.gov/jbrowse/index.html?data=genomes%2FCreinhardtii_v5_6&loc=Cre16.g691204	Cre16.g691204
C.reinhardtii v5.6	https://phytozome-next.jgi.doe.gov/report/gene/Creinhardtii_v5_6/Cre03.g144011 https://phytozome-next.jgi.doe.gov/jbrowse/index.html?data=genomes%2FCreinhardtii_v5_6&loc=Cre03.g144011	Cre03.g144011 - (1 of 55) PF00069//PF07714 - Protein kinase domain (Pkinase) // Protein tyrosine kinase (Pkinase_Tyr)
C.reinhardtii v5.6	https://phytozome-next.jgi.doe.gov/report/gene/Creinhardtii_v5_6/Cre02.g093202 https://phytozome-next.jgi.doe.gov/jbrowse/index.html?data=genomes%2FCreinhardtii_v5_6&loc=Cre02.g093202	Cre02.g093202 - (1 of 121) 2.7.7.49 - RNA-directed DNA polymerase / Revertase
C.reinhardtii v5.6	https://phytozome-next.jgi.doe.gov/report/gene/Creinhardtii_v5_6/Cre14.g618600 https://phytozome-next.jgi.doe.gov/jbrowse/index.html?data=genomes%2FCreinhardtii_v5_6&loc=Cre14.g618600	Cre14.g618600 - ABC transporter, multidrug resistance associated protein
C.reinhardtii v5.6	https://phytozome-next.jgi.doe.gov/report/gene/Creinhardtii_v5_6/Cre02.g141826 https://phytozome-next.jgi.doe.gov/jbrowse/index.html?data=genomes%2FCreinhardtii_v5_6&loc=Cre02.g141826	Cre02.g141826 - (1 of 46) PTHR23257//PTHR23257:SF394 - SERINE-THREONINE PROTEIN KINASE // SUBFAMILY NOT NAMED
C.reinhardtii v5.6	https://phytozome-next.jgi.doe.gov/report/gene/Creinhardtii_v5_6/Cre13.g591851 https://phytozome-next.jgi.doe.gov/jbrowse/index.html?data=genomes%2FCreinhardtii_v5_6&loc=Cre13.g591851	Cre13.g591851
C.reinhardtii v5.6	https://phytozome-next.jgi.doe.gov/report/gene/Creinhardtii_v5_6/Cre03.g199423 https://phytozome-next.jgi.doe.gov/jbrowse/index.html?data=genomes%2FCreinhardtii_v5_6&loc=Cre03.g199423	Cre03.g199423 - Dihydroorotase dehydrogenase
C.reinhardtii v5.6	https://phytozome-next.jgi.doe.gov/report/gene/Creinhardtii_v5_6/Cre17.g740300 https://phytozome-next.jgi.doe.gov/jbrowse/index.html?data=genomes%2FCreinhardtii_v5_6&loc=Cre17.g740300	Cre17.g740300
C.reinhardtii v5.6	https://phytozome-next.jgi.doe.gov/report/gene/Creinhardtii_v5_6/Cre03.g211073 https://phytozome-next.jgi.doe.gov/jbrowse/index.html?data=genomes%2FCreinhardtii_v5_6&loc=Cre03.g211073	Cre03.g211073 - (1 of 2) K14497 - protein phosphatase 2C (PP2C)
C.reinhardtii v5.6	https://phytozome-next.jgi.doe.gov/report/gene/Creinhardtii_v5_6/Cre08.g380201 https://phytozome-next.jgi.doe.gov/jbrowse/index.html?data=genomes%2FCreinhardtii_v5_6&loc=Cre08.g380201	Cre08.g380201 - Putative dehydroquinate dehydratase/shikimate:NADP oxidoreductase
C.reinhardtii v5.6	https://phytozome-next.jgi.doe.gov/report/gene/Creinhardtii_v5_6/Cre09.g399900 https://phytozome-next.jgi.doe.gov/jbrowse/index.html?data=genomes%2FCreinhardtii_v5_6&loc=Cre09.g399900	Cre09.g399900
C.reinhardtii v5.6	https://phytozome-next.jgi.doe.gov/report/gene/Creinhardtii_v5_6/Cre06.g257183 https://phytozome-next.jgi.doe.gov/jbrowse/index.html?data=genomes%2FCreinhardtii_v5_6&loc=Cre06.g257183	Cre06.g257183
C.reinhardtii v5.6	https://phytozome-next.jgi.doe.gov/report/gene/Creinhardtii_v5_6/Cre08.g373374 https://phytozome-next.jgi.doe.gov/jbrowse/index.html?data=genomes%2FCreinhardtii_v5_6&loc=Cre08.g373374	Cre08.g373374
C.reinhardtii v5.6	https://phytozome-next.jgi.doe.gov/report/gene/Creinhardtii_v5_6/Cre09.g391615 https://phytozome-next.jgi.doe.gov/jbrowse/index.html?data=genomes%2FCreinhardtii_v5_6&loc=Cre09.g391615	Cre09.g391615
C.reinhardtii v5.6	https://phytozome-next.jgi.doe.gov/report/gene/Creinhardtii_v5_6/Cre10.g424700 https://phytozome-next.jgi.doe.gov/jbrowse/index.html?data=genomes%2FCreinhardtii_v5_6&loc=Cre10.g424700	Cre10.g424700 - (1 of 26) KOG1187 - Serine/threonine protein kinase
C.reinhardtii v5.6	https://phytozome-next.jgi.doe.gov/report/gene/Creinhardtii_v5_6/Cre05.g237950 https://phytozome-next.jgi.doe.gov/jbrowse/index.html?data=genomes%2FCreinhardtii_v5_6&loc=Cre05.g237950	Cre05.g237950
C.reinhardtii v5.6	https://phytozome-next.jgi.doe.gov/report/gene/Creinhardtii_v5_6/Cre01.g043300 https://phytozome-next.jgi.doe.gov/jbrowse/index.html?data=genomes%2FCreinhardtii_v5_6&loc=Cre01.g043300	Cre01.g043300
C.reinhardtii v5.6	https://phytozome-next.jgi.doe.gov/report/gene/Creinhardtii_v5_6/Cre02.g102050 https://phytozome-next.jgi.doe.gov/jbrowse/index.html?data=genomes%2FCreinhardtii_v5_6&loc=Cre02.g102050	Cre02.g102050 - Flagellar Associated Protein 328
C.reinhardtii v5.6	https://phytozome-next.jgi.doe.gov/report/gene/Creinhardtii_v5_6/Cre07.g314866 https://phytozome-next.jgi.doe.gov/jbrowse/index.html?data=genomes%2FCreinhardtii_v5_6&loc=Cre07.g314866	Cre07.g314866 - Mannan endo-1,4-beta-mannosidase
C.reinhardtii v5.6	https://phytozome-next.jgi.doe.gov/report/gene/Creinhardtii_v5_6/Cre09.g392692 https://phytozome-next.jgi.doe.gov/jbrowse/index.html?data=genomes%2FCreinhardtii_v5_6&loc=Cre09.g392692	Cre09.g392692 - Mago nashi component of the Exon Junction Complex
C.reinhardtii v5.6	https://phytozome-next.jgi.doe.gov/report/gene/Creinhardtii_v5_6/Cre04.g211850 https://phytozome-next.jgi.doe.gov/jbrowse/index.html?data=genomes%2FCreinhardtii_v5_6&loc=Cre04.g211850	Cre04.g211850 - Early light-inducible protein
C.reinhardtii v5.6	https://phytozome-next.jgi.doe.gov/report/gene/Creinhardtii_v5_6/Cre09.g402849 https://phytozome-next.jgi.doe.gov/jbrowse/index.html?data=genomes%2FCreinhardtii_v5_6&loc=Cre09.g402849	Cre09.g402849
C.reinhardtii v5.6	https://phytozome-next.jgi.doe.gov/report/gene/Creinhardtii_v5_6/Cre13.g579350 https://phytozome-next.jgi.doe.gov/jbrowse/index.html?data=genomes%2FCreinhardtii_v5_6&loc=Cre13.g579350	Cre13.g579350
C.reinhardtii v5.6	https://phytozome-next.jgi.doe.gov/report/gene/Creinhardtii_v5_6/Cre08.g367050 https://phytozome-next.jgi.doe.gov/jbrowse/index.html?data=genomes%2FCreinhardtii_v5_6&loc=Cre08.g367050	Cre08.g367050
C.reinhardtii v5.6	https://phytozome-next.jgi.doe.gov/report/gene/Creinhardtii_v5_6/Cre03.g168600 https://phytozome-next.jgi.doe.gov/jbrowse/index.html?data=genomes%2FCreinhardtii_v5_6&loc=Cre03.g168600	Cre03.g168600 - (1 of 2) PTHR13890:SF0 - MAGNESIUM TRANSPORTER MRS2 HOMOLOG, MITOCHONDRIAL
C.reinhardtii v5.6	https://phytozome-next.jgi.doe.gov/report/gene/Creinhardtii_v5_6/Cre06.g289426 https://phytozome-next.jgi.doe.gov/jbrowse/index.html?data=genomes%2FCreinhardtii_v5_6&loc=Cre06.g289426	Cre06.g289426 - Probable transposon-derived protein of Chlamydomonas-Specific family B
C.reinhardtii v5.6	https://phytozome-next.jgi.doe.gov/report/gene/Creinhardtii_v5_6/Cre10.g425900 https://phytozome-next.jgi.doe.gov/jbrowse/index.html?data=genomes%2FCreinhardtii_v5_6&loc=Cre10.g425900	Cre10.g425900 - Light-harvesting protein 5 of photosystem I
C.reinhardtii v5.6	https://phytozome-next.jgi.doe.gov/report/gene/Creinhardtii_v5_6/Cre05.g237550 https://phytozome-next.jgi.doe.gov/jbrowse/index.html?data=genomes%2FCreinhardtii_v5_6&loc=Cre05.g237550	Cre05.g237550
C.reinhardtii v5.6	https://phytozome-next.jgi.doe.gov/report/gene/Creinhardtii_v5_6/Cre45.g760797 https://phytozome-next.jgi.doe.gov/jbrowse/index.html?data=genomes%2FCreinhardtii_v5_6&loc=Cre45.g760797	Cre45.g760797
C.reinhardtii v5.6	https://phytozome-next.jgi.doe.gov/report/gene/Creinhardtii_v5_6/Cre09.g411400 https://phytozome-next.jgi.doe.gov/jbrowse/index.html?data=genomes%2FCreinhardtii_v5_6&loc=Cre09.g411400	Cre09.g411400
C.reinhardtii v5.6	https://phytozome-next.jgi.doe.gov/report/gene/Creinhardtii_v5_6/Cre03.g157426 https://phytozome-next.jgi.doe.gov/jbrowse/index.html?data=genomes%2FCreinhardtii_v5_6&loc=Cre03.g157426	Cre03.g157426
C.reinhardtii v5.6	https://phytozome-next.jgi.doe.gov/report/gene/Creinhardtii_v5_6/Cre01.g042250 https://phytozome-next.jgi.doe.gov/jbrowse/index.html?data=genomes%2FCreinhardtii_v5_6&loc=Cre01.g042250	Cre01.g042250
C.reinhardtii v5.6	https://phytozome-next.jgi.doe.gov/report/gene/Creinhardtii_v5_6/Cre06.g278163 https://phytozome-next.jgi.doe.gov/jbrowse/index.html?data=genomes%2FCreinhardtii_v5_6&loc=Cre06.g278163	Cre06.g278163 - Acetylornithine aminotransferase
C.reinhardtii v5.6	https://phytozome-next.jgi.doe.gov/report/gene/Creinhardtii_v5_6/Cre16.g682450 https://phytozome-next.jgi.doe.gov/jbrowse/index.html?data=genomes%2FCreinhardtii_v5_6&loc=Cre16.g682450	Cre16.g682450 - (1 of 14) PF13857 - Ankyrin repeats (many copies) (Ank_5)
C.reinhardtii v5.6	https://phytozome-next.jgi.doe.gov/report/gene/Creinhardtii_v5_6/Cre06.g289150 https://phytozome-next.jgi.doe.gov/jbrowse/index.html?data=genomes%2FCreinhardtii_v5_6&loc=Cre06.g289150	Cre06.g289150 - Cation efflux transporter, membrane protein
C.reinhardtii v5.6	https://phytozome-next.jgi.doe.gov/report/gene/Creinhardtii_v5_6/Cre06.g251150 https://phytozome-next.jgi.doe.gov/jbrowse/index.html?data=genomes%2FCreinhardtii_v5_6&loc=Cre06.g251150	Cre06.g251150 - low CO2 and stress-induced one-helix protein
C.reinhardtii v5.6	https://phytozome-next.jgi.doe.gov/report/gene/Creinhardtii_v5_6/Cre03.g164750 https://phytozome-next.jgi.doe.gov/jbrowse/index.html?data=genomes%2FCreinhardtii_v5_6&loc=Cre03.g164750	Cre03.g164750
C.reinhardtii v5.6	https://phytozome-next.jgi.doe.gov/report/gene/Creinhardtii_v5_6/Cre09.g397845 https://phytozome-next.jgi.doe.gov/jbrowse/index.html?data=genomes%2FCreinhardtii_v5_6&loc=Cre09.g397845	Cre09.g397845 - (1 of 1) K08736 - DNA mismatch repair protein MSH3 (MSH3)
C.reinhardtii v5.6	https://phytozome-next.jgi.doe.gov/report/gene/Creinhardtii_v5_6/Cre13.g586150 https://phytozome-next.jgi.doe.gov/jbrowse/index.html?data=genomes%2FCreinhardtii_v5_6&loc=Cre13.g586150	Cre13.g586150
C.reinhardtii v5.6	https://phytozome-next.jgi.doe.gov/report/gene/Creinhardtii_v5_6/Cre11.g467530 https://phytozome-next.jgi.doe.gov/jbrowse/index.html?data=genomes%2FCreinhardtii_v5_6&loc=Cre11.g467530	Cre11.g467530 - (1 of 546) 2.7.11.1 - Non-specific serine/threonine protein kinase / Threonine-specific protein kinase
C.reinhardtii v5.6	https://phytozome-next.jgi.doe.gov/report/gene/Creinhardtii_v5_6/Cre02.g095080 https://phytozome-next.jgi.doe.gov/jbrowse/index.html?data=genomes%2FCreinhardtii_v5_6&loc=Cre02.g095080	Cre02.g095080 - (1 of 1) PTHR14165 - MAJOR VAULT PROTEIN
C.reinhardtii v5.6	https://phytozome-next.jgi.doe.gov/report/gene/Creinhardtii_v5_6/Cre02.g074600 https://phytozome-next.jgi.doe.gov/jbrowse/index.html?data=genomes%2FCreinhardtii_v5_6&loc=Cre02.g074600	Cre02.g074600 - Conserved in the Green Lineage
C.reinhardtii v5.6	https://phytozome-next.jgi.doe.gov/report/gene/Creinhardtii_v5_6/Cre10.g461300 https://phytozome-next.jgi.doe.gov/jbrowse/index.html?data=genomes%2FCreinhardtii_v5_6&loc=Cre10.g461300	Cre10.g461300
C.reinhardtii v5.6	https://phytozome-next.jgi.doe.gov/report/gene/Creinhardtii_v5_6/Cre13.g565270 https://phytozome-next.jgi.doe.gov/jbrowse/index.html?data=genomes%2FCreinhardtii_v5_6&loc=Cre13.g565270	Cre13.g565270
C.reinhardtii v5.6	https://phytozome-next.jgi.doe.gov/report/gene/Creinhardtii_v5_6/Cre16.g689647 https://phytozome-next.jgi.doe.gov/jbrowse/index.html?data=genomes%2FCreinhardtii_v5_6&loc=Cre16.g689647	Cre16.g689647 - Argonaute-like protein
C.reinhardtii v5.6	https://phytozome-next.jgi.doe.gov/report/gene/Creinhardtii_v5_6/Cre13.g568350 https://phytozome-next.jgi.doe.gov/jbrowse/index.html?data=genomes%2FCreinhardtii_v5_6&loc=Cre13.g568350	Cre13.g568350 - bZIP transcription factor
C.reinhardtii v5.6	https://phytozome-next.jgi.doe.gov/report/gene/Creinhardtii_v5_6/Cre06.g260650 https://phytozome-next.jgi.doe.gov/jbrowse/index.html?data=genomes%2FCreinhardtii_v5_6&loc=Cre06.g260650	Cre06.g260650 - (1 of 2) PTHR31362:SF0 - PROTEIN E03H4.4-RELATED
C.reinhardtii v5.6	https://phytozome-next.jgi.doe.gov/report/gene/Creinhardtii_v5_6/Cre12.g500850 https://phytozome-next.jgi.doe.gov/jbrowse/index.html?data=genomes%2FCreinhardtii_v5_6&loc=Cre12.g500850	Cre12.g500850
C.reinhardtii v5.6	https://phytozome-next.jgi.doe.gov/report/gene/Creinhardtii_v5_6/Cre35.g759497 https://phytozome-next.jgi.doe.gov/jbrowse/index.html?data=genomes%2FCreinhardtii_v5_6&loc=Cre35.g759497	Cre35.g759497
C.reinhardtii v5.6	https://phytozome-next.jgi.doe.gov/report/gene/Creinhardtii_v5_6/Cre08.g362650 https://phytozome-next.jgi.doe.gov/jbrowse/index.html?data=genomes%2FCreinhardtii_v5_6&loc=Cre08.g362650	Cre08.g362650 - Intraflagellar Transport Protein 140
C.reinhardtii v5.6	https://phytozome-next.jgi.doe.gov/report/gene/Creinhardtii_v5_6/Cre05.g237870 https://phytozome-next.jgi.doe.gov/jbrowse/index.html?data=genomes%2FCreinhardtii_v5_6&loc=Cre05.g237870	Cre05.g237870
C.reinhardtii v5.6	https://phytozome-next.jgi.doe.gov/report/gene/Creinhardtii_v5_6/Cre16.g672450 https://phytozome-next.jgi.doe.gov/jbrowse/index.html?data=genomes%2FCreinhardtii_v5_6&loc=Cre16.g672450	Cre16.g672450
C.reinhardtii v5.6	https://phytozome-next.jgi.doe.gov/report/gene/Creinhardtii_v5_6/Cre05.g241645 https://phytozome-next.jgi.doe.gov/jbrowse/index.html?data=genomes%2FCreinhardtii_v5_6&loc=Cre05.g241645	Cre05.g241645 - (1 of 14) PTHR13078//PTHR13078:SF22 - FAMILY NOT NAMED // MAOC-LIKE DEHYDRATASE DOMAIN-CONTAINING PROTEIN
C.reinhardtii v5.6	https://phytozome-next.jgi.doe.gov/report/gene/Creinhardtii_v5_6/Cre02.g143400 https://phytozome-next.jgi.doe.gov/jbrowse/index.html?data=genomes%2FCreinhardtii_v5_6&loc=Cre02.g143400	Cre02.g143400 - 3',5'-cyclic-nucleotide phosphodiesterase
C.reinhardtii v5.6	https://phytozome-next.jgi.doe.gov/report/gene/Creinhardtii_v5_6/Cre16.g688633 https://phytozome-next.jgi.doe.gov/jbrowse/index.html?data=genomes%2FCreinhardtii_v5_6&loc=Cre16.g688633	Cre16.g688633
C.reinhardtii v5.6	https://phytozome-next.jgi.doe.gov/report/gene/Creinhardtii_v5_6/Cre32.g758597 https://phytozome-next.jgi.doe.gov/jbrowse/index.html?data=genomes%2FCreinhardtii_v5_6&loc=Cre32.g758597	Cre32.g758597 - (1 of 11) PF14214 - Helitron helicase-like domain at N-terminus (Helitron_like_N)
C.reinhardtii v5.6	https://phytozome-next.jgi.doe.gov/report/gene/Creinhardtii_v5_6/Cre07.g344950 https://phytozome-next.jgi.doe.gov/jbrowse/index.html?data=genomes%2FCreinhardtii_v5_6&loc=Cre07.g344950	Cre07.g344950 - Light-harvesting protein of photosystem I
C.reinhardtii v5.6	https://phytozome-next.jgi.doe.gov/report/gene/Creinhardtii_v5_6/Cre01.g016514 https://phytozome-next.jgi.doe.gov/jbrowse/index.html?data=genomes%2FCreinhardtii_v5_6&loc=Cre01.g016514	Cre01.g016514 - (1 of 1) PTHR22912//PTHR22912:SF142 - DISULFIDE OXIDOREDUCTASE // SUBFAMILY NOT NAMED
C.reinhardtii v5.6	https://phytozome-next.jgi.doe.gov/report/gene/Creinhardtii_v5_6/Cre02.g141126 https://phytozome-next.jgi.doe.gov/jbrowse/index.html?data=genomes%2FCreinhardtii_v5_6&loc=Cre02.g141126	Cre02.g141126
C.reinhardtii v5.6	https://phytozome-next.jgi.doe.gov/report/gene/Creinhardtii_v5_6/Cre05.g238290 https://phytozome-next.jgi.doe.gov/jbrowse/index.html?data=genomes%2FCreinhardtii_v5_6&loc=Cre05.g238290	Cre05.g238290 - Dynamin-related GTPase
C.reinhardtii v5.6	https://phytozome-next.jgi.doe.gov/report/gene/Creinhardtii_v5_6/Cre05.g233550 https://phytozome-next.jgi.doe.gov/jbrowse/index.html?data=genomes%2FCreinhardtii_v5_6&loc=Cre05.g233550	Cre05.g233550 - (1 of 7) 2.7.10.2//2.7.12.1 - Non-specific protein-tyrosine kinase / Cytoplasmic protein tyrosine kinase // Dual-specificity kinase
C.reinhardtii v5.6	https://phytozome-next.jgi.doe.gov/report/gene/Creinhardtii_v5_6/Cre17.g697550 https://phytozome-next.jgi.doe.gov/jbrowse/index.html?data=genomes%2FCreinhardtii_v5_6&loc=Cre17.g697550	Cre17.g697550
C.reinhardtii v5.6	https://phytozome-next.jgi.doe.gov/report/gene/Creinhardtii_v5_6/Cre12.g530450 https://phytozome-next.jgi.doe.gov/jbrowse/index.html?data=genomes%2FCreinhardtii_v5_6&loc=Cre12.g530450	Cre12.g530450
C.reinhardtii v5.6	https://phytozome-next.jgi.doe.gov/report/gene/Creinhardtii_v5_6/Cre02.g075900 https://phytozome-next.jgi.doe.gov/jbrowse/index.html?data=genomes%2FCreinhardtii_v5_6&loc=Cre02.g075900	Cre02.g075900 - Serine/threonine protein kinase
C.reinhardtii v5.6	https://phytozome-next.jgi.doe.gov/report/gene/Creinhardtii_v5_6/Cre06.g249550 https://phytozome-next.jgi.doe.gov/jbrowse/index.html?data=genomes%2FCreinhardtii_v5_6&loc=Cre06.g249550	Cre06.g249550
C.reinhardtii v5.6	https://phytozome-next.jgi.doe.gov/report/gene/Creinhardtii_v5_6/Cre12.g538450 https://phytozome-next.jgi.doe.gov/jbrowse/index.html?data=genomes%2FCreinhardtii_v5_6&loc=Cre12.g538450	Cre12.g538450 - CDP-Ethanolamine:DAG Ethanolamine phosphotransferase
C.reinhardtii v5.6	https://phytozome-next.jgi.doe.gov/report/gene/Creinhardtii_v5_6/Cre11.g478450 https://phytozome-next.jgi.doe.gov/jbrowse/index.html?data=genomes%2FCreinhardtii_v5_6&loc=Cre11.g478450	Cre11.g478450
C.reinhardtii v5.6	https://phytozome-next.jgi.doe.gov/report/gene/Creinhardtii_v5_6/Cre12.g486350 https://phytozome-next.jgi.doe.gov/jbrowse/index.html?data=genomes%2FCreinhardtii_v5_6&loc=Cre12.g486350	Cre12.g486350 - Serine/threonine protein kinase
C.reinhardtii v5.6	https://phytozome-next.jgi.doe.gov/report/gene/Creinhardtii_v5_6/Cre16.g694204 https://phytozome-next.jgi.doe.gov/jbrowse/index.html?data=genomes%2FCreinhardtii_v5_6&loc=Cre16.g694204	Cre16.g694204 - (1 of 1) K15177 - RNA polymerase-associated protein LEO1 (LEO1)
C.reinhardtii v5.6	https://phytozome-next.jgi.doe.gov/report/gene/Creinhardtii_v5_6/Cre08.g358540 https://phytozome-next.jgi.doe.gov/jbrowse/index.html?data=genomes%2FCreinhardtii_v5_6&loc=Cre08.g358540	Cre08.g358540 - (1 of 3) PF03703 - Bacterial PH domain (bPH_2)
C.reinhardtii v5.6	https://phytozome-next.jgi.doe.gov/report/gene/Creinhardtii_v5_6/Cre09.g397475 https://phytozome-next.jgi.doe.gov/jbrowse/index.html?data=genomes%2FCreinhardtii_v5_6&loc=Cre09.g397475	Cre09.g397475 - (1 of 41) PF00249 - Myb-like DNA-binding domain (Myb_DNA-binding)
C.reinhardtii v5.6	https://phytozome-next.jgi.doe.gov/report/gene/Creinhardtii_v5_6/Cre05.g236950 https://phytozome-next.jgi.doe.gov/jbrowse/index.html?data=genomes%2FCreinhardtii_v5_6&loc=Cre05.g236950	Cre05.g236950 - SNF2-related DNA/RNA helicase
C.reinhardtii v5.6	https://phytozome-next.jgi.doe.gov/report/gene/Creinhardtii_v5_6/Cre13.g567626 https://phytozome-next.jgi.doe.gov/jbrowse/index.html?data=genomes%2FCreinhardtii_v5_6&loc=Cre13.g567626	Cre13.g567626
C.reinhardtii v5.6	https://phytozome-next.jgi.doe.gov/report/gene/Creinhardtii_v5_6/Cre08.g365950 https://phytozome-next.jgi.doe.gov/jbrowse/index.html?data=genomes%2FCreinhardtii_v5_6&loc=Cre08.g365950	Cre08.g365950 - (1 of 3) PTHR22753//PTHR22753:SF1 - FAMILY NOT NAMED // TRANSMEMBRANE PROTEIN 68
C.reinhardtii v5.6	https://phytozome-next.jgi.doe.gov/report/gene/Creinhardtii_v5_6/Cre16.g680550 https://phytozome-next.jgi.doe.gov/jbrowse/index.html?data=genomes%2FCreinhardtii_v5_6&loc=Cre16.g680550	Cre16.g680550
C.reinhardtii v5.6	https://phytozome-next.jgi.doe.gov/report/gene/Creinhardtii_v5_6/Cre06.g250450 https://phytozome-next.jgi.doe.gov/jbrowse/index.html?data=genomes%2FCreinhardtii_v5_6&loc=Cre06.g250450	Cre06.g250450 - Sodium:bile acid symporter
C.reinhardtii v5.6	https://phytozome-next.jgi.doe.gov/report/gene/Creinhardtii_v5_6/Cre12.g554200 https://phytozome-next.jgi.doe.gov/jbrowse/index.html?data=genomes%2FCreinhardtii_v5_6&loc=Cre12.g554200	Cre12.g554200 - ER-Golgi Qb-SNARE, Memb/GS35/Bos1-family (Qb.II)
C.reinhardtii v5.6	https://phytozome-next.jgi.doe.gov/report/gene/Creinhardtii_v5_6/Cre17.g733652 https://phytozome-next.jgi.doe.gov/jbrowse/index.html?data=genomes%2FCreinhardtii_v5_6&loc=Cre17.g733652	Cre17.g733652
C.reinhardtii v5.6	https://phytozome-next.jgi.doe.gov/report/gene/Creinhardtii_v5_6/Cre06.g250400 https://phytozome-next.jgi.doe.gov/jbrowse/index.html?data=genomes%2FCreinhardtii_v5_6&loc=Cre06.g250400	Cre06.g250400 - Probable transposon-derived protein of Chlamydomonas-Specific family B
C.reinhardtii v5.6	https://phytozome-next.jgi.doe.gov/report/gene/Creinhardtii_v5_6/Cre05.g238400 https://phytozome-next.jgi.doe.gov/jbrowse/index.html?data=genomes%2FCreinhardtii_v5_6&loc=Cre05.g238400	Cre05.g238400
C.reinhardtii v5.6	https://phytozome-next.jgi.doe.gov/report/gene/Creinhardtii_v5_6/Cre04.g223500 https://phytozome-next.jgi.doe.gov/jbrowse/index.html?data=genomes%2FCreinhardtii_v5_6&loc=Cre04.g223500	Cre04.g223500 - (1 of 24) PTHR24055//PTHR24055:SF137 - MITOGEN-ACTIVATED PROTEIN KINASE // SUBFAMILY NOT NAMED
C.reinhardtii v5.6	https://phytozome-next.jgi.doe.gov/report/gene/Creinhardtii_v5_6/Cre27.g757347 https://phytozome-next.jgi.doe.gov/jbrowse/index.html?data=genomes%2FCreinhardtii_v5_6&loc=Cre27.g757347	Cre27.g757347 - (1 of 121) 2.7.7.49 - RNA-directed DNA polymerase / Revertase
C.reinhardtii v5.6	https://phytozome-next.jgi.doe.gov/report/gene/Creinhardtii_v5_6/Cre10.g434550 https://phytozome-next.jgi.doe.gov/jbrowse/index.html?data=genomes%2FCreinhardtii_v5_6&loc=Cre10.g434550	Cre10.g434550 - (1 of 14) PTHR15535//PTHR15535:SF23 - TRANSMEMBRANE PROTEIN 2-RELATED // SUBFAMILY NOT NAMED
C.reinhardtii v5.6	https://phytozome-next.jgi.doe.gov/report/gene/Creinhardtii_v5_6/Cre30.g758247 https://phytozome-next.jgi.doe.gov/jbrowse/index.html?data=genomes%2FCreinhardtii_v5_6&loc=Cre30.g758247	Cre30.g758247
C.reinhardtii v5.6	https://phytozome-next.jgi.doe.gov/report/gene/Creinhardtii_v5_6/Cre08.g358450 https://phytozome-next.jgi.doe.gov/jbrowse/index.html?data=genomes%2FCreinhardtii_v5_6&loc=Cre08.g358450	Cre08.g358450
C.reinhardtii v5.6	https://phytozome-next.jgi.doe.gov/report/gene/Creinhardtii_v5_6/Cre12.g501702 https://phytozome-next.jgi.doe.gov/jbrowse/index.html?data=genomes%2FCreinhardtii_v5_6&loc=Cre12.g501702	Cre12.g501702
C.reinhardtii v5.6	https://phytozome-next.jgi.doe.gov/report/gene/Creinhardtii_v5_6/Cre16.g672609 https://phytozome-next.jgi.doe.gov/jbrowse/index.html?data=genomes%2FCreinhardtii_v5_6&loc=Cre16.g672609	Cre16.g672609
C.reinhardtii v5.6	https://phytozome-next.jgi.doe.gov/report/gene/Creinhardtii_v5_6/Cre07.g346950 https://phytozome-next.jgi.doe.gov/jbrowse/index.html?data=genomes%2FCreinhardtii_v5_6&loc=Cre07.g346950	Cre07.g346950
C.reinhardtii v5.6	https://phytozome-next.jgi.doe.gov/report/gene/Creinhardtii_v5_6/Cre06.g262350 https://phytozome-next.jgi.doe.gov/jbrowse/index.html?data=genomes%2FCreinhardtii_v5_6&loc=Cre06.g262350	Cre06.g262350 - (1 of 55) PTHR32523//PTHR32523:SF8 - FAMILY NOT NAMED // PHYTOL KINASE 1, CHLOROPLASTIC
C.reinhardtii v5.6	https://phytozome-next.jgi.doe.gov/report/gene/Creinhardtii_v5_6/Cre17.g710879 https://phytozome-next.jgi.doe.gov/jbrowse/index.html?data=genomes%2FCreinhardtii_v5_6&loc=Cre17.g710879	Cre17.g710879
C.reinhardtii v5.6	https://phytozome-next.jgi.doe.gov/report/gene/Creinhardtii_v5_6/Cre09.g406600 https://phytozome-next.jgi.doe.gov/jbrowse/index.html?data=genomes%2FCreinhardtii_v5_6&loc=Cre09.g406600	Cre09.g406600
C.reinhardtii v5.6	https://phytozome-next.jgi.doe.gov/report/gene/Creinhardtii_v5_6/Cre07.g342000 https://phytozome-next.jgi.doe.gov/jbrowse/index.html?data=genomes%2FCreinhardtii_v5_6&loc=Cre07.g342000	Cre07.g342000 - (1 of 1) PF00651//PF12847 - BTB/POZ domain (BTB) // Methyltransferase domain (Methyltransf_18)
C.reinhardtii v5.6	https://phytozome-next.jgi.doe.gov/report/gene/Creinhardtii_v5_6/Cre07.g328800 https://phytozome-next.jgi.doe.gov/jbrowse/index.html?data=genomes%2FCreinhardtii_v5_6&loc=Cre07.g328800	Cre07.g328800 - Protein expressed during nitrogen-starved gametogenesis
C.reinhardtii v5.6	https://phytozome-next.jgi.doe.gov/report/gene/Creinhardtii_v5_6/Cre17.g698299 https://phytozome-next.jgi.doe.gov/jbrowse/index.html?data=genomes%2FCreinhardtii_v5_6&loc=Cre17.g698299	Cre17.g698299 - (1 of 4) PTHR11697//PTHR11697:SF74 - GENERAL TRANSCRIPTION FACTOR 2-RELATED ZINC FINGER PROTEIN // WITHOUT CHILDREN, ISOFORM B
C.reinhardtii v5.6	https://phytozome-next.jgi.doe.gov/report/gene/Creinhardtii_v5_6/Cre05.g241750 https://phytozome-next.jgi.doe.gov/jbrowse/index.html?data=genomes%2FCreinhardtii_v5_6&loc=Cre05.g241750	Cre05.g241750 - Pyruvate dehydrogenase kinase
C.reinhardtii v5.6	https://phytozome-next.jgi.doe.gov/report/gene/Creinhardtii_v5_6/Cre01.g026050 https://phytozome-next.jgi.doe.gov/jbrowse/index.html?data=genomes%2FCreinhardtii_v5_6&loc=Cre01.g026050	Cre01.g026050 - protein of unknown function
C.reinhardtii v5.6	https://phytozome-next.jgi.doe.gov/report/gene/Creinhardtii_v5_6/Cre17.g709850 https://phytozome-next.jgi.doe.gov/jbrowse/index.html?data=genomes%2FCreinhardtii_v5_6&loc=Cre17.g709850	Cre17.g709850 - Acetate kinase
C.reinhardtii v5.6	https://phytozome-next.jgi.doe.gov/report/gene/Creinhardtii_v5_6/Cre08.g373367 https://phytozome-next.jgi.doe.gov/jbrowse/index.html?data=genomes%2FCreinhardtii_v5_6&loc=Cre08.g373367	Cre08.g373367
C.reinhardtii v5.6	https://phytozome-next.jgi.doe.gov/report/gene/Creinhardtii_v5_6/Cre10.g465650 https://phytozome-next.jgi.doe.gov/jbrowse/index.html?data=genomes%2FCreinhardtii_v5_6&loc=Cre10.g465650	Cre10.g465650 - (1 of 1) KOG0266//KOG0319 - WD40 repeat-containing protein // WD40-repeat-containing subunit of the 18S rRNA processing complex
C.reinhardtii v5.6	https://phytozome-next.jgi.doe.gov/report/gene/Creinhardtii_v5_6/Cre01.g016528 https://phytozome-next.jgi.doe.gov/jbrowse/index.html?data=genomes%2FCreinhardtii_v5_6&loc=Cre01.g016528	Cre01.g016528 - (1 of 1) 4.2.1.109 - Methylthioribulose 1-phosphate dehydratase / 1-PMT-ribulose dehydratase
C.reinhardtii v5.6	https://phytozome-next.jgi.doe.gov/report/gene/Creinhardtii_v5_6/Cre08.g380151 https://phytozome-next.jgi.doe.gov/jbrowse/index.html?data=genomes%2FCreinhardtii_v5_6&loc=Cre08.g380151	Cre08.g380151 - (1 of 1) PF00628//PF15613//PF15614 - PHD-finger (PHD) // WSTF, HB1, Itc1p, MBD9 motif 2 (WHIM2) // WSTF, HB1, Itc1p, MBD9 motif 3 (WHIM3)
C.reinhardtii v5.6	https://phytozome-next.jgi.doe.gov/report/gene/Creinhardtii_v5_6/Cre17.g719792 https://phytozome-next.jgi.doe.gov/jbrowse/index.html?data=genomes%2FCreinhardtii_v5_6&loc=Cre17.g719792	Cre17.g719792
C.reinhardtii v5.6	https://phytozome-next.jgi.doe.gov/report/gene/Creinhardtii_v5_6/Cre16.g666653 https://phytozome-next.jgi.doe.gov/jbrowse/index.html?data=genomes%2FCreinhardtii_v5_6&loc=Cre16.g666653	Cre16.g666653
C.reinhardtii v5.6	https://phytozome-next.jgi.doe.gov/report/gene/Creinhardtii_v5_6/Cre09.g389050 https://phytozome-next.jgi.doe.gov/jbrowse/index.html?data=genomes%2FCreinhardtii_v5_6&loc=Cre09.g389050	Cre09.g389050 - Membrane-associated hydroxyproline-rich glycoprotein 4
C.reinhardtii v5.6	https://phytozome-next.jgi.doe.gov/report/gene/Creinhardtii_v5_6/Cre06.g266150 https://phytozome-next.jgi.doe.gov/jbrowse/index.html?data=genomes%2FCreinhardtii_v5_6&loc=Cre06.g266150	Cre06.g266150 - (1 of 11) PTHR12291//PTHR12291:SF23 - FAMILY NOT NAMED // PROTEIN MEC-15
C.reinhardtii v5.6	https://phytozome-next.jgi.doe.gov/report/gene/Creinhardtii_v5_6/Cre02.g079003 https://phytozome-next.jgi.doe.gov/jbrowse/index.html?data=genomes%2FCreinhardtii_v5_6&loc=Cre02.g079003	Cre02.g079003 - (1 of 5) PTHR12317:SF32 - PROTEIN DGAT-2
C.reinhardtii v5.6	https://phytozome-next.jgi.doe.gov/report/gene/Creinhardtii_v5_6/Cre08.g382545 https://phytozome-next.jgi.doe.gov/jbrowse/index.html?data=genomes%2FCreinhardtii_v5_6&loc=Cre08.g382545	Cre08.g382545 - (1 of 1) PTHR33359//PTHR33359:SF1 - FAMILY NOT NAMED // MOLYBDOPTERIN SYNTHASE SULFUR CARRIER SUBUNIT
C.reinhardtii v5.6	https://phytozome-next.jgi.doe.gov/report/gene/Creinhardtii_v5_6/Cre12.g557650 https://phytozome-next.jgi.doe.gov/jbrowse/index.html?data=genomes%2FCreinhardtii_v5_6&loc=Cre12.g557650	Cre12.g557650
C.reinhardtii v5.6	https://phytozome-next.jgi.doe.gov/report/gene/Creinhardtii_v5_6/Cre16.g695300 https://phytozome-next.jgi.doe.gov/jbrowse/index.html?data=genomes%2FCreinhardtii_v5_6&loc=Cre16.g695300	Cre16.g695300 - (1 of 1) K12878 - THO complex subunit 1 (THOC1)
C.reinhardtii v5.6	https://phytozome-next.jgi.doe.gov/report/gene/Creinhardtii_v5_6/Cre02.g143300 https://phytozome-next.jgi.doe.gov/jbrowse/index.html?data=genomes%2FCreinhardtii_v5_6&loc=Cre02.g143300	Cre02.g143300
C.reinhardtii v5.6	https://phytozome-next.jgi.doe.gov/report/gene/Creinhardtii_v5_6/Cre12.g539650 https://phytozome-next.jgi.doe.gov/jbrowse/index.html?data=genomes%2FCreinhardtii_v5_6&loc=Cre12.g539650	Cre12.g539650 - (1 of 1) PTHR10157//PTHR10157:SF23 - DOPAMINE BETA HYDROXYLASE RELATED // DBH-LIKE MONOOXYGENASE PROTEIN 2-RELATED
C.reinhardtii v5.6	https://phytozome-next.jgi.doe.gov/report/gene/Creinhardtii_v5_6/Cre06.g278208 https://phytozome-next.jgi.doe.gov/jbrowse/index.html?data=genomes%2FCreinhardtii_v5_6&loc=Cre06.g278208	Cre06.g278208 - (1 of 1) PTHR12611 - PUR-TRANSCRIPTIONAL ACTIVATOR
C.reinhardtii v5.6	https://phytozome-next.jgi.doe.gov/report/gene/Creinhardtii_v5_6/Cre07.g328750 https://phytozome-next.jgi.doe.gov/jbrowse/index.html?data=genomes%2FCreinhardtii_v5_6&loc=Cre07.g328750	Cre07.g328750
C.reinhardtii v5.6	https://phytozome-next.jgi.doe.gov/report/gene/Creinhardtii_v5_6/Cre04.g211900 https://phytozome-next.jgi.doe.gov/jbrowse/index.html?data=genomes%2FCreinhardtii_v5_6&loc=Cre04.g211900	Cre04.g211900 - Exostosin-like glycosyltransferase 37
C.reinhardtii v5.6	https://phytozome-next.jgi.doe.gov/report/gene/Creinhardtii_v5_6/Cre06.g290676 https://phytozome-next.jgi.doe.gov/jbrowse/index.html?data=genomes%2FCreinhardtii_v5_6&loc=Cre06.g290676	Cre06.g290676 - Pherophorin-chlamydomonas homolog 48
C.reinhardtii v5.6	https://phytozome-next.jgi.doe.gov/report/gene/Creinhardtii_v5_6/Cre17.g722550 https://phytozome-next.jgi.doe.gov/jbrowse/index.html?data=genomes%2FCreinhardtii_v5_6&loc=Cre17.g722550	Cre17.g722550
C.reinhardtii v5.6	https://phytozome-next.jgi.doe.gov/report/gene/Creinhardtii_v5_6/Cre10.g454150 https://phytozome-next.jgi.doe.gov/jbrowse/index.html?data=genomes%2FCreinhardtii_v5_6&loc=Cre10.g454150	Cre10.g454150 - Possible serine acetyltransferase or galactoside O-acetyltransferase
C.reinhardtii v5.6	https://phytozome-next.jgi.doe.gov/report/gene/Creinhardtii_v5_6/Cre16.g688250 https://phytozome-next.jgi.doe.gov/jbrowse/index.html?data=genomes%2FCreinhardtii_v5_6&loc=Cre16.g688250	Cre16.g688250
C.reinhardtii v5.6	https://phytozome-next.jgi.doe.gov/report/gene/Creinhardtii_v5_6/Cre01.g048650 https://phytozome-next.jgi.doe.gov/jbrowse/index.html?data=genomes%2FCreinhardtii_v5_6&loc=Cre01.g048650	Cre01.g048650 - (1 of 2) PTHR24347:SF159 - SERINE/THREONINE-PROTEIN KINASE STK11
C.reinhardtii v5.6	https://phytozome-next.jgi.doe.gov/report/gene/Creinhardtii_v5_6/Cre14.g610050 https://phytozome-next.jgi.doe.gov/jbrowse/index.html?data=genomes%2FCreinhardtii_v5_6&loc=Cre14.g610050	Cre14.g610050 - (1 of 1) K15180 - negative elongation factor B (COBRA1, NELFB)
C.reinhardtii v5.6	https://phytozome-next.jgi.doe.gov/report/gene/Creinhardtii_v5_6/Cre26.g756797 https://phytozome-next.jgi.doe.gov/jbrowse/index.html?data=genomes%2FCreinhardtii_v5_6&loc=Cre26.g756797	Cre26.g756797 - (1 of 1) K02732 - 20S proteasome subunit beta 6 (PSMB1)
C.reinhardtii v5.6	https://phytozome-next.jgi.doe.gov/report/gene/Creinhardtii_v5_6/Cre07.g317576 https://phytozome-next.jgi.doe.gov/jbrowse/index.html?data=genomes%2FCreinhardtii_v5_6&loc=Cre07.g317576	Cre07.g317576
C.reinhardtii v5.6	https://phytozome-next.jgi.doe.gov/report/gene/Creinhardtii_v5_6/Cre05.g241630 https://phytozome-next.jgi.doe.gov/jbrowse/index.html?data=genomes%2FCreinhardtii_v5_6&loc=Cre05.g241630	Cre05.g241630
C.reinhardtii v5.6	https://phytozome-next.jgi.doe.gov/report/gene/Creinhardtii_v5_6/Cre13.g567600 https://phytozome-next.jgi.doe.gov/jbrowse/index.html?data=genomes%2FCreinhardtii_v5_6&loc=Cre13.g567600	Cre13.g567600 - Mitochondrial cytochrome c oxidase subunit Vb, 13 kD
C.reinhardtii v5.6	https://phytozome-next.jgi.doe.gov/report/gene/Creinhardtii_v5_6/Cre07.g329100 https://phytozome-next.jgi.doe.gov/jbrowse/index.html?data=genomes%2FCreinhardtii_v5_6&loc=Cre07.g329100	Cre07.g329100
C.reinhardtii v5.6	https://phytozome-next.jgi.doe.gov/report/gene/Creinhardtii_v5_6/Cre13.g571560 https://phytozome-next.jgi.doe.gov/jbrowse/index.html?data=genomes%2FCreinhardtii_v5_6&loc=Cre13.g571560	Cre13.g571560 - (1 of 1) PTHR13374 - DET1 HOMOLOG DE-ETIOLATED-1 HOMOLOG
C.reinhardtii v5.6	https://phytozome-next.jgi.doe.gov/report/gene/Creinhardtii_v5_6/Cre12.g541250 https://phytozome-next.jgi.doe.gov/jbrowse/index.html?data=genomes%2FCreinhardtii_v5_6&loc=Cre12.g541250	Cre12.g541250 - Nitrite transporter
C.reinhardtii v5.6	https://phytozome-next.jgi.doe.gov/report/gene/Creinhardtii_v5_6/Cre09.g387134 https://phytozome-next.jgi.doe.gov/jbrowse/index.html?data=genomes%2FCreinhardtii_v5_6&loc=Cre09.g387134	Cre09.g387134 - (1 of 4) PTHR14289 - F-BOX ONLY PROTEIN 3
C.reinhardtii v5.6	https://phytozome-next.jgi.doe.gov/report/gene/Creinhardtii_v5_6/Cre02.g145750 https://phytozome-next.jgi.doe.gov/jbrowse/index.html?data=genomes%2FCreinhardtii_v5_6&loc=Cre02.g145750	Cre02.g145750 - Amino acid transporter
C.reinhardtii v5.6	https://phytozome-next.jgi.doe.gov/report/gene/Creinhardtii_v5_6/Cre11.g467745 https://phytozome-next.jgi.doe.gov/jbrowse/index.html?data=genomes%2FCreinhardtii_v5_6&loc=Cre11.g467745	Cre11.g467745 - Gamma tubulin interacting protein
C.reinhardtii v5.6	https://phytozome-next.jgi.doe.gov/report/gene/Creinhardtii_v5_6/Cre01.g025100 https://phytozome-next.jgi.doe.gov/jbrowse/index.html?data=genomes%2FCreinhardtii_v5_6&loc=Cre01.g025100	Cre01.g025100 - Putative phosphoglycolate phosphatase
C.reinhardtii v5.6	https://phytozome-next.jgi.doe.gov/report/gene/Creinhardtii_v5_6/Cre11.g467621 https://phytozome-next.jgi.doe.gov/jbrowse/index.html?data=genomes%2FCreinhardtii_v5_6&loc=Cre11.g467621	Cre11.g467621 - Chlamydomonas-specific family U protein
C.reinhardtii v5.6	https://phytozome-next.jgi.doe.gov/report/gene/Creinhardtii_v5_6/Cre12.g537050 https://phytozome-next.jgi.doe.gov/jbrowse/index.html?data=genomes%2FCreinhardtii_v5_6&loc=Cre12.g537050	Cre12.g537050
C.reinhardtii v5.6	https://phytozome-next.jgi.doe.gov/report/gene/Creinhardtii_v5_6/Cre18.g748097 https://phytozome-next.jgi.doe.gov/jbrowse/index.html?data=genomes%2FCreinhardtii_v5_6&loc=Cre18.g748097	Cre18.g748097
C.reinhardtii v5.6	https://phytozome-next.jgi.doe.gov/report/gene/Creinhardtii_v5_6/Cre10.g434650 https://phytozome-next.jgi.doe.gov/jbrowse/index.html?data=genomes%2FCreinhardtii_v5_6&loc=Cre10.g434650	Cre10.g434650 - Copper transport accessory protein
C.reinhardtii v5.6	https://phytozome-next.jgi.doe.gov/report/gene/Creinhardtii_v5_6/Cre16.g666334 https://phytozome-next.jgi.doe.gov/jbrowse/index.html?data=genomes%2FCreinhardtii_v5_6&loc=Cre16.g666334	Cre16.g666334 - putative raffinose synthase
C.reinhardtii v5.6	https://phytozome-next.jgi.doe.gov/report/gene/Creinhardtii_v5_6/Cre02.g088850 https://phytozome-next.jgi.doe.gov/jbrowse/index.html?data=genomes%2FCreinhardtii_v5_6&loc=Cre02.g088850	Cre02.g088850 - Riboflavin synthase
C.reinhardtii v5.6	https://phytozome-next.jgi.doe.gov/report/gene/Creinhardtii_v5_6/Cre02.g115100 https://phytozome-next.jgi.doe.gov/jbrowse/index.html?data=genomes%2FCreinhardtii_v5_6&loc=Cre02.g115100	Cre02.g115100 - (1 of 33) PTHR10157 - DOPAMINE BETA HYDROXYLASE RELATED
C.reinhardtii v5.6	https://phytozome-next.jgi.doe.gov/report/gene/Creinhardtii_v5_6/Cre09.g400000 https://phytozome-next.jgi.doe.gov/jbrowse/index.html?data=genomes%2FCreinhardtii_v5_6&loc=Cre09.g400000	Cre09.g400000
C.reinhardtii v5.6	https://phytozome-next.jgi.doe.gov/report/gene/Creinhardtii_v5_6/Cre10.g445371 https://phytozome-next.jgi.doe.gov/jbrowse/index.html?data=genomes%2FCreinhardtii_v5_6&loc=Cre10.g445371	Cre10.g445371
C.reinhardtii v5.6	https://phytozome-next.jgi.doe.gov/report/gene/Creinhardtii_v5_6/Cre10.g462150 https://phytozome-next.jgi.doe.gov/jbrowse/index.html?data=genomes%2FCreinhardtii_v5_6&loc=Cre10.g462150	Cre10.g462150
C.reinhardtii v5.6	https://phytozome-next.jgi.doe.gov/report/gene/Creinhardtii_v5_6/Cre04.g217988 https://phytozome-next.jgi.doe.gov/jbrowse/index.html?data=genomes%2FCreinhardtii_v5_6&loc=Cre04.g217988	Cre04.g217988
C.reinhardtii v5.6	https://phytozome-next.jgi.doe.gov/report/gene/Creinhardtii_v5_6/Cre02.g144300 https://phytozome-next.jgi.doe.gov/jbrowse/index.html?data=genomes%2FCreinhardtii_v5_6&loc=Cre02.g144300	Cre02.g144300 - UDP-rhamnose/galactose transporter
C.reinhardtii v5.6	https://phytozome-next.jgi.doe.gov/report/gene/Creinhardtii_v5_6/Cre12.g539161 https://phytozome-next.jgi.doe.gov/jbrowse/index.html?data=genomes%2FCreinhardtii_v5_6&loc=Cre12.g539161	Cre12.g539161
C.reinhardtii v5.6	https://phytozome-next.jgi.doe.gov/report/gene/Creinhardtii_v5_6/Cre17.g743997 https://phytozome-next.jgi.doe.gov/jbrowse/index.html?data=genomes%2FCreinhardtii_v5_6&loc=Cre17.g743997	Cre17.g743997
C.reinhardtii v5.6	https://phytozome-next.jgi.doe.gov/report/gene/Creinhardtii_v5_6/Cre02.g146450 https://phytozome-next.jgi.doe.gov/jbrowse/index.html?data=genomes%2FCreinhardtii_v5_6&loc=Cre02.g146450	Cre02.g146450 - Adenylate/guanylate cyclase
C.reinhardtii v5.6	https://phytozome-next.jgi.doe.gov/report/gene/Creinhardtii_v5_6/Cre16.g676600 https://phytozome-next.jgi.doe.gov/jbrowse/index.html?data=genomes%2FCreinhardtii_v5_6&loc=Cre16.g676600	Cre16.g676600
C.reinhardtii v5.6	https://phytozome-next.jgi.doe.gov/report/gene/Creinhardtii_v5_6/Cre13.g603400 https://phytozome-next.jgi.doe.gov/jbrowse/index.html?data=genomes%2FCreinhardtii_v5_6&loc=Cre13.g603400	Cre13.g603400 - SNF2-related DNA/RNA helicase
C.reinhardtii v5.6	https://phytozome-next.jgi.doe.gov/report/gene/Creinhardtii_v5_6/Cre16.g664500 https://phytozome-next.jgi.doe.gov/jbrowse/index.html?data=genomes%2FCreinhardtii_v5_6&loc=Cre16.g664500	Cre16.g664500 - Bardet-Biedl syndrome-3 associated protein
C.reinhardtii v5.6	https://phytozome-next.jgi.doe.gov/report/gene/Creinhardtii_v5_6/Cre06.g258051 https://phytozome-next.jgi.doe.gov/jbrowse/index.html?data=genomes%2FCreinhardtii_v5_6&loc=Cre06.g258051	Cre06.g258051 - OctotricoPeptide Repeat Protein
C.reinhardtii v5.6	https://phytozome-next.jgi.doe.gov/report/gene/Creinhardtii_v5_6/Cre03.g190400 https://phytozome-next.jgi.doe.gov/jbrowse/index.html?data=genomes%2FCreinhardtii_v5_6&loc=Cre03.g190400	Cre03.g190400
C.reinhardtii v5.6	https://phytozome-next.jgi.doe.gov/report/gene/Creinhardtii_v5_6/Cre11.g467545 https://phytozome-next.jgi.doe.gov/jbrowse/index.html?data=genomes%2FCreinhardtii_v5_6&loc=Cre11.g467545	Cre11.g467545
C.reinhardtii v5.6	https://phytozome-next.jgi.doe.gov/report/gene/Creinhardtii_v5_6/Cre12.g529850 https://phytozome-next.jgi.doe.gov/jbrowse/index.html?data=genomes%2FCreinhardtii_v5_6&loc=Cre12.g529850	Cre12.g529850 - (1 of 5) PTHR10582 - TRANSIENT RECEPTOR POTENTIAL ION CHANNEL PROTEIN
C.reinhardtii v5.6	https://phytozome-next.jgi.doe.gov/report/gene/Creinhardtii_v5_6/Cre01.g023773 https://phytozome-next.jgi.doe.gov/jbrowse/index.html?data=genomes%2FCreinhardtii_v5_6&loc=Cre01.g023773	Cre01.g023773 - (1 of 15) PF00498 - FHA domain (FHA)
C.reinhardtii v5.6	https://phytozome-next.jgi.doe.gov/report/gene/Creinhardtii_v5_6/Cre10.g464550 https://phytozome-next.jgi.doe.gov/jbrowse/index.html?data=genomes%2FCreinhardtii_v5_6&loc=Cre10.g464550	Cre10.g464550 - Latrunculin-B sensitive 1
C.reinhardtii v5.6	https://phytozome-next.jgi.doe.gov/report/gene/Creinhardtii_v5_6/Cre03.g156750 https://phytozome-next.jgi.doe.gov/jbrowse/index.html?data=genomes%2FCreinhardtii_v5_6&loc=Cre03.g156750	Cre03.g156750 - T-complex protein 1, epsilon subunit
C.reinhardtii v5.6	https://phytozome-next.jgi.doe.gov/report/gene/Creinhardtii_v5_6/Cre07.g325709 https://phytozome-next.jgi.doe.gov/jbrowse/index.html?data=genomes%2FCreinhardtii_v5_6&loc=Cre07.g325709	Cre07.g325709
C.reinhardtii v5.6	https://phytozome-next.jgi.doe.gov/report/gene/Creinhardtii_v5_6/Cre16.g685100 https://phytozome-next.jgi.doe.gov/jbrowse/index.html?data=genomes%2FCreinhardtii_v5_6&loc=Cre16.g685100	Cre16.g685100 - (1 of 3) PTHR13748//PTHR13748:SF43 - COBW-RELATED // SUBFAMILY NOT NAMED
C.reinhardtii v5.6	https://phytozome-next.jgi.doe.gov/report/gene/Creinhardtii_v5_6/Cre03.g155950 https://phytozome-next.jgi.doe.gov/jbrowse/index.html?data=genomes%2FCreinhardtii_v5_6&loc=Cre03.g155950	Cre03.g155950
C.reinhardtii v5.6	https://phytozome-next.jgi.doe.gov/report/gene/Creinhardtii_v5_6/Cre12.g542250 https://phytozome-next.jgi.doe.gov/jbrowse/index.html?data=genomes%2FCreinhardtii_v5_6&loc=Cre12.g542250	Cre12.g542250 - beta-1 tubulin
C.reinhardtii v5.6	https://phytozome-next.jgi.doe.gov/report/gene/Creinhardtii_v5_6/Cre01.g051100 https://phytozome-next.jgi.doe.gov/jbrowse/index.html?data=genomes%2FCreinhardtii_v5_6&loc=Cre01.g051100	Cre01.g051100 - (1 of 1) K06063 - SNW domain-containing protein 1 (SNW1, SKIIP, SKIP)
C.reinhardtii v5.6	https://phytozome-next.jgi.doe.gov/report/gene/Creinhardtii_v5_6/Cre05.g237930 https://phytozome-next.jgi.doe.gov/jbrowse/index.html?data=genomes%2FCreinhardtii_v5_6&loc=Cre05.g237930	Cre05.g237930
C.reinhardtii v5.6	https://phytozome-next.jgi.doe.gov/report/gene/Creinhardtii_v5_6/Cre06.g252550 https://phytozome-next.jgi.doe.gov/jbrowse/index.html?data=genomes%2FCreinhardtii_v5_6&loc=Cre06.g252550	Cre06.g252550 - Dihydrolipoamide acetyltransferase
C.reinhardtii v5.6	https://phytozome-next.jgi.doe.gov/report/gene/Creinhardtii_v5_6/Cre07.g343101 https://phytozome-next.jgi.doe.gov/jbrowse/index.html?data=genomes%2FCreinhardtii_v5_6&loc=Cre07.g343101	Cre07.g343101
C.reinhardtii v5.6	https://phytozome-next.jgi.doe.gov/report/gene/Creinhardtii_v5_6/Cre17.g742400 https://phytozome-next.jgi.doe.gov/jbrowse/index.html?data=genomes%2FCreinhardtii_v5_6&loc=Cre17.g742400	Cre17.g742400 - Protein tyrosine kinase
C.reinhardtii v5.6	https://phytozome-next.jgi.doe.gov/report/gene/Creinhardtii_v5_6/Cre03.g182200 https://phytozome-next.jgi.doe.gov/jbrowse/index.html?data=genomes%2FCreinhardtii_v5_6&loc=Cre03.g182200	Cre03.g182200 - (1 of 25) PTHR11017//PTHR11017:SF145 - LEUCINE-RICH REPEAT-CONTAINING PROTEIN // SUBFAMILY NOT NAMED
C.reinhardtii v5.6	https://phytozome-next.jgi.doe.gov/report/gene/Creinhardtii_v5_6/Cre09.g391500 https://phytozome-next.jgi.doe.gov/jbrowse/index.html?data=genomes%2FCreinhardtii_v5_6&loc=Cre09.g391500	Cre09.g391500 - Autophagy related
C.reinhardtii v5.6	https://phytozome-next.jgi.doe.gov/report/gene/Creinhardtii_v5_6/Cre05.g235228 https://phytozome-next.jgi.doe.gov/jbrowse/index.html?data=genomes%2FCreinhardtii_v5_6&loc=Cre05.g235228	Cre05.g235228 - Chlamydomonas-specific family U protein
C.reinhardtii v5.6	https://phytozome-next.jgi.doe.gov/report/gene/Creinhardtii_v5_6/Cre09.g398438 https://phytozome-next.jgi.doe.gov/jbrowse/index.html?data=genomes%2FCreinhardtii_v5_6&loc=Cre09.g398438	Cre09.g398438
C.reinhardtii v5.6	https://phytozome-next.jgi.doe.gov/report/gene/Creinhardtii_v5_6/Cre10.g449020 https://phytozome-next.jgi.doe.gov/jbrowse/index.html?data=genomes%2FCreinhardtii_v5_6&loc=Cre10.g449020	Cre10.g449020 - (1 of 1) PTHR11751//PTHR11751:SF294 - SUBGROUP I AMINOTRANSFERASE RELATED // HTH-TYPE TRANSCRIPTIONAL REGULATOR FRLR
C.reinhardtii v5.6	https://phytozome-next.jgi.doe.gov/report/gene/Creinhardtii_v5_6/Cre06.g296150 https://phytozome-next.jgi.doe.gov/jbrowse/index.html?data=genomes%2FCreinhardtii_v5_6&loc=Cre06.g296150	Cre06.g296150 - PIF1-type helicase
C.reinhardtii v5.6	https://phytozome-next.jgi.doe.gov/report/gene/Creinhardtii_v5_6/Cre11.g468374 https://phytozome-next.jgi.doe.gov/jbrowse/index.html?data=genomes%2FCreinhardtii_v5_6&loc=Cre11.g468374	Cre11.g468374 - (1 of 100) PTHR12393:SF6 - SPHINGOMYELIN PHOSPHODIESTERASE 2
C.reinhardtii v5.6	https://phytozome-next.jgi.doe.gov/report/gene/Creinhardtii_v5_6/Cre01.g029500 https://phytozome-next.jgi.doe.gov/jbrowse/index.html?data=genomes%2FCreinhardtii_v5_6&loc=Cre01.g029500	Cre01.g029500 - Calcium/calmodulin-dependent protein kinase kinase
C.reinhardtii v5.6	https://phytozome-next.jgi.doe.gov/report/gene/Creinhardtii_v5_6/Cre17.g707600 https://phytozome-next.jgi.doe.gov/jbrowse/index.html?data=genomes%2FCreinhardtii_v5_6&loc=Cre17.g707600	Cre17.g707600
C.reinhardtii v5.6	https://phytozome-next.jgi.doe.gov/report/gene/Creinhardtii_v5_6/Cre06.g257167 https://phytozome-next.jgi.doe.gov/jbrowse/index.html?data=genomes%2FCreinhardtii_v5_6&loc=Cre06.g257167	Cre06.g257167
C.reinhardtii v5.6	https://phytozome-next.jgi.doe.gov/report/gene/Creinhardtii_v5_6/Cre11.g467744 https://phytozome-next.jgi.doe.gov/jbrowse/index.html?data=genomes%2FCreinhardtii_v5_6&loc=Cre11.g467744	Cre11.g467744
C.reinhardtii v5.6	https://phytozome-next.jgi.doe.gov/report/gene/Creinhardtii_v5_6/Cre10.g462200 https://phytozome-next.jgi.doe.gov/jbrowse/index.html?data=genomes%2FCreinhardtii_v5_6&loc=Cre10.g462200	Cre10.g462200 - NADH dependent histone deacetylase
C.reinhardtii v5.6	https://phytozome-next.jgi.doe.gov/report/gene/Creinhardtii_v5_6/Cre02.g143392 https://phytozome-next.jgi.doe.gov/jbrowse/index.html?data=genomes%2FCreinhardtii_v5_6&loc=Cre02.g143392	Cre02.g143392
C.reinhardtii v5.6	https://phytozome-next.jgi.doe.gov/report/gene/Creinhardtii_v5_6/Cre03.g200350 https://phytozome-next.jgi.doe.gov/jbrowse/index.html?data=genomes%2FCreinhardtii_v5_6&loc=Cre03.g200350	Cre03.g200350 - S-adenosyl-L-methionine-dependent methyltransferase
C.reinhardtii v5.6	https://phytozome-next.jgi.doe.gov/report/gene/Creinhardtii_v5_6/Cre16.g678650 https://phytozome-next.jgi.doe.gov/jbrowse/index.html?data=genomes%2FCreinhardtii_v5_6&loc=Cre16.g678650	Cre16.g678650
C.reinhardtii v5.6	https://phytozome-next.jgi.doe.gov/report/gene/Creinhardtii_v5_6/Cre09.g409150 https://phytozome-next.jgi.doe.gov/jbrowse/index.html?data=genomes%2FCreinhardtii_v5_6&loc=Cre09.g409150	Cre09.g409150 - Ubiquinol:cytochrome c oxidoreductase 10 kDa subunit
C.reinhardtii v5.6	https://phytozome-next.jgi.doe.gov/report/gene/Creinhardtii_v5_6/Cre03.g197100 https://phytozome-next.jgi.doe.gov/jbrowse/index.html?data=genomes%2FCreinhardtii_v5_6&loc=Cre03.g197100	Cre03.g197100 - (1 of 2) PTHR10641//PTHR10641:SF585 - MYB-LIKE DNA-BINDING PROTEIN MYB // MYB DNA-BINDING-LIKE PROTEIN
C.reinhardtii v5.6	https://phytozome-next.jgi.doe.gov/report/gene/Creinhardtii_v5_6/Cre06.g282850 https://phytozome-next.jgi.doe.gov/jbrowse/index.html?data=genomes%2FCreinhardtii_v5_6&loc=Cre06.g282850	Cre06.g282850
C.reinhardtii v5.6	https://phytozome-next.jgi.doe.gov/report/gene/Creinhardtii_v5_6/Cre16.g667700 https://phytozome-next.jgi.doe.gov/jbrowse/index.html?data=genomes%2FCreinhardtii_v5_6&loc=Cre16.g667700	Cre16.g667700 - (1 of 30) PF03407 - Nucleotide-diphospho-sugar transferase (Nucleotid_trans)
C.reinhardtii v5.6	https://phytozome-next.jgi.doe.gov/report/gene/Creinhardtii_v5_6/Cre11.g474700 https://phytozome-next.jgi.doe.gov/jbrowse/index.html?data=genomes%2FCreinhardtii_v5_6&loc=Cre11.g474700	Cre11.g474700 - putative chloride channel
C.reinhardtii v5.6	https://phytozome-next.jgi.doe.gov/report/gene/Creinhardtii_v5_6/Cre08.g371918 https://phytozome-next.jgi.doe.gov/jbrowse/index.html?data=genomes%2FCreinhardtii_v5_6&loc=Cre08.g371918	Cre08.g371918
C.reinhardtii v5.6	https://phytozome-next.jgi.doe.gov/report/gene/Creinhardtii_v5_6/Cre01.g023300 https://phytozome-next.jgi.doe.gov/jbrowse/index.html?data=genomes%2FCreinhardtii_v5_6&loc=Cre01.g023300	Cre01.g023300 - (1 of 1) 1.1.1.370 - Scyllo-inositol 2-dehydrogenase (NAD(+))
C.reinhardtii v5.6	https://phytozome-next.jgi.doe.gov/report/gene/Creinhardtii_v5_6/Cre02.g080100 https://phytozome-next.jgi.doe.gov/jbrowse/index.html?data=genomes%2FCreinhardtii_v5_6&loc=Cre02.g080100	Cre02.g080100 - MBL fold metallo-hydrolase
C.reinhardtii v5.6	https://phytozome-next.jgi.doe.gov/report/gene/Creinhardtii_v5_6/Cre22.g754097 https://phytozome-next.jgi.doe.gov/jbrowse/index.html?data=genomes%2FCreinhardtii_v5_6&loc=Cre22.g754097	Cre22.g754097
C.reinhardtii v5.6	https://phytozome-next.jgi.doe.gov/report/gene/Creinhardtii_v5_6/Cre17.g739450 https://phytozome-next.jgi.doe.gov/jbrowse/index.html?data=genomes%2FCreinhardtii_v5_6&loc=Cre17.g739450	Cre17.g739450 - DR1-like protein
C.reinhardtii v5.6	https://phytozome-next.jgi.doe.gov/report/gene/Creinhardtii_v5_6/Cre15.g635100 https://phytozome-next.jgi.doe.gov/jbrowse/index.html?data=genomes%2FCreinhardtii_v5_6&loc=Cre15.g635100	Cre15.g635100 - (1 of 8) PF06203 - CCT motif (CCT)
C.reinhardtii v5.6	https://phytozome-next.jgi.doe.gov/report/gene/Creinhardtii_v5_6/Cre02.g085150 https://phytozome-next.jgi.doe.gov/jbrowse/index.html?data=genomes%2FCreinhardtii_v5_6&loc=Cre02.g085150	Cre02.g085150 - (1 of 19) PTHR31251:SF1 - SQUAMOSA PROMOTER-BINDING-LIKE PROTEIN 10-RELATED
C.reinhardtii v5.6	https://phytozome-next.jgi.doe.gov/report/gene/Creinhardtii_v5_6/Cre12.g535650 https://phytozome-next.jgi.doe.gov/jbrowse/index.html?data=genomes%2FCreinhardtii_v5_6&loc=Cre12.g535650	Cre12.g535650
C.reinhardtii v5.6	https://phytozome-next.jgi.doe.gov/report/gene/Creinhardtii_v5_6/Cre06.g283050 https://phytozome-next.jgi.doe.gov/jbrowse/index.html?data=genomes%2FCreinhardtii_v5_6&loc=Cre06.g283050	Cre06.g283050 - light-harvesting protein of photosystem I
C.reinhardtii v5.6	https://phytozome-next.jgi.doe.gov/report/gene/Creinhardtii_v5_6/Cre03.g211185 https://phytozome-next.jgi.doe.gov/jbrowse/index.html?data=genomes%2FCreinhardtii_v5_6&loc=Cre03.g211185	Cre03.g211185
C.reinhardtii v5.6	https://phytozome-next.jgi.doe.gov/report/gene/Creinhardtii_v5_6/Cre11.g467631 https://phytozome-next.jgi.doe.gov/jbrowse/index.html?data=genomes%2FCreinhardtii_v5_6&loc=Cre11.g467631	Cre11.g467631 - zinc carboxypeptidase
C.reinhardtii v5.6	https://phytozome-next.jgi.doe.gov/report/gene/Creinhardtii_v5_6/Cre13.g576433 https://phytozome-next.jgi.doe.gov/jbrowse/index.html?data=genomes%2FCreinhardtii_v5_6&loc=Cre13.g576433	Cre13.g576433
C.reinhardtii v5.6	https://phytozome-next.jgi.doe.gov/report/gene/Creinhardtii_v5_6/Cre07.g342052 https://phytozome-next.jgi.doe.gov/jbrowse/index.html?data=genomes%2FCreinhardtii_v5_6&loc=Cre07.g342052	Cre07.g342052
C.reinhardtii v5.6	https://phytozome-next.jgi.doe.gov/report/gene/Creinhardtii_v5_6/Cre12.g561601 https://phytozome-next.jgi.doe.gov/jbrowse/index.html?data=genomes%2FCreinhardtii_v5_6&loc=Cre12.g561601	Cre12.g561601
C.reinhardtii v5.6	https://phytozome-next.jgi.doe.gov/report/gene/Creinhardtii_v5_6/Cre12.g546150 https://phytozome-next.jgi.doe.gov/jbrowse/index.html?data=genomes%2FCreinhardtii_v5_6&loc=Cre12.g546150	Cre12.g546150 - Chloroplast cytochrome b6f PetM subunit
C.reinhardtii v5.6	https://phytozome-next.jgi.doe.gov/report/gene/Creinhardtii_v5_6/Cre03.g203550 https://phytozome-next.jgi.doe.gov/jbrowse/index.html?data=genomes%2FCreinhardtii_v5_6&loc=Cre03.g203550	Cre03.g203550 - GT90 family protein 3
C.reinhardtii v5.6	https://phytozome-next.jgi.doe.gov/report/gene/Creinhardtii_v5_6/Cre12.g514050 https://phytozome-next.jgi.doe.gov/jbrowse/index.html?data=genomes%2FCreinhardtii_v5_6&loc=Cre12.g514050	Cre12.g514050 - Ferredoxin-dependent glutamate synthase
C.reinhardtii v5.6	https://phytozome-next.jgi.doe.gov/report/gene/Creinhardtii_v5_6/Cre03.g165750 https://phytozome-next.jgi.doe.gov/jbrowse/index.html?data=genomes%2FCreinhardtii_v5_6&loc=Cre03.g165750	Cre03.g165750 - (1 of 1) K03018 - DNA-directed RNA polymerase III subunit RPC1 (RPC1, POLR3A)
C.reinhardtii v5.6	https://phytozome-next.jgi.doe.gov/report/gene/Creinhardtii_v5_6/Cre11.g469224 https://phytozome-next.jgi.doe.gov/jbrowse/index.html?data=genomes%2FCreinhardtii_v5_6&loc=Cre11.g469224	Cre11.g469224 - (1 of 2) PF12689 - Acid Phosphatase (Acid_PPase)
C.reinhardtii v5.6	https://phytozome-next.jgi.doe.gov/report/gene/Creinhardtii_v5_6/Cre02.g142947 https://phytozome-next.jgi.doe.gov/jbrowse/index.html?data=genomes%2FCreinhardtii_v5_6&loc=Cre02.g142947	Cre02.g142947 - Chlamydomonas-specific family U protein
C.reinhardtii v5.6	https://phytozome-next.jgi.doe.gov/report/gene/Creinhardtii_v5_6/Cre05.g240251 https://phytozome-next.jgi.doe.gov/jbrowse/index.html?data=genomes%2FCreinhardtii_v5_6&loc=Cre05.g240251	Cre05.g240251
C.reinhardtii v5.6	https://phytozome-next.jgi.doe.gov/report/gene/Creinhardtii_v5_6/Cre13.g562700 https://phytozome-next.jgi.doe.gov/jbrowse/index.html?data=genomes%2FCreinhardtii_v5_6&loc=Cre13.g562700	Cre13.g562700 - Probable transposon-derived protein of Chlamydomonas-Specific family B
C.reinhardtii v5.6	https://phytozome-next.jgi.doe.gov/report/gene/Creinhardtii_v5_6/Cre02.g105000 https://phytozome-next.jgi.doe.gov/jbrowse/index.html?data=genomes%2FCreinhardtii_v5_6&loc=Cre02.g105000	Cre02.g105000 - (1 of 3) PTHR11207//PTHR11207:SF7 - RIBONUCLEASE III // SUBFAMILY NOT NAMED
C.reinhardtii v5.6	https://phytozome-next.jgi.doe.gov/report/gene/Creinhardtii_v5_6/Cre07.g343250 https://phytozome-next.jgi.doe.gov/jbrowse/index.html?data=genomes%2FCreinhardtii_v5_6&loc=Cre07.g343250	Cre07.g343250 - (1 of 55) PTHR32523//PTHR32523:SF8 - FAMILY NOT NAMED // PHYTOL KINASE 1, CHLOROPLASTIC
C.reinhardtii v5.6	https://phytozome-next.jgi.doe.gov/report/gene/Creinhardtii_v5_6/Cre06.g249050 https://phytozome-next.jgi.doe.gov/jbrowse/index.html?data=genomes%2FCreinhardtii_v5_6&loc=Cre06.g249050	Cre06.g249050 - (1 of 1) PTHR10641//PTHR10641:SF527 - MYB-LIKE DNA-BINDING PROTEIN MYB // SUBFAMILY NOT NAMED
C.reinhardtii v5.6	https://phytozome-next.jgi.doe.gov/report/gene/Creinhardtii_v5_6/Cre10.g437900 https://phytozome-next.jgi.doe.gov/jbrowse/index.html?data=genomes%2FCreinhardtii_v5_6&loc=Cre10.g437900	Cre10.g437900 - Pre-mRNA splicing factor
C.reinhardtii v5.6	https://phytozome-next.jgi.doe.gov/report/gene/Creinhardtii_v5_6/Cre02.g116350 https://phytozome-next.jgi.doe.gov/jbrowse/index.html?data=genomes%2FCreinhardtii_v5_6&loc=Cre02.g116350	Cre02.g116350 - (1 of 5) PF03992 - Antibiotic biosynthesis monooxygenase (ABM)
C.reinhardtii v5.6	https://phytozome-next.jgi.doe.gov/report/gene/Creinhardtii_v5_6/Cre02.g142907 https://phytozome-next.jgi.doe.gov/jbrowse/index.html?data=genomes%2FCreinhardtii_v5_6&loc=Cre02.g142907	Cre02.g142907 - (1 of 6) PTHR10666//PTHR10666:SF57 - UBIQUITIN // MCG1031578
C.reinhardtii v5.6	https://phytozome-next.jgi.doe.gov/report/gene/Creinhardtii_v5_6/Cre02.g142566 https://phytozome-next.jgi.doe.gov/jbrowse/index.html?data=genomes%2FCreinhardtii_v5_6&loc=Cre02.g142566	Cre02.g142566
C.reinhardtii v5.6	https://phytozome-next.jgi.doe.gov/report/gene/Creinhardtii_v5_6/Cre13.g602425 https://phytozome-next.jgi.doe.gov/jbrowse/index.html?data=genomes%2FCreinhardtii_v5_6&loc=Cre13.g602425	Cre13.g602425
C.reinhardtii v5.6	https://phytozome-next.jgi.doe.gov/report/gene/Creinhardtii_v5_6/Cre03.g197050 https://phytozome-next.jgi.doe.gov/jbrowse/index.html?data=genomes%2FCreinhardtii_v5_6&loc=Cre03.g197050	Cre03.g197050 - Histone H3 variant
C.reinhardtii v5.6	https://phytozome-next.jgi.doe.gov/report/gene/Creinhardtii_v5_6/Cre33.g759047 https://phytozome-next.jgi.doe.gov/jbrowse/index.html?data=genomes%2FCreinhardtii_v5_6&loc=Cre33.g759047	Cre33.g759047 - Outer Arm Dynein Light Chain 7. Likely Genome Assembly Artifact. The protein, coding sequence and genomic sequence are identical to DLR1 encoded by transcript Cre08g376550t12.
C.reinhardtii v5.6	https://phytozome-next.jgi.doe.gov/report/gene/Creinhardtii_v5_6/Cre11.g477900 https://phytozome-next.jgi.doe.gov/jbrowse/index.html?data=genomes%2FCreinhardtii_v5_6&loc=Cre11.g477900	Cre11.g477900 - protein of unknown function
C.reinhardtii v5.6	https://phytozome-next.jgi.doe.gov/report/gene/Creinhardtii_v5_6/Cre13.g580500 https://phytozome-next.jgi.doe.gov/jbrowse/index.html?data=genomes%2FCreinhardtii_v5_6&loc=Cre13.g580500	Cre13.g580500 - (1 of 2) PTHR12847:SF3 - NECAP-LIKE PROTEIN CG9132
C.reinhardtii v5.6	https://phytozome-next.jgi.doe.gov/report/gene/Creinhardtii_v5_6/Cre07.g348300 https://phytozome-next.jgi.doe.gov/jbrowse/index.html?data=genomes%2FCreinhardtii_v5_6&loc=Cre07.g348300	Cre07.g348300
C.reinhardtii v5.6	https://phytozome-next.jgi.doe.gov/report/gene/Creinhardtii_v5_6/Cre06.g304150 https://phytozome-next.jgi.doe.gov/jbrowse/index.html?data=genomes%2FCreinhardtii_v5_6&loc=Cre06.g304150	Cre06.g304150 - (1 of 4) PF06985//PF12796 - Heterokaryon incompatibility protein (HET) (HET) // Ankyrin repeats (3 copies) (Ank_2)
C.reinhardtii v5.6	https://phytozome-next.jgi.doe.gov/report/gene/Creinhardtii_v5_6/Cre09.g413200 https://phytozome-next.jgi.doe.gov/jbrowse/index.html?data=genomes%2FCreinhardtii_v5_6&loc=Cre09.g413200	Cre09.g413200 - Serine/threonine protein kinase
C.reinhardtii v5.6	https://phytozome-next.jgi.doe.gov/report/gene/Creinhardtii_v5_6/Cre06.g275350 https://phytozome-next.jgi.doe.gov/jbrowse/index.html?data=genomes%2FCreinhardtii_v5_6&loc=Cre06.g275350	Cre06.g275350 - Rythm Of Chloroplast 40
C.reinhardtii v5.6	https://phytozome-next.jgi.doe.gov/report/gene/Creinhardtii_v5_6/Cre17.g741750 https://phytozome-next.jgi.doe.gov/jbrowse/index.html?data=genomes%2FCreinhardtii_v5_6&loc=Cre17.g741750	Cre17.g741750 - (1 of 20) PTHR13140 - MYOSIN
C.reinhardtii v5.6	https://phytozome-next.jgi.doe.gov/report/gene/Creinhardtii_v5_6/Cre03.g157400 https://phytozome-next.jgi.doe.gov/jbrowse/index.html?data=genomes%2FCreinhardtii_v5_6&loc=Cre03.g157400	Cre03.g157400 - (1 of 4) PTHR10217:SF509 - CNG CHANNEL-LIKE, ISOFORM E
C.reinhardtii v5.6	https://phytozome-next.jgi.doe.gov/report/gene/Creinhardtii_v5_6/Cre05.g232003 https://phytozome-next.jgi.doe.gov/jbrowse/index.html?data=genomes%2FCreinhardtii_v5_6&loc=Cre05.g232003	Cre05.g232003
C.reinhardtii v5.6	https://phytozome-next.jgi.doe.gov/report/gene/Creinhardtii_v5_6/Cre09.g390500 https://phytozome-next.jgi.doe.gov/jbrowse/index.html?data=genomes%2FCreinhardtii_v5_6&loc=Cre09.g390500	Cre09.g390500
C.reinhardtii v5.6	https://phytozome-next.jgi.doe.gov/report/gene/Creinhardtii_v5_6/Cre16.g673650 https://phytozome-next.jgi.doe.gov/jbrowse/index.html?data=genomes%2FCreinhardtii_v5_6&loc=Cre16.g673650	Cre16.g673650 - Light-harvesting minor chlorophyll a/b binding protein of photosystem II
C.reinhardtii v5.6	https://phytozome-next.jgi.doe.gov/report/gene/Creinhardtii_v5_6/Cre06.g290400 https://phytozome-next.jgi.doe.gov/jbrowse/index.html?data=genomes%2FCreinhardtii_v5_6&loc=Cre06.g290400	Cre06.g290400 - Histone deacetylase
C.reinhardtii v5.6	https://phytozome-next.jgi.doe.gov/report/gene/Creinhardtii_v5_6/Cre10.g421050 https://phytozome-next.jgi.doe.gov/jbrowse/index.html?data=genomes%2FCreinhardtii_v5_6&loc=Cre10.g421050	Cre10.g421050 - (1 of 7) 2.7.10.1 - Receptor protein-tyrosine kinase / Receptor protein tyrosine kinase
C.reinhardtii v5.6	https://phytozome-next.jgi.doe.gov/report/gene/Creinhardtii_v5_6/Cre07.g324000 https://phytozome-next.jgi.doe.gov/jbrowse/index.html?data=genomes%2FCreinhardtii_v5_6&loc=Cre07.g324000	Cre07.g324000 - (1 of 1) PTHR21286 - NUCLEAR PORE COMPLEX PROTEIN NUP160
C.reinhardtii v5.6	https://phytozome-next.jgi.doe.gov/report/gene/Creinhardtii_v5_6/Cre09.g401367 https://phytozome-next.jgi.doe.gov/jbrowse/index.html?data=genomes%2FCreinhardtii_v5_6&loc=Cre09.g401367	Cre09.g401367 - (1 of 1) PTHR15189//PTHR15189:SF7 - FAMILY NOT NAMED // BRCA1-A COMPLEX SUBUNIT BRE
C.reinhardtii v5.6	https://phytozome-next.jgi.doe.gov/report/gene/Creinhardtii_v5_6/Cre02.g118950 https://phytozome-next.jgi.doe.gov/jbrowse/index.html?data=genomes%2FCreinhardtii_v5_6&loc=Cre02.g118950	Cre02.g118950 - Chloroplast ribosomal protein S17
C.reinhardtii v5.6	https://phytozome-next.jgi.doe.gov/report/gene/Creinhardtii_v5_6/Cre09.g395800 https://phytozome-next.jgi.doe.gov/jbrowse/index.html?data=genomes%2FCreinhardtii_v5_6&loc=Cre09.g395800	Cre09.g395800 - (1 of 1) PTHR12857:SF0 - UPF0587 PROTEIN C1ORF123
C.reinhardtii v5.6	https://phytozome-next.jgi.doe.gov/report/gene/Creinhardtii_v5_6/Cre06.g278091 https://phytozome-next.jgi.doe.gov/jbrowse/index.html?data=genomes%2FCreinhardtii_v5_6&loc=Cre06.g278091	Cre06.g278091 - (1 of 546) 2.7.11.1 - Non-specific serine/threonine protein kinase / Threonine-specific protein kinase
C.reinhardtii v5.6	https://phytozome-next.jgi.doe.gov/report/gene/Creinhardtii_v5_6/Cre10.g419550 https://phytozome-next.jgi.doe.gov/jbrowse/index.html?data=genomes%2FCreinhardtii_v5_6&loc=Cre10.g419550	Cre10.g419550 - (1 of 2) PTHR28141//PTHR28141:SF1 - FAMILY NOT NAMED // 2',3'-CYCLIC-NUCLEOTIDE 3'-PHOSPHODIESTERASE
C.reinhardtii v5.6	https://phytozome-next.jgi.doe.gov/report/gene/Creinhardtii_v5_6/Cre07.g343933 https://phytozome-next.jgi.doe.gov/jbrowse/index.html?data=genomes%2FCreinhardtii_v5_6&loc=Cre07.g343933	Cre07.g343933 - Mannan endo-1,4-beta-mannosidase
C.reinhardtii v5.6	https://phytozome-next.jgi.doe.gov/report/gene/Creinhardtii_v5_6/Cre16.g659850 https://phytozome-next.jgi.doe.gov/jbrowse/index.html?data=genomes%2FCreinhardtii_v5_6&loc=Cre16.g659850	Cre16.g659850 - conserved protein related to shikimate kinase
C.reinhardtii v5.6	https://phytozome-next.jgi.doe.gov/report/gene/Creinhardtii_v5_6/Cre16.g674602 https://phytozome-next.jgi.doe.gov/jbrowse/index.html?data=genomes%2FCreinhardtii_v5_6&loc=Cre16.g674602	Cre16.g674602
C.reinhardtii v5.6	https://phytozome-next.jgi.doe.gov/report/gene/Creinhardtii_v5_6/Cre17.g708150 https://phytozome-next.jgi.doe.gov/jbrowse/index.html?data=genomes%2FCreinhardtii_v5_6&loc=Cre17.g708150	Cre17.g708150 - Histone H3
C.reinhardtii v5.6	https://phytozome-next.jgi.doe.gov/report/gene/Creinhardtii_v5_6/Cre07.g347700 https://phytozome-next.jgi.doe.gov/jbrowse/index.html?data=genomes%2FCreinhardtii_v5_6&loc=Cre07.g347700	Cre07.g347700 - (1 of 1) PF10220 - Uncharacterized conserved protein (DUF2146) (DUF2146)
C.reinhardtii v5.6	https://phytozome-next.jgi.doe.gov/report/gene/Creinhardtii_v5_6/Cre02.g104900 https://phytozome-next.jgi.doe.gov/jbrowse/index.html?data=genomes%2FCreinhardtii_v5_6&loc=Cre02.g104900	Cre02.g104900 - Flagellar Associated Protein 204
C.reinhardtii v5.6	https://phytozome-next.jgi.doe.gov/report/gene/Creinhardtii_v5_6/Cre02.g095045 https://phytozome-next.jgi.doe.gov/jbrowse/index.html?data=genomes%2FCreinhardtii_v5_6&loc=Cre02.g095045	Cre02.g095045 - (1 of 1) PF00628//PF13871//PF13872 - PHD-finger (PHD) // C-terminal domain on Strawberry notch homologue (Helicase_C_4) // P-loop containing NTP hydrolase pore-1 (AAA_34)
C.reinhardtii v5.6	https://phytozome-next.jgi.doe.gov/report/gene/Creinhardtii_v5_6/Cre03.g173950 https://phytozome-next.jgi.doe.gov/jbrowse/index.html?data=genomes%2FCreinhardtii_v5_6&loc=Cre03.g173950	Cre03.g173950 - (1 of 3) PF08495 - FIST N domain (FIST)
C.reinhardtii v5.6	https://phytozome-next.jgi.doe.gov/report/gene/Creinhardtii_v5_6/Cre13.g569500 https://phytozome-next.jgi.doe.gov/jbrowse/index.html?data=genomes%2FCreinhardtii_v5_6&loc=Cre13.g569500	Cre13.g569500 - (1 of 3) PTHR10696 - GAMMA-BUTYROBETAINE HYDROXYLASE-RELATED
C.reinhardtii v5.6	https://phytozome-next.jgi.doe.gov/report/gene/Creinhardtii_v5_6/Cre07.g327050 https://phytozome-next.jgi.doe.gov/jbrowse/index.html?data=genomes%2FCreinhardtii_v5_6&loc=Cre07.g327050	Cre07.g327050 - (1 of 55) PTHR32523//PTHR32523:SF8 - FAMILY NOT NAMED // PHYTOL KINASE 1, CHLOROPLASTIC
C.reinhardtii v5.6	https://phytozome-next.jgi.doe.gov/report/gene/Creinhardtii_v5_6/Cre01.g052550 https://phytozome-next.jgi.doe.gov/jbrowse/index.html?data=genomes%2FCreinhardtii_v5_6&loc=Cre01.g052550	Cre01.g052550 - (1 of 39) PTHR12298 - PCDC2 PROGRAMMED CELL DEATH PROTEIN 2 -RELATED
C.reinhardtii v5.6	https://phytozome-next.jgi.doe.gov/report/gene/Creinhardtii_v5_6/Cre01.g038350 https://phytozome-next.jgi.doe.gov/jbrowse/index.html?data=genomes%2FCreinhardtii_v5_6&loc=Cre01.g038350	Cre01.g038350
C.reinhardtii v5.6	https://phytozome-next.jgi.doe.gov/report/gene/Creinhardtii_v5_6/Cre12.g537900 https://phytozome-next.jgi.doe.gov/jbrowse/index.html?data=genomes%2FCreinhardtii_v5_6&loc=Cre12.g537900	Cre12.g537900 - (1 of 1) PF11927 - Protein of unknown function (DUF3445) (DUF3445)
C.reinhardtii v5.6	https://phytozome-next.jgi.doe.gov/report/gene/Creinhardtii_v5_6/Cre07.g313600 https://phytozome-next.jgi.doe.gov/jbrowse/index.html?data=genomes%2FCreinhardtii_v5_6&loc=Cre07.g313600	Cre07.g313600 - conserved methyltransferase of unknown function
C.reinhardtii v5.6	https://phytozome-next.jgi.doe.gov/report/gene/Creinhardtii_v5_6/Cre14.g630150 https://phytozome-next.jgi.doe.gov/jbrowse/index.html?data=genomes%2FCreinhardtii_v5_6&loc=Cre14.g630150	Cre14.g630150 - (1 of 1) PTHR10131:SF52 - TNF RECEPTOR-ASSOCIATED FACTOR FAMILY PROTEIN DDB_G0268444-RELATED
C.reinhardtii v5.6	https://phytozome-next.jgi.doe.gov/report/gene/Creinhardtii_v5_6/Cre12.g507150 https://phytozome-next.jgi.doe.gov/jbrowse/index.html?data=genomes%2FCreinhardtii_v5_6&loc=Cre12.g507150	Cre12.g507150
C.reinhardtii v5.6	https://phytozome-next.jgi.doe.gov/report/gene/Creinhardtii_v5_6/Cre14.g629880 https://phytozome-next.jgi.doe.gov/jbrowse/index.html?data=genomes%2FCreinhardtii_v5_6&loc=Cre14.g629880	Cre14.g629880 - (1 of 16) PF12937 - F-box-like (F-box-like)
C.reinhardtii v5.6	https://phytozome-next.jgi.doe.gov/report/gene/Creinhardtii_v5_6/Cre14.g617750 https://phytozome-next.jgi.doe.gov/jbrowse/index.html?data=genomes%2FCreinhardtii_v5_6&loc=Cre14.g617750	Cre14.g617750 - 3',5'-cyclic-nucleotide phosphodiesterase
C.reinhardtii v5.6	https://phytozome-next.jgi.doe.gov/report/gene/Creinhardtii_v5_6/Cre13.g565083 https://phytozome-next.jgi.doe.gov/jbrowse/index.html?data=genomes%2FCreinhardtii_v5_6&loc=Cre13.g565083	Cre13.g565083
C.reinhardtii v5.6	https://phytozome-next.jgi.doe.gov/report/gene/Creinhardtii_v5_6/Cre03.g176350 https://phytozome-next.jgi.doe.gov/jbrowse/index.html?data=genomes%2FCreinhardtii_v5_6&loc=Cre03.g176350	Cre03.g176350 - plastid lipid associated protein
C.reinhardtii v5.6	https://phytozome-next.jgi.doe.gov/report/gene/Creinhardtii_v5_6/Cre03.g171650 https://phytozome-next.jgi.doe.gov/jbrowse/index.html?data=genomes%2FCreinhardtii_v5_6&loc=Cre03.g171650	Cre03.g171650 - DEAD/DEAH box helicase
C.reinhardtii v5.6	https://phytozome-next.jgi.doe.gov/report/gene/Creinhardtii_v5_6/Cre16.g655850 https://phytozome-next.jgi.doe.gov/jbrowse/index.html?data=genomes%2FCreinhardtii_v5_6&loc=Cre16.g655850	Cre16.g655850
C.reinhardtii v5.6	https://phytozome-next.jgi.doe.gov/report/gene/Creinhardtii_v5_6/Cre19.g750447 https://phytozome-next.jgi.doe.gov/jbrowse/index.html?data=genomes%2FCreinhardtii_v5_6&loc=Cre19.g750447	Cre19.g750447 - (1 of 1) PTHR10795//PTHR10795:SF403 - PROPROTEIN CONVERTASE SUBTILISIN/KEXIN // SUBFAMILY NOT NAMED
C.reinhardtii v5.6	https://phytozome-next.jgi.doe.gov/report/gene/Creinhardtii_v5_6/Cre16.g666302 https://phytozome-next.jgi.doe.gov/jbrowse/index.html?data=genomes%2FCreinhardtii_v5_6&loc=Cre16.g666302	Cre16.g666302
C.reinhardtii v5.6	https://phytozome-next.jgi.doe.gov/report/gene/Creinhardtii_v5_6/Cre01.g032600 https://phytozome-next.jgi.doe.gov/jbrowse/index.html?data=genomes%2FCreinhardtii_v5_6&loc=Cre01.g032600	Cre01.g032600 - Hydroxyproline O-arabinosyl transferase 1
C.reinhardtii v5.6	https://phytozome-next.jgi.doe.gov/report/gene/Creinhardtii_v5_6/Cre03.g168400 https://phytozome-next.jgi.doe.gov/jbrowse/index.html?data=genomes%2FCreinhardtii_v5_6&loc=Cre03.g168400	Cre03.g168400
C.reinhardtii v5.6	https://phytozome-next.jgi.doe.gov/report/gene/Creinhardtii_v5_6/Cre07.g318426 https://phytozome-next.jgi.doe.gov/jbrowse/index.html?data=genomes%2FCreinhardtii_v5_6&loc=Cre07.g318426	Cre07.g318426
C.reinhardtii v5.6	https://phytozome-next.jgi.doe.gov/report/gene/Creinhardtii_v5_6/Cre12.g561300 https://phytozome-next.jgi.doe.gov/jbrowse/index.html?data=genomes%2FCreinhardtii_v5_6&loc=Cre12.g561300	Cre12.g561300 - (1 of 1) PF07989 - Centrosomin N-terminal motif 1 (Cnn_1N)
C.reinhardtii v5.6	https://phytozome-next.jgi.doe.gov/report/gene/Creinhardtii_v5_6/Cre01.g030050 https://phytozome-next.jgi.doe.gov/jbrowse/index.html?data=genomes%2FCreinhardtii_v5_6&loc=Cre01.g030050	Cre01.g030050 - Chloroplast ribosomal protein L34
C.reinhardtii v5.6	https://phytozome-next.jgi.doe.gov/report/gene/Creinhardtii_v5_6/Cre17.g729700 https://phytozome-next.jgi.doe.gov/jbrowse/index.html?data=genomes%2FCreinhardtii_v5_6&loc=Cre17.g729700	Cre17.g729700 - Conserved in the Green Lineage
C.reinhardtii v5.6	https://phytozome-next.jgi.doe.gov/report/gene/Creinhardtii_v5_6/Cre07.g357450 https://phytozome-next.jgi.doe.gov/jbrowse/index.html?data=genomes%2FCreinhardtii_v5_6&loc=Cre07.g357450	Cre07.g357450
C.reinhardtii v5.6	https://phytozome-next.jgi.doe.gov/report/gene/Creinhardtii_v5_6/Cre02.g141586 https://phytozome-next.jgi.doe.gov/jbrowse/index.html?data=genomes%2FCreinhardtii_v5_6&loc=Cre02.g141586	Cre02.g141586 - (1 of 13) PF00439 - Bromodomain (Bromodomain)
C.reinhardtii v5.6	https://phytozome-next.jgi.doe.gov/report/gene/Creinhardtii_v5_6/Cre01.g032650 https://phytozome-next.jgi.doe.gov/jbrowse/index.html?data=genomes%2FCreinhardtii_v5_6&loc=Cre01.g032650	Cre01.g032650 - Transaldolase
C.reinhardtii v5.6	https://phytozome-next.jgi.doe.gov/report/gene/Creinhardtii_v5_6/Cre16.g659650 https://phytozome-next.jgi.doe.gov/jbrowse/index.html?data=genomes%2FCreinhardtii_v5_6&loc=Cre16.g659650	Cre16.g659650
C.reinhardtii v5.6	https://phytozome-next.jgi.doe.gov/report/gene/Creinhardtii_v5_6/Cre11.g467630 https://phytozome-next.jgi.doe.gov/jbrowse/index.html?data=genomes%2FCreinhardtii_v5_6&loc=Cre11.g467630	Cre11.g467630 - Amidase
C.reinhardtii v5.6	https://phytozome-next.jgi.doe.gov/report/gene/Creinhardtii_v5_6/Cre01.g023650 https://phytozome-next.jgi.doe.gov/jbrowse/index.html?data=genomes%2FCreinhardtii_v5_6&loc=Cre01.g023650	Cre01.g023650 - (1 of 4) PTHR11785:SF367 - AMINO-ACID PERMEASE BAT1
C.reinhardtii v5.6	https://phytozome-next.jgi.doe.gov/report/gene/Creinhardtii_v5_6/Cre10.g421079 https://phytozome-next.jgi.doe.gov/jbrowse/index.html?data=genomes%2FCreinhardtii_v5_6&loc=Cre10.g421079	Cre10.g421079
C.reinhardtii v5.6	https://phytozome-next.jgi.doe.gov/report/gene/Creinhardtii_v5_6/Cre08.g372716 https://phytozome-next.jgi.doe.gov/jbrowse/index.html?data=genomes%2FCreinhardtii_v5_6&loc=Cre08.g372716	Cre08.g372716 - (1 of 100) PTHR12393:SF6 - SPHINGOMYELIN PHOSPHODIESTERASE 2
C.reinhardtii v5.6	https://phytozome-next.jgi.doe.gov/report/gene/Creinhardtii_v5_6/Cre11.g467663 https://phytozome-next.jgi.doe.gov/jbrowse/index.html?data=genomes%2FCreinhardtii_v5_6&loc=Cre11.g467663	Cre11.g467663 - (1 of 2) PF01833//PF10162 - IPT/TIG domain (TIG) // G8 domain (G8)
C.reinhardtii v5.6	https://phytozome-next.jgi.doe.gov/report/gene/Creinhardtii_v5_6/Cre01.g054900 https://phytozome-next.jgi.doe.gov/jbrowse/index.html?data=genomes%2FCreinhardtii_v5_6&loc=Cre01.g054900	Cre01.g054900
C.reinhardtii v5.6	https://phytozome-next.jgi.doe.gov/report/gene/Creinhardtii_v5_6/Cre04.g226811 https://phytozome-next.jgi.doe.gov/jbrowse/index.html?data=genomes%2FCreinhardtii_v5_6&loc=Cre04.g226811	Cre04.g226811
C.reinhardtii v5.6	https://phytozome-next.jgi.doe.gov/report/gene/Creinhardtii_v5_6/Cre01.g008550 https://phytozome-next.jgi.doe.gov/jbrowse/index.html?data=genomes%2FCreinhardtii_v5_6&loc=Cre01.g008550	Cre01.g008550 - (1 of 2) PTHR24058:SF23 - SERINE/THREONINE KINASE-RELATED
C.reinhardtii v5.6	https://phytozome-next.jgi.doe.gov/report/gene/Creinhardtii_v5_6/Cre03.g197900 https://phytozome-next.jgi.doe.gov/jbrowse/index.html?data=genomes%2FCreinhardtii_v5_6&loc=Cre03.g197900	Cre03.g197900 - (1 of 1) PTHR24375//PTHR24375:SF183 - FAMILY NOT NAMED // C2H2 AND C2HC ZINC FINGERS SUPERFAMILY PROTEIN
C.reinhardtii v5.6	https://phytozome-next.jgi.doe.gov/report/gene/Creinhardtii_v5_6/Cre12.g508850 https://phytozome-next.jgi.doe.gov/jbrowse/index.html?data=genomes%2FCreinhardtii_v5_6&loc=Cre12.g508850	Cre12.g508850 - Glutathione S-transferase
C.reinhardtii v5.6	https://phytozome-next.jgi.doe.gov/report/gene/Creinhardtii_v5_6/Cre05.g243472 https://phytozome-next.jgi.doe.gov/jbrowse/index.html?data=genomes%2FCreinhardtii_v5_6&loc=Cre05.g243472	Cre05.g243472
C.reinhardtii v5.6	https://phytozome-next.jgi.doe.gov/report/gene/Creinhardtii_v5_6/Cre01.g041700 https://phytozome-next.jgi.doe.gov/jbrowse/index.html?data=genomes%2FCreinhardtii_v5_6&loc=Cre01.g041700	Cre01.g041700
C.reinhardtii v5.6	https://phytozome-next.jgi.doe.gov/report/gene/Creinhardtii_v5_6/Cre09.g389282 https://phytozome-next.jgi.doe.gov/jbrowse/index.html?data=genomes%2FCreinhardtii_v5_6&loc=Cre09.g389282	Cre09.g389282 - Coiled-Coil Flagellar Associated Protein 114
C.reinhardtii v5.6	https://phytozome-next.jgi.doe.gov/report/gene/Creinhardtii_v5_6/Cre11.g480079 https://phytozome-next.jgi.doe.gov/jbrowse/index.html?data=genomes%2FCreinhardtii_v5_6&loc=Cre11.g480079	Cre11.g480079
C.reinhardtii v5.6	https://phytozome-next.jgi.doe.gov/report/gene/Creinhardtii_v5_6/Cre10.g422419 https://phytozome-next.jgi.doe.gov/jbrowse/index.html?data=genomes%2FCreinhardtii_v5_6&loc=Cre10.g422419	Cre10.g422419
C.reinhardtii v5.6	https://phytozome-next.jgi.doe.gov/report/gene/Creinhardtii_v5_6/Cre12.g484900 https://phytozome-next.jgi.doe.gov/jbrowse/index.html?data=genomes%2FCreinhardtii_v5_6&loc=Cre12.g484900	Cre12.g484900 - Flagellar Associated Protein 83
C.reinhardtii v5.6	https://phytozome-next.jgi.doe.gov/report/gene/Creinhardtii_v5_6/Cre08.g364351 https://phytozome-next.jgi.doe.gov/jbrowse/index.html?data=genomes%2FCreinhardtii_v5_6&loc=Cre08.g364351	Cre08.g364351 - Protein of unknown function
C.reinhardtii v5.6	https://phytozome-next.jgi.doe.gov/report/gene/Creinhardtii_v5_6/Cre13.g565116 https://phytozome-next.jgi.doe.gov/jbrowse/index.html?data=genomes%2FCreinhardtii_v5_6&loc=Cre13.g565116	Cre13.g565116
C.reinhardtii v5.6	https://phytozome-next.jgi.doe.gov/report/gene/Creinhardtii_v5_6/Cre06.g264850 https://phytozome-next.jgi.doe.gov/jbrowse/index.html?data=genomes%2FCreinhardtii_v5_6&loc=Cre06.g264850	Cre06.g264850 - (1 of 1) PTHR33820//PTHR33820:SF2 - FAMILY NOT NAMED // COILED-COIL DOMAIN-CONTAINING PROTEIN 17
C.reinhardtii v5.6	https://phytozome-next.jgi.doe.gov/report/gene/Creinhardtii_v5_6/Cre14.g632783 https://phytozome-next.jgi.doe.gov/jbrowse/index.html?data=genomes%2FCreinhardtii_v5_6&loc=Cre14.g632783	Cre14.g632783 - (1 of 1) K06634 - cyclin H (CCNH)
C.reinhardtii v5.6	https://phytozome-next.jgi.doe.gov/report/gene/Creinhardtii_v5_6/Cre12.g503250 https://phytozome-next.jgi.doe.gov/jbrowse/index.html?data=genomes%2FCreinhardtii_v5_6&loc=Cre12.g503250	Cre12.g503250
C.reinhardtii v5.6	https://phytozome-next.jgi.doe.gov/report/gene/Creinhardtii_v5_6/Cre02.g079050 https://phytozome-next.jgi.doe.gov/jbrowse/index.html?data=genomes%2FCreinhardtii_v5_6&loc=Cre02.g079050	Cre02.g079050 - Diacylglycerol O-acyltransferase
C.reinhardtii v5.6	https://phytozome-next.jgi.doe.gov/report/gene/Creinhardtii_v5_6/Cre01.g032000 https://phytozome-next.jgi.doe.gov/jbrowse/index.html?data=genomes%2FCreinhardtii_v5_6&loc=Cre01.g032000	Cre01.g032000 - (1 of 9) PTHR23315 - BETA CATENIN-RELATED ARMADILLO REPEAT-CONTAINING
C.reinhardtii v5.6	https://phytozome-next.jgi.doe.gov/report/gene/Creinhardtii_v5_6/Cre10.g434600 https://phytozome-next.jgi.doe.gov/jbrowse/index.html?data=genomes%2FCreinhardtii_v5_6&loc=Cre10.g434600	Cre10.g434600 - Cation Channel Domain Flagellar Associated Protein 148
C.reinhardtii v5.6	https://phytozome-next.jgi.doe.gov/report/gene/Creinhardtii_v5_6/Cre12.g541211 https://phytozome-next.jgi.doe.gov/jbrowse/index.html?data=genomes%2FCreinhardtii_v5_6&loc=Cre12.g541211	Cre12.g541211 - (1 of 546) 2.7.11.1 - Non-specific serine/threonine protein kinase / Threonine-specific protein kinase
C.reinhardtii v5.6	https://phytozome-next.jgi.doe.gov/report/gene/Creinhardtii_v5_6/Cre17.g707350 https://phytozome-next.jgi.doe.gov/jbrowse/index.html?data=genomes%2FCreinhardtii_v5_6&loc=Cre17.g707350	Cre17.g707350
C.reinhardtii v5.6	https://phytozome-next.jgi.doe.gov/report/gene/Creinhardtii_v5_6/Cre14.g609300 https://phytozome-next.jgi.doe.gov/jbrowse/index.html?data=genomes%2FCreinhardtii_v5_6&loc=Cre14.g609300	Cre14.g609300 - (1 of 1) PTHR19288//PTHR19288:SF3 - 4-NITROPHENYLPHOSPHATASE-RELATED // SUBFAMILY NOT NAMED
C.reinhardtii v5.6	https://phytozome-next.jgi.doe.gov/report/gene/Creinhardtii_v5_6/Cre02.g143900 https://phytozome-next.jgi.doe.gov/jbrowse/index.html?data=genomes%2FCreinhardtii_v5_6&loc=Cre02.g143900	Cre02.g143900 - (1 of 11) 3.1.1.5 - Lysophospholipase / Phospholipase B
C.reinhardtii v5.6	https://phytozome-next.jgi.doe.gov/report/gene/Creinhardtii_v5_6/Cre02.g107350 https://phytozome-next.jgi.doe.gov/jbrowse/index.html?data=genomes%2FCreinhardtii_v5_6&loc=Cre02.g107350	Cre02.g107350 - (1 of 16) K10408 - dynein heavy chain, axonemal (DNAH)
C.reinhardtii v5.6	https://phytozome-next.jgi.doe.gov/report/gene/Creinhardtii_v5_6/Cre10.g444750 https://phytozome-next.jgi.doe.gov/jbrowse/index.html?data=genomes%2FCreinhardtii_v5_6&loc=Cre10.g444750	Cre10.g444750
C.reinhardtii v5.6	https://phytozome-next.jgi.doe.gov/report/gene/Creinhardtii_v5_6/Cre17.g710150 https://phytozome-next.jgi.doe.gov/jbrowse/index.html?data=genomes%2FCreinhardtii_v5_6&loc=Cre17.g710150	Cre17.g710150 - 26S proteasome regulatory subunit
C.reinhardtii v5.6	https://phytozome-next.jgi.doe.gov/report/gene/Creinhardtii_v5_6/Cre09.g401108 https://phytozome-next.jgi.doe.gov/jbrowse/index.html?data=genomes%2FCreinhardtii_v5_6&loc=Cre09.g401108	Cre09.g401108
C.reinhardtii v5.6	https://phytozome-next.jgi.doe.gov/report/gene/Creinhardtii_v5_6/Cre12.g539208 https://phytozome-next.jgi.doe.gov/jbrowse/index.html?data=genomes%2FCreinhardtii_v5_6&loc=Cre12.g539208	Cre12.g539208
C.reinhardtii v5.6	https://phytozome-next.jgi.doe.gov/report/gene/Creinhardtii_v5_6/Cre13.g576250 https://phytozome-next.jgi.doe.gov/jbrowse/index.html?data=genomes%2FCreinhardtii_v5_6&loc=Cre13.g576250	Cre13.g576250 - (1 of 1) K15202 - general transcription factor 3C polypeptide 5 (transcription factor C subunit 1) (GTF3C5, TFC1)
C.reinhardtii v5.6	https://phytozome-next.jgi.doe.gov/report/gene/Creinhardtii_v5_6/Cre10.g425000 https://phytozome-next.jgi.doe.gov/jbrowse/index.html?data=genomes%2FCreinhardtii_v5_6&loc=Cre10.g425000	Cre10.g425000 - (1 of 46) PTHR23257//PTHR23257:SF394 - SERINE-THREONINE PROTEIN KINASE // SUBFAMILY NOT NAMED
C.reinhardtii v5.6	https://phytozome-next.jgi.doe.gov/report/gene/Creinhardtii_v5_6/Cre01.g009950 https://phytozome-next.jgi.doe.gov/jbrowse/index.html?data=genomes%2FCreinhardtii_v5_6&loc=Cre01.g009950	Cre01.g009950 - NEP1-like protein
C.reinhardtii v5.6	https://phytozome-next.jgi.doe.gov/report/gene/Creinhardtii_v5_6/Cre43.g760647 https://phytozome-next.jgi.doe.gov/jbrowse/index.html?data=genomes%2FCreinhardtii_v5_6&loc=Cre43.g760647	Cre43.g760647
C.reinhardtii v5.6	https://phytozome-next.jgi.doe.gov/report/gene/Creinhardtii_v5_6/Cre06.g294400 https://phytozome-next.jgi.doe.gov/jbrowse/index.html?data=genomes%2FCreinhardtii_v5_6&loc=Cre06.g294400	Cre06.g294400 - Nicastrin
C.reinhardtii v5.6	https://phytozome-next.jgi.doe.gov/report/gene/Creinhardtii_v5_6/Cre12.g527000 https://phytozome-next.jgi.doe.gov/jbrowse/index.html?data=genomes%2FCreinhardtii_v5_6&loc=Cre12.g527000	Cre12.g527000 - (1 of 1) PF07714//PF13202//PF13833 - Protein tyrosine kinase (Pkinase_Tyr) // EF hand (EF-hand_5) // EF-hand domain pair (EF-hand_8)
C.reinhardtii v5.6	https://phytozome-next.jgi.doe.gov/report/gene/Creinhardtii_v5_6/Cre03.g157200 https://phytozome-next.jgi.doe.gov/jbrowse/index.html?data=genomes%2FCreinhardtii_v5_6&loc=Cre03.g157200	Cre03.g157200 - (1 of 12) 2.7.10.2//2.7.11.1 - Non-specific protein-tyrosine kinase / Cytoplasmic protein tyrosine kinase // Non-specific serine/threonine protein kinase / Threonine-specific protein kinase
C.reinhardtii v5.6	https://phytozome-next.jgi.doe.gov/report/gene/Creinhardtii_v5_6/Cre09.g395900 https://phytozome-next.jgi.doe.gov/jbrowse/index.html?data=genomes%2FCreinhardtii_v5_6&loc=Cre09.g395900	Cre09.g395900 - Chlamydomonas-specific family protein
C.reinhardtii v5.6	https://phytozome-next.jgi.doe.gov/report/gene/Creinhardtii_v5_6/Cre14.g611051 https://phytozome-next.jgi.doe.gov/jbrowse/index.html?data=genomes%2FCreinhardtii_v5_6&loc=Cre14.g611051	Cre14.g611051 - (1 of 100) PTHR12393:SF6 - SPHINGOMYELIN PHOSPHODIESTERASE 2
C.reinhardtii v5.6	https://phytozome-next.jgi.doe.gov/report/gene/Creinhardtii_v5_6/Cre07.g347650 https://phytozome-next.jgi.doe.gov/jbrowse/index.html?data=genomes%2FCreinhardtii_v5_6&loc=Cre07.g347650	Cre07.g347650
C.reinhardtii v5.6	https://phytozome-next.jgi.doe.gov/report/gene/Creinhardtii_v5_6/Cre12.g558300 https://phytozome-next.jgi.doe.gov/jbrowse/index.html?data=genomes%2FCreinhardtii_v5_6&loc=Cre12.g558300	Cre12.g558300 - (1 of 49) 2.7.10.2 - Non-specific protein-tyrosine kinase / Cytoplasmic protein tyrosine kinase
C.reinhardtii v5.6	https://phytozome-next.jgi.doe.gov/report/gene/Creinhardtii_v5_6/Cre13.g565260 https://phytozome-next.jgi.doe.gov/jbrowse/index.html?data=genomes%2FCreinhardtii_v5_6&loc=Cre13.g565260	Cre13.g565260 - (1 of 1) PTHR10566//PTHR10566:SF83 - CHAPERONE-ACTIVITY OF BC1 COMPLEX CABC1 -RELATED // SUBFAMILY NOT NAMED
C.reinhardtii v5.6	https://phytozome-next.jgi.doe.gov/report/gene/Creinhardtii_v5_6/Cre09.g411633 https://phytozome-next.jgi.doe.gov/jbrowse/index.html?data=genomes%2FCreinhardtii_v5_6&loc=Cre09.g411633	Cre09.g411633 - (1 of 4) PF02135 - TAZ zinc finger (zf-TAZ)
C.reinhardtii v5.6	https://phytozome-next.jgi.doe.gov/report/gene/Creinhardtii_v5_6/Cre12.g560150 https://phytozome-next.jgi.doe.gov/jbrowse/index.html?data=genomes%2FCreinhardtii_v5_6&loc=Cre12.g560150	Cre12.g560150 - Rab-like GTP-Binding Flagellar Associated Protein 353
C.reinhardtii v5.6	https://phytozome-next.jgi.doe.gov/report/gene/Creinhardtii_v5_6/Cre16.g689851 https://phytozome-next.jgi.doe.gov/jbrowse/index.html?data=genomes%2FCreinhardtii_v5_6&loc=Cre16.g689851	Cre16.g689851 - (1 of 21) PF01822 - WSC domain (WSC)
C.reinhardtii v5.6	https://phytozome-next.jgi.doe.gov/report/gene/Creinhardtii_v5_6/Cre06.g287700 https://phytozome-next.jgi.doe.gov/jbrowse/index.html?data=genomes%2FCreinhardtii_v5_6&loc=Cre06.g287700	Cre06.g287700 - Serine/threonine protein kinase
C.reinhardtii v5.6	https://phytozome-next.jgi.doe.gov/report/gene/Creinhardtii_v5_6/Cre21.g752147 https://phytozome-next.jgi.doe.gov/jbrowse/index.html?data=genomes%2FCreinhardtii_v5_6&loc=Cre21.g752147	Cre21.g752147
C.reinhardtii v5.6	https://phytozome-next.jgi.doe.gov/report/gene/Creinhardtii_v5_6/Cre02.g098000 https://phytozome-next.jgi.doe.gov/jbrowse/index.html?data=genomes%2FCreinhardtii_v5_6&loc=Cre02.g098000	Cre02.g098000 - Mannan endo-1,4-beta-mannosidase
C.reinhardtii v5.6	https://phytozome-next.jgi.doe.gov/report/gene/Creinhardtii_v5_6/Cre16.g689535 https://phytozome-next.jgi.doe.gov/jbrowse/index.html?data=genomes%2FCreinhardtii_v5_6&loc=Cre16.g689535	Cre16.g689535 - (1 of 2) PTHR12506 - PROTEIN PHOSPHATASE RELATED
C.reinhardtii v5.6	https://phytozome-next.jgi.doe.gov/report/gene/Creinhardtii_v5_6/Cre01.g038300 https://phytozome-next.jgi.doe.gov/jbrowse/index.html?data=genomes%2FCreinhardtii_v5_6&loc=Cre01.g038300	Cre01.g038300 - (1 of 13) PF02536 - mTERF (mTERF)
C.reinhardtii v5.6	https://phytozome-next.jgi.doe.gov/report/gene/Creinhardtii_v5_6/Cre10.g452050 https://phytozome-next.jgi.doe.gov/jbrowse/index.html?data=genomes%2FCreinhardtii_v5_6&loc=Cre10.g452050	Cre10.g452050 - light-harvesting protein of photosystem I
C.reinhardtii v5.6	https://phytozome-next.jgi.doe.gov/report/gene/Creinhardtii_v5_6/Cre01.g009765 https://phytozome-next.jgi.doe.gov/jbrowse/index.html?data=genomes%2FCreinhardtii_v5_6&loc=Cre01.g009765	Cre01.g009765
C.reinhardtii v5.6	https://phytozome-next.jgi.doe.gov/report/gene/Creinhardtii_v5_6/Cre32.g758547 https://phytozome-next.jgi.doe.gov/jbrowse/index.html?data=genomes%2FCreinhardtii_v5_6&loc=Cre32.g758547	Cre32.g758547 - (1 of 6) PTHR10666//PTHR10666:SF57 - UBIQUITIN // MCG1031578
C.reinhardtii v5.6	https://phytozome-next.jgi.doe.gov/report/gene/Creinhardtii_v5_6/Cre16.g692585 https://phytozome-next.jgi.doe.gov/jbrowse/index.html?data=genomes%2FCreinhardtii_v5_6&loc=Cre16.g692585	Cre16.g692585
C.reinhardtii v5.6	https://phytozome-next.jgi.doe.gov/report/gene/Creinhardtii_v5_6/Cre15.g641298 https://phytozome-next.jgi.doe.gov/jbrowse/index.html?data=genomes%2FCreinhardtii_v5_6&loc=Cre15.g641298	Cre15.g641298
C.reinhardtii v5.6	https://phytozome-next.jgi.doe.gov/report/gene/Creinhardtii_v5_6/Cre01.g035600 https://phytozome-next.jgi.doe.gov/jbrowse/index.html?data=genomes%2FCreinhardtii_v5_6&loc=Cre01.g035600	Cre01.g035600 - Mechanosensitive ion channel
C.reinhardtii v5.6	https://phytozome-next.jgi.doe.gov/report/gene/Creinhardtii_v5_6/Cre01.g016300 https://phytozome-next.jgi.doe.gov/jbrowse/index.html?data=genomes%2FCreinhardtii_v5_6&loc=Cre01.g016300	Cre01.g016300 - Calmodulin-like protein
C.reinhardtii v5.6	https://phytozome-next.jgi.doe.gov/report/gene/Creinhardtii_v5_6/Cre17.g735900 https://phytozome-next.jgi.doe.gov/jbrowse/index.html?data=genomes%2FCreinhardtii_v5_6&loc=Cre17.g735900	Cre17.g735900
C.reinhardtii v5.6	https://phytozome-next.jgi.doe.gov/report/gene/Creinhardtii_v5_6/Cre15.g640426 https://phytozome-next.jgi.doe.gov/jbrowse/index.html?data=genomes%2FCreinhardtii_v5_6&loc=Cre15.g640426	Cre15.g640426 - OctotricoPeptide Repeat Protein
C.reinhardtii v5.6	https://phytozome-next.jgi.doe.gov/report/gene/Creinhardtii_v5_6/Cre14.g632900 https://phytozome-next.jgi.doe.gov/jbrowse/index.html?data=genomes%2FCreinhardtii_v5_6&loc=Cre14.g632900	Cre14.g632900 - (1 of 100) PTHR12393:SF6 - SPHINGOMYELIN PHOSPHODIESTERASE 2
C.reinhardtii v5.6	https://phytozome-next.jgi.doe.gov/report/gene/Creinhardtii_v5_6/Cre02.g104951 https://phytozome-next.jgi.doe.gov/jbrowse/index.html?data=genomes%2FCreinhardtii_v5_6&loc=Cre02.g104951	Cre02.g104951 - (1 of 36) PTHR18937 - STRUCTURAL MAINTENANCE OF CHROMOSOMES SMC FAMILY MEMBER
C.reinhardtii v5.6	https://phytozome-next.jgi.doe.gov/report/gene/Creinhardtii_v5_6/Cre11.g468377 https://phytozome-next.jgi.doe.gov/jbrowse/index.html?data=genomes%2FCreinhardtii_v5_6&loc=Cre11.g468377	Cre11.g468377 - (1 of 1) K12602 - WD repeat-containing protein 61 (WDR61, REC14, SKI8)
C.reinhardtii v5.6	https://phytozome-next.jgi.doe.gov/report/gene/Creinhardtii_v5_6/Cre04.g218526 https://phytozome-next.jgi.doe.gov/jbrowse/index.html?data=genomes%2FCreinhardtii_v5_6&loc=Cre04.g218526	Cre04.g218526
C.reinhardtii v5.6	https://phytozome-next.jgi.doe.gov/report/gene/Creinhardtii_v5_6/Cre15.g639950 https://phytozome-next.jgi.doe.gov/jbrowse/index.html?data=genomes%2FCreinhardtii_v5_6&loc=Cre15.g639950	Cre15.g639950 - (1 of 100) PTHR12393:SF6 - SPHINGOMYELIN PHOSPHODIESTERASE 2
C.reinhardtii v5.6	https://phytozome-next.jgi.doe.gov/report/gene/Creinhardtii_v5_6/Cre06.g278145 https://phytozome-next.jgi.doe.gov/jbrowse/index.html?data=genomes%2FCreinhardtii_v5_6&loc=Cre06.g278145	Cre06.g278145
C.reinhardtii v5.6	https://phytozome-next.jgi.doe.gov/report/gene/Creinhardtii_v5_6/Cre14.g630775 https://phytozome-next.jgi.doe.gov/jbrowse/index.html?data=genomes%2FCreinhardtii_v5_6&loc=Cre14.g630775	Cre14.g630775
C.reinhardtii v5.6	https://phytozome-next.jgi.doe.gov/report/gene/Creinhardtii_v5_6/Cre09.g386754 https://phytozome-next.jgi.doe.gov/jbrowse/index.html?data=genomes%2FCreinhardtii_v5_6&loc=Cre09.g386754	Cre09.g386754 - (1 of 7) PF13578 - Methyltransferase domain (Methyltransf_24)
C.reinhardtii v5.6	https://phytozome-next.jgi.doe.gov/report/gene/Creinhardtii_v5_6/Cre01.g010201 https://phytozome-next.jgi.doe.gov/jbrowse/index.html?data=genomes%2FCreinhardtii_v5_6&loc=Cre01.g010201	Cre01.g010201
C.reinhardtii v5.6	https://phytozome-next.jgi.doe.gov/report/gene/Creinhardtii_v5_6/Cre09.g400650 https://phytozome-next.jgi.doe.gov/jbrowse/index.html?data=genomes%2FCreinhardtii_v5_6&loc=Cre09.g400650	Cre09.g400650 - Cytosolic 80S ribosomal protein S6
C.reinhardtii v5.6	https://phytozome-next.jgi.doe.gov/report/gene/Creinhardtii_v5_6/Cre02.g080050 https://phytozome-next.jgi.doe.gov/jbrowse/index.html?data=genomes%2FCreinhardtii_v5_6&loc=Cre02.g080050	Cre02.g080050 - (1 of 2) PF00645 - Poly(ADP-ribose) polymerase and DNA-Ligase Zn-finger region (zf-PARP)
C.reinhardtii v5.6	https://phytozome-next.jgi.doe.gov/report/gene/Creinhardtii_v5_6/Cre14.g620076 https://phytozome-next.jgi.doe.gov/jbrowse/index.html?data=genomes%2FCreinhardtii_v5_6&loc=Cre14.g620076	Cre14.g620076
C.reinhardtii v5.6	https://phytozome-next.jgi.doe.gov/report/gene/Creinhardtii_v5_6/Cre10.g465500 https://phytozome-next.jgi.doe.gov/jbrowse/index.html?data=genomes%2FCreinhardtii_v5_6&loc=Cre10.g465500	Cre10.g465500 - (1 of 1) 3.1.1.10 - Tropinesterase / Atropinesterase
C.reinhardtii v5.6	https://phytozome-next.jgi.doe.gov/report/gene/Creinhardtii_v5_6/Cre04.g213800 https://phytozome-next.jgi.doe.gov/jbrowse/index.html?data=genomes%2FCreinhardtii_v5_6&loc=Cre04.g213800	Cre04.g213800 - (1 of 1) PTHR10825:SF5 - E3 UBIQUITIN-PROTEIN LIGASE RING1
C.reinhardtii v5.6	https://phytozome-next.jgi.doe.gov/report/gene/Creinhardtii_v5_6/Cre12.g560300 https://phytozome-next.jgi.doe.gov/jbrowse/index.html?data=genomes%2FCreinhardtii_v5_6&loc=Cre12.g560300	Cre12.g560300 - (1 of 1) PTHR24012:SF318 - RNA-BINDING (RRM/RBD/RNP MOTIFS) FAMILY PROTEIN
C.reinhardtii v5.6	https://phytozome-next.jgi.doe.gov/report/gene/Creinhardtii_v5_6/Cre02.g078804 https://phytozome-next.jgi.doe.gov/jbrowse/index.html?data=genomes%2FCreinhardtii_v5_6&loc=Cre02.g078804	Cre02.g078804 - Pherophorin-chlamydomonas homolog 40
C.reinhardtii v5.6	https://phytozome-next.jgi.doe.gov/report/gene/Creinhardtii_v5_6/Cre02.g142246 https://phytozome-next.jgi.doe.gov/jbrowse/index.html?data=genomes%2FCreinhardtii_v5_6&loc=Cre02.g142246	Cre02.g142246
C.reinhardtii v5.6	https://phytozome-next.jgi.doe.gov/report/gene/Creinhardtii_v5_6/Cre16.g693203 https://phytozome-next.jgi.doe.gov/jbrowse/index.html?data=genomes%2FCreinhardtii_v5_6&loc=Cre16.g693203	Cre16.g693203 - (1 of 1) KOG0061//KOG0065 - Transporter, ABC superfamily (Breast cancer resistance protein) // Pleiotropic drug resistance proteins (PDR1-15), ABC superfamily
C.reinhardtii v5.6	https://phytozome-next.jgi.doe.gov/report/gene/Creinhardtii_v5_6/Cre17.g698550 https://phytozome-next.jgi.doe.gov/jbrowse/index.html?data=genomes%2FCreinhardtii_v5_6&loc=Cre17.g698550	Cre17.g698550 - (1 of 24) PTHR24055//PTHR24055:SF137 - MITOGEN-ACTIVATED PROTEIN KINASE // SUBFAMILY NOT NAMED
C.reinhardtii v5.6	https://phytozome-next.jgi.doe.gov/report/gene/Creinhardtii_v5_6/Cre06.g301806 https://phytozome-next.jgi.doe.gov/jbrowse/index.html?data=genomes%2FCreinhardtii_v5_6&loc=Cre06.g301806	Cre06.g301806 - Pherophorin-chlamydomonas homolog 76
C.reinhardtii v5.6	https://phytozome-next.jgi.doe.gov/report/gene/Creinhardtii_v5_6/Cre17.g733000 https://phytozome-next.jgi.doe.gov/jbrowse/index.html?data=genomes%2FCreinhardtii_v5_6&loc=Cre17.g733000	Cre17.g733000
C.reinhardtii v5.6	https://phytozome-next.jgi.doe.gov/report/gene/Creinhardtii_v5_6/Cre07.g343900 https://phytozome-next.jgi.doe.gov/jbrowse/index.html?data=genomes%2FCreinhardtii_v5_6&loc=Cre07.g343900	Cre07.g343900 - (1 of 546) 2.7.11.1 - Non-specific serine/threonine protein kinase / Threonine-specific protein kinase
C.reinhardtii v5.6	https://phytozome-next.jgi.doe.gov/report/gene/Creinhardtii_v5_6/Cre12.g555803 https://phytozome-next.jgi.doe.gov/jbrowse/index.html?data=genomes%2FCreinhardtii_v5_6&loc=Cre12.g555803	Cre12.g555803 - Type-II NADH dehydrogenase
C.reinhardtii v5.6	https://phytozome-next.jgi.doe.gov/report/gene/Creinhardtii_v5_6/Cre12.g485250 https://phytozome-next.jgi.doe.gov/jbrowse/index.html?data=genomes%2FCreinhardtii_v5_6&loc=Cre12.g485250	Cre12.g485250 - Chlamydomonas-specific family protein
C.reinhardtii v5.6	https://phytozome-next.jgi.doe.gov/report/gene/Creinhardtii_v5_6/Cre05.g237850 https://phytozome-next.jgi.doe.gov/jbrowse/index.html?data=genomes%2FCreinhardtii_v5_6&loc=Cre05.g237850	Cre05.g237850
C.reinhardtii v5.6	https://phytozome-next.jgi.doe.gov/report/gene/Creinhardtii_v5_6/Cre03.g191776 https://phytozome-next.jgi.doe.gov/jbrowse/index.html?data=genomes%2FCreinhardtii_v5_6&loc=Cre03.g191776	Cre03.g191776
C.reinhardtii v5.6	https://phytozome-next.jgi.doe.gov/report/gene/Creinhardtii_v5_6/Cre17.g711350 https://phytozome-next.jgi.doe.gov/jbrowse/index.html?data=genomes%2FCreinhardtii_v5_6&loc=Cre17.g711350	Cre17.g711350 - (1 of 4) PTHR11697//PTHR11697:SF74 - GENERAL TRANSCRIPTION FACTOR 2-RELATED ZINC FINGER PROTEIN // WITHOUT CHILDREN, ISOFORM B
C.reinhardtii v5.6	https://phytozome-next.jgi.doe.gov/report/gene/Creinhardtii_v5_6/Cre13.g603350 https://phytozome-next.jgi.doe.gov/jbrowse/index.html?data=genomes%2FCreinhardtii_v5_6&loc=Cre13.g603350	Cre13.g603350 - Adenylate/guanylate cyclase
C.reinhardtii v5.6	https://phytozome-next.jgi.doe.gov/report/gene/Creinhardtii_v5_6/Cre16.g679800 https://phytozome-next.jgi.doe.gov/jbrowse/index.html?data=genomes%2FCreinhardtii_v5_6&loc=Cre16.g679800	Cre16.g679800 - (1 of 2) PTHR17630//PTHR17630:SF43 - DIENELACTONE HYDROLASE // SUBFAMILY NOT NAMED
C.reinhardtii v5.6	https://phytozome-next.jgi.doe.gov/report/gene/Creinhardtii_v5_6/Cre03.g201103 https://phytozome-next.jgi.doe.gov/jbrowse/index.html?data=genomes%2FCreinhardtii_v5_6&loc=Cre03.g201103	Cre03.g201103 - psaA mRNA trans-splicing factor
C.reinhardtii v5.6	https://phytozome-next.jgi.doe.gov/report/gene/Creinhardtii_v5_6/Cre06.g301201 https://phytozome-next.jgi.doe.gov/jbrowse/index.html?data=genomes%2FCreinhardtii_v5_6&loc=Cre06.g301201	Cre06.g301201 - (1 of 52) PF03372 - Endonuclease/Exonuclease/phosphatase family (Exo_endo_phos)
C.reinhardtii v5.6	https://phytozome-next.jgi.doe.gov/report/gene/Creinhardtii_v5_6/Cre12.g559250 https://phytozome-next.jgi.doe.gov/jbrowse/index.html?data=genomes%2FCreinhardtii_v5_6&loc=Cre12.g559250	Cre12.g559250 - 14-3-3 protein
C.reinhardtii v5.6	https://phytozome-next.jgi.doe.gov/report/gene/Creinhardtii_v5_6/Cre16.g695650 https://phytozome-next.jgi.doe.gov/jbrowse/index.html?data=genomes%2FCreinhardtii_v5_6&loc=Cre16.g695650	Cre16.g695650
C.reinhardtii v5.6	https://phytozome-next.jgi.doe.gov/report/gene/Creinhardtii_v5_6/Cre03.g194616 https://phytozome-next.jgi.doe.gov/jbrowse/index.html?data=genomes%2FCreinhardtii_v5_6&loc=Cre03.g194616	Cre03.g194616
C.reinhardtii v5.6	https://phytozome-next.jgi.doe.gov/report/gene/Creinhardtii_v5_6/Cre21.g752547 https://phytozome-next.jgi.doe.gov/jbrowse/index.html?data=genomes%2FCreinhardtii_v5_6&loc=Cre21.g752547	Cre21.g752547
C.reinhardtii v5.6	https://phytozome-next.jgi.doe.gov/report/gene/Creinhardtii_v5_6/Cre25.g756397 https://phytozome-next.jgi.doe.gov/jbrowse/index.html?data=genomes%2FCreinhardtii_v5_6&loc=Cre25.g756397	Cre25.g756397 - (1 of 121) 2.7.7.49 - RNA-directed DNA polymerase / Revertase
C.reinhardtii v5.6	https://phytozome-next.jgi.doe.gov/report/gene/Creinhardtii_v5_6/Cre09.g400849 https://phytozome-next.jgi.doe.gov/jbrowse/index.html?data=genomes%2FCreinhardtii_v5_6&loc=Cre09.g400849	Cre09.g400849 - (1 of 49) 2.7.10.2 - Non-specific protein-tyrosine kinase / Cytoplasmic protein tyrosine kinase
C.reinhardtii v5.6	https://phytozome-next.jgi.doe.gov/report/gene/Creinhardtii_v5_6/Cre14.g608900 https://phytozome-next.jgi.doe.gov/jbrowse/index.html?data=genomes%2FCreinhardtii_v5_6&loc=Cre14.g608900	Cre14.g608900 - (1 of 6) PTHR13339:SF0 - COP9 SIGNALOSOME COMPLEX SUBUNIT 8
C.reinhardtii v5.6	https://phytozome-next.jgi.doe.gov/report/gene/Creinhardtii_v5_6/Cre09.g400034 https://phytozome-next.jgi.doe.gov/jbrowse/index.html?data=genomes%2FCreinhardtii_v5_6&loc=Cre09.g400034	Cre09.g400034 - (1 of 121) 2.7.7.49 - RNA-directed DNA polymerase / Revertase
C.reinhardtii v5.6	https://phytozome-next.jgi.doe.gov/report/gene/Creinhardtii_v5_6/Cre01.g041100 https://phytozome-next.jgi.doe.gov/jbrowse/index.html?data=genomes%2FCreinhardtii_v5_6&loc=Cre01.g041100	Cre01.g041100 - Histone-lysine N-methyltransferase
C.reinhardtii v5.6	https://phytozome-next.jgi.doe.gov/report/gene/Creinhardtii_v5_6/Cre02.g107300 https://phytozome-next.jgi.doe.gov/jbrowse/index.html?data=genomes%2FCreinhardtii_v5_6&loc=Cre02.g107300	Cre02.g107300 - Dihydrodipicolinate synthase
C.reinhardtii v5.6	https://phytozome-next.jgi.doe.gov/report/gene/Creinhardtii_v5_6/Cre03.g176250 https://phytozome-next.jgi.doe.gov/jbrowse/index.html?data=genomes%2FCreinhardtii_v5_6&loc=Cre03.g176250	Cre03.g176250 - Vacuolar ATP synthase subunit D
C.reinhardtii v5.6	https://phytozome-next.jgi.doe.gov/report/gene/Creinhardtii_v5_6/Cre08.g382400 https://phytozome-next.jgi.doe.gov/jbrowse/index.html?data=genomes%2FCreinhardtii_v5_6&loc=Cre08.g382400	Cre08.g382400
C.reinhardtii v5.6	https://phytozome-next.jgi.doe.gov/report/gene/Creinhardtii_v5_6/Cre12.g541300 https://phytozome-next.jgi.doe.gov/jbrowse/index.html?data=genomes%2FCreinhardtii_v5_6&loc=Cre12.g541300	Cre12.g541300 - (1 of 9) 3.6.4.3 - Microtubule-severing ATPase / Katanin
C.reinhardtii v5.6	https://phytozome-next.jgi.doe.gov/report/gene/Creinhardtii_v5_6/Cre12.g486000 https://phytozome-next.jgi.doe.gov/jbrowse/index.html?data=genomes%2FCreinhardtii_v5_6&loc=Cre12.g486000	Cre12.g486000 - (1 of 39) PTHR12298 - PCDC2 PROGRAMMED CELL DEATH PROTEIN 2 -RELATED
C.reinhardtii v5.6	https://phytozome-next.jgi.doe.gov/report/gene/Creinhardtii_v5_6/Cre07.g345250 https://phytozome-next.jgi.doe.gov/jbrowse/index.html?data=genomes%2FCreinhardtii_v5_6&loc=Cre07.g345250	Cre07.g345250 - (1 of 55) PTHR32523//PTHR32523:SF8 - FAMILY NOT NAMED // PHYTOL KINASE 1, CHLOROPLASTIC
C.reinhardtii v5.6	https://phytozome-next.jgi.doe.gov/report/gene/Creinhardtii_v5_6/Cre08.g373400 https://phytozome-next.jgi.doe.gov/jbrowse/index.html?data=genomes%2FCreinhardtii_v5_6&loc=Cre08.g373400	Cre08.g373400 - Chlamydomonas-specific family U protein
C.reinhardtii v5.6	https://phytozome-next.jgi.doe.gov/report/gene/Creinhardtii_v5_6/Cre11.g467742 https://phytozome-next.jgi.doe.gov/jbrowse/index.html?data=genomes%2FCreinhardtii_v5_6&loc=Cre11.g467742	Cre11.g467742 - (1 of 3) PF04434 - SWIM zinc finger (SWIM)
C.reinhardtii v5.6	https://phytozome-next.jgi.doe.gov/report/gene/Creinhardtii_v5_6/Cre12.g557600 https://phytozome-next.jgi.doe.gov/jbrowse/index.html?data=genomes%2FCreinhardtii_v5_6&loc=Cre12.g557600	Cre12.g557600 - Adenylate kinase
C.reinhardtii v5.6	https://phytozome-next.jgi.doe.gov/report/gene/Creinhardtii_v5_6/Cre12.g493903 https://phytozome-next.jgi.doe.gov/jbrowse/index.html?data=genomes%2FCreinhardtii_v5_6&loc=Cre12.g493903	Cre12.g493903 - Chlamydomonadale-specific family C protein
C.reinhardtii v5.6	https://phytozome-next.jgi.doe.gov/report/gene/Creinhardtii_v5_6/Cre03.g205585 https://phytozome-next.jgi.doe.gov/jbrowse/index.html?data=genomes%2FCreinhardtii_v5_6&loc=Cre03.g205585	Cre03.g205585
C.reinhardtii v5.6	https://phytozome-next.jgi.doe.gov/report/gene/Creinhardtii_v5_6/Cre10.g459200 https://phytozome-next.jgi.doe.gov/jbrowse/index.html?data=genomes%2FCreinhardtii_v5_6&loc=Cre10.g459200	Cre10.g459200 - P-type ATPase/cation transporter, plasma membrane
C.reinhardtii v5.6	https://phytozome-next.jgi.doe.gov/report/gene/Creinhardtii_v5_6/Cre17.g706400 https://phytozome-next.jgi.doe.gov/jbrowse/index.html?data=genomes%2FCreinhardtii_v5_6&loc=Cre17.g706400	Cre17.g706400
C.reinhardtii v5.6	https://phytozome-next.jgi.doe.gov/report/gene/Creinhardtii_v5_6/Cre10.g453750 https://phytozome-next.jgi.doe.gov/jbrowse/index.html?data=genomes%2FCreinhardtii_v5_6&loc=Cre10.g453750	Cre10.g453750 - (1 of 100) PTHR12393:SF6 - SPHINGOMYELIN PHOSPHODIESTERASE 2
C.reinhardtii v5.6	https://phytozome-next.jgi.doe.gov/report/gene/Creinhardtii_v5_6/Cre09.g388060 https://phytozome-next.jgi.doe.gov/jbrowse/index.html?data=genomes%2FCreinhardtii_v5_6&loc=Cre09.g388060	Cre09.g388060 - violaxanthin de-epoxidase related, chloroplast
C.reinhardtii v5.6	https://phytozome-next.jgi.doe.gov/report/gene/Creinhardtii_v5_6/Cre07.g347980 https://phytozome-next.jgi.doe.gov/jbrowse/index.html?data=genomes%2FCreinhardtii_v5_6&loc=Cre07.g347980	Cre07.g347980 - (1 of 2) PTHR10566//PTHR10566:SF72 - CHAPERONE-ACTIVITY OF BC1 COMPLEX CABC1 -RELATED // PROTEIN KINASE FAMILY PROTEIN
C.reinhardtii v5.6	https://phytozome-next.jgi.doe.gov/report/gene/Creinhardtii_v5_6/Cre01.g010000 https://phytozome-next.jgi.doe.gov/jbrowse/index.html?data=genomes%2FCreinhardtii_v5_6&loc=Cre01.g010000	Cre01.g010000 - Mitogen-Activated Protein Kinase
C.reinhardtii v5.6	https://phytozome-next.jgi.doe.gov/report/gene/Creinhardtii_v5_6/Cre06.g272760 https://phytozome-next.jgi.doe.gov/jbrowse/index.html?data=genomes%2FCreinhardtii_v5_6&loc=Cre06.g272760	Cre06.g272760
C.reinhardtii v5.6	https://phytozome-next.jgi.doe.gov/report/gene/Creinhardtii_v5_6/Cre01.g012300 https://phytozome-next.jgi.doe.gov/jbrowse/index.html?data=genomes%2FCreinhardtii_v5_6&loc=Cre01.g012300	Cre01.g012300
C.reinhardtii v5.6	https://phytozome-next.jgi.doe.gov/report/gene/Creinhardtii_v5_6/Cre13.g604400 https://phytozome-next.jgi.doe.gov/jbrowse/index.html?data=genomes%2FCreinhardtii_v5_6&loc=Cre13.g604400	Cre13.g604400 - (1 of 14) PTHR15535//PTHR15535:SF23 - TRANSMEMBRANE PROTEIN 2-RELATED // SUBFAMILY NOT NAMED
C.reinhardtii v5.6	https://phytozome-next.jgi.doe.gov/report/gene/Creinhardtii_v5_6/Cre12.g548200 https://phytozome-next.jgi.doe.gov/jbrowse/index.html?data=genomes%2FCreinhardtii_v5_6&loc=Cre12.g548200	Cre12.g548200 - (1 of 1) PTHR21004:SF0 - PEROXISOMAL LEADER PEPTIDE-PROCESSING PROTEASE
C.reinhardtii v5.6	https://phytozome-next.jgi.doe.gov/report/gene/Creinhardtii_v5_6/Cre06.g250650 https://phytozome-next.jgi.doe.gov/jbrowse/index.html?data=genomes%2FCreinhardtii_v5_6&loc=Cre06.g250650	Cre06.g250650 - Similar to DRP4 (MX-like) class of Dynamin-like GTPases
C.reinhardtii v5.6	https://phytozome-next.jgi.doe.gov/report/gene/Creinhardtii_v5_6/Cre16.g660225 https://phytozome-next.jgi.doe.gov/jbrowse/index.html?data=genomes%2FCreinhardtii_v5_6&loc=Cre16.g660225	Cre16.g660225
C.reinhardtii v5.6	https://phytozome-next.jgi.doe.gov/report/gene/Creinhardtii_v5_6/Cre10.g437601 https://phytozome-next.jgi.doe.gov/jbrowse/index.html?data=genomes%2FCreinhardtii_v5_6&loc=Cre10.g437601	Cre10.g437601
C.reinhardtii v5.6	https://phytozome-next.jgi.doe.gov/report/gene/Creinhardtii_v5_6/Cre05.g246750 https://phytozome-next.jgi.doe.gov/jbrowse/index.html?data=genomes%2FCreinhardtii_v5_6&loc=Cre05.g246750	Cre05.g246750
C.reinhardtii v5.6	https://phytozome-next.jgi.doe.gov/report/gene/Creinhardtii_v5_6/Cre17.g711600 https://phytozome-next.jgi.doe.gov/jbrowse/index.html?data=genomes%2FCreinhardtii_v5_6&loc=Cre17.g711600	Cre17.g711600
C.reinhardtii v5.6	https://phytozome-next.jgi.doe.gov/report/gene/Creinhardtii_v5_6/Cre16.g686100 https://phytozome-next.jgi.doe.gov/jbrowse/index.html?data=genomes%2FCreinhardtii_v5_6&loc=Cre16.g686100	Cre16.g686100 - (1 of 19) PTHR31251:SF1 - SQUAMOSA PROMOTER-BINDING-LIKE PROTEIN 10-RELATED
C.reinhardtii v5.6	https://phytozome-next.jgi.doe.gov/report/gene/Creinhardtii_v5_6/Cre12.g508900 https://phytozome-next.jgi.doe.gov/jbrowse/index.html?data=genomes%2FCreinhardtii_v5_6&loc=Cre12.g508900	Cre12.g508900 - Mitogen-Activated Protein Kinase 6
C.reinhardtii v5.6	https://phytozome-next.jgi.doe.gov/report/gene/Creinhardtii_v5_6/Cre08.g368500 https://phytozome-next.jgi.doe.gov/jbrowse/index.html?data=genomes%2FCreinhardtii_v5_6&loc=Cre08.g368500	Cre08.g368500 - (1 of 1) K14838 - nucleolar protein 15 (NOP15)
C.reinhardtii v5.6	https://phytozome-next.jgi.doe.gov/report/gene/Creinhardtii_v5_6/Cre17.g712300 https://phytozome-next.jgi.doe.gov/jbrowse/index.html?data=genomes%2FCreinhardtii_v5_6&loc=Cre17.g712300	Cre17.g712300
C.reinhardtii v5.6	https://phytozome-next.jgi.doe.gov/report/gene/Creinhardtii_v5_6/Cre01.g006202 https://phytozome-next.jgi.doe.gov/jbrowse/index.html?data=genomes%2FCreinhardtii_v5_6&loc=Cre01.g006202	Cre01.g006202 - Probable transposon-derived protein of Chlamydomonas-Specific family B
C.reinhardtii v5.6	https://phytozome-next.jgi.doe.gov/report/gene/Creinhardtii_v5_6/Cre03.g161050 https://phytozome-next.jgi.doe.gov/jbrowse/index.html?data=genomes%2FCreinhardtii_v5_6&loc=Cre03.g161050	Cre03.g161050 - (1 of 1) K10732 - GINS complex subunit 1 (GINS1, PSF1)
C.reinhardtii v5.6	https://phytozome-next.jgi.doe.gov/report/gene/Creinhardtii_v5_6/Cre13.g603850 https://phytozome-next.jgi.doe.gov/jbrowse/index.html?data=genomes%2FCreinhardtii_v5_6&loc=Cre13.g603850	Cre13.g603850
C.reinhardtii v5.6	https://phytozome-next.jgi.doe.gov/report/gene/Creinhardtii_v5_6/Cre09.g399950 https://phytozome-next.jgi.doe.gov/jbrowse/index.html?data=genomes%2FCreinhardtii_v5_6&loc=Cre09.g399950	Cre09.g399950
C.reinhardtii v5.6	https://phytozome-next.jgi.doe.gov/report/gene/Creinhardtii_v5_6/Cre12.g492350 https://phytozome-next.jgi.doe.gov/jbrowse/index.html?data=genomes%2FCreinhardtii_v5_6&loc=Cre12.g492350	Cre12.g492350 - (1 of 2) PTHR21530 - PHEROMONE SHUTDOWN PROTEIN
C.reinhardtii v5.6	https://phytozome-next.jgi.doe.gov/report/gene/Creinhardtii_v5_6/Cre10.g454350 https://phytozome-next.jgi.doe.gov/jbrowse/index.html?data=genomes%2FCreinhardtii_v5_6&loc=Cre10.g454350	Cre10.g454350
C.reinhardtii v5.6	https://phytozome-next.jgi.doe.gov/report/gene/Creinhardtii_v5_6/Cre11.g477950 https://phytozome-next.jgi.doe.gov/jbrowse/index.html?data=genomes%2FCreinhardtii_v5_6&loc=Cre11.g477950	Cre11.g477950 - (1 of 4) PTHR16222//PTHR16222:SF17 - ADP-RIBOSYLGLYCOHYDROLASE // SUBFAMILY NOT NAMED
C.reinhardtii v5.6	https://phytozome-next.jgi.doe.gov/report/gene/Creinhardtii_v5_6/Cre16.g676650 https://phytozome-next.jgi.doe.gov/jbrowse/index.html?data=genomes%2FCreinhardtii_v5_6&loc=Cre16.g676650	Cre16.g676650 - Gamma1-Adaptin
C.reinhardtii v5.6	https://phytozome-next.jgi.doe.gov/report/gene/Creinhardtii_v5_6/Cre03.g156700 https://phytozome-next.jgi.doe.gov/jbrowse/index.html?data=genomes%2FCreinhardtii_v5_6&loc=Cre03.g156700	Cre03.g156700 - Flagellar Associated Protein 185
C.reinhardtii v5.6	https://phytozome-next.jgi.doe.gov/report/gene/Creinhardtii_v5_6/Cre03.g171700 https://phytozome-next.jgi.doe.gov/jbrowse/index.html?data=genomes%2FCreinhardtii_v5_6&loc=Cre03.g171700	Cre03.g171700 - (1 of 1) 1.2.1.50 - Long-chain-fatty-acyl-CoA reductase / Acyl-CoA reductase
C.reinhardtii v5.6	https://phytozome-next.jgi.doe.gov/report/gene/Creinhardtii_v5_6/Cre17.g699250 https://phytozome-next.jgi.doe.gov/jbrowse/index.html?data=genomes%2FCreinhardtii_v5_6&loc=Cre17.g699250	Cre17.g699250
C.reinhardtii v5.6	https://phytozome-next.jgi.doe.gov/report/gene/Creinhardtii_v5_6/Cre03.g156650 https://phytozome-next.jgi.doe.gov/jbrowse/index.html?data=genomes%2FCreinhardtii_v5_6&loc=Cre03.g156650	Cre03.g156650 - (1 of 2) PF02816//PF13519 - Alpha-kinase family (Alpha_kinase) // von Willebrand factor type A domain (VWA_2)
C.reinhardtii v5.6	https://phytozome-next.jgi.doe.gov/report/gene/Creinhardtii_v5_6/Cre02.g102900 https://phytozome-next.jgi.doe.gov/jbrowse/index.html?data=genomes%2FCreinhardtii_v5_6&loc=Cre02.g102900	Cre02.g102900 - (1 of 26) KOG1187 - Serine/threonine protein kinase
C.reinhardtii v5.6	https://phytozome-next.jgi.doe.gov/report/gene/Creinhardtii_v5_6/Cre17.g740261 https://phytozome-next.jgi.doe.gov/jbrowse/index.html?data=genomes%2FCreinhardtii_v5_6&loc=Cre17.g740261	Cre17.g740261 - Flagellar Associated Protein 365
C.reinhardtii v5.6	https://phytozome-next.jgi.doe.gov/report/gene/Creinhardtii_v5_6/Cre01.g019450 https://phytozome-next.jgi.doe.gov/jbrowse/index.html?data=genomes%2FCreinhardtii_v5_6&loc=Cre01.g019450	Cre01.g019450 - (1 of 3) K10577 - ubiquitin-conjugating enzyme E2 I (UBE2I, UBC9)
C.reinhardtii v5.6	https://phytozome-next.jgi.doe.gov/report/gene/Creinhardtii_v5_6/Cre12.g541252 https://phytozome-next.jgi.doe.gov/jbrowse/index.html?data=genomes%2FCreinhardtii_v5_6&loc=Cre12.g541252	Cre12.g541252
C.reinhardtii v5.6	https://phytozome-next.jgi.doe.gov/report/gene/Creinhardtii_v5_6/Cre09.g392251 https://phytozome-next.jgi.doe.gov/jbrowse/index.html?data=genomes%2FCreinhardtii_v5_6&loc=Cre09.g392251	Cre09.g392251 - (1 of 24) 2.7.7.6 - DNA-directed RNA polymerase / RNA polymerase III
C.reinhardtii v5.6	https://phytozome-next.jgi.doe.gov/report/gene/Creinhardtii_v5_6/Cre03.g168450 https://phytozome-next.jgi.doe.gov/jbrowse/index.html?data=genomes%2FCreinhardtii_v5_6&loc=Cre03.g168450	Cre03.g168450 - T-complex protein 1, theta subunit
C.reinhardtii v5.6	https://phytozome-next.jgi.doe.gov/report/gene/Creinhardtii_v5_6/Cre07.g343600 https://phytozome-next.jgi.doe.gov/jbrowse/index.html?data=genomes%2FCreinhardtii_v5_6&loc=Cre07.g343600	Cre07.g343600 - (1 of 55) PTHR32523//PTHR32523:SF8 - FAMILY NOT NAMED // PHYTOL KINASE 1, CHLOROPLASTIC
C.reinhardtii v5.6	https://phytozome-next.jgi.doe.gov/report/gene/Creinhardtii_v5_6/Cre08.g379800 https://phytozome-next.jgi.doe.gov/jbrowse/index.html?data=genomes%2FCreinhardtii_v5_6&loc=Cre08.g379800	Cre08.g379800 - (1 of 4) PF00207 - Alpha-2-macroglobulin family (A2M)
C.reinhardtii v5.6	https://phytozome-next.jgi.doe.gov/report/gene/Creinhardtii_v5_6/Cre07.g343300 https://phytozome-next.jgi.doe.gov/jbrowse/index.html?data=genomes%2FCreinhardtii_v5_6&loc=Cre07.g343300	Cre07.g343300 - (1 of 55) PTHR32523//PTHR32523:SF8 - FAMILY NOT NAMED // PHYTOL KINASE 1, CHLOROPLASTIC
C.reinhardtii v5.6	https://phytozome-next.jgi.doe.gov/report/gene/Creinhardtii_v5_6/Cre14.g631575 https://phytozome-next.jgi.doe.gov/jbrowse/index.html?data=genomes%2FCreinhardtii_v5_6&loc=Cre14.g631575	Cre14.g631575
C.reinhardtii v5.6	https://phytozome-next.jgi.doe.gov/report/gene/Creinhardtii_v5_6/Cre13.g590950 https://phytozome-next.jgi.doe.gov/jbrowse/index.html?data=genomes%2FCreinhardtii_v5_6&loc=Cre13.g590950	Cre13.g590950
C.reinhardtii v5.6	https://phytozome-next.jgi.doe.gov/report/gene/Creinhardtii_v5_6/Cre08.g381702 https://phytozome-next.jgi.doe.gov/jbrowse/index.html?data=genomes%2FCreinhardtii_v5_6&loc=Cre08.g381702	Cre08.g381702 - (1 of 1) 1.2.1.79 - Succinate-semialdehyde dehydrogenase (NADP(+))
C.reinhardtii v5.6	https://phytozome-next.jgi.doe.gov/report/gene/Creinhardtii_v5_6/Cre17.g742300 https://phytozome-next.jgi.doe.gov/jbrowse/index.html?data=genomes%2FCreinhardtii_v5_6&loc=Cre17.g742300	Cre17.g742300 - Flagellar Associated Protein 179
C.reinhardtii v5.6	https://phytozome-next.jgi.doe.gov/report/gene/Creinhardtii_v5_6/Cre12.g484950 https://phytozome-next.jgi.doe.gov/jbrowse/index.html?data=genomes%2FCreinhardtii_v5_6&loc=Cre12.g484950	Cre12.g484950
C.reinhardtii v5.6	https://phytozome-next.jgi.doe.gov/report/gene/Creinhardtii_v5_6/Cre12.g484300 https://phytozome-next.jgi.doe.gov/jbrowse/index.html?data=genomes%2FCreinhardtii_v5_6&loc=Cre12.g484300	Cre12.g484300
C.reinhardtii v5.6	https://phytozome-next.jgi.doe.gov/report/gene/Creinhardtii_v5_6/Cre03.g196350 https://phytozome-next.jgi.doe.gov/jbrowse/index.html?data=genomes%2FCreinhardtii_v5_6&loc=Cre03.g196350	Cre03.g196350 - (1 of 3) K09858 - SEC-C motif domain protein (K09858)
C.reinhardtii v5.6	https://phytozome-next.jgi.doe.gov/report/gene/Creinhardtii_v5_6/Cre01.g042352 https://phytozome-next.jgi.doe.gov/jbrowse/index.html?data=genomes%2FCreinhardtii_v5_6&loc=Cre01.g042352	Cre01.g042352 - (1 of 2) PTHR19331//PTHR19331:SF299 - LYSYL OXIDASE-RELATED // SUBFAMILY NOT NAMED
C.reinhardtii v5.6	https://phytozome-next.jgi.doe.gov/report/gene/Creinhardtii_v5_6/Cre17.g725250 https://phytozome-next.jgi.doe.gov/jbrowse/index.html?data=genomes%2FCreinhardtii_v5_6&loc=Cre17.g725250	Cre17.g725250
C.reinhardtii v5.6	https://phytozome-next.jgi.doe.gov/report/gene/Creinhardtii_v5_6/Cre13.g582201 https://phytozome-next.jgi.doe.gov/jbrowse/index.html?data=genomes%2FCreinhardtii_v5_6&loc=Cre13.g582201	Cre13.g582201 - (1 of 1) PTHR13622:SF8 - THIAMIN PYROPHOSPHOKINASE 1
C.reinhardtii v5.6	https://phytozome-next.jgi.doe.gov/report/gene/Creinhardtii_v5_6/Cre02.g143650 https://phytozome-next.jgi.doe.gov/jbrowse/index.html?data=genomes%2FCreinhardtii_v5_6&loc=Cre02.g143650	Cre02.g143650
C.reinhardtii v5.6	https://phytozome-next.jgi.doe.gov/report/gene/Creinhardtii_v5_6/Cre12.g526603 https://phytozome-next.jgi.doe.gov/jbrowse/index.html?data=genomes%2FCreinhardtii_v5_6&loc=Cre12.g526603	Cre12.g526603 - (1 of 14) PTHR12743//PTHR12743:SF0 - CYTOCHROME C1 HEME LYASE // CYTOCHROME C-TYPE HEME LYASE
C.reinhardtii v5.6	https://phytozome-next.jgi.doe.gov/report/gene/Creinhardtii_v5_6/Cre19.g750597 https://phytozome-next.jgi.doe.gov/jbrowse/index.html?data=genomes%2FCreinhardtii_v5_6&loc=Cre19.g750597	Cre19.g750597 - Conserved Serine/Threonine Protein Kinase
C.reinhardtii v5.6	https://phytozome-next.jgi.doe.gov/report/gene/Creinhardtii_v5_6/Cre14.g629000 https://phytozome-next.jgi.doe.gov/jbrowse/index.html?data=genomes%2FCreinhardtii_v5_6&loc=Cre14.g629000	Cre14.g629000 - Arabinose chain extension enzyme for HRGP 1
C.reinhardtii v5.6	https://phytozome-next.jgi.doe.gov/report/gene/Creinhardtii_v5_6/Cre09.g415350 https://phytozome-next.jgi.doe.gov/jbrowse/index.html?data=genomes%2FCreinhardtii_v5_6&loc=Cre09.g415350	Cre09.g415350
C.reinhardtii v5.6	https://phytozome-next.jgi.doe.gov/report/gene/Creinhardtii_v5_6/Cre03.g161081 https://phytozome-next.jgi.doe.gov/jbrowse/index.html?data=genomes%2FCreinhardtii_v5_6&loc=Cre03.g161081	Cre03.g161081
C.reinhardtii v5.6	https://phytozome-next.jgi.doe.gov/report/gene/Creinhardtii_v5_6/Cre12.g517950 https://phytozome-next.jgi.doe.gov/jbrowse/index.html?data=genomes%2FCreinhardtii_v5_6&loc=Cre12.g517950	Cre12.g517950
C.reinhardtii v5.6	https://phytozome-next.jgi.doe.gov/report/gene/Creinhardtii_v5_6/Cre12.g493900 https://phytozome-next.jgi.doe.gov/jbrowse/index.html?data=genomes%2FCreinhardtii_v5_6&loc=Cre12.g493900	Cre12.g493900
C.reinhardtii v5.6	https://phytozome-next.jgi.doe.gov/report/gene/Creinhardtii_v5_6/Cre03.g145507 https://phytozome-next.jgi.doe.gov/jbrowse/index.html?data=genomes%2FCreinhardtii_v5_6&loc=Cre03.g145507	Cre03.g145507
C.reinhardtii v5.6	https://phytozome-next.jgi.doe.gov/report/gene/Creinhardtii_v5_6/Cre16.g655800 https://phytozome-next.jgi.doe.gov/jbrowse/index.html?data=genomes%2FCreinhardtii_v5_6&loc=Cre16.g655800	Cre16.g655800
C.reinhardtii v5.6	https://phytozome-next.jgi.doe.gov/report/gene/Creinhardtii_v5_6/Cre08.g382515 https://phytozome-next.jgi.doe.gov/jbrowse/index.html?data=genomes%2FCreinhardtii_v5_6&loc=Cre08.g382515	Cre08.g382515 - (1 of 1) PTHR22838//PTHR22838:SF0 - WD REPEAT PROTEIN 26-RELATED // WD REPEAT-CONTAINING PROTEIN 26
C.reinhardtii v5.6	https://phytozome-next.jgi.doe.gov/report/gene/Creinhardtii_v5_6/Cre04.g226750 https://phytozome-next.jgi.doe.gov/jbrowse/index.html?data=genomes%2FCreinhardtii_v5_6&loc=Cre04.g226750	Cre04.g226750 - (1 of 11) PTHR31867//PTHR31867:SF1 - FAMILY NOT NAMED // EXPANSIN-A1-RELATED
C.reinhardtii v5.6	https://phytozome-next.jgi.doe.gov/report/gene/Creinhardtii_v5_6/Cre17.g721950 https://phytozome-next.jgi.doe.gov/jbrowse/index.html?data=genomes%2FCreinhardtii_v5_6&loc=Cre17.g721950	Cre17.g721950 - (1 of 1) PTHR11685:SF119 - E3 UBIQUITIN-PROTEIN LIGASE ARI2-RELATED
C.reinhardtii v5.6	https://phytozome-next.jgi.doe.gov/report/gene/Creinhardtii_v5_6/Cre04.g228800 https://phytozome-next.jgi.doe.gov/jbrowse/index.html?data=genomes%2FCreinhardtii_v5_6&loc=Cre04.g228800	Cre04.g228800 - (1 of 19) K08850 - aurora kinase, other [EC:2.7.11.1] (AURKX)
C.reinhardtii v5.6	https://phytozome-next.jgi.doe.gov/report/gene/Creinhardtii_v5_6/Cre07.g331750 https://phytozome-next.jgi.doe.gov/jbrowse/index.html?data=genomes%2FCreinhardtii_v5_6&loc=Cre07.g331750	Cre07.g331750 - (1 of 8) PF12680 - SnoaL-like domain (SnoaL_2)
C.reinhardtii v5.6	https://phytozome-next.jgi.doe.gov/report/gene/Creinhardtii_v5_6/Cre05.g244350 https://phytozome-next.jgi.doe.gov/jbrowse/index.html?data=genomes%2FCreinhardtii_v5_6&loc=Cre05.g244350	Cre05.g244350
C.reinhardtii v5.6	https://phytozome-next.jgi.doe.gov/report/gene/Creinhardtii_v5_6/Cre12.g546200 https://phytozome-next.jgi.doe.gov/jbrowse/index.html?data=genomes%2FCreinhardtii_v5_6&loc=Cre12.g546200	Cre12.g546200 - Rhomboid-like protein
C.reinhardtii v5.6	https://phytozome-next.jgi.doe.gov/report/gene/Creinhardtii_v5_6/Cre16.g660390 https://phytozome-next.jgi.doe.gov/jbrowse/index.html?data=genomes%2FCreinhardtii_v5_6&loc=Cre16.g660390	Cre16.g660390 - Carbohydrate sulfotransferase-related 1
C.reinhardtii v5.6	https://phytozome-next.jgi.doe.gov/report/gene/Creinhardtii_v5_6/Cre09.g395750 https://phytozome-next.jgi.doe.gov/jbrowse/index.html?data=genomes%2FCreinhardtii_v5_6&loc=Cre09.g395750	Cre09.g395750 - (1 of 4) 3.6.3.43 - Peptide-transporting ATPase
C.reinhardtii v5.6	https://phytozome-next.jgi.doe.gov/report/gene/Creinhardtii_v5_6/Cre01.g033400 https://phytozome-next.jgi.doe.gov/jbrowse/index.html?data=genomes%2FCreinhardtii_v5_6&loc=Cre01.g033400	Cre01.g033400 - Mitochondrial inner membrane translocase subunit
C.reinhardtii v5.6	https://phytozome-next.jgi.doe.gov/report/gene/Creinhardtii_v5_6/Cre02.g118550 https://phytozome-next.jgi.doe.gov/jbrowse/index.html?data=genomes%2FCreinhardtii_v5_6&loc=Cre02.g118550	Cre02.g118550
C.reinhardtii v5.6	https://phytozome-next.jgi.doe.gov/report/gene/Creinhardtii_v5_6/Cre07.g343333 https://phytozome-next.jgi.doe.gov/jbrowse/index.html?data=genomes%2FCreinhardtii_v5_6&loc=Cre07.g343333	Cre07.g343333 - (1 of 1) PF13245//PF13361 - Part of AAA domain (AAA_19) // UvrD-like helicase C-terminal domain (UvrD_C)
C.reinhardtii v5.6	https://phytozome-next.jgi.doe.gov/report/gene/Creinhardtii_v5_6/Cre06.g289033 https://phytozome-next.jgi.doe.gov/jbrowse/index.html?data=genomes%2FCreinhardtii_v5_6&loc=Cre06.g289033	Cre06.g289033
C.reinhardtii v5.6	https://phytozome-next.jgi.doe.gov/report/gene/Creinhardtii_v5_6/Cre13.g576466 https://phytozome-next.jgi.doe.gov/jbrowse/index.html?data=genomes%2FCreinhardtii_v5_6&loc=Cre13.g576466	Cre13.g576466
C.reinhardtii v5.6	https://phytozome-next.jgi.doe.gov/report/gene/Creinhardtii_v5_6/Cre12.g523600 https://phytozome-next.jgi.doe.gov/jbrowse/index.html?data=genomes%2FCreinhardtii_v5_6&loc=Cre12.g523600	Cre12.g523600 - (1 of 3) PTHR13367:SF8 - OTU DOMAIN-CONTAINING PROTEIN 7B
C.reinhardtii v5.6	https://phytozome-next.jgi.doe.gov/report/gene/Creinhardtii_v5_6/Cre07.g355700 https://phytozome-next.jgi.doe.gov/jbrowse/index.html?data=genomes%2FCreinhardtii_v5_6&loc=Cre07.g355700	Cre07.g355700 - (1 of 1) PTHR23329//PTHR23329:SF2 - TUFTELIN-INTERACTING PROTEIN 11-RELATED // ZINC FINGER CCCH-TYPE WITH G PATCH DOMAIN-CONTAINING PROTEIN
C.reinhardtii v5.6	https://phytozome-next.jgi.doe.gov/report/gene/Creinhardtii_v5_6/Cre06.g278122 https://phytozome-next.jgi.doe.gov/jbrowse/index.html?data=genomes%2FCreinhardtii_v5_6&loc=Cre06.g278122	Cre06.g278122 - (1 of 1) PTHR10504 - BACTERICIDAL PERMEABILITY-INCREASING BPI PROTEIN-RELATED
C.reinhardtii v5.6	https://phytozome-next.jgi.doe.gov/report/gene/Creinhardtii_v5_6/Cre11.g482300 https://phytozome-next.jgi.doe.gov/jbrowse/index.html?data=genomes%2FCreinhardtii_v5_6&loc=Cre11.g482300	Cre11.g482300 - Flagellar Associated Protein 305
C.reinhardtii v5.6	https://phytozome-next.jgi.doe.gov/report/gene/Creinhardtii_v5_6/Cre08.g381050 https://phytozome-next.jgi.doe.gov/jbrowse/index.html?data=genomes%2FCreinhardtii_v5_6&loc=Cre08.g381050	Cre08.g381050 - Cysteine endopeptidase
C.reinhardtii v5.6	https://phytozome-next.jgi.doe.gov/report/gene/Creinhardtii_v5_6/Cre10.g464200 https://phytozome-next.jgi.doe.gov/jbrowse/index.html?data=genomes%2FCreinhardtii_v5_6&loc=Cre10.g464200	Cre10.g464200
C.reinhardtii v5.6	https://phytozome-next.jgi.doe.gov/report/gene/Creinhardtii_v5_6/Cre14.g632950 https://phytozome-next.jgi.doe.gov/jbrowse/index.html?data=genomes%2FCreinhardtii_v5_6&loc=Cre14.g632950	Cre14.g632950 - Component of CCR4-NOT transcriptional regulator complex
C.reinhardtii v5.6	https://phytozome-next.jgi.doe.gov/report/gene/Creinhardtii_v5_6/Cre16.g654600 https://phytozome-next.jgi.doe.gov/jbrowse/index.html?data=genomes%2FCreinhardtii_v5_6&loc=Cre16.g654600	Cre16.g654600 - Pherophorin-chlamydomonas homolog 56
C.reinhardtii v5.6	https://phytozome-next.jgi.doe.gov/report/gene/Creinhardtii_v5_6/Cre17.g718950 https://phytozome-next.jgi.doe.gov/jbrowse/index.html?data=genomes%2FCreinhardtii_v5_6&loc=Cre17.g718950	Cre17.g718950 - Similar to RuBisCO activase
C.reinhardtii v5.6	https://phytozome-next.jgi.doe.gov/report/gene/Creinhardtii_v5_6/Cre08.g370200 https://phytozome-next.jgi.doe.gov/jbrowse/index.html?data=genomes%2FCreinhardtii_v5_6&loc=Cre08.g370200	Cre08.g370200 - (1 of 61) 2.1.1.43 - Histone-lysine N-methyltransferase / Protein-lysine N-methyltransferase
C.reinhardtii v5.6	https://phytozome-next.jgi.doe.gov/report/gene/Creinhardtii_v5_6/Cre01.g057791 https://phytozome-next.jgi.doe.gov/jbrowse/index.html?data=genomes%2FCreinhardtii_v5_6&loc=Cre01.g057791	Cre01.g057791
C.reinhardtii v5.6	https://phytozome-next.jgi.doe.gov/report/gene/Creinhardtii_v5_6/Cre12.g537850 https://phytozome-next.jgi.doe.gov/jbrowse/index.html?data=genomes%2FCreinhardtii_v5_6&loc=Cre12.g537850	Cre12.g537850 - conserved protein required for cyt b6 assembly
C.reinhardtii v5.6	https://phytozome-next.jgi.doe.gov/report/gene/Creinhardtii_v5_6/Cre12.g484350 https://phytozome-next.jgi.doe.gov/jbrowse/index.html?data=genomes%2FCreinhardtii_v5_6&loc=Cre12.g484350	Cre12.g484350 - (1 of 1) K07200 - 5'-AMP-activated protein kinase, regulatory gamma subunit (PRKAG)
C.reinhardtii v5.6	https://phytozome-next.jgi.doe.gov/report/gene/Creinhardtii_v5_6/Cre17.g732951 https://phytozome-next.jgi.doe.gov/jbrowse/index.html?data=genomes%2FCreinhardtii_v5_6&loc=Cre17.g732951	Cre17.g732951
C.reinhardtii v5.6	https://phytozome-next.jgi.doe.gov/report/gene/Creinhardtii_v5_6/Cre01.g035650 https://phytozome-next.jgi.doe.gov/jbrowse/index.html?data=genomes%2FCreinhardtii_v5_6&loc=Cre01.g035650	Cre01.g035650
C.reinhardtii v5.6	https://phytozome-next.jgi.doe.gov/report/gene/Creinhardtii_v5_6/Cre13.g577800 https://phytozome-next.jgi.doe.gov/jbrowse/index.html?data=genomes%2FCreinhardtii_v5_6&loc=Cre13.g577800	Cre13.g577800 - (1 of 1) PTHR11089:SF24 - GUANINE NUCLEOTIDE-BINDING PROTEIN-LIKE 1
C.reinhardtii v5.6	https://phytozome-next.jgi.doe.gov/report/gene/Creinhardtii_v5_6/Cre06.g281450 https://phytozome-next.jgi.doe.gov/jbrowse/index.html?data=genomes%2FCreinhardtii_v5_6&loc=Cre06.g281450	Cre06.g281450 - Scavenger receptor cysteine rich (SRCR) protein
C.reinhardtii v5.6	https://phytozome-next.jgi.doe.gov/report/gene/Creinhardtii_v5_6/Cre13.g591000 https://phytozome-next.jgi.doe.gov/jbrowse/index.html?data=genomes%2FCreinhardtii_v5_6&loc=Cre13.g591000	Cre13.g591000
C.reinhardtii v5.6	https://phytozome-next.jgi.doe.gov/report/gene/Creinhardtii_v5_6/Cre16.g661638 https://phytozome-next.jgi.doe.gov/jbrowse/index.html?data=genomes%2FCreinhardtii_v5_6&loc=Cre16.g661638	Cre16.g661638
C.reinhardtii v5.6	https://phytozome-next.jgi.doe.gov/report/gene/Creinhardtii_v5_6/Cre12.g530400 https://phytozome-next.jgi.doe.gov/jbrowse/index.html?data=genomes%2FCreinhardtii_v5_6&loc=Cre12.g530400	Cre12.g530400 - Iron-nutrition responsive ZIP family transporter
C.reinhardtii v5.6	https://phytozome-next.jgi.doe.gov/report/gene/Creinhardtii_v5_6/Cre17.g740323 https://phytozome-next.jgi.doe.gov/jbrowse/index.html?data=genomes%2FCreinhardtii_v5_6&loc=Cre17.g740323	Cre17.g740323
C.reinhardtii v5.6	https://phytozome-next.jgi.doe.gov/report/gene/Creinhardtii_v5_6/Cre16.g667701 https://phytozome-next.jgi.doe.gov/jbrowse/index.html?data=genomes%2FCreinhardtii_v5_6&loc=Cre16.g667701	Cre16.g667701 - (1 of 2) PTHR12154:SF4 - UDP-N-ACETYLGLUCOSAMINE TRANSFERASE SUBUNIT ALG14 HOMOLOG
C.reinhardtii v5.6	https://phytozome-next.jgi.doe.gov/report/gene/Creinhardtii_v5_6/Cre09.g413250 https://phytozome-next.jgi.doe.gov/jbrowse/index.html?data=genomes%2FCreinhardtii_v5_6&loc=Cre09.g413250	Cre09.g413250 - GT90 family protein 15
C.reinhardtii v5.6	https://phytozome-next.jgi.doe.gov/report/gene/Creinhardtii_v5_6/Cre05.g245352 https://phytozome-next.jgi.doe.gov/jbrowse/index.html?data=genomes%2FCreinhardtii_v5_6&loc=Cre05.g245352	Cre05.g245352 - (1 of 1) PF00059//PF00530//PF00704//PF14295 - Lectin C-type domain (Lectin_C) // Scavenger receptor cysteine-rich domain (SRCR) // Glycosyl hydrolases family 18 (Glyco_hydro_18) // PAN domain (PAN_4)
C.reinhardtii v5.6	https://phytozome-next.jgi.doe.gov/report/gene/Creinhardtii_v5_6/Cre16.g694950 https://phytozome-next.jgi.doe.gov/jbrowse/index.html?data=genomes%2FCreinhardtii_v5_6&loc=Cre16.g694950	Cre16.g694950 - (1 of 546) 2.7.11.1 - Non-specific serine/threonine protein kinase / Threonine-specific protein kinase
C.reinhardtii v5.6	https://phytozome-next.jgi.doe.gov/report/gene/Creinhardtii_v5_6/Cre01.g048350 https://phytozome-next.jgi.doe.gov/jbrowse/index.html?data=genomes%2FCreinhardtii_v5_6&loc=Cre01.g048350	Cre01.g048350 - conserved protein with glycosyl hydrolase family 5 domain
C.reinhardtii v5.6	https://phytozome-next.jgi.doe.gov/report/gene/Creinhardtii_v5_6/Cre01.g011901 https://phytozome-next.jgi.doe.gov/jbrowse/index.html?data=genomes%2FCreinhardtii_v5_6&loc=Cre01.g011901	Cre01.g011901 - Arylsulfatase
C.reinhardtii v5.6	https://phytozome-next.jgi.doe.gov/report/gene/Creinhardtii_v5_6/Cre17.g722526 https://phytozome-next.jgi.doe.gov/jbrowse/index.html?data=genomes%2FCreinhardtii_v5_6&loc=Cre17.g722526	Cre17.g722526
C.reinhardtii v5.6	https://phytozome-next.jgi.doe.gov/report/gene/Creinhardtii_v5_6/Cre05.g237526 https://phytozome-next.jgi.doe.gov/jbrowse/index.html?data=genomes%2FCreinhardtii_v5_6&loc=Cre05.g237526	Cre05.g237526 - (1 of 2) PTHR13184 - 37S RIBOSOMAL PROTEIN S22
C.reinhardtii v5.6	https://phytozome-next.jgi.doe.gov/report/gene/Creinhardtii_v5_6/Cre13.g604450 https://phytozome-next.jgi.doe.gov/jbrowse/index.html?data=genomes%2FCreinhardtii_v5_6&loc=Cre13.g604450	Cre13.g604450
C.reinhardtii v5.6	https://phytozome-next.jgi.doe.gov/report/gene/Creinhardtii_v5_6/Cre01.g032700 https://phytozome-next.jgi.doe.gov/jbrowse/index.html?data=genomes%2FCreinhardtii_v5_6&loc=Cre01.g032700	Cre01.g032700 - Glucokinase
C.reinhardtii v5.6	https://phytozome-next.jgi.doe.gov/report/gene/Creinhardtii_v5_6/Cre06.g292315 https://phytozome-next.jgi.doe.gov/jbrowse/index.html?data=genomes%2FCreinhardtii_v5_6&loc=Cre06.g292315	Cre06.g292315
C.reinhardtii v5.6	https://phytozome-next.jgi.doe.gov/report/gene/Creinhardtii_v5_6/Cre03.g165186 https://phytozome-next.jgi.doe.gov/jbrowse/index.html?data=genomes%2FCreinhardtii_v5_6&loc=Cre03.g165186	Cre03.g165186
C.reinhardtii v5.6	https://phytozome-next.jgi.doe.gov/report/gene/Creinhardtii_v5_6/Cre12.g484375 https://phytozome-next.jgi.doe.gov/jbrowse/index.html?data=genomes%2FCreinhardtii_v5_6&loc=Cre12.g484375	Cre12.g484375
C.reinhardtii v5.6	https://phytozome-next.jgi.doe.gov/report/gene/Creinhardtii_v5_6/Cre16.g667769 https://phytozome-next.jgi.doe.gov/jbrowse/index.html?data=genomes%2FCreinhardtii_v5_6&loc=Cre16.g667769	Cre16.g667769
C.reinhardtii v5.6	https://phytozome-next.jgi.doe.gov/report/gene/Creinhardtii_v5_6/Cre16.g664251 https://phytozome-next.jgi.doe.gov/jbrowse/index.html?data=genomes%2FCreinhardtii_v5_6&loc=Cre16.g664251	Cre16.g664251
C.reinhardtii v5.6	https://phytozome-next.jgi.doe.gov/report/gene/Creinhardtii_v5_6/Cre48.g761147 https://phytozome-next.jgi.doe.gov/jbrowse/index.html?data=genomes%2FCreinhardtii_v5_6&loc=Cre48.g761147	Cre48.g761147
C.reinhardtii v5.6	https://phytozome-next.jgi.doe.gov/report/gene/Creinhardtii_v5_6/Cre04.g217948 https://phytozome-next.jgi.doe.gov/jbrowse/index.html?data=genomes%2FCreinhardtii_v5_6&loc=Cre04.g217948	Cre04.g217948
C.reinhardtii v5.6	https://phytozome-next.jgi.doe.gov/report/gene/Creinhardtii_v5_6/Cre17.g696800 https://phytozome-next.jgi.doe.gov/jbrowse/index.html?data=genomes%2FCreinhardtii_v5_6&loc=Cre17.g696800	Cre17.g696800
C.reinhardtii v5.6	https://phytozome-next.jgi.doe.gov/report/gene/Creinhardtii_v5_6/Cre09.g386756 https://phytozome-next.jgi.doe.gov/jbrowse/index.html?data=genomes%2FCreinhardtii_v5_6&loc=Cre09.g386756	Cre09.g386756 - (1 of 13) PF05050 - Methyltransferase FkbM domain (Methyltransf_21)
C.reinhardtii v5.6	https://phytozome-next.jgi.doe.gov/report/gene/Creinhardtii_v5_6/Cre13.g577850 https://phytozome-next.jgi.doe.gov/jbrowse/index.html?data=genomes%2FCreinhardtii_v5_6&loc=Cre13.g577850	Cre13.g577850 - peptidyl-prolyl cis-trans isomerase, FKBP-type
C.reinhardtii v5.6	https://phytozome-next.jgi.doe.gov/report/gene/Creinhardtii_v5_6/Cre11.g467772 https://phytozome-next.jgi.doe.gov/jbrowse/index.html?data=genomes%2FCreinhardtii_v5_6&loc=Cre11.g467772	Cre11.g467772 - D-type cyclin
C.reinhardtii v5.6	https://phytozome-next.jgi.doe.gov/report/gene/Creinhardtii_v5_6/Cre07.g342800 https://phytozome-next.jgi.doe.gov/jbrowse/index.html?data=genomes%2FCreinhardtii_v5_6&loc=Cre07.g342800	Cre07.g342800 - Conserved in the Green Lineage
C.reinhardtii v5.6	https://phytozome-next.jgi.doe.gov/report/gene/Creinhardtii_v5_6/Cre01.g002650 https://phytozome-next.jgi.doe.gov/jbrowse/index.html?data=genomes%2FCreinhardtii_v5_6&loc=Cre01.g002650	Cre01.g002650
C.reinhardtii v5.6	https://phytozome-next.jgi.doe.gov/report/gene/Creinhardtii_v5_6/Cre16.g651450 https://phytozome-next.jgi.doe.gov/jbrowse/index.html?data=genomes%2FCreinhardtii_v5_6&loc=Cre16.g651450	Cre16.g651450 - (1 of 3) PTHR13367:SF8 - OTU DOMAIN-CONTAINING PROTEIN 7B
C.reinhardtii v5.6	https://phytozome-next.jgi.doe.gov/report/gene/Creinhardtii_v5_6/Cre03.g202200 https://phytozome-next.jgi.doe.gov/jbrowse/index.html?data=genomes%2FCreinhardtii_v5_6&loc=Cre03.g202200	Cre03.g202200
C.reinhardtii v5.6	https://phytozome-next.jgi.doe.gov/report/gene/Creinhardtii_v5_6/Cre17.g731591 https://phytozome-next.jgi.doe.gov/jbrowse/index.html?data=genomes%2FCreinhardtii_v5_6&loc=Cre17.g731591	Cre17.g731591
C.reinhardtii v5.6	https://phytozome-next.jgi.doe.gov/report/gene/Creinhardtii_v5_6/Cre17.g729650 https://phytozome-next.jgi.doe.gov/jbrowse/index.html?data=genomes%2FCreinhardtii_v5_6&loc=Cre17.g729650	Cre17.g729650 - Metallophosphoesterase/metallo-dependent phosphatase
C.reinhardtii v5.6	https://phytozome-next.jgi.doe.gov/report/gene/Creinhardtii_v5_6/Cre12.g555000 https://phytozome-next.jgi.doe.gov/jbrowse/index.html?data=genomes%2FCreinhardtii_v5_6&loc=Cre12.g555000	Cre12.g555000
C.reinhardtii v5.6	https://phytozome-next.jgi.doe.gov/report/gene/Creinhardtii_v5_6/Cre01.g052500 https://phytozome-next.jgi.doe.gov/jbrowse/index.html?data=genomes%2FCreinhardtii_v5_6&loc=Cre01.g052500	Cre01.g052500
C.reinhardtii v5.6	https://phytozome-next.jgi.doe.gov/report/gene/Creinhardtii_v5_6/Cre07.g355650 https://phytozome-next.jgi.doe.gov/jbrowse/index.html?data=genomes%2FCreinhardtii_v5_6&loc=Cre07.g355650	Cre07.g355650 - Ammonium transporter
C.reinhardtii v5.6	https://phytozome-next.jgi.doe.gov/report/gene/Creinhardtii_v5_6/Cre17.g701500 https://phytozome-next.jgi.doe.gov/jbrowse/index.html?data=genomes%2FCreinhardtii_v5_6&loc=Cre17.g701500	Cre17.g701500 - DnaJ-like protein
C.reinhardtii v5.6	https://phytozome-next.jgi.doe.gov/report/gene/Creinhardtii_v5_6/Cre03.g177800 https://phytozome-next.jgi.doe.gov/jbrowse/index.html?data=genomes%2FCreinhardtii_v5_6&loc=Cre03.g177800	Cre03.g177800 - (1 of 11) PTHR31867//PTHR31867:SF1 - FAMILY NOT NAMED // EXPANSIN-A1-RELATED
C.reinhardtii v5.6	https://phytozome-next.jgi.doe.gov/report/gene/Creinhardtii_v5_6/Cre04.g229026 https://phytozome-next.jgi.doe.gov/jbrowse/index.html?data=genomes%2FCreinhardtii_v5_6&loc=Cre04.g229026	Cre04.g229026
C.reinhardtii v5.6	https://phytozome-next.jgi.doe.gov/report/gene/Creinhardtii_v5_6/Cre02.g106350 https://phytozome-next.jgi.doe.gov/jbrowse/index.html?data=genomes%2FCreinhardtii_v5_6&loc=Cre02.g106350	Cre02.g106350 - Acid phosphatase/vanadium-dependent haloperoxidase related, DUF212
C.reinhardtii v5.6	https://phytozome-next.jgi.doe.gov/report/gene/Creinhardtii_v5_6/Cre07.g324300 https://phytozome-next.jgi.doe.gov/jbrowse/index.html?data=genomes%2FCreinhardtii_v5_6&loc=Cre07.g324300	Cre07.g324300
C.reinhardtii v5.6	https://phytozome-next.jgi.doe.gov/report/gene/Creinhardtii_v5_6/Cre12.g494052 https://phytozome-next.jgi.doe.gov/jbrowse/index.html?data=genomes%2FCreinhardtii_v5_6&loc=Cre12.g494052	Cre12.g494052
C.reinhardtii v5.6	https://phytozome-next.jgi.doe.gov/report/gene/Creinhardtii_v5_6/Cre06.g295826 https://phytozome-next.jgi.doe.gov/jbrowse/index.html?data=genomes%2FCreinhardtii_v5_6&loc=Cre06.g295826	Cre06.g295826 - (1 of 3) PF04982 - HPP family (HPP)
C.reinhardtii v5.6	https://phytozome-next.jgi.doe.gov/report/gene/Creinhardtii_v5_6/Cre10.g436150 https://phytozome-next.jgi.doe.gov/jbrowse/index.html?data=genomes%2FCreinhardtii_v5_6&loc=Cre10.g436150	Cre10.g436150 - Dephospho-CoA kinase
C.reinhardtii v5.6	https://phytozome-next.jgi.doe.gov/report/gene/Creinhardtii_v5_6/Cre05.g237400 https://phytozome-next.jgi.doe.gov/jbrowse/index.html?data=genomes%2FCreinhardtii_v5_6&loc=Cre05.g237400	Cre05.g237400 - Diaminopimelate epimerase
C.reinhardtii v5.6	https://phytozome-next.jgi.doe.gov/report/gene/Creinhardtii_v5_6/Cre11.g481450 https://phytozome-next.jgi.doe.gov/jbrowse/index.html?data=genomes%2FCreinhardtii_v5_6&loc=Cre11.g481450	Cre11.g481450 - Chloroplast ATP synthase subunit II
C.reinhardtii v5.6	https://phytozome-next.jgi.doe.gov/report/gene/Creinhardtii_v5_6/Cre14.g612700 https://phytozome-next.jgi.doe.gov/jbrowse/index.html?data=genomes%2FCreinhardtii_v5_6&loc=Cre14.g612700	Cre14.g612700 - Nexin-dynein regulatory complex 7
C.reinhardtii v5.6	https://phytozome-next.jgi.doe.gov/report/gene/Creinhardtii_v5_6/Cre17.g707450 https://phytozome-next.jgi.doe.gov/jbrowse/index.html?data=genomes%2FCreinhardtii_v5_6&loc=Cre17.g707450	Cre17.g707450 - (1 of 14) PTHR15535//PTHR15535:SF23 - TRANSMEMBRANE PROTEIN 2-RELATED // SUBFAMILY NOT NAMED
C.reinhardtii v5.6	https://phytozome-next.jgi.doe.gov/report/gene/Creinhardtii_v5_6/Cre17.g703101 https://phytozome-next.jgi.doe.gov/jbrowse/index.html?data=genomes%2FCreinhardtii_v5_6&loc=Cre17.g703101	Cre17.g703101
C.reinhardtii v5.6	https://phytozome-next.jgi.doe.gov/report/gene/Creinhardtii_v5_6/Cre12.g503800 https://phytozome-next.jgi.doe.gov/jbrowse/index.html?data=genomes%2FCreinhardtii_v5_6&loc=Cre12.g503800	Cre12.g503800 - Putative prot?ine N-methyltransferase
C.reinhardtii v5.6	https://phytozome-next.jgi.doe.gov/report/gene/Creinhardtii_v5_6/Cre16.g665600 https://phytozome-next.jgi.doe.gov/jbrowse/index.html?data=genomes%2FCreinhardtii_v5_6&loc=Cre16.g665600	Cre16.g665600 - Casein kinase II-related Ser/Thr kinase
C.reinhardtii v5.6	https://phytozome-next.jgi.doe.gov/report/gene/Creinhardtii_v5_6/Cre08.g382100 https://phytozome-next.jgi.doe.gov/jbrowse/index.html?data=genomes%2FCreinhardtii_v5_6&loc=Cre08.g382100	Cre08.g382100 - (1 of 4) PTHR11584//PTHR11584:SF377 - SERINE/THREONINE PROTEIN KINASE // SUBFAMILY NOT NAMED
C.reinhardtii v5.6	https://phytozome-next.jgi.doe.gov/report/gene/Creinhardtii_v5_6/Cre01.g045752 https://phytozome-next.jgi.doe.gov/jbrowse/index.html?data=genomes%2FCreinhardtii_v5_6&loc=Cre01.g045752	Cre01.g045752
C.reinhardtii v5.6	https://phytozome-next.jgi.doe.gov/report/gene/Creinhardtii_v5_6/Cre10.g449750 https://phytozome-next.jgi.doe.gov/jbrowse/index.html?data=genomes%2FCreinhardtii_v5_6&loc=Cre10.g449750	Cre10.g449750 - Type I polyketide synthase
C.reinhardtii v5.6	https://phytozome-next.jgi.doe.gov/report/gene/Creinhardtii_v5_6/Cre06.g278302 https://phytozome-next.jgi.doe.gov/jbrowse/index.html?data=genomes%2FCreinhardtii_v5_6&loc=Cre06.g278302	Cre06.g278302 - (1 of 14) PF00078//PF03372 - Reverse transcriptase (RNA-dependent DNA polymerase) (RVT_1) // Endonuclease/Exonuclease/phosphatase family (Exo_endo_phos)
C.reinhardtii v5.6	https://phytozome-next.jgi.doe.gov/report/gene/Creinhardtii_v5_6/Cre12.g529800 https://phytozome-next.jgi.doe.gov/jbrowse/index.html?data=genomes%2FCreinhardtii_v5_6&loc=Cre12.g529800	Cre12.g529800 - (1 of 3) KOG1909 - Ran GTPase-activating protein
C.reinhardtii v5.6	https://phytozome-next.jgi.doe.gov/report/gene/Creinhardtii_v5_6/Cre02.g143327 https://phytozome-next.jgi.doe.gov/jbrowse/index.html?data=genomes%2FCreinhardtii_v5_6&loc=Cre02.g143327	Cre02.g143327
C.reinhardtii v5.6	https://phytozome-next.jgi.doe.gov/report/gene/Creinhardtii_v5_6/Cre12.g544551 https://phytozome-next.jgi.doe.gov/jbrowse/index.html?data=genomes%2FCreinhardtii_v5_6&loc=Cre12.g544551	Cre12.g544551
C.reinhardtii v5.6	https://phytozome-next.jgi.doe.gov/report/gene/Creinhardtii_v5_6/Cre06.g291450 https://phytozome-next.jgi.doe.gov/jbrowse/index.html?data=genomes%2FCreinhardtii_v5_6&loc=Cre06.g291450	Cre06.g291450
C.reinhardtii v5.6	https://phytozome-next.jgi.doe.gov/report/gene/Creinhardtii_v5_6/Cre02.g145600 https://phytozome-next.jgi.doe.gov/jbrowse/index.html?data=genomes%2FCreinhardtii_v5_6&loc=Cre02.g145600	Cre02.g145600
C.reinhardtii v5.6	https://phytozome-next.jgi.doe.gov/report/gene/Creinhardtii_v5_6/Cre08.g358539 https://phytozome-next.jgi.doe.gov/jbrowse/index.html?data=genomes%2FCreinhardtii_v5_6&loc=Cre08.g358539	Cre08.g358539 - (1 of 2) PTHR13009:SF8 - AHSA1 PROTEIN
C.reinhardtii v5.6	https://phytozome-next.jgi.doe.gov/report/gene/Creinhardtii_v5_6/Cre48.g761247 https://phytozome-next.jgi.doe.gov/jbrowse/index.html?data=genomes%2FCreinhardtii_v5_6&loc=Cre48.g761247	Cre48.g761247 - (1 of 8) PF12680 - SnoaL-like domain (SnoaL_2)
C.reinhardtii v5.6	https://phytozome-next.jgi.doe.gov/report/gene/Creinhardtii_v5_6/Cre04.g217927 https://phytozome-next.jgi.doe.gov/jbrowse/index.html?data=genomes%2FCreinhardtii_v5_6&loc=Cre04.g217927	Cre04.g217927
C.reinhardtii v5.6	https://phytozome-next.jgi.doe.gov/report/gene/Creinhardtii_v5_6/Cre11.g467537 https://phytozome-next.jgi.doe.gov/jbrowse/index.html?data=genomes%2FCreinhardtii_v5_6&loc=Cre11.g467537	Cre11.g467537 - PentratricoPeptide Repeat protein
C.reinhardtii v5.6	https://phytozome-next.jgi.doe.gov/report/gene/Creinhardtii_v5_6/Cre05.g233650 https://phytozome-next.jgi.doe.gov/jbrowse/index.html?data=genomes%2FCreinhardtii_v5_6&loc=Cre05.g233650	Cre05.g233650 - FixL-like PAS domain protein
C.reinhardtii v5.6	https://phytozome-next.jgi.doe.gov/report/gene/Creinhardtii_v5_6/Cre02.g088500 https://phytozome-next.jgi.doe.gov/jbrowse/index.html?data=genomes%2FCreinhardtii_v5_6&loc=Cre02.g088500	Cre02.g088500 - (1 of 1) 5.3.3.1 - Steroid Delta-isomerase / Steroid isomerase
C.reinhardtii v5.6	https://phytozome-next.jgi.doe.gov/report/gene/Creinhardtii_v5_6/Cre07.g333640 https://phytozome-next.jgi.doe.gov/jbrowse/index.html?data=genomes%2FCreinhardtii_v5_6&loc=Cre07.g333640	Cre07.g333640 - (1 of 121) 2.7.7.49 - RNA-directed DNA polymerase / Revertase
C.reinhardtii v5.6	https://phytozome-next.jgi.doe.gov/report/gene/Creinhardtii_v5_6/Cre04.g217200 https://phytozome-next.jgi.doe.gov/jbrowse/index.html?data=genomes%2FCreinhardtii_v5_6&loc=Cre04.g217200	Cre04.g217200
C.reinhardtii v5.6	https://phytozome-next.jgi.doe.gov/report/gene/Creinhardtii_v5_6/Cre14.g622050 https://phytozome-next.jgi.doe.gov/jbrowse/index.html?data=genomes%2FCreinhardtii_v5_6&loc=Cre14.g622050	Cre14.g622050 - Exostosin-like glycosyltransferase 28
C.reinhardtii v5.6	https://phytozome-next.jgi.doe.gov/report/gene/Creinhardtii_v5_6/Cre01.g012350 https://phytozome-next.jgi.doe.gov/jbrowse/index.html?data=genomes%2FCreinhardtii_v5_6&loc=Cre01.g012350	Cre01.g012350 - (1 of 1) K02331 - DNA polymerase phi [EC:2.7.7.7] (POL5, MYBBP1A)
C.reinhardtii v5.6	https://phytozome-next.jgi.doe.gov/report/gene/Creinhardtii_v5_6/Cre04.g217953 https://phytozome-next.jgi.doe.gov/jbrowse/index.html?data=genomes%2FCreinhardtii_v5_6&loc=Cre04.g217953	Cre04.g217953 - (1 of 1) PTHR15241//PTHR15241:SF0 - TRANSFORMER-2-RELATED // TRANSFORMER-2 SEX-DETERMINING PROTEIN
C.reinhardtii v5.6	https://phytozome-next.jgi.doe.gov/report/gene/Creinhardtii_v5_6/Cre16.g666576 https://phytozome-next.jgi.doe.gov/jbrowse/index.html?data=genomes%2FCreinhardtii_v5_6&loc=Cre16.g666576	Cre16.g666576
C.reinhardtii v5.6	https://phytozome-next.jgi.doe.gov/report/gene/Creinhardtii_v5_6/Cre11.g467570 https://phytozome-next.jgi.doe.gov/jbrowse/index.html?data=genomes%2FCreinhardtii_v5_6&loc=Cre11.g467570	Cre11.g467570
C.reinhardtii v5.6	https://phytozome-next.jgi.doe.gov/report/gene/Creinhardtii_v5_6/Cre02.g107450 https://phytozome-next.jgi.doe.gov/jbrowse/index.html?data=genomes%2FCreinhardtii_v5_6&loc=Cre02.g107450	Cre02.g107450 - ATP-sulfurylase
C.reinhardtii v5.6	https://phytozome-next.jgi.doe.gov/report/gene/Creinhardtii_v5_6/Cre03.g182700 https://phytozome-next.jgi.doe.gov/jbrowse/index.html?data=genomes%2FCreinhardtii_v5_6&loc=Cre03.g182700	Cre03.g182700 - (1 of 1) PTHR31832:SF3 - B-BOX ZINC FINGER PROTEIN 20
C.reinhardtii v5.6	https://phytozome-next.jgi.doe.gov/report/gene/Creinhardtii_v5_6/Cre09.g392729 https://phytozome-next.jgi.doe.gov/jbrowse/index.html?data=genomes%2FCreinhardtii_v5_6&loc=Cre09.g392729	Cre09.g392729 - (1 of 2) 2.1.2.9 - Methionyl-tRNA formyltransferase / transformylase
C.reinhardtii v5.6	https://phytozome-next.jgi.doe.gov/report/gene/Creinhardtii_v5_6/Cre06.g278256 https://phytozome-next.jgi.doe.gov/jbrowse/index.html?data=genomes%2FCreinhardtii_v5_6&loc=Cre06.g278256	Cre06.g278256 - 26S proteasome regulatory subunit
C.reinhardtii v5.6	https://phytozome-next.jgi.doe.gov/report/gene/Creinhardtii_v5_6/Cre14.g615300 https://phytozome-next.jgi.doe.gov/jbrowse/index.html?data=genomes%2FCreinhardtii_v5_6&loc=Cre14.g615300	Cre14.g615300
C.reinhardtii v5.6	https://phytozome-next.jgi.doe.gov/report/gene/Creinhardtii_v5_6/Cre06.g278207 https://phytozome-next.jgi.doe.gov/jbrowse/index.html?data=genomes%2FCreinhardtii_v5_6&loc=Cre06.g278207	Cre06.g278207 - (1 of 31) PTHR13078//PTHR13078:SF53 - FAMILY NOT NAMED // PROTEIN MAOC-1
C.reinhardtii v5.6	https://phytozome-next.jgi.doe.gov/report/gene/Creinhardtii_v5_6/Cre09.g403650 https://phytozome-next.jgi.doe.gov/jbrowse/index.html?data=genomes%2FCreinhardtii_v5_6&loc=Cre09.g403650	Cre09.g403650 - (1 of 1) KOG0198//KOG0581//KOG0583//KOG0598 - MEKK and related serine/threonine protein kinases // Mitogen-activated protein kinase kinase (MAP2K) // Serine/threonine protein kinase // Ribosomal protein S6 kinase and related proteins
C.reinhardtii v5.6	https://phytozome-next.jgi.doe.gov/report/gene/Creinhardtii_v5_6/Cre06.g278108 https://phytozome-next.jgi.doe.gov/jbrowse/index.html?data=genomes%2FCreinhardtii_v5_6&loc=Cre06.g278108	Cre06.g278108 - (1 of 5) PF13508 - Acetyltransferase (GNAT) domain (Acetyltransf_7)
C.reinhardtii v5.6	https://phytozome-next.jgi.doe.gov/report/gene/Creinhardtii_v5_6/Cre01.g027000 https://phytozome-next.jgi.doe.gov/jbrowse/index.html?data=genomes%2FCreinhardtii_v5_6&loc=Cre01.g027000	Cre01.g027000 - Cytosolic 80S ribosomal protein L11
C.reinhardtii v5.6	https://phytozome-next.jgi.doe.gov/report/gene/Creinhardtii_v5_6/Cre02.g119201 https://phytozome-next.jgi.doe.gov/jbrowse/index.html?data=genomes%2FCreinhardtii_v5_6&loc=Cre02.g119201	Cre02.g119201
C.reinhardtii v5.6	https://phytozome-next.jgi.doe.gov/report/gene/Creinhardtii_v5_6/Cre05.g243602 https://phytozome-next.jgi.doe.gov/jbrowse/index.html?data=genomes%2FCreinhardtii_v5_6&loc=Cre05.g243602	Cre05.g243602
C.reinhardtii v5.6	https://phytozome-next.jgi.doe.gov/report/gene/Creinhardtii_v5_6/Cre08.g365900 https://phytozome-next.jgi.doe.gov/jbrowse/index.html?data=genomes%2FCreinhardtii_v5_6&loc=Cre08.g365900	Cre08.g365900 - Stress-related chlorophyll a/b binding protein 1
C.reinhardtii v5.6	https://phytozome-next.jgi.doe.gov/report/gene/Creinhardtii_v5_6/Cre17.g698100 https://phytozome-next.jgi.doe.gov/jbrowse/index.html?data=genomes%2FCreinhardtii_v5_6&loc=Cre17.g698100	Cre17.g698100 - (1 of 6) PF05903 - PPPDE putative peptidase domain (Peptidase_C97)
C.reinhardtii v5.6	https://phytozome-next.jgi.doe.gov/report/gene/Creinhardtii_v5_6/Cre02.g119600 https://phytozome-next.jgi.doe.gov/jbrowse/index.html?data=genomes%2FCreinhardtii_v5_6&loc=Cre02.g119600	Cre02.g119600 - Phosphatidylserine decarboxylase
C.reinhardtii v5.6	https://phytozome-next.jgi.doe.gov/report/gene/Creinhardtii_v5_6/Cre12.g486400 https://phytozome-next.jgi.doe.gov/jbrowse/index.html?data=genomes%2FCreinhardtii_v5_6&loc=Cre12.g486400	Cre12.g486400 - (1 of 1) PTHR22957:SF26 - PROTEIN TBC-3, ISOFORM B
C.reinhardtii v5.6	https://phytozome-next.jgi.doe.gov/report/gene/Creinhardtii_v5_6/Cre21.g752597 https://phytozome-next.jgi.doe.gov/jbrowse/index.html?data=genomes%2FCreinhardtii_v5_6&loc=Cre21.g752597	Cre21.g752597
C.reinhardtii v5.6	https://phytozome-next.jgi.doe.gov/report/gene/Creinhardtii_v5_6/Cre17.g703932 https://phytozome-next.jgi.doe.gov/jbrowse/index.html?data=genomes%2FCreinhardtii_v5_6&loc=Cre17.g703932	Cre17.g703932
C.reinhardtii v5.6	https://phytozome-next.jgi.doe.gov/report/gene/Creinhardtii_v5_6/Cre14.g630400 https://phytozome-next.jgi.doe.gov/jbrowse/index.html?data=genomes%2FCreinhardtii_v5_6&loc=Cre14.g630400	Cre14.g630400 - (1 of 1) 1.1.1.316 - L-galactose 1-dehydrogenase / L-galDH
C.reinhardtii v5.6	https://phytozome-next.jgi.doe.gov/report/gene/Creinhardtii_v5_6/Cre01.g032550 https://phytozome-next.jgi.doe.gov/jbrowse/index.html?data=genomes%2FCreinhardtii_v5_6&loc=Cre01.g032550	Cre01.g032550 - Conserved in the Green Lineage
C.reinhardtii v5.6	https://phytozome-next.jgi.doe.gov/report/gene/Creinhardtii_v5_6/Cre14.g633789 https://phytozome-next.jgi.doe.gov/jbrowse/index.html?data=genomes%2FCreinhardtii_v5_6&loc=Cre14.g633789	Cre14.g633789 - (1 of 23) PTHR10641 - MYB-LIKE DNA-BINDING PROTEIN MYB
C.reinhardtii v5.6	https://phytozome-next.jgi.doe.gov/report/gene/Creinhardtii_v5_6/Cre06.g301150 https://phytozome-next.jgi.doe.gov/jbrowse/index.html?data=genomes%2FCreinhardtii_v5_6&loc=Cre06.g301150	Cre06.g301150
C.reinhardtii v5.6	https://phytozome-next.jgi.doe.gov/report/gene/Creinhardtii_v5_6/Cre15.g643740 https://phytozome-next.jgi.doe.gov/jbrowse/index.html?data=genomes%2FCreinhardtii_v5_6&loc=Cre15.g643740	Cre15.g643740
C.reinhardtii v5.6	https://phytozome-next.jgi.doe.gov/report/gene/Creinhardtii_v5_6/Cre09.g397734 https://phytozome-next.jgi.doe.gov/jbrowse/index.html?data=genomes%2FCreinhardtii_v5_6&loc=Cre09.g397734	Cre09.g397734 - (1 of 2) K07424 - cytochrome P450, family 3, subfamily A (CYP3A)
C.reinhardtii v5.6	https://phytozome-next.jgi.doe.gov/report/gene/Creinhardtii_v5_6/Cre01.g042502 https://phytozome-next.jgi.doe.gov/jbrowse/index.html?data=genomes%2FCreinhardtii_v5_6&loc=Cre01.g042502	Cre01.g042502 - (1 of 2) PTHR19331//PTHR19331:SF299 - LYSYL OXIDASE-RELATED // SUBFAMILY NOT NAMED
C.reinhardtii v5.6	https://phytozome-next.jgi.doe.gov/report/gene/Creinhardtii_v5_6/Cre16.g667350 https://phytozome-next.jgi.doe.gov/jbrowse/index.html?data=genomes%2FCreinhardtii_v5_6&loc=Cre16.g667350	Cre16.g667350 - Voltage-gated Ca2+ channel, alpha subunit
C.reinhardtii v5.6	https://phytozome-next.jgi.doe.gov/report/gene/Creinhardtii_v5_6/Cre07.g342650 https://phytozome-next.jgi.doe.gov/jbrowse/index.html?data=genomes%2FCreinhardtii_v5_6&loc=Cre07.g342650	Cre07.g342650 - (1 of 55) PTHR32523//PTHR32523:SF8 - FAMILY NOT NAMED // PHYTOL KINASE 1, CHLOROPLASTIC
C.reinhardtii v5.6	https://phytozome-next.jgi.doe.gov/report/gene/Creinhardtii_v5_6/Cre03.g144787 https://phytozome-next.jgi.doe.gov/jbrowse/index.html?data=genomes%2FCreinhardtii_v5_6&loc=Cre03.g144787	Cre03.g144787 - (1 of 10) 1.8.1.8 - Protein-disulfide reductase / Protein disulfide reductase
C.reinhardtii v5.6	https://phytozome-next.jgi.doe.gov/report/gene/Creinhardtii_v5_6/Cre09.g403450 https://phytozome-next.jgi.doe.gov/jbrowse/index.html?data=genomes%2FCreinhardtii_v5_6&loc=Cre09.g403450	Cre09.g403450 - (1 of 8) PF12796//PF13920 - Ankyrin repeats (3 copies) (Ank_2) // Zinc finger, C3HC4 type (RING finger) (zf-C3HC4_3)
C.reinhardtii v5.6	https://phytozome-next.jgi.doe.gov/report/gene/Creinhardtii_v5_6/Cre16.g689733 https://phytozome-next.jgi.doe.gov/jbrowse/index.html?data=genomes%2FCreinhardtii_v5_6&loc=Cre16.g689733	Cre16.g689733 - (1 of 14) PTHR15535//PTHR15535:SF23 - TRANSMEMBRANE PROTEIN 2-RELATED // SUBFAMILY NOT NAMED
C.reinhardtii v5.6	https://phytozome-next.jgi.doe.gov/report/gene/Creinhardtii_v5_6/Cre02.g117400 https://phytozome-next.jgi.doe.gov/jbrowse/index.html?data=genomes%2FCreinhardtii_v5_6&loc=Cre02.g117400	Cre02.g117400 - (1 of 33) PTHR10157 - DOPAMINE BETA HYDROXYLASE RELATED
C.reinhardtii v5.6	https://phytozome-next.jgi.doe.gov/report/gene/Creinhardtii_v5_6/Cre14.g628702 https://phytozome-next.jgi.doe.gov/jbrowse/index.html?data=genomes%2FCreinhardtii_v5_6&loc=Cre14.g628702	Cre14.g628702 - (1 of 1) KOG1851 - Uncharacterized conserved protein
C.reinhardtii v5.6	https://phytozome-next.jgi.doe.gov/report/gene/Creinhardtii_v5_6/Cre01.g031951 https://phytozome-next.jgi.doe.gov/jbrowse/index.html?data=genomes%2FCreinhardtii_v5_6&loc=Cre01.g031951	Cre01.g031951
C.reinhardtii v5.6	https://phytozome-next.jgi.doe.gov/report/gene/Creinhardtii_v5_6/Cre05.g244300 https://phytozome-next.jgi.doe.gov/jbrowse/index.html?data=genomes%2FCreinhardtii_v5_6&loc=Cre05.g244300	Cre05.g244300
C.reinhardtii v5.6	https://phytozome-next.jgi.doe.gov/report/gene/Creinhardtii_v5_6/Cre09.g386753 https://phytozome-next.jgi.doe.gov/jbrowse/index.html?data=genomes%2FCreinhardtii_v5_6&loc=Cre09.g386753	Cre09.g386753 - (1 of 1) PF04689 - DNA binding protein S1FA (S1FA)
C.reinhardtii v5.6	https://phytozome-next.jgi.doe.gov/report/gene/Creinhardtii_v5_6/Cre09.g402071 https://phytozome-next.jgi.doe.gov/jbrowse/index.html?data=genomes%2FCreinhardtii_v5_6&loc=Cre09.g402071	Cre09.g402071
C.reinhardtii v5.6	https://phytozome-next.jgi.doe.gov/report/gene/Creinhardtii_v5_6/Cre06.g289450 https://phytozome-next.jgi.doe.gov/jbrowse/index.html?data=genomes%2FCreinhardtii_v5_6&loc=Cre06.g289450	Cre06.g289450 - (1 of 1) PTHR15288 - SUPPRESSION OF TUMORIGENICITY 5 ST5
C.reinhardtii v5.6	https://phytozome-next.jgi.doe.gov/report/gene/Creinhardtii_v5_6/Cre12.g528600 https://phytozome-next.jgi.doe.gov/jbrowse/index.html?data=genomes%2FCreinhardtii_v5_6&loc=Cre12.g528600	Cre12.g528600 - Probable transposon-derived protein of Chlamydomonas-Specific family B
C.reinhardtii v5.6	https://phytozome-next.jgi.doe.gov/report/gene/Creinhardtii_v5_6/Cre01.g008900 https://phytozome-next.jgi.doe.gov/jbrowse/index.html?data=genomes%2FCreinhardtii_v5_6&loc=Cre01.g008900	Cre01.g008900
C.reinhardtii v5.6	https://phytozome-next.jgi.doe.gov/report/gene/Creinhardtii_v5_6/Cre09.g394550 https://phytozome-next.jgi.doe.gov/jbrowse/index.html?data=genomes%2FCreinhardtii_v5_6&loc=Cre09.g394550	Cre09.g394550 - ribose-phosphate pyrophosphokinase
C.reinhardtii v5.6	https://phytozome-next.jgi.doe.gov/report/gene/Creinhardtii_v5_6/Cre07.g336250 https://phytozome-next.jgi.doe.gov/jbrowse/index.html?data=genomes%2FCreinhardtii_v5_6&loc=Cre07.g336250	Cre07.g336250 - (1 of 1) K13121 - protein FRA10AC1 (FRA10AC1)
C.reinhardtii v5.6	https://phytozome-next.jgi.doe.gov/report/gene/Creinhardtii_v5_6/Cre06.g282826 https://phytozome-next.jgi.doe.gov/jbrowse/index.html?data=genomes%2FCreinhardtii_v5_6&loc=Cre06.g282826	Cre06.g282826
C.reinhardtii v5.6	https://phytozome-next.jgi.doe.gov/report/gene/Creinhardtii_v5_6/Cre17.g705316 https://phytozome-next.jgi.doe.gov/jbrowse/index.html?data=genomes%2FCreinhardtii_v5_6&loc=Cre17.g705316	Cre17.g705316 - Probable transposon-derived protein of Chlamydomonas-Specific family B
C.reinhardtii v5.6	https://phytozome-next.jgi.doe.gov/report/gene/Creinhardtii_v5_6/Cre09.g402108 https://phytozome-next.jgi.doe.gov/jbrowse/index.html?data=genomes%2FCreinhardtii_v5_6&loc=Cre09.g402108	Cre09.g402108 - Piezo R-Ras-binding domain membrane protein
C.reinhardtii v5.6	https://phytozome-next.jgi.doe.gov/report/gene/Creinhardtii_v5_6/Cre13.g607100 https://phytozome-next.jgi.doe.gov/jbrowse/index.html?data=genomes%2FCreinhardtii_v5_6&loc=Cre13.g607100	Cre13.g607100 - Adenylate/guanylate cyclase
C.reinhardtii v5.6	https://phytozome-next.jgi.doe.gov/report/gene/Creinhardtii_v5_6/Cre16.g666550 https://phytozome-next.jgi.doe.gov/jbrowse/index.html?data=genomes%2FCreinhardtii_v5_6&loc=Cre16.g666550	Cre16.g666550 - SOUL heme-binding protein
C.reinhardtii v5.6	https://phytozome-next.jgi.doe.gov/report/gene/Creinhardtii_v5_6/Cre01.g042750 https://phytozome-next.jgi.doe.gov/jbrowse/index.html?data=genomes%2FCreinhardtii_v5_6&loc=Cre01.g042750	Cre01.g042750 - Aconitate hydratase
C.reinhardtii v5.6	https://phytozome-next.jgi.doe.gov/report/gene/Creinhardtii_v5_6/Cre01.g042200 https://phytozome-next.jgi.doe.gov/jbrowse/index.html?data=genomes%2FCreinhardtii_v5_6&loc=Cre01.g042200	Cre01.g042200
C.reinhardtii v5.6	https://phytozome-next.jgi.doe.gov/report/gene/Creinhardtii_v5_6/Cre12.g501800 https://phytozome-next.jgi.doe.gov/jbrowse/index.html?data=genomes%2FCreinhardtii_v5_6&loc=Cre12.g501800	Cre12.g501800 - (1 of 1) PTHR13193//PTHR13193:SF0 - CGI-140 // PROTEIN ASTERIX
C.reinhardtii v5.6	https://phytozome-next.jgi.doe.gov/report/gene/Creinhardtii_v5_6/Cre13.g568200 https://phytozome-next.jgi.doe.gov/jbrowse/index.html?data=genomes%2FCreinhardtii_v5_6&loc=Cre13.g568200	Cre13.g568200 - Arabinose chain extension enzyme like protein 1
C.reinhardtii v5.6	https://phytozome-next.jgi.doe.gov/report/gene/Creinhardtii_v5_6/Cre12.g500350 https://phytozome-next.jgi.doe.gov/jbrowse/index.html?data=genomes%2FCreinhardtii_v5_6&loc=Cre12.g500350	Cre12.g500350 - Serine/threonine-specific protein phosphatase/bis(5-nucleosyl)-tetraphosphatase
C.reinhardtii v5.6	https://phytozome-next.jgi.doe.gov/report/gene/Creinhardtii_v5_6/Cre17.g743397 https://phytozome-next.jgi.doe.gov/jbrowse/index.html?data=genomes%2FCreinhardtii_v5_6&loc=Cre17.g743397	Cre17.g743397
C.reinhardtii v5.6	https://phytozome-next.jgi.doe.gov/report/gene/Creinhardtii_v5_6/Cre06.g250550 https://phytozome-next.jgi.doe.gov/jbrowse/index.html?data=genomes%2FCreinhardtii_v5_6&loc=Cre06.g250550	Cre06.g250550
C.reinhardtii v5.6	https://phytozome-next.jgi.doe.gov/report/gene/Creinhardtii_v5_6/Cre16.g689087 https://phytozome-next.jgi.doe.gov/jbrowse/index.html?data=genomes%2FCreinhardtii_v5_6&loc=Cre16.g689087	Cre16.g689087 - related to reticulon
C.reinhardtii v5.6	https://phytozome-next.jgi.doe.gov/report/gene/Creinhardtii_v5_6/Cre14.g617276 https://phytozome-next.jgi.doe.gov/jbrowse/index.html?data=genomes%2FCreinhardtii_v5_6&loc=Cre14.g617276	Cre14.g617276
C.reinhardtii v5.6	https://phytozome-next.jgi.doe.gov/report/gene/Creinhardtii_v5_6/Cre03.g203600 https://phytozome-next.jgi.doe.gov/jbrowse/index.html?data=genomes%2FCreinhardtii_v5_6&loc=Cre03.g203600	Cre03.g203600 - Glycerophosphoryl diester phosphodiesterase, probably a phospholipase C
C.reinhardtii v5.6	https://phytozome-next.jgi.doe.gov/report/gene/Creinhardtii_v5_6/Cre10.g455050 https://phytozome-next.jgi.doe.gov/jbrowse/index.html?data=genomes%2FCreinhardtii_v5_6&loc=Cre10.g455050	Cre10.g455050 - (1 of 3) PTHR11220:SF1 - HEME-BINDING PROTEIN 1
C.reinhardtii v5.6	https://phytozome-next.jgi.doe.gov/report/gene/Creinhardtii_v5_6/Cre17.g711650 https://phytozome-next.jgi.doe.gov/jbrowse/index.html?data=genomes%2FCreinhardtii_v5_6&loc=Cre17.g711650	Cre17.g711650 - Nuclear distribution/movement family protein
C.reinhardtii v5.6	https://phytozome-next.jgi.doe.gov/report/gene/Creinhardtii_v5_6/Cre09.g388353 https://phytozome-next.jgi.doe.gov/jbrowse/index.html?data=genomes%2FCreinhardtii_v5_6&loc=Cre09.g388353	Cre09.g388353 - Pherophorin-chlamydomonas homolog 34
C.reinhardtii v5.6	https://phytozome-next.jgi.doe.gov/report/gene/Creinhardtii_v5_6/Cre14.g628650 https://phytozome-next.jgi.doe.gov/jbrowse/index.html?data=genomes%2FCreinhardtii_v5_6&loc=Cre14.g628650	Cre14.g628650 - NADP malic enzyme
C.reinhardtii v5.6	https://phytozome-next.jgi.doe.gov/report/gene/Creinhardtii_v5_6/Cre16.g691202 https://phytozome-next.jgi.doe.gov/jbrowse/index.html?data=genomes%2FCreinhardtii_v5_6&loc=Cre16.g691202	Cre16.g691202
C.reinhardtii v5.6	https://phytozome-next.jgi.doe.gov/report/gene/Creinhardtii_v5_6/Cre09.g403400 https://phytozome-next.jgi.doe.gov/jbrowse/index.html?data=genomes%2FCreinhardtii_v5_6&loc=Cre09.g403400	Cre09.g403400 - (1 of 2) PF13637//PF13920 - Ankyrin repeats (many copies) (Ank_4) // Zinc finger, C3HC4 type (RING finger) (zf-C3HC4_3)
C.reinhardtii v5.6	https://phytozome-next.jgi.doe.gov/report/gene/Creinhardtii_v5_6/Cre06.g278286 https://phytozome-next.jgi.doe.gov/jbrowse/index.html?data=genomes%2FCreinhardtii_v5_6&loc=Cre06.g278286	Cre06.g278286 - (1 of 121) 2.7.7.49 - RNA-directed DNA polymerase / Revertase
C.reinhardtii v5.6	https://phytozome-next.jgi.doe.gov/report/gene/Creinhardtii_v5_6/Cre13.g564400 https://phytozome-next.jgi.doe.gov/jbrowse/index.html?data=genomes%2FCreinhardtii_v5_6&loc=Cre13.g564400	Cre13.g564400 - Flagellar Associated Protein 161
C.reinhardtii v5.6	https://phytozome-next.jgi.doe.gov/report/gene/Creinhardtii_v5_6/Cre16.g691400 https://phytozome-next.jgi.doe.gov/jbrowse/index.html?data=genomes%2FCreinhardtii_v5_6&loc=Cre16.g691400	Cre16.g691400 - (1 of 39) PTHR12298 - PCDC2 PROGRAMMED CELL DEATH PROTEIN 2 -RELATED
C.reinhardtii v5.6	https://phytozome-next.jgi.doe.gov/report/gene/Creinhardtii_v5_6/Cre02.g087800 https://phytozome-next.jgi.doe.gov/jbrowse/index.html?data=genomes%2FCreinhardtii_v5_6&loc=Cre02.g087800	Cre02.g087800 - Protein tyrosine kinase
C.reinhardtii v5.6	https://phytozome-next.jgi.doe.gov/report/gene/Creinhardtii_v5_6/Cre17.g710871 https://phytozome-next.jgi.doe.gov/jbrowse/index.html?data=genomes%2FCreinhardtii_v5_6&loc=Cre17.g710871	Cre17.g710871
C.reinhardtii v5.6	https://phytozome-next.jgi.doe.gov/report/gene/Creinhardtii_v5_6/Cre09.g402812 https://phytozome-next.jgi.doe.gov/jbrowse/index.html?data=genomes%2FCreinhardtii_v5_6&loc=Cre09.g402812	Cre09.g402812
C.reinhardtii v5.6	https://phytozome-next.jgi.doe.gov/report/gene/Creinhardtii_v5_6/Cre14.g624800 https://phytozome-next.jgi.doe.gov/jbrowse/index.html?data=genomes%2FCreinhardtii_v5_6&loc=Cre14.g624800	Cre14.g624800 - (1 of 1) PTHR11188 - ARRESTIN DOMAIN CONTAINING PROTEIN
C.reinhardtii v5.6	https://phytozome-next.jgi.doe.gov/report/gene/Creinhardtii_v5_6/Cre08.g381650 https://phytozome-next.jgi.doe.gov/jbrowse/index.html?data=genomes%2FCreinhardtii_v5_6&loc=Cre08.g381650	Cre08.g381650 - (1 of 1) PTHR12265:SF0 - TRANSMEMBRANE PROTEIN 53
C.reinhardtii v5.6	https://phytozome-next.jgi.doe.gov/report/gene/Creinhardtii_v5_6/Cre02.g115150 https://phytozome-next.jgi.doe.gov/jbrowse/index.html?data=genomes%2FCreinhardtii_v5_6&loc=Cre02.g115150	Cre02.g115150 - (1 of 1) PTHR11266//PTHR11266:SF21 - PEROXISOMAL MEMBRANE PROTEIN 2, PXMP2 MPV17 // SUBFAMILY NOT NAMED
C.reinhardtii v5.6	https://phytozome-next.jgi.doe.gov/report/gene/Creinhardtii_v5_6/Cre16.g661750 https://phytozome-next.jgi.doe.gov/jbrowse/index.html?data=genomes%2FCreinhardtii_v5_6&loc=Cre16.g661750	Cre16.g661750 - (1 of 2) PF08332 - Calcium/calmodulin dependent protein kinase II association domain (CaMKII_AD)
C.reinhardtii v5.6	https://phytozome-next.jgi.doe.gov/report/gene/Creinhardtii_v5_6/Cre03.g207901 https://phytozome-next.jgi.doe.gov/jbrowse/index.html?data=genomes%2FCreinhardtii_v5_6&loc=Cre03.g207901	Cre03.g207901 - (1 of 5) 3.6.4.1 - Myosin ATPase / Actomyosin
C.reinhardtii v5.6	https://phytozome-next.jgi.doe.gov/report/gene/Creinhardtii_v5_6/Cre17.g742350 https://phytozome-next.jgi.doe.gov/jbrowse/index.html?data=genomes%2FCreinhardtii_v5_6&loc=Cre17.g742350	Cre17.g742350
C.reinhardtii v5.6	https://phytozome-next.jgi.doe.gov/report/gene/Creinhardtii_v5_6/Cre06.g310050 https://phytozome-next.jgi.doe.gov/jbrowse/index.html?data=genomes%2FCreinhardtii_v5_6&loc=Cre06.g310050	Cre06.g310050 - Conserved in the Plant Lineage
C.reinhardtii v5.6	https://phytozome-next.jgi.doe.gov/report/gene/Creinhardtii_v5_6/Cre01.g014600 https://phytozome-next.jgi.doe.gov/jbrowse/index.html?data=genomes%2FCreinhardtii_v5_6&loc=Cre01.g014600	Cre01.g014600 - Casein kinase-related Ser/Thr kinase
C.reinhardtii v5.6	https://phytozome-next.jgi.doe.gov/report/gene/Creinhardtii_v5_6/Cre02.g082500 https://phytozome-next.jgi.doe.gov/jbrowse/index.html?data=genomes%2FCreinhardtii_v5_6&loc=Cre02.g082500	Cre02.g082500 - Photosystem I reaction center subunit N
C.reinhardtii v5.6	https://phytozome-next.jgi.doe.gov/report/gene/Creinhardtii_v5_6/Cre09.g386739 https://phytozome-next.jgi.doe.gov/jbrowse/index.html?data=genomes%2FCreinhardtii_v5_6&loc=Cre09.g386739	Cre09.g386739
C.reinhardtii v5.6	https://phytozome-next.jgi.doe.gov/report/gene/Creinhardtii_v5_6/Cre03.g145487 https://phytozome-next.jgi.doe.gov/jbrowse/index.html?data=genomes%2FCreinhardtii_v5_6&loc=Cre03.g145487	Cre03.g145487 - (1 of 14) KOG1003 - Actin filament-coating protein tropomyosin
C.reinhardtii v5.6	https://phytozome-next.jgi.doe.gov/report/gene/Creinhardtii_v5_6/Cre17.g724873 https://phytozome-next.jgi.doe.gov/jbrowse/index.html?data=genomes%2FCreinhardtii_v5_6&loc=Cre17.g724873	Cre17.g724873
C.reinhardtii v5.6	https://phytozome-next.jgi.doe.gov/report/gene/Creinhardtii_v5_6/Cre17.g721000 https://phytozome-next.jgi.doe.gov/jbrowse/index.html?data=genomes%2FCreinhardtii_v5_6&loc=Cre17.g721000	Cre17.g721000 - (1 of 2) PTHR19229//PTHR19229:SF127 - ATP-BINDING CASSETTE TRANSPORTER SUBFAMILY A ABCA // SUBFAMILY NOT NAMED
C.reinhardtii v5.6	https://phytozome-next.jgi.doe.gov/report/gene/Creinhardtii_v5_6/Cre01.g038400 https://phytozome-next.jgi.doe.gov/jbrowse/index.html?data=genomes%2FCreinhardtii_v5_6&loc=Cre01.g038400	Cre01.g038400 - Calreticulin 2, calcium-binding protein
C.reinhardtii v5.6	https://phytozome-next.jgi.doe.gov/report/gene/Creinhardtii_v5_6/Cre16.g691350 https://phytozome-next.jgi.doe.gov/jbrowse/index.html?data=genomes%2FCreinhardtii_v5_6&loc=Cre16.g691350	Cre16.g691350 - (1 of 546) 2.7.11.1 - Non-specific serine/threonine protein kinase / Threonine-specific protein kinase
C.reinhardtii v5.6	https://phytozome-next.jgi.doe.gov/report/gene/Creinhardtii_v5_6/Cre09.g397771 https://phytozome-next.jgi.doe.gov/jbrowse/index.html?data=genomes%2FCreinhardtii_v5_6&loc=Cre09.g397771	Cre09.g397771 - OctotricoPeptide Repeat Protein
C.reinhardtii v5.6	https://phytozome-next.jgi.doe.gov/report/gene/Creinhardtii_v5_6/Cre14.g626634 https://phytozome-next.jgi.doe.gov/jbrowse/index.html?data=genomes%2FCreinhardtii_v5_6&loc=Cre14.g626634	Cre14.g626634 - (1 of 1) K15450 - tRNA wybutosine-synthesizing protein 3 [EC:2.1.1.282] (TYW3)
C.reinhardtii v5.6	https://phytozome-next.jgi.doe.gov/report/gene/Creinhardtii_v5_6/Cre01.g023787 https://phytozome-next.jgi.doe.gov/jbrowse/index.html?data=genomes%2FCreinhardtii_v5_6&loc=Cre01.g023787	Cre01.g023787 - (1 of 3) PTHR19211:SF15 - ATP-BINDING CASSETTE SUB-FAMILY F MEMBER 2
C.reinhardtii v5.6	https://phytozome-next.jgi.doe.gov/report/gene/Creinhardtii_v5_6/Cre12.g501717 https://phytozome-next.jgi.doe.gov/jbrowse/index.html?data=genomes%2FCreinhardtii_v5_6&loc=Cre12.g501717	Cre12.g501717
C.reinhardtii v5.6	https://phytozome-next.jgi.doe.gov/report/gene/Creinhardtii_v5_6/Cre02.g074200 https://phytozome-next.jgi.doe.gov/jbrowse/index.html?data=genomes%2FCreinhardtii_v5_6&loc=Cre02.g074200	Cre02.g074200
C.reinhardtii v5.6	https://phytozome-next.jgi.doe.gov/report/gene/Creinhardtii_v5_6/Cre01.g002400 https://phytozome-next.jgi.doe.gov/jbrowse/index.html?data=genomes%2FCreinhardtii_v5_6&loc=Cre01.g002400	Cre01.g002400 - Triacylglycerol lipase
C.reinhardtii v5.6	https://phytozome-next.jgi.doe.gov/report/gene/Creinhardtii_v5_6/Cre07.g324932 https://phytozome-next.jgi.doe.gov/jbrowse/index.html?data=genomes%2FCreinhardtii_v5_6&loc=Cre07.g324932	Cre07.g324932 - (1 of 104) 2.7.11.25 - Mitogen-activated protein kinase kinase kinase / MLTK
C.reinhardtii v5.6	https://phytozome-next.jgi.doe.gov/report/gene/Creinhardtii_v5_6/Cre13.g568025 https://phytozome-next.jgi.doe.gov/jbrowse/index.html?data=genomes%2FCreinhardtii_v5_6&loc=Cre13.g568025	Cre13.g568025 - (1 of 1) PTHR15590:SF0 - CX9C MOTIF-CONTAINING PROTEIN 4
C.reinhardtii v5.6	https://phytozome-next.jgi.doe.gov/report/gene/Creinhardtii_v5_6/Cre04.g223200 https://phytozome-next.jgi.doe.gov/jbrowse/index.html?data=genomes%2FCreinhardtii_v5_6&loc=Cre04.g223200	Cre04.g223200 - (1 of 18) K08824 - cyclin-dependent kinase-like [EC:2.7.11.22] (CDKL)
C.reinhardtii v5.6	https://phytozome-next.jgi.doe.gov/report/gene/Creinhardtii_v5_6/Cre17.g709800 https://phytozome-next.jgi.doe.gov/jbrowse/index.html?data=genomes%2FCreinhardtii_v5_6&loc=Cre17.g709800	Cre17.g709800 - RegA/RlsA-like protein
C.reinhardtii v5.6	https://phytozome-next.jgi.doe.gov/report/gene/Creinhardtii_v5_6/Cre07.g354700 https://phytozome-next.jgi.doe.gov/jbrowse/index.html?data=genomes%2FCreinhardtii_v5_6&loc=Cre07.g354700	Cre07.g354700 - Chlamydomonadale-specific family C protein
C.reinhardtii v5.6	https://phytozome-next.jgi.doe.gov/report/gene/Creinhardtii_v5_6/Cre12.g555050 https://phytozome-next.jgi.doe.gov/jbrowse/index.html?data=genomes%2FCreinhardtii_v5_6&loc=Cre12.g555050	Cre12.g555050 - Crossover junction endonuclease
C.reinhardtii v5.6	https://phytozome-next.jgi.doe.gov/report/gene/Creinhardtii_v5_6/Cre17.g730750 https://phytozome-next.jgi.doe.gov/jbrowse/index.html?data=genomes%2FCreinhardtii_v5_6&loc=Cre17.g730750	Cre17.g730750 - (1 of 1) PTHR10913:SF47 - FOLLISTATIN
C.reinhardtii v5.6	https://phytozome-next.jgi.doe.gov/report/gene/Creinhardtii_v5_6/Cre12.g503850 https://phytozome-next.jgi.doe.gov/jbrowse/index.html?data=genomes%2FCreinhardtii_v5_6&loc=Cre12.g503850	Cre12.g503850 - ARF-like GTPase
C.reinhardtii v5.6	https://phytozome-next.jgi.doe.gov/report/gene/Creinhardtii_v5_6/Cre17.g713150 https://phytozome-next.jgi.doe.gov/jbrowse/index.html?data=genomes%2FCreinhardtii_v5_6&loc=Cre17.g713150	Cre17.g713150 - (1 of 20) PF02469 - Fasciclin domain (Fasciclin)
C.reinhardtii v5.6	https://phytozome-next.jgi.doe.gov/report/gene/Creinhardtii_v5_6/Cre03.g176200 https://phytozome-next.jgi.doe.gov/jbrowse/index.html?data=genomes%2FCreinhardtii_v5_6&loc=Cre03.g176200	Cre03.g176200 - (1 of 1) PTHR22904//PTHR22904:SF364 - TPR REPEAT CONTAINING PROTEIN // SUBFAMILY NOT NAMED
C.reinhardtii v5.6	https://phytozome-next.jgi.doe.gov/report/gene/Creinhardtii_v5_6/Cre05.g246752 https://phytozome-next.jgi.doe.gov/jbrowse/index.html?data=genomes%2FCreinhardtii_v5_6&loc=Cre05.g246752	Cre05.g246752
C.reinhardtii v5.6	https://phytozome-next.jgi.doe.gov/report/gene/Creinhardtii_v5_6/Cre08.g371879 https://phytozome-next.jgi.doe.gov/jbrowse/index.html?data=genomes%2FCreinhardtii_v5_6&loc=Cre08.g371879	Cre08.g371879
C.reinhardtii v5.6	https://phytozome-next.jgi.doe.gov/report/gene/Creinhardtii_v5_6/Cre04.g220150 https://phytozome-next.jgi.doe.gov/jbrowse/index.html?data=genomes%2FCreinhardtii_v5_6&loc=Cre04.g220150	Cre04.g220150
C.reinhardtii v5.6	https://phytozome-next.jgi.doe.gov/report/gene/Creinhardtii_v5_6/Cre02.g079005 https://phytozome-next.jgi.doe.gov/jbrowse/index.html?data=genomes%2FCreinhardtii_v5_6&loc=Cre02.g079005	Cre02.g079005
C.reinhardtii v5.6	https://phytozome-next.jgi.doe.gov/report/gene/Creinhardtii_v5_6/Cre43.g760497 https://phytozome-next.jgi.doe.gov/jbrowse/index.html?data=genomes%2FCreinhardtii_v5_6&loc=Cre43.g760497	Cre43.g760497 - (1 of 1) PTHR11638//PTHR11638:SF96 - ATP-DEPENDENT CLP PROTEASE // SUBFAMILY NOT NAMED
C.reinhardtii v5.6	https://phytozome-next.jgi.doe.gov/report/gene/Creinhardtii_v5_6/Cre12.g539850 https://phytozome-next.jgi.doe.gov/jbrowse/index.html?data=genomes%2FCreinhardtii_v5_6&loc=Cre12.g539850	Cre12.g539850
C.reinhardtii v5.6	https://phytozome-next.jgi.doe.gov/report/gene/Creinhardtii_v5_6/Cre09.g399775 https://phytozome-next.jgi.doe.gov/jbrowse/index.html?data=genomes%2FCreinhardtii_v5_6&loc=Cre09.g399775	Cre09.g399775 - (1 of 121) 2.7.7.49 - RNA-directed DNA polymerase / Revertase
C.reinhardtii v5.6	https://phytozome-next.jgi.doe.gov/report/gene/Creinhardtii_v5_6/Cre16.g685451 https://phytozome-next.jgi.doe.gov/jbrowse/index.html?data=genomes%2FCreinhardtii_v5_6&loc=Cre16.g685451	Cre16.g685451
C.reinhardtii v5.6	https://phytozome-next.jgi.doe.gov/report/gene/Creinhardtii_v5_6/Cre05.g232304 https://phytozome-next.jgi.doe.gov/jbrowse/index.html?data=genomes%2FCreinhardtii_v5_6&loc=Cre05.g232304	Cre05.g232304
C.reinhardtii v5.6	https://phytozome-next.jgi.doe.gov/report/gene/Creinhardtii_v5_6/Cre09.g414700 https://phytozome-next.jgi.doe.gov/jbrowse/index.html?data=genomes%2FCreinhardtii_v5_6&loc=Cre09.g414700	Cre09.g414700
C.reinhardtii v5.6	https://phytozome-next.jgi.doe.gov/report/gene/Creinhardtii_v5_6/Cre03.g206145 https://phytozome-next.jgi.doe.gov/jbrowse/index.html?data=genomes%2FCreinhardtii_v5_6&loc=Cre03.g206145	Cre03.g206145
C.reinhardtii v5.6	https://phytozome-next.jgi.doe.gov/report/gene/Creinhardtii_v5_6/Cre02.g096050 https://phytozome-next.jgi.doe.gov/jbrowse/index.html?data=genomes%2FCreinhardtii_v5_6&loc=Cre02.g096050	Cre02.g096050 - (1 of 3) PTHR30545:SF2 - SUGAR FERMENTATION STIMULATION PROTEIN A
C.reinhardtii v5.6	https://phytozome-next.jgi.doe.gov/report/gene/Creinhardtii_v5_6/Cre09.g402450 https://phytozome-next.jgi.doe.gov/jbrowse/index.html?data=genomes%2FCreinhardtii_v5_6&loc=Cre09.g402450	Cre09.g402450 - (1 of 1) 3.6.4.8 - Proteasome ATPase / RP triple-A protein
C.reinhardtii v5.6	https://phytozome-next.jgi.doe.gov/report/gene/Creinhardtii_v5_6/Cre15.g636500 https://phytozome-next.jgi.doe.gov/jbrowse/index.html?data=genomes%2FCreinhardtii_v5_6&loc=Cre15.g636500	Cre15.g636500
C.reinhardtii v5.6	https://phytozome-next.jgi.doe.gov/report/gene/Creinhardtii_v5_6/Cre14.g627466 https://phytozome-next.jgi.doe.gov/jbrowse/index.html?data=genomes%2FCreinhardtii_v5_6&loc=Cre14.g627466	Cre14.g627466
C.reinhardtii v5.6	https://phytozome-next.jgi.doe.gov/report/gene/Creinhardtii_v5_6/Cre12.g501750 https://phytozome-next.jgi.doe.gov/jbrowse/index.html?data=genomes%2FCreinhardtii_v5_6&loc=Cre12.g501750	Cre12.g501750
C.reinhardtii v5.6	https://phytozome-next.jgi.doe.gov/report/gene/Creinhardtii_v5_6/Cre06.g254250 https://phytozome-next.jgi.doe.gov/jbrowse/index.html?data=genomes%2FCreinhardtii_v5_6&loc=Cre06.g254250	Cre06.g254250
C.reinhardtii v5.6	https://phytozome-next.jgi.doe.gov/report/gene/Creinhardtii_v5_6/Cre13.g591100 https://phytozome-next.jgi.doe.gov/jbrowse/index.html?data=genomes%2FCreinhardtii_v5_6&loc=Cre13.g591100	Cre13.g591100 - Predicted protein with mechanosensitive ion channel domain
C.reinhardtii v5.6	https://phytozome-next.jgi.doe.gov/report/gene/Creinhardtii_v5_6/Cre01.g054850 https://phytozome-next.jgi.doe.gov/jbrowse/index.html?data=genomes%2FCreinhardtii_v5_6&loc=Cre01.g054850	Cre01.g054850
C.reinhardtii v5.6	https://phytozome-next.jgi.doe.gov/report/gene/Creinhardtii_v5_6/Cre11.g480000 https://phytozome-next.jgi.doe.gov/jbrowse/index.html?data=genomes%2FCreinhardtii_v5_6&loc=Cre11.g480000	Cre11.g480000 - (1 of 2) PF02845 - CUE domain (CUE)
C.reinhardtii v5.6	https://phytozome-next.jgi.doe.gov/report/gene/Creinhardtii_v5_6/Cre16.g686002 https://phytozome-next.jgi.doe.gov/jbrowse/index.html?data=genomes%2FCreinhardtii_v5_6&loc=Cre16.g686002	Cre16.g686002 - (1 of 5) PTHR12907 - EGL NINE HOMOLOG-RELATED
C.reinhardtii v5.6	https://phytozome-next.jgi.doe.gov/report/gene/Creinhardtii_v5_6/Cre04.g218950 https://phytozome-next.jgi.doe.gov/jbrowse/index.html?data=genomes%2FCreinhardtii_v5_6&loc=Cre04.g218950	Cre04.g218950 - (1 of 19) PTHR24188 - ANKYRIN REPEAT PROTEIN
C.reinhardtii v5.6	https://phytozome-next.jgi.doe.gov/report/gene/Creinhardtii_v5_6/Cre36.g759747 https://phytozome-next.jgi.doe.gov/jbrowse/index.html?data=genomes%2FCreinhardtii_v5_6&loc=Cre36.g759747	Cre36.g759747
C.reinhardtii v5.6	https://phytozome-next.jgi.doe.gov/report/gene/Creinhardtii_v5_6/Cre02.g086456 https://phytozome-next.jgi.doe.gov/jbrowse/index.html?data=genomes%2FCreinhardtii_v5_6&loc=Cre02.g086456	Cre02.g086456
C.reinhardtii v5.6	https://phytozome-next.jgi.doe.gov/report/gene/Creinhardtii_v5_6/Cre04.g214750 https://phytozome-next.jgi.doe.gov/jbrowse/index.html?data=genomes%2FCreinhardtii_v5_6&loc=Cre04.g214750	Cre04.g214750 - Endosomal R-SNARE protein, VAMP-like family (R.III)
C.reinhardtii v5.6	https://phytozome-next.jgi.doe.gov/report/gene/Creinhardtii_v5_6/Cre10.g465350 https://phytozome-next.jgi.doe.gov/jbrowse/index.html?data=genomes%2FCreinhardtii_v5_6&loc=Cre10.g465350	Cre10.g465350
C.reinhardtii v5.6	https://phytozome-next.jgi.doe.gov/report/gene/Creinhardtii_v5_6/Cre07.g354550 https://phytozome-next.jgi.doe.gov/jbrowse/index.html?data=genomes%2FCreinhardtii_v5_6&loc=Cre07.g354550	Cre07.g354550 - (1 of 1) 2.3.1.136 - Polysialic-acid O-acetyltransferase
C.reinhardtii v5.6	https://phytozome-next.jgi.doe.gov/report/gene/Creinhardtii_v5_6/Cre02.g095055 https://phytozome-next.jgi.doe.gov/jbrowse/index.html?data=genomes%2FCreinhardtii_v5_6&loc=Cre02.g095055	Cre02.g095055
C.reinhardtii v5.6	https://phytozome-next.jgi.doe.gov/report/gene/Creinhardtii_v5_6/Cre04.g224550 https://phytozome-next.jgi.doe.gov/jbrowse/index.html?data=genomes%2FCreinhardtii_v5_6&loc=Cre04.g224550	Cre04.g224550 - GT90 family protein 37
C.reinhardtii v5.6	https://phytozome-next.jgi.doe.gov/report/gene/Creinhardtii_v5_6/Cre12.g505151 https://phytozome-next.jgi.doe.gov/jbrowse/index.html?data=genomes%2FCreinhardtii_v5_6&loc=Cre12.g505151	Cre12.g505151
C.reinhardtii v5.6	https://phytozome-next.jgi.doe.gov/report/gene/Creinhardtii_v5_6/Cre10.g466100 https://phytozome-next.jgi.doe.gov/jbrowse/index.html?data=genomes%2FCreinhardtii_v5_6&loc=Cre10.g466100	Cre10.g466100
C.reinhardtii v5.6	https://phytozome-next.jgi.doe.gov/report/gene/Creinhardtii_v5_6/Cre17.g710351 https://phytozome-next.jgi.doe.gov/jbrowse/index.html?data=genomes%2FCreinhardtii_v5_6&loc=Cre17.g710351	Cre17.g710351 - (1 of 10) PTHR12270:SF6 - GLYCOSYLTRANSFERASE-LIKE PROTEIN LARGE
C.reinhardtii v5.6	https://phytozome-next.jgi.doe.gov/report/gene/Creinhardtii_v5_6/Cre06.g289700 https://phytozome-next.jgi.doe.gov/jbrowse/index.html?data=genomes%2FCreinhardtii_v5_6&loc=Cre06.g289700	Cre06.g289700 - Component of TRAPP complex
C.reinhardtii v5.6	https://phytozome-next.jgi.doe.gov/report/gene/Creinhardtii_v5_6/Cre12.g548201 https://phytozome-next.jgi.doe.gov/jbrowse/index.html?data=genomes%2FCreinhardtii_v5_6&loc=Cre12.g548201	Cre12.g548201
C.reinhardtii v5.6	https://phytozome-next.jgi.doe.gov/report/gene/Creinhardtii_v5_6/Cre01.g020050 https://phytozome-next.jgi.doe.gov/jbrowse/index.html?data=genomes%2FCreinhardtii_v5_6&loc=Cre01.g020050	Cre01.g020050
C.reinhardtii v5.6	https://phytozome-next.jgi.doe.gov/report/gene/Creinhardtii_v5_6/Cre07.g324050 https://phytozome-next.jgi.doe.gov/jbrowse/index.html?data=genomes%2FCreinhardtii_v5_6&loc=Cre07.g324050	Cre07.g324050 - Ubiquitin ligase SCF complex subunit Cullin
C.reinhardtii v5.6	https://phytozome-next.jgi.doe.gov/report/gene/Creinhardtii_v5_6/Cre07.g318600 https://phytozome-next.jgi.doe.gov/jbrowse/index.html?data=genomes%2FCreinhardtii_v5_6&loc=Cre07.g318600	Cre07.g318600 - Heat shock protein 22H
C.reinhardtii v5.6	https://phytozome-next.jgi.doe.gov/report/gene/Creinhardtii_v5_6/Cre03.g150101 https://phytozome-next.jgi.doe.gov/jbrowse/index.html?data=genomes%2FCreinhardtii_v5_6&loc=Cre03.g150101	Cre03.g150101 - Nitrate/nitrite transporter
C.reinhardtii v5.6	https://phytozome-next.jgi.doe.gov/report/gene/Creinhardtii_v5_6/Cre14.g632775 https://phytozome-next.jgi.doe.gov/jbrowse/index.html?data=genomes%2FCreinhardtii_v5_6&loc=Cre14.g632775	Cre14.g632775 - (1 of 1) K03035 - 26S proteasome regulatory subunit N5 (PSMD12, RPN5)
C.reinhardtii v5.6	https://phytozome-next.jgi.doe.gov/report/gene/Creinhardtii_v5_6/Cre07.g353700 https://phytozome-next.jgi.doe.gov/jbrowse/index.html?data=genomes%2FCreinhardtii_v5_6&loc=Cre07.g353700	Cre07.g353700
C.reinhardtii v5.6	https://phytozome-next.jgi.doe.gov/report/gene/Creinhardtii_v5_6/Cre02.g099550 https://phytozome-next.jgi.doe.gov/jbrowse/index.html?data=genomes%2FCreinhardtii_v5_6&loc=Cre02.g099550	Cre02.g099550 - (1 of 8) KOG0192//KOG1187 - Tyrosine kinase specific for activated (GTP-bound) p21cdc42Hs // Serine/threonine protein kinase
C.reinhardtii v5.6	https://phytozome-next.jgi.doe.gov/report/gene/Creinhardtii_v5_6/Cre07.g357150 https://phytozome-next.jgi.doe.gov/jbrowse/index.html?data=genomes%2FCreinhardtii_v5_6&loc=Cre07.g357150	Cre07.g357150 - Putative cytochrome P450, CYP7 superfamily
C.reinhardtii v5.6	https://phytozome-next.jgi.doe.gov/report/gene/Creinhardtii_v5_6/Cre13.g567700 https://phytozome-next.jgi.doe.gov/jbrowse/index.html?data=genomes%2FCreinhardtii_v5_6&loc=Cre13.g567700	Cre13.g567700 - Histone H2A variant
C.reinhardtii v5.6	https://phytozome-next.jgi.doe.gov/report/gene/Creinhardtii_v5_6/Cre14.g629241 https://phytozome-next.jgi.doe.gov/jbrowse/index.html?data=genomes%2FCreinhardtii_v5_6&loc=Cre14.g629241	Cre14.g629241 - Adenylate/guanylate cyclase
C.reinhardtii v5.6	https://phytozome-next.jgi.doe.gov/report/gene/Creinhardtii_v5_6/Cre03.g196900 https://phytozome-next.jgi.doe.gov/jbrowse/index.html?data=genomes%2FCreinhardtii_v5_6&loc=Cre03.g196900	Cre03.g196900 - (1 of 1) PTHR10809//PTHR10809:SF6 - VESICLE-ASSOCIATED MEMBRANE PROTEIN-ASSOCIATED PROTEIN // AT11025P-RELATED
C.reinhardtii v5.6	https://phytozome-next.jgi.doe.gov/report/gene/Creinhardtii_v5_6/Cre14.g631600 https://phytozome-next.jgi.doe.gov/jbrowse/index.html?data=genomes%2FCreinhardtii_v5_6&loc=Cre14.g631600	Cre14.g631600 - (1 of 1) 1.5.1.40 - 8-hydroxy-5-deazaflavin:NADPH oxidoreductase
C.reinhardtii v5.6	https://phytozome-next.jgi.doe.gov/report/gene/Creinhardtii_v5_6/Cre16.g693819 https://phytozome-next.jgi.doe.gov/jbrowse/index.html?data=genomes%2FCreinhardtii_v5_6&loc=Cre16.g693819	Cre16.g693819 - PWR motif protein
C.reinhardtii v5.6	https://phytozome-next.jgi.doe.gov/report/gene/Creinhardtii_v5_6/Cre01.g048600 https://phytozome-next.jgi.doe.gov/jbrowse/index.html?data=genomes%2FCreinhardtii_v5_6&loc=Cre01.g048600	Cre01.g048600
C.reinhardtii v5.6	https://phytozome-next.jgi.doe.gov/report/gene/Creinhardtii_v5_6/Cre08.g379750 https://phytozome-next.jgi.doe.gov/jbrowse/index.html?data=genomes%2FCreinhardtii_v5_6&loc=Cre08.g379750	Cre08.g379750 - (1 of 1) K19385 - transmembrane protein 216 (TMEM216)
C.reinhardtii v5.6	https://phytozome-next.jgi.doe.gov/report/gene/Creinhardtii_v5_6/Cre02.g085100 https://phytozome-next.jgi.doe.gov/jbrowse/index.html?data=genomes%2FCreinhardtii_v5_6&loc=Cre02.g085100	Cre02.g085100 - Adenylate/guanylate cyclase
C.reinhardtii v5.6	https://phytozome-next.jgi.doe.gov/report/gene/Creinhardtii_v5_6/Cre05.g235102 https://phytozome-next.jgi.doe.gov/jbrowse/index.html?data=genomes%2FCreinhardtii_v5_6&loc=Cre05.g235102	Cre05.g235102 - (1 of 14) PF00078//PF03372 - Reverse transcriptase (RNA-dependent DNA polymerase) (RVT_1) // Endonuclease/Exonuclease/phosphatase family (Exo_endo_phos)
C.reinhardtii v5.6	https://phytozome-next.jgi.doe.gov/report/gene/Creinhardtii_v5_6/Cre01.g043550 https://phytozome-next.jgi.doe.gov/jbrowse/index.html?data=genomes%2FCreinhardtii_v5_6&loc=Cre01.g043550	Cre01.g043550 - (1 of 19) PTHR31251:SF1 - SQUAMOSA PROMOTER-BINDING-LIKE PROTEIN 10-RELATED
C.reinhardtii v5.6	https://phytozome-next.jgi.doe.gov/report/gene/Creinhardtii_v5_6/Cre06.g295700 https://phytozome-next.jgi.doe.gov/jbrowse/index.html?data=genomes%2FCreinhardtii_v5_6&loc=Cre06.g295700	Cre06.g295700 - Minichromosome maintenance protein
C.reinhardtii v5.6	https://phytozome-next.jgi.doe.gov/report/gene/Creinhardtii_v5_6/Cre01.g007251 https://phytozome-next.jgi.doe.gov/jbrowse/index.html?data=genomes%2FCreinhardtii_v5_6&loc=Cre01.g007251	Cre01.g007251
C.reinhardtii v5.6	https://phytozome-next.jgi.doe.gov/report/gene/Creinhardtii_v5_6/Cre02.g110550 https://phytozome-next.jgi.doe.gov/jbrowse/index.html?data=genomes%2FCreinhardtii_v5_6&loc=Cre02.g110550	Cre02.g110550 - (1 of 23) PTHR10641 - MYB-LIKE DNA-BINDING PROTEIN MYB
C.reinhardtii v5.6	https://phytozome-next.jgi.doe.gov/report/gene/Creinhardtii_v5_6/Cre10.g444800 https://phytozome-next.jgi.doe.gov/jbrowse/index.html?data=genomes%2FCreinhardtii_v5_6&loc=Cre10.g444800	Cre10.g444800 - Conserved in the Green Lineage
C.reinhardtii v5.6	https://phytozome-next.jgi.doe.gov/report/gene/Creinhardtii_v5_6/Cre08.g361984 https://phytozome-next.jgi.doe.gov/jbrowse/index.html?data=genomes%2FCreinhardtii_v5_6&loc=Cre08.g361984	Cre08.g361984
C.reinhardtii v5.6	https://phytozome-next.jgi.doe.gov/report/gene/Creinhardtii_v5_6/Cre17.g714700 https://phytozome-next.jgi.doe.gov/jbrowse/index.html?data=genomes%2FCreinhardtii_v5_6&loc=Cre17.g714700	Cre17.g714700 - (1 of 20) PTHR13140 - MYOSIN
C.reinhardtii v5.6	https://phytozome-next.jgi.doe.gov/report/gene/Creinhardtii_v5_6/Cre08.g373350 https://phytozome-next.jgi.doe.gov/jbrowse/index.html?data=genomes%2FCreinhardtii_v5_6&loc=Cre08.g373350	Cre08.g373350 - (1 of 121) 2.7.7.49 - RNA-directed DNA polymerase / Revertase
C.reinhardtii v5.6	https://phytozome-next.jgi.doe.gov/report/gene/Creinhardtii_v5_6/Cre12.g494800 https://phytozome-next.jgi.doe.gov/jbrowse/index.html?data=genomes%2FCreinhardtii_v5_6&loc=Cre12.g494800	Cre12.g494800 - Flagellar inner arm dynein light chain p28
C.reinhardtii v5.6	https://phytozome-next.jgi.doe.gov/report/gene/Creinhardtii_v5_6/Cre12.g489300 https://phytozome-next.jgi.doe.gov/jbrowse/index.html?data=genomes%2FCreinhardtii_v5_6&loc=Cre12.g489300	Cre12.g489300 - (1 of 1) KOG1217 - Fibrillins and related proteins containing Ca2+-binding EGF-like domains
C.reinhardtii v5.6	https://phytozome-next.jgi.doe.gov/report/gene/Creinhardtii_v5_6/Cre12.g526650 https://phytozome-next.jgi.doe.gov/jbrowse/index.html?data=genomes%2FCreinhardtii_v5_6&loc=Cre12.g526650	Cre12.g526650 - (1 of 4) KOG0192//KOG0198//KOG0581 - Tyrosine kinase specific for activated (GTP-bound) p21cdc42Hs // MEKK and related serine/threonine protein kinases // Mitogen-activated protein kinase kinase (MAP2K)
C.reinhardtii v5.6	https://phytozome-next.jgi.doe.gov/report/gene/Creinhardtii_v5_6/Cre15.g639552 https://phytozome-next.jgi.doe.gov/jbrowse/index.html?data=genomes%2FCreinhardtii_v5_6&loc=Cre15.g639552	Cre15.g639552
C.reinhardtii v5.6	https://phytozome-next.jgi.doe.gov/report/gene/Creinhardtii_v5_6/Cre14.g627477 https://phytozome-next.jgi.doe.gov/jbrowse/index.html?data=genomes%2FCreinhardtii_v5_6&loc=Cre14.g627477	Cre14.g627477 - (1 of 7) PF13476 - AAA domain (AAA_23)
C.reinhardtii v5.6	https://phytozome-next.jgi.doe.gov/report/gene/Creinhardtii_v5_6/Cre13.g563400 https://phytozome-next.jgi.doe.gov/jbrowse/index.html?data=genomes%2FCreinhardtii_v5_6&loc=Cre13.g563400	Cre13.g563400 - (1 of 1) PTHR12606//PTHR12606:SF18 - SENTRIN/SUMO-SPECIFIC PROTEASE // SUBFAMILY NOT NAMED
C.reinhardtii v5.6	https://phytozome-next.jgi.doe.gov/report/gene/Creinhardtii_v5_6/Cre11.g467528 https://phytozome-next.jgi.doe.gov/jbrowse/index.html?data=genomes%2FCreinhardtii_v5_6&loc=Cre11.g467528	Cre11.g467528 - Voltage-gated Ca2+ channel, alpha subunit
C.reinhardtii v5.6	https://phytozome-next.jgi.doe.gov/report/gene/Creinhardtii_v5_6/Cre09.g395500 https://phytozome-next.jgi.doe.gov/jbrowse/index.html?data=genomes%2FCreinhardtii_v5_6&loc=Cre09.g395500	Cre09.g395500 - Dynein assembly factor HEATR2
C.reinhardtii v5.6	https://phytozome-next.jgi.doe.gov/report/gene/Creinhardtii_v5_6/Cre04.g224700 https://phytozome-next.jgi.doe.gov/jbrowse/index.html?data=genomes%2FCreinhardtii_v5_6&loc=Cre04.g224700	Cre04.g224700 - Nitrate transporter NRT1 family
C.reinhardtii v5.6	https://phytozome-next.jgi.doe.gov/report/gene/Creinhardtii_v5_6/Cre06.g285850 https://phytozome-next.jgi.doe.gov/jbrowse/index.html?data=genomes%2FCreinhardtii_v5_6&loc=Cre06.g285850	Cre06.g285850
C.reinhardtii v5.6	https://phytozome-next.jgi.doe.gov/report/gene/Creinhardtii_v5_6/Cre01.g048400 https://phytozome-next.jgi.doe.gov/jbrowse/index.html?data=genomes%2FCreinhardtii_v5_6&loc=Cre01.g048400	Cre01.g048400 - (1 of 1) K16470 - zinc finger protein DZIP1 (DZIP1)
C.reinhardtii v5.6	https://phytozome-next.jgi.doe.gov/report/gene/Creinhardtii_v5_6/Cre01.g046950 https://phytozome-next.jgi.doe.gov/jbrowse/index.html?data=genomes%2FCreinhardtii_v5_6&loc=Cre01.g046950	Cre01.g046950
C.reinhardtii v5.6	https://phytozome-next.jgi.doe.gov/report/gene/Creinhardtii_v5_6/Cre13.g578350 https://phytozome-next.jgi.doe.gov/jbrowse/index.html?data=genomes%2FCreinhardtii_v5_6&loc=Cre13.g578350	Cre13.g578350 - Metallophosphoesterase/metallo-dependent phosphatase
C.reinhardtii v5.6	https://phytozome-next.jgi.doe.gov/report/gene/Creinhardtii_v5_6/Cre11.g477700 https://phytozome-next.jgi.doe.gov/jbrowse/index.html?data=genomes%2FCreinhardtii_v5_6&loc=Cre11.g477700	Cre11.g477700
C.reinhardtii v5.6	https://phytozome-next.jgi.doe.gov/report/gene/Creinhardtii_v5_6/Cre01.g003376 https://phytozome-next.jgi.doe.gov/jbrowse/index.html?data=genomes%2FCreinhardtii_v5_6&loc=Cre01.g003376	Cre01.g003376 - (1 of 1) K09522 - DnaJ homolog subfamily C member 2 (DNAJC2)
C.reinhardtii v5.6	https://phytozome-next.jgi.doe.gov/report/gene/Creinhardtii_v5_6/Cre02.g142266 https://phytozome-next.jgi.doe.gov/jbrowse/index.html?data=genomes%2FCreinhardtii_v5_6&loc=Cre02.g142266	Cre02.g142266 - (1 of 2) K15747 - beta-ring hydroxylase (LUT5, CYP97A3)
C.reinhardtii v5.6	https://phytozome-next.jgi.doe.gov/report/gene/Creinhardtii_v5_6/Cre04.g217977 https://phytozome-next.jgi.doe.gov/jbrowse/index.html?data=genomes%2FCreinhardtii_v5_6&loc=Cre04.g217977	Cre04.g217977 - Chlamydomonas-specific family U protein
C.reinhardtii v5.6	https://phytozome-next.jgi.doe.gov/report/gene/Creinhardtii_v5_6/Cre05.g230804 https://phytozome-next.jgi.doe.gov/jbrowse/index.html?data=genomes%2FCreinhardtii_v5_6&loc=Cre05.g230804	Cre05.g230804 - SNF2-related ATPase
C.reinhardtii v5.6	https://phytozome-next.jgi.doe.gov/report/gene/Creinhardtii_v5_6/Cre09.g392840 https://phytozome-next.jgi.doe.gov/jbrowse/index.html?data=genomes%2FCreinhardtii_v5_6&loc=Cre09.g392840	Cre09.g392840
C.reinhardtii v5.6	https://phytozome-next.jgi.doe.gov/report/gene/Creinhardtii_v5_6/Cre16.g686958 https://phytozome-next.jgi.doe.gov/jbrowse/index.html?data=genomes%2FCreinhardtii_v5_6&loc=Cre16.g686958	Cre16.g686958
C.reinhardtii v5.6	https://phytozome-next.jgi.doe.gov/report/gene/Creinhardtii_v5_6/Cre12.g553950 https://phytozome-next.jgi.doe.gov/jbrowse/index.html?data=genomes%2FCreinhardtii_v5_6&loc=Cre12.g553950	Cre12.g553950
C.reinhardtii v5.6	https://phytozome-next.jgi.doe.gov/report/gene/Creinhardtii_v5_6/Cre17.g737084 https://phytozome-next.jgi.doe.gov/jbrowse/index.html?data=genomes%2FCreinhardtii_v5_6&loc=Cre17.g737084	Cre17.g737084
C.reinhardtii v5.6	https://phytozome-next.jgi.doe.gov/report/gene/Creinhardtii_v5_6/Cre13.g590450 https://phytozome-next.jgi.doe.gov/jbrowse/index.html?data=genomes%2FCreinhardtii_v5_6&loc=Cre13.g590450	Cre13.g590450 - (1 of 100) PTHR12393:SF6 - SPHINGOMYELIN PHOSPHODIESTERASE 2
C.reinhardtii v5.6	https://phytozome-next.jgi.doe.gov/report/gene/Creinhardtii_v5_6/Cre03.g189350 https://phytozome-next.jgi.doe.gov/jbrowse/index.html?data=genomes%2FCreinhardtii_v5_6&loc=Cre03.g189350	Cre03.g189350
