# Supplementary material for: From Feasting to Fasting: The Arginine Pathway as a Metabolic Switch in Nitrogen-Deprived Chlamydomonas reinhardtii
Source: Cells. 2023 May 13;12(10):1379. doi: 10.3390/cells12101379 (PMC10216424; doi:10.3390/cells12101379)
Supplement: Supplementary file 1 [file cells-12-01379-s001.zip › MAST_annotation_500_a.tsv]

Organism	Views	Description
C.reinhardtii v5.6	https://phytozome-next.jgi.doe.gov/report/gene/Creinhardtii_v5_6/Cre01.g051100 https://phytozome-next.jgi.doe.gov/jbrowse/index.html?data=genomes%2FCreinhardtii_v5_6&loc=Cre01.g051100	Cre01.g051100 - (1 of 1) K06063 - SNW domain-containing protein 1 (SNW1, SKIIP, SKIP)
C.reinhardtii v5.6	https://phytozome-next.jgi.doe.gov/report/gene/Creinhardtii_v5_6/Cre03.g168600 https://phytozome-next.jgi.doe.gov/jbrowse/index.html?data=genomes%2FCreinhardtii_v5_6&loc=Cre03.g168600	Cre03.g168600 - (1 of 2) PTHR13890:SF0 - MAGNESIUM TRANSPORTER MRS2 HOMOLOG, MITOCHONDRIAL
C.reinhardtii v5.6	https://phytozome-next.jgi.doe.gov/report/gene/Creinhardtii_v5_6/Cre03.g196900 https://phytozome-next.jgi.doe.gov/jbrowse/index.html?data=genomes%2FCreinhardtii_v5_6&loc=Cre03.g196900	Cre03.g196900 - (1 of 1) PTHR10809//PTHR10809:SF6 - VESICLE-ASSOCIATED MEMBRANE PROTEIN-ASSOCIATED PROTEIN // AT11025P-RELATED
C.reinhardtii v5.6	https://phytozome-next.jgi.doe.gov/report/gene/Creinhardtii_v5_6/Cre03.g200400 https://phytozome-next.jgi.doe.gov/jbrowse/index.html?data=genomes%2FCreinhardtii_v5_6&loc=Cre03.g200400	Cre03.g200400 - (1 of 1) PTHR30383//PTHR30383:SF3 - PERIPLASMIC BROAD-SPECIFICITY ESTERASE/LIPASE/PROTEASE // SUBFAMILY NOT NAMED
C.reinhardtii v5.6	https://phytozome-next.jgi.doe.gov/report/gene/Creinhardtii_v5_6/Cre06.g250550 https://phytozome-next.jgi.doe.gov/jbrowse/index.html?data=genomes%2FCreinhardtii_v5_6&loc=Cre06.g250550	Cre06.g250550
C.reinhardtii v5.6	https://phytozome-next.jgi.doe.gov/report/gene/Creinhardtii_v5_6/Cre05.g233600 https://phytozome-next.jgi.doe.gov/jbrowse/index.html?data=genomes%2FCreinhardtii_v5_6&loc=Cre05.g233600	Cre05.g233600 - [RNA-polymerase]-subunit kinase / CTD kinase
C.reinhardtii v5.6	https://phytozome-next.jgi.doe.gov/report/gene/Creinhardtii_v5_6/Cre01.g046650 https://phytozome-next.jgi.doe.gov/jbrowse/index.html?data=genomes%2FCreinhardtii_v5_6&loc=Cre01.g046650	Cre01.g046650
C.reinhardtii v5.6	https://phytozome-next.jgi.doe.gov/report/gene/Creinhardtii_v5_6/Cre03.g161081 https://phytozome-next.jgi.doe.gov/jbrowse/index.html?data=genomes%2FCreinhardtii_v5_6&loc=Cre03.g161081	Cre03.g161081
C.reinhardtii v5.6	https://phytozome-next.jgi.doe.gov/report/gene/Creinhardtii_v5_6/Cre01.g027000 https://phytozome-next.jgi.doe.gov/jbrowse/index.html?data=genomes%2FCreinhardtii_v5_6&loc=Cre01.g027000	Cre01.g027000 - Cytosolic 80S ribosomal protein L11
C.reinhardtii v5.6	https://phytozome-next.jgi.doe.gov/report/gene/Creinhardtii_v5_6/Cre01.g041700 https://phytozome-next.jgi.doe.gov/jbrowse/index.html?data=genomes%2FCreinhardtii_v5_6&loc=Cre01.g041700	Cre01.g041700
C.reinhardtii v5.6	https://phytozome-next.jgi.doe.gov/report/gene/Creinhardtii_v5_6/Cre01.g029500 https://phytozome-next.jgi.doe.gov/jbrowse/index.html?data=genomes%2FCreinhardtii_v5_6&loc=Cre01.g029500	Cre01.g029500 - Calcium/calmodulin-dependent protein kinase kinase
C.reinhardtii v5.6	https://phytozome-next.jgi.doe.gov/report/gene/Creinhardtii_v5_6/Cre05.g245150 https://phytozome-next.jgi.doe.gov/jbrowse/index.html?data=genomes%2FCreinhardtii_v5_6&loc=Cre05.g245150	Cre05.g245150
C.reinhardtii v5.6	https://phytozome-next.jgi.doe.gov/report/gene/Creinhardtii_v5_6/Cre01.g023787 https://phytozome-next.jgi.doe.gov/jbrowse/index.html?data=genomes%2FCreinhardtii_v5_6&loc=Cre01.g023787	Cre01.g023787 - (1 of 3) PTHR19211:SF15 - ATP-BINDING CASSETTE SUB-FAMILY F MEMBER 2
C.reinhardtii v5.6	https://phytozome-next.jgi.doe.gov/report/gene/Creinhardtii_v5_6/Cre02.g142907 https://phytozome-next.jgi.doe.gov/jbrowse/index.html?data=genomes%2FCreinhardtii_v5_6&loc=Cre02.g142907	Cre02.g142907 - (1 of 6) PTHR10666//PTHR10666:SF57 - UBIQUITIN // MCG1031578
C.reinhardtii v5.6	https://phytozome-next.jgi.doe.gov/report/gene/Creinhardtii_v5_6/Cre02.g079000 https://phytozome-next.jgi.doe.gov/jbrowse/index.html?data=genomes%2FCreinhardtii_v5_6&loc=Cre02.g079000	Cre02.g079000
C.reinhardtii v5.6	https://phytozome-next.jgi.doe.gov/report/gene/Creinhardtii_v5_6/Cre04.g217954 https://phytozome-next.jgi.doe.gov/jbrowse/index.html?data=genomes%2FCreinhardtii_v5_6&loc=Cre04.g217954	Cre04.g217954 - (1 of 1) K05850 - Ca2+ transporting ATPase, plasma membrane (ATP2B)
C.reinhardtii v5.6	https://phytozome-next.jgi.doe.gov/report/gene/Creinhardtii_v5_6/Cre01.g033400 https://phytozome-next.jgi.doe.gov/jbrowse/index.html?data=genomes%2FCreinhardtii_v5_6&loc=Cre01.g033400	Cre01.g033400 - Mitochondrial inner membrane translocase subunit
C.reinhardtii v5.6	https://phytozome-next.jgi.doe.gov/report/gene/Creinhardtii_v5_6/Cre03.g168450 https://phytozome-next.jgi.doe.gov/jbrowse/index.html?data=genomes%2FCreinhardtii_v5_6&loc=Cre03.g168450	Cre03.g168450 - T-complex protein 1, theta subunit
C.reinhardtii v5.6	https://phytozome-next.jgi.doe.gov/report/gene/Creinhardtii_v5_6/Cre02.g127237 https://phytozome-next.jgi.doe.gov/jbrowse/index.html?data=genomes%2FCreinhardtii_v5_6&loc=Cre02.g127237	Cre02.g127237
C.reinhardtii v5.6	https://phytozome-next.jgi.doe.gov/report/gene/Creinhardtii_v5_6/Cre04.g217986 https://phytozome-next.jgi.doe.gov/jbrowse/index.html?data=genomes%2FCreinhardtii_v5_6&loc=Cre04.g217986	Cre04.g217986 - (1 of 121) 2.7.7.49 - RNA-directed DNA polymerase / Revertase
C.reinhardtii v5.6	https://phytozome-next.jgi.doe.gov/report/gene/Creinhardtii_v5_6/Cre02.g111500 https://phytozome-next.jgi.doe.gov/jbrowse/index.html?data=genomes%2FCreinhardtii_v5_6&loc=Cre02.g111500	Cre02.g111500 - (1 of 1) PTHR24056//PTHR24056:SF7 - CELL DIVISION PROTEIN KINASE // CYCLIN-DEPENDENT KINASE-LIKE 2
C.reinhardtii v5.6	https://phytozome-next.jgi.doe.gov/report/gene/Creinhardtii_v5_6/Cre03.g208050 https://phytozome-next.jgi.doe.gov/jbrowse/index.html?data=genomes%2FCreinhardtii_v5_6&loc=Cre03.g208050	Cre03.g208050 - 3-hydroxyacyl-[acyl-carrier-protein] dehydratase
C.reinhardtii v5.6	https://phytozome-next.jgi.doe.gov/report/gene/Creinhardtii_v5_6/Cre02.g142566 https://phytozome-next.jgi.doe.gov/jbrowse/index.html?data=genomes%2FCreinhardtii_v5_6&loc=Cre02.g142566	Cre02.g142566
C.reinhardtii v5.6	https://phytozome-next.jgi.doe.gov/report/gene/Creinhardtii_v5_6/Cre02.g088500 https://phytozome-next.jgi.doe.gov/jbrowse/index.html?data=genomes%2FCreinhardtii_v5_6&loc=Cre02.g088500	Cre02.g088500 - (1 of 1) 5.3.3.1 - Steroid Delta-isomerase / Steroid isomerase
C.reinhardtii v5.6	https://phytozome-next.jgi.doe.gov/report/gene/Creinhardtii_v5_6/Cre01.g032000 https://phytozome-next.jgi.doe.gov/jbrowse/index.html?data=genomes%2FCreinhardtii_v5_6&loc=Cre01.g032000	Cre01.g032000 - (1 of 9) PTHR23315 - BETA CATENIN-RELATED ARMADILLO REPEAT-CONTAINING
C.reinhardtii v5.6	https://phytozome-next.jgi.doe.gov/report/gene/Creinhardtii_v5_6/Cre02.g143392 https://phytozome-next.jgi.doe.gov/jbrowse/index.html?data=genomes%2FCreinhardtii_v5_6&loc=Cre02.g143392	Cre02.g143392
C.reinhardtii v5.6	https://phytozome-next.jgi.doe.gov/report/gene/Creinhardtii_v5_6/Cre01.g008900 https://phytozome-next.jgi.doe.gov/jbrowse/index.html?data=genomes%2FCreinhardtii_v5_6&loc=Cre01.g008900	Cre01.g008900
C.reinhardtii v5.6	https://phytozome-next.jgi.doe.gov/report/gene/Creinhardtii_v5_6/Cre03.g155976 https://phytozome-next.jgi.doe.gov/jbrowse/index.html?data=genomes%2FCreinhardtii_v5_6&loc=Cre03.g155976	Cre03.g155976
C.reinhardtii v5.6	https://phytozome-next.jgi.doe.gov/report/gene/Creinhardtii_v5_6/Cre01.g042352 https://phytozome-next.jgi.doe.gov/jbrowse/index.html?data=genomes%2FCreinhardtii_v5_6&loc=Cre01.g042352	Cre01.g042352 - (1 of 2) PTHR19331//PTHR19331:SF299 - LYSYL OXIDASE-RELATED // SUBFAMILY NOT NAMED
C.reinhardtii v5.6	https://phytozome-next.jgi.doe.gov/report/gene/Creinhardtii_v5_6/Cre01.g055461 https://phytozome-next.jgi.doe.gov/jbrowse/index.html?data=genomes%2FCreinhardtii_v5_6&loc=Cre01.g055461	Cre01.g055461
C.reinhardtii v5.6	https://phytozome-next.jgi.doe.gov/report/gene/Creinhardtii_v5_6/Cre02.g075400 https://phytozome-next.jgi.doe.gov/jbrowse/index.html?data=genomes%2FCreinhardtii_v5_6&loc=Cre02.g075400	Cre02.g075400 - (1 of 12) PF04749 - PLAC8 family (PLAC8)
C.reinhardtii v5.6	https://phytozome-next.jgi.doe.gov/report/gene/Creinhardtii_v5_6/Cre03.g157850 https://phytozome-next.jgi.doe.gov/jbrowse/index.html?data=genomes%2FCreinhardtii_v5_6&loc=Cre03.g157850	Cre03.g157850 - Thioredoxin-like
C.reinhardtii v5.6	https://phytozome-next.jgi.doe.gov/report/gene/Creinhardtii_v5_6/Cre03.g162300 https://phytozome-next.jgi.doe.gov/jbrowse/index.html?data=genomes%2FCreinhardtii_v5_6&loc=Cre03.g162300	Cre03.g162300 - Short-chain dehydrogenase/reductase
C.reinhardtii v5.6	https://phytozome-next.jgi.doe.gov/report/gene/Creinhardtii_v5_6/Cre01.g003550 https://phytozome-next.jgi.doe.gov/jbrowse/index.html?data=genomes%2FCreinhardtii_v5_6&loc=Cre01.g003550	Cre01.g003550 - (1 of 2) PTHR12231:SF112 - RHODANESE-LIKE DOMAIN-CONTAINING PROTEIN 14, CHLOROPLASTIC
C.reinhardtii v5.6	https://phytozome-next.jgi.doe.gov/report/gene/Creinhardtii_v5_6/Cre04.g232104 https://phytozome-next.jgi.doe.gov/jbrowse/index.html?data=genomes%2FCreinhardtii_v5_6&loc=Cre04.g232104	Cre04.g232104 - Light-harvesting complex II chlorophyll a/b binding protein M3
C.reinhardtii v5.6	https://phytozome-next.jgi.doe.gov/report/gene/Creinhardtii_v5_6/Cre03.g200350 https://phytozome-next.jgi.doe.gov/jbrowse/index.html?data=genomes%2FCreinhardtii_v5_6&loc=Cre03.g200350	Cre03.g200350 - S-adenosyl-L-methionine-dependent methyltransferase
C.reinhardtii v5.6	https://phytozome-next.jgi.doe.gov/report/gene/Creinhardtii_v5_6/Cre04.g217927 https://phytozome-next.jgi.doe.gov/jbrowse/index.html?data=genomes%2FCreinhardtii_v5_6&loc=Cre04.g217927	Cre04.g217927
C.reinhardtii v5.6	https://phytozome-next.jgi.doe.gov/report/gene/Creinhardtii_v5_6/Cre05.g240251 https://phytozome-next.jgi.doe.gov/jbrowse/index.html?data=genomes%2FCreinhardtii_v5_6&loc=Cre05.g240251	Cre05.g240251
C.reinhardtii v5.6	https://phytozome-next.jgi.doe.gov/report/gene/Creinhardtii_v5_6/Cre01.g001685 https://phytozome-next.jgi.doe.gov/jbrowse/index.html?data=genomes%2FCreinhardtii_v5_6&loc=Cre01.g001685	Cre01.g001685
C.reinhardtii v5.6	https://phytozome-next.jgi.doe.gov/report/gene/Creinhardtii_v5_6/Cre03.g199423 https://phytozome-next.jgi.doe.gov/jbrowse/index.html?data=genomes%2FCreinhardtii_v5_6&loc=Cre03.g199423	Cre03.g199423 - Dihydroorotase dehydrogenase
C.reinhardtii v5.6	https://phytozome-next.jgi.doe.gov/report/gene/Creinhardtii_v5_6/Cre04.g220200 https://phytozome-next.jgi.doe.gov/jbrowse/index.html?data=genomes%2FCreinhardtii_v5_6&loc=Cre04.g220200	Cre04.g220200 - (1 of 1) PTHR16254:SF13 - K(+) EFFLUX ANTIPORTER 1, CHLOROPLASTIC-RELATED
C.reinhardtii v5.6	https://phytozome-next.jgi.doe.gov/report/gene/Creinhardtii_v5_6/Cre02.g144350 https://phytozome-next.jgi.doe.gov/jbrowse/index.html?data=genomes%2FCreinhardtii_v5_6&loc=Cre02.g144350	Cre02.g144350 - Small Rab-related GTPase
C.reinhardtii v5.6	https://phytozome-next.jgi.doe.gov/report/gene/Creinhardtii_v5_6/Cre03.g157426 https://phytozome-next.jgi.doe.gov/jbrowse/index.html?data=genomes%2FCreinhardtii_v5_6&loc=Cre03.g157426	Cre03.g157426
C.reinhardtii v5.6	https://phytozome-next.jgi.doe.gov/report/gene/Creinhardtii_v5_6/Cre03.g165750 https://phytozome-next.jgi.doe.gov/jbrowse/index.html?data=genomes%2FCreinhardtii_v5_6&loc=Cre03.g165750	Cre03.g165750 - (1 of 1) K03018 - DNA-directed RNA polymerase III subunit RPC1 (RPC1, POLR3A)
C.reinhardtii v5.6	https://phytozome-next.jgi.doe.gov/report/gene/Creinhardtii_v5_6/Cre02.g082450 https://phytozome-next.jgi.doe.gov/jbrowse/index.html?data=genomes%2FCreinhardtii_v5_6&loc=Cre02.g082450	Cre02.g082450
C.reinhardtii v5.6	https://phytozome-next.jgi.doe.gov/report/gene/Creinhardtii_v5_6/Cre03.g145847 https://phytozome-next.jgi.doe.gov/jbrowse/index.html?data=genomes%2FCreinhardtii_v5_6&loc=Cre03.g145847	Cre03.g145847 - (1 of 18) KOG4172 - Predicted E3 ubiquitin ligase
C.reinhardtii v5.6	https://phytozome-next.jgi.doe.gov/report/gene/Creinhardtii_v5_6/Cre03.g144787 https://phytozome-next.jgi.doe.gov/jbrowse/index.html?data=genomes%2FCreinhardtii_v5_6&loc=Cre03.g144787	Cre03.g144787 - (1 of 10) 1.8.1.8 - Protein-disulfide reductase / Protein disulfide reductase
C.reinhardtii v5.6	https://phytozome-next.jgi.doe.gov/report/gene/Creinhardtii_v5_6/Cre04.g217988 https://phytozome-next.jgi.doe.gov/jbrowse/index.html?data=genomes%2FCreinhardtii_v5_6&loc=Cre04.g217988	Cre04.g217988
C.reinhardtii v5.6	https://phytozome-next.jgi.doe.gov/report/gene/Creinhardtii_v5_6/Cre03.g155950 https://phytozome-next.jgi.doe.gov/jbrowse/index.html?data=genomes%2FCreinhardtii_v5_6&loc=Cre03.g155950	Cre03.g155950
C.reinhardtii v5.6	https://phytozome-next.jgi.doe.gov/report/gene/Creinhardtii_v5_6/Cre05.g235228 https://phytozome-next.jgi.doe.gov/jbrowse/index.html?data=genomes%2FCreinhardtii_v5_6&loc=Cre05.g235228	Cre05.g235228 - Chlamydomonas-specific family U protein
C.reinhardtii v5.6	https://phytozome-next.jgi.doe.gov/report/gene/Creinhardtii_v5_6/Cre02.g104951 https://phytozome-next.jgi.doe.gov/jbrowse/index.html?data=genomes%2FCreinhardtii_v5_6&loc=Cre02.g104951	Cre02.g104951 - (1 of 36) PTHR18937 - STRUCTURAL MAINTENANCE OF CHROMOSOMES SMC FAMILY MEMBER
C.reinhardtii v5.6	https://phytozome-next.jgi.doe.gov/report/gene/Creinhardtii_v5_6/Cre01.g050300 https://phytozome-next.jgi.doe.gov/jbrowse/index.html?data=genomes%2FCreinhardtii_v5_6&loc=Cre01.g050300	Cre01.g050300
C.reinhardtii v5.6	https://phytozome-next.jgi.doe.gov/report/gene/Creinhardtii_v5_6/Cre03.g194200 https://phytozome-next.jgi.doe.gov/jbrowse/index.html?data=genomes%2FCreinhardtii_v5_6&loc=Cre03.g194200	Cre03.g194200 - Pyruvate dehydrogenase E1 beta subunit
C.reinhardtii v5.6	https://phytozome-next.jgi.doe.gov/report/gene/Creinhardtii_v5_6/Cre01.g004000 https://phytozome-next.jgi.doe.gov/jbrowse/index.html?data=genomes%2FCreinhardtii_v5_6&loc=Cre01.g004000	Cre01.g004000 - (1 of 1) PF08855 - Domain of unknown function (DUF1825) (DUF1825)
C.reinhardtii v5.6	https://phytozome-next.jgi.doe.gov/report/gene/Creinhardtii_v5_6/Cre01.g045150 https://phytozome-next.jgi.doe.gov/jbrowse/index.html?data=genomes%2FCreinhardtii_v5_6&loc=Cre01.g045150	Cre01.g045150 - Flagellar Associated Protein 304
C.reinhardtii v5.6	https://phytozome-next.jgi.doe.gov/report/gene/Creinhardtii_v5_6/Cre04.g229026 https://phytozome-next.jgi.doe.gov/jbrowse/index.html?data=genomes%2FCreinhardtii_v5_6&loc=Cre04.g229026	Cre04.g229026
C.reinhardtii v5.6	https://phytozome-next.jgi.doe.gov/report/gene/Creinhardtii_v5_6/Cre02.g102050 https://phytozome-next.jgi.doe.gov/jbrowse/index.html?data=genomes%2FCreinhardtii_v5_6&loc=Cre02.g102050	Cre02.g102050 - Flagellar Associated Protein 328
C.reinhardtii v5.6	https://phytozome-next.jgi.doe.gov/report/gene/Creinhardtii_v5_6/Cre03.g179901 https://phytozome-next.jgi.doe.gov/jbrowse/index.html?data=genomes%2FCreinhardtii_v5_6&loc=Cre03.g179901	Cre03.g179901
C.reinhardtii v5.6	https://phytozome-next.jgi.doe.gov/report/gene/Creinhardtii_v5_6/Cre01.g016250 https://phytozome-next.jgi.doe.gov/jbrowse/index.html?data=genomes%2FCreinhardtii_v5_6&loc=Cre01.g016250	Cre01.g016250 - MLO family protein
C.reinhardtii v5.6	https://phytozome-next.jgi.doe.gov/report/gene/Creinhardtii_v5_6/Cre05.g238364 https://phytozome-next.jgi.doe.gov/jbrowse/index.html?data=genomes%2FCreinhardtii_v5_6&loc=Cre05.g238364	Cre05.g238364
C.reinhardtii v5.6	https://phytozome-next.jgi.doe.gov/report/gene/Creinhardtii_v5_6/Cre04.g222200 https://phytozome-next.jgi.doe.gov/jbrowse/index.html?data=genomes%2FCreinhardtii_v5_6&loc=Cre04.g222200	Cre04.g222200
C.reinhardtii v5.6	https://phytozome-next.jgi.doe.gov/report/gene/Creinhardtii_v5_6/Cre01.g007251 https://phytozome-next.jgi.doe.gov/jbrowse/index.html?data=genomes%2FCreinhardtii_v5_6&loc=Cre01.g007251	Cre01.g007251
C.reinhardtii v5.6	https://phytozome-next.jgi.doe.gov/report/gene/Creinhardtii_v5_6/Cre02.g095045 https://phytozome-next.jgi.doe.gov/jbrowse/index.html?data=genomes%2FCreinhardtii_v5_6&loc=Cre02.g095045	Cre02.g095045 - (1 of 1) PF00628//PF13871//PF13872 - PHD-finger (PHD) // C-terminal domain on Strawberry notch homologue (Helicase_C_4) // P-loop containing NTP hydrolase pore-1 (AAA_34)
C.reinhardtii v5.6	https://phytozome-next.jgi.doe.gov/report/gene/Creinhardtii_v5_6/Cre04.g217987 https://phytozome-next.jgi.doe.gov/jbrowse/index.html?data=genomes%2FCreinhardtii_v5_6&loc=Cre04.g217987	Cre04.g217987
C.reinhardtii v5.6	https://phytozome-next.jgi.doe.gov/report/gene/Creinhardtii_v5_6/Cre02.g078804 https://phytozome-next.jgi.doe.gov/jbrowse/index.html?data=genomes%2FCreinhardtii_v5_6&loc=Cre02.g078804	Cre02.g078804 - Pherophorin-chlamydomonas homolog 40
C.reinhardtii v5.6	https://phytozome-next.jgi.doe.gov/report/gene/Creinhardtii_v5_6/Cre02.g145600 https://phytozome-next.jgi.doe.gov/jbrowse/index.html?data=genomes%2FCreinhardtii_v5_6&loc=Cre02.g145600	Cre02.g145600
C.reinhardtii v5.6	https://phytozome-next.jgi.doe.gov/report/gene/Creinhardtii_v5_6/Cre03.g157200 https://phytozome-next.jgi.doe.gov/jbrowse/index.html?data=genomes%2FCreinhardtii_v5_6&loc=Cre03.g157200	Cre03.g157200 - (1 of 12) 2.7.10.2//2.7.11.1 - Non-specific protein-tyrosine kinase / Cytoplasmic protein tyrosine kinase // Non-specific serine/threonine protein kinase / Threonine-specific protein kinase
C.reinhardtii v5.6	https://phytozome-next.jgi.doe.gov/report/gene/Creinhardtii_v5_6/Cre05.g234663 https://phytozome-next.jgi.doe.gov/jbrowse/index.html?data=genomes%2FCreinhardtii_v5_6&loc=Cre05.g234663	Cre05.g234663 - (1 of 1) PTHR11085//PTHR11085:SF23 - CHROMATIN REGULATORY PROTEIN SIR2 // NAD-DEPENDENT HISTONE DEACETYLASE HST4
C.reinhardtii v5.6	https://phytozome-next.jgi.doe.gov/report/gene/Creinhardtii_v5_6/Cre02.g074200 https://phytozome-next.jgi.doe.gov/jbrowse/index.html?data=genomes%2FCreinhardtii_v5_6&loc=Cre02.g074200	Cre02.g074200
C.reinhardtii v5.6	https://phytozome-next.jgi.doe.gov/report/gene/Creinhardtii_v5_6/Cre04.g226900 https://phytozome-next.jgi.doe.gov/jbrowse/index.html?data=genomes%2FCreinhardtii_v5_6&loc=Cre04.g226900	Cre04.g226900 - (1 of 1) PTHR15441:SF1 - RIBONUCLEASE P PROTEIN SUBUNIT P14
C.reinhardtii v5.6	https://phytozome-next.jgi.doe.gov/report/gene/Creinhardtii_v5_6/Cre01.g035600 https://phytozome-next.jgi.doe.gov/jbrowse/index.html?data=genomes%2FCreinhardtii_v5_6&loc=Cre01.g035600	Cre01.g035600 - Mechanosensitive ion channel
C.reinhardtii v5.6	https://phytozome-next.jgi.doe.gov/report/gene/Creinhardtii_v5_6/Cre01.g052850 https://phytozome-next.jgi.doe.gov/jbrowse/index.html?data=genomes%2FCreinhardtii_v5_6&loc=Cre01.g052850	Cre01.g052850 - (1 of 18) K08824 - cyclin-dependent kinase-like [EC:2.7.11.22] (CDKL)
C.reinhardtii v5.6	https://phytozome-next.jgi.doe.gov/report/gene/Creinhardtii_v5_6/Cre02.g091150 https://phytozome-next.jgi.doe.gov/jbrowse/index.html?data=genomes%2FCreinhardtii_v5_6&loc=Cre02.g091150	Cre02.g091150 - COP-II coat subunit
C.reinhardtii v5.6	https://phytozome-next.jgi.doe.gov/report/gene/Creinhardtii_v5_6/Cre04.g217940 https://phytozome-next.jgi.doe.gov/jbrowse/index.html?data=genomes%2FCreinhardtii_v5_6&loc=Cre04.g217940	Cre04.g217940 - (1 of 26) PTHR24362 - SERINE/THREONINE-PROTEIN KINASE NEK
C.reinhardtii v5.6	https://phytozome-next.jgi.doe.gov/report/gene/Creinhardtii_v5_6/Cre02.g075900 https://phytozome-next.jgi.doe.gov/jbrowse/index.html?data=genomes%2FCreinhardtii_v5_6&loc=Cre02.g075900	Cre02.g075900 - Serine/threonine protein kinase
C.reinhardtii v5.6	https://phytozome-next.jgi.doe.gov/report/gene/Creinhardtii_v5_6/Cre06.g250567 https://phytozome-next.jgi.doe.gov/jbrowse/index.html?data=genomes%2FCreinhardtii_v5_6&loc=Cre06.g250567	Cre06.g250567
C.reinhardtii v5.6	https://phytozome-next.jgi.doe.gov/report/gene/Creinhardtii_v5_6/Cre01.g011000 https://phytozome-next.jgi.doe.gov/jbrowse/index.html?data=genomes%2FCreinhardtii_v5_6&loc=Cre01.g011000	Cre01.g011000 - Cytosolic 80S ribosomal protein L6
C.reinhardtii v5.6	https://phytozome-next.jgi.doe.gov/report/gene/Creinhardtii_v5_6/Cre02.g095133 https://phytozome-next.jgi.doe.gov/jbrowse/index.html?data=genomes%2FCreinhardtii_v5_6&loc=Cre02.g095133	Cre02.g095133 - (1 of 1) PTHR14194//PTHR14194:SF44 - NITROGEN METABOLIC REGULATION PROTEIN NMR-RELATED // SUBFAMILY NOT NAMED
C.reinhardtii v5.6	https://phytozome-next.jgi.doe.gov/report/gene/Creinhardtii_v5_6/Cre05.g243354 https://phytozome-next.jgi.doe.gov/jbrowse/index.html?data=genomes%2FCreinhardtii_v5_6&loc=Cre05.g243354	Cre05.g243354
C.reinhardtii v5.6	https://phytozome-next.jgi.doe.gov/report/gene/Creinhardtii_v5_6/Cre01.g030050 https://phytozome-next.jgi.doe.gov/jbrowse/index.html?data=genomes%2FCreinhardtii_v5_6&loc=Cre01.g030050	Cre01.g030050 - Chloroplast ribosomal protein L34
C.reinhardtii v5.6	https://phytozome-next.jgi.doe.gov/report/gene/Creinhardtii_v5_6/Cre03.g182700 https://phytozome-next.jgi.doe.gov/jbrowse/index.html?data=genomes%2FCreinhardtii_v5_6&loc=Cre03.g182700	Cre03.g182700 - (1 of 1) PTHR31832:SF3 - B-BOX ZINC FINGER PROTEIN 20
C.reinhardtii v5.6	https://phytozome-next.jgi.doe.gov/report/gene/Creinhardtii_v5_6/Cre03.g165801 https://phytozome-next.jgi.doe.gov/jbrowse/index.html?data=genomes%2FCreinhardtii_v5_6&loc=Cre03.g165801	Cre03.g165801 - (1 of 55) PF00651 - BTB/POZ domain (BTB)
C.reinhardtii v5.6	https://phytozome-next.jgi.doe.gov/report/gene/Creinhardtii_v5_6/Cre03.g201103 https://phytozome-next.jgi.doe.gov/jbrowse/index.html?data=genomes%2FCreinhardtii_v5_6&loc=Cre03.g201103	Cre03.g201103 - psaA mRNA trans-splicing factor
C.reinhardtii v5.6	https://phytozome-next.jgi.doe.gov/report/gene/Creinhardtii_v5_6/Cre01.g051700 https://phytozome-next.jgi.doe.gov/jbrowse/index.html?data=genomes%2FCreinhardtii_v5_6&loc=Cre01.g051700	Cre01.g051700 - (1 of 6) PTHR24114:SF2 - LEUCINE-RICH REPEAT-CONTAINING PROTEIN 74
C.reinhardtii v5.6	https://phytozome-next.jgi.doe.gov/report/gene/Creinhardtii_v5_6/Cre01.g048650 https://phytozome-next.jgi.doe.gov/jbrowse/index.html?data=genomes%2FCreinhardtii_v5_6&loc=Cre01.g048650	Cre01.g048650 - (1 of 2) PTHR24347:SF159 - SERINE/THREONINE-PROTEIN KINASE STK11
C.reinhardtii v5.6	https://phytozome-next.jgi.doe.gov/report/gene/Creinhardtii_v5_6/Cre05.g238322 https://phytozome-next.jgi.doe.gov/jbrowse/index.html?data=genomes%2FCreinhardtii_v5_6&loc=Cre05.g238322	Cre05.g238322 - (1 of 1) PTHR10055//PTHR10055:SF9 - TRYPTOPHANYL-TRNA SYNTHETASE // PROTEIN OVULE ABORTION 4
C.reinhardtii v5.6	https://phytozome-next.jgi.doe.gov/report/gene/Creinhardtii_v5_6/Cre03.g167712 https://phytozome-next.jgi.doe.gov/jbrowse/index.html?data=genomes%2FCreinhardtii_v5_6&loc=Cre03.g167712	Cre03.g167712 - (1 of 2) PTHR19297//PTHR19297:SF85 - GLYCOSYLTRANSFERASE 14 FAMILY MEMBER // SUBFAMILY NOT NAMED
C.reinhardtii v5.6	https://phytozome-next.jgi.doe.gov/report/gene/Creinhardtii_v5_6/Cre02.g103550 https://phytozome-next.jgi.doe.gov/jbrowse/index.html?data=genomes%2FCreinhardtii_v5_6&loc=Cre02.g103550	Cre02.g103550 - Eukaryotic translation initiation factor 1A, eIF-1A
C.reinhardtii v5.6	https://phytozome-next.jgi.doe.gov/report/gene/Creinhardtii_v5_6/Cre03.g194900 https://phytozome-next.jgi.doe.gov/jbrowse/index.html?data=genomes%2FCreinhardtii_v5_6&loc=Cre03.g194900	Cre03.g194900 - Lipocalin-like adenylate cyclase
C.reinhardtii v5.6	https://phytozome-next.jgi.doe.gov/report/gene/Creinhardtii_v5_6/Cre05.g237930 https://phytozome-next.jgi.doe.gov/jbrowse/index.html?data=genomes%2FCreinhardtii_v5_6&loc=Cre05.g237930	Cre05.g237930
C.reinhardtii v5.6	https://phytozome-next.jgi.doe.gov/report/gene/Creinhardtii_v5_6/Cre02.g142947 https://phytozome-next.jgi.doe.gov/jbrowse/index.html?data=genomes%2FCreinhardtii_v5_6&loc=Cre02.g142947	Cre02.g142947 - Chlamydomonas-specific family U protein
C.reinhardtii v5.6	https://phytozome-next.jgi.doe.gov/report/gene/Creinhardtii_v5_6/Cre06.g251750 https://phytozome-next.jgi.doe.gov/jbrowse/index.html?data=genomes%2FCreinhardtii_v5_6&loc=Cre06.g251750	Cre06.g251750 - (1 of 1) K10734 - GINS complex subunit 3 (GINS3)
C.reinhardtii v5.6	https://phytozome-next.jgi.doe.gov/report/gene/Creinhardtii_v5_6/Cre01.g046950 https://phytozome-next.jgi.doe.gov/jbrowse/index.html?data=genomes%2FCreinhardtii_v5_6&loc=Cre01.g046950	Cre01.g046950
C.reinhardtii v5.6	https://phytozome-next.jgi.doe.gov/report/gene/Creinhardtii_v5_6/Cre03.g207901 https://phytozome-next.jgi.doe.gov/jbrowse/index.html?data=genomes%2FCreinhardtii_v5_6&loc=Cre03.g207901	Cre03.g207901 - (1 of 5) 3.6.4.1 - Myosin ATPase / Actomyosin
C.reinhardtii v5.6	https://phytozome-next.jgi.doe.gov/report/gene/Creinhardtii_v5_6/Cre02.g086456 https://phytozome-next.jgi.doe.gov/jbrowse/index.html?data=genomes%2FCreinhardtii_v5_6&loc=Cre02.g086456	Cre02.g086456
C.reinhardtii v5.6	https://phytozome-next.jgi.doe.gov/report/gene/Creinhardtii_v5_6/Cre02.g118950 https://phytozome-next.jgi.doe.gov/jbrowse/index.html?data=genomes%2FCreinhardtii_v5_6&loc=Cre02.g118950	Cre02.g118950 - Chloroplast ribosomal protein S17
C.reinhardtii v5.6	https://phytozome-next.jgi.doe.gov/report/gene/Creinhardtii_v5_6/Cre03.g144544 https://phytozome-next.jgi.doe.gov/jbrowse/index.html?data=genomes%2FCreinhardtii_v5_6&loc=Cre03.g144544	Cre03.g144544
C.reinhardtii v5.6	https://phytozome-next.jgi.doe.gov/report/gene/Creinhardtii_v5_6/Cre01.g013650 https://phytozome-next.jgi.doe.gov/jbrowse/index.html?data=genomes%2FCreinhardtii_v5_6&loc=Cre01.g013650	Cre01.g013650 - (1 of 1) PTHR14296//PTHR14296:SF3 - FAMILY NOT NAMED // DIKAR, ISOFORM F
C.reinhardtii v5.6	https://phytozome-next.jgi.doe.gov/report/gene/Creinhardtii_v5_6/Cre01.g052550 https://phytozome-next.jgi.doe.gov/jbrowse/index.html?data=genomes%2FCreinhardtii_v5_6&loc=Cre01.g052550	Cre01.g052550 - (1 of 39) PTHR12298 - PCDC2 PROGRAMMED CELL DEATH PROTEIN 2 -RELATED
C.reinhardtii v5.6	https://phytozome-next.jgi.doe.gov/report/gene/Creinhardtii_v5_6/Cre02.g143300 https://phytozome-next.jgi.doe.gov/jbrowse/index.html?data=genomes%2FCreinhardtii_v5_6&loc=Cre02.g143300	Cre02.g143300
C.reinhardtii v5.6	https://phytozome-next.jgi.doe.gov/report/gene/Creinhardtii_v5_6/Cre02.g119600 https://phytozome-next.jgi.doe.gov/jbrowse/index.html?data=genomes%2FCreinhardtii_v5_6&loc=Cre02.g119600	Cre02.g119600 - Phosphatidylserine decarboxylase
C.reinhardtii v5.6	https://phytozome-next.jgi.doe.gov/report/gene/Creinhardtii_v5_6/Cre02.g080100 https://phytozome-next.jgi.doe.gov/jbrowse/index.html?data=genomes%2FCreinhardtii_v5_6&loc=Cre02.g080100	Cre02.g080100 - MBL fold metallo-hydrolase
C.reinhardtii v5.6	https://phytozome-next.jgi.doe.gov/report/gene/Creinhardtii_v5_6/Cre01.g057791 https://phytozome-next.jgi.doe.gov/jbrowse/index.html?data=genomes%2FCreinhardtii_v5_6&loc=Cre01.g057791	Cre01.g057791
C.reinhardtii v5.6	https://phytozome-next.jgi.doe.gov/report/gene/Creinhardtii_v5_6/Cre02.g115600 https://phytozome-next.jgi.doe.gov/jbrowse/index.html?data=genomes%2FCreinhardtii_v5_6&loc=Cre02.g115600	Cre02.g115600 - Predicted protein with mechanosensitive ion channel domain
C.reinhardtii v5.6	https://phytozome-next.jgi.doe.gov/report/gene/Creinhardtii_v5_6/Cre05.g232300 https://phytozome-next.jgi.doe.gov/jbrowse/index.html?data=genomes%2FCreinhardtii_v5_6&loc=Cre05.g232300	Cre05.g232300 - (1 of 39) PTHR12298 - PCDC2 PROGRAMMED CELL DEATH PROTEIN 2 -RELATED
C.reinhardtii v5.6	https://phytozome-next.jgi.doe.gov/report/gene/Creinhardtii_v5_6/Cre03.g197900 https://phytozome-next.jgi.doe.gov/jbrowse/index.html?data=genomes%2FCreinhardtii_v5_6&loc=Cre03.g197900	Cre03.g197900 - (1 of 1) PTHR24375//PTHR24375:SF183 - FAMILY NOT NAMED // C2H2 AND C2HC ZINC FINGERS SUPERFAMILY PROTEIN
C.reinhardtii v5.6	https://phytozome-next.jgi.doe.gov/report/gene/Creinhardtii_v5_6/Cre02.g141466 https://phytozome-next.jgi.doe.gov/jbrowse/index.html?data=genomes%2FCreinhardtii_v5_6&loc=Cre02.g141466	Cre02.g141466 - (1 of 8) PF12851 - Oxygenase domain of the 2OGFeDO superfamily (Tet_JBP)
C.reinhardtii v5.6	https://phytozome-next.jgi.doe.gov/report/gene/Creinhardtii_v5_6/Cre01.g010201 https://phytozome-next.jgi.doe.gov/jbrowse/index.html?data=genomes%2FCreinhardtii_v5_6&loc=Cre01.g010201	Cre01.g010201
C.reinhardtii v5.6	https://phytozome-next.jgi.doe.gov/report/gene/Creinhardtii_v5_6/Cre05.g246750 https://phytozome-next.jgi.doe.gov/jbrowse/index.html?data=genomes%2FCreinhardtii_v5_6&loc=Cre05.g246750	Cre05.g246750
C.reinhardtii v5.6	https://phytozome-next.jgi.doe.gov/report/gene/Creinhardtii_v5_6/Cre01.g043300 https://phytozome-next.jgi.doe.gov/jbrowse/index.html?data=genomes%2FCreinhardtii_v5_6&loc=Cre01.g043300	Cre01.g043300
C.reinhardtii v5.6	https://phytozome-next.jgi.doe.gov/report/gene/Creinhardtii_v5_6/Cre01.g031951 https://phytozome-next.jgi.doe.gov/jbrowse/index.html?data=genomes%2FCreinhardtii_v5_6&loc=Cre01.g031951	Cre01.g031951
C.reinhardtii v5.6	https://phytozome-next.jgi.doe.gov/report/gene/Creinhardtii_v5_6/Cre04.g220150 https://phytozome-next.jgi.doe.gov/jbrowse/index.html?data=genomes%2FCreinhardtii_v5_6&loc=Cre04.g220150	Cre04.g220150
C.reinhardtii v5.6	https://phytozome-next.jgi.doe.gov/report/gene/Creinhardtii_v5_6/Cre02.g143327 https://phytozome-next.jgi.doe.gov/jbrowse/index.html?data=genomes%2FCreinhardtii_v5_6&loc=Cre02.g143327	Cre02.g143327
C.reinhardtii v5.6	https://phytozome-next.jgi.doe.gov/report/gene/Creinhardtii_v5_6/Cre01.g020701 https://phytozome-next.jgi.doe.gov/jbrowse/index.html?data=genomes%2FCreinhardtii_v5_6&loc=Cre01.g020701	Cre01.g020701
C.reinhardtii v5.6	https://phytozome-next.jgi.doe.gov/report/gene/Creinhardtii_v5_6/Cre02.g109300 https://phytozome-next.jgi.doe.gov/jbrowse/index.html?data=genomes%2FCreinhardtii_v5_6&loc=Cre02.g109300	Cre02.g109300 - (1 of 14) PTHR15535//PTHR15535:SF23 - TRANSMEMBRANE PROTEIN 2-RELATED // SUBFAMILY NOT NAMED
C.reinhardtii v5.6	https://phytozome-next.jgi.doe.gov/report/gene/Creinhardtii_v5_6/Cre01.g038350 https://phytozome-next.jgi.doe.gov/jbrowse/index.html?data=genomes%2FCreinhardtii_v5_6&loc=Cre01.g038350	Cre01.g038350
C.reinhardtii v5.6	https://phytozome-next.jgi.doe.gov/report/gene/Creinhardtii_v5_6/Cre02.g093202 https://phytozome-next.jgi.doe.gov/jbrowse/index.html?data=genomes%2FCreinhardtii_v5_6&loc=Cre02.g093202	Cre02.g093202 - (1 of 121) 2.7.7.49 - RNA-directed DNA polymerase / Revertase
C.reinhardtii v5.6	https://phytozome-next.jgi.doe.gov/report/gene/Creinhardtii_v5_6/Cre04.g214750 https://phytozome-next.jgi.doe.gov/jbrowse/index.html?data=genomes%2FCreinhardtii_v5_6&loc=Cre04.g214750	Cre04.g214750 - Endosomal R-SNARE protein, VAMP-like family (R.III)
C.reinhardtii v5.6	https://phytozome-next.jgi.doe.gov/report/gene/Creinhardtii_v5_6/Cre02.g142246 https://phytozome-next.jgi.doe.gov/jbrowse/index.html?data=genomes%2FCreinhardtii_v5_6&loc=Cre02.g142246	Cre02.g142246
C.reinhardtii v5.6	https://phytozome-next.jgi.doe.gov/report/gene/Creinhardtii_v5_6/Cre01.g010000 https://phytozome-next.jgi.doe.gov/jbrowse/index.html?data=genomes%2FCreinhardtii_v5_6&loc=Cre01.g010000	Cre01.g010000 - Mitogen-Activated Protein Kinase
C.reinhardtii v5.6	https://phytozome-next.jgi.doe.gov/report/gene/Creinhardtii_v5_6/Cre02.g095116 https://phytozome-next.jgi.doe.gov/jbrowse/index.html?data=genomes%2FCreinhardtii_v5_6&loc=Cre02.g095116	Cre02.g095116
C.reinhardtii v5.6	https://phytozome-next.jgi.doe.gov/report/gene/Creinhardtii_v5_6/Cre06.g250650 https://phytozome-next.jgi.doe.gov/jbrowse/index.html?data=genomes%2FCreinhardtii_v5_6&loc=Cre06.g250650	Cre06.g250650 - Similar to DRP4 (MX-like) class of Dynamin-like GTPases
C.reinhardtii v5.6	https://phytozome-next.jgi.doe.gov/report/gene/Creinhardtii_v5_6/Cre02.g143900 https://phytozome-next.jgi.doe.gov/jbrowse/index.html?data=genomes%2FCreinhardtii_v5_6&loc=Cre02.g143900	Cre02.g143900 - (1 of 11) 3.1.1.5 - Lysophospholipase / Phospholipase B
C.reinhardtii v5.6	https://phytozome-next.jgi.doe.gov/report/gene/Creinhardtii_v5_6/Cre02.g141206 https://phytozome-next.jgi.doe.gov/jbrowse/index.html?data=genomes%2FCreinhardtii_v5_6&loc=Cre02.g141206	Cre02.g141206
C.reinhardtii v5.6	https://phytozome-next.jgi.doe.gov/report/gene/Creinhardtii_v5_6/Cre02.g074550 https://phytozome-next.jgi.doe.gov/jbrowse/index.html?data=genomes%2FCreinhardtii_v5_6&loc=Cre02.g074550	Cre02.g074550
C.reinhardtii v5.6	https://phytozome-next.jgi.doe.gov/report/gene/Creinhardtii_v5_6/Cre04.g211850 https://phytozome-next.jgi.doe.gov/jbrowse/index.html?data=genomes%2FCreinhardtii_v5_6&loc=Cre04.g211850	Cre04.g211850 - Early light-inducible protein
C.reinhardtii v5.6	https://phytozome-next.jgi.doe.gov/report/gene/Creinhardtii_v5_6/Cre02.g095080 https://phytozome-next.jgi.doe.gov/jbrowse/index.html?data=genomes%2FCreinhardtii_v5_6&loc=Cre02.g095080	Cre02.g095080 - (1 of 1) PTHR14165 - MAJOR VAULT PROTEIN
C.reinhardtii v5.6	https://phytozome-next.jgi.doe.gov/report/gene/Creinhardtii_v5_6/Cre05.g232100 https://phytozome-next.jgi.doe.gov/jbrowse/index.html?data=genomes%2FCreinhardtii_v5_6&loc=Cre05.g232100	Cre05.g232100
C.reinhardtii v5.6	https://phytozome-next.jgi.doe.gov/report/gene/Creinhardtii_v5_6/Cre02.g092850 https://phytozome-next.jgi.doe.gov/jbrowse/index.html?data=genomes%2FCreinhardtii_v5_6&loc=Cre02.g092850	Cre02.g092850 - Outer Arm Dynein Light Chain 1
C.reinhardtii v5.6	https://phytozome-next.jgi.doe.gov/report/gene/Creinhardtii_v5_6/Cre03.g145827 https://phytozome-next.jgi.doe.gov/jbrowse/index.html?data=genomes%2FCreinhardtii_v5_6&loc=Cre03.g145827	Cre03.g145827 - (1 of 13) 3.4.21.62 - Subtilisin
C.reinhardtii v5.6	https://phytozome-next.jgi.doe.gov/report/gene/Creinhardtii_v5_6/Cre02.g098850 https://phytozome-next.jgi.doe.gov/jbrowse/index.html?data=genomes%2FCreinhardtii_v5_6&loc=Cre02.g098850	Cre02.g098850 - NADPH dependent thioredoxin reductase
C.reinhardtii v5.6	https://phytozome-next.jgi.doe.gov/report/gene/Creinhardtii_v5_6/Cre06.g250400 https://phytozome-next.jgi.doe.gov/jbrowse/index.html?data=genomes%2FCreinhardtii_v5_6&loc=Cre06.g250400	Cre06.g250400 - Probable transposon-derived protein of Chlamydomonas-Specific family B
C.reinhardtii v5.6	https://phytozome-next.jgi.doe.gov/report/gene/Creinhardtii_v5_6/Cre03.g208100 https://phytozome-next.jgi.doe.gov/jbrowse/index.html?data=genomes%2FCreinhardtii_v5_6&loc=Cre03.g208100	Cre03.g208100 - 3'-5' exoribonuclease II
C.reinhardtii v5.6	https://phytozome-next.jgi.doe.gov/report/gene/Creinhardtii_v5_6/Cre03.g160250 https://phytozome-next.jgi.doe.gov/jbrowse/index.html?data=genomes%2FCreinhardtii_v5_6&loc=Cre03.g160250	Cre03.g160250
C.reinhardtii v5.6	https://phytozome-next.jgi.doe.gov/report/gene/Creinhardtii_v5_6/Cre05.g243601 https://phytozome-next.jgi.doe.gov/jbrowse/index.html?data=genomes%2FCreinhardtii_v5_6&loc=Cre05.g243601	Cre05.g243601 - Chlamydomonas-specific family U protein
C.reinhardtii v5.6	https://phytozome-next.jgi.doe.gov/report/gene/Creinhardtii_v5_6/Cre05.g234600 https://phytozome-next.jgi.doe.gov/jbrowse/index.html?data=genomes%2FCreinhardtii_v5_6&loc=Cre05.g234600	Cre05.g234600
C.reinhardtii v5.6	https://phytozome-next.jgi.doe.gov/report/gene/Creinhardtii_v5_6/Cre01.g038300 https://phytozome-next.jgi.doe.gov/jbrowse/index.html?data=genomes%2FCreinhardtii_v5_6&loc=Cre01.g038300	Cre01.g038300 - (1 of 13) PF02536 - mTERF (mTERF)
C.reinhardtii v5.6	https://phytozome-next.jgi.doe.gov/report/gene/Creinhardtii_v5_6/Cre02.g146450 https://phytozome-next.jgi.doe.gov/jbrowse/index.html?data=genomes%2FCreinhardtii_v5_6&loc=Cre02.g146450	Cre02.g146450 - Adenylate/guanylate cyclase
C.reinhardtii v5.6	https://phytozome-next.jgi.doe.gov/report/gene/Creinhardtii_v5_6/Cre04.g215702 https://phytozome-next.jgi.doe.gov/jbrowse/index.html?data=genomes%2FCreinhardtii_v5_6&loc=Cre04.g215702	Cre04.g215702
C.reinhardtii v5.6	https://phytozome-next.jgi.doe.gov/report/gene/Creinhardtii_v5_6/Cre04.g223050 https://phytozome-next.jgi.doe.gov/jbrowse/index.html?data=genomes%2FCreinhardtii_v5_6&loc=Cre04.g223050	Cre04.g223050 - Carbonic anhydrase, alpha type, periplasmic
C.reinhardtii v5.6	https://phytozome-next.jgi.doe.gov/report/gene/Creinhardtii_v5_6/Cre05.g236950 https://phytozome-next.jgi.doe.gov/jbrowse/index.html?data=genomes%2FCreinhardtii_v5_6&loc=Cre05.g236950	Cre05.g236950 - SNF2-related DNA/RNA helicase
C.reinhardtii v5.6	https://phytozome-next.jgi.doe.gov/report/gene/Creinhardtii_v5_6/Cre05.g238290 https://phytozome-next.jgi.doe.gov/jbrowse/index.html?data=genomes%2FCreinhardtii_v5_6&loc=Cre05.g238290	Cre05.g238290 - Dynamin-related GTPase
C.reinhardtii v5.6	https://phytozome-next.jgi.doe.gov/report/gene/Creinhardtii_v5_6/Cre04.g224550 https://phytozome-next.jgi.doe.gov/jbrowse/index.html?data=genomes%2FCreinhardtii_v5_6&loc=Cre04.g224550	Cre04.g224550 - GT90 family protein 37
C.reinhardtii v5.6	https://phytozome-next.jgi.doe.gov/report/gene/Creinhardtii_v5_6/Cre02.g073400 https://phytozome-next.jgi.doe.gov/jbrowse/index.html?data=genomes%2FCreinhardtii_v5_6&loc=Cre02.g073400	Cre02.g073400 - (1 of 1) K01410 - mitochondrial intermediate peptidase [EC:3.4.24.59] (MIPEP)
C.reinhardtii v5.6	https://phytozome-next.jgi.doe.gov/report/gene/Creinhardtii_v5_6/Cre01.g008402 https://phytozome-next.jgi.doe.gov/jbrowse/index.html?data=genomes%2FCreinhardtii_v5_6&loc=Cre01.g008402	Cre01.g008402 - (1 of 46) PTHR23257//PTHR23257:SF394 - SERINE-THREONINE PROTEIN KINASE // SUBFAMILY NOT NAMED
C.reinhardtii v5.6	https://phytozome-next.jgi.doe.gov/report/gene/Creinhardtii_v5_6/Cre05.g244350 https://phytozome-next.jgi.doe.gov/jbrowse/index.html?data=genomes%2FCreinhardtii_v5_6&loc=Cre05.g244350	Cre05.g244350
C.reinhardtii v5.6	https://phytozome-next.jgi.doe.gov/report/gene/Creinhardtii_v5_6/Cre03.g156750 https://phytozome-next.jgi.doe.gov/jbrowse/index.html?data=genomes%2FCreinhardtii_v5_6&loc=Cre03.g156750	Cre03.g156750 - T-complex protein 1, epsilon subunit
C.reinhardtii v5.6	https://phytozome-next.jgi.doe.gov/report/gene/Creinhardtii_v5_6/Cre01.g049600 https://phytozome-next.jgi.doe.gov/jbrowse/index.html?data=genomes%2FCreinhardtii_v5_6&loc=Cre01.g049600	Cre01.g049600 - Conserved in the Green Lineage and Diatoms
C.reinhardtii v5.6	https://phytozome-next.jgi.doe.gov/report/gene/Creinhardtii_v5_6/Cre04.g214250 https://phytozome-next.jgi.doe.gov/jbrowse/index.html?data=genomes%2FCreinhardtii_v5_6&loc=Cre04.g214250	Cre04.g214250 - Argonaute-like protein
C.reinhardtii v5.6	https://phytozome-next.jgi.doe.gov/report/gene/Creinhardtii_v5_6/Cre05.g233050 https://phytozome-next.jgi.doe.gov/jbrowse/index.html?data=genomes%2FCreinhardtii_v5_6&loc=Cre05.g233050	Cre05.g233050 - Flagellar Associated Protein 162
C.reinhardtii v5.6	https://phytozome-next.jgi.doe.gov/report/gene/Creinhardtii_v5_6/Cre03.g149400 https://phytozome-next.jgi.doe.gov/jbrowse/index.html?data=genomes%2FCreinhardtii_v5_6&loc=Cre03.g149400	Cre03.g149400 - RWP-RK transcription factor
C.reinhardtii v5.6	https://phytozome-next.jgi.doe.gov/report/gene/Creinhardtii_v5_6/Cre03.g144124 https://phytozome-next.jgi.doe.gov/jbrowse/index.html?data=genomes%2FCreinhardtii_v5_6&loc=Cre03.g144124	Cre03.g144124
C.reinhardtii v5.6	https://phytozome-next.jgi.doe.gov/report/gene/Creinhardtii_v5_6/Cre01.g012300 https://phytozome-next.jgi.doe.gov/jbrowse/index.html?data=genomes%2FCreinhardtii_v5_6&loc=Cre01.g012300	Cre01.g012300
C.reinhardtii v5.6	https://phytozome-next.jgi.doe.gov/report/gene/Creinhardtii_v5_6/Cre01.g014600 https://phytozome-next.jgi.doe.gov/jbrowse/index.html?data=genomes%2FCreinhardtii_v5_6&loc=Cre01.g014600	Cre01.g014600 - Casein kinase-related Ser/Thr kinase
C.reinhardtii v5.6	https://phytozome-next.jgi.doe.gov/report/gene/Creinhardtii_v5_6/Cre01.g003600 https://phytozome-next.jgi.doe.gov/jbrowse/index.html?data=genomes%2FCreinhardtii_v5_6&loc=Cre01.g003600	Cre01.g003600
C.reinhardtii v5.6	https://phytozome-next.jgi.doe.gov/report/gene/Creinhardtii_v5_6/Cre02.g092983 https://phytozome-next.jgi.doe.gov/jbrowse/index.html?data=genomes%2FCreinhardtii_v5_6&loc=Cre02.g092983	Cre02.g092983
C.reinhardtii v5.6	https://phytozome-next.jgi.doe.gov/report/gene/Creinhardtii_v5_6/Cre01.g015950 https://phytozome-next.jgi.doe.gov/jbrowse/index.html?data=genomes%2FCreinhardtii_v5_6&loc=Cre01.g015950	Cre01.g015950 - translation factor
C.reinhardtii v5.6	https://phytozome-next.jgi.doe.gov/report/gene/Creinhardtii_v5_6/Cre02.g143427 https://phytozome-next.jgi.doe.gov/jbrowse/index.html?data=genomes%2FCreinhardtii_v5_6&loc=Cre02.g143427	Cre02.g143427
C.reinhardtii v5.6	https://phytozome-next.jgi.doe.gov/report/gene/Creinhardtii_v5_6/Cre01.g026050 https://phytozome-next.jgi.doe.gov/jbrowse/index.html?data=genomes%2FCreinhardtii_v5_6&loc=Cre01.g026050	Cre01.g026050 - protein of unknown function
C.reinhardtii v5.6	https://phytozome-next.jgi.doe.gov/report/gene/Creinhardtii_v5_6/Cre03.g190500 https://phytozome-next.jgi.doe.gov/jbrowse/index.html?data=genomes%2FCreinhardtii_v5_6&loc=Cre03.g190500	Cre03.g190500 - Glucosidase IIa
C.reinhardtii v5.6	https://phytozome-next.jgi.doe.gov/report/gene/Creinhardtii_v5_6/Cre01.g027550 https://phytozome-next.jgi.doe.gov/jbrowse/index.html?data=genomes%2FCreinhardtii_v5_6&loc=Cre01.g027550	Cre01.g027550 - (1 of 3) PTHR24291//PTHR24291:SF54 - FAMILY NOT NAMED // PROTEIN LUTEIN DEFICIENT 5, CHLOROPLASTIC
C.reinhardtii v5.6	https://phytozome-next.jgi.doe.gov/report/gene/Creinhardtii_v5_6/Cre02.g117400 https://phytozome-next.jgi.doe.gov/jbrowse/index.html?data=genomes%2FCreinhardtii_v5_6&loc=Cre02.g117400	Cre02.g117400 - (1 of 33) PTHR10157 - DOPAMINE BETA HYDROXYLASE RELATED
C.reinhardtii v5.6	https://phytozome-next.jgi.doe.gov/report/gene/Creinhardtii_v5_6/Cre05.g243602 https://phytozome-next.jgi.doe.gov/jbrowse/index.html?data=genomes%2FCreinhardtii_v5_6&loc=Cre05.g243602	Cre05.g243602
C.reinhardtii v5.6	https://phytozome-next.jgi.doe.gov/report/gene/Creinhardtii_v5_6/Cre03.g153250 https://phytozome-next.jgi.doe.gov/jbrowse/index.html?data=genomes%2FCreinhardtii_v5_6&loc=Cre03.g153250	Cre03.g153250
C.reinhardtii v5.6	https://phytozome-next.jgi.doe.gov/report/gene/Creinhardtii_v5_6/Cre02.g144050 https://phytozome-next.jgi.doe.gov/jbrowse/index.html?data=genomes%2FCreinhardtii_v5_6&loc=Cre02.g144050	Cre02.g144050 - Exostosin-like glycosyltransferase 36
C.reinhardtii v5.6	https://phytozome-next.jgi.doe.gov/report/gene/Creinhardtii_v5_6/Cre02.g141506 https://phytozome-next.jgi.doe.gov/jbrowse/index.html?data=genomes%2FCreinhardtii_v5_6&loc=Cre02.g141506	Cre02.g141506 - (1 of 2) K18460 - exportin-7 (XPO7, EXP7)
C.reinhardtii v5.6	https://phytozome-next.jgi.doe.gov/report/gene/Creinhardtii_v5_6/Cre03.g163550 https://phytozome-next.jgi.doe.gov/jbrowse/index.html?data=genomes%2FCreinhardtii_v5_6&loc=Cre03.g163550	Cre03.g163550 - (1 of 2) 4.2.1.130 - D-lactate dehydratase / Glyoxylase III
C.reinhardtii v5.6	https://phytozome-next.jgi.doe.gov/report/gene/Creinhardtii_v5_6/Cre02.g142166 https://phytozome-next.jgi.doe.gov/jbrowse/index.html?data=genomes%2FCreinhardtii_v5_6&loc=Cre02.g142166	Cre02.g142166 - (1 of 28) PTHR31600//PTHR31600:SF2 - FAMILY NOT NAMED // TINY MACROCYSTS PROTEIN B-RELATED
C.reinhardtii v5.6	https://phytozome-next.jgi.doe.gov/report/gene/Creinhardtii_v5_6/Cre05.g240050 https://phytozome-next.jgi.doe.gov/jbrowse/index.html?data=genomes%2FCreinhardtii_v5_6&loc=Cre05.g240050	Cre05.g240050 - (1 of 1) PF13813 - Membrane bound O-acyl transferase family (MBOAT_2)
C.reinhardtii v5.6	https://phytozome-next.jgi.doe.gov/report/gene/Creinhardtii_v5_6/Cre02.g141126 https://phytozome-next.jgi.doe.gov/jbrowse/index.html?data=genomes%2FCreinhardtii_v5_6&loc=Cre02.g141126	Cre02.g141126
C.reinhardtii v5.6	https://phytozome-next.jgi.doe.gov/report/gene/Creinhardtii_v5_6/Cre04.g225100 https://phytozome-next.jgi.doe.gov/jbrowse/index.html?data=genomes%2FCreinhardtii_v5_6&loc=Cre04.g225100	Cre04.g225100
C.reinhardtii v5.6	https://phytozome-next.jgi.doe.gov/report/gene/Creinhardtii_v5_6/Cre04.g226811 https://phytozome-next.jgi.doe.gov/jbrowse/index.html?data=genomes%2FCreinhardtii_v5_6&loc=Cre04.g226811	Cre04.g226811
C.reinhardtii v5.6	https://phytozome-next.jgi.doe.gov/report/gene/Creinhardtii_v5_6/Cre01.g042200 https://phytozome-next.jgi.doe.gov/jbrowse/index.html?data=genomes%2FCreinhardtii_v5_6&loc=Cre01.g042200	Cre01.g042200
C.reinhardtii v5.6	https://phytozome-next.jgi.doe.gov/report/gene/Creinhardtii_v5_6/Cre04.g215700 https://phytozome-next.jgi.doe.gov/jbrowse/index.html?data=genomes%2FCreinhardtii_v5_6&loc=Cre04.g215700	Cre04.g215700 - (1 of 8) PF07699 - GCC2 and GCC3 (GCC2_GCC3)
C.reinhardtii v5.6	https://phytozome-next.jgi.doe.gov/report/gene/Creinhardtii_v5_6/Cre04.g217943 https://phytozome-next.jgi.doe.gov/jbrowse/index.html?data=genomes%2FCreinhardtii_v5_6&loc=Cre04.g217943	Cre04.g217943 - (1 of 26) PTHR24362 - SERINE/THREONINE-PROTEIN KINASE NEK
C.reinhardtii v5.6	https://phytozome-next.jgi.doe.gov/report/gene/Creinhardtii_v5_6/Cre02.g089350 https://phytozome-next.jgi.doe.gov/jbrowse/index.html?data=genomes%2FCreinhardtii_v5_6&loc=Cre02.g089350	Cre02.g089350
C.reinhardtii v5.6	https://phytozome-next.jgi.doe.gov/report/gene/Creinhardtii_v5_6/Cre03.g144144 https://phytozome-next.jgi.doe.gov/jbrowse/index.html?data=genomes%2FCreinhardtii_v5_6&loc=Cre03.g144144	Cre03.g144144
C.reinhardtii v5.6	https://phytozome-next.jgi.doe.gov/report/gene/Creinhardtii_v5_6/Cre03.g161050 https://phytozome-next.jgi.doe.gov/jbrowse/index.html?data=genomes%2FCreinhardtii_v5_6&loc=Cre03.g161050	Cre03.g161050 - (1 of 1) K10732 - GINS complex subunit 1 (GINS1, PSF1)
C.reinhardtii v5.6	https://phytozome-next.jgi.doe.gov/report/gene/Creinhardtii_v5_6/Cre01.g041667 https://phytozome-next.jgi.doe.gov/jbrowse/index.html?data=genomes%2FCreinhardtii_v5_6&loc=Cre01.g041667	Cre01.g041667 - (1 of 12) 3.6.3.8 - Calcium-transporting ATPase / Calcium-translocating P-type ATPase
C.reinhardtii v5.6	https://phytozome-next.jgi.doe.gov/report/gene/Creinhardtii_v5_6/Cre03.g184700 https://phytozome-next.jgi.doe.gov/jbrowse/index.html?data=genomes%2FCreinhardtii_v5_6&loc=Cre03.g184700	Cre03.g184700 - (1 of 1) PTHR31810:SF6 - METACASPASE-4-RELATED
C.reinhardtii v5.6	https://phytozome-next.jgi.doe.gov/report/gene/Creinhardtii_v5_6/Cre02.g111014 https://phytozome-next.jgi.doe.gov/jbrowse/index.html?data=genomes%2FCreinhardtii_v5_6&loc=Cre02.g111014	Cre02.g111014 - (1 of 18) K08824 - cyclin-dependent kinase-like [EC:2.7.11.22] (CDKL)
C.reinhardtii v5.6	https://phytozome-next.jgi.doe.gov/report/gene/Creinhardtii_v5_6/Cre01.g001700 https://phytozome-next.jgi.doe.gov/jbrowse/index.html?data=genomes%2FCreinhardtii_v5_6&loc=Cre01.g001700	Cre01.g001700 - (1 of 268) PTHR23257 - SERINE-THREONINE PROTEIN KINASE
C.reinhardtii v5.6	https://phytozome-next.jgi.doe.gov/report/gene/Creinhardtii_v5_6/Cre02.g142386 https://phytozome-next.jgi.doe.gov/jbrowse/index.html?data=genomes%2FCreinhardtii_v5_6&loc=Cre02.g142386	Cre02.g142386
C.reinhardtii v5.6	https://phytozome-next.jgi.doe.gov/report/gene/Creinhardtii_v5_6/Cre04.g226114 https://phytozome-next.jgi.doe.gov/jbrowse/index.html?data=genomes%2FCreinhardtii_v5_6&loc=Cre04.g226114	Cre04.g226114
C.reinhardtii v5.6	https://phytozome-next.jgi.doe.gov/report/gene/Creinhardtii_v5_6/Cre03.g182750 https://phytozome-next.jgi.doe.gov/jbrowse/index.html?data=genomes%2FCreinhardtii_v5_6&loc=Cre03.g182750	Cre03.g182750 - (1 of 2) KOG3774 - Uncharacterized conserved protein Lama
C.reinhardtii v5.6	https://phytozome-next.jgi.doe.gov/report/gene/Creinhardtii_v5_6/Cre03.g145507 https://phytozome-next.jgi.doe.gov/jbrowse/index.html?data=genomes%2FCreinhardtii_v5_6&loc=Cre03.g145507	Cre03.g145507
C.reinhardtii v5.6	https://phytozome-next.jgi.doe.gov/report/gene/Creinhardtii_v5_6/Cre01.g016400 https://phytozome-next.jgi.doe.gov/jbrowse/index.html?data=genomes%2FCreinhardtii_v5_6&loc=Cre01.g016400	Cre01.g016400
C.reinhardtii v5.6	https://phytozome-next.jgi.doe.gov/report/gene/Creinhardtii_v5_6/Cre04.g218950 https://phytozome-next.jgi.doe.gov/jbrowse/index.html?data=genomes%2FCreinhardtii_v5_6&loc=Cre04.g218950	Cre04.g218950 - (1 of 19) PTHR24188 - ANKYRIN REPEAT PROTEIN
C.reinhardtii v5.6	https://phytozome-next.jgi.doe.gov/report/gene/Creinhardtii_v5_6/Cre04.g213750 https://phytozome-next.jgi.doe.gov/jbrowse/index.html?data=genomes%2FCreinhardtii_v5_6&loc=Cre04.g213750	Cre04.g213750
C.reinhardtii v5.6	https://phytozome-next.jgi.doe.gov/report/gene/Creinhardtii_v5_6/Cre03.g160700 https://phytozome-next.jgi.doe.gov/jbrowse/index.html?data=genomes%2FCreinhardtii_v5_6&loc=Cre03.g160700	Cre03.g160700 - (1 of 12) PF00320 - GATA zinc finger (GATA)
C.reinhardtii v5.6	https://phytozome-next.jgi.doe.gov/report/gene/Creinhardtii_v5_6/Cre01.g003751 https://phytozome-next.jgi.doe.gov/jbrowse/index.html?data=genomes%2FCreinhardtii_v5_6&loc=Cre01.g003751	Cre01.g003751 - (1 of 19) PTHR10217 - VOLTAGE AND LIGAND GATED POTASSIUM CHANNEL
C.reinhardtii v5.6	https://phytozome-next.jgi.doe.gov/report/gene/Creinhardtii_v5_6/Cre01.g025100 https://phytozome-next.jgi.doe.gov/jbrowse/index.html?data=genomes%2FCreinhardtii_v5_6&loc=Cre01.g025100	Cre01.g025100 - Putative phosphoglycolate phosphatase
C.reinhardtii v5.6	https://phytozome-next.jgi.doe.gov/report/gene/Creinhardtii_v5_6/Cre02.g089900 https://phytozome-next.jgi.doe.gov/jbrowse/index.html?data=genomes%2FCreinhardtii_v5_6&loc=Cre02.g089900	Cre02.g089900 - secretory carrier membrane protein
C.reinhardtii v5.6	https://phytozome-next.jgi.doe.gov/report/gene/Creinhardtii_v5_6/Cre03.g162550 https://phytozome-next.jgi.doe.gov/jbrowse/index.html?data=genomes%2FCreinhardtii_v5_6&loc=Cre03.g162550	Cre03.g162550 - methylthioadenosine nucleosidase
C.reinhardtii v5.6	https://phytozome-next.jgi.doe.gov/report/gene/Creinhardtii_v5_6/Cre04.g217750 https://phytozome-next.jgi.doe.gov/jbrowse/index.html?data=genomes%2FCreinhardtii_v5_6&loc=Cre04.g217750	Cre04.g217750 - (1 of 1) PTHR16017:SF0 - WD REPEAT-CONTAINING PROTEIN 70
C.reinhardtii v5.6	https://phytozome-next.jgi.doe.gov/report/gene/Creinhardtii_v5_6/Cre01.g045752 https://phytozome-next.jgi.doe.gov/jbrowse/index.html?data=genomes%2FCreinhardtii_v5_6&loc=Cre01.g045752	Cre01.g045752
C.reinhardtii v5.6	https://phytozome-next.jgi.doe.gov/report/gene/Creinhardtii_v5_6/Cre04.g219725 https://phytozome-next.jgi.doe.gov/jbrowse/index.html?data=genomes%2FCreinhardtii_v5_6&loc=Cre04.g219725	Cre04.g219725
C.reinhardtii v5.6	https://phytozome-next.jgi.doe.gov/report/gene/Creinhardtii_v5_6/Cre01.g048600 https://phytozome-next.jgi.doe.gov/jbrowse/index.html?data=genomes%2FCreinhardtii_v5_6&loc=Cre01.g048600	Cre01.g048600
C.reinhardtii v5.6	https://phytozome-next.jgi.doe.gov/report/gene/Creinhardtii_v5_6/Cre01.g054850 https://phytozome-next.jgi.doe.gov/jbrowse/index.html?data=genomes%2FCreinhardtii_v5_6&loc=Cre01.g054850	Cre01.g054850
C.reinhardtii v5.6	https://phytozome-next.jgi.doe.gov/report/gene/Creinhardtii_v5_6/Cre04.g226750 https://phytozome-next.jgi.doe.gov/jbrowse/index.html?data=genomes%2FCreinhardtii_v5_6&loc=Cre04.g226750	Cre04.g226750 - (1 of 11) PTHR31867//PTHR31867:SF1 - FAMILY NOT NAMED // EXPANSIN-A1-RELATED
C.reinhardtii v5.6	https://phytozome-next.jgi.doe.gov/report/gene/Creinhardtii_v5_6/Cre04.g223650 https://phytozome-next.jgi.doe.gov/jbrowse/index.html?data=genomes%2FCreinhardtii_v5_6&loc=Cre04.g223650	Cre04.g223650 - Flagellar Associated Protein 30
C.reinhardtii v5.6	https://phytozome-next.jgi.doe.gov/report/gene/Creinhardtii_v5_6/Cre04.g217985 https://phytozome-next.jgi.doe.gov/jbrowse/index.html?data=genomes%2FCreinhardtii_v5_6&loc=Cre04.g217985	Cre04.g217985
C.reinhardtii v5.6	https://phytozome-next.jgi.doe.gov/report/gene/Creinhardtii_v5_6/Cre01.g011901 https://phytozome-next.jgi.doe.gov/jbrowse/index.html?data=genomes%2FCreinhardtii_v5_6&loc=Cre01.g011901	Cre01.g011901 - Arylsulfatase
C.reinhardtii v5.6	https://phytozome-next.jgi.doe.gov/report/gene/Creinhardtii_v5_6/Cre02.g141446 https://phytozome-next.jgi.doe.gov/jbrowse/index.html?data=genomes%2FCreinhardtii_v5_6&loc=Cre02.g141446	Cre02.g141446
C.reinhardtii v5.6	https://phytozome-next.jgi.doe.gov/report/gene/Creinhardtii_v5_6/Cre03.g203550 https://phytozome-next.jgi.doe.gov/jbrowse/index.html?data=genomes%2FCreinhardtii_v5_6&loc=Cre03.g203550	Cre03.g203550 - GT90 family protein 3
C.reinhardtii v5.6	https://phytozome-next.jgi.doe.gov/report/gene/Creinhardtii_v5_6/Cre02.g115150 https://phytozome-next.jgi.doe.gov/jbrowse/index.html?data=genomes%2FCreinhardtii_v5_6&loc=Cre02.g115150	Cre02.g115150 - (1 of 1) PTHR11266//PTHR11266:SF21 - PEROXISOMAL MEMBRANE PROTEIN 2, PXMP2 MPV17 // SUBFAMILY NOT NAMED
C.reinhardtii v5.6	https://phytozome-next.jgi.doe.gov/report/gene/Creinhardtii_v5_6/Cre01.g011050 https://phytozome-next.jgi.doe.gov/jbrowse/index.html?data=genomes%2FCreinhardtii_v5_6&loc=Cre01.g011050	Cre01.g011050
C.reinhardtii v5.6	https://phytozome-next.jgi.doe.gov/report/gene/Creinhardtii_v5_6/Cre03.g200767 https://phytozome-next.jgi.doe.gov/jbrowse/index.html?data=genomes%2FCreinhardtii_v5_6&loc=Cre03.g200767	Cre03.g200767 - Carbohydrate sulfotransferase-related 9
C.reinhardtii v5.6	https://phytozome-next.jgi.doe.gov/report/gene/Creinhardtii_v5_6/Cre03.g194050 https://phytozome-next.jgi.doe.gov/jbrowse/index.html?data=genomes%2FCreinhardtii_v5_6&loc=Cre03.g194050	Cre03.g194050 - (1 of 100) PTHR12393:SF6 - SPHINGOMYELIN PHOSPHODIESTERASE 2
C.reinhardtii v5.6	https://phytozome-next.jgi.doe.gov/report/gene/Creinhardtii_v5_6/Cre02.g116350 https://phytozome-next.jgi.doe.gov/jbrowse/index.html?data=genomes%2FCreinhardtii_v5_6&loc=Cre02.g116350	Cre02.g116350 - (1 of 5) PF03992 - Antibiotic biosynthesis monooxygenase (ABM)
C.reinhardtii v5.6	https://phytozome-next.jgi.doe.gov/report/gene/Creinhardtii_v5_6/Cre02.g102100 https://phytozome-next.jgi.doe.gov/jbrowse/index.html?data=genomes%2FCreinhardtii_v5_6&loc=Cre02.g102100	Cre02.g102100 - S-adenosyl-L-methionine-dependent methyltransferase
C.reinhardtii v5.6	https://phytozome-next.jgi.doe.gov/report/gene/Creinhardtii_v5_6/Cre01.g016300 https://phytozome-next.jgi.doe.gov/jbrowse/index.html?data=genomes%2FCreinhardtii_v5_6&loc=Cre01.g016300	Cre01.g016300 - Calmodulin-like protein
C.reinhardtii v5.6	https://phytozome-next.jgi.doe.gov/report/gene/Creinhardtii_v5_6/Cre01.g021500 https://phytozome-next.jgi.doe.gov/jbrowse/index.html?data=genomes%2FCreinhardtii_v5_6&loc=Cre01.g021500	Cre01.g021500 - (1 of 1) K15377 - solute carrier family 44 (choline transporter-like protein), member 2/4/5 (SLC44A2_4_5)
C.reinhardtii v5.6	https://phytozome-next.jgi.doe.gov/report/gene/Creinhardtii_v5_6/Cre03.g169400 https://phytozome-next.jgi.doe.gov/jbrowse/index.html?data=genomes%2FCreinhardtii_v5_6&loc=Cre03.g169400	Cre03.g169400 - UDP-glucuronic acid decarboxylase for UDP-Xylose synthesis
C.reinhardtii v5.6	https://phytozome-next.jgi.doe.gov/report/gene/Creinhardtii_v5_6/Cre06.g251150 https://phytozome-next.jgi.doe.gov/jbrowse/index.html?data=genomes%2FCreinhardtii_v5_6&loc=Cre06.g251150	Cre06.g251150 - low CO2 and stress-induced one-helix protein
C.reinhardtii v5.6	https://phytozome-next.jgi.doe.gov/report/gene/Creinhardtii_v5_6/Cre01.g040517 https://phytozome-next.jgi.doe.gov/jbrowse/index.html?data=genomes%2FCreinhardtii_v5_6&loc=Cre01.g040517	Cre01.g040517
C.reinhardtii v5.6	https://phytozome-next.jgi.doe.gov/report/gene/Creinhardtii_v5_6/Cre05.g243650 https://phytozome-next.jgi.doe.gov/jbrowse/index.html?data=genomes%2FCreinhardtii_v5_6&loc=Cre05.g243650	Cre05.g243650
C.reinhardtii v5.6	https://phytozome-next.jgi.doe.gov/report/gene/Creinhardtii_v5_6/Cre03.g173900 https://phytozome-next.jgi.doe.gov/jbrowse/index.html?data=genomes%2FCreinhardtii_v5_6&loc=Cre03.g173900	Cre03.g173900 - (1 of 1) PTHR22996 - MAHOGUNIN
C.reinhardtii v5.6	https://phytozome-next.jgi.doe.gov/report/gene/Creinhardtii_v5_6/Cre03.g202200 https://phytozome-next.jgi.doe.gov/jbrowse/index.html?data=genomes%2FCreinhardtii_v5_6&loc=Cre03.g202200	Cre03.g202200
C.reinhardtii v5.6	https://phytozome-next.jgi.doe.gov/report/gene/Creinhardtii_v5_6/Cre05.g235186 https://phytozome-next.jgi.doe.gov/jbrowse/index.html?data=genomes%2FCreinhardtii_v5_6&loc=Cre05.g235186	Cre05.g235186
C.reinhardtii v5.6	https://phytozome-next.jgi.doe.gov/report/gene/Creinhardtii_v5_6/Cre03.g181900 https://phytozome-next.jgi.doe.gov/jbrowse/index.html?data=genomes%2FCreinhardtii_v5_6&loc=Cre03.g181900	Cre03.g181900
C.reinhardtii v5.6	https://phytozome-next.jgi.doe.gov/report/gene/Creinhardtii_v5_6/Cre04.g224700 https://phytozome-next.jgi.doe.gov/jbrowse/index.html?data=genomes%2FCreinhardtii_v5_6&loc=Cre04.g224700	Cre04.g224700 - Nitrate transporter NRT1 family
C.reinhardtii v5.6	https://phytozome-next.jgi.doe.gov/report/gene/Creinhardtii_v5_6/Cre01.g038950 https://phytozome-next.jgi.doe.gov/jbrowse/index.html?data=genomes%2FCreinhardtii_v5_6&loc=Cre01.g038950	Cre01.g038950 - SelF/SelM homolog
C.reinhardtii v5.6	https://phytozome-next.jgi.doe.gov/report/gene/Creinhardtii_v5_6/Cre05.g241202 https://phytozome-next.jgi.doe.gov/jbrowse/index.html?data=genomes%2FCreinhardtii_v5_6&loc=Cre05.g241202	Cre05.g241202 - (1 of 3) 3.4.22.53 - Calpain-2 / Milli-calpain
C.reinhardtii v5.6	https://phytozome-next.jgi.doe.gov/report/gene/Creinhardtii_v5_6/Cre02.g104100 https://phytozome-next.jgi.doe.gov/jbrowse/index.html?data=genomes%2FCreinhardtii_v5_6&loc=Cre02.g104100	Cre02.g104100 - (1 of 1) PTHR10209:SF216 - 2-OXOGLUTARATE (2OG) AND FE(II)-DEPENDENT OXYGENASE SUPERFAMILY PROTEIN
C.reinhardtii v5.6	https://phytozome-next.jgi.doe.gov/report/gene/Creinhardtii_v5_6/Cre05.g232304 https://phytozome-next.jgi.doe.gov/jbrowse/index.html?data=genomes%2FCreinhardtii_v5_6&loc=Cre05.g232304	Cre05.g232304
C.reinhardtii v5.6	https://phytozome-next.jgi.doe.gov/report/gene/Creinhardtii_v5_6/Cre04.g226800 https://phytozome-next.jgi.doe.gov/jbrowse/index.html?data=genomes%2FCreinhardtii_v5_6&loc=Cre04.g226800	Cre04.g226800
C.reinhardtii v5.6	https://phytozome-next.jgi.doe.gov/report/gene/Creinhardtii_v5_6/Cre03.g189350 https://phytozome-next.jgi.doe.gov/jbrowse/index.html?data=genomes%2FCreinhardtii_v5_6&loc=Cre03.g189350	Cre03.g189350
C.reinhardtii v5.6	https://phytozome-next.jgi.doe.gov/report/gene/Creinhardtii_v5_6/Cre05.g233650 https://phytozome-next.jgi.doe.gov/jbrowse/index.html?data=genomes%2FCreinhardtii_v5_6&loc=Cre05.g233650	Cre05.g233650 - FixL-like PAS domain protein
C.reinhardtii v5.6	https://phytozome-next.jgi.doe.gov/report/gene/Creinhardtii_v5_6/Cre02.g095055 https://phytozome-next.jgi.doe.gov/jbrowse/index.html?data=genomes%2FCreinhardtii_v5_6&loc=Cre02.g095055	Cre02.g095055
C.reinhardtii v5.6	https://phytozome-next.jgi.doe.gov/report/gene/Creinhardtii_v5_6/Cre01.g045200 https://phytozome-next.jgi.doe.gov/jbrowse/index.html?data=genomes%2FCreinhardtii_v5_6&loc=Cre01.g045200	Cre01.g045200 - (1 of 1) 5.3.99.6 - Allene-oxide cyclase
C.reinhardtii v5.6	https://phytozome-next.jgi.doe.gov/report/gene/Creinhardtii_v5_6/Cre01.g054900 https://phytozome-next.jgi.doe.gov/jbrowse/index.html?data=genomes%2FCreinhardtii_v5_6&loc=Cre01.g054900	Cre01.g054900
C.reinhardtii v5.6	https://phytozome-next.jgi.doe.gov/report/gene/Creinhardtii_v5_6/Cre03.g155200 https://phytozome-next.jgi.doe.gov/jbrowse/index.html?data=genomes%2FCreinhardtii_v5_6&loc=Cre03.g155200	Cre03.g155200 - Chorismate mutase
C.reinhardtii v5.6	https://phytozome-next.jgi.doe.gov/report/gene/Creinhardtii_v5_6/Cre01.g035650 https://phytozome-next.jgi.doe.gov/jbrowse/index.html?data=genomes%2FCreinhardtii_v5_6&loc=Cre01.g035650	Cre01.g035650
C.reinhardtii v5.6	https://phytozome-next.jgi.doe.gov/report/gene/Creinhardtii_v5_6/Cre03.g200991 https://phytozome-next.jgi.doe.gov/jbrowse/index.html?data=genomes%2FCreinhardtii_v5_6&loc=Cre03.g200991	Cre03.g200991 - (1 of 1) K15262 - protein BCP1 (BCP1, BCCIP)
C.reinhardtii v5.6	https://phytozome-next.jgi.doe.gov/report/gene/Creinhardtii_v5_6/Cre02.g142266 https://phytozome-next.jgi.doe.gov/jbrowse/index.html?data=genomes%2FCreinhardtii_v5_6&loc=Cre02.g142266	Cre02.g142266 - (1 of 2) K15747 - beta-ring hydroxylase (LUT5, CYP97A3)
C.reinhardtii v5.6	https://phytozome-next.jgi.doe.gov/report/gene/Creinhardtii_v5_6/Cre05.g237870 https://phytozome-next.jgi.doe.gov/jbrowse/index.html?data=genomes%2FCreinhardtii_v5_6&loc=Cre05.g237870	Cre05.g237870
C.reinhardtii v5.6	https://phytozome-next.jgi.doe.gov/report/gene/Creinhardtii_v5_6/Cre02.g079003 https://phytozome-next.jgi.doe.gov/jbrowse/index.html?data=genomes%2FCreinhardtii_v5_6&loc=Cre02.g079003	Cre02.g079003 - (1 of 5) PTHR12317:SF32 - PROTEIN DGAT-2
C.reinhardtii v5.6	https://phytozome-next.jgi.doe.gov/report/gene/Creinhardtii_v5_6/Cre02.g145100 https://phytozome-next.jgi.doe.gov/jbrowse/index.html?data=genomes%2FCreinhardtii_v5_6&loc=Cre02.g145100	Cre02.g145100 - Flagellar Associated Protein 39
C.reinhardtii v5.6	https://phytozome-next.jgi.doe.gov/report/gene/Creinhardtii_v5_6/Cre03.g173100 https://phytozome-next.jgi.doe.gov/jbrowse/index.html?data=genomes%2FCreinhardtii_v5_6&loc=Cre03.g173100	Cre03.g173100 - (1 of 3) 3.2.1.39 - Glucan endo-1,3-beta-D-glucosidase / Laminarinase
C.reinhardtii v5.6	https://phytozome-next.jgi.doe.gov/report/gene/Creinhardtii_v5_6/Cre01.g043550 https://phytozome-next.jgi.doe.gov/jbrowse/index.html?data=genomes%2FCreinhardtii_v5_6&loc=Cre01.g043550	Cre01.g043550 - (1 of 19) PTHR31251:SF1 - SQUAMOSA PROMOTER-BINDING-LIKE PROTEIN 10-RELATED
C.reinhardtii v5.6	https://phytozome-next.jgi.doe.gov/report/gene/Creinhardtii_v5_6/Cre01.g003450 https://phytozome-next.jgi.doe.gov/jbrowse/index.html?data=genomes%2FCreinhardtii_v5_6&loc=Cre01.g003450	Cre01.g003450
C.reinhardtii v5.6	https://phytozome-next.jgi.doe.gov/report/gene/Creinhardtii_v5_6/Cre01.g042750 https://phytozome-next.jgi.doe.gov/jbrowse/index.html?data=genomes%2FCreinhardtii_v5_6&loc=Cre01.g042750	Cre01.g042750 - Aconitate hydratase
C.reinhardtii v5.6	https://phytozome-next.jgi.doe.gov/report/gene/Creinhardtii_v5_6/Cre02.g085400 https://phytozome-next.jgi.doe.gov/jbrowse/index.html?data=genomes%2FCreinhardtii_v5_6&loc=Cre02.g085400	Cre02.g085400 - Chlamydomonadale-specific family C protein
C.reinhardtii v5.6	https://phytozome-next.jgi.doe.gov/report/gene/Creinhardtii_v5_6/Cre01.g017701 https://phytozome-next.jgi.doe.gov/jbrowse/index.html?data=genomes%2FCreinhardtii_v5_6&loc=Cre01.g017701	Cre01.g017701 - (1 of 14) PF00078//PF03372 - Reverse transcriptase (RNA-dependent DNA polymerase) (RVT_1) // Endonuclease/Exonuclease/phosphatase family (Exo_endo_phos)
C.reinhardtii v5.6	https://phytozome-next.jgi.doe.gov/report/gene/Creinhardtii_v5_6/Cre03.g176250 https://phytozome-next.jgi.doe.gov/jbrowse/index.html?data=genomes%2FCreinhardtii_v5_6&loc=Cre03.g176250	Cre03.g176250 - Vacuolar ATP synthase subunit D
C.reinhardtii v5.6	https://phytozome-next.jgi.doe.gov/report/gene/Creinhardtii_v5_6/Cre01.g006450 https://phytozome-next.jgi.doe.gov/jbrowse/index.html?data=genomes%2FCreinhardtii_v5_6&loc=Cre01.g006450	Cre01.g006450 - (1 of 121) 2.7.7.49 - RNA-directed DNA polymerase / Revertase
C.reinhardtii v5.6	https://phytozome-next.jgi.doe.gov/report/gene/Creinhardtii_v5_6/Cre02.g087800 https://phytozome-next.jgi.doe.gov/jbrowse/index.html?data=genomes%2FCreinhardtii_v5_6&loc=Cre02.g087800	Cre02.g087800 - Protein tyrosine kinase
C.reinhardtii v5.6	https://phytozome-next.jgi.doe.gov/report/gene/Creinhardtii_v5_6/Cre03.g199250 https://phytozome-next.jgi.doe.gov/jbrowse/index.html?data=genomes%2FCreinhardtii_v5_6&loc=Cre03.g199250	Cre03.g199250 - Adenylate/guanylate cyclase
C.reinhardtii v5.6	https://phytozome-next.jgi.doe.gov/report/gene/Creinhardtii_v5_6/Cre02.g142687 https://phytozome-next.jgi.doe.gov/jbrowse/index.html?data=genomes%2FCreinhardtii_v5_6&loc=Cre02.g142687	Cre02.g142687 - Flagellar Associated Protein 332
C.reinhardtii v5.6	https://phytozome-next.jgi.doe.gov/report/gene/Creinhardtii_v5_6/Cre03.g203600 https://phytozome-next.jgi.doe.gov/jbrowse/index.html?data=genomes%2FCreinhardtii_v5_6&loc=Cre03.g203600	Cre03.g203600 - Glycerophosphoryl diester phosphodiesterase, probably a phospholipase C
C.reinhardtii v5.6	https://phytozome-next.jgi.doe.gov/report/gene/Creinhardtii_v5_6/Cre04.g220850 https://phytozome-next.jgi.doe.gov/jbrowse/index.html?data=genomes%2FCreinhardtii_v5_6&loc=Cre04.g220850	Cre04.g220850 - (1 of 4) 3.6.3.43 - Peptide-transporting ATPase
C.reinhardtii v5.6	https://phytozome-next.jgi.doe.gov/report/gene/Creinhardtii_v5_6/Cre03.g146187 https://phytozome-next.jgi.doe.gov/jbrowse/index.html?data=genomes%2FCreinhardtii_v5_6&loc=Cre03.g146187	Cre03.g146187 - (1 of 1) 1.2.1.38 - N-acetyl-gamma-glutamyl-phosphate reductase / NAGSA dehydrogenase
C.reinhardtii v5.6	https://phytozome-next.jgi.doe.gov/report/gene/Creinhardtii_v5_6/Cre04.g213800 https://phytozome-next.jgi.doe.gov/jbrowse/index.html?data=genomes%2FCreinhardtii_v5_6&loc=Cre04.g213800	Cre04.g213800 - (1 of 1) PTHR10825:SF5 - E3 UBIQUITIN-PROTEIN LIGASE RING1
C.reinhardtii v5.6	https://phytozome-next.jgi.doe.gov/report/gene/Creinhardtii_v5_6/Cre01.g060712 https://phytozome-next.jgi.doe.gov/jbrowse/index.html?data=genomes%2FCreinhardtii_v5_6&loc=Cre01.g060712	Cre01.g060712 - (1 of 7) PTHR11685 - RBR FAMILY RING FINGER AND IBR DOMAIN-CONTAINING
C.reinhardtii v5.6	https://phytozome-next.jgi.doe.gov/report/gene/Creinhardtii_v5_6/Cre02.g074600 https://phytozome-next.jgi.doe.gov/jbrowse/index.html?data=genomes%2FCreinhardtii_v5_6&loc=Cre02.g074600	Cre02.g074600 - Conserved in the Green Lineage
C.reinhardtii v5.6	https://phytozome-next.jgi.doe.gov/report/gene/Creinhardtii_v5_6/Cre02.g104900 https://phytozome-next.jgi.doe.gov/jbrowse/index.html?data=genomes%2FCreinhardtii_v5_6&loc=Cre02.g104900	Cre02.g104900 - Flagellar Associated Protein 204
C.reinhardtii v5.6	https://phytozome-next.jgi.doe.gov/report/gene/Creinhardtii_v5_6/Cre01.g041100 https://phytozome-next.jgi.doe.gov/jbrowse/index.html?data=genomes%2FCreinhardtii_v5_6&loc=Cre01.g041100	Cre01.g041100 - Histone-lysine N-methyltransferase
C.reinhardtii v5.6	https://phytozome-next.jgi.doe.gov/report/gene/Creinhardtii_v5_6/Cre01.g008550 https://phytozome-next.jgi.doe.gov/jbrowse/index.html?data=genomes%2FCreinhardtii_v5_6&loc=Cre01.g008550	Cre01.g008550 - (1 of 2) PTHR24058:SF23 - SERINE/THREONINE KINASE-RELATED
C.reinhardtii v5.6	https://phytozome-next.jgi.doe.gov/report/gene/Creinhardtii_v5_6/Cre01.g009025 https://phytozome-next.jgi.doe.gov/jbrowse/index.html?data=genomes%2FCreinhardtii_v5_6&loc=Cre01.g009025	Cre01.g009025
C.reinhardtii v5.6	https://phytozome-next.jgi.doe.gov/report/gene/Creinhardtii_v5_6/Cre03.g197050 https://phytozome-next.jgi.doe.gov/jbrowse/index.html?data=genomes%2FCreinhardtii_v5_6&loc=Cre03.g197050	Cre03.g197050 - Histone H3 variant
C.reinhardtii v5.6	https://phytozome-next.jgi.doe.gov/report/gene/Creinhardtii_v5_6/Cre03.g151700 https://phytozome-next.jgi.doe.gov/jbrowse/index.html?data=genomes%2FCreinhardtii_v5_6&loc=Cre03.g151700	Cre03.g151700 - Conserved in the Green Lineage
C.reinhardtii v5.6	https://phytozome-next.jgi.doe.gov/report/gene/Creinhardtii_v5_6/Cre01.g003376 https://phytozome-next.jgi.doe.gov/jbrowse/index.html?data=genomes%2FCreinhardtii_v5_6&loc=Cre01.g003376	Cre01.g003376 - (1 of 1) K09522 - DnaJ homolog subfamily C member 2 (DNAJC2)
C.reinhardtii v5.6	https://phytozome-next.jgi.doe.gov/report/gene/Creinhardtii_v5_6/Cre04.g214801 https://phytozome-next.jgi.doe.gov/jbrowse/index.html?data=genomes%2FCreinhardtii_v5_6&loc=Cre04.g214801	Cre04.g214801
C.reinhardtii v5.6	https://phytozome-next.jgi.doe.gov/report/gene/Creinhardtii_v5_6/Cre06.g249550 https://phytozome-next.jgi.doe.gov/jbrowse/index.html?data=genomes%2FCreinhardtii_v5_6&loc=Cre06.g249550	Cre06.g249550
C.reinhardtii v5.6	https://phytozome-next.jgi.doe.gov/report/gene/Creinhardtii_v5_6/Cre02.g142226 https://phytozome-next.jgi.doe.gov/jbrowse/index.html?data=genomes%2FCreinhardtii_v5_6&loc=Cre02.g142226	Cre02.g142226 - (1 of 55) 2.7.12.1 - Dual-specificity kinase
C.reinhardtii v5.6	https://phytozome-next.jgi.doe.gov/report/gene/Creinhardtii_v5_6/Cre01.g048350 https://phytozome-next.jgi.doe.gov/jbrowse/index.html?data=genomes%2FCreinhardtii_v5_6&loc=Cre01.g048350	Cre01.g048350 - conserved protein with glycosyl hydrolase family 5 domain
C.reinhardtii v5.6	https://phytozome-next.jgi.doe.gov/report/gene/Creinhardtii_v5_6/Cre03.g208609 https://phytozome-next.jgi.doe.gov/jbrowse/index.html?data=genomes%2FCreinhardtii_v5_6&loc=Cre03.g208609	Cre03.g208609
C.reinhardtii v5.6	https://phytozome-next.jgi.doe.gov/report/gene/Creinhardtii_v5_6/Cre01.g016556 https://phytozome-next.jgi.doe.gov/jbrowse/index.html?data=genomes%2FCreinhardtii_v5_6&loc=Cre01.g016556	Cre01.g016556 - (1 of 1) K03115 - casein kinase II subunit beta (CSNK2B)
C.reinhardtii v5.6	https://phytozome-next.jgi.doe.gov/report/gene/Creinhardtii_v5_6/Cre02.g081950 https://phytozome-next.jgi.doe.gov/jbrowse/index.html?data=genomes%2FCreinhardtii_v5_6&loc=Cre02.g081950	Cre02.g081950 - (1 of 104) 2.7.11.25 - Mitogen-activated protein kinase kinase kinase / MLTK
C.reinhardtii v5.6	https://phytozome-next.jgi.doe.gov/report/gene/Creinhardtii_v5_6/Cre02.g105000 https://phytozome-next.jgi.doe.gov/jbrowse/index.html?data=genomes%2FCreinhardtii_v5_6&loc=Cre02.g105000	Cre02.g105000 - (1 of 3) PTHR11207//PTHR11207:SF7 - RIBONUCLEASE III // SUBFAMILY NOT NAMED
C.reinhardtii v5.6	https://phytozome-next.jgi.doe.gov/report/gene/Creinhardtii_v5_6/Cre02.g080050 https://phytozome-next.jgi.doe.gov/jbrowse/index.html?data=genomes%2FCreinhardtii_v5_6&loc=Cre02.g080050	Cre02.g080050 - (1 of 2) PF00645 - Poly(ADP-ribose) polymerase and DNA-Ligase Zn-finger region (zf-PARP)
C.reinhardtii v5.6	https://phytozome-next.jgi.doe.gov/report/gene/Creinhardtii_v5_6/Cre04.g223150 https://phytozome-next.jgi.doe.gov/jbrowse/index.html?data=genomes%2FCreinhardtii_v5_6&loc=Cre04.g223150	Cre04.g223150 - OctotricoPeptide Repeat Protein
C.reinhardtii v5.6	https://phytozome-next.jgi.doe.gov/report/gene/Creinhardtii_v5_6/Cre04.g214769 https://phytozome-next.jgi.doe.gov/jbrowse/index.html?data=genomes%2FCreinhardtii_v5_6&loc=Cre04.g214769	Cre04.g214769
C.reinhardtii v5.6	https://phytozome-next.jgi.doe.gov/report/gene/Creinhardtii_v5_6/Cre01.g050900 https://phytozome-next.jgi.doe.gov/jbrowse/index.html?data=genomes%2FCreinhardtii_v5_6&loc=Cre01.g050900	Cre01.g050900 - Glycosyl transferase
C.reinhardtii v5.6	https://phytozome-next.jgi.doe.gov/report/gene/Creinhardtii_v5_6/Cre02.g095114 https://phytozome-next.jgi.doe.gov/jbrowse/index.html?data=genomes%2FCreinhardtii_v5_6&loc=Cre02.g095114	Cre02.g095114
C.reinhardtii v5.6	https://phytozome-next.jgi.doe.gov/report/gene/Creinhardtii_v5_6/Cre01.g027600 https://phytozome-next.jgi.doe.gov/jbrowse/index.html?data=genomes%2FCreinhardtii_v5_6&loc=Cre01.g027600	Cre01.g027600
C.reinhardtii v5.6	https://phytozome-next.jgi.doe.gov/report/gene/Creinhardtii_v5_6/Cre02.g113600 https://phytozome-next.jgi.doe.gov/jbrowse/index.html?data=genomes%2FCreinhardtii_v5_6&loc=Cre02.g113600	Cre02.g113600 - (1 of 4) KOG0032//KOG0580 - Ca2+/calmodulin-dependent protein kinase, EF-Hand protein superfamily // Serine/threonine protein kinase
C.reinhardtii v5.6	https://phytozome-next.jgi.doe.gov/report/gene/Creinhardtii_v5_6/Cre01.g049250 https://phytozome-next.jgi.doe.gov/jbrowse/index.html?data=genomes%2FCreinhardtii_v5_6&loc=Cre01.g049250	Cre01.g049250
C.reinhardtii v5.6	https://phytozome-next.jgi.doe.gov/report/gene/Creinhardtii_v5_6/Cre03.g182200 https://phytozome-next.jgi.doe.gov/jbrowse/index.html?data=genomes%2FCreinhardtii_v5_6&loc=Cre03.g182200	Cre03.g182200 - (1 of 25) PTHR11017//PTHR11017:SF145 - LEUCINE-RICH REPEAT-CONTAINING PROTEIN // SUBFAMILY NOT NAMED
C.reinhardtii v5.6	https://phytozome-next.jgi.doe.gov/report/gene/Creinhardtii_v5_6/Cre03.g157400 https://phytozome-next.jgi.doe.gov/jbrowse/index.html?data=genomes%2FCreinhardtii_v5_6&loc=Cre03.g157400	Cre03.g157400 - (1 of 4) PTHR10217:SF509 - CNG CHANNEL-LIKE, ISOFORM E
C.reinhardtii v5.6	https://phytozome-next.jgi.doe.gov/report/gene/Creinhardtii_v5_6/Cre04.g223500 https://phytozome-next.jgi.doe.gov/jbrowse/index.html?data=genomes%2FCreinhardtii_v5_6&loc=Cre04.g223500	Cre04.g223500 - (1 of 24) PTHR24055//PTHR24055:SF137 - MITOGEN-ACTIVATED PROTEIN KINASE // SUBFAMILY NOT NAMED
C.reinhardtii v5.6	https://phytozome-next.jgi.doe.gov/report/gene/Creinhardtii_v5_6/Cre02.g077800 https://phytozome-next.jgi.doe.gov/jbrowse/index.html?data=genomes%2FCreinhardtii_v5_6&loc=Cre02.g077800	Cre02.g077800 - Flagellar Associated Protein 310
C.reinhardtii v5.6	https://phytozome-next.jgi.doe.gov/report/gene/Creinhardtii_v5_6/Cre02.g089311 https://phytozome-next.jgi.doe.gov/jbrowse/index.html?data=genomes%2FCreinhardtii_v5_6&loc=Cre02.g089311	Cre02.g089311 - (1 of 1) PTHR11567:SF110 - TESTICULAR ACID PHOSPHATASE
C.reinhardtii v5.6	https://phytozome-next.jgi.doe.gov/report/gene/Creinhardtii_v5_6/Cre02.g085100 https://phytozome-next.jgi.doe.gov/jbrowse/index.html?data=genomes%2FCreinhardtii_v5_6&loc=Cre02.g085100	Cre02.g085100 - Adenylate/guanylate cyclase
C.reinhardtii v5.6	https://phytozome-next.jgi.doe.gov/report/gene/Creinhardtii_v5_6/Cre02.g095059 https://phytozome-next.jgi.doe.gov/jbrowse/index.html?data=genomes%2FCreinhardtii_v5_6&loc=Cre02.g095059	Cre02.g095059
C.reinhardtii v5.6	https://phytozome-next.jgi.doe.gov/report/gene/Creinhardtii_v5_6/Cre03.g164750 https://phytozome-next.jgi.doe.gov/jbrowse/index.html?data=genomes%2FCreinhardtii_v5_6&loc=Cre03.g164750	Cre03.g164750
C.reinhardtii v5.6	https://phytozome-next.jgi.doe.gov/report/gene/Creinhardtii_v5_6/Cre02.g143650 https://phytozome-next.jgi.doe.gov/jbrowse/index.html?data=genomes%2FCreinhardtii_v5_6&loc=Cre02.g143650	Cre02.g143650
C.reinhardtii v5.6	https://phytozome-next.jgi.doe.gov/report/gene/Creinhardtii_v5_6/Cre03.g144707 https://phytozome-next.jgi.doe.gov/jbrowse/index.html?data=genomes%2FCreinhardtii_v5_6&loc=Cre03.g144707	Cre03.g144707 - (1 of 1) 5.4.2.2//5.4.2.8 - Phosphoglucomutase (alpha-D-glucose-1,6-bisphosphate-dependent) / Phosphoglucose mutase // Phosphomannomutase / Phosphomannose mutase
C.reinhardtii v5.6	https://phytozome-next.jgi.doe.gov/report/gene/Creinhardtii_v5_6/Cre04.g211900 https://phytozome-next.jgi.doe.gov/jbrowse/index.html?data=genomes%2FCreinhardtii_v5_6&loc=Cre04.g211900	Cre04.g211900 - Exostosin-like glycosyltransferase 37
C.reinhardtii v5.6	https://phytozome-next.jgi.doe.gov/report/gene/Creinhardtii_v5_6/Cre03.g191776 https://phytozome-next.jgi.doe.gov/jbrowse/index.html?data=genomes%2FCreinhardtii_v5_6&loc=Cre03.g191776	Cre03.g191776
C.reinhardtii v5.6	https://phytozome-next.jgi.doe.gov/report/gene/Creinhardtii_v5_6/Cre03.g162333 https://phytozome-next.jgi.doe.gov/jbrowse/index.html?data=genomes%2FCreinhardtii_v5_6&loc=Cre03.g162333	Cre03.g162333 - (1 of 18) KOG0061 - Transporter, ABC superfamily (Breast cancer resistance protein)
C.reinhardtii v5.6	https://phytozome-next.jgi.doe.gov/report/gene/Creinhardtii_v5_6/Cre01.g023650 https://phytozome-next.jgi.doe.gov/jbrowse/index.html?data=genomes%2FCreinhardtii_v5_6&loc=Cre01.g023650	Cre01.g023650 - (1 of 4) PTHR11785:SF367 - AMINO-ACID PERMEASE BAT1
C.reinhardtii v5.6	https://phytozome-next.jgi.doe.gov/report/gene/Creinhardtii_v5_6/Cre04.g218526 https://phytozome-next.jgi.doe.gov/jbrowse/index.html?data=genomes%2FCreinhardtii_v5_6&loc=Cre04.g218526	Cre04.g218526
C.reinhardtii v5.6	https://phytozome-next.jgi.doe.gov/report/gene/Creinhardtii_v5_6/Cre02.g110550 https://phytozome-next.jgi.doe.gov/jbrowse/index.html?data=genomes%2FCreinhardtii_v5_6&loc=Cre02.g110550	Cre02.g110550 - (1 of 23) PTHR10641 - MYB-LIKE DNA-BINDING PROTEIN MYB
C.reinhardtii v5.6	https://phytozome-next.jgi.doe.gov/report/gene/Creinhardtii_v5_6/Cre02.g095300 https://phytozome-next.jgi.doe.gov/jbrowse/index.html?data=genomes%2FCreinhardtii_v5_6&loc=Cre02.g095300	Cre02.g095300 - (1 of 18) K08824 - cyclin-dependent kinase-like [EC:2.7.11.22] (CDKL)
C.reinhardtii v5.6	https://phytozome-next.jgi.doe.gov/report/gene/Creinhardtii_v5_6/Cre03.g168400 https://phytozome-next.jgi.doe.gov/jbrowse/index.html?data=genomes%2FCreinhardtii_v5_6&loc=Cre03.g168400	Cre03.g168400
C.reinhardtii v5.6	https://phytozome-next.jgi.doe.gov/report/gene/Creinhardtii_v5_6/Cre02.g144300 https://phytozome-next.jgi.doe.gov/jbrowse/index.html?data=genomes%2FCreinhardtii_v5_6&loc=Cre02.g144300	Cre02.g144300 - UDP-rhamnose/galactose transporter
C.reinhardtii v5.6	https://phytozome-next.jgi.doe.gov/report/gene/Creinhardtii_v5_6/Cre01.g044050 https://phytozome-next.jgi.doe.gov/jbrowse/index.html?data=genomes%2FCreinhardtii_v5_6&loc=Cre01.g044050	Cre01.g044050 - ATPase synthase subunit, vacuolar
C.reinhardtii v5.6	https://phytozome-next.jgi.doe.gov/report/gene/Creinhardtii_v5_6/Cre02.g107300 https://phytozome-next.jgi.doe.gov/jbrowse/index.html?data=genomes%2FCreinhardtii_v5_6&loc=Cre02.g107300	Cre02.g107300 - Dihydrodipicolinate synthase
C.reinhardtii v5.6	https://phytozome-next.jgi.doe.gov/report/gene/Creinhardtii_v5_6/Cre04.g216850 https://phytozome-next.jgi.doe.gov/jbrowse/index.html?data=genomes%2FCreinhardtii_v5_6&loc=Cre04.g216850	Cre04.g216850 - Alpha tubulin 2
C.reinhardtii v5.6	https://phytozome-next.jgi.doe.gov/report/gene/Creinhardtii_v5_6/Cre01.g052500 https://phytozome-next.jgi.doe.gov/jbrowse/index.html?data=genomes%2FCreinhardtii_v5_6&loc=Cre01.g052500	Cre01.g052500
C.reinhardtii v5.6	https://phytozome-next.jgi.doe.gov/report/gene/Creinhardtii_v5_6/Cre01.g022850 https://phytozome-next.jgi.doe.gov/jbrowse/index.html?data=genomes%2FCreinhardtii_v5_6&loc=Cre01.g022850	Cre01.g022850
C.reinhardtii v5.6	https://phytozome-next.jgi.doe.gov/report/gene/Creinhardtii_v5_6/Cre01.g015850 https://phytozome-next.jgi.doe.gov/jbrowse/index.html?data=genomes%2FCreinhardtii_v5_6&loc=Cre01.g015850	Cre01.g015850 - Flagellar Associated Protein 68
C.reinhardtii v5.6	https://phytozome-next.jgi.doe.gov/report/gene/Creinhardtii_v5_6/Cre04.g224750 https://phytozome-next.jgi.doe.gov/jbrowse/index.html?data=genomes%2FCreinhardtii_v5_6&loc=Cre04.g224750	Cre04.g224750 - Endosomal R-SNARE protein, Vamp7/Nyv1-family (R.III)
C.reinhardtii v5.6	https://phytozome-next.jgi.doe.gov/report/gene/Creinhardtii_v5_6/Cre06.g250450 https://phytozome-next.jgi.doe.gov/jbrowse/index.html?data=genomes%2FCreinhardtii_v5_6&loc=Cre06.g250450	Cre06.g250450 - Sodium:bile acid symporter
C.reinhardtii v5.6	https://phytozome-next.jgi.doe.gov/report/gene/Creinhardtii_v5_6/Cre03.g197100 https://phytozome-next.jgi.doe.gov/jbrowse/index.html?data=genomes%2FCreinhardtii_v5_6&loc=Cre03.g197100	Cre03.g197100 - (1 of 2) PTHR10641//PTHR10641:SF585 - MYB-LIKE DNA-BINDING PROTEIN MYB // MYB DNA-BINDING-LIKE PROTEIN
C.reinhardtii v5.6	https://phytozome-next.jgi.doe.gov/report/gene/Creinhardtii_v5_6/Cre03.g162500 https://phytozome-next.jgi.doe.gov/jbrowse/index.html?data=genomes%2FCreinhardtii_v5_6&loc=Cre03.g162500	Cre03.g162500 - (1 of 17) PF12906 - RING-variant domain (RINGv)
C.reinhardtii v5.6	https://phytozome-next.jgi.doe.gov/report/gene/Creinhardtii_v5_6/Cre01.g006876 https://phytozome-next.jgi.doe.gov/jbrowse/index.html?data=genomes%2FCreinhardtii_v5_6&loc=Cre01.g006876	Cre01.g006876
C.reinhardtii v5.6	https://phytozome-next.jgi.doe.gov/report/gene/Creinhardtii_v5_6/Cre03.g165976 https://phytozome-next.jgi.doe.gov/jbrowse/index.html?data=genomes%2FCreinhardtii_v5_6&loc=Cre03.g165976	Cre03.g165976
C.reinhardtii v5.6	https://phytozome-next.jgi.doe.gov/report/gene/Creinhardtii_v5_6/Cre05.g237910 https://phytozome-next.jgi.doe.gov/jbrowse/index.html?data=genomes%2FCreinhardtii_v5_6&loc=Cre05.g237910	Cre05.g237910
C.reinhardtii v5.6	https://phytozome-next.jgi.doe.gov/report/gene/Creinhardtii_v5_6/Cre04.g223100 https://phytozome-next.jgi.doe.gov/jbrowse/index.html?data=genomes%2FCreinhardtii_v5_6&loc=Cre04.g223100	Cre04.g223100 - Carbonic anhydrase
C.reinhardtii v5.6	https://phytozome-next.jgi.doe.gov/report/gene/Creinhardtii_v5_6/Cre03.g205585 https://phytozome-next.jgi.doe.gov/jbrowse/index.html?data=genomes%2FCreinhardtii_v5_6&loc=Cre03.g205585	Cre03.g205585
C.reinhardtii v5.6	https://phytozome-next.jgi.doe.gov/report/gene/Creinhardtii_v5_6/Cre01.g041650 https://phytozome-next.jgi.doe.gov/jbrowse/index.html?data=genomes%2FCreinhardtii_v5_6&loc=Cre01.g041650	Cre01.g041650
C.reinhardtii v5.6	https://phytozome-next.jgi.doe.gov/report/gene/Creinhardtii_v5_6/Cre03.g196350 https://phytozome-next.jgi.doe.gov/jbrowse/index.html?data=genomes%2FCreinhardtii_v5_6&loc=Cre03.g196350	Cre03.g196350 - (1 of 3) K09858 - SEC-C motif domain protein (K09858)
C.reinhardtii v5.6	https://phytozome-next.jgi.doe.gov/report/gene/Creinhardtii_v5_6/Cre03.g150101 https://phytozome-next.jgi.doe.gov/jbrowse/index.html?data=genomes%2FCreinhardtii_v5_6&loc=Cre03.g150101	Cre03.g150101 - Nitrate/nitrite transporter
C.reinhardtii v5.6	https://phytozome-next.jgi.doe.gov/report/gene/Creinhardtii_v5_6/Cre03.g177700 https://phytozome-next.jgi.doe.gov/jbrowse/index.html?data=genomes%2FCreinhardtii_v5_6&loc=Cre03.g177700	Cre03.g177700 - transcription factor regulating nitrogen metabolism
C.reinhardtii v5.6	https://phytozome-next.jgi.doe.gov/report/gene/Creinhardtii_v5_6/Cre05.g245352 https://phytozome-next.jgi.doe.gov/jbrowse/index.html?data=genomes%2FCreinhardtii_v5_6&loc=Cre05.g245352	Cre05.g245352 - (1 of 1) PF00059//PF00530//PF00704//PF14295 - Lectin C-type domain (Lectin_C) // Scavenger receptor cysteine-rich domain (SRCR) // Glycosyl hydrolases family 18 (Glyco_hydro_18) // PAN domain (PAN_4)
C.reinhardtii v5.6	https://phytozome-next.jgi.doe.gov/report/gene/Creinhardtii_v5_6/Cre04.g228800 https://phytozome-next.jgi.doe.gov/jbrowse/index.html?data=genomes%2FCreinhardtii_v5_6&loc=Cre04.g228800	Cre04.g228800 - (1 of 19) K08850 - aurora kinase, other [EC:2.7.11.1] (AURKX)
C.reinhardtii v5.6	https://phytozome-next.jgi.doe.gov/report/gene/Creinhardtii_v5_6/Cre03.g211185 https://phytozome-next.jgi.doe.gov/jbrowse/index.html?data=genomes%2FCreinhardtii_v5_6&loc=Cre03.g211185	Cre03.g211185
C.reinhardtii v5.6	https://phytozome-next.jgi.doe.gov/report/gene/Creinhardtii_v5_6/Cre01.g049200 https://phytozome-next.jgi.doe.gov/jbrowse/index.html?data=genomes%2FCreinhardtii_v5_6&loc=Cre01.g049200	Cre01.g049200 - (1 of 4) PTHR10334//PTHR10334:SF224 - CYSTEINE-RICH SECRETORY PROTEIN-RELATED // SUBFAMILY NOT NAMED
C.reinhardtii v5.6	https://phytozome-next.jgi.doe.gov/report/gene/Creinhardtii_v5_6/Cre05.g237526 https://phytozome-next.jgi.doe.gov/jbrowse/index.html?data=genomes%2FCreinhardtii_v5_6&loc=Cre05.g237526	Cre05.g237526 - (1 of 2) PTHR13184 - 37S RIBOSOMAL PROTEIN S22
C.reinhardtii v5.6	https://phytozome-next.jgi.doe.gov/report/gene/Creinhardtii_v5_6/Cre01.g042502 https://phytozome-next.jgi.doe.gov/jbrowse/index.html?data=genomes%2FCreinhardtii_v5_6&loc=Cre01.g042502	Cre01.g042502 - (1 of 2) PTHR19331//PTHR19331:SF299 - LYSYL OXIDASE-RELATED // SUBFAMILY NOT NAMED
C.reinhardtii v5.6	https://phytozome-next.jgi.doe.gov/report/gene/Creinhardtii_v5_6/Cre05.g234636 https://phytozome-next.jgi.doe.gov/jbrowse/index.html?data=genomes%2FCreinhardtii_v5_6&loc=Cre05.g234636	Cre05.g234636 - (1 of 1) PTHR30352:SF9 - PYRUVATE FORMATE-LYASE 1-ACTIVATING ENZYME
C.reinhardtii v5.6	https://phytozome-next.jgi.doe.gov/report/gene/Creinhardtii_v5_6/Cre04.g217953 https://phytozome-next.jgi.doe.gov/jbrowse/index.html?data=genomes%2FCreinhardtii_v5_6&loc=Cre04.g217953	Cre04.g217953 - (1 of 1) PTHR15241//PTHR15241:SF0 - TRANSFORMER-2-RELATED // TRANSFORMER-2 SEX-DETERMINING PROTEIN
C.reinhardtii v5.6	https://phytozome-next.jgi.doe.gov/report/gene/Creinhardtii_v5_6/Cre02.g141826 https://phytozome-next.jgi.doe.gov/jbrowse/index.html?data=genomes%2FCreinhardtii_v5_6&loc=Cre02.g141826	Cre02.g141826 - (1 of 46) PTHR23257//PTHR23257:SF394 - SERINE-THREONINE PROTEIN KINASE // SUBFAMILY NOT NAMED
C.reinhardtii v5.6	https://phytozome-next.jgi.doe.gov/report/gene/Creinhardtii_v5_6/Cre04.g224867 https://phytozome-next.jgi.doe.gov/jbrowse/index.html?data=genomes%2FCreinhardtii_v5_6&loc=Cre04.g224867	Cre04.g224867
C.reinhardtii v5.6	https://phytozome-next.jgi.doe.gov/report/gene/Creinhardtii_v5_6/Cre03.g155250 https://phytozome-next.jgi.doe.gov/jbrowse/index.html?data=genomes%2FCreinhardtii_v5_6&loc=Cre03.g155250	Cre03.g155250
C.reinhardtii v5.6	https://phytozome-next.jgi.doe.gov/report/gene/Creinhardtii_v5_6/Cre01.g001600 https://phytozome-next.jgi.doe.gov/jbrowse/index.html?data=genomes%2FCreinhardtii_v5_6&loc=Cre01.g001600	Cre01.g001600 - Predicted protein containing BTB/POZ fold domain (involved in protein binding)
C.reinhardtii v5.6	https://phytozome-next.jgi.doe.gov/report/gene/Creinhardtii_v5_6/Cre01.g041850 https://phytozome-next.jgi.doe.gov/jbrowse/index.html?data=genomes%2FCreinhardtii_v5_6&loc=Cre01.g041850	Cre01.g041850 - (1 of 2) KOG3765 - Predicted glycosyltransferase
C.reinhardtii v5.6	https://phytozome-next.jgi.doe.gov/report/gene/Creinhardtii_v5_6/Cre02.g102900 https://phytozome-next.jgi.doe.gov/jbrowse/index.html?data=genomes%2FCreinhardtii_v5_6&loc=Cre02.g102900	Cre02.g102900 - (1 of 26) KOG1187 - Serine/threonine protein kinase
C.reinhardtii v5.6	https://phytozome-next.jgi.doe.gov/report/gene/Creinhardtii_v5_6/Cre05.g238600 https://phytozome-next.jgi.doe.gov/jbrowse/index.html?data=genomes%2FCreinhardtii_v5_6&loc=Cre05.g238600	Cre05.g238600 - Pherophorin-chlamydomonas homolog 36
C.reinhardtii v5.6	https://phytozome-next.jgi.doe.gov/report/gene/Creinhardtii_v5_6/Cre02.g142506 https://phytozome-next.jgi.doe.gov/jbrowse/index.html?data=genomes%2FCreinhardtii_v5_6&loc=Cre02.g142506	Cre02.g142506
C.reinhardtii v5.6	https://phytozome-next.jgi.doe.gov/report/gene/Creinhardtii_v5_6/Cre01.g014450 https://phytozome-next.jgi.doe.gov/jbrowse/index.html?data=genomes%2FCreinhardtii_v5_6&loc=Cre01.g014450	Cre01.g014450
C.reinhardtii v5.6	https://phytozome-next.jgi.doe.gov/report/gene/Creinhardtii_v5_6/Cre01.g032700 https://phytozome-next.jgi.doe.gov/jbrowse/index.html?data=genomes%2FCreinhardtii_v5_6&loc=Cre01.g032700	Cre01.g032700 - Glucokinase
C.reinhardtii v5.6	https://phytozome-next.jgi.doe.gov/report/gene/Creinhardtii_v5_6/Cre02.g111526 https://phytozome-next.jgi.doe.gov/jbrowse/index.html?data=genomes%2FCreinhardtii_v5_6&loc=Cre02.g111526	Cre02.g111526
C.reinhardtii v5.6	https://phytozome-next.jgi.doe.gov/report/gene/Creinhardtii_v5_6/Cre03.g213649 https://phytozome-next.jgi.doe.gov/jbrowse/index.html?data=genomes%2FCreinhardtii_v5_6&loc=Cre03.g213649	Cre03.g213649 - (1 of 96) 3.6.4.13 - RNA helicase
C.reinhardtii v5.6	https://phytozome-next.jgi.doe.gov/report/gene/Creinhardtii_v5_6/Cre05.g241630 https://phytozome-next.jgi.doe.gov/jbrowse/index.html?data=genomes%2FCreinhardtii_v5_6&loc=Cre05.g241630	Cre05.g241630
C.reinhardtii v5.6	https://phytozome-next.jgi.doe.gov/report/gene/Creinhardtii_v5_6/Cre02.g095115 https://phytozome-next.jgi.doe.gov/jbrowse/index.html?data=genomes%2FCreinhardtii_v5_6&loc=Cre02.g095115	Cre02.g095115 - (1 of 1) PTHR21207//PTHR21207:SF4 - PARKIN COREGULATED GENE PROTEIN PARK2 COREGULATED // SUBFAMILY NOT NAMED
C.reinhardtii v5.6	https://phytozome-next.jgi.doe.gov/report/gene/Creinhardtii_v5_6/Cre03.g176200 https://phytozome-next.jgi.doe.gov/jbrowse/index.html?data=genomes%2FCreinhardtii_v5_6&loc=Cre03.g176200	Cre03.g176200 - (1 of 1) PTHR22904//PTHR22904:SF364 - TPR REPEAT CONTAINING PROTEIN // SUBFAMILY NOT NAMED
C.reinhardtii v5.6	https://phytozome-next.jgi.doe.gov/report/gene/Creinhardtii_v5_6/Cre06.g250276 https://phytozome-next.jgi.doe.gov/jbrowse/index.html?data=genomes%2FCreinhardtii_v5_6&loc=Cre06.g250276	Cre06.g250276
C.reinhardtii v5.6	https://phytozome-next.jgi.doe.gov/report/gene/Creinhardtii_v5_6/Cre05.g241750 https://phytozome-next.jgi.doe.gov/jbrowse/index.html?data=genomes%2FCreinhardtii_v5_6&loc=Cre05.g241750	Cre05.g241750 - Pyruvate dehydrogenase kinase
C.reinhardtii v5.6	https://phytozome-next.jgi.doe.gov/report/gene/Creinhardtii_v5_6/Cre01.g022800 https://phytozome-next.jgi.doe.gov/jbrowse/index.html?data=genomes%2FCreinhardtii_v5_6&loc=Cre01.g022800	Cre01.g022800
C.reinhardtii v5.6	https://phytozome-next.jgi.doe.gov/report/gene/Creinhardtii_v5_6/Cre05.g238400 https://phytozome-next.jgi.doe.gov/jbrowse/index.html?data=genomes%2FCreinhardtii_v5_6&loc=Cre05.g238400	Cre05.g238400
C.reinhardtii v5.6	https://phytozome-next.jgi.doe.gov/report/gene/Creinhardtii_v5_6/Cre03.g200450 https://phytozome-next.jgi.doe.gov/jbrowse/index.html?data=genomes%2FCreinhardtii_v5_6&loc=Cre03.g200450	Cre03.g200450
C.reinhardtii v5.6	https://phytozome-next.jgi.doe.gov/report/gene/Creinhardtii_v5_6/Cre02.g091900 https://phytozome-next.jgi.doe.gov/jbrowse/index.html?data=genomes%2FCreinhardtii_v5_6&loc=Cre02.g091900	Cre02.g091900 - Flagellar Associated Protein 301
C.reinhardtii v5.6	https://phytozome-next.jgi.doe.gov/report/gene/Creinhardtii_v5_6/Cre02.g085150 https://phytozome-next.jgi.doe.gov/jbrowse/index.html?data=genomes%2FCreinhardtii_v5_6&loc=Cre02.g085150	Cre02.g085150 - (1 of 19) PTHR31251:SF1 - SQUAMOSA PROMOTER-BINDING-LIKE PROTEIN 10-RELATED
C.reinhardtii v5.6	https://phytozome-next.jgi.doe.gov/report/gene/Creinhardtii_v5_6/Cre03.g184651 https://phytozome-next.jgi.doe.gov/jbrowse/index.html?data=genomes%2FCreinhardtii_v5_6&loc=Cre03.g184651	Cre03.g184651 - DNA recombination protein
C.reinhardtii v5.6	https://phytozome-next.jgi.doe.gov/report/gene/Creinhardtii_v5_6/Cre03.g146227 https://phytozome-next.jgi.doe.gov/jbrowse/index.html?data=genomes%2FCreinhardtii_v5_6&loc=Cre03.g146227	Cre03.g146227
C.reinhardtii v5.6	https://phytozome-next.jgi.doe.gov/report/gene/Creinhardtii_v5_6/Cre05.g241645 https://phytozome-next.jgi.doe.gov/jbrowse/index.html?data=genomes%2FCreinhardtii_v5_6&loc=Cre05.g241645	Cre05.g241645 - (1 of 14) PTHR13078//PTHR13078:SF22 - FAMILY NOT NAMED // MAOC-LIKE DEHYDRATASE DOMAIN-CONTAINING PROTEIN
C.reinhardtii v5.6	https://phytozome-next.jgi.doe.gov/report/gene/Creinhardtii_v5_6/Cre03.g150750 https://phytozome-next.jgi.doe.gov/jbrowse/index.html?data=genomes%2FCreinhardtii_v5_6&loc=Cre03.g150750	Cre03.g150750
C.reinhardtii v5.6	https://phytozome-next.jgi.doe.gov/report/gene/Creinhardtii_v5_6/Cre03.g156700 https://phytozome-next.jgi.doe.gov/jbrowse/index.html?data=genomes%2FCreinhardtii_v5_6&loc=Cre03.g156700	Cre03.g156700 - Flagellar Associated Protein 185
C.reinhardtii v5.6	https://phytozome-next.jgi.doe.gov/report/gene/Creinhardtii_v5_6/Cre05.g244300 https://phytozome-next.jgi.doe.gov/jbrowse/index.html?data=genomes%2FCreinhardtii_v5_6&loc=Cre05.g244300	Cre05.g244300
C.reinhardtii v5.6	https://phytozome-next.jgi.doe.gov/report/gene/Creinhardtii_v5_6/Cre03.g176350 https://phytozome-next.jgi.doe.gov/jbrowse/index.html?data=genomes%2FCreinhardtii_v5_6&loc=Cre03.g176350	Cre03.g176350 - plastid lipid associated protein
C.reinhardtii v5.6	https://phytozome-next.jgi.doe.gov/report/gene/Creinhardtii_v5_6/Cre02.g113450 https://phytozome-next.jgi.doe.gov/jbrowse/index.html?data=genomes%2FCreinhardtii_v5_6&loc=Cre02.g113450	Cre02.g113450 - (1 of 23) PTHR10641 - MYB-LIKE DNA-BINDING PROTEIN MYB
C.reinhardtii v5.6	https://phytozome-next.jgi.doe.gov/report/gene/Creinhardtii_v5_6/Cre01.g008100 https://phytozome-next.jgi.doe.gov/jbrowse/index.html?data=genomes%2FCreinhardtii_v5_6&loc=Cre01.g008100	Cre01.g008100
C.reinhardtii v5.6	https://phytozome-next.jgi.doe.gov/report/gene/Creinhardtii_v5_6/Cre03.g181800 https://phytozome-next.jgi.doe.gov/jbrowse/index.html?data=genomes%2FCreinhardtii_v5_6&loc=Cre03.g181800	Cre03.g181800
C.reinhardtii v5.6	https://phytozome-next.jgi.doe.gov/report/gene/Creinhardtii_v5_6/Cre01.g007050 https://phytozome-next.jgi.doe.gov/jbrowse/index.html?data=genomes%2FCreinhardtii_v5_6&loc=Cre01.g007050	Cre01.g007050 - Conserved in the Plant Lineage and Diatoms
C.reinhardtii v5.6	https://phytozome-next.jgi.doe.gov/report/gene/Creinhardtii_v5_6/Cre01.g009000 https://phytozome-next.jgi.doe.gov/jbrowse/index.html?data=genomes%2FCreinhardtii_v5_6&loc=Cre01.g009000	Cre01.g009000
C.reinhardtii v5.6	https://phytozome-next.jgi.doe.gov/report/gene/Creinhardtii_v5_6/Cre01.g038400 https://phytozome-next.jgi.doe.gov/jbrowse/index.html?data=genomes%2FCreinhardtii_v5_6&loc=Cre01.g038400	Cre01.g038400 - Calreticulin 2, calcium-binding protein
C.reinhardtii v5.6	https://phytozome-next.jgi.doe.gov/report/gene/Creinhardtii_v5_6/Cre01.g058156 https://phytozome-next.jgi.doe.gov/jbrowse/index.html?data=genomes%2FCreinhardtii_v5_6&loc=Cre01.g058156	Cre01.g058156
C.reinhardtii v5.6	https://phytozome-next.jgi.doe.gov/report/gene/Creinhardtii_v5_6/Cre05.g243803 https://phytozome-next.jgi.doe.gov/jbrowse/index.html?data=genomes%2FCreinhardtii_v5_6&loc=Cre05.g243803	Cre05.g243803
C.reinhardtii v5.6	https://phytozome-next.jgi.doe.gov/report/gene/Creinhardtii_v5_6/Cre01.g022681 https://phytozome-next.jgi.doe.gov/jbrowse/index.html?data=genomes%2FCreinhardtii_v5_6&loc=Cre01.g022681	Cre01.g022681
C.reinhardtii v5.6	https://phytozome-next.jgi.doe.gov/report/gene/Creinhardtii_v5_6/Cre04.g214505 https://phytozome-next.jgi.doe.gov/jbrowse/index.html?data=genomes%2FCreinhardtii_v5_6&loc=Cre04.g214505	Cre04.g214505
C.reinhardtii v5.6	https://phytozome-next.jgi.doe.gov/report/gene/Creinhardtii_v5_6/Cre02.g103426 https://phytozome-next.jgi.doe.gov/jbrowse/index.html?data=genomes%2FCreinhardtii_v5_6&loc=Cre02.g103426	Cre02.g103426
C.reinhardtii v5.6	https://phytozome-next.jgi.doe.gov/report/gene/Creinhardtii_v5_6/Cre02.g142601 https://phytozome-next.jgi.doe.gov/jbrowse/index.html?data=genomes%2FCreinhardtii_v5_6&loc=Cre02.g142601	Cre02.g142601
C.reinhardtii v5.6	https://phytozome-next.jgi.doe.gov/report/gene/Creinhardtii_v5_6/Cre02.g079050 https://phytozome-next.jgi.doe.gov/jbrowse/index.html?data=genomes%2FCreinhardtii_v5_6&loc=Cre02.g079050	Cre02.g079050 - Diacylglycerol O-acyltransferase
C.reinhardtii v5.6	https://phytozome-next.jgi.doe.gov/report/gene/Creinhardtii_v5_6/Cre02.g115100 https://phytozome-next.jgi.doe.gov/jbrowse/index.html?data=genomes%2FCreinhardtii_v5_6&loc=Cre02.g115100	Cre02.g115100 - (1 of 33) PTHR10157 - DOPAMINE BETA HYDROXYLASE RELATED
C.reinhardtii v5.6	https://phytozome-next.jgi.doe.gov/report/gene/Creinhardtii_v5_6/Cre05.g232003 https://phytozome-next.jgi.doe.gov/jbrowse/index.html?data=genomes%2FCreinhardtii_v5_6&loc=Cre05.g232003	Cre05.g232003
C.reinhardtii v5.6	https://phytozome-next.jgi.doe.gov/report/gene/Creinhardtii_v5_6/Cre01.g012350 https://phytozome-next.jgi.doe.gov/jbrowse/index.html?data=genomes%2FCreinhardtii_v5_6&loc=Cre01.g012350	Cre01.g012350 - (1 of 1) K02331 - DNA polymerase phi [EC:2.7.7.7] (POL5, MYBBP1A)
C.reinhardtii v5.6	https://phytozome-next.jgi.doe.gov/report/gene/Creinhardtii_v5_6/Cre03.g146327 https://phytozome-next.jgi.doe.gov/jbrowse/index.html?data=genomes%2FCreinhardtii_v5_6&loc=Cre03.g146327	Cre03.g146327 - (1 of 14) PTHR15535//PTHR15535:SF23 - TRANSMEMBRANE PROTEIN 2-RELATED // SUBFAMILY NOT NAMED
C.reinhardtii v5.6	https://phytozome-next.jgi.doe.gov/report/gene/Creinhardtii_v5_6/Cre01.g015000 https://phytozome-next.jgi.doe.gov/jbrowse/index.html?data=genomes%2FCreinhardtii_v5_6&loc=Cre01.g015000	Cre01.g015000 - Acetylglutamate kinase
C.reinhardtii v5.6	https://phytozome-next.jgi.doe.gov/report/gene/Creinhardtii_v5_6/Cre05.g238260 https://phytozome-next.jgi.doe.gov/jbrowse/index.html?data=genomes%2FCreinhardtii_v5_6&loc=Cre05.g238260	Cre05.g238260 - (1 of 1) PF07719//PF13371//PF13414 - Tetratricopeptide repeat (TPR_2) // Tetratricopeptide repeat (TPR_9) // TPR repeat (TPR_11)
C.reinhardtii v5.6	https://phytozome-next.jgi.doe.gov/report/gene/Creinhardtii_v5_6/Cre03.g153650 https://phytozome-next.jgi.doe.gov/jbrowse/index.html?data=genomes%2FCreinhardtii_v5_6&loc=Cre03.g153650	Cre03.g153650
C.reinhardtii v5.6	https://phytozome-next.jgi.doe.gov/report/gene/Creinhardtii_v5_6/Cre04.g217200 https://phytozome-next.jgi.doe.gov/jbrowse/index.html?data=genomes%2FCreinhardtii_v5_6&loc=Cre04.g217200	Cre04.g217200
C.reinhardtii v5.6	https://phytozome-next.jgi.doe.gov/report/gene/Creinhardtii_v5_6/Cre05.g234400 https://phytozome-next.jgi.doe.gov/jbrowse/index.html?data=genomes%2FCreinhardtii_v5_6&loc=Cre05.g234400	Cre05.g234400 - (1 of 4) KOG0065 - Pleiotropic drug resistance proteins (PDR1-15), ABC superfamily
C.reinhardtii v5.6	https://phytozome-next.jgi.doe.gov/report/gene/Creinhardtii_v5_6/Cre02.g109683 https://phytozome-next.jgi.doe.gov/jbrowse/index.html?data=genomes%2FCreinhardtii_v5_6&loc=Cre02.g109683	Cre02.g109683 - (1 of 10) PF00010 - Helix-loop-helix DNA-binding domain (HLH)
C.reinhardtii v5.6	https://phytozome-next.jgi.doe.gov/report/gene/Creinhardtii_v5_6/Cre05.g233550 https://phytozome-next.jgi.doe.gov/jbrowse/index.html?data=genomes%2FCreinhardtii_v5_6&loc=Cre05.g233550	Cre05.g233550 - (1 of 7) 2.7.10.2//2.7.12.1 - Non-specific protein-tyrosine kinase / Cytoplasmic protein tyrosine kinase // Dual-specificity kinase
C.reinhardtii v5.6	https://phytozome-next.jgi.doe.gov/report/gene/Creinhardtii_v5_6/Cre03.g194616 https://phytozome-next.jgi.doe.gov/jbrowse/index.html?data=genomes%2FCreinhardtii_v5_6&loc=Cre03.g194616	Cre03.g194616
C.reinhardtii v5.6	https://phytozome-next.jgi.doe.gov/report/gene/Creinhardtii_v5_6/Cre01.g047050 https://phytozome-next.jgi.doe.gov/jbrowse/index.html?data=genomes%2FCreinhardtii_v5_6&loc=Cre01.g047050	Cre01.g047050
C.reinhardtii v5.6	https://phytozome-next.jgi.doe.gov/report/gene/Creinhardtii_v5_6/Cre03.g171650 https://phytozome-next.jgi.doe.gov/jbrowse/index.html?data=genomes%2FCreinhardtii_v5_6&loc=Cre03.g171650	Cre03.g171650 - DEAD/DEAH box helicase
C.reinhardtii v5.6	https://phytozome-next.jgi.doe.gov/report/gene/Creinhardtii_v5_6/Cre02.g134124 https://phytozome-next.jgi.doe.gov/jbrowse/index.html?data=genomes%2FCreinhardtii_v5_6&loc=Cre02.g134124	Cre02.g134124
C.reinhardtii v5.6	https://phytozome-next.jgi.doe.gov/report/gene/Creinhardtii_v5_6/Cre02.g107350 https://phytozome-next.jgi.doe.gov/jbrowse/index.html?data=genomes%2FCreinhardtii_v5_6&loc=Cre02.g107350	Cre02.g107350 - (1 of 16) K10408 - dynein heavy chain, axonemal (DNAH)
C.reinhardtii v5.6	https://phytozome-next.jgi.doe.gov/report/gene/Creinhardtii_v5_6/Cre03.g157900 https://phytozome-next.jgi.doe.gov/jbrowse/index.html?data=genomes%2FCreinhardtii_v5_6&loc=Cre03.g157900	Cre03.g157900 - (1 of 1) PTHR18937//PTHR18937:SF162 - STRUCTURAL MAINTENANCE OF CHROMOSOMES SMC FAMILY MEMBER // SUBFAMILY NOT NAMED
C.reinhardtii v5.6	https://phytozome-next.jgi.doe.gov/report/gene/Creinhardtii_v5_6/Cre04.g229494 https://phytozome-next.jgi.doe.gov/jbrowse/index.html?data=genomes%2FCreinhardtii_v5_6&loc=Cre04.g229494	Cre04.g229494 - (1 of 27) PTHR13832 - PROTEIN PHOSPHATASE 2C
C.reinhardtii v5.6	https://phytozome-next.jgi.doe.gov/report/gene/Creinhardtii_v5_6/Cre03.g145487 https://phytozome-next.jgi.doe.gov/jbrowse/index.html?data=genomes%2FCreinhardtii_v5_6&loc=Cre03.g145487	Cre03.g145487 - (1 of 14) KOG1003 - Actin filament-coating protein tropomyosin
C.reinhardtii v5.6	https://phytozome-next.jgi.doe.gov/report/gene/Creinhardtii_v5_6/Cre03.g146307 https://phytozome-next.jgi.doe.gov/jbrowse/index.html?data=genomes%2FCreinhardtii_v5_6&loc=Cre03.g146307	Cre03.g146307 - (1 of 16) PF13418 - Galactose oxidase, central domain (Kelch_4)
C.reinhardtii v5.6	https://phytozome-next.jgi.doe.gov/report/gene/Creinhardtii_v5_6/Cre04.g217650 https://phytozome-next.jgi.doe.gov/jbrowse/index.html?data=genomes%2FCreinhardtii_v5_6&loc=Cre04.g217650	Cre04.g217650
C.reinhardtii v5.6	https://phytozome-next.jgi.doe.gov/report/gene/Creinhardtii_v5_6/Cre03.g144011 https://phytozome-next.jgi.doe.gov/jbrowse/index.html?data=genomes%2FCreinhardtii_v5_6&loc=Cre03.g144011	Cre03.g144011 - (1 of 55) PF00069//PF07714 - Protein kinase domain (Pkinase) // Protein tyrosine kinase (Pkinase_Tyr)
C.reinhardtii v5.6	https://phytozome-next.jgi.doe.gov/report/gene/Creinhardtii_v5_6/Cre04.g213985 https://phytozome-next.jgi.doe.gov/jbrowse/index.html?data=genomes%2FCreinhardtii_v5_6&loc=Cre04.g213985	Cre04.g213985 - (1 of 61) PF00226 - DnaJ domain (DnaJ)
C.reinhardtii v5.6	https://phytozome-next.jgi.doe.gov/report/gene/Creinhardtii_v5_6/Cre01.g016528 https://phytozome-next.jgi.doe.gov/jbrowse/index.html?data=genomes%2FCreinhardtii_v5_6&loc=Cre01.g016528	Cre01.g016528 - (1 of 1) 4.2.1.109 - Methylthioribulose 1-phosphate dehydratase / 1-PMT-ribulose dehydratase
C.reinhardtii v5.6	https://phytozome-next.jgi.doe.gov/report/gene/Creinhardtii_v5_6/Cre03.g165186 https://phytozome-next.jgi.doe.gov/jbrowse/index.html?data=genomes%2FCreinhardtii_v5_6&loc=Cre03.g165186	Cre03.g165186
C.reinhardtii v5.6	https://phytozome-next.jgi.doe.gov/report/gene/Creinhardtii_v5_6/Cre01.g020750 https://phytozome-next.jgi.doe.gov/jbrowse/index.html?data=genomes%2FCreinhardtii_v5_6&loc=Cre01.g020750	Cre01.g020750
C.reinhardtii v5.6	https://phytozome-next.jgi.doe.gov/report/gene/Creinhardtii_v5_6/Cre02.g082500 https://phytozome-next.jgi.doe.gov/jbrowse/index.html?data=genomes%2FCreinhardtii_v5_6&loc=Cre02.g082500	Cre02.g082500 - Photosystem I reaction center subunit N
C.reinhardtii v5.6	https://phytozome-next.jgi.doe.gov/report/gene/Creinhardtii_v5_6/Cre01.g068012 https://phytozome-next.jgi.doe.gov/jbrowse/index.html?data=genomes%2FCreinhardtii_v5_6&loc=Cre01.g068012	Cre01.g068012 - PentratricoPeptide Repeat protein
C.reinhardtii v5.6	https://phytozome-next.jgi.doe.gov/report/gene/Creinhardtii_v5_6/Cre01.g051482 https://phytozome-next.jgi.doe.gov/jbrowse/index.html?data=genomes%2FCreinhardtii_v5_6&loc=Cre01.g051482	Cre01.g051482
C.reinhardtii v5.6	https://phytozome-next.jgi.doe.gov/report/gene/Creinhardtii_v5_6/Cre05.g244150 https://phytozome-next.jgi.doe.gov/jbrowse/index.html?data=genomes%2FCreinhardtii_v5_6&loc=Cre05.g244150	Cre05.g244150 - (1 of 100) PTHR12393:SF6 - SPHINGOMYELIN PHOSPHODIESTERASE 2
C.reinhardtii v5.6	https://phytozome-next.jgi.doe.gov/report/gene/Creinhardtii_v5_6/Cre01.g013600 https://phytozome-next.jgi.doe.gov/jbrowse/index.html?data=genomes%2FCreinhardtii_v5_6&loc=Cre01.g013600	Cre01.g013600
C.reinhardtii v5.6	https://phytozome-next.jgi.doe.gov/report/gene/Creinhardtii_v5_6/Cre01.g023773 https://phytozome-next.jgi.doe.gov/jbrowse/index.html?data=genomes%2FCreinhardtii_v5_6&loc=Cre01.g023773	Cre01.g023773 - (1 of 15) PF00498 - FHA domain (FHA)
C.reinhardtii v5.6	https://phytozome-next.jgi.doe.gov/report/gene/Creinhardtii_v5_6/Cre01.g016514 https://phytozome-next.jgi.doe.gov/jbrowse/index.html?data=genomes%2FCreinhardtii_v5_6&loc=Cre01.g016514	Cre01.g016514 - (1 of 1) PTHR22912//PTHR22912:SF142 - DISULFIDE OXIDOREDUCTASE // SUBFAMILY NOT NAMED
C.reinhardtii v5.6	https://phytozome-next.jgi.doe.gov/report/gene/Creinhardtii_v5_6/Cre04.g224800 https://phytozome-next.jgi.doe.gov/jbrowse/index.html?data=genomes%2FCreinhardtii_v5_6&loc=Cre04.g224800	Cre04.g224800 - Endosomal R-SNARE protein, Vamp7/Nyv1-family (R.III)
C.reinhardtii v5.6	https://phytozome-next.jgi.doe.gov/report/gene/Creinhardtii_v5_6/Cre01.g009950 https://phytozome-next.jgi.doe.gov/jbrowse/index.html?data=genomes%2FCreinhardtii_v5_6&loc=Cre01.g009950	Cre01.g009950 - NEP1-like protein
C.reinhardtii v5.6	https://phytozome-next.jgi.doe.gov/report/gene/Creinhardtii_v5_6/Cre04.g217977 https://phytozome-next.jgi.doe.gov/jbrowse/index.html?data=genomes%2FCreinhardtii_v5_6&loc=Cre04.g217977	Cre04.g217977 - Chlamydomonas-specific family U protein
C.reinhardtii v5.6	https://phytozome-next.jgi.doe.gov/report/gene/Creinhardtii_v5_6/Cre03.g177800 https://phytozome-next.jgi.doe.gov/jbrowse/index.html?data=genomes%2FCreinhardtii_v5_6&loc=Cre03.g177800	Cre03.g177800 - (1 of 11) PTHR31867//PTHR31867:SF1 - FAMILY NOT NAMED // EXPANSIN-A1-RELATED
C.reinhardtii v5.6	https://phytozome-next.jgi.doe.gov/report/gene/Creinhardtii_v5_6/Cre02.g144250 https://phytozome-next.jgi.doe.gov/jbrowse/index.html?data=genomes%2FCreinhardtii_v5_6&loc=Cre02.g144250	Cre02.g144250 - Cytochrome P450, CYP4 superfamily
C.reinhardtii v5.6	https://phytozome-next.jgi.doe.gov/report/gene/Creinhardtii_v5_6/Cre03.g165500 https://phytozome-next.jgi.doe.gov/jbrowse/index.html?data=genomes%2FCreinhardtii_v5_6&loc=Cre03.g165500	Cre03.g165500
C.reinhardtii v5.6	https://phytozome-next.jgi.doe.gov/report/gene/Creinhardtii_v5_6/Cre04.g214800 https://phytozome-next.jgi.doe.gov/jbrowse/index.html?data=genomes%2FCreinhardtii_v5_6&loc=Cre04.g214800	Cre04.g214800 - Endosomal R-SNARE protein, VAMP-like family (R.III)
C.reinhardtii v5.6	https://phytozome-next.jgi.doe.gov/report/gene/Creinhardtii_v5_6/Cre02.g141846 https://phytozome-next.jgi.doe.gov/jbrowse/index.html?data=genomes%2FCreinhardtii_v5_6&loc=Cre02.g141846	Cre02.g141846 - DNA meiotic recombination protein
C.reinhardtii v5.6	https://phytozome-next.jgi.doe.gov/report/gene/Creinhardtii_v5_6/Cre01.g032550 https://phytozome-next.jgi.doe.gov/jbrowse/index.html?data=genomes%2FCreinhardtii_v5_6&loc=Cre01.g032550	Cre01.g032550 - Conserved in the Green Lineage
C.reinhardtii v5.6	https://phytozome-next.jgi.doe.gov/report/gene/Creinhardtii_v5_6/Cre02.g103600 https://phytozome-next.jgi.doe.gov/jbrowse/index.html?data=genomes%2FCreinhardtii_v5_6&loc=Cre02.g103600	Cre02.g103600
C.reinhardtii v5.6	https://phytozome-next.jgi.doe.gov/report/gene/Creinhardtii_v5_6/Cre05.g235102 https://phytozome-next.jgi.doe.gov/jbrowse/index.html?data=genomes%2FCreinhardtii_v5_6&loc=Cre05.g235102	Cre05.g235102 - (1 of 14) PF00078//PF03372 - Reverse transcriptase (RNA-dependent DNA polymerase) (RVT_1) // Endonuclease/Exonuclease/phosphatase family (Exo_endo_phos)
C.reinhardtii v5.6	https://phytozome-next.jgi.doe.gov/report/gene/Creinhardtii_v5_6/Cre03.g153600 https://phytozome-next.jgi.doe.gov/jbrowse/index.html?data=genomes%2FCreinhardtii_v5_6&loc=Cre03.g153600	Cre03.g153600
C.reinhardtii v5.6	https://phytozome-next.jgi.doe.gov/report/gene/Creinhardtii_v5_6/Cre03.g193600 https://phytozome-next.jgi.doe.gov/jbrowse/index.html?data=genomes%2FCreinhardtii_v5_6&loc=Cre03.g193600	Cre03.g193600 - (1 of 4) 2.7.11.13 - Protein kinase C / PKC
C.reinhardtii v5.6	https://phytozome-next.jgi.doe.gov/report/gene/Creinhardtii_v5_6/Cre03.g146407 https://phytozome-next.jgi.doe.gov/jbrowse/index.html?data=genomes%2FCreinhardtii_v5_6&loc=Cre03.g146407	Cre03.g146407
C.reinhardtii v5.6	https://phytozome-next.jgi.doe.gov/report/gene/Creinhardtii_v5_6/Cre01.g019450 https://phytozome-next.jgi.doe.gov/jbrowse/index.html?data=genomes%2FCreinhardtii_v5_6&loc=Cre01.g019450	Cre01.g019450 - (1 of 3) K10577 - ubiquitin-conjugating enzyme E2 I (UBE2I, UBC9)
C.reinhardtii v5.6	https://phytozome-next.jgi.doe.gov/report/gene/Creinhardtii_v5_6/Cre02.g098000 https://phytozome-next.jgi.doe.gov/jbrowse/index.html?data=genomes%2FCreinhardtii_v5_6&loc=Cre02.g098000	Cre02.g098000 - Mannan endo-1,4-beta-mannosidase
C.reinhardtii v5.6	https://phytozome-next.jgi.doe.gov/report/gene/Creinhardtii_v5_6/Cre02.g143400 https://phytozome-next.jgi.doe.gov/jbrowse/index.html?data=genomes%2FCreinhardtii_v5_6&loc=Cre02.g143400	Cre02.g143400 - 3',5'-cyclic-nucleotide phosphodiesterase
C.reinhardtii v5.6	https://phytozome-next.jgi.doe.gov/report/gene/Creinhardtii_v5_6/Cre02.g119201 https://phytozome-next.jgi.doe.gov/jbrowse/index.html?data=genomes%2FCreinhardtii_v5_6&loc=Cre02.g119201	Cre02.g119201
C.reinhardtii v5.6	https://phytozome-next.jgi.doe.gov/report/gene/Creinhardtii_v5_6/Cre02.g075850 https://phytozome-next.jgi.doe.gov/jbrowse/index.html?data=genomes%2FCreinhardtii_v5_6&loc=Cre02.g075850	Cre02.g075850 - Serine/threonine protein kinase
C.reinhardtii v5.6	https://phytozome-next.jgi.doe.gov/report/gene/Creinhardtii_v5_6/Cre02.g088850 https://phytozome-next.jgi.doe.gov/jbrowse/index.html?data=genomes%2FCreinhardtii_v5_6&loc=Cre02.g088850	Cre02.g088850 - Riboflavin synthase
C.reinhardtii v5.6	https://phytozome-next.jgi.doe.gov/report/gene/Creinhardtii_v5_6/Cre01.g011100 https://phytozome-next.jgi.doe.gov/jbrowse/index.html?data=genomes%2FCreinhardtii_v5_6&loc=Cre01.g011100	Cre01.g011100 - Terpenoid cylase
C.reinhardtii v5.6	https://phytozome-next.jgi.doe.gov/report/gene/Creinhardtii_v5_6/Cre03.g160200 https://phytozome-next.jgi.doe.gov/jbrowse/index.html?data=genomes%2FCreinhardtii_v5_6&loc=Cre03.g160200	Cre03.g160200 - Prolyl 4-hydroxylase 12
C.reinhardtii v5.6	https://phytozome-next.jgi.doe.gov/report/gene/Creinhardtii_v5_6/Cre05.g237400 https://phytozome-next.jgi.doe.gov/jbrowse/index.html?data=genomes%2FCreinhardtii_v5_6&loc=Cre05.g237400	Cre05.g237400 - Diaminopimelate epimerase
C.reinhardtii v5.6	https://phytozome-next.jgi.doe.gov/report/gene/Creinhardtii_v5_6/Cre05.g244100 https://phytozome-next.jgi.doe.gov/jbrowse/index.html?data=genomes%2FCreinhardtii_v5_6&loc=Cre05.g244100	Cre05.g244100
C.reinhardtii v5.6	https://phytozome-next.jgi.doe.gov/report/gene/Creinhardtii_v5_6/Cre03.g154800 https://phytozome-next.jgi.doe.gov/jbrowse/index.html?data=genomes%2FCreinhardtii_v5_6&loc=Cre03.g154800	Cre03.g154800 - (1 of 100) PTHR12393:SF6 - SPHINGOMYELIN PHOSPHODIESTERASE 2
C.reinhardtii v5.6	https://phytozome-next.jgi.doe.gov/report/gene/Creinhardtii_v5_6/Cre02.g142526 https://phytozome-next.jgi.doe.gov/jbrowse/index.html?data=genomes%2FCreinhardtii_v5_6&loc=Cre02.g142526	Cre02.g142526 - (1 of 2) PTHR22797 - CARD6/NUCLEOLAR PROTEIN 3
C.reinhardtii v5.6	https://phytozome-next.jgi.doe.gov/report/gene/Creinhardtii_v5_6/Cre02.g086800 https://phytozome-next.jgi.doe.gov/jbrowse/index.html?data=genomes%2FCreinhardtii_v5_6&loc=Cre02.g086800	Cre02.g086800
C.reinhardtii v5.6	https://phytozome-next.jgi.doe.gov/report/gene/Creinhardtii_v5_6/Cre01.g009765 https://phytozome-next.jgi.doe.gov/jbrowse/index.html?data=genomes%2FCreinhardtii_v5_6&loc=Cre01.g009765	Cre01.g009765
C.reinhardtii v5.6	https://phytozome-next.jgi.doe.gov/report/gene/Creinhardtii_v5_6/Cre03.g198200 https://phytozome-next.jgi.doe.gov/jbrowse/index.html?data=genomes%2FCreinhardtii_v5_6&loc=Cre03.g198200	Cre03.g198200 - Glucan synthase-like 4
C.reinhardtii v5.6	https://phytozome-next.jgi.doe.gov/report/gene/Creinhardtii_v5_6/Cre05.g237950 https://phytozome-next.jgi.doe.gov/jbrowse/index.html?data=genomes%2FCreinhardtii_v5_6&loc=Cre05.g237950	Cre05.g237950
C.reinhardtii v5.6	https://phytozome-next.jgi.doe.gov/report/gene/Creinhardtii_v5_6/Cre01.g053350 https://phytozome-next.jgi.doe.gov/jbrowse/index.html?data=genomes%2FCreinhardtii_v5_6&loc=Cre01.g053350	Cre01.g053350
C.reinhardtii v5.6	https://phytozome-next.jgi.doe.gov/report/gene/Creinhardtii_v5_6/Cre04.g226138 https://phytozome-next.jgi.doe.gov/jbrowse/index.html?data=genomes%2FCreinhardtii_v5_6&loc=Cre04.g226138	Cre04.g226138
C.reinhardtii v5.6	https://phytozome-next.jgi.doe.gov/report/gene/Creinhardtii_v5_6/Cre05.g237350 https://phytozome-next.jgi.doe.gov/jbrowse/index.html?data=genomes%2FCreinhardtii_v5_6&loc=Cre05.g237350	Cre05.g237350
C.reinhardtii v5.6	https://phytozome-next.jgi.doe.gov/report/gene/Creinhardtii_v5_6/Cre05.g237850 https://phytozome-next.jgi.doe.gov/jbrowse/index.html?data=genomes%2FCreinhardtii_v5_6&loc=Cre05.g237850	Cre05.g237850
C.reinhardtii v5.6	https://phytozome-next.jgi.doe.gov/report/gene/Creinhardtii_v5_6/Cre02.g107450 https://phytozome-next.jgi.doe.gov/jbrowse/index.html?data=genomes%2FCreinhardtii_v5_6&loc=Cre02.g107450	Cre02.g107450 - ATP-sulfurylase
C.reinhardtii v5.6	https://phytozome-next.jgi.doe.gov/report/gene/Creinhardtii_v5_6/Cre05.g232002 https://phytozome-next.jgi.doe.gov/jbrowse/index.html?data=genomes%2FCreinhardtii_v5_6&loc=Cre05.g232002	Cre05.g232002 - acyl-CoA oxidase/dehydrogenase superfamily protein
C.reinhardtii v5.6	https://phytozome-next.jgi.doe.gov/report/gene/Creinhardtii_v5_6/Cre01.g032650 https://phytozome-next.jgi.doe.gov/jbrowse/index.html?data=genomes%2FCreinhardtii_v5_6&loc=Cre01.g032650	Cre01.g032650 - Transaldolase
C.reinhardtii v5.6	https://phytozome-next.jgi.doe.gov/report/gene/Creinhardtii_v5_6/Cre03.g173950 https://phytozome-next.jgi.doe.gov/jbrowse/index.html?data=genomes%2FCreinhardtii_v5_6&loc=Cre03.g173950	Cre03.g173950 - (1 of 3) PF08495 - FIST N domain (FIST)
C.reinhardtii v5.6	https://phytozome-next.jgi.doe.gov/report/gene/Creinhardtii_v5_6/Cre05.g234550 https://phytozome-next.jgi.doe.gov/jbrowse/index.html?data=genomes%2FCreinhardtii_v5_6&loc=Cre05.g234550	Cre05.g234550 - Fructose-1,6-bisphosphate aldolase
C.reinhardtii v5.6	https://phytozome-next.jgi.doe.gov/report/gene/Creinhardtii_v5_6/Cre03.g190400 https://phytozome-next.jgi.doe.gov/jbrowse/index.html?data=genomes%2FCreinhardtii_v5_6&loc=Cre03.g190400	Cre03.g190400
C.reinhardtii v5.6	https://phytozome-next.jgi.doe.gov/report/gene/Creinhardtii_v5_6/Cre05.g237890 https://phytozome-next.jgi.doe.gov/jbrowse/index.html?data=genomes%2FCreinhardtii_v5_6&loc=Cre05.g237890	Cre05.g237890
C.reinhardtii v5.6	https://phytozome-next.jgi.doe.gov/report/gene/Creinhardtii_v5_6/Cre03.g202650 https://phytozome-next.jgi.doe.gov/jbrowse/index.html?data=genomes%2FCreinhardtii_v5_6&loc=Cre03.g202650	Cre03.g202650 - (1 of 3) 3.2.1.41 - Pullulanase / Pullulan 6-glucanohydrolase
C.reinhardtii v5.6	https://phytozome-next.jgi.doe.gov/report/gene/Creinhardtii_v5_6/Cre03.g179880 https://phytozome-next.jgi.doe.gov/jbrowse/index.html?data=genomes%2FCreinhardtii_v5_6&loc=Cre03.g179880	Cre03.g179880
C.reinhardtii v5.6	https://phytozome-next.jgi.doe.gov/report/gene/Creinhardtii_v5_6/Cre04.g218500 https://phytozome-next.jgi.doe.gov/jbrowse/index.html?data=genomes%2FCreinhardtii_v5_6&loc=Cre04.g218500	Cre04.g218500 - (1 of 1) PTHR11732//PTHR11732:SF34 - ALDO/KETO REDUCTASE // 1,5-ANHYDRO-D-FRUCTOSE REDUCTASE
C.reinhardtii v5.6	https://phytozome-next.jgi.doe.gov/report/gene/Creinhardtii_v5_6/Cre04.g220050 https://phytozome-next.jgi.doe.gov/jbrowse/index.html?data=genomes%2FCreinhardtii_v5_6&loc=Cre04.g220050	Cre04.g220050 - (1 of 104) 2.7.11.25 - Mitogen-activated protein kinase kinase kinase / MLTK
C.reinhardtii v5.6	https://phytozome-next.jgi.doe.gov/report/gene/Creinhardtii_v5_6/Cre02.g096050 https://phytozome-next.jgi.doe.gov/jbrowse/index.html?data=genomes%2FCreinhardtii_v5_6&loc=Cre02.g096050	Cre02.g096050 - (1 of 3) PTHR30545:SF2 - SUGAR FERMENTATION STIMULATION PROTEIN A
C.reinhardtii v5.6	https://phytozome-next.jgi.doe.gov/report/gene/Creinhardtii_v5_6/Cre01.g023750 https://phytozome-next.jgi.doe.gov/jbrowse/index.html?data=genomes%2FCreinhardtii_v5_6&loc=Cre01.g023750	Cre01.g023750
C.reinhardtii v5.6	https://phytozome-next.jgi.doe.gov/report/gene/Creinhardtii_v5_6/Cre01.g013500 https://phytozome-next.jgi.doe.gov/jbrowse/index.html?data=genomes%2FCreinhardtii_v5_6&loc=Cre01.g013500	Cre01.g013500 - (1 of 5) PF01814 - Hemerythrin HHE cation binding domain (Hemerythrin)
C.reinhardtii v5.6	https://phytozome-next.jgi.doe.gov/report/gene/Creinhardtii_v5_6/Cre01.g032600 https://phytozome-next.jgi.doe.gov/jbrowse/index.html?data=genomes%2FCreinhardtii_v5_6&loc=Cre01.g032600	Cre01.g032600 - Hydroxyproline O-arabinosyl transferase 1
C.reinhardtii v5.6	https://phytozome-next.jgi.doe.gov/report/gene/Creinhardtii_v5_6/Cre03.g146427 https://phytozome-next.jgi.doe.gov/jbrowse/index.html?data=genomes%2FCreinhardtii_v5_6&loc=Cre03.g146427	Cre03.g146427
C.reinhardtii v5.6	https://phytozome-next.jgi.doe.gov/report/gene/Creinhardtii_v5_6/Cre03.g173050 https://phytozome-next.jgi.doe.gov/jbrowse/index.html?data=genomes%2FCreinhardtii_v5_6&loc=Cre03.g173050	Cre03.g173050
C.reinhardtii v5.6	https://phytozome-next.jgi.doe.gov/report/gene/Creinhardtii_v5_6/Cre02.g099550 https://phytozome-next.jgi.doe.gov/jbrowse/index.html?data=genomes%2FCreinhardtii_v5_6&loc=Cre02.g099550	Cre02.g099550 - (1 of 8) KOG0192//KOG1187 - Tyrosine kinase specific for activated (GTP-bound) p21cdc42Hs // Serine/threonine protein kinase
C.reinhardtii v5.6	https://phytozome-next.jgi.doe.gov/report/gene/Creinhardtii_v5_6/Cre02.g145750 https://phytozome-next.jgi.doe.gov/jbrowse/index.html?data=genomes%2FCreinhardtii_v5_6&loc=Cre02.g145750	Cre02.g145750 - Amino acid transporter
C.reinhardtii v5.6	https://phytozome-next.jgi.doe.gov/report/gene/Creinhardtii_v5_6/Cre03.g144687 https://phytozome-next.jgi.doe.gov/jbrowse/index.html?data=genomes%2FCreinhardtii_v5_6&loc=Cre03.g144687	Cre03.g144687
C.reinhardtii v5.6	https://phytozome-next.jgi.doe.gov/report/gene/Creinhardtii_v5_6/Cre02.g107500 https://phytozome-next.jgi.doe.gov/jbrowse/index.html?data=genomes%2FCreinhardtii_v5_6&loc=Cre02.g107500	Cre02.g107500 - (1 of 10) PTHR11207 - RIBONUCLEASE III
C.reinhardtii v5.6	https://phytozome-next.jgi.doe.gov/report/gene/Creinhardtii_v5_6/Cre03.g171700 https://phytozome-next.jgi.doe.gov/jbrowse/index.html?data=genomes%2FCreinhardtii_v5_6&loc=Cre03.g171700	Cre03.g171700 - (1 of 1) 1.2.1.50 - Long-chain-fatty-acyl-CoA reductase / Acyl-CoA reductase
C.reinhardtii v5.6	https://phytozome-next.jgi.doe.gov/report/gene/Creinhardtii_v5_6/Cre05.g237550 https://phytozome-next.jgi.doe.gov/jbrowse/index.html?data=genomes%2FCreinhardtii_v5_6&loc=Cre05.g237550	Cre05.g237550
C.reinhardtii v5.6	https://phytozome-next.jgi.doe.gov/report/gene/Creinhardtii_v5_6/Cre04.g219750 https://phytozome-next.jgi.doe.gov/jbrowse/index.html?data=genomes%2FCreinhardtii_v5_6&loc=Cre04.g219750	Cre04.g219750 - DEAD/DEAH box helicase
C.reinhardtii v5.6	https://phytozome-next.jgi.doe.gov/report/gene/Creinhardtii_v5_6/Cre05.g230804 https://phytozome-next.jgi.doe.gov/jbrowse/index.html?data=genomes%2FCreinhardtii_v5_6&loc=Cre05.g230804	Cre05.g230804 - SNF2-related ATPase
C.reinhardtii v5.6	https://phytozome-next.jgi.doe.gov/report/gene/Creinhardtii_v5_6/Cre02.g074626 https://phytozome-next.jgi.doe.gov/jbrowse/index.html?data=genomes%2FCreinhardtii_v5_6&loc=Cre02.g074626	Cre02.g074626 - Probable transposon-derived protein of Chlamydomonas-Specific family B
C.reinhardtii v5.6	https://phytozome-next.jgi.doe.gov/report/gene/Creinhardtii_v5_6/Cre02.g098550 https://phytozome-next.jgi.doe.gov/jbrowse/index.html?data=genomes%2FCreinhardtii_v5_6&loc=Cre02.g098550	Cre02.g098550 - (1 of 40) PTHR23257//PTHR23257:SF513 - SERINE-THREONINE PROTEIN KINASE // SUBFAMILY NOT NAMED
C.reinhardtii v5.6	https://phytozome-next.jgi.doe.gov/report/gene/Creinhardtii_v5_6/Cre02.g104126 https://phytozome-next.jgi.doe.gov/jbrowse/index.html?data=genomes%2FCreinhardtii_v5_6&loc=Cre02.g104126	Cre02.g104126
C.reinhardtii v5.6	https://phytozome-next.jgi.doe.gov/report/gene/Creinhardtii_v5_6/Cre04.g223200 https://phytozome-next.jgi.doe.gov/jbrowse/index.html?data=genomes%2FCreinhardtii_v5_6&loc=Cre04.g223200	Cre04.g223200 - (1 of 18) K08824 - cyclin-dependent kinase-like [EC:2.7.11.22] (CDKL)
C.reinhardtii v5.6	https://phytozome-next.jgi.doe.gov/report/gene/Creinhardtii_v5_6/Cre05.g243455 https://phytozome-next.jgi.doe.gov/jbrowse/index.html?data=genomes%2FCreinhardtii_v5_6&loc=Cre05.g243455	Cre05.g243455 - (1 of 139) PF00400 - WD domain, G-beta repeat (WD40)
C.reinhardtii v5.6	https://phytozome-next.jgi.doe.gov/report/gene/Creinhardtii_v5_6/Cre04.g217948 https://phytozome-next.jgi.doe.gov/jbrowse/index.html?data=genomes%2FCreinhardtii_v5_6&loc=Cre04.g217948	Cre04.g217948
C.reinhardtii v5.6	https://phytozome-next.jgi.doe.gov/report/gene/Creinhardtii_v5_6/Cre03.g156650 https://phytozome-next.jgi.doe.gov/jbrowse/index.html?data=genomes%2FCreinhardtii_v5_6&loc=Cre03.g156650	Cre03.g156650 - (1 of 2) PF02816//PF13519 - Alpha-kinase family (Alpha_kinase) // von Willebrand factor type A domain (VWA_2)
C.reinhardtii v5.6	https://phytozome-next.jgi.doe.gov/report/gene/Creinhardtii_v5_6/Cre02.g092800 https://phytozome-next.jgi.doe.gov/jbrowse/index.html?data=genomes%2FCreinhardtii_v5_6&loc=Cre02.g092800	Cre02.g092800 - Flagellar Associated Protein 136
C.reinhardtii v5.6	https://phytozome-next.jgi.doe.gov/report/gene/Creinhardtii_v5_6/Cre05.g246752 https://phytozome-next.jgi.doe.gov/jbrowse/index.html?data=genomes%2FCreinhardtii_v5_6&loc=Cre05.g246752	Cre05.g246752
C.reinhardtii v5.6	https://phytozome-next.jgi.doe.gov/report/gene/Creinhardtii_v5_6/Cre05.g243472 https://phytozome-next.jgi.doe.gov/jbrowse/index.html?data=genomes%2FCreinhardtii_v5_6&loc=Cre05.g243472	Cre05.g243472
C.reinhardtii v5.6	https://phytozome-next.jgi.doe.gov/report/gene/Creinhardtii_v5_6/Cre01.g072027 https://phytozome-next.jgi.doe.gov/jbrowse/index.html?data=genomes%2FCreinhardtii_v5_6&loc=Cre01.g072027	Cre01.g072027 - (1 of 52) PF03372 - Endonuclease/Exonuclease/phosphatase family (Exo_endo_phos)
C.reinhardtii v5.6	https://phytozome-next.jgi.doe.gov/report/gene/Creinhardtii_v5_6/Cre06.g250250 https://phytozome-next.jgi.doe.gov/jbrowse/index.html?data=genomes%2FCreinhardtii_v5_6&loc=Cre06.g250250	Cre06.g250250 - Vacuolar ATP synthase subunit C
C.reinhardtii v5.6	https://phytozome-next.jgi.doe.gov/report/gene/Creinhardtii_v5_6/Cre03.g163600 https://phytozome-next.jgi.doe.gov/jbrowse/index.html?data=genomes%2FCreinhardtii_v5_6&loc=Cre03.g163600	Cre03.g163600
C.reinhardtii v5.6	https://phytozome-next.jgi.doe.gov/report/gene/Creinhardtii_v5_6/Cre03.g211073 https://phytozome-next.jgi.doe.gov/jbrowse/index.html?data=genomes%2FCreinhardtii_v5_6&loc=Cre03.g211073	Cre03.g211073 - (1 of 2) K14497 - protein phosphatase 2C (PP2C)
C.reinhardtii v5.6	https://phytozome-next.jgi.doe.gov/report/gene/Creinhardtii_v5_6/Cre03.g206145 https://phytozome-next.jgi.doe.gov/jbrowse/index.html?data=genomes%2FCreinhardtii_v5_6&loc=Cre03.g206145	Cre03.g206145
C.reinhardtii v5.6	https://phytozome-next.jgi.doe.gov/report/gene/Creinhardtii_v5_6/Cre06.g249050 https://phytozome-next.jgi.doe.gov/jbrowse/index.html?data=genomes%2FCreinhardtii_v5_6&loc=Cre06.g249050	Cre06.g249050 - (1 of 1) PTHR10641//PTHR10641:SF527 - MYB-LIKE DNA-BINDING PROTEIN MYB // SUBFAMILY NOT NAMED
C.reinhardtii v5.6	https://phytozome-next.jgi.doe.gov/report/gene/Creinhardtii_v5_6/Cre02.g079005 https://phytozome-next.jgi.doe.gov/jbrowse/index.html?data=genomes%2FCreinhardtii_v5_6&loc=Cre02.g079005	Cre02.g079005
C.reinhardtii v5.6	https://phytozome-next.jgi.doe.gov/report/gene/Creinhardtii_v5_6/Cre01.g020182 https://phytozome-next.jgi.doe.gov/jbrowse/index.html?data=genomes%2FCreinhardtii_v5_6&loc=Cre01.g020182	Cre01.g020182
C.reinhardtii v5.6	https://phytozome-next.jgi.doe.gov/report/gene/Creinhardtii_v5_6/Cre01.g002650 https://phytozome-next.jgi.doe.gov/jbrowse/index.html?data=genomes%2FCreinhardtii_v5_6&loc=Cre01.g002650	Cre01.g002650
C.reinhardtii v5.6	https://phytozome-next.jgi.doe.gov/report/gene/Creinhardtii_v5_6/Cre01.g023300 https://phytozome-next.jgi.doe.gov/jbrowse/index.html?data=genomes%2FCreinhardtii_v5_6&loc=Cre01.g023300	Cre01.g023300 - (1 of 1) 1.1.1.370 - Scyllo-inositol 2-dehydrogenase (NAD(+))
C.reinhardtii v5.6	https://phytozome-next.jgi.doe.gov/report/gene/Creinhardtii_v5_6/Cre01.g042250 https://phytozome-next.jgi.doe.gov/jbrowse/index.html?data=genomes%2FCreinhardtii_v5_6&loc=Cre01.g042250	Cre01.g042250
C.reinhardtii v5.6	https://phytozome-next.jgi.doe.gov/report/gene/Creinhardtii_v5_6/Cre03.g202700 https://phytozome-next.jgi.doe.gov/jbrowse/index.html?data=genomes%2FCreinhardtii_v5_6&loc=Cre03.g202700	Cre03.g202700
C.reinhardtii v5.6	https://phytozome-next.jgi.doe.gov/report/gene/Creinhardtii_v5_6/Cre03.g203450 https://phytozome-next.jgi.doe.gov/jbrowse/index.html?data=genomes%2FCreinhardtii_v5_6&loc=Cre03.g203450	Cre03.g203450 - Cytosolic 80S ribosomal protein S21
C.reinhardtii v5.6	https://phytozome-next.jgi.doe.gov/report/gene/Creinhardtii_v5_6/Cre01.g002400 https://phytozome-next.jgi.doe.gov/jbrowse/index.html?data=genomes%2FCreinhardtii_v5_6&loc=Cre01.g002400	Cre01.g002400 - Triacylglycerol lipase
C.reinhardtii v5.6	https://phytozome-next.jgi.doe.gov/report/gene/Creinhardtii_v5_6/Cre03.g146167 https://phytozome-next.jgi.doe.gov/jbrowse/index.html?data=genomes%2FCreinhardtii_v5_6&loc=Cre03.g146167	Cre03.g146167 - Predicted protein
C.reinhardtii v5.6	https://phytozome-next.jgi.doe.gov/report/gene/Creinhardtii_v5_6/Cre03.g190550 https://phytozome-next.jgi.doe.gov/jbrowse/index.html?data=genomes%2FCreinhardtii_v5_6&loc=Cre03.g190550	Cre03.g190550 - (1 of 1) PTHR12809:SF2 - MEDIATOR OF RNA POLYMERASE II TRANSCRIPTION SUBUNIT 14
C.reinhardtii v5.6	https://phytozome-next.jgi.doe.gov/report/gene/Creinhardtii_v5_6/Cre02.g118550 https://phytozome-next.jgi.doe.gov/jbrowse/index.html?data=genomes%2FCreinhardtii_v5_6&loc=Cre02.g118550	Cre02.g118550
C.reinhardtii v5.6	https://phytozome-next.jgi.doe.gov/report/gene/Creinhardtii_v5_6/Cre03.g162800 https://phytozome-next.jgi.doe.gov/jbrowse/index.html?data=genomes%2FCreinhardtii_v5_6&loc=Cre03.g162800	Cre03.g162800 - Low-CO2-inducible membrane protein
C.reinhardtii v5.6	https://phytozome-next.jgi.doe.gov/report/gene/Creinhardtii_v5_6/Cre01.g048400 https://phytozome-next.jgi.doe.gov/jbrowse/index.html?data=genomes%2FCreinhardtii_v5_6&loc=Cre01.g048400	Cre01.g048400 - (1 of 1) K16470 - zinc finger protein DZIP1 (DZIP1)
C.reinhardtii v5.6	https://phytozome-next.jgi.doe.gov/report/gene/Creinhardtii_v5_6/Cre02.g141586 https://phytozome-next.jgi.doe.gov/jbrowse/index.html?data=genomes%2FCreinhardtii_v5_6&loc=Cre02.g141586	Cre02.g141586 - (1 of 13) PF00439 - Bromodomain (Bromodomain)
C.reinhardtii v5.6	https://phytozome-next.jgi.doe.gov/report/gene/Creinhardtii_v5_6/Cre04.g229536 https://phytozome-next.jgi.doe.gov/jbrowse/index.html?data=genomes%2FCreinhardtii_v5_6&loc=Cre04.g229536	Cre04.g229536
C.reinhardtii v5.6	https://phytozome-next.jgi.doe.gov/report/gene/Creinhardtii_v5_6/Cre02.g095134 https://phytozome-next.jgi.doe.gov/jbrowse/index.html?data=genomes%2FCreinhardtii_v5_6&loc=Cre02.g095134	Cre02.g095134 - (1 of 2) 2.1.1.9 - Thiol S-methyltransferase
C.reinhardtii v5.6	https://phytozome-next.jgi.doe.gov/report/gene/Creinhardtii_v5_6/Cre05.g233051 https://phytozome-next.jgi.doe.gov/jbrowse/index.html?data=genomes%2FCreinhardtii_v5_6&loc=Cre05.g233051	Cre05.g233051
C.reinhardtii v5.6	https://phytozome-next.jgi.doe.gov/report/gene/Creinhardtii_v5_6/Cre03.g149350 https://phytozome-next.jgi.doe.gov/jbrowse/index.html?data=genomes%2FCreinhardtii_v5_6&loc=Cre03.g149350	Cre03.g149350 - RWP-RK transcription factor
C.reinhardtii v5.6	https://phytozome-next.jgi.doe.gov/report/gene/Creinhardtii_v5_6/Cre01.g020050 https://phytozome-next.jgi.doe.gov/jbrowse/index.html?data=genomes%2FCreinhardtii_v5_6&loc=Cre01.g020050	Cre01.g020050
C.reinhardtii v5.6	https://phytozome-next.jgi.doe.gov/report/gene/Creinhardtii_v5_6/Cre01.g006202 https://phytozome-next.jgi.doe.gov/jbrowse/index.html?data=genomes%2FCreinhardtii_v5_6&loc=Cre01.g006202	Cre01.g006202 - Probable transposon-derived protein of Chlamydomonas-Specific family B
C.reinhardtii v5.6	https://phytozome-next.jgi.doe.gov/report/gene/Creinhardtii_v5_6/Cre01.g003800 https://phytozome-next.jgi.doe.gov/jbrowse/index.html?data=genomes%2FCreinhardtii_v5_6&loc=Cre01.g003800	Cre01.g003800 - MAP kinase kinase kinase
C.reinhardtii v5.6	https://phytozome-next.jgi.doe.gov/report/gene/Creinhardtii_v5_6/Cre04.g231418 https://phytozome-next.jgi.doe.gov/jbrowse/index.html?data=genomes%2FCreinhardtii_v5_6&loc=Cre04.g231418	Cre04.g231418
C.reinhardtii v5.6	https://phytozome-next.jgi.doe.gov/report/gene/Creinhardtii_v5_6/Cre01.g033700 https://phytozome-next.jgi.doe.gov/jbrowse/index.html?data=genomes%2FCreinhardtii_v5_6&loc=Cre01.g033700	Cre01.g033700 - (1 of 1) PF01933 - Uncharacterised protein family UPF0052 (UPF0052)
C.reinhardtii v5.6	https://phytozome-next.jgi.doe.gov/report/gene/Creinhardtii_v5_6/Cre02.g106350 https://phytozome-next.jgi.doe.gov/jbrowse/index.html?data=genomes%2FCreinhardtii_v5_6&loc=Cre02.g106350	Cre02.g106350 - Acid phosphatase/vanadium-dependent haloperoxidase related, DUF212
C.reinhardtii v5.6	https://phytozome-next.jgi.doe.gov/report/gene/Creinhardtii_v5_6/Cre01.g033350 https://phytozome-next.jgi.doe.gov/jbrowse/index.html?data=genomes%2FCreinhardtii_v5_6&loc=Cre01.g033350	Cre01.g033350 - Aldehyde dehydrogenase
