# Supplementary material for: From Feasting to Fasting: The Arginine Pathway as a Metabolic Switch in Nitrogen-Deprived Chlamydomonas reinhardtii
Source: Cells. 2023 May 13;12(10):1379. doi: 10.3390/cells12101379 (PMC10216424; doi:10.3390/cells12101379)
Supplement: Supplementary file 1 [file cells-12-01379-s001.zip › MAST_annotation_All_MAST_genes_ annotation.tsv.xlsx]

## Sheet: MAST_annotation_All_MAST_genes 
Organism	Views	Gene_ID	Description	Views
C.reinhardtii v5.6	https://phytozome-next.jgi.doe.gov/report/gene/Creinhardtii_v5_6/Cre01.g001600 https://phytozome-next.jgi.doe.gov/jbrowse/index.html?data=genomes%2FCreinhardtii_v5_6&loc=Cre01.g001600	Cre01.g001600	Predicted protein containing BTB/POZ fold domain (involved in protein binding)	https://phytozome-next.jgi.doe.gov/report/gene/Creinhardtii_v5_6/Cre01.g001600	https://phytozome-next.jgi.doe.gov/jbrowse/index.html?data=genomes%2FCreinhardtii_v5_6&loc=Cre01.g001600
C.reinhardtii v5.6	https://phytozome-next.jgi.doe.gov/report/gene/Creinhardtii_v5_6/Cre01.g001685 https://phytozome-next.jgi.doe.gov/jbrowse/index.html?data=genomes%2FCreinhardtii_v5_6&loc=Cre01.g001685	Cre01.g001685		https://phytozome-next.jgi.doe.gov/report/gene/Creinhardtii_v5_6/Cre01.g001685	https://phytozome-next.jgi.doe.gov/jbrowse/index.html?data=genomes%2FCreinhardtii_v5_6&loc=Cre01.g001685
C.reinhardtii v5.6	https://phytozome-next.jgi.doe.gov/report/gene/Creinhardtii_v5_6/Cre01.g001700 https://phytozome-next.jgi.doe.gov/jbrowse/index.html?data=genomes%2FCreinhardtii_v5_6&loc=Cre01.g001700	Cre01.g001700	(1 of 268) PTHR23257 - SERINE-THREONINE PROTEIN KINASE	https://phytozome-next.jgi.doe.gov/report/gene/Creinhardtii_v5_6/Cre01.g001700	https://phytozome-next.jgi.doe.gov/jbrowse/index.html?data=genomes%2FCreinhardtii_v5_6&loc=Cre01.g001700
C.reinhardtii v5.6	https://phytozome-next.jgi.doe.gov/report/gene/Creinhardtii_v5_6/Cre01.g002400 https://phytozome-next.jgi.doe.gov/jbrowse/index.html?data=genomes%2FCreinhardtii_v5_6&loc=Cre01.g002400	Cre01.g002400	Triacylglycerol lipase	https://phytozome-next.jgi.doe.gov/report/gene/Creinhardtii_v5_6/Cre01.g002400	https://phytozome-next.jgi.doe.gov/jbrowse/index.html?data=genomes%2FCreinhardtii_v5_6&loc=Cre01.g002400
C.reinhardtii v5.6	https://phytozome-next.jgi.doe.gov/report/gene/Creinhardtii_v5_6/Cre01.g002650 https://phytozome-next.jgi.doe.gov/jbrowse/index.html?data=genomes%2FCreinhardtii_v5_6&loc=Cre01.g002650	Cre01.g002650		https://phytozome-next.jgi.doe.gov/report/gene/Creinhardtii_v5_6/Cre01.g002650	https://phytozome-next.jgi.doe.gov/jbrowse/index.html?data=genomes%2FCreinhardtii_v5_6&loc=Cre01.g002650
C.reinhardtii v5.6	https://phytozome-next.jgi.doe.gov/report/gene/Creinhardtii_v5_6/Cre01.g003376 https://phytozome-next.jgi.doe.gov/jbrowse/index.html?data=genomes%2FCreinhardtii_v5_6&loc=Cre01.g003376	Cre01.g003376	(1 of 1) K09522 - DnaJ homolog subfamily C member 2 (DNAJC2)	https://phytozome-next.jgi.doe.gov/report/gene/Creinhardtii_v5_6/Cre01.g003376	https://phytozome-next.jgi.doe.gov/jbrowse/index.html?data=genomes%2FCreinhardtii_v5_6&loc=Cre01.g003376
C.reinhardtii v5.6	https://phytozome-next.jgi.doe.gov/report/gene/Creinhardtii_v5_6/Cre01.g003450 https://phytozome-next.jgi.doe.gov/jbrowse/index.html?data=genomes%2FCreinhardtii_v5_6&loc=Cre01.g003450	Cre01.g003450		https://phytozome-next.jgi.doe.gov/report/gene/Creinhardtii_v5_6/Cre01.g003450	https://phytozome-next.jgi.doe.gov/jbrowse/index.html?data=genomes%2FCreinhardtii_v5_6&loc=Cre01.g003450
C.reinhardtii v5.6	https://phytozome-next.jgi.doe.gov/report/gene/Creinhardtii_v5_6/Cre01.g003550 https://phytozome-next.jgi.doe.gov/jbrowse/index.html?data=genomes%2FCreinhardtii_v5_6&loc=Cre01.g003550	Cre01.g003550	(1 of 2) PTHR12231:SF112 - RHODANESE-LIKE DOMAIN-CONTAINING PROTEIN 14, CHLOROPLASTIC	https://phytozome-next.jgi.doe.gov/report/gene/Creinhardtii_v5_6/Cre01.g003550	https://phytozome-next.jgi.doe.gov/jbrowse/index.html?data=genomes%2FCreinhardtii_v5_6&loc=Cre01.g003550
C.reinhardtii v5.6	https://phytozome-next.jgi.doe.gov/report/gene/Creinhardtii_v5_6/Cre01.g003600 https://phytozome-next.jgi.doe.gov/jbrowse/index.html?data=genomes%2FCreinhardtii_v5_6&loc=Cre01.g003600	Cre01.g003600		https://phytozome-next.jgi.doe.gov/report/gene/Creinhardtii_v5_6/Cre01.g003600	https://phytozome-next.jgi.doe.gov/jbrowse/index.html?data=genomes%2FCreinhardtii_v5_6&loc=Cre01.g003600
C.reinhardtii v5.6	https://phytozome-next.jgi.doe.gov/report/gene/Creinhardtii_v5_6/Cre01.g003751 https://phytozome-next.jgi.doe.gov/jbrowse/index.html?data=genomes%2FCreinhardtii_v5_6&loc=Cre01.g003751	Cre01.g003751	(1 of 19) PTHR10217 - VOLTAGE AND LIGAND GATED POTASSIUM CHANNEL	https://phytozome-next.jgi.doe.gov/report/gene/Creinhardtii_v5_6/Cre01.g003751	https://phytozome-next.jgi.doe.gov/jbrowse/index.html?data=genomes%2FCreinhardtii_v5_6&loc=Cre01.g003751
C.reinhardtii v5.6	https://phytozome-next.jgi.doe.gov/report/gene/Creinhardtii_v5_6/Cre01.g003800 https://phytozome-next.jgi.doe.gov/jbrowse/index.html?data=genomes%2FCreinhardtii_v5_6&loc=Cre01.g003800	Cre01.g003800	MAP kinase kinase kinase	https://phytozome-next.jgi.doe.gov/report/gene/Creinhardtii_v5_6/Cre01.g003800	https://phytozome-next.jgi.doe.gov/jbrowse/index.html?data=genomes%2FCreinhardtii_v5_6&loc=Cre01.g003800
C.reinhardtii v5.6	https://phytozome-next.jgi.doe.gov/report/gene/Creinhardtii_v5_6/Cre01.g004000 https://phytozome-next.jgi.doe.gov/jbrowse/index.html?data=genomes%2FCreinhardtii_v5_6&loc=Cre01.g004000	Cre01.g004000	(1 of 1) PF08855 - Domain of unknown function (DUF1825) (DUF1825)	https://phytozome-next.jgi.doe.gov/report/gene/Creinhardtii_v5_6/Cre01.g004000	https://phytozome-next.jgi.doe.gov/jbrowse/index.html?data=genomes%2FCreinhardtii_v5_6&loc=Cre01.g004000
C.reinhardtii v5.6	https://phytozome-next.jgi.doe.gov/report/gene/Creinhardtii_v5_6/Cre01.g006202 https://phytozome-next.jgi.doe.gov/jbrowse/index.html?data=genomes%2FCreinhardtii_v5_6&loc=Cre01.g006202	Cre01.g006202	Probable transposon-derived protein of Chlamydomonas-Specific family B	https://phytozome-next.jgi.doe.gov/report/gene/Creinhardtii_v5_6/Cre01.g006202	https://phytozome-next.jgi.doe.gov/jbrowse/index.html?data=genomes%2FCreinhardtii_v5_6&loc=Cre01.g006202
C.reinhardtii v5.6	https://phytozome-next.jgi.doe.gov/report/gene/Creinhardtii_v5_6/Cre01.g006450 https://phytozome-next.jgi.doe.gov/jbrowse/index.html?data=genomes%2FCreinhardtii_v5_6&loc=Cre01.g006450	Cre01.g006450	(1 of 121) 2.7.7.49 - RNA-directed DNA polymerase / Revertase	https://phytozome-next.jgi.doe.gov/report/gene/Creinhardtii_v5_6/Cre01.g006450	https://phytozome-next.jgi.doe.gov/jbrowse/index.html?data=genomes%2FCreinhardtii_v5_6&loc=Cre01.g006450
C.reinhardtii v5.6	https://phytozome-next.jgi.doe.gov/report/gene/Creinhardtii_v5_6/Cre01.g006876 https://phytozome-next.jgi.doe.gov/jbrowse/index.html?data=genomes%2FCreinhardtii_v5_6&loc=Cre01.g006876	Cre01.g006876		https://phytozome-next.jgi.doe.gov/report/gene/Creinhardtii_v5_6/Cre01.g006876	https://phytozome-next.jgi.doe.gov/jbrowse/index.html?data=genomes%2FCreinhardtii_v5_6&loc=Cre01.g006876
C.reinhardtii v5.6	https://phytozome-next.jgi.doe.gov/report/gene/Creinhardtii_v5_6/Cre01.g007050 https://phytozome-next.jgi.doe.gov/jbrowse/index.html?data=genomes%2FCreinhardtii_v5_6&loc=Cre01.g007050	Cre01.g007050	Conserved in the Plant Lineage and Diatoms	https://phytozome-next.jgi.doe.gov/report/gene/Creinhardtii_v5_6/Cre01.g007050	https://phytozome-next.jgi.doe.gov/jbrowse/index.html?data=genomes%2FCreinhardtii_v5_6&loc=Cre01.g007050
C.reinhardtii v5.6	https://phytozome-next.jgi.doe.gov/report/gene/Creinhardtii_v5_6/Cre01.g007251 https://phytozome-next.jgi.doe.gov/jbrowse/index.html?data=genomes%2FCreinhardtii_v5_6&loc=Cre01.g007251	Cre01.g007251		https://phytozome-next.jgi.doe.gov/report/gene/Creinhardtii_v5_6/Cre01.g007251	https://phytozome-next.jgi.doe.gov/jbrowse/index.html?data=genomes%2FCreinhardtii_v5_6&loc=Cre01.g007251
C.reinhardtii v5.6	https://phytozome-next.jgi.doe.gov/report/gene/Creinhardtii_v5_6/Cre01.g008100 https://phytozome-next.jgi.doe.gov/jbrowse/index.html?data=genomes%2FCreinhardtii_v5_6&loc=Cre01.g008100	Cre01.g008100		https://phytozome-next.jgi.doe.gov/report/gene/Creinhardtii_v5_6/Cre01.g008100	https://phytozome-next.jgi.doe.gov/jbrowse/index.html?data=genomes%2FCreinhardtii_v5_6&loc=Cre01.g008100
C.reinhardtii v5.6	https://phytozome-next.jgi.doe.gov/report/gene/Creinhardtii_v5_6/Cre01.g008402 https://phytozome-next.jgi.doe.gov/jbrowse/index.html?data=genomes%2FCreinhardtii_v5_6&loc=Cre01.g008402	Cre01.g008402	(1 of 46) PTHR23257//PTHR23257:SF394 - SERINE-THREONINE PROTEIN KINASE // SUBFAMILY NOT NAMED	https://phytozome-next.jgi.doe.gov/report/gene/Creinhardtii_v5_6/Cre01.g008402	https://phytozome-next.jgi.doe.gov/jbrowse/index.html?data=genomes%2FCreinhardtii_v5_6&loc=Cre01.g008402
C.reinhardtii v5.6	https://phytozome-next.jgi.doe.gov/report/gene/Creinhardtii_v5_6/Cre01.g008550 https://phytozome-next.jgi.doe.gov/jbrowse/index.html?data=genomes%2FCreinhardtii_v5_6&loc=Cre01.g008550	Cre01.g008550	(1 of 2) PTHR24058:SF23 - SERINE/THREONINE KINASE-RELATED	https://phytozome-next.jgi.doe.gov/report/gene/Creinhardtii_v5_6/Cre01.g008550	https://phytozome-next.jgi.doe.gov/jbrowse/index.html?data=genomes%2FCreinhardtii_v5_6&loc=Cre01.g008550
C.reinhardtii v5.6	https://phytozome-next.jgi.doe.gov/report/gene/Creinhardtii_v5_6/Cre01.g008900 https://phytozome-next.jgi.doe.gov/jbrowse/index.html?data=genomes%2FCreinhardtii_v5_6&loc=Cre01.g008900	Cre01.g008900		https://phytozome-next.jgi.doe.gov/report/gene/Creinhardtii_v5_6/Cre01.g008900	https://phytozome-next.jgi.doe.gov/jbrowse/index.html?data=genomes%2FCreinhardtii_v5_6&loc=Cre01.g008900
C.reinhardtii v5.6	https://phytozome-next.jgi.doe.gov/report/gene/Creinhardtii_v5_6/Cre01.g009000 https://phytozome-next.jgi.doe.gov/jbrowse/index.html?data=genomes%2FCreinhardtii_v5_6&loc=Cre01.g009000	Cre01.g009000		https://phytozome-next.jgi.doe.gov/report/gene/Creinhardtii_v5_6/Cre01.g009000	https://phytozome-next.jgi.doe.gov/jbrowse/index.html?data=genomes%2FCreinhardtii_v5_6&loc=Cre01.g009000
C.reinhardtii v5.6	https://phytozome-next.jgi.doe.gov/report/gene/Creinhardtii_v5_6/Cre01.g009025 https://phytozome-next.jgi.doe.gov/jbrowse/index.html?data=genomes%2FCreinhardtii_v5_6&loc=Cre01.g009025	Cre01.g009025		https://phytozome-next.jgi.doe.gov/report/gene/Creinhardtii_v5_6/Cre01.g009025	https://phytozome-next.jgi.doe.gov/jbrowse/index.html?data=genomes%2FCreinhardtii_v5_6&loc=Cre01.g009025
C.reinhardtii v5.6	https://phytozome-next.jgi.doe.gov/report/gene/Creinhardtii_v5_6/Cre01.g009765 https://phytozome-next.jgi.doe.gov/jbrowse/index.html?data=genomes%2FCreinhardtii_v5_6&loc=Cre01.g009765	Cre01.g009765		https://phytozome-next.jgi.doe.gov/report/gene/Creinhardtii_v5_6/Cre01.g009765	https://phytozome-next.jgi.doe.gov/jbrowse/index.html?data=genomes%2FCreinhardtii_v5_6&loc=Cre01.g009765
C.reinhardtii v5.6	https://phytozome-next.jgi.doe.gov/report/gene/Creinhardtii_v5_6/Cre01.g009950 https://phytozome-next.jgi.doe.gov/jbrowse/index.html?data=genomes%2FCreinhardtii_v5_6&loc=Cre01.g009950	Cre01.g009950	NEP1-like protein	https://phytozome-next.jgi.doe.gov/report/gene/Creinhardtii_v5_6/Cre01.g009950	https://phytozome-next.jgi.doe.gov/jbrowse/index.html?data=genomes%2FCreinhardtii_v5_6&loc=Cre01.g009950
C.reinhardtii v5.6	https://phytozome-next.jgi.doe.gov/report/gene/Creinhardtii_v5_6/Cre01.g010000 https://phytozome-next.jgi.doe.gov/jbrowse/index.html?data=genomes%2FCreinhardtii_v5_6&loc=Cre01.g010000	Cre01.g010000	Mitogen-Activated Protein Kinase	https://phytozome-next.jgi.doe.gov/report/gene/Creinhardtii_v5_6/Cre01.g010000	https://phytozome-next.jgi.doe.gov/jbrowse/index.html?data=genomes%2FCreinhardtii_v5_6&loc=Cre01.g010000
C.reinhardtii v5.6	https://phytozome-next.jgi.doe.gov/report/gene/Creinhardtii_v5_6/Cre01.g010201 https://phytozome-next.jgi.doe.gov/jbrowse/index.html?data=genomes%2FCreinhardtii_v5_6&loc=Cre01.g010201	Cre01.g010201		https://phytozome-next.jgi.doe.gov/report/gene/Creinhardtii_v5_6/Cre01.g010201	https://phytozome-next.jgi.doe.gov/jbrowse/index.html?data=genomes%2FCreinhardtii_v5_6&loc=Cre01.g010201
C.reinhardtii v5.6	https://phytozome-next.jgi.doe.gov/report/gene/Creinhardtii_v5_6/Cre01.g011000 https://phytozome-next.jgi.doe.gov/jbrowse/index.html?data=genomes%2FCreinhardtii_v5_6&loc=Cre01.g011000	Cre01.g011000	Cytosolic 80S ribosomal protein L6	https://phytozome-next.jgi.doe.gov/report/gene/Creinhardtii_v5_6/Cre01.g011000	https://phytozome-next.jgi.doe.gov/jbrowse/index.html?data=genomes%2FCreinhardtii_v5_6&loc=Cre01.g011000
C.reinhardtii v5.6	https://phytozome-next.jgi.doe.gov/report/gene/Creinhardtii_v5_6/Cre01.g011050 https://phytozome-next.jgi.doe.gov/jbrowse/index.html?data=genomes%2FCreinhardtii_v5_6&loc=Cre01.g011050	Cre01.g011050		https://phytozome-next.jgi.doe.gov/report/gene/Creinhardtii_v5_6/Cre01.g011050	https://phytozome-next.jgi.doe.gov/jbrowse/index.html?data=genomes%2FCreinhardtii_v5_6&loc=Cre01.g011050
C.reinhardtii v5.6	https://phytozome-next.jgi.doe.gov/report/gene/Creinhardtii_v5_6/Cre01.g011100 https://phytozome-next.jgi.doe.gov/jbrowse/index.html?data=genomes%2FCreinhardtii_v5_6&loc=Cre01.g011100	Cre01.g011100	Terpenoid cylase	https://phytozome-next.jgi.doe.gov/report/gene/Creinhardtii_v5_6/Cre01.g011100	https://phytozome-next.jgi.doe.gov/jbrowse/index.html?data=genomes%2FCreinhardtii_v5_6&loc=Cre01.g011100
C.reinhardtii v5.6	https://phytozome-next.jgi.doe.gov/report/gene/Creinhardtii_v5_6/Cre01.g011901 https://phytozome-next.jgi.doe.gov/jbrowse/index.html?data=genomes%2FCreinhardtii_v5_6&loc=Cre01.g011901	Cre01.g011901	Arylsulfatase	https://phytozome-next.jgi.doe.gov/report/gene/Creinhardtii_v5_6/Cre01.g011901	https://phytozome-next.jgi.doe.gov/jbrowse/index.html?data=genomes%2FCreinhardtii_v5_6&loc=Cre01.g011901
C.reinhardtii v5.6	https://phytozome-next.jgi.doe.gov/report/gene/Creinhardtii_v5_6/Cre01.g012300 https://phytozome-next.jgi.doe.gov/jbrowse/index.html?data=genomes%2FCreinhardtii_v5_6&loc=Cre01.g012300	Cre01.g012300		https://phytozome-next.jgi.doe.gov/report/gene/Creinhardtii_v5_6/Cre01.g012300	https://phytozome-next.jgi.doe.gov/jbrowse/index.html?data=genomes%2FCreinhardtii_v5_6&loc=Cre01.g012300
C.reinhardtii v5.6	https://phytozome-next.jgi.doe.gov/report/gene/Creinhardtii_v5_6/Cre01.g012350 https://phytozome-next.jgi.doe.gov/jbrowse/index.html?data=genomes%2FCreinhardtii_v5_6&loc=Cre01.g012350	Cre01.g012350	(1 of 1) K02331 - DNA polymerase phi [EC:2.7.7.7] (POL5, MYBBP1A)	https://phytozome-next.jgi.doe.gov/report/gene/Creinhardtii_v5_6/Cre01.g012350	https://phytozome-next.jgi.doe.gov/jbrowse/index.html?data=genomes%2FCreinhardtii_v5_6&loc=Cre01.g012350
C.reinhardtii v5.6	https://phytozome-next.jgi.doe.gov/report/gene/Creinhardtii_v5_6/Cre01.g013500 https://phytozome-next.jgi.doe.gov/jbrowse/index.html?data=genomes%2FCreinhardtii_v5_6&loc=Cre01.g013500	Cre01.g013500	(1 of 5) PF01814 - Hemerythrin HHE cation binding domain (Hemerythrin)	https://phytozome-next.jgi.doe.gov/report/gene/Creinhardtii_v5_6/Cre01.g013500	https://phytozome-next.jgi.doe.gov/jbrowse/index.html?data=genomes%2FCreinhardtii_v5_6&loc=Cre01.g013500
C.reinhardtii v5.6	https://phytozome-next.jgi.doe.gov/report/gene/Creinhardtii_v5_6/Cre01.g013600 https://phytozome-next.jgi.doe.gov/jbrowse/index.html?data=genomes%2FCreinhardtii_v5_6&loc=Cre01.g013600	Cre01.g013600		https://phytozome-next.jgi.doe.gov/report/gene/Creinhardtii_v5_6/Cre01.g013600	https://phytozome-next.jgi.doe.gov/jbrowse/index.html?data=genomes%2FCreinhardtii_v5_6&loc=Cre01.g013600
C.reinhardtii v5.6	https://phytozome-next.jgi.doe.gov/report/gene/Creinhardtii_v5_6/Cre01.g013650 https://phytozome-next.jgi.doe.gov/jbrowse/index.html?data=genomes%2FCreinhardtii_v5_6&loc=Cre01.g013650	Cre01.g013650	(1 of 1) PTHR14296//PTHR14296:SF3 - FAMILY NOT NAMED // DIKAR, ISOFORM F	https://phytozome-next.jgi.doe.gov/report/gene/Creinhardtii_v5_6/Cre01.g013650	https://phytozome-next.jgi.doe.gov/jbrowse/index.html?data=genomes%2FCreinhardtii_v5_6&loc=Cre01.g013650
C.reinhardtii v5.6	https://phytozome-next.jgi.doe.gov/report/gene/Creinhardtii_v5_6/Cre01.g014450 https://phytozome-next.jgi.doe.gov/jbrowse/index.html?data=genomes%2FCreinhardtii_v5_6&loc=Cre01.g014450	Cre01.g014450		https://phytozome-next.jgi.doe.gov/report/gene/Creinhardtii_v5_6/Cre01.g014450	https://phytozome-next.jgi.doe.gov/jbrowse/index.html?data=genomes%2FCreinhardtii_v5_6&loc=Cre01.g014450
C.reinhardtii v5.6	https://phytozome-next.jgi.doe.gov/report/gene/Creinhardtii_v5_6/Cre01.g014600 https://phytozome-next.jgi.doe.gov/jbrowse/index.html?data=genomes%2FCreinhardtii_v5_6&loc=Cre01.g014600	Cre01.g014600	Casein kinase-related Ser/Thr kinase	https://phytozome-next.jgi.doe.gov/report/gene/Creinhardtii_v5_6/Cre01.g014600	https://phytozome-next.jgi.doe.gov/jbrowse/index.html?data=genomes%2FCreinhardtii_v5_6&loc=Cre01.g014600
C.reinhardtii v5.6	https://phytozome-next.jgi.doe.gov/report/gene/Creinhardtii_v5_6/Cre01.g015000 https://phytozome-next.jgi.doe.gov/jbrowse/index.html?data=genomes%2FCreinhardtii_v5_6&loc=Cre01.g015000	Cre01.g015000	Acetylglutamate kinase	https://phytozome-next.jgi.doe.gov/report/gene/Creinhardtii_v5_6/Cre01.g015000	https://phytozome-next.jgi.doe.gov/jbrowse/index.html?data=genomes%2FCreinhardtii_v5_6&loc=Cre01.g015000
C.reinhardtii v5.6	https://phytozome-next.jgi.doe.gov/report/gene/Creinhardtii_v5_6/Cre01.g015850 https://phytozome-next.jgi.doe.gov/jbrowse/index.html?data=genomes%2FCreinhardtii_v5_6&loc=Cre01.g015850	Cre01.g015850	Flagellar Associated Protein 68	https://phytozome-next.jgi.doe.gov/report/gene/Creinhardtii_v5_6/Cre01.g015850	https://phytozome-next.jgi.doe.gov/jbrowse/index.html?data=genomes%2FCreinhardtii_v5_6&loc=Cre01.g015850
C.reinhardtii v5.6	https://phytozome-next.jgi.doe.gov/report/gene/Creinhardtii_v5_6/Cre01.g015950 https://phytozome-next.jgi.doe.gov/jbrowse/index.html?data=genomes%2FCreinhardtii_v5_6&loc=Cre01.g015950	Cre01.g015950	translation factor	https://phytozome-next.jgi.doe.gov/report/gene/Creinhardtii_v5_6/Cre01.g015950	https://phytozome-next.jgi.doe.gov/jbrowse/index.html?data=genomes%2FCreinhardtii_v5_6&loc=Cre01.g015950
C.reinhardtii v5.6	https://phytozome-next.jgi.doe.gov/report/gene/Creinhardtii_v5_6/Cre01.g016250 https://phytozome-next.jgi.doe.gov/jbrowse/index.html?data=genomes%2FCreinhardtii_v5_6&loc=Cre01.g016250	Cre01.g016250	MLO family protein	https://phytozome-next.jgi.doe.gov/report/gene/Creinhardtii_v5_6/Cre01.g016250	https://phytozome-next.jgi.doe.gov/jbrowse/index.html?data=genomes%2FCreinhardtii_v5_6&loc=Cre01.g016250
C.reinhardtii v5.6	https://phytozome-next.jgi.doe.gov/report/gene/Creinhardtii_v5_6/Cre01.g016300 https://phytozome-next.jgi.doe.gov/jbrowse/index.html?data=genomes%2FCreinhardtii_v5_6&loc=Cre01.g016300	Cre01.g016300	Calmodulin-like protein	https://phytozome-next.jgi.doe.gov/report/gene/Creinhardtii_v5_6/Cre01.g016300	https://phytozome-next.jgi.doe.gov/jbrowse/index.html?data=genomes%2FCreinhardtii_v5_6&loc=Cre01.g016300
C.reinhardtii v5.6	https://phytozome-next.jgi.doe.gov/report/gene/Creinhardtii_v5_6/Cre01.g016400 https://phytozome-next.jgi.doe.gov/jbrowse/index.html?data=genomes%2FCreinhardtii_v5_6&loc=Cre01.g016400	Cre01.g016400		https://phytozome-next.jgi.doe.gov/report/gene/Creinhardtii_v5_6/Cre01.g016400	https://phytozome-next.jgi.doe.gov/jbrowse/index.html?data=genomes%2FCreinhardtii_v5_6&loc=Cre01.g016400
C.reinhardtii v5.6	https://phytozome-next.jgi.doe.gov/report/gene/Creinhardtii_v5_6/Cre01.g016514 https://phytozome-next.jgi.doe.gov/jbrowse/index.html?data=genomes%2FCreinhardtii_v5_6&loc=Cre01.g016514	Cre01.g016514	(1 of 1) PTHR22912//PTHR22912:SF142 - DISULFIDE OXIDOREDUCTASE // SUBFAMILY NOT NAMED	https://phytozome-next.jgi.doe.gov/report/gene/Creinhardtii_v5_6/Cre01.g016514	https://phytozome-next.jgi.doe.gov/jbrowse/index.html?data=genomes%2FCreinhardtii_v5_6&loc=Cre01.g016514
C.reinhardtii v5.6	https://phytozome-next.jgi.doe.gov/report/gene/Creinhardtii_v5_6/Cre01.g016528 https://phytozome-next.jgi.doe.gov/jbrowse/index.html?data=genomes%2FCreinhardtii_v5_6&loc=Cre01.g016528	Cre01.g016528	(1 of 1) 4.2.1.109 - Methylthioribulose 1-phosphate dehydratase / 1-PMT-ribulose dehydratase	https://phytozome-next.jgi.doe.gov/report/gene/Creinhardtii_v5_6/Cre01.g016528	https://phytozome-next.jgi.doe.gov/jbrowse/index.html?data=genomes%2FCreinhardtii_v5_6&loc=Cre01.g016528
C.reinhardtii v5.6	https://phytozome-next.jgi.doe.gov/report/gene/Creinhardtii_v5_6/Cre01.g016556 https://phytozome-next.jgi.doe.gov/jbrowse/index.html?data=genomes%2FCreinhardtii_v5_6&loc=Cre01.g016556	Cre01.g016556	(1 of 1) K03115 - casein kinase II subunit beta (CSNK2B)	https://phytozome-next.jgi.doe.gov/report/gene/Creinhardtii_v5_6/Cre01.g016556	https://phytozome-next.jgi.doe.gov/jbrowse/index.html?data=genomes%2FCreinhardtii_v5_6&loc=Cre01.g016556
C.reinhardtii v5.6	https://phytozome-next.jgi.doe.gov/report/gene/Creinhardtii_v5_6/Cre01.g017701 https://phytozome-next.jgi.doe.gov/jbrowse/index.html?data=genomes%2FCreinhardtii_v5_6&loc=Cre01.g017701	Cre01.g017701	(1 of 14) PF00078//PF03372 - Reverse transcriptase (RNA-dependent DNA polymerase) (RVT_1) // Endonuclease/Exonuclease/phosphatase family (Exo_endo_phos)	https://phytozome-next.jgi.doe.gov/report/gene/Creinhardtii_v5_6/Cre01.g017701	https://phytozome-next.jgi.doe.gov/jbrowse/index.html?data=genomes%2FCreinhardtii_v5_6&loc=Cre01.g017701
C.reinhardtii v5.6	https://phytozome-next.jgi.doe.gov/report/gene/Creinhardtii_v5_6/Cre01.g019450 https://phytozome-next.jgi.doe.gov/jbrowse/index.html?data=genomes%2FCreinhardtii_v5_6&loc=Cre01.g019450	Cre01.g019450	(1 of 3) K10577 - ubiquitin-conjugating enzyme E2 I (UBE2I, UBC9)	https://phytozome-next.jgi.doe.gov/report/gene/Creinhardtii_v5_6/Cre01.g019450	https://phytozome-next.jgi.doe.gov/jbrowse/index.html?data=genomes%2FCreinhardtii_v5_6&loc=Cre01.g019450
C.reinhardtii v5.6	https://phytozome-next.jgi.doe.gov/report/gene/Creinhardtii_v5_6/Cre01.g020050 https://phytozome-next.jgi.doe.gov/jbrowse/index.html?data=genomes%2FCreinhardtii_v5_6&loc=Cre01.g020050	Cre01.g020050		https://phytozome-next.jgi.doe.gov/report/gene/Creinhardtii_v5_6/Cre01.g020050	https://phytozome-next.jgi.doe.gov/jbrowse/index.html?data=genomes%2FCreinhardtii_v5_6&loc=Cre01.g020050
C.reinhardtii v5.6	https://phytozome-next.jgi.doe.gov/report/gene/Creinhardtii_v5_6/Cre01.g020182 https://phytozome-next.jgi.doe.gov/jbrowse/index.html?data=genomes%2FCreinhardtii_v5_6&loc=Cre01.g020182	Cre01.g020182		https://phytozome-next.jgi.doe.gov/report/gene/Creinhardtii_v5_6/Cre01.g020182	https://phytozome-next.jgi.doe.gov/jbrowse/index.html?data=genomes%2FCreinhardtii_v5_6&loc=Cre01.g020182
C.reinhardtii v5.6	https://phytozome-next.jgi.doe.gov/report/gene/Creinhardtii_v5_6/Cre01.g020701 https://phytozome-next.jgi.doe.gov/jbrowse/index.html?data=genomes%2FCreinhardtii_v5_6&loc=Cre01.g020701	Cre01.g020701		https://phytozome-next.jgi.doe.gov/report/gene/Creinhardtii_v5_6/Cre01.g020701	https://phytozome-next.jgi.doe.gov/jbrowse/index.html?data=genomes%2FCreinhardtii_v5_6&loc=Cre01.g020701
C.reinhardtii v5.6	https://phytozome-next.jgi.doe.gov/report/gene/Creinhardtii_v5_6/Cre01.g020750 https://phytozome-next.jgi.doe.gov/jbrowse/index.html?data=genomes%2FCreinhardtii_v5_6&loc=Cre01.g020750	Cre01.g020750		https://phytozome-next.jgi.doe.gov/report/gene/Creinhardtii_v5_6/Cre01.g020750	https://phytozome-next.jgi.doe.gov/jbrowse/index.html?data=genomes%2FCreinhardtii_v5_6&loc=Cre01.g020750
C.reinhardtii v5.6	https://phytozome-next.jgi.doe.gov/report/gene/Creinhardtii_v5_6/Cre01.g021500 https://phytozome-next.jgi.doe.gov/jbrowse/index.html?data=genomes%2FCreinhardtii_v5_6&loc=Cre01.g021500	Cre01.g021500	(1 of 1) K15377 - solute carrier family 44 (choline transporter-like protein), member 2/4/5 (SLC44A2_4_5)	https://phytozome-next.jgi.doe.gov/report/gene/Creinhardtii_v5_6/Cre01.g021500	https://phytozome-next.jgi.doe.gov/jbrowse/index.html?data=genomes%2FCreinhardtii_v5_6&loc=Cre01.g021500
C.reinhardtii v5.6	https://phytozome-next.jgi.doe.gov/report/gene/Creinhardtii_v5_6/Cre01.g022681 https://phytozome-next.jgi.doe.gov/jbrowse/index.html?data=genomes%2FCreinhardtii_v5_6&loc=Cre01.g022681	Cre01.g022681		https://phytozome-next.jgi.doe.gov/report/gene/Creinhardtii_v5_6/Cre01.g022681	https://phytozome-next.jgi.doe.gov/jbrowse/index.html?data=genomes%2FCreinhardtii_v5_6&loc=Cre01.g022681
C.reinhardtii v5.6	https://phytozome-next.jgi.doe.gov/report/gene/Creinhardtii_v5_6/Cre01.g022800 https://phytozome-next.jgi.doe.gov/jbrowse/index.html?data=genomes%2FCreinhardtii_v5_6&loc=Cre01.g022800	Cre01.g022800		https://phytozome-next.jgi.doe.gov/report/gene/Creinhardtii_v5_6/Cre01.g022800	https://phytozome-next.jgi.doe.gov/jbrowse/index.html?data=genomes%2FCreinhardtii_v5_6&loc=Cre01.g022800
C.reinhardtii v5.6	https://phytozome-next.jgi.doe.gov/report/gene/Creinhardtii_v5_6/Cre01.g022850 https://phytozome-next.jgi.doe.gov/jbrowse/index.html?data=genomes%2FCreinhardtii_v5_6&loc=Cre01.g022850	Cre01.g022850		https://phytozome-next.jgi.doe.gov/report/gene/Creinhardtii_v5_6/Cre01.g022850	https://phytozome-next.jgi.doe.gov/jbrowse/index.html?data=genomes%2FCreinhardtii_v5_6&loc=Cre01.g022850
C.reinhardtii v5.6	https://phytozome-next.jgi.doe.gov/report/gene/Creinhardtii_v5_6/Cre01.g023300 https://phytozome-next.jgi.doe.gov/jbrowse/index.html?data=genomes%2FCreinhardtii_v5_6&loc=Cre01.g023300	Cre01.g023300	(1 of 1) 1.1.1.370 - Scyllo-inositol 2-dehydrogenase (NAD(+))	https://phytozome-next.jgi.doe.gov/report/gene/Creinhardtii_v5_6/Cre01.g023300	https://phytozome-next.jgi.doe.gov/jbrowse/index.html?data=genomes%2FCreinhardtii_v5_6&loc=Cre01.g023300
C.reinhardtii v5.6	https://phytozome-next.jgi.doe.gov/report/gene/Creinhardtii_v5_6/Cre01.g023650 https://phytozome-next.jgi.doe.gov/jbrowse/index.html?data=genomes%2FCreinhardtii_v5_6&loc=Cre01.g023650	Cre01.g023650	(1 of 4) PTHR11785:SF367 - AMINO-ACID PERMEASE BAT1	https://phytozome-next.jgi.doe.gov/report/gene/Creinhardtii_v5_6/Cre01.g023650	https://phytozome-next.jgi.doe.gov/jbrowse/index.html?data=genomes%2FCreinhardtii_v5_6&loc=Cre01.g023650
C.reinhardtii v5.6	https://phytozome-next.jgi.doe.gov/report/gene/Creinhardtii_v5_6/Cre01.g023750 https://phytozome-next.jgi.doe.gov/jbrowse/index.html?data=genomes%2FCreinhardtii_v5_6&loc=Cre01.g023750	Cre01.g023750		https://phytozome-next.jgi.doe.gov/report/gene/Creinhardtii_v5_6/Cre01.g023750	https://phytozome-next.jgi.doe.gov/jbrowse/index.html?data=genomes%2FCreinhardtii_v5_6&loc=Cre01.g023750
C.reinhardtii v5.6	https://phytozome-next.jgi.doe.gov/report/gene/Creinhardtii_v5_6/Cre01.g023773 https://phytozome-next.jgi.doe.gov/jbrowse/index.html?data=genomes%2FCreinhardtii_v5_6&loc=Cre01.g023773	Cre01.g023773	(1 of 15) PF00498 - FHA domain (FHA)	https://phytozome-next.jgi.doe.gov/report/gene/Creinhardtii_v5_6/Cre01.g023773	https://phytozome-next.jgi.doe.gov/jbrowse/index.html?data=genomes%2FCreinhardtii_v5_6&loc=Cre01.g023773
C.reinhardtii v5.6	https://phytozome-next.jgi.doe.gov/report/gene/Creinhardtii_v5_6/Cre01.g023787 https://phytozome-next.jgi.doe.gov/jbrowse/index.html?data=genomes%2FCreinhardtii_v5_6&loc=Cre01.g023787	Cre01.g023787	(1 of 3) PTHR19211:SF15 - ATP-BINDING CASSETTE SUB-FAMILY F MEMBER 2	https://phytozome-next.jgi.doe.gov/report/gene/Creinhardtii_v5_6/Cre01.g023787	https://phytozome-next.jgi.doe.gov/jbrowse/index.html?data=genomes%2FCreinhardtii_v5_6&loc=Cre01.g023787
C.reinhardtii v5.6	https://phytozome-next.jgi.doe.gov/report/gene/Creinhardtii_v5_6/Cre01.g025100 https://phytozome-next.jgi.doe.gov/jbrowse/index.html?data=genomes%2FCreinhardtii_v5_6&loc=Cre01.g025100	Cre01.g025100	Putative phosphoglycolate phosphatase	https://phytozome-next.jgi.doe.gov/report/gene/Creinhardtii_v5_6/Cre01.g025100	https://phytozome-next.jgi.doe.gov/jbrowse/index.html?data=genomes%2FCreinhardtii_v5_6&loc=Cre01.g025100
C.reinhardtii v5.6	https://phytozome-next.jgi.doe.gov/report/gene/Creinhardtii_v5_6/Cre01.g026050 https://phytozome-next.jgi.doe.gov/jbrowse/index.html?data=genomes%2FCreinhardtii_v5_6&loc=Cre01.g026050	Cre01.g026050	protein of unknown function	https://phytozome-next.jgi.doe.gov/report/gene/Creinhardtii_v5_6/Cre01.g026050	https://phytozome-next.jgi.doe.gov/jbrowse/index.html?data=genomes%2FCreinhardtii_v5_6&loc=Cre01.g026050
C.reinhardtii v5.6	https://phytozome-next.jgi.doe.gov/report/gene/Creinhardtii_v5_6/Cre01.g027000 https://phytozome-next.jgi.doe.gov/jbrowse/index.html?data=genomes%2FCreinhardtii_v5_6&loc=Cre01.g027000	Cre01.g027000	Cytosolic 80S ribosomal protein L11	https://phytozome-next.jgi.doe.gov/report/gene/Creinhardtii_v5_6/Cre01.g027000	https://phytozome-next.jgi.doe.gov/jbrowse/index.html?data=genomes%2FCreinhardtii_v5_6&loc=Cre01.g027000
C.reinhardtii v5.6	https://phytozome-next.jgi.doe.gov/report/gene/Creinhardtii_v5_6/Cre01.g027550 https://phytozome-next.jgi.doe.gov/jbrowse/index.html?data=genomes%2FCreinhardtii_v5_6&loc=Cre01.g027550	Cre01.g027550	(1 of 3) PTHR24291//PTHR24291:SF54 - FAMILY NOT NAMED // PROTEIN LUTEIN DEFICIENT 5, CHLOROPLASTIC	https://phytozome-next.jgi.doe.gov/report/gene/Creinhardtii_v5_6/Cre01.g027550	https://phytozome-next.jgi.doe.gov/jbrowse/index.html?data=genomes%2FCreinhardtii_v5_6&loc=Cre01.g027550
C.reinhardtii v5.6	https://phytozome-next.jgi.doe.gov/report/gene/Creinhardtii_v5_6/Cre01.g027600 https://phytozome-next.jgi.doe.gov/jbrowse/index.html?data=genomes%2FCreinhardtii_v5_6&loc=Cre01.g027600	Cre01.g027600		https://phytozome-next.jgi.doe.gov/report/gene/Creinhardtii_v5_6/Cre01.g027600	https://phytozome-next.jgi.doe.gov/jbrowse/index.html?data=genomes%2FCreinhardtii_v5_6&loc=Cre01.g027600
C.reinhardtii v5.6	https://phytozome-next.jgi.doe.gov/report/gene/Creinhardtii_v5_6/Cre01.g029500 https://phytozome-next.jgi.doe.gov/jbrowse/index.html?data=genomes%2FCreinhardtii_v5_6&loc=Cre01.g029500	Cre01.g029500	Calcium/calmodulin-dependent protein kinase kinase	https://phytozome-next.jgi.doe.gov/report/gene/Creinhardtii_v5_6/Cre01.g029500	https://phytozome-next.jgi.doe.gov/jbrowse/index.html?data=genomes%2FCreinhardtii_v5_6&loc=Cre01.g029500
C.reinhardtii v5.6	https://phytozome-next.jgi.doe.gov/report/gene/Creinhardtii_v5_6/Cre01.g030050 https://phytozome-next.jgi.doe.gov/jbrowse/index.html?data=genomes%2FCreinhardtii_v5_6&loc=Cre01.g030050	Cre01.g030050	Chloroplast ribosomal protein L34	https://phytozome-next.jgi.doe.gov/report/gene/Creinhardtii_v5_6/Cre01.g030050	https://phytozome-next.jgi.doe.gov/jbrowse/index.html?data=genomes%2FCreinhardtii_v5_6&loc=Cre01.g030050
C.reinhardtii v5.6	https://phytozome-next.jgi.doe.gov/report/gene/Creinhardtii_v5_6/Cre01.g031951 https://phytozome-next.jgi.doe.gov/jbrowse/index.html?data=genomes%2FCreinhardtii_v5_6&loc=Cre01.g031951	Cre01.g031951		https://phytozome-next.jgi.doe.gov/report/gene/Creinhardtii_v5_6/Cre01.g031951	https://phytozome-next.jgi.doe.gov/jbrowse/index.html?data=genomes%2FCreinhardtii_v5_6&loc=Cre01.g031951
C.reinhardtii v5.6	https://phytozome-next.jgi.doe.gov/report/gene/Creinhardtii_v5_6/Cre01.g032000 https://phytozome-next.jgi.doe.gov/jbrowse/index.html?data=genomes%2FCreinhardtii_v5_6&loc=Cre01.g032000	Cre01.g032000	(1 of 9) PTHR23315 - BETA CATENIN-RELATED ARMADILLO REPEAT-CONTAINING	https://phytozome-next.jgi.doe.gov/report/gene/Creinhardtii_v5_6/Cre01.g032000	https://phytozome-next.jgi.doe.gov/jbrowse/index.html?data=genomes%2FCreinhardtii_v5_6&loc=Cre01.g032000
C.reinhardtii v5.6	https://phytozome-next.jgi.doe.gov/report/gene/Creinhardtii_v5_6/Cre01.g032550 https://phytozome-next.jgi.doe.gov/jbrowse/index.html?data=genomes%2FCreinhardtii_v5_6&loc=Cre01.g032550	Cre01.g032550	Conserved in the Green Lineage	https://phytozome-next.jgi.doe.gov/report/gene/Creinhardtii_v5_6/Cre01.g032550	https://phytozome-next.jgi.doe.gov/jbrowse/index.html?data=genomes%2FCreinhardtii_v5_6&loc=Cre01.g032550
C.reinhardtii v5.6	https://phytozome-next.jgi.doe.gov/report/gene/Creinhardtii_v5_6/Cre01.g032600 https://phytozome-next.jgi.doe.gov/jbrowse/index.html?data=genomes%2FCreinhardtii_v5_6&loc=Cre01.g032600	Cre01.g032600	Hydroxyproline O-arabinosyl transferase 1	https://phytozome-next.jgi.doe.gov/report/gene/Creinhardtii_v5_6/Cre01.g032600	https://phytozome-next.jgi.doe.gov/jbrowse/index.html?data=genomes%2FCreinhardtii_v5_6&loc=Cre01.g032600
C.reinhardtii v5.6	https://phytozome-next.jgi.doe.gov/report/gene/Creinhardtii_v5_6/Cre01.g032650 https://phytozome-next.jgi.doe.gov/jbrowse/index.html?data=genomes%2FCreinhardtii_v5_6&loc=Cre01.g032650	Cre01.g032650	Transaldolase	https://phytozome-next.jgi.doe.gov/report/gene/Creinhardtii_v5_6/Cre01.g032650	https://phytozome-next.jgi.doe.gov/jbrowse/index.html?data=genomes%2FCreinhardtii_v5_6&loc=Cre01.g032650
C.reinhardtii v5.6	https://phytozome-next.jgi.doe.gov/report/gene/Creinhardtii_v5_6/Cre01.g032700 https://phytozome-next.jgi.doe.gov/jbrowse/index.html?data=genomes%2FCreinhardtii_v5_6&loc=Cre01.g032700	Cre01.g032700	Glucokinase	https://phytozome-next.jgi.doe.gov/report/gene/Creinhardtii_v5_6/Cre01.g032700	https://phytozome-next.jgi.doe.gov/jbrowse/index.html?data=genomes%2FCreinhardtii_v5_6&loc=Cre01.g032700
C.reinhardtii v5.6	https://phytozome-next.jgi.doe.gov/report/gene/Creinhardtii_v5_6/Cre01.g033350 https://phytozome-next.jgi.doe.gov/jbrowse/index.html?data=genomes%2FCreinhardtii_v5_6&loc=Cre01.g033350	Cre01.g033350	Aldehyde dehydrogenase	https://phytozome-next.jgi.doe.gov/report/gene/Creinhardtii_v5_6/Cre01.g033350	https://phytozome-next.jgi.doe.gov/jbrowse/index.html?data=genomes%2FCreinhardtii_v5_6&loc=Cre01.g033350
C.reinhardtii v5.6	https://phytozome-next.jgi.doe.gov/report/gene/Creinhardtii_v5_6/Cre01.g033400 https://phytozome-next.jgi.doe.gov/jbrowse/index.html?data=genomes%2FCreinhardtii_v5_6&loc=Cre01.g033400	Cre01.g033400	Mitochondrial inner membrane translocase subunit	https://phytozome-next.jgi.doe.gov/report/gene/Creinhardtii_v5_6/Cre01.g033400	https://phytozome-next.jgi.doe.gov/jbrowse/index.html?data=genomes%2FCreinhardtii_v5_6&loc=Cre01.g033400
C.reinhardtii v5.6	https://phytozome-next.jgi.doe.gov/report/gene/Creinhardtii_v5_6/Cre01.g033700 https://phytozome-next.jgi.doe.gov/jbrowse/index.html?data=genomes%2FCreinhardtii_v5_6&loc=Cre01.g033700	Cre01.g033700	(1 of 1) PF01933 - Uncharacterised protein family UPF0052 (UPF0052)	https://phytozome-next.jgi.doe.gov/report/gene/Creinhardtii_v5_6/Cre01.g033700	https://phytozome-next.jgi.doe.gov/jbrowse/index.html?data=genomes%2FCreinhardtii_v5_6&loc=Cre01.g033700
C.reinhardtii v5.6	https://phytozome-next.jgi.doe.gov/report/gene/Creinhardtii_v5_6/Cre01.g035600 https://phytozome-next.jgi.doe.gov/jbrowse/index.html?data=genomes%2FCreinhardtii_v5_6&loc=Cre01.g035600	Cre01.g035600	Mechanosensitive ion channel	https://phytozome-next.jgi.doe.gov/report/gene/Creinhardtii_v5_6/Cre01.g035600	https://phytozome-next.jgi.doe.gov/jbrowse/index.html?data=genomes%2FCreinhardtii_v5_6&loc=Cre01.g035600
C.reinhardtii v5.6	https://phytozome-next.jgi.doe.gov/report/gene/Creinhardtii_v5_6/Cre01.g035650 https://phytozome-next.jgi.doe.gov/jbrowse/index.html?data=genomes%2FCreinhardtii_v5_6&loc=Cre01.g035650	Cre01.g035650		https://phytozome-next.jgi.doe.gov/report/gene/Creinhardtii_v5_6/Cre01.g035650	https://phytozome-next.jgi.doe.gov/jbrowse/index.html?data=genomes%2FCreinhardtii_v5_6&loc=Cre01.g035650
C.reinhardtii v5.6	https://phytozome-next.jgi.doe.gov/report/gene/Creinhardtii_v5_6/Cre01.g038300 https://phytozome-next.jgi.doe.gov/jbrowse/index.html?data=genomes%2FCreinhardtii_v5_6&loc=Cre01.g038300	Cre01.g038300	(1 of 13) PF02536 - mTERF (mTERF)	https://phytozome-next.jgi.doe.gov/report/gene/Creinhardtii_v5_6/Cre01.g038300	https://phytozome-next.jgi.doe.gov/jbrowse/index.html?data=genomes%2FCreinhardtii_v5_6&loc=Cre01.g038300
C.reinhardtii v5.6	https://phytozome-next.jgi.doe.gov/report/gene/Creinhardtii_v5_6/Cre01.g038350 https://phytozome-next.jgi.doe.gov/jbrowse/index.html?data=genomes%2FCreinhardtii_v5_6&loc=Cre01.g038350	Cre01.g038350		https://phytozome-next.jgi.doe.gov/report/gene/Creinhardtii_v5_6/Cre01.g038350	https://phytozome-next.jgi.doe.gov/jbrowse/index.html?data=genomes%2FCreinhardtii_v5_6&loc=Cre01.g038350
C.reinhardtii v5.6	https://phytozome-next.jgi.doe.gov/report/gene/Creinhardtii_v5_6/Cre01.g038400 https://phytozome-next.jgi.doe.gov/jbrowse/index.html?data=genomes%2FCreinhardtii_v5_6&loc=Cre01.g038400	Cre01.g038400	Calreticulin 2, calcium-binding protein	https://phytozome-next.jgi.doe.gov/report/gene/Creinhardtii_v5_6/Cre01.g038400	https://phytozome-next.jgi.doe.gov/jbrowse/index.html?data=genomes%2FCreinhardtii_v5_6&loc=Cre01.g038400
C.reinhardtii v5.6	https://phytozome-next.jgi.doe.gov/report/gene/Creinhardtii_v5_6/Cre01.g038950 https://phytozome-next.jgi.doe.gov/jbrowse/index.html?data=genomes%2FCreinhardtii_v5_6&loc=Cre01.g038950	Cre01.g038950	SelF/SelM homolog	https://phytozome-next.jgi.doe.gov/report/gene/Creinhardtii_v5_6/Cre01.g038950	https://phytozome-next.jgi.doe.gov/jbrowse/index.html?data=genomes%2FCreinhardtii_v5_6&loc=Cre01.g038950
C.reinhardtii v5.6	https://phytozome-next.jgi.doe.gov/report/gene/Creinhardtii_v5_6/Cre01.g040517 https://phytozome-next.jgi.doe.gov/jbrowse/index.html?data=genomes%2FCreinhardtii_v5_6&loc=Cre01.g040517	Cre01.g040517		https://phytozome-next.jgi.doe.gov/report/gene/Creinhardtii_v5_6/Cre01.g040517	https://phytozome-next.jgi.doe.gov/jbrowse/index.html?data=genomes%2FCreinhardtii_v5_6&loc=Cre01.g040517
C.reinhardtii v5.6	https://phytozome-next.jgi.doe.gov/report/gene/Creinhardtii_v5_6/Cre01.g041100 https://phytozome-next.jgi.doe.gov/jbrowse/index.html?data=genomes%2FCreinhardtii_v5_6&loc=Cre01.g041100	Cre01.g041100	Histone-lysine N-methyltransferase	https://phytozome-next.jgi.doe.gov/report/gene/Creinhardtii_v5_6/Cre01.g041100	https://phytozome-next.jgi.doe.gov/jbrowse/index.html?data=genomes%2FCreinhardtii_v5_6&loc=Cre01.g041100
C.reinhardtii v5.6	https://phytozome-next.jgi.doe.gov/report/gene/Creinhardtii_v5_6/Cre01.g041650 https://phytozome-next.jgi.doe.gov/jbrowse/index.html?data=genomes%2FCreinhardtii_v5_6&loc=Cre01.g041650	Cre01.g041650		https://phytozome-next.jgi.doe.gov/report/gene/Creinhardtii_v5_6/Cre01.g041650	https://phytozome-next.jgi.doe.gov/jbrowse/index.html?data=genomes%2FCreinhardtii_v5_6&loc=Cre01.g041650
C.reinhardtii v5.6	https://phytozome-next.jgi.doe.gov/report/gene/Creinhardtii_v5_6/Cre01.g041667 https://phytozome-next.jgi.doe.gov/jbrowse/index.html?data=genomes%2FCreinhardtii_v5_6&loc=Cre01.g041667	Cre01.g041667	(1 of 12) 3.6.3.8 - Calcium-transporting ATPase / Calcium-translocating P-type ATPase	https://phytozome-next.jgi.doe.gov/report/gene/Creinhardtii_v5_6/Cre01.g041667	https://phytozome-next.jgi.doe.gov/jbrowse/index.html?data=genomes%2FCreinhardtii_v5_6&loc=Cre01.g041667
C.reinhardtii v5.6	https://phytozome-next.jgi.doe.gov/report/gene/Creinhardtii_v5_6/Cre01.g041700 https://phytozome-next.jgi.doe.gov/jbrowse/index.html?data=genomes%2FCreinhardtii_v5_6&loc=Cre01.g041700	Cre01.g041700		https://phytozome-next.jgi.doe.gov/report/gene/Creinhardtii_v5_6/Cre01.g041700	https://phytozome-next.jgi.doe.gov/jbrowse/index.html?data=genomes%2FCreinhardtii_v5_6&loc=Cre01.g041700
C.reinhardtii v5.6	https://phytozome-next.jgi.doe.gov/report/gene/Creinhardtii_v5_6/Cre01.g041850 https://phytozome-next.jgi.doe.gov/jbrowse/index.html?data=genomes%2FCreinhardtii_v5_6&loc=Cre01.g041850	Cre01.g041850	(1 of 2) KOG3765 - Predicted glycosyltransferase	https://phytozome-next.jgi.doe.gov/report/gene/Creinhardtii_v5_6/Cre01.g041850	https://phytozome-next.jgi.doe.gov/jbrowse/index.html?data=genomes%2FCreinhardtii_v5_6&loc=Cre01.g041850
C.reinhardtii v5.6	https://phytozome-next.jgi.doe.gov/report/gene/Creinhardtii_v5_6/Cre01.g042200 https://phytozome-next.jgi.doe.gov/jbrowse/index.html?data=genomes%2FCreinhardtii_v5_6&loc=Cre01.g042200	Cre01.g042200		https://phytozome-next.jgi.doe.gov/report/gene/Creinhardtii_v5_6/Cre01.g042200	https://phytozome-next.jgi.doe.gov/jbrowse/index.html?data=genomes%2FCreinhardtii_v5_6&loc=Cre01.g042200
C.reinhardtii v5.6	https://phytozome-next.jgi.doe.gov/report/gene/Creinhardtii_v5_6/Cre01.g042250 https://phytozome-next.jgi.doe.gov/jbrowse/index.html?data=genomes%2FCreinhardtii_v5_6&loc=Cre01.g042250	Cre01.g042250		https://phytozome-next.jgi.doe.gov/report/gene/Creinhardtii_v5_6/Cre01.g042250	https://phytozome-next.jgi.doe.gov/jbrowse/index.html?data=genomes%2FCreinhardtii_v5_6&loc=Cre01.g042250
C.reinhardtii v5.6	https://phytozome-next.jgi.doe.gov/report/gene/Creinhardtii_v5_6/Cre01.g042352 https://phytozome-next.jgi.doe.gov/jbrowse/index.html?data=genomes%2FCreinhardtii_v5_6&loc=Cre01.g042352	Cre01.g042352	(1 of 2) PTHR19331//PTHR19331:SF299 - LYSYL OXIDASE-RELATED // SUBFAMILY NOT NAMED	https://phytozome-next.jgi.doe.gov/report/gene/Creinhardtii_v5_6/Cre01.g042352	https://phytozome-next.jgi.doe.gov/jbrowse/index.html?data=genomes%2FCreinhardtii_v5_6&loc=Cre01.g042352
C.reinhardtii v5.6	https://phytozome-next.jgi.doe.gov/report/gene/Creinhardtii_v5_6/Cre01.g042502 https://phytozome-next.jgi.doe.gov/jbrowse/index.html?data=genomes%2FCreinhardtii_v5_6&loc=Cre01.g042502	Cre01.g042502	(1 of 2) PTHR19331//PTHR19331:SF299 - LYSYL OXIDASE-RELATED // SUBFAMILY NOT NAMED	https://phytozome-next.jgi.doe.gov/report/gene/Creinhardtii_v5_6/Cre01.g042502	https://phytozome-next.jgi.doe.gov/jbrowse/index.html?data=genomes%2FCreinhardtii_v5_6&loc=Cre01.g042502
C.reinhardtii v5.6	https://phytozome-next.jgi.doe.gov/report/gene/Creinhardtii_v5_6/Cre01.g042750 https://phytozome-next.jgi.doe.gov/jbrowse/index.html?data=genomes%2FCreinhardtii_v5_6&loc=Cre01.g042750	Cre01.g042750	Aconitate hydratase	https://phytozome-next.jgi.doe.gov/report/gene/Creinhardtii_v5_6/Cre01.g042750	https://phytozome-next.jgi.doe.gov/jbrowse/index.html?data=genomes%2FCreinhardtii_v5_6&loc=Cre01.g042750
C.reinhardtii v5.6	https://phytozome-next.jgi.doe.gov/report/gene/Creinhardtii_v5_6/Cre01.g043300 https://phytozome-next.jgi.doe.gov/jbrowse/index.html?data=genomes%2FCreinhardtii_v5_6&loc=Cre01.g043300	Cre01.g043300		https://phytozome-next.jgi.doe.gov/report/gene/Creinhardtii_v5_6/Cre01.g043300	https://phytozome-next.jgi.doe.gov/jbrowse/index.html?data=genomes%2FCreinhardtii_v5_6&loc=Cre01.g043300
C.reinhardtii v5.6	https://phytozome-next.jgi.doe.gov/report/gene/Creinhardtii_v5_6/Cre01.g043550 https://phytozome-next.jgi.doe.gov/jbrowse/index.html?data=genomes%2FCreinhardtii_v5_6&loc=Cre01.g043550	Cre01.g043550	(1 of 19) PTHR31251:SF1 - SQUAMOSA PROMOTER-BINDING-LIKE PROTEIN 10-RELATED	https://phytozome-next.jgi.doe.gov/report/gene/Creinhardtii_v5_6/Cre01.g043550	https://phytozome-next.jgi.doe.gov/jbrowse/index.html?data=genomes%2FCreinhardtii_v5_6&loc=Cre01.g043550
C.reinhardtii v5.6	https://phytozome-next.jgi.doe.gov/report/gene/Creinhardtii_v5_6/Cre01.g044050 https://phytozome-next.jgi.doe.gov/jbrowse/index.html?data=genomes%2FCreinhardtii_v5_6&loc=Cre01.g044050	Cre01.g044050	ATPase synthase subunit, vacuolar	https://phytozome-next.jgi.doe.gov/report/gene/Creinhardtii_v5_6/Cre01.g044050	https://phytozome-next.jgi.doe.gov/jbrowse/index.html?data=genomes%2FCreinhardtii_v5_6&loc=Cre01.g044050
C.reinhardtii v5.6	https://phytozome-next.jgi.doe.gov/report/gene/Creinhardtii_v5_6/Cre01.g045150 https://phytozome-next.jgi.doe.gov/jbrowse/index.html?data=genomes%2FCreinhardtii_v5_6&loc=Cre01.g045150	Cre01.g045150	Flagellar Associated Protein 304	https://phytozome-next.jgi.doe.gov/report/gene/Creinhardtii_v5_6/Cre01.g045150	https://phytozome-next.jgi.doe.gov/jbrowse/index.html?data=genomes%2FCreinhardtii_v5_6&loc=Cre01.g045150
C.reinhardtii v5.6	https://phytozome-next.jgi.doe.gov/report/gene/Creinhardtii_v5_6/Cre01.g045200 https://phytozome-next.jgi.doe.gov/jbrowse/index.html?data=genomes%2FCreinhardtii_v5_6&loc=Cre01.g045200	Cre01.g045200	(1 of 1) 5.3.99.6 - Allene-oxide cyclase	https://phytozome-next.jgi.doe.gov/report/gene/Creinhardtii_v5_6/Cre01.g045200	https://phytozome-next.jgi.doe.gov/jbrowse/index.html?data=genomes%2FCreinhardtii_v5_6&loc=Cre01.g045200
C.reinhardtii v5.6	https://phytozome-next.jgi.doe.gov/report/gene/Creinhardtii_v5_6/Cre01.g045752 https://phytozome-next.jgi.doe.gov/jbrowse/index.html?data=genomes%2FCreinhardtii_v5_6&loc=Cre01.g045752	Cre01.g045752		https://phytozome-next.jgi.doe.gov/report/gene/Creinhardtii_v5_6/Cre01.g045752	https://phytozome-next.jgi.doe.gov/jbrowse/index.html?data=genomes%2FCreinhardtii_v5_6&loc=Cre01.g045752
C.reinhardtii v5.6	https://phytozome-next.jgi.doe.gov/report/gene/Creinhardtii_v5_6/Cre01.g046650 https://phytozome-next.jgi.doe.gov/jbrowse/index.html?data=genomes%2FCreinhardtii_v5_6&loc=Cre01.g046650	Cre01.g046650		https://phytozome-next.jgi.doe.gov/report/gene/Creinhardtii_v5_6/Cre01.g046650	https://phytozome-next.jgi.doe.gov/jbrowse/index.html?data=genomes%2FCreinhardtii_v5_6&loc=Cre01.g046650
C.reinhardtii v5.6	https://phytozome-next.jgi.doe.gov/report/gene/Creinhardtii_v5_6/Cre01.g046950 https://phytozome-next.jgi.doe.gov/jbrowse/index.html?data=genomes%2FCreinhardtii_v5_6&loc=Cre01.g046950	Cre01.g046950		https://phytozome-next.jgi.doe.gov/report/gene/Creinhardtii_v5_6/Cre01.g046950	https://phytozome-next.jgi.doe.gov/jbrowse/index.html?data=genomes%2FCreinhardtii_v5_6&loc=Cre01.g046950
C.reinhardtii v5.6	https://phytozome-next.jgi.doe.gov/report/gene/Creinhardtii_v5_6/Cre01.g047050 https://phytozome-next.jgi.doe.gov/jbrowse/index.html?data=genomes%2FCreinhardtii_v5_6&loc=Cre01.g047050	Cre01.g047050		https://phytozome-next.jgi.doe.gov/report/gene/Creinhardtii_v5_6/Cre01.g047050	https://phytozome-next.jgi.doe.gov/jbrowse/index.html?data=genomes%2FCreinhardtii_v5_6&loc=Cre01.g047050
C.reinhardtii v5.6	https://phytozome-next.jgi.doe.gov/report/gene/Creinhardtii_v5_6/Cre01.g048350 https://phytozome-next.jgi.doe.gov/jbrowse/index.html?data=genomes%2FCreinhardtii_v5_6&loc=Cre01.g048350	Cre01.g048350	conserved protein with glycosyl hydrolase family 5 domain	https://phytozome-next.jgi.doe.gov/report/gene/Creinhardtii_v5_6/Cre01.g048350	https://phytozome-next.jgi.doe.gov/jbrowse/index.html?data=genomes%2FCreinhardtii_v5_6&loc=Cre01.g048350
C.reinhardtii v5.6	https://phytozome-next.jgi.doe.gov/report/gene/Creinhardtii_v5_6/Cre01.g048400 https://phytozome-next.jgi.doe.gov/jbrowse/index.html?data=genomes%2FCreinhardtii_v5_6&loc=Cre01.g048400	Cre01.g048400	(1 of 1) K16470 - zinc finger protein DZIP1 (DZIP1)	https://phytozome-next.jgi.doe.gov/report/gene/Creinhardtii_v5_6/Cre01.g048400	https://phytozome-next.jgi.doe.gov/jbrowse/index.html?data=genomes%2FCreinhardtii_v5_6&loc=Cre01.g048400
C.reinhardtii v5.6	https://phytozome-next.jgi.doe.gov/report/gene/Creinhardtii_v5_6/Cre01.g048600 https://phytozome-next.jgi.doe.gov/jbrowse/index.html?data=genomes%2FCreinhardtii_v5_6&loc=Cre01.g048600	Cre01.g048600		https://phytozome-next.jgi.doe.gov/report/gene/Creinhardtii_v5_6/Cre01.g048600	https://phytozome-next.jgi.doe.gov/jbrowse/index.html?data=genomes%2FCreinhardtii_v5_6&loc=Cre01.g048600
C.reinhardtii v5.6	https://phytozome-next.jgi.doe.gov/report/gene/Creinhardtii_v5_6/Cre01.g048650 https://phytozome-next.jgi.doe.gov/jbrowse/index.html?data=genomes%2FCreinhardtii_v5_6&loc=Cre01.g048650	Cre01.g048650	(1 of 2) PTHR24347:SF159 - SERINE/THREONINE-PROTEIN KINASE STK11	https://phytozome-next.jgi.doe.gov/report/gene/Creinhardtii_v5_6/Cre01.g048650	https://phytozome-next.jgi.doe.gov/jbrowse/index.html?data=genomes%2FCreinhardtii_v5_6&loc=Cre01.g048650
C.reinhardtii v5.6	https://phytozome-next.jgi.doe.gov/report/gene/Creinhardtii_v5_6/Cre01.g049200 https://phytozome-next.jgi.doe.gov/jbrowse/index.html?data=genomes%2FCreinhardtii_v5_6&loc=Cre01.g049200	Cre01.g049200	(1 of 4) PTHR10334//PTHR10334:SF224 - CYSTEINE-RICH SECRETORY PROTEIN-RELATED // SUBFAMILY NOT NAMED	https://phytozome-next.jgi.doe.gov/report/gene/Creinhardtii_v5_6/Cre01.g049200	https://phytozome-next.jgi.doe.gov/jbrowse/index.html?data=genomes%2FCreinhardtii_v5_6&loc=Cre01.g049200
C.reinhardtii v5.6	https://phytozome-next.jgi.doe.gov/report/gene/Creinhardtii_v5_6/Cre01.g049250 https://phytozome-next.jgi.doe.gov/jbrowse/index.html?data=genomes%2FCreinhardtii_v5_6&loc=Cre01.g049250	Cre01.g049250		https://phytozome-next.jgi.doe.gov/report/gene/Creinhardtii_v5_6/Cre01.g049250	https://phytozome-next.jgi.doe.gov/jbrowse/index.html?data=genomes%2FCreinhardtii_v5_6&loc=Cre01.g049250
C.reinhardtii v5.6	https://phytozome-next.jgi.doe.gov/report/gene/Creinhardtii_v5_6/Cre01.g049600 https://phytozome-next.jgi.doe.gov/jbrowse/index.html?data=genomes%2FCreinhardtii_v5_6&loc=Cre01.g049600	Cre01.g049600	Conserved in the Green Lineage and Diatoms	https://phytozome-next.jgi.doe.gov/report/gene/Creinhardtii_v5_6/Cre01.g049600	https://phytozome-next.jgi.doe.gov/jbrowse/index.html?data=genomes%2FCreinhardtii_v5_6&loc=Cre01.g049600
C.reinhardtii v5.6	https://phytozome-next.jgi.doe.gov/report/gene/Creinhardtii_v5_6/Cre01.g050300 https://phytozome-next.jgi.doe.gov/jbrowse/index.html?data=genomes%2FCreinhardtii_v5_6&loc=Cre01.g050300	Cre01.g050300		https://phytozome-next.jgi.doe.gov/report/gene/Creinhardtii_v5_6/Cre01.g050300	https://phytozome-next.jgi.doe.gov/jbrowse/index.html?data=genomes%2FCreinhardtii_v5_6&loc=Cre01.g050300
C.reinhardtii v5.6	https://phytozome-next.jgi.doe.gov/report/gene/Creinhardtii_v5_6/Cre01.g050900 https://phytozome-next.jgi.doe.gov/jbrowse/index.html?data=genomes%2FCreinhardtii_v5_6&loc=Cre01.g050900	Cre01.g050900	Glycosyl transferase	https://phytozome-next.jgi.doe.gov/report/gene/Creinhardtii_v5_6/Cre01.g050900	https://phytozome-next.jgi.doe.gov/jbrowse/index.html?data=genomes%2FCreinhardtii_v5_6&loc=Cre01.g050900
C.reinhardtii v5.6	https://phytozome-next.jgi.doe.gov/report/gene/Creinhardtii_v5_6/Cre01.g051100 https://phytozome-next.jgi.doe.gov/jbrowse/index.html?data=genomes%2FCreinhardtii_v5_6&loc=Cre01.g051100	Cre01.g051100	(1 of 1) K06063 - SNW domain-containing protein 1 (SNW1, SKIIP, SKIP)	https://phytozome-next.jgi.doe.gov/report/gene/Creinhardtii_v5_6/Cre01.g051100	https://phytozome-next.jgi.doe.gov/jbrowse/index.html?data=genomes%2FCreinhardtii_v5_6&loc=Cre01.g051100
C.reinhardtii v5.6	https://phytozome-next.jgi.doe.gov/report/gene/Creinhardtii_v5_6/Cre01.g051482 https://phytozome-next.jgi.doe.gov/jbrowse/index.html?data=genomes%2FCreinhardtii_v5_6&loc=Cre01.g051482	Cre01.g051482		https://phytozome-next.jgi.doe.gov/report/gene/Creinhardtii_v5_6/Cre01.g051482	https://phytozome-next.jgi.doe.gov/jbrowse/index.html?data=genomes%2FCreinhardtii_v5_6&loc=Cre01.g051482
C.reinhardtii v5.6	https://phytozome-next.jgi.doe.gov/report/gene/Creinhardtii_v5_6/Cre01.g051700 https://phytozome-next.jgi.doe.gov/jbrowse/index.html?data=genomes%2FCreinhardtii_v5_6&loc=Cre01.g051700	Cre01.g051700	(1 of 6) PTHR24114:SF2 - LEUCINE-RICH REPEAT-CONTAINING PROTEIN 74	https://phytozome-next.jgi.doe.gov/report/gene/Creinhardtii_v5_6/Cre01.g051700	https://phytozome-next.jgi.doe.gov/jbrowse/index.html?data=genomes%2FCreinhardtii_v5_6&loc=Cre01.g051700
C.reinhardtii v5.6	https://phytozome-next.jgi.doe.gov/report/gene/Creinhardtii_v5_6/Cre01.g052500 https://phytozome-next.jgi.doe.gov/jbrowse/index.html?data=genomes%2FCreinhardtii_v5_6&loc=Cre01.g052500	Cre01.g052500		https://phytozome-next.jgi.doe.gov/report/gene/Creinhardtii_v5_6/Cre01.g052500	https://phytozome-next.jgi.doe.gov/jbrowse/index.html?data=genomes%2FCreinhardtii_v5_6&loc=Cre01.g052500
C.reinhardtii v5.6	https://phytozome-next.jgi.doe.gov/report/gene/Creinhardtii_v5_6/Cre01.g052550 https://phytozome-next.jgi.doe.gov/jbrowse/index.html?data=genomes%2FCreinhardtii_v5_6&loc=Cre01.g052550	Cre01.g052550	(1 of 39) PTHR12298 - PCDC2 PROGRAMMED CELL DEATH PROTEIN 2 -RELATED	https://phytozome-next.jgi.doe.gov/report/gene/Creinhardtii_v5_6/Cre01.g052550	https://phytozome-next.jgi.doe.gov/jbrowse/index.html?data=genomes%2FCreinhardtii_v5_6&loc=Cre01.g052550
C.reinhardtii v5.6	https://phytozome-next.jgi.doe.gov/report/gene/Creinhardtii_v5_6/Cre01.g052850 https://phytozome-next.jgi.doe.gov/jbrowse/index.html?data=genomes%2FCreinhardtii_v5_6&loc=Cre01.g052850	Cre01.g052850	(1 of 18) K08824 - cyclin-dependent kinase-like [EC:2.7.11.22] (CDKL)	https://phytozome-next.jgi.doe.gov/report/gene/Creinhardtii_v5_6/Cre01.g052850	https://phytozome-next.jgi.doe.gov/jbrowse/index.html?data=genomes%2FCreinhardtii_v5_6&loc=Cre01.g052850
C.reinhardtii v5.6	https://phytozome-next.jgi.doe.gov/report/gene/Creinhardtii_v5_6/Cre01.g053350 https://phytozome-next.jgi.doe.gov/jbrowse/index.html?data=genomes%2FCreinhardtii_v5_6&loc=Cre01.g053350	Cre01.g053350		https://phytozome-next.jgi.doe.gov/report/gene/Creinhardtii_v5_6/Cre01.g053350	https://phytozome-next.jgi.doe.gov/jbrowse/index.html?data=genomes%2FCreinhardtii_v5_6&loc=Cre01.g053350
C.reinhardtii v5.6	https://phytozome-next.jgi.doe.gov/report/gene/Creinhardtii_v5_6/Cre01.g054850 https://phytozome-next.jgi.doe.gov/jbrowse/index.html?data=genomes%2FCreinhardtii_v5_6&loc=Cre01.g054850	Cre01.g054850		https://phytozome-next.jgi.doe.gov/report/gene/Creinhardtii_v5_6/Cre01.g054850	https://phytozome-next.jgi.doe.gov/jbrowse/index.html?data=genomes%2FCreinhardtii_v5_6&loc=Cre01.g054850
C.reinhardtii v5.6	https://phytozome-next.jgi.doe.gov/report/gene/Creinhardtii_v5_6/Cre01.g054900 https://phytozome-next.jgi.doe.gov/jbrowse/index.html?data=genomes%2FCreinhardtii_v5_6&loc=Cre01.g054900	Cre01.g054900		https://phytozome-next.jgi.doe.gov/report/gene/Creinhardtii_v5_6/Cre01.g054900	https://phytozome-next.jgi.doe.gov/jbrowse/index.html?data=genomes%2FCreinhardtii_v5_6&loc=Cre01.g054900
C.reinhardtii v5.6	https://phytozome-next.jgi.doe.gov/report/gene/Creinhardtii_v5_6/Cre01.g055461 https://phytozome-next.jgi.doe.gov/jbrowse/index.html?data=genomes%2FCreinhardtii_v5_6&loc=Cre01.g055461	Cre01.g055461		https://phytozome-next.jgi.doe.gov/report/gene/Creinhardtii_v5_6/Cre01.g055461	https://phytozome-next.jgi.doe.gov/jbrowse/index.html?data=genomes%2FCreinhardtii_v5_6&loc=Cre01.g055461
C.reinhardtii v5.6	https://phytozome-next.jgi.doe.gov/report/gene/Creinhardtii_v5_6/Cre01.g057791 https://phytozome-next.jgi.doe.gov/jbrowse/index.html?data=genomes%2FCreinhardtii_v5_6&loc=Cre01.g057791	Cre01.g057791		https://phytozome-next.jgi.doe.gov/report/gene/Creinhardtii_v5_6/Cre01.g057791	https://phytozome-next.jgi.doe.gov/jbrowse/index.html?data=genomes%2FCreinhardtii_v5_6&loc=Cre01.g057791
C.reinhardtii v5.6	https://phytozome-next.jgi.doe.gov/report/gene/Creinhardtii_v5_6/Cre01.g058156 https://phytozome-next.jgi.doe.gov/jbrowse/index.html?data=genomes%2FCreinhardtii_v5_6&loc=Cre01.g058156	Cre01.g058156		https://phytozome-next.jgi.doe.gov/report/gene/Creinhardtii_v5_6/Cre01.g058156	https://phytozome-next.jgi.doe.gov/jbrowse/index.html?data=genomes%2FCreinhardtii_v5_6&loc=Cre01.g058156
C.reinhardtii v5.6	https://phytozome-next.jgi.doe.gov/report/gene/Creinhardtii_v5_6/Cre01.g060712 https://phytozome-next.jgi.doe.gov/jbrowse/index.html?data=genomes%2FCreinhardtii_v5_6&loc=Cre01.g060712	Cre01.g060712	(1 of 7) PTHR11685 - RBR FAMILY RING FINGER AND IBR DOMAIN-CONTAINING	https://phytozome-next.jgi.doe.gov/report/gene/Creinhardtii_v5_6/Cre01.g060712	https://phytozome-next.jgi.doe.gov/jbrowse/index.html?data=genomes%2FCreinhardtii_v5_6&loc=Cre01.g060712
C.reinhardtii v5.6	https://phytozome-next.jgi.doe.gov/report/gene/Creinhardtii_v5_6/Cre01.g068012 https://phytozome-next.jgi.doe.gov/jbrowse/index.html?data=genomes%2FCreinhardtii_v5_6&loc=Cre01.g068012	Cre01.g068012	PentratricoPeptide Repeat protein	https://phytozome-next.jgi.doe.gov/report/gene/Creinhardtii_v5_6/Cre01.g068012	https://phytozome-next.jgi.doe.gov/jbrowse/index.html?data=genomes%2FCreinhardtii_v5_6&loc=Cre01.g068012
C.reinhardtii v5.6	https://phytozome-next.jgi.doe.gov/report/gene/Creinhardtii_v5_6/Cre01.g072027 https://phytozome-next.jgi.doe.gov/jbrowse/index.html?data=genomes%2FCreinhardtii_v5_6&loc=Cre01.g072027	Cre01.g072027	(1 of 52) PF03372 - Endonuclease/Exonuclease/phosphatase family (Exo_endo_phos)	https://phytozome-next.jgi.doe.gov/report/gene/Creinhardtii_v5_6/Cre01.g072027	https://phytozome-next.jgi.doe.gov/jbrowse/index.html?data=genomes%2FCreinhardtii_v5_6&loc=Cre01.g072027
C.reinhardtii v5.6	https://phytozome-next.jgi.doe.gov/report/gene/Creinhardtii_v5_6/Cre02.g073400 https://phytozome-next.jgi.doe.gov/jbrowse/index.html?data=genomes%2FCreinhardtii_v5_6&loc=Cre02.g073400	Cre02.g073400	(1 of 1) K01410 - mitochondrial intermediate peptidase [EC:3.4.24.59] (MIPEP)	https://phytozome-next.jgi.doe.gov/report/gene/Creinhardtii_v5_6/Cre02.g073400	https://phytozome-next.jgi.doe.gov/jbrowse/index.html?data=genomes%2FCreinhardtii_v5_6&loc=Cre02.g073400
C.reinhardtii v5.6	https://phytozome-next.jgi.doe.gov/report/gene/Creinhardtii_v5_6/Cre02.g074200 https://phytozome-next.jgi.doe.gov/jbrowse/index.html?data=genomes%2FCreinhardtii_v5_6&loc=Cre02.g074200	Cre02.g074200		https://phytozome-next.jgi.doe.gov/report/gene/Creinhardtii_v5_6/Cre02.g074200	https://phytozome-next.jgi.doe.gov/jbrowse/index.html?data=genomes%2FCreinhardtii_v5_6&loc=Cre02.g074200
C.reinhardtii v5.6	https://phytozome-next.jgi.doe.gov/report/gene/Creinhardtii_v5_6/Cre02.g074550 https://phytozome-next.jgi.doe.gov/jbrowse/index.html?data=genomes%2FCreinhardtii_v5_6&loc=Cre02.g074550	Cre02.g074550		https://phytozome-next.jgi.doe.gov/report/gene/Creinhardtii_v5_6/Cre02.g074550	https://phytozome-next.jgi.doe.gov/jbrowse/index.html?data=genomes%2FCreinhardtii_v5_6&loc=Cre02.g074550
C.reinhardtii v5.6	https://phytozome-next.jgi.doe.gov/report/gene/Creinhardtii_v5_6/Cre02.g074600 https://phytozome-next.jgi.doe.gov/jbrowse/index.html?data=genomes%2FCreinhardtii_v5_6&loc=Cre02.g074600	Cre02.g074600	Conserved in the Green Lineage	https://phytozome-next.jgi.doe.gov/report/gene/Creinhardtii_v5_6/Cre02.g074600	https://phytozome-next.jgi.doe.gov/jbrowse/index.html?data=genomes%2FCreinhardtii_v5_6&loc=Cre02.g074600
C.reinhardtii v5.6	https://phytozome-next.jgi.doe.gov/report/gene/Creinhardtii_v5_6/Cre02.g074626 https://phytozome-next.jgi.doe.gov/jbrowse/index.html?data=genomes%2FCreinhardtii_v5_6&loc=Cre02.g074626	Cre02.g074626	Probable transposon-derived protein of Chlamydomonas-Specific family B	https://phytozome-next.jgi.doe.gov/report/gene/Creinhardtii_v5_6/Cre02.g074626	https://phytozome-next.jgi.doe.gov/jbrowse/index.html?data=genomes%2FCreinhardtii_v5_6&loc=Cre02.g074626
C.reinhardtii v5.6	https://phytozome-next.jgi.doe.gov/report/gene/Creinhardtii_v5_6/Cre02.g075400 https://phytozome-next.jgi.doe.gov/jbrowse/index.html?data=genomes%2FCreinhardtii_v5_6&loc=Cre02.g075400	Cre02.g075400	(1 of 12) PF04749 - PLAC8 family (PLAC8)	https://phytozome-next.jgi.doe.gov/report/gene/Creinhardtii_v5_6/Cre02.g075400	https://phytozome-next.jgi.doe.gov/jbrowse/index.html?data=genomes%2FCreinhardtii_v5_6&loc=Cre02.g075400
C.reinhardtii v5.6	https://phytozome-next.jgi.doe.gov/report/gene/Creinhardtii_v5_6/Cre02.g075850 https://phytozome-next.jgi.doe.gov/jbrowse/index.html?data=genomes%2FCreinhardtii_v5_6&loc=Cre02.g075850	Cre02.g075850	Serine/threonine protein kinase	https://phytozome-next.jgi.doe.gov/report/gene/Creinhardtii_v5_6/Cre02.g075850	https://phytozome-next.jgi.doe.gov/jbrowse/index.html?data=genomes%2FCreinhardtii_v5_6&loc=Cre02.g075850
C.reinhardtii v5.6	https://phytozome-next.jgi.doe.gov/report/gene/Creinhardtii_v5_6/Cre02.g075900 https://phytozome-next.jgi.doe.gov/jbrowse/index.html?data=genomes%2FCreinhardtii_v5_6&loc=Cre02.g075900	Cre02.g075900	Serine/threonine protein kinase	https://phytozome-next.jgi.doe.gov/report/gene/Creinhardtii_v5_6/Cre02.g075900	https://phytozome-next.jgi.doe.gov/jbrowse/index.html?data=genomes%2FCreinhardtii_v5_6&loc=Cre02.g075900
C.reinhardtii v5.6	https://phytozome-next.jgi.doe.gov/report/gene/Creinhardtii_v5_6/Cre02.g077800 https://phytozome-next.jgi.doe.gov/jbrowse/index.html?data=genomes%2FCreinhardtii_v5_6&loc=Cre02.g077800	Cre02.g077800	Flagellar Associated Protein 310	https://phytozome-next.jgi.doe.gov/report/gene/Creinhardtii_v5_6/Cre02.g077800	https://phytozome-next.jgi.doe.gov/jbrowse/index.html?data=genomes%2FCreinhardtii_v5_6&loc=Cre02.g077800
C.reinhardtii v5.6	https://phytozome-next.jgi.doe.gov/report/gene/Creinhardtii_v5_6/Cre02.g078804 https://phytozome-next.jgi.doe.gov/jbrowse/index.html?data=genomes%2FCreinhardtii_v5_6&loc=Cre02.g078804	Cre02.g078804	Pherophorin-chlamydomonas homolog 40	https://phytozome-next.jgi.doe.gov/report/gene/Creinhardtii_v5_6/Cre02.g078804	https://phytozome-next.jgi.doe.gov/jbrowse/index.html?data=genomes%2FCreinhardtii_v5_6&loc=Cre02.g078804
C.reinhardtii v5.6	https://phytozome-next.jgi.doe.gov/report/gene/Creinhardtii_v5_6/Cre02.g079000 https://phytozome-next.jgi.doe.gov/jbrowse/index.html?data=genomes%2FCreinhardtii_v5_6&loc=Cre02.g079000	Cre02.g079000		https://phytozome-next.jgi.doe.gov/report/gene/Creinhardtii_v5_6/Cre02.g079000	https://phytozome-next.jgi.doe.gov/jbrowse/index.html?data=genomes%2FCreinhardtii_v5_6&loc=Cre02.g079000
C.reinhardtii v5.6	https://phytozome-next.jgi.doe.gov/report/gene/Creinhardtii_v5_6/Cre02.g079003 https://phytozome-next.jgi.doe.gov/jbrowse/index.html?data=genomes%2FCreinhardtii_v5_6&loc=Cre02.g079003	Cre02.g079003	(1 of 5) PTHR12317:SF32 - PROTEIN DGAT-2	https://phytozome-next.jgi.doe.gov/report/gene/Creinhardtii_v5_6/Cre02.g079003	https://phytozome-next.jgi.doe.gov/jbrowse/index.html?data=genomes%2FCreinhardtii_v5_6&loc=Cre02.g079003
C.reinhardtii v5.6	https://phytozome-next.jgi.doe.gov/report/gene/Creinhardtii_v5_6/Cre02.g079005 https://phytozome-next.jgi.doe.gov/jbrowse/index.html?data=genomes%2FCreinhardtii_v5_6&loc=Cre02.g079005	Cre02.g079005		https://phytozome-next.jgi.doe.gov/report/gene/Creinhardtii_v5_6/Cre02.g079005	https://phytozome-next.jgi.doe.gov/jbrowse/index.html?data=genomes%2FCreinhardtii_v5_6&loc=Cre02.g079005
C.reinhardtii v5.6	https://phytozome-next.jgi.doe.gov/report/gene/Creinhardtii_v5_6/Cre02.g079050 https://phytozome-next.jgi.doe.gov/jbrowse/index.html?data=genomes%2FCreinhardtii_v5_6&loc=Cre02.g079050	Cre02.g079050	Diacylglycerol O-acyltransferase	https://phytozome-next.jgi.doe.gov/report/gene/Creinhardtii_v5_6/Cre02.g079050	https://phytozome-next.jgi.doe.gov/jbrowse/index.html?data=genomes%2FCreinhardtii_v5_6&loc=Cre02.g079050
C.reinhardtii v5.6	https://phytozome-next.jgi.doe.gov/report/gene/Creinhardtii_v5_6/Cre02.g080050 https://phytozome-next.jgi.doe.gov/jbrowse/index.html?data=genomes%2FCreinhardtii_v5_6&loc=Cre02.g080050	Cre02.g080050	(1 of 2) PF00645 - Poly(ADP-ribose) polymerase and DNA-Ligase Zn-finger region (zf-PARP)	https://phytozome-next.jgi.doe.gov/report/gene/Creinhardtii_v5_6/Cre02.g080050	https://phytozome-next.jgi.doe.gov/jbrowse/index.html?data=genomes%2FCreinhardtii_v5_6&loc=Cre02.g080050
C.reinhardtii v5.6	https://phytozome-next.jgi.doe.gov/report/gene/Creinhardtii_v5_6/Cre02.g080100 https://phytozome-next.jgi.doe.gov/jbrowse/index.html?data=genomes%2FCreinhardtii_v5_6&loc=Cre02.g080100	Cre02.g080100	MBL fold metallo-hydrolase	https://phytozome-next.jgi.doe.gov/report/gene/Creinhardtii_v5_6/Cre02.g080100	https://phytozome-next.jgi.doe.gov/jbrowse/index.html?data=genomes%2FCreinhardtii_v5_6&loc=Cre02.g080100
C.reinhardtii v5.6	https://phytozome-next.jgi.doe.gov/report/gene/Creinhardtii_v5_6/Cre02.g081950 https://phytozome-next.jgi.doe.gov/jbrowse/index.html?data=genomes%2FCreinhardtii_v5_6&loc=Cre02.g081950	Cre02.g081950	(1 of 104) 2.7.11.25 - Mitogen-activated protein kinase kinase kinase / MLTK	https://phytozome-next.jgi.doe.gov/report/gene/Creinhardtii_v5_6/Cre02.g081950	https://phytozome-next.jgi.doe.gov/jbrowse/index.html?data=genomes%2FCreinhardtii_v5_6&loc=Cre02.g081950
C.reinhardtii v5.6	https://phytozome-next.jgi.doe.gov/report/gene/Creinhardtii_v5_6/Cre02.g082450 https://phytozome-next.jgi.doe.gov/jbrowse/index.html?data=genomes%2FCreinhardtii_v5_6&loc=Cre02.g082450	Cre02.g082450		https://phytozome-next.jgi.doe.gov/report/gene/Creinhardtii_v5_6/Cre02.g082450	https://phytozome-next.jgi.doe.gov/jbrowse/index.html?data=genomes%2FCreinhardtii_v5_6&loc=Cre02.g082450
C.reinhardtii v5.6	https://phytozome-next.jgi.doe.gov/report/gene/Creinhardtii_v5_6/Cre02.g082500 https://phytozome-next.jgi.doe.gov/jbrowse/index.html?data=genomes%2FCreinhardtii_v5_6&loc=Cre02.g082500	Cre02.g082500	Photosystem I reaction center subunit N	https://phytozome-next.jgi.doe.gov/report/gene/Creinhardtii_v5_6/Cre02.g082500	https://phytozome-next.jgi.doe.gov/jbrowse/index.html?data=genomes%2FCreinhardtii_v5_6&loc=Cre02.g082500
C.reinhardtii v5.6	https://phytozome-next.jgi.doe.gov/report/gene/Creinhardtii_v5_6/Cre02.g085100 https://phytozome-next.jgi.doe.gov/jbrowse/index.html?data=genomes%2FCreinhardtii_v5_6&loc=Cre02.g085100	Cre02.g085100	Adenylate/guanylate cyclase	https://phytozome-next.jgi.doe.gov/report/gene/Creinhardtii_v5_6/Cre02.g085100	https://phytozome-next.jgi.doe.gov/jbrowse/index.html?data=genomes%2FCreinhardtii_v5_6&loc=Cre02.g085100
C.reinhardtii v5.6	https://phytozome-next.jgi.doe.gov/report/gene/Creinhardtii_v5_6/Cre02.g085150 https://phytozome-next.jgi.doe.gov/jbrowse/index.html?data=genomes%2FCreinhardtii_v5_6&loc=Cre02.g085150	Cre02.g085150	(1 of 19) PTHR31251:SF1 - SQUAMOSA PROMOTER-BINDING-LIKE PROTEIN 10-RELATED	https://phytozome-next.jgi.doe.gov/report/gene/Creinhardtii_v5_6/Cre02.g085150	https://phytozome-next.jgi.doe.gov/jbrowse/index.html?data=genomes%2FCreinhardtii_v5_6&loc=Cre02.g085150
C.reinhardtii v5.6	https://phytozome-next.jgi.doe.gov/report/gene/Creinhardtii_v5_6/Cre02.g085400 https://phytozome-next.jgi.doe.gov/jbrowse/index.html?data=genomes%2FCreinhardtii_v5_6&loc=Cre02.g085400	Cre02.g085400	Chlamydomonadale-specific family C protein	https://phytozome-next.jgi.doe.gov/report/gene/Creinhardtii_v5_6/Cre02.g085400	https://phytozome-next.jgi.doe.gov/jbrowse/index.html?data=genomes%2FCreinhardtii_v5_6&loc=Cre02.g085400
C.reinhardtii v5.6	https://phytozome-next.jgi.doe.gov/report/gene/Creinhardtii_v5_6/Cre02.g086456 https://phytozome-next.jgi.doe.gov/jbrowse/index.html?data=genomes%2FCreinhardtii_v5_6&loc=Cre02.g086456	Cre02.g086456		https://phytozome-next.jgi.doe.gov/report/gene/Creinhardtii_v5_6/Cre02.g086456	https://phytozome-next.jgi.doe.gov/jbrowse/index.html?data=genomes%2FCreinhardtii_v5_6&loc=Cre02.g086456
C.reinhardtii v5.6	https://phytozome-next.jgi.doe.gov/report/gene/Creinhardtii_v5_6/Cre02.g086800 https://phytozome-next.jgi.doe.gov/jbrowse/index.html?data=genomes%2FCreinhardtii_v5_6&loc=Cre02.g086800	Cre02.g086800		https://phytozome-next.jgi.doe.gov/report/gene/Creinhardtii_v5_6/Cre02.g086800	https://phytozome-next.jgi.doe.gov/jbrowse/index.html?data=genomes%2FCreinhardtii_v5_6&loc=Cre02.g086800
C.reinhardtii v5.6	https://phytozome-next.jgi.doe.gov/report/gene/Creinhardtii_v5_6/Cre02.g087800 https://phytozome-next.jgi.doe.gov/jbrowse/index.html?data=genomes%2FCreinhardtii_v5_6&loc=Cre02.g087800	Cre02.g087800	Protein tyrosine kinase	https://phytozome-next.jgi.doe.gov/report/gene/Creinhardtii_v5_6/Cre02.g087800	https://phytozome-next.jgi.doe.gov/jbrowse/index.html?data=genomes%2FCreinhardtii_v5_6&loc=Cre02.g087800
C.reinhardtii v5.6	https://phytozome-next.jgi.doe.gov/report/gene/Creinhardtii_v5_6/Cre02.g088500 https://phytozome-next.jgi.doe.gov/jbrowse/index.html?data=genomes%2FCreinhardtii_v5_6&loc=Cre02.g088500	Cre02.g088500	(1 of 1) 5.3.3.1 - Steroid Delta-isomerase / Steroid isomerase	https://phytozome-next.jgi.doe.gov/report/gene/Creinhardtii_v5_6/Cre02.g088500	https://phytozome-next.jgi.doe.gov/jbrowse/index.html?data=genomes%2FCreinhardtii_v5_6&loc=Cre02.g088500
C.reinhardtii v5.6	https://phytozome-next.jgi.doe.gov/report/gene/Creinhardtii_v5_6/Cre02.g088850 https://phytozome-next.jgi.doe.gov/jbrowse/index.html?data=genomes%2FCreinhardtii_v5_6&loc=Cre02.g088850	Cre02.g088850	Riboflavin synthase	https://phytozome-next.jgi.doe.gov/report/gene/Creinhardtii_v5_6/Cre02.g088850	https://phytozome-next.jgi.doe.gov/jbrowse/index.html?data=genomes%2FCreinhardtii_v5_6&loc=Cre02.g088850
C.reinhardtii v5.6	https://phytozome-next.jgi.doe.gov/report/gene/Creinhardtii_v5_6/Cre02.g089311 https://phytozome-next.jgi.doe.gov/jbrowse/index.html?data=genomes%2FCreinhardtii_v5_6&loc=Cre02.g089311	Cre02.g089311	(1 of 1) PTHR11567:SF110 - TESTICULAR ACID PHOSPHATASE	https://phytozome-next.jgi.doe.gov/report/gene/Creinhardtii_v5_6/Cre02.g089311	https://phytozome-next.jgi.doe.gov/jbrowse/index.html?data=genomes%2FCreinhardtii_v5_6&loc=Cre02.g089311
C.reinhardtii v5.6	https://phytozome-next.jgi.doe.gov/report/gene/Creinhardtii_v5_6/Cre02.g089350 https://phytozome-next.jgi.doe.gov/jbrowse/index.html?data=genomes%2FCreinhardtii_v5_6&loc=Cre02.g089350	Cre02.g089350		https://phytozome-next.jgi.doe.gov/report/gene/Creinhardtii_v5_6/Cre02.g089350	https://phytozome-next.jgi.doe.gov/jbrowse/index.html?data=genomes%2FCreinhardtii_v5_6&loc=Cre02.g089350
C.reinhardtii v5.6	https://phytozome-next.jgi.doe.gov/report/gene/Creinhardtii_v5_6/Cre02.g089900 https://phytozome-next.jgi.doe.gov/jbrowse/index.html?data=genomes%2FCreinhardtii_v5_6&loc=Cre02.g089900	Cre02.g089900	secretory carrier membrane protein	https://phytozome-next.jgi.doe.gov/report/gene/Creinhardtii_v5_6/Cre02.g089900	https://phytozome-next.jgi.doe.gov/jbrowse/index.html?data=genomes%2FCreinhardtii_v5_6&loc=Cre02.g089900
C.reinhardtii v5.6	https://phytozome-next.jgi.doe.gov/report/gene/Creinhardtii_v5_6/Cre02.g091150 https://phytozome-next.jgi.doe.gov/jbrowse/index.html?data=genomes%2FCreinhardtii_v5_6&loc=Cre02.g091150	Cre02.g091150	COP-II coat subunit	https://phytozome-next.jgi.doe.gov/report/gene/Creinhardtii_v5_6/Cre02.g091150	https://phytozome-next.jgi.doe.gov/jbrowse/index.html?data=genomes%2FCreinhardtii_v5_6&loc=Cre02.g091150
C.reinhardtii v5.6	https://phytozome-next.jgi.doe.gov/report/gene/Creinhardtii_v5_6/Cre02.g091900 https://phytozome-next.jgi.doe.gov/jbrowse/index.html?data=genomes%2FCreinhardtii_v5_6&loc=Cre02.g091900	Cre02.g091900	Flagellar Associated Protein 301	https://phytozome-next.jgi.doe.gov/report/gene/Creinhardtii_v5_6/Cre02.g091900	https://phytozome-next.jgi.doe.gov/jbrowse/index.html?data=genomes%2FCreinhardtii_v5_6&loc=Cre02.g091900
C.reinhardtii v5.6	https://phytozome-next.jgi.doe.gov/report/gene/Creinhardtii_v5_6/Cre02.g092800 https://phytozome-next.jgi.doe.gov/jbrowse/index.html?data=genomes%2FCreinhardtii_v5_6&loc=Cre02.g092800	Cre02.g092800	Flagellar Associated Protein 136	https://phytozome-next.jgi.doe.gov/report/gene/Creinhardtii_v5_6/Cre02.g092800	https://phytozome-next.jgi.doe.gov/jbrowse/index.html?data=genomes%2FCreinhardtii_v5_6&loc=Cre02.g092800
C.reinhardtii v5.6	https://phytozome-next.jgi.doe.gov/report/gene/Creinhardtii_v5_6/Cre02.g092850 https://phytozome-next.jgi.doe.gov/jbrowse/index.html?data=genomes%2FCreinhardtii_v5_6&loc=Cre02.g092850	Cre02.g092850	Outer Arm Dynein Light Chain 1	https://phytozome-next.jgi.doe.gov/report/gene/Creinhardtii_v5_6/Cre02.g092850	https://phytozome-next.jgi.doe.gov/jbrowse/index.html?data=genomes%2FCreinhardtii_v5_6&loc=Cre02.g092850
C.reinhardtii v5.6	https://phytozome-next.jgi.doe.gov/report/gene/Creinhardtii_v5_6/Cre02.g092983 https://phytozome-next.jgi.doe.gov/jbrowse/index.html?data=genomes%2FCreinhardtii_v5_6&loc=Cre02.g092983	Cre02.g092983		https://phytozome-next.jgi.doe.gov/report/gene/Creinhardtii_v5_6/Cre02.g092983	https://phytozome-next.jgi.doe.gov/jbrowse/index.html?data=genomes%2FCreinhardtii_v5_6&loc=Cre02.g092983
C.reinhardtii v5.6	https://phytozome-next.jgi.doe.gov/report/gene/Creinhardtii_v5_6/Cre02.g093202 https://phytozome-next.jgi.doe.gov/jbrowse/index.html?data=genomes%2FCreinhardtii_v5_6&loc=Cre02.g093202	Cre02.g093202	(1 of 121) 2.7.7.49 - RNA-directed DNA polymerase / Revertase	https://phytozome-next.jgi.doe.gov/report/gene/Creinhardtii_v5_6/Cre02.g093202	https://phytozome-next.jgi.doe.gov/jbrowse/index.html?data=genomes%2FCreinhardtii_v5_6&loc=Cre02.g093202
C.reinhardtii v5.6	https://phytozome-next.jgi.doe.gov/report/gene/Creinhardtii_v5_6/Cre02.g095045 https://phytozome-next.jgi.doe.gov/jbrowse/index.html?data=genomes%2FCreinhardtii_v5_6&loc=Cre02.g095045	Cre02.g095045	(1 of 1) PF00628//PF13871//PF13872 - PHD-finger (PHD) // C-terminal domain on Strawberry notch homologue (Helicase_C_4) // P-loop containing NTP hydrolase pore-1 (AAA_34)	https://phytozome-next.jgi.doe.gov/report/gene/Creinhardtii_v5_6/Cre02.g095045	https://phytozome-next.jgi.doe.gov/jbrowse/index.html?data=genomes%2FCreinhardtii_v5_6&loc=Cre02.g095045
C.reinhardtii v5.6	https://phytozome-next.jgi.doe.gov/report/gene/Creinhardtii_v5_6/Cre02.g095055 https://phytozome-next.jgi.doe.gov/jbrowse/index.html?data=genomes%2FCreinhardtii_v5_6&loc=Cre02.g095055	Cre02.g095055		https://phytozome-next.jgi.doe.gov/report/gene/Creinhardtii_v5_6/Cre02.g095055	https://phytozome-next.jgi.doe.gov/jbrowse/index.html?data=genomes%2FCreinhardtii_v5_6&loc=Cre02.g095055
C.reinhardtii v5.6	https://phytozome-next.jgi.doe.gov/report/gene/Creinhardtii_v5_6/Cre02.g095059 https://phytozome-next.jgi.doe.gov/jbrowse/index.html?data=genomes%2FCreinhardtii_v5_6&loc=Cre02.g095059	Cre02.g095059		https://phytozome-next.jgi.doe.gov/report/gene/Creinhardtii_v5_6/Cre02.g095059	https://phytozome-next.jgi.doe.gov/jbrowse/index.html?data=genomes%2FCreinhardtii_v5_6&loc=Cre02.g095059
C.reinhardtii v5.6	https://phytozome-next.jgi.doe.gov/report/gene/Creinhardtii_v5_6/Cre02.g095080 https://phytozome-next.jgi.doe.gov/jbrowse/index.html?data=genomes%2FCreinhardtii_v5_6&loc=Cre02.g095080	Cre02.g095080	(1 of 1) PTHR14165 - MAJOR VAULT PROTEIN	https://phytozome-next.jgi.doe.gov/report/gene/Creinhardtii_v5_6/Cre02.g095080	https://phytozome-next.jgi.doe.gov/jbrowse/index.html?data=genomes%2FCreinhardtii_v5_6&loc=Cre02.g095080
C.reinhardtii v5.6	https://phytozome-next.jgi.doe.gov/report/gene/Creinhardtii_v5_6/Cre02.g095114 https://phytozome-next.jgi.doe.gov/jbrowse/index.html?data=genomes%2FCreinhardtii_v5_6&loc=Cre02.g095114	Cre02.g095114		https://phytozome-next.jgi.doe.gov/report/gene/Creinhardtii_v5_6/Cre02.g095114	https://phytozome-next.jgi.doe.gov/jbrowse/index.html?data=genomes%2FCreinhardtii_v5_6&loc=Cre02.g095114
C.reinhardtii v5.6	https://phytozome-next.jgi.doe.gov/report/gene/Creinhardtii_v5_6/Cre02.g095115 https://phytozome-next.jgi.doe.gov/jbrowse/index.html?data=genomes%2FCreinhardtii_v5_6&loc=Cre02.g095115	Cre02.g095115	(1 of 1) PTHR21207//PTHR21207:SF4 - PARKIN COREGULATED GENE PROTEIN PARK2 COREGULATED // SUBFAMILY NOT NAMED	https://phytozome-next.jgi.doe.gov/report/gene/Creinhardtii_v5_6/Cre02.g095115	https://phytozome-next.jgi.doe.gov/jbrowse/index.html?data=genomes%2FCreinhardtii_v5_6&loc=Cre02.g095115
C.reinhardtii v5.6	https://phytozome-next.jgi.doe.gov/report/gene/Creinhardtii_v5_6/Cre02.g095116 https://phytozome-next.jgi.doe.gov/jbrowse/index.html?data=genomes%2FCreinhardtii_v5_6&loc=Cre02.g095116	Cre02.g095116		https://phytozome-next.jgi.doe.gov/report/gene/Creinhardtii_v5_6/Cre02.g095116	https://phytozome-next.jgi.doe.gov/jbrowse/index.html?data=genomes%2FCreinhardtii_v5_6&loc=Cre02.g095116
C.reinhardtii v5.6	https://phytozome-next.jgi.doe.gov/report/gene/Creinhardtii_v5_6/Cre02.g095133 https://phytozome-next.jgi.doe.gov/jbrowse/index.html?data=genomes%2FCreinhardtii_v5_6&loc=Cre02.g095133	Cre02.g095133	(1 of 1) PTHR14194//PTHR14194:SF44 - NITROGEN METABOLIC REGULATION PROTEIN NMR-RELATED // SUBFAMILY NOT NAMED	https://phytozome-next.jgi.doe.gov/report/gene/Creinhardtii_v5_6/Cre02.g095133	https://phytozome-next.jgi.doe.gov/jbrowse/index.html?data=genomes%2FCreinhardtii_v5_6&loc=Cre02.g095133
C.reinhardtii v5.6	https://phytozome-next.jgi.doe.gov/report/gene/Creinhardtii_v5_6/Cre02.g095134 https://phytozome-next.jgi.doe.gov/jbrowse/index.html?data=genomes%2FCreinhardtii_v5_6&loc=Cre02.g095134	Cre02.g095134	(1 of 2) 2.1.1.9 - Thiol S-methyltransferase	https://phytozome-next.jgi.doe.gov/report/gene/Creinhardtii_v5_6/Cre02.g095134	https://phytozome-next.jgi.doe.gov/jbrowse/index.html?data=genomes%2FCreinhardtii_v5_6&loc=Cre02.g095134
C.reinhardtii v5.6	https://phytozome-next.jgi.doe.gov/report/gene/Creinhardtii_v5_6/Cre02.g095300 https://phytozome-next.jgi.doe.gov/jbrowse/index.html?data=genomes%2FCreinhardtii_v5_6&loc=Cre02.g095300	Cre02.g095300	(1 of 18) K08824 - cyclin-dependent kinase-like [EC:2.7.11.22] (CDKL)	https://phytozome-next.jgi.doe.gov/report/gene/Creinhardtii_v5_6/Cre02.g095300	https://phytozome-next.jgi.doe.gov/jbrowse/index.html?data=genomes%2FCreinhardtii_v5_6&loc=Cre02.g095300
C.reinhardtii v5.6	https://phytozome-next.jgi.doe.gov/report/gene/Creinhardtii_v5_6/Cre02.g096050 https://phytozome-next.jgi.doe.gov/jbrowse/index.html?data=genomes%2FCreinhardtii_v5_6&loc=Cre02.g096050	Cre02.g096050	(1 of 3) PTHR30545:SF2 - SUGAR FERMENTATION STIMULATION PROTEIN A	https://phytozome-next.jgi.doe.gov/report/gene/Creinhardtii_v5_6/Cre02.g096050	https://phytozome-next.jgi.doe.gov/jbrowse/index.html?data=genomes%2FCreinhardtii_v5_6&loc=Cre02.g096050
C.reinhardtii v5.6	https://phytozome-next.jgi.doe.gov/report/gene/Creinhardtii_v5_6/Cre02.g098000 https://phytozome-next.jgi.doe.gov/jbrowse/index.html?data=genomes%2FCreinhardtii_v5_6&loc=Cre02.g098000	Cre02.g098000	Mannan endo-1,4-beta-mannosidase	https://phytozome-next.jgi.doe.gov/report/gene/Creinhardtii_v5_6/Cre02.g098000	https://phytozome-next.jgi.doe.gov/jbrowse/index.html?data=genomes%2FCreinhardtii_v5_6&loc=Cre02.g098000
C.reinhardtii v5.6	https://phytozome-next.jgi.doe.gov/report/gene/Creinhardtii_v5_6/Cre02.g098550 https://phytozome-next.jgi.doe.gov/jbrowse/index.html?data=genomes%2FCreinhardtii_v5_6&loc=Cre02.g098550	Cre02.g098550	(1 of 40) PTHR23257//PTHR23257:SF513 - SERINE-THREONINE PROTEIN KINASE // SUBFAMILY NOT NAMED	https://phytozome-next.jgi.doe.gov/report/gene/Creinhardtii_v5_6/Cre02.g098550	https://phytozome-next.jgi.doe.gov/jbrowse/index.html?data=genomes%2FCreinhardtii_v5_6&loc=Cre02.g098550
C.reinhardtii v5.6	https://phytozome-next.jgi.doe.gov/report/gene/Creinhardtii_v5_6/Cre02.g098850 https://phytozome-next.jgi.doe.gov/jbrowse/index.html?data=genomes%2FCreinhardtii_v5_6&loc=Cre02.g098850	Cre02.g098850	NADPH dependent thioredoxin reductase	https://phytozome-next.jgi.doe.gov/report/gene/Creinhardtii_v5_6/Cre02.g098850	https://phytozome-next.jgi.doe.gov/jbrowse/index.html?data=genomes%2FCreinhardtii_v5_6&loc=Cre02.g098850
C.reinhardtii v5.6	https://phytozome-next.jgi.doe.gov/report/gene/Creinhardtii_v5_6/Cre02.g099550 https://phytozome-next.jgi.doe.gov/jbrowse/index.html?data=genomes%2FCreinhardtii_v5_6&loc=Cre02.g099550	Cre02.g099550	(1 of 8) KOG0192//KOG1187 - Tyrosine kinase specific for activated (GTP-bound) p21cdc42Hs // Serine/threonine protein kinase	https://phytozome-next.jgi.doe.gov/report/gene/Creinhardtii_v5_6/Cre02.g099550	https://phytozome-next.jgi.doe.gov/jbrowse/index.html?data=genomes%2FCreinhardtii_v5_6&loc=Cre02.g099550
C.reinhardtii v5.6	https://phytozome-next.jgi.doe.gov/report/gene/Creinhardtii_v5_6/Cre02.g102050 https://phytozome-next.jgi.doe.gov/jbrowse/index.html?data=genomes%2FCreinhardtii_v5_6&loc=Cre02.g102050	Cre02.g102050	Flagellar Associated Protein 328	https://phytozome-next.jgi.doe.gov/report/gene/Creinhardtii_v5_6/Cre02.g102050	https://phytozome-next.jgi.doe.gov/jbrowse/index.html?data=genomes%2FCreinhardtii_v5_6&loc=Cre02.g102050
C.reinhardtii v5.6	https://phytozome-next.jgi.doe.gov/report/gene/Creinhardtii_v5_6/Cre02.g102100 https://phytozome-next.jgi.doe.gov/jbrowse/index.html?data=genomes%2FCreinhardtii_v5_6&loc=Cre02.g102100	Cre02.g102100	S-adenosyl-L-methionine-dependent methyltransferase	https://phytozome-next.jgi.doe.gov/report/gene/Creinhardtii_v5_6/Cre02.g102100	https://phytozome-next.jgi.doe.gov/jbrowse/index.html?data=genomes%2FCreinhardtii_v5_6&loc=Cre02.g102100
C.reinhardtii v5.6	https://phytozome-next.jgi.doe.gov/report/gene/Creinhardtii_v5_6/Cre02.g102900 https://phytozome-next.jgi.doe.gov/jbrowse/index.html?data=genomes%2FCreinhardtii_v5_6&loc=Cre02.g102900	Cre02.g102900	(1 of 26) KOG1187 - Serine/threonine protein kinase	https://phytozome-next.jgi.doe.gov/report/gene/Creinhardtii_v5_6/Cre02.g102900	https://phytozome-next.jgi.doe.gov/jbrowse/index.html?data=genomes%2FCreinhardtii_v5_6&loc=Cre02.g102900
C.reinhardtii v5.6	https://phytozome-next.jgi.doe.gov/report/gene/Creinhardtii_v5_6/Cre02.g103426 https://phytozome-next.jgi.doe.gov/jbrowse/index.html?data=genomes%2FCreinhardtii_v5_6&loc=Cre02.g103426	Cre02.g103426		https://phytozome-next.jgi.doe.gov/report/gene/Creinhardtii_v5_6/Cre02.g103426	https://phytozome-next.jgi.doe.gov/jbrowse/index.html?data=genomes%2FCreinhardtii_v5_6&loc=Cre02.g103426
C.reinhardtii v5.6	https://phytozome-next.jgi.doe.gov/report/gene/Creinhardtii_v5_6/Cre02.g103550 https://phytozome-next.jgi.doe.gov/jbrowse/index.html?data=genomes%2FCreinhardtii_v5_6&loc=Cre02.g103550	Cre02.g103550	Eukaryotic translation initiation factor 1A, eIF-1A	https://phytozome-next.jgi.doe.gov/report/gene/Creinhardtii_v5_6/Cre02.g103550	https://phytozome-next.jgi.doe.gov/jbrowse/index.html?data=genomes%2FCreinhardtii_v5_6&loc=Cre02.g103550
C.reinhardtii v5.6	https://phytozome-next.jgi.doe.gov/report/gene/Creinhardtii_v5_6/Cre02.g103600 https://phytozome-next.jgi.doe.gov/jbrowse/index.html?data=genomes%2FCreinhardtii_v5_6&loc=Cre02.g103600	Cre02.g103600		https://phytozome-next.jgi.doe.gov/report/gene/Creinhardtii_v5_6/Cre02.g103600	https://phytozome-next.jgi.doe.gov/jbrowse/index.html?data=genomes%2FCreinhardtii_v5_6&loc=Cre02.g103600
C.reinhardtii v5.6	https://phytozome-next.jgi.doe.gov/report/gene/Creinhardtii_v5_6/Cre02.g104100 https://phytozome-next.jgi.doe.gov/jbrowse/index.html?data=genomes%2FCreinhardtii_v5_6&loc=Cre02.g104100	Cre02.g104100	(1 of 1) PTHR10209:SF216 - 2-OXOGLUTARATE (2OG) AND FE(II)-DEPENDENT OXYGENASE SUPERFAMILY PROTEIN	https://phytozome-next.jgi.doe.gov/report/gene/Creinhardtii_v5_6/Cre02.g104100	https://phytozome-next.jgi.doe.gov/jbrowse/index.html?data=genomes%2FCreinhardtii_v5_6&loc=Cre02.g104100
C.reinhardtii v5.6	https://phytozome-next.jgi.doe.gov/report/gene/Creinhardtii_v5_6/Cre02.g104126 https://phytozome-next.jgi.doe.gov/jbrowse/index.html?data=genomes%2FCreinhardtii_v5_6&loc=Cre02.g104126	Cre02.g104126		https://phytozome-next.jgi.doe.gov/report/gene/Creinhardtii_v5_6/Cre02.g104126	https://phytozome-next.jgi.doe.gov/jbrowse/index.html?data=genomes%2FCreinhardtii_v5_6&loc=Cre02.g104126
C.reinhardtii v5.6	https://phytozome-next.jgi.doe.gov/report/gene/Creinhardtii_v5_6/Cre02.g104900 https://phytozome-next.jgi.doe.gov/jbrowse/index.html?data=genomes%2FCreinhardtii_v5_6&loc=Cre02.g104900	Cre02.g104900	Flagellar Associated Protein 204	https://phytozome-next.jgi.doe.gov/report/gene/Creinhardtii_v5_6/Cre02.g104900	https://phytozome-next.jgi.doe.gov/jbrowse/index.html?data=genomes%2FCreinhardtii_v5_6&loc=Cre02.g104900
C.reinhardtii v5.6	https://phytozome-next.jgi.doe.gov/report/gene/Creinhardtii_v5_6/Cre02.g104951 https://phytozome-next.jgi.doe.gov/jbrowse/index.html?data=genomes%2FCreinhardtii_v5_6&loc=Cre02.g104951	Cre02.g104951	(1 of 36) PTHR18937 - STRUCTURAL MAINTENANCE OF CHROMOSOMES SMC FAMILY MEMBER	https://phytozome-next.jgi.doe.gov/report/gene/Creinhardtii_v5_6/Cre02.g104951	https://phytozome-next.jgi.doe.gov/jbrowse/index.html?data=genomes%2FCreinhardtii_v5_6&loc=Cre02.g104951
C.reinhardtii v5.6	https://phytozome-next.jgi.doe.gov/report/gene/Creinhardtii_v5_6/Cre02.g105000 https://phytozome-next.jgi.doe.gov/jbrowse/index.html?data=genomes%2FCreinhardtii_v5_6&loc=Cre02.g105000	Cre02.g105000	(1 of 3) PTHR11207//PTHR11207:SF7 - RIBONUCLEASE III // SUBFAMILY NOT NAMED	https://phytozome-next.jgi.doe.gov/report/gene/Creinhardtii_v5_6/Cre02.g105000	https://phytozome-next.jgi.doe.gov/jbrowse/index.html?data=genomes%2FCreinhardtii_v5_6&loc=Cre02.g105000
C.reinhardtii v5.6	https://phytozome-next.jgi.doe.gov/report/gene/Creinhardtii_v5_6/Cre02.g106350 https://phytozome-next.jgi.doe.gov/jbrowse/index.html?data=genomes%2FCreinhardtii_v5_6&loc=Cre02.g106350	Cre02.g106350	Acid phosphatase/vanadium-dependent haloperoxidase related, DUF212	https://phytozome-next.jgi.doe.gov/report/gene/Creinhardtii_v5_6/Cre02.g106350	https://phytozome-next.jgi.doe.gov/jbrowse/index.html?data=genomes%2FCreinhardtii_v5_6&loc=Cre02.g106350
C.reinhardtii v5.6	https://phytozome-next.jgi.doe.gov/report/gene/Creinhardtii_v5_6/Cre02.g107300 https://phytozome-next.jgi.doe.gov/jbrowse/index.html?data=genomes%2FCreinhardtii_v5_6&loc=Cre02.g107300	Cre02.g107300	Dihydrodipicolinate synthase	https://phytozome-next.jgi.doe.gov/report/gene/Creinhardtii_v5_6/Cre02.g107300	https://phytozome-next.jgi.doe.gov/jbrowse/index.html?data=genomes%2FCreinhardtii_v5_6&loc=Cre02.g107300
C.reinhardtii v5.6	https://phytozome-next.jgi.doe.gov/report/gene/Creinhardtii_v5_6/Cre02.g107350 https://phytozome-next.jgi.doe.gov/jbrowse/index.html?data=genomes%2FCreinhardtii_v5_6&loc=Cre02.g107350	Cre02.g107350	(1 of 16) K10408 - dynein heavy chain, axonemal (DNAH)	https://phytozome-next.jgi.doe.gov/report/gene/Creinhardtii_v5_6/Cre02.g107350	https://phytozome-next.jgi.doe.gov/jbrowse/index.html?data=genomes%2FCreinhardtii_v5_6&loc=Cre02.g107350
C.reinhardtii v5.6	https://phytozome-next.jgi.doe.gov/report/gene/Creinhardtii_v5_6/Cre02.g107450 https://phytozome-next.jgi.doe.gov/jbrowse/index.html?data=genomes%2FCreinhardtii_v5_6&loc=Cre02.g107450	Cre02.g107450	ATP-sulfurylase	https://phytozome-next.jgi.doe.gov/report/gene/Creinhardtii_v5_6/Cre02.g107450	https://phytozome-next.jgi.doe.gov/jbrowse/index.html?data=genomes%2FCreinhardtii_v5_6&loc=Cre02.g107450
C.reinhardtii v5.6	https://phytozome-next.jgi.doe.gov/report/gene/Creinhardtii_v5_6/Cre02.g107500 https://phytozome-next.jgi.doe.gov/jbrowse/index.html?data=genomes%2FCreinhardtii_v5_6&loc=Cre02.g107500	Cre02.g107500	(1 of 10) PTHR11207 - RIBONUCLEASE III	https://phytozome-next.jgi.doe.gov/report/gene/Creinhardtii_v5_6/Cre02.g107500	https://phytozome-next.jgi.doe.gov/jbrowse/index.html?data=genomes%2FCreinhardtii_v5_6&loc=Cre02.g107500
C.reinhardtii v5.6	https://phytozome-next.jgi.doe.gov/report/gene/Creinhardtii_v5_6/Cre02.g109300 https://phytozome-next.jgi.doe.gov/jbrowse/index.html?data=genomes%2FCreinhardtii_v5_6&loc=Cre02.g109300	Cre02.g109300	(1 of 14) PTHR15535//PTHR15535:SF23 - TRANSMEMBRANE PROTEIN 2-RELATED // SUBFAMILY NOT NAMED	https://phytozome-next.jgi.doe.gov/report/gene/Creinhardtii_v5_6/Cre02.g109300	https://phytozome-next.jgi.doe.gov/jbrowse/index.html?data=genomes%2FCreinhardtii_v5_6&loc=Cre02.g109300
C.reinhardtii v5.6	https://phytozome-next.jgi.doe.gov/report/gene/Creinhardtii_v5_6/Cre02.g109683 https://phytozome-next.jgi.doe.gov/jbrowse/index.html?data=genomes%2FCreinhardtii_v5_6&loc=Cre02.g109683	Cre02.g109683	(1 of 10) PF00010 - Helix-loop-helix DNA-binding domain (HLH)	https://phytozome-next.jgi.doe.gov/report/gene/Creinhardtii_v5_6/Cre02.g109683	https://phytozome-next.jgi.doe.gov/jbrowse/index.html?data=genomes%2FCreinhardtii_v5_6&loc=Cre02.g109683
C.reinhardtii v5.6	https://phytozome-next.jgi.doe.gov/report/gene/Creinhardtii_v5_6/Cre02.g110550 https://phytozome-next.jgi.doe.gov/jbrowse/index.html?data=genomes%2FCreinhardtii_v5_6&loc=Cre02.g110550	Cre02.g110550	(1 of 23) PTHR10641 - MYB-LIKE DNA-BINDING PROTEIN MYB	https://phytozome-next.jgi.doe.gov/report/gene/Creinhardtii_v5_6/Cre02.g110550	https://phytozome-next.jgi.doe.gov/jbrowse/index.html?data=genomes%2FCreinhardtii_v5_6&loc=Cre02.g110550
C.reinhardtii v5.6	https://phytozome-next.jgi.doe.gov/report/gene/Creinhardtii_v5_6/Cre02.g111014 https://phytozome-next.jgi.doe.gov/jbrowse/index.html?data=genomes%2FCreinhardtii_v5_6&loc=Cre02.g111014	Cre02.g111014	(1 of 18) K08824 - cyclin-dependent kinase-like [EC:2.7.11.22] (CDKL)	https://phytozome-next.jgi.doe.gov/report/gene/Creinhardtii_v5_6/Cre02.g111014	https://phytozome-next.jgi.doe.gov/jbrowse/index.html?data=genomes%2FCreinhardtii_v5_6&loc=Cre02.g111014
C.reinhardtii v5.6	https://phytozome-next.jgi.doe.gov/report/gene/Creinhardtii_v5_6/Cre02.g111500 https://phytozome-next.jgi.doe.gov/jbrowse/index.html?data=genomes%2FCreinhardtii_v5_6&loc=Cre02.g111500	Cre02.g111500	(1 of 1) PTHR24056//PTHR24056:SF7 - CELL DIVISION PROTEIN KINASE // CYCLIN-DEPENDENT KINASE-LIKE 2	https://phytozome-next.jgi.doe.gov/report/gene/Creinhardtii_v5_6/Cre02.g111500	https://phytozome-next.jgi.doe.gov/jbrowse/index.html?data=genomes%2FCreinhardtii_v5_6&loc=Cre02.g111500
C.reinhardtii v5.6	https://phytozome-next.jgi.doe.gov/report/gene/Creinhardtii_v5_6/Cre02.g111526 https://phytozome-next.jgi.doe.gov/jbrowse/index.html?data=genomes%2FCreinhardtii_v5_6&loc=Cre02.g111526	Cre02.g111526		https://phytozome-next.jgi.doe.gov/report/gene/Creinhardtii_v5_6/Cre02.g111526	https://phytozome-next.jgi.doe.gov/jbrowse/index.html?data=genomes%2FCreinhardtii_v5_6&loc=Cre02.g111526
C.reinhardtii v5.6	https://phytozome-next.jgi.doe.gov/report/gene/Creinhardtii_v5_6/Cre02.g113450 https://phytozome-next.jgi.doe.gov/jbrowse/index.html?data=genomes%2FCreinhardtii_v5_6&loc=Cre02.g113450	Cre02.g113450	(1 of 23) PTHR10641 - MYB-LIKE DNA-BINDING PROTEIN MYB	https://phytozome-next.jgi.doe.gov/report/gene/Creinhardtii_v5_6/Cre02.g113450	https://phytozome-next.jgi.doe.gov/jbrowse/index.html?data=genomes%2FCreinhardtii_v5_6&loc=Cre02.g113450
C.reinhardtii v5.6	https://phytozome-next.jgi.doe.gov/report/gene/Creinhardtii_v5_6/Cre02.g113600 https://phytozome-next.jgi.doe.gov/jbrowse/index.html?data=genomes%2FCreinhardtii_v5_6&loc=Cre02.g113600	Cre02.g113600	(1 of 4) KOG0032//KOG0580 - Ca2+/calmodulin-dependent protein kinase, EF-Hand protein superfamily // Serine/threonine protein kinase	https://phytozome-next.jgi.doe.gov/report/gene/Creinhardtii_v5_6/Cre02.g113600	https://phytozome-next.jgi.doe.gov/jbrowse/index.html?data=genomes%2FCreinhardtii_v5_6&loc=Cre02.g113600
C.reinhardtii v5.6	https://phytozome-next.jgi.doe.gov/report/gene/Creinhardtii_v5_6/Cre02.g115100 https://phytozome-next.jgi.doe.gov/jbrowse/index.html?data=genomes%2FCreinhardtii_v5_6&loc=Cre02.g115100	Cre02.g115100	(1 of 33) PTHR10157 - DOPAMINE BETA HYDROXYLASE RELATED	https://phytozome-next.jgi.doe.gov/report/gene/Creinhardtii_v5_6/Cre02.g115100	https://phytozome-next.jgi.doe.gov/jbrowse/index.html?data=genomes%2FCreinhardtii_v5_6&loc=Cre02.g115100
C.reinhardtii v5.6	https://phytozome-next.jgi.doe.gov/report/gene/Creinhardtii_v5_6/Cre02.g115150 https://phytozome-next.jgi.doe.gov/jbrowse/index.html?data=genomes%2FCreinhardtii_v5_6&loc=Cre02.g115150	Cre02.g115150	(1 of 1) PTHR11266//PTHR11266:SF21 - PEROXISOMAL MEMBRANE PROTEIN 2, PXMP2 MPV17 // SUBFAMILY NOT NAMED	https://phytozome-next.jgi.doe.gov/report/gene/Creinhardtii_v5_6/Cre02.g115150	https://phytozome-next.jgi.doe.gov/jbrowse/index.html?data=genomes%2FCreinhardtii_v5_6&loc=Cre02.g115150
C.reinhardtii v5.6	https://phytozome-next.jgi.doe.gov/report/gene/Creinhardtii_v5_6/Cre02.g115600 https://phytozome-next.jgi.doe.gov/jbrowse/index.html?data=genomes%2FCreinhardtii_v5_6&loc=Cre02.g115600	Cre02.g115600	Predicted protein with mechanosensitive ion channel domain	https://phytozome-next.jgi.doe.gov/report/gene/Creinhardtii_v5_6/Cre02.g115600	https://phytozome-next.jgi.doe.gov/jbrowse/index.html?data=genomes%2FCreinhardtii_v5_6&loc=Cre02.g115600
C.reinhardtii v5.6	https://phytozome-next.jgi.doe.gov/report/gene/Creinhardtii_v5_6/Cre02.g116350 https://phytozome-next.jgi.doe.gov/jbrowse/index.html?data=genomes%2FCreinhardtii_v5_6&loc=Cre02.g116350	Cre02.g116350	(1 of 5) PF03992 - Antibiotic biosynthesis monooxygenase (ABM)	https://phytozome-next.jgi.doe.gov/report/gene/Creinhardtii_v5_6/Cre02.g116350	https://phytozome-next.jgi.doe.gov/jbrowse/index.html?data=genomes%2FCreinhardtii_v5_6&loc=Cre02.g116350
C.reinhardtii v5.6	https://phytozome-next.jgi.doe.gov/report/gene/Creinhardtii_v5_6/Cre02.g117400 https://phytozome-next.jgi.doe.gov/jbrowse/index.html?data=genomes%2FCreinhardtii_v5_6&loc=Cre02.g117400	Cre02.g117400	(1 of 33) PTHR10157 - DOPAMINE BETA HYDROXYLASE RELATED	https://phytozome-next.jgi.doe.gov/report/gene/Creinhardtii_v5_6/Cre02.g117400	https://phytozome-next.jgi.doe.gov/jbrowse/index.html?data=genomes%2FCreinhardtii_v5_6&loc=Cre02.g117400
C.reinhardtii v5.6	https://phytozome-next.jgi.doe.gov/report/gene/Creinhardtii_v5_6/Cre02.g118550 https://phytozome-next.jgi.doe.gov/jbrowse/index.html?data=genomes%2FCreinhardtii_v5_6&loc=Cre02.g118550	Cre02.g118550		https://phytozome-next.jgi.doe.gov/report/gene/Creinhardtii_v5_6/Cre02.g118550	https://phytozome-next.jgi.doe.gov/jbrowse/index.html?data=genomes%2FCreinhardtii_v5_6&loc=Cre02.g118550
C.reinhardtii v5.6	https://phytozome-next.jgi.doe.gov/report/gene/Creinhardtii_v5_6/Cre02.g118950 https://phytozome-next.jgi.doe.gov/jbrowse/index.html?data=genomes%2FCreinhardtii_v5_6&loc=Cre02.g118950	Cre02.g118950	Chloroplast ribosomal protein S17	https://phytozome-next.jgi.doe.gov/report/gene/Creinhardtii_v5_6/Cre02.g118950	https://phytozome-next.jgi.doe.gov/jbrowse/index.html?data=genomes%2FCreinhardtii_v5_6&loc=Cre02.g118950
C.reinhardtii v5.6	https://phytozome-next.jgi.doe.gov/report/gene/Creinhardtii_v5_6/Cre02.g119201 https://phytozome-next.jgi.doe.gov/jbrowse/index.html?data=genomes%2FCreinhardtii_v5_6&loc=Cre02.g119201	Cre02.g119201		https://phytozome-next.jgi.doe.gov/report/gene/Creinhardtii_v5_6/Cre02.g119201	https://phytozome-next.jgi.doe.gov/jbrowse/index.html?data=genomes%2FCreinhardtii_v5_6&loc=Cre02.g119201
C.reinhardtii v5.6	https://phytozome-next.jgi.doe.gov/report/gene/Creinhardtii_v5_6/Cre02.g119600 https://phytozome-next.jgi.doe.gov/jbrowse/index.html?data=genomes%2FCreinhardtii_v5_6&loc=Cre02.g119600	Cre02.g119600	Phosphatidylserine decarboxylase	https://phytozome-next.jgi.doe.gov/report/gene/Creinhardtii_v5_6/Cre02.g119600	https://phytozome-next.jgi.doe.gov/jbrowse/index.html?data=genomes%2FCreinhardtii_v5_6&loc=Cre02.g119600
C.reinhardtii v5.6	https://phytozome-next.jgi.doe.gov/report/gene/Creinhardtii_v5_6/Cre02.g127237 https://phytozome-next.jgi.doe.gov/jbrowse/index.html?data=genomes%2FCreinhardtii_v5_6&loc=Cre02.g127237	Cre02.g127237		https://phytozome-next.jgi.doe.gov/report/gene/Creinhardtii_v5_6/Cre02.g127237	https://phytozome-next.jgi.doe.gov/jbrowse/index.html?data=genomes%2FCreinhardtii_v5_6&loc=Cre02.g127237
C.reinhardtii v5.6	https://phytozome-next.jgi.doe.gov/report/gene/Creinhardtii_v5_6/Cre02.g134124 https://phytozome-next.jgi.doe.gov/jbrowse/index.html?data=genomes%2FCreinhardtii_v5_6&loc=Cre02.g134124	Cre02.g134124		https://phytozome-next.jgi.doe.gov/report/gene/Creinhardtii_v5_6/Cre02.g134124	https://phytozome-next.jgi.doe.gov/jbrowse/index.html?data=genomes%2FCreinhardtii_v5_6&loc=Cre02.g134124
C.reinhardtii v5.6	https://phytozome-next.jgi.doe.gov/report/gene/Creinhardtii_v5_6/Cre02.g141126 https://phytozome-next.jgi.doe.gov/jbrowse/index.html?data=genomes%2FCreinhardtii_v5_6&loc=Cre02.g141126	Cre02.g141126		https://phytozome-next.jgi.doe.gov/report/gene/Creinhardtii_v5_6/Cre02.g141126	https://phytozome-next.jgi.doe.gov/jbrowse/index.html?data=genomes%2FCreinhardtii_v5_6&loc=Cre02.g141126
C.reinhardtii v5.6	https://phytozome-next.jgi.doe.gov/report/gene/Creinhardtii_v5_6/Cre02.g141206 https://phytozome-next.jgi.doe.gov/jbrowse/index.html?data=genomes%2FCreinhardtii_v5_6&loc=Cre02.g141206	Cre02.g141206		https://phytozome-next.jgi.doe.gov/report/gene/Creinhardtii_v5_6/Cre02.g141206	https://phytozome-next.jgi.doe.gov/jbrowse/index.html?data=genomes%2FCreinhardtii_v5_6&loc=Cre02.g141206
C.reinhardtii v5.6	https://phytozome-next.jgi.doe.gov/report/gene/Creinhardtii_v5_6/Cre02.g141446 https://phytozome-next.jgi.doe.gov/jbrowse/index.html?data=genomes%2FCreinhardtii_v5_6&loc=Cre02.g141446	Cre02.g141446		https://phytozome-next.jgi.doe.gov/report/gene/Creinhardtii_v5_6/Cre02.g141446	https://phytozome-next.jgi.doe.gov/jbrowse/index.html?data=genomes%2FCreinhardtii_v5_6&loc=Cre02.g141446
C.reinhardtii v5.6	https://phytozome-next.jgi.doe.gov/report/gene/Creinhardtii_v5_6/Cre02.g141466 https://phytozome-next.jgi.doe.gov/jbrowse/index.html?data=genomes%2FCreinhardtii_v5_6&loc=Cre02.g141466	Cre02.g141466	(1 of 8) PF12851 - Oxygenase domain of the 2OGFeDO superfamily (Tet_JBP)	https://phytozome-next.jgi.doe.gov/report/gene/Creinhardtii_v5_6/Cre02.g141466	https://phytozome-next.jgi.doe.gov/jbrowse/index.html?data=genomes%2FCreinhardtii_v5_6&loc=Cre02.g141466
C.reinhardtii v5.6	https://phytozome-next.jgi.doe.gov/report/gene/Creinhardtii_v5_6/Cre02.g141506 https://phytozome-next.jgi.doe.gov/jbrowse/index.html?data=genomes%2FCreinhardtii_v5_6&loc=Cre02.g141506	Cre02.g141506	(1 of 2) K18460 - exportin-7 (XPO7, EXP7)	https://phytozome-next.jgi.doe.gov/report/gene/Creinhardtii_v5_6/Cre02.g141506	https://phytozome-next.jgi.doe.gov/jbrowse/index.html?data=genomes%2FCreinhardtii_v5_6&loc=Cre02.g141506
C.reinhardtii v5.6	https://phytozome-next.jgi.doe.gov/report/gene/Creinhardtii_v5_6/Cre02.g141586 https://phytozome-next.jgi.doe.gov/jbrowse/index.html?data=genomes%2FCreinhardtii_v5_6&loc=Cre02.g141586	Cre02.g141586	(1 of 13) PF00439 - Bromodomain (Bromodomain)	https://phytozome-next.jgi.doe.gov/report/gene/Creinhardtii_v5_6/Cre02.g141586	https://phytozome-next.jgi.doe.gov/jbrowse/index.html?data=genomes%2FCreinhardtii_v5_6&loc=Cre02.g141586
C.reinhardtii v5.6	https://phytozome-next.jgi.doe.gov/report/gene/Creinhardtii_v5_6/Cre02.g141826 https://phytozome-next.jgi.doe.gov/jbrowse/index.html?data=genomes%2FCreinhardtii_v5_6&loc=Cre02.g141826	Cre02.g141826	(1 of 46) PTHR23257//PTHR23257:SF394 - SERINE-THREONINE PROTEIN KINASE // SUBFAMILY NOT NAMED	https://phytozome-next.jgi.doe.gov/report/gene/Creinhardtii_v5_6/Cre02.g141826	https://phytozome-next.jgi.doe.gov/jbrowse/index.html?data=genomes%2FCreinhardtii_v5_6&loc=Cre02.g141826
C.reinhardtii v5.6	https://phytozome-next.jgi.doe.gov/report/gene/Creinhardtii_v5_6/Cre02.g141846 https://phytozome-next.jgi.doe.gov/jbrowse/index.html?data=genomes%2FCreinhardtii_v5_6&loc=Cre02.g141846	Cre02.g141846	DNA meiotic recombination protein	https://phytozome-next.jgi.doe.gov/report/gene/Creinhardtii_v5_6/Cre02.g141846	https://phytozome-next.jgi.doe.gov/jbrowse/index.html?data=genomes%2FCreinhardtii_v5_6&loc=Cre02.g141846
C.reinhardtii v5.6	https://phytozome-next.jgi.doe.gov/report/gene/Creinhardtii_v5_6/Cre02.g142166 https://phytozome-next.jgi.doe.gov/jbrowse/index.html?data=genomes%2FCreinhardtii_v5_6&loc=Cre02.g142166	Cre02.g142166	(1 of 28) PTHR31600//PTHR31600:SF2 - FAMILY NOT NAMED // TINY MACROCYSTS PROTEIN B-RELATED	https://phytozome-next.jgi.doe.gov/report/gene/Creinhardtii_v5_6/Cre02.g142166	https://phytozome-next.jgi.doe.gov/jbrowse/index.html?data=genomes%2FCreinhardtii_v5_6&loc=Cre02.g142166
C.reinhardtii v5.6	https://phytozome-next.jgi.doe.gov/report/gene/Creinhardtii_v5_6/Cre02.g142226 https://phytozome-next.jgi.doe.gov/jbrowse/index.html?data=genomes%2FCreinhardtii_v5_6&loc=Cre02.g142226	Cre02.g142226	(1 of 55) 2.7.12.1 - Dual-specificity kinase	https://phytozome-next.jgi.doe.gov/report/gene/Creinhardtii_v5_6/Cre02.g142226	https://phytozome-next.jgi.doe.gov/jbrowse/index.html?data=genomes%2FCreinhardtii_v5_6&loc=Cre02.g142226
C.reinhardtii v5.6	https://phytozome-next.jgi.doe.gov/report/gene/Creinhardtii_v5_6/Cre02.g142246 https://phytozome-next.jgi.doe.gov/jbrowse/index.html?data=genomes%2FCreinhardtii_v5_6&loc=Cre02.g142246	Cre02.g142246		https://phytozome-next.jgi.doe.gov/report/gene/Creinhardtii_v5_6/Cre02.g142246	https://phytozome-next.jgi.doe.gov/jbrowse/index.html?data=genomes%2FCreinhardtii_v5_6&loc=Cre02.g142246
C.reinhardtii v5.6	https://phytozome-next.jgi.doe.gov/report/gene/Creinhardtii_v5_6/Cre02.g142266 https://phytozome-next.jgi.doe.gov/jbrowse/index.html?data=genomes%2FCreinhardtii_v5_6&loc=Cre02.g142266	Cre02.g142266	(1 of 2) K15747 - beta-ring hydroxylase (LUT5, CYP97A3)	https://phytozome-next.jgi.doe.gov/report/gene/Creinhardtii_v5_6/Cre02.g142266	https://phytozome-next.jgi.doe.gov/jbrowse/index.html?data=genomes%2FCreinhardtii_v5_6&loc=Cre02.g142266
C.reinhardtii v5.6	https://phytozome-next.jgi.doe.gov/report/gene/Creinhardtii_v5_6/Cre02.g142386 https://phytozome-next.jgi.doe.gov/jbrowse/index.html?data=genomes%2FCreinhardtii_v5_6&loc=Cre02.g142386	Cre02.g142386		https://phytozome-next.jgi.doe.gov/report/gene/Creinhardtii_v5_6/Cre02.g142386	https://phytozome-next.jgi.doe.gov/jbrowse/index.html?data=genomes%2FCreinhardtii_v5_6&loc=Cre02.g142386
C.reinhardtii v5.6	https://phytozome-next.jgi.doe.gov/report/gene/Creinhardtii_v5_6/Cre02.g142506 https://phytozome-next.jgi.doe.gov/jbrowse/index.html?data=genomes%2FCreinhardtii_v5_6&loc=Cre02.g142506	Cre02.g142506		https://phytozome-next.jgi.doe.gov/report/gene/Creinhardtii_v5_6/Cre02.g142506	https://phytozome-next.jgi.doe.gov/jbrowse/index.html?data=genomes%2FCreinhardtii_v5_6&loc=Cre02.g142506
C.reinhardtii v5.6	https://phytozome-next.jgi.doe.gov/report/gene/Creinhardtii_v5_6/Cre02.g142526 https://phytozome-next.jgi.doe.gov/jbrowse/index.html?data=genomes%2FCreinhardtii_v5_6&loc=Cre02.g142526	Cre02.g142526	(1 of 2) PTHR22797 - CARD6/NUCLEOLAR PROTEIN 3	https://phytozome-next.jgi.doe.gov/report/gene/Creinhardtii_v5_6/Cre02.g142526	https://phytozome-next.jgi.doe.gov/jbrowse/index.html?data=genomes%2FCreinhardtii_v5_6&loc=Cre02.g142526
C.reinhardtii v5.6	https://phytozome-next.jgi.doe.gov/report/gene/Creinhardtii_v5_6/Cre02.g142566 https://phytozome-next.jgi.doe.gov/jbrowse/index.html?data=genomes%2FCreinhardtii_v5_6&loc=Cre02.g142566	Cre02.g142566		https://phytozome-next.jgi.doe.gov/report/gene/Creinhardtii_v5_6/Cre02.g142566	https://phytozome-next.jgi.doe.gov/jbrowse/index.html?data=genomes%2FCreinhardtii_v5_6&loc=Cre02.g142566
C.reinhardtii v5.6	https://phytozome-next.jgi.doe.gov/report/gene/Creinhardtii_v5_6/Cre02.g142601 https://phytozome-next.jgi.doe.gov/jbrowse/index.html?data=genomes%2FCreinhardtii_v5_6&loc=Cre02.g142601	Cre02.g142601		https://phytozome-next.jgi.doe.gov/report/gene/Creinhardtii_v5_6/Cre02.g142601	https://phytozome-next.jgi.doe.gov/jbrowse/index.html?data=genomes%2FCreinhardtii_v5_6&loc=Cre02.g142601
C.reinhardtii v5.6	https://phytozome-next.jgi.doe.gov/report/gene/Creinhardtii_v5_6/Cre02.g142687 https://phytozome-next.jgi.doe.gov/jbrowse/index.html?data=genomes%2FCreinhardtii_v5_6&loc=Cre02.g142687	Cre02.g142687	Flagellar Associated Protein 332	https://phytozome-next.jgi.doe.gov/report/gene/Creinhardtii_v5_6/Cre02.g142687	https://phytozome-next.jgi.doe.gov/jbrowse/index.html?data=genomes%2FCreinhardtii_v5_6&loc=Cre02.g142687
C.reinhardtii v5.6	https://phytozome-next.jgi.doe.gov/report/gene/Creinhardtii_v5_6/Cre02.g142907 https://phytozome-next.jgi.doe.gov/jbrowse/index.html?data=genomes%2FCreinhardtii_v5_6&loc=Cre02.g142907	Cre02.g142907	(1 of 6) PTHR10666//PTHR10666:SF57 - UBIQUITIN // MCG1031578	https://phytozome-next.jgi.doe.gov/report/gene/Creinhardtii_v5_6/Cre02.g142907	https://phytozome-next.jgi.doe.gov/jbrowse/index.html?data=genomes%2FCreinhardtii_v5_6&loc=Cre02.g142907
C.reinhardtii v5.6	https://phytozome-next.jgi.doe.gov/report/gene/Creinhardtii_v5_6/Cre02.g142947 https://phytozome-next.jgi.doe.gov/jbrowse/index.html?data=genomes%2FCreinhardtii_v5_6&loc=Cre02.g142947	Cre02.g142947	Chlamydomonas-specific family U protein	https://phytozome-next.jgi.doe.gov/report/gene/Creinhardtii_v5_6/Cre02.g142947	https://phytozome-next.jgi.doe.gov/jbrowse/index.html?data=genomes%2FCreinhardtii_v5_6&loc=Cre02.g142947
C.reinhardtii v5.6	https://phytozome-next.jgi.doe.gov/report/gene/Creinhardtii_v5_6/Cre02.g143300 https://phytozome-next.jgi.doe.gov/jbrowse/index.html?data=genomes%2FCreinhardtii_v5_6&loc=Cre02.g143300	Cre02.g143300		https://phytozome-next.jgi.doe.gov/report/gene/Creinhardtii_v5_6/Cre02.g143300	https://phytozome-next.jgi.doe.gov/jbrowse/index.html?data=genomes%2FCreinhardtii_v5_6&loc=Cre02.g143300
C.reinhardtii v5.6	https://phytozome-next.jgi.doe.gov/report/gene/Creinhardtii_v5_6/Cre02.g143327 https://phytozome-next.jgi.doe.gov/jbrowse/index.html?data=genomes%2FCreinhardtii_v5_6&loc=Cre02.g143327	Cre02.g143327		https://phytozome-next.jgi.doe.gov/report/gene/Creinhardtii_v5_6/Cre02.g143327	https://phytozome-next.jgi.doe.gov/jbrowse/index.html?data=genomes%2FCreinhardtii_v5_6&loc=Cre02.g143327
C.reinhardtii v5.6	https://phytozome-next.jgi.doe.gov/report/gene/Creinhardtii_v5_6/Cre02.g143392 https://phytozome-next.jgi.doe.gov/jbrowse/index.html?data=genomes%2FCreinhardtii_v5_6&loc=Cre02.g143392	Cre02.g143392		https://phytozome-next.jgi.doe.gov/report/gene/Creinhardtii_v5_6/Cre02.g143392	https://phytozome-next.jgi.doe.gov/jbrowse/index.html?data=genomes%2FCreinhardtii_v5_6&loc=Cre02.g143392
C.reinhardtii v5.6	https://phytozome-next.jgi.doe.gov/report/gene/Creinhardtii_v5_6/Cre02.g143400 https://phytozome-next.jgi.doe.gov/jbrowse/index.html?data=genomes%2FCreinhardtii_v5_6&loc=Cre02.g143400	Cre02.g143400	3',5'-cyclic-nucleotide phosphodiesterase	https://phytozome-next.jgi.doe.gov/report/gene/Creinhardtii_v5_6/Cre02.g143400	https://phytozome-next.jgi.doe.gov/jbrowse/index.html?data=genomes%2FCreinhardtii_v5_6&loc=Cre02.g143400
C.reinhardtii v5.6	https://phytozome-next.jgi.doe.gov/report/gene/Creinhardtii_v5_6/Cre02.g143427 https://phytozome-next.jgi.doe.gov/jbrowse/index.html?data=genomes%2FCreinhardtii_v5_6&loc=Cre02.g143427	Cre02.g143427		https://phytozome-next.jgi.doe.gov/report/gene/Creinhardtii_v5_6/Cre02.g143427	https://phytozome-next.jgi.doe.gov/jbrowse/index.html?data=genomes%2FCreinhardtii_v5_6&loc=Cre02.g143427
C.reinhardtii v5.6	https://phytozome-next.jgi.doe.gov/report/gene/Creinhardtii_v5_6/Cre02.g143650 https://phytozome-next.jgi.doe.gov/jbrowse/index.html?data=genomes%2FCreinhardtii_v5_6&loc=Cre02.g143650	Cre02.g143650		https://phytozome-next.jgi.doe.gov/report/gene/Creinhardtii_v5_6/Cre02.g143650	https://phytozome-next.jgi.doe.gov/jbrowse/index.html?data=genomes%2FCreinhardtii_v5_6&loc=Cre02.g143650
C.reinhardtii v5.6	https://phytozome-next.jgi.doe.gov/report/gene/Creinhardtii_v5_6/Cre02.g143900 https://phytozome-next.jgi.doe.gov/jbrowse/index.html?data=genomes%2FCreinhardtii_v5_6&loc=Cre02.g143900	Cre02.g143900	(1 of 11) 3.1.1.5 - Lysophospholipase / Phospholipase B	https://phytozome-next.jgi.doe.gov/report/gene/Creinhardtii_v5_6/Cre02.g143900	https://phytozome-next.jgi.doe.gov/jbrowse/index.html?data=genomes%2FCreinhardtii_v5_6&loc=Cre02.g143900
C.reinhardtii v5.6	https://phytozome-next.jgi.doe.gov/report/gene/Creinhardtii_v5_6/Cre02.g144050 https://phytozome-next.jgi.doe.gov/jbrowse/index.html?data=genomes%2FCreinhardtii_v5_6&loc=Cre02.g144050	Cre02.g144050	Exostosin-like glycosyltransferase 36	https://phytozome-next.jgi.doe.gov/report/gene/Creinhardtii_v5_6/Cre02.g144050	https://phytozome-next.jgi.doe.gov/jbrowse/index.html?data=genomes%2FCreinhardtii_v5_6&loc=Cre02.g144050
C.reinhardtii v5.6	https://phytozome-next.jgi.doe.gov/report/gene/Creinhardtii_v5_6/Cre02.g144250 https://phytozome-next.jgi.doe.gov/jbrowse/index.html?data=genomes%2FCreinhardtii_v5_6&loc=Cre02.g144250	Cre02.g144250	Cytochrome P450, CYP4 superfamily	https://phytozome-next.jgi.doe.gov/report/gene/Creinhardtii_v5_6/Cre02.g144250	https://phytozome-next.jgi.doe.gov/jbrowse/index.html?data=genomes%2FCreinhardtii_v5_6&loc=Cre02.g144250
C.reinhardtii v5.6	https://phytozome-next.jgi.doe.gov/report/gene/Creinhardtii_v5_6/Cre02.g144300 https://phytozome-next.jgi.doe.gov/jbrowse/index.html?data=genomes%2FCreinhardtii_v5_6&loc=Cre02.g144300	Cre02.g144300	UDP-rhamnose/galactose transporter	https://phytozome-next.jgi.doe.gov/report/gene/Creinhardtii_v5_6/Cre02.g144300	https://phytozome-next.jgi.doe.gov/jbrowse/index.html?data=genomes%2FCreinhardtii_v5_6&loc=Cre02.g144300
C.reinhardtii v5.6	https://phytozome-next.jgi.doe.gov/report/gene/Creinhardtii_v5_6/Cre02.g144350 https://phytozome-next.jgi.doe.gov/jbrowse/index.html?data=genomes%2FCreinhardtii_v5_6&loc=Cre02.g144350	Cre02.g144350	Small Rab-related GTPase	https://phytozome-next.jgi.doe.gov/report/gene/Creinhardtii_v5_6/Cre02.g144350	https://phytozome-next.jgi.doe.gov/jbrowse/index.html?data=genomes%2FCreinhardtii_v5_6&loc=Cre02.g144350
C.reinhardtii v5.6	https://phytozome-next.jgi.doe.gov/report/gene/Creinhardtii_v5_6/Cre02.g145100 https://phytozome-next.jgi.doe.gov/jbrowse/index.html?data=genomes%2FCreinhardtii_v5_6&loc=Cre02.g145100	Cre02.g145100	Flagellar Associated Protein 39	https://phytozome-next.jgi.doe.gov/report/gene/Creinhardtii_v5_6/Cre02.g145100	https://phytozome-next.jgi.doe.gov/jbrowse/index.html?data=genomes%2FCreinhardtii_v5_6&loc=Cre02.g145100
C.reinhardtii v5.6	https://phytozome-next.jgi.doe.gov/report/gene/Creinhardtii_v5_6/Cre02.g145600 https://phytozome-next.jgi.doe.gov/jbrowse/index.html?data=genomes%2FCreinhardtii_v5_6&loc=Cre02.g145600	Cre02.g145600		https://phytozome-next.jgi.doe.gov/report/gene/Creinhardtii_v5_6/Cre02.g145600	https://phytozome-next.jgi.doe.gov/jbrowse/index.html?data=genomes%2FCreinhardtii_v5_6&loc=Cre02.g145600
C.reinhardtii v5.6	https://phytozome-next.jgi.doe.gov/report/gene/Creinhardtii_v5_6/Cre02.g145750 https://phytozome-next.jgi.doe.gov/jbrowse/index.html?data=genomes%2FCreinhardtii_v5_6&loc=Cre02.g145750	Cre02.g145750	Amino acid transporter	https://phytozome-next.jgi.doe.gov/report/gene/Creinhardtii_v5_6/Cre02.g145750	https://phytozome-next.jgi.doe.gov/jbrowse/index.html?data=genomes%2FCreinhardtii_v5_6&loc=Cre02.g145750
C.reinhardtii v5.6	https://phytozome-next.jgi.doe.gov/report/gene/Creinhardtii_v5_6/Cre02.g146450 https://phytozome-next.jgi.doe.gov/jbrowse/index.html?data=genomes%2FCreinhardtii_v5_6&loc=Cre02.g146450	Cre02.g146450	Adenylate/guanylate cyclase	https://phytozome-next.jgi.doe.gov/report/gene/Creinhardtii_v5_6/Cre02.g146450	https://phytozome-next.jgi.doe.gov/jbrowse/index.html?data=genomes%2FCreinhardtii_v5_6&loc=Cre02.g146450
C.reinhardtii v5.6	https://phytozome-next.jgi.doe.gov/report/gene/Creinhardtii_v5_6/Cre03.g144011 https://phytozome-next.jgi.doe.gov/jbrowse/index.html?data=genomes%2FCreinhardtii_v5_6&loc=Cre03.g144011	Cre03.g144011	(1 of 55) PF00069//PF07714 - Protein kinase domain (Pkinase) // Protein tyrosine kinase (Pkinase_Tyr)	https://phytozome-next.jgi.doe.gov/report/gene/Creinhardtii_v5_6/Cre03.g144011	https://phytozome-next.jgi.doe.gov/jbrowse/index.html?data=genomes%2FCreinhardtii_v5_6&loc=Cre03.g144011
C.reinhardtii v5.6	https://phytozome-next.jgi.doe.gov/report/gene/Creinhardtii_v5_6/Cre03.g144124 https://phytozome-next.jgi.doe.gov/jbrowse/index.html?data=genomes%2FCreinhardtii_v5_6&loc=Cre03.g144124	Cre03.g144124		https://phytozome-next.jgi.doe.gov/report/gene/Creinhardtii_v5_6/Cre03.g144124	https://phytozome-next.jgi.doe.gov/jbrowse/index.html?data=genomes%2FCreinhardtii_v5_6&loc=Cre03.g144124
C.reinhardtii v5.6	https://phytozome-next.jgi.doe.gov/report/gene/Creinhardtii_v5_6/Cre03.g144144 https://phytozome-next.jgi.doe.gov/jbrowse/index.html?data=genomes%2FCreinhardtii_v5_6&loc=Cre03.g144144	Cre03.g144144		https://phytozome-next.jgi.doe.gov/report/gene/Creinhardtii_v5_6/Cre03.g144144	https://phytozome-next.jgi.doe.gov/jbrowse/index.html?data=genomes%2FCreinhardtii_v5_6&loc=Cre03.g144144
C.reinhardtii v5.6	https://phytozome-next.jgi.doe.gov/report/gene/Creinhardtii_v5_6/Cre03.g144544 https://phytozome-next.jgi.doe.gov/jbrowse/index.html?data=genomes%2FCreinhardtii_v5_6&loc=Cre03.g144544	Cre03.g144544		https://phytozome-next.jgi.doe.gov/report/gene/Creinhardtii_v5_6/Cre03.g144544	https://phytozome-next.jgi.doe.gov/jbrowse/index.html?data=genomes%2FCreinhardtii_v5_6&loc=Cre03.g144544
C.reinhardtii v5.6	https://phytozome-next.jgi.doe.gov/report/gene/Creinhardtii_v5_6/Cre03.g144687 https://phytozome-next.jgi.doe.gov/jbrowse/index.html?data=genomes%2FCreinhardtii_v5_6&loc=Cre03.g144687	Cre03.g144687		https://phytozome-next.jgi.doe.gov/report/gene/Creinhardtii_v5_6/Cre03.g144687	https://phytozome-next.jgi.doe.gov/jbrowse/index.html?data=genomes%2FCreinhardtii_v5_6&loc=Cre03.g144687
C.reinhardtii v5.6	https://phytozome-next.jgi.doe.gov/report/gene/Creinhardtii_v5_6/Cre03.g144707 https://phytozome-next.jgi.doe.gov/jbrowse/index.html?data=genomes%2FCreinhardtii_v5_6&loc=Cre03.g144707	Cre03.g144707	(1 of 1) 5.4.2.2//5.4.2.8 - Phosphoglucomutase (alpha-D-glucose-1,6-bisphosphate-dependent) / Phosphoglucose mutase // Phosphomannomutase / Phosphomannose mutase	https://phytozome-next.jgi.doe.gov/report/gene/Creinhardtii_v5_6/Cre03.g144707	https://phytozome-next.jgi.doe.gov/jbrowse/index.html?data=genomes%2FCreinhardtii_v5_6&loc=Cre03.g144707
C.reinhardtii v5.6	https://phytozome-next.jgi.doe.gov/report/gene/Creinhardtii_v5_6/Cre03.g144787 https://phytozome-next.jgi.doe.gov/jbrowse/index.html?data=genomes%2FCreinhardtii_v5_6&loc=Cre03.g144787	Cre03.g144787	(1 of 10) 1.8.1.8 - Protein-disulfide reductase / Protein disulfide reductase	https://phytozome-next.jgi.doe.gov/report/gene/Creinhardtii_v5_6/Cre03.g144787	https://phytozome-next.jgi.doe.gov/jbrowse/index.html?data=genomes%2FCreinhardtii_v5_6&loc=Cre03.g144787
C.reinhardtii v5.6	https://phytozome-next.jgi.doe.gov/report/gene/Creinhardtii_v5_6/Cre03.g145487 https://phytozome-next.jgi.doe.gov/jbrowse/index.html?data=genomes%2FCreinhardtii_v5_6&loc=Cre03.g145487	Cre03.g145487	(1 of 14) KOG1003 - Actin filament-coating protein tropomyosin	https://phytozome-next.jgi.doe.gov/report/gene/Creinhardtii_v5_6/Cre03.g145487	https://phytozome-next.jgi.doe.gov/jbrowse/index.html?data=genomes%2FCreinhardtii_v5_6&loc=Cre03.g145487
C.reinhardtii v5.6	https://phytozome-next.jgi.doe.gov/report/gene/Creinhardtii_v5_6/Cre03.g145507 https://phytozome-next.jgi.doe.gov/jbrowse/index.html?data=genomes%2FCreinhardtii_v5_6&loc=Cre03.g145507	Cre03.g145507		https://phytozome-next.jgi.doe.gov/report/gene/Creinhardtii_v5_6/Cre03.g145507	https://phytozome-next.jgi.doe.gov/jbrowse/index.html?data=genomes%2FCreinhardtii_v5_6&loc=Cre03.g145507
C.reinhardtii v5.6	https://phytozome-next.jgi.doe.gov/report/gene/Creinhardtii_v5_6/Cre03.g145827 https://phytozome-next.jgi.doe.gov/jbrowse/index.html?data=genomes%2FCreinhardtii_v5_6&loc=Cre03.g145827	Cre03.g145827	(1 of 13) 3.4.21.62 - Subtilisin	https://phytozome-next.jgi.doe.gov/report/gene/Creinhardtii_v5_6/Cre03.g145827	https://phytozome-next.jgi.doe.gov/jbrowse/index.html?data=genomes%2FCreinhardtii_v5_6&loc=Cre03.g145827
C.reinhardtii v5.6	https://phytozome-next.jgi.doe.gov/report/gene/Creinhardtii_v5_6/Cre03.g145847 https://phytozome-next.jgi.doe.gov/jbrowse/index.html?data=genomes%2FCreinhardtii_v5_6&loc=Cre03.g145847	Cre03.g145847	(1 of 18) KOG4172 - Predicted E3 ubiquitin ligase	https://phytozome-next.jgi.doe.gov/report/gene/Creinhardtii_v5_6/Cre03.g145847	https://phytozome-next.jgi.doe.gov/jbrowse/index.html?data=genomes%2FCreinhardtii_v5_6&loc=Cre03.g145847
C.reinhardtii v5.6	https://phytozome-next.jgi.doe.gov/report/gene/Creinhardtii_v5_6/Cre03.g146167 https://phytozome-next.jgi.doe.gov/jbrowse/index.html?data=genomes%2FCreinhardtii_v5_6&loc=Cre03.g146167	Cre03.g146167	Predicted protein	https://phytozome-next.jgi.doe.gov/report/gene/Creinhardtii_v5_6/Cre03.g146167	https://phytozome-next.jgi.doe.gov/jbrowse/index.html?data=genomes%2FCreinhardtii_v5_6&loc=Cre03.g146167
C.reinhardtii v5.6	https://phytozome-next.jgi.doe.gov/report/gene/Creinhardtii_v5_6/Cre03.g146187 https://phytozome-next.jgi.doe.gov/jbrowse/index.html?data=genomes%2FCreinhardtii_v5_6&loc=Cre03.g146187	Cre03.g146187	(1 of 1) 1.2.1.38 - N-acetyl-gamma-glutamyl-phosphate reductase / NAGSA dehydrogenase	https://phytozome-next.jgi.doe.gov/report/gene/Creinhardtii_v5_6/Cre03.g146187	https://phytozome-next.jgi.doe.gov/jbrowse/index.html?data=genomes%2FCreinhardtii_v5_6&loc=Cre03.g146187
C.reinhardtii v5.6	https://phytozome-next.jgi.doe.gov/report/gene/Creinhardtii_v5_6/Cre03.g146227 https://phytozome-next.jgi.doe.gov/jbrowse/index.html?data=genomes%2FCreinhardtii_v5_6&loc=Cre03.g146227	Cre03.g146227		https://phytozome-next.jgi.doe.gov/report/gene/Creinhardtii_v5_6/Cre03.g146227	https://phytozome-next.jgi.doe.gov/jbrowse/index.html?data=genomes%2FCreinhardtii_v5_6&loc=Cre03.g146227
C.reinhardtii v5.6	https://phytozome-next.jgi.doe.gov/report/gene/Creinhardtii_v5_6/Cre03.g146307 https://phytozome-next.jgi.doe.gov/jbrowse/index.html?data=genomes%2FCreinhardtii_v5_6&loc=Cre03.g146307	Cre03.g146307	(1 of 16) PF13418 - Galactose oxidase, central domain (Kelch_4)	https://phytozome-next.jgi.doe.gov/report/gene/Creinhardtii_v5_6/Cre03.g146307	https://phytozome-next.jgi.doe.gov/jbrowse/index.html?data=genomes%2FCreinhardtii_v5_6&loc=Cre03.g146307
C.reinhardtii v5.6	https://phytozome-next.jgi.doe.gov/report/gene/Creinhardtii_v5_6/Cre03.g146327 https://phytozome-next.jgi.doe.gov/jbrowse/index.html?data=genomes%2FCreinhardtii_v5_6&loc=Cre03.g146327	Cre03.g146327	(1 of 14) PTHR15535//PTHR15535:SF23 - TRANSMEMBRANE PROTEIN 2-RELATED // SUBFAMILY NOT NAMED	https://phytozome-next.jgi.doe.gov/report/gene/Creinhardtii_v5_6/Cre03.g146327	https://phytozome-next.jgi.doe.gov/jbrowse/index.html?data=genomes%2FCreinhardtii_v5_6&loc=Cre03.g146327
C.reinhardtii v5.6	https://phytozome-next.jgi.doe.gov/report/gene/Creinhardtii_v5_6/Cre03.g146407 https://phytozome-next.jgi.doe.gov/jbrowse/index.html?data=genomes%2FCreinhardtii_v5_6&loc=Cre03.g146407	Cre03.g146407		https://phytozome-next.jgi.doe.gov/report/gene/Creinhardtii_v5_6/Cre03.g146407	https://phytozome-next.jgi.doe.gov/jbrowse/index.html?data=genomes%2FCreinhardtii_v5_6&loc=Cre03.g146407
C.reinhardtii v5.6	https://phytozome-next.jgi.doe.gov/report/gene/Creinhardtii_v5_6/Cre03.g146427 https://phytozome-next.jgi.doe.gov/jbrowse/index.html?data=genomes%2FCreinhardtii_v5_6&loc=Cre03.g146427	Cre03.g146427		https://phytozome-next.jgi.doe.gov/report/gene/Creinhardtii_v5_6/Cre03.g146427	https://phytozome-next.jgi.doe.gov/jbrowse/index.html?data=genomes%2FCreinhardtii_v5_6&loc=Cre03.g146427
C.reinhardtii v5.6	https://phytozome-next.jgi.doe.gov/report/gene/Creinhardtii_v5_6/Cre03.g149350 https://phytozome-next.jgi.doe.gov/jbrowse/index.html?data=genomes%2FCreinhardtii_v5_6&loc=Cre03.g149350	Cre03.g149350	RWP-RK transcription factor	https://phytozome-next.jgi.doe.gov/report/gene/Creinhardtii_v5_6/Cre03.g149350	https://phytozome-next.jgi.doe.gov/jbrowse/index.html?data=genomes%2FCreinhardtii_v5_6&loc=Cre03.g149350
C.reinhardtii v5.6	https://phytozome-next.jgi.doe.gov/report/gene/Creinhardtii_v5_6/Cre03.g149400 https://phytozome-next.jgi.doe.gov/jbrowse/index.html?data=genomes%2FCreinhardtii_v5_6&loc=Cre03.g149400	Cre03.g149400	RWP-RK transcription factor	https://phytozome-next.jgi.doe.gov/report/gene/Creinhardtii_v5_6/Cre03.g149400	https://phytozome-next.jgi.doe.gov/jbrowse/index.html?data=genomes%2FCreinhardtii_v5_6&loc=Cre03.g149400
C.reinhardtii v5.6	https://phytozome-next.jgi.doe.gov/report/gene/Creinhardtii_v5_6/Cre03.g150101 https://phytozome-next.jgi.doe.gov/jbrowse/index.html?data=genomes%2FCreinhardtii_v5_6&loc=Cre03.g150101	Cre03.g150101	Nitrate/nitrite transporter	https://phytozome-next.jgi.doe.gov/report/gene/Creinhardtii_v5_6/Cre03.g150101	https://phytozome-next.jgi.doe.gov/jbrowse/index.html?data=genomes%2FCreinhardtii_v5_6&loc=Cre03.g150101
C.reinhardtii v5.6	https://phytozome-next.jgi.doe.gov/report/gene/Creinhardtii_v5_6/Cre03.g150750 https://phytozome-next.jgi.doe.gov/jbrowse/index.html?data=genomes%2FCreinhardtii_v5_6&loc=Cre03.g150750	Cre03.g150750		https://phytozome-next.jgi.doe.gov/report/gene/Creinhardtii_v5_6/Cre03.g150750	https://phytozome-next.jgi.doe.gov/jbrowse/index.html?data=genomes%2FCreinhardtii_v5_6&loc=Cre03.g150750
C.reinhardtii v5.6	https://phytozome-next.jgi.doe.gov/report/gene/Creinhardtii_v5_6/Cre03.g151700 https://phytozome-next.jgi.doe.gov/jbrowse/index.html?data=genomes%2FCreinhardtii_v5_6&loc=Cre03.g151700	Cre03.g151700	Conserved in the Green Lineage	https://phytozome-next.jgi.doe.gov/report/gene/Creinhardtii_v5_6/Cre03.g151700	https://phytozome-next.jgi.doe.gov/jbrowse/index.html?data=genomes%2FCreinhardtii_v5_6&loc=Cre03.g151700
C.reinhardtii v5.6	https://phytozome-next.jgi.doe.gov/report/gene/Creinhardtii_v5_6/Cre03.g153250 https://phytozome-next.jgi.doe.gov/jbrowse/index.html?data=genomes%2FCreinhardtii_v5_6&loc=Cre03.g153250	Cre03.g153250		https://phytozome-next.jgi.doe.gov/report/gene/Creinhardtii_v5_6/Cre03.g153250	https://phytozome-next.jgi.doe.gov/jbrowse/index.html?data=genomes%2FCreinhardtii_v5_6&loc=Cre03.g153250
C.reinhardtii v5.6	https://phytozome-next.jgi.doe.gov/report/gene/Creinhardtii_v5_6/Cre03.g153600 https://phytozome-next.jgi.doe.gov/jbrowse/index.html?data=genomes%2FCreinhardtii_v5_6&loc=Cre03.g153600	Cre03.g153600		https://phytozome-next.jgi.doe.gov/report/gene/Creinhardtii_v5_6/Cre03.g153600	https://phytozome-next.jgi.doe.gov/jbrowse/index.html?data=genomes%2FCreinhardtii_v5_6&loc=Cre03.g153600
C.reinhardtii v5.6	https://phytozome-next.jgi.doe.gov/report/gene/Creinhardtii_v5_6/Cre03.g153650 https://phytozome-next.jgi.doe.gov/jbrowse/index.html?data=genomes%2FCreinhardtii_v5_6&loc=Cre03.g153650	Cre03.g153650		https://phytozome-next.jgi.doe.gov/report/gene/Creinhardtii_v5_6/Cre03.g153650	https://phytozome-next.jgi.doe.gov/jbrowse/index.html?data=genomes%2FCreinhardtii_v5_6&loc=Cre03.g153650
C.reinhardtii v5.6	https://phytozome-next.jgi.doe.gov/report/gene/Creinhardtii_v5_6/Cre03.g154800 https://phytozome-next.jgi.doe.gov/jbrowse/index.html?data=genomes%2FCreinhardtii_v5_6&loc=Cre03.g154800	Cre03.g154800	(1 of 100) PTHR12393:SF6 - SPHINGOMYELIN PHOSPHODIESTERASE 2	https://phytozome-next.jgi.doe.gov/report/gene/Creinhardtii_v5_6/Cre03.g154800	https://phytozome-next.jgi.doe.gov/jbrowse/index.html?data=genomes%2FCreinhardtii_v5_6&loc=Cre03.g154800
C.reinhardtii v5.6	https://phytozome-next.jgi.doe.gov/report/gene/Creinhardtii_v5_6/Cre03.g155200 https://phytozome-next.jgi.doe.gov/jbrowse/index.html?data=genomes%2FCreinhardtii_v5_6&loc=Cre03.g155200	Cre03.g155200	Chorismate mutase	https://phytozome-next.jgi.doe.gov/report/gene/Creinhardtii_v5_6/Cre03.g155200	https://phytozome-next.jgi.doe.gov/jbrowse/index.html?data=genomes%2FCreinhardtii_v5_6&loc=Cre03.g155200
C.reinhardtii v5.6	https://phytozome-next.jgi.doe.gov/report/gene/Creinhardtii_v5_6/Cre03.g155250 https://phytozome-next.jgi.doe.gov/jbrowse/index.html?data=genomes%2FCreinhardtii_v5_6&loc=Cre03.g155250	Cre03.g155250		https://phytozome-next.jgi.doe.gov/report/gene/Creinhardtii_v5_6/Cre03.g155250	https://phytozome-next.jgi.doe.gov/jbrowse/index.html?data=genomes%2FCreinhardtii_v5_6&loc=Cre03.g155250
C.reinhardtii v5.6	https://phytozome-next.jgi.doe.gov/report/gene/Creinhardtii_v5_6/Cre03.g155950 https://phytozome-next.jgi.doe.gov/jbrowse/index.html?data=genomes%2FCreinhardtii_v5_6&loc=Cre03.g155950	Cre03.g155950		https://phytozome-next.jgi.doe.gov/report/gene/Creinhardtii_v5_6/Cre03.g155950	https://phytozome-next.jgi.doe.gov/jbrowse/index.html?data=genomes%2FCreinhardtii_v5_6&loc=Cre03.g155950
C.reinhardtii v5.6	https://phytozome-next.jgi.doe.gov/report/gene/Creinhardtii_v5_6/Cre03.g155976 https://phytozome-next.jgi.doe.gov/jbrowse/index.html?data=genomes%2FCreinhardtii_v5_6&loc=Cre03.g155976	Cre03.g155976		https://phytozome-next.jgi.doe.gov/report/gene/Creinhardtii_v5_6/Cre03.g155976	https://phytozome-next.jgi.doe.gov/jbrowse/index.html?data=genomes%2FCreinhardtii_v5_6&loc=Cre03.g155976
C.reinhardtii v5.6	https://phytozome-next.jgi.doe.gov/report/gene/Creinhardtii_v5_6/Cre03.g156650 https://phytozome-next.jgi.doe.gov/jbrowse/index.html?data=genomes%2FCreinhardtii_v5_6&loc=Cre03.g156650	Cre03.g156650	(1 of 2) PF02816//PF13519 - Alpha-kinase family (Alpha_kinase) // von Willebrand factor type A domain (VWA_2)	https://phytozome-next.jgi.doe.gov/report/gene/Creinhardtii_v5_6/Cre03.g156650	https://phytozome-next.jgi.doe.gov/jbrowse/index.html?data=genomes%2FCreinhardtii_v5_6&loc=Cre03.g156650
C.reinhardtii v5.6	https://phytozome-next.jgi.doe.gov/report/gene/Creinhardtii_v5_6/Cre03.g156700 https://phytozome-next.jgi.doe.gov/jbrowse/index.html?data=genomes%2FCreinhardtii_v5_6&loc=Cre03.g156700	Cre03.g156700	Flagellar Associated Protein 185	https://phytozome-next.jgi.doe.gov/report/gene/Creinhardtii_v5_6/Cre03.g156700	https://phytozome-next.jgi.doe.gov/jbrowse/index.html?data=genomes%2FCreinhardtii_v5_6&loc=Cre03.g156700
C.reinhardtii v5.6	https://phytozome-next.jgi.doe.gov/report/gene/Creinhardtii_v5_6/Cre03.g156750 https://phytozome-next.jgi.doe.gov/jbrowse/index.html?data=genomes%2FCreinhardtii_v5_6&loc=Cre03.g156750	Cre03.g156750	T-complex protein 1, epsilon subunit	https://phytozome-next.jgi.doe.gov/report/gene/Creinhardtii_v5_6/Cre03.g156750	https://phytozome-next.jgi.doe.gov/jbrowse/index.html?data=genomes%2FCreinhardtii_v5_6&loc=Cre03.g156750
C.reinhardtii v5.6	https://phytozome-next.jgi.doe.gov/report/gene/Creinhardtii_v5_6/Cre03.g157200 https://phytozome-next.jgi.doe.gov/jbrowse/index.html?data=genomes%2FCreinhardtii_v5_6&loc=Cre03.g157200	Cre03.g157200	(1 of 12) 2.7.10.2//2.7.11.1 - Non-specific protein-tyrosine kinase / Cytoplasmic protein tyrosine kinase // Non-specific serine/threonine protein kinase / Threonine-specific protein kinase	https://phytozome-next.jgi.doe.gov/report/gene/Creinhardtii_v5_6/Cre03.g157200	https://phytozome-next.jgi.doe.gov/jbrowse/index.html?data=genomes%2FCreinhardtii_v5_6&loc=Cre03.g157200
C.reinhardtii v5.6	https://phytozome-next.jgi.doe.gov/report/gene/Creinhardtii_v5_6/Cre03.g157400 https://phytozome-next.jgi.doe.gov/jbrowse/index.html?data=genomes%2FCreinhardtii_v5_6&loc=Cre03.g157400	Cre03.g157400	(1 of 4) PTHR10217:SF509 - CNG CHANNEL-LIKE, ISOFORM E	https://phytozome-next.jgi.doe.gov/report/gene/Creinhardtii_v5_6/Cre03.g157400	https://phytozome-next.jgi.doe.gov/jbrowse/index.html?data=genomes%2FCreinhardtii_v5_6&loc=Cre03.g157400
C.reinhardtii v5.6	https://phytozome-next.jgi.doe.gov/report/gene/Creinhardtii_v5_6/Cre03.g157426 https://phytozome-next.jgi.doe.gov/jbrowse/index.html?data=genomes%2FCreinhardtii_v5_6&loc=Cre03.g157426	Cre03.g157426		https://phytozome-next.jgi.doe.gov/report/gene/Creinhardtii_v5_6/Cre03.g157426	https://phytozome-next.jgi.doe.gov/jbrowse/index.html?data=genomes%2FCreinhardtii_v5_6&loc=Cre03.g157426
C.reinhardtii v5.6	https://phytozome-next.jgi.doe.gov/report/gene/Creinhardtii_v5_6/Cre03.g157850 https://phytozome-next.jgi.doe.gov/jbrowse/index.html?data=genomes%2FCreinhardtii_v5_6&loc=Cre03.g157850	Cre03.g157850	Thioredoxin-like	https://phytozome-next.jgi.doe.gov/report/gene/Creinhardtii_v5_6/Cre03.g157850	https://phytozome-next.jgi.doe.gov/jbrowse/index.html?data=genomes%2FCreinhardtii_v5_6&loc=Cre03.g157850
C.reinhardtii v5.6	https://phytozome-next.jgi.doe.gov/report/gene/Creinhardtii_v5_6/Cre03.g157900 https://phytozome-next.jgi.doe.gov/jbrowse/index.html?data=genomes%2FCreinhardtii_v5_6&loc=Cre03.g157900	Cre03.g157900	(1 of 1) PTHR18937//PTHR18937:SF162 - STRUCTURAL MAINTENANCE OF CHROMOSOMES SMC FAMILY MEMBER // SUBFAMILY NOT NAMED	https://phytozome-next.jgi.doe.gov/report/gene/Creinhardtii_v5_6/Cre03.g157900	https://phytozome-next.jgi.doe.gov/jbrowse/index.html?data=genomes%2FCreinhardtii_v5_6&loc=Cre03.g157900
C.reinhardtii v5.6	https://phytozome-next.jgi.doe.gov/report/gene/Creinhardtii_v5_6/Cre03.g160200 https://phytozome-next.jgi.doe.gov/jbrowse/index.html?data=genomes%2FCreinhardtii_v5_6&loc=Cre03.g160200	Cre03.g160200	Prolyl 4-hydroxylase 12	https://phytozome-next.jgi.doe.gov/report/gene/Creinhardtii_v5_6/Cre03.g160200	https://phytozome-next.jgi.doe.gov/jbrowse/index.html?data=genomes%2FCreinhardtii_v5_6&loc=Cre03.g160200
C.reinhardtii v5.6	https://phytozome-next.jgi.doe.gov/report/gene/Creinhardtii_v5_6/Cre03.g160250 https://phytozome-next.jgi.doe.gov/jbrowse/index.html?data=genomes%2FCreinhardtii_v5_6&loc=Cre03.g160250	Cre03.g160250		https://phytozome-next.jgi.doe.gov/report/gene/Creinhardtii_v5_6/Cre03.g160250	https://phytozome-next.jgi.doe.gov/jbrowse/index.html?data=genomes%2FCreinhardtii_v5_6&loc=Cre03.g160250
C.reinhardtii v5.6	https://phytozome-next.jgi.doe.gov/report/gene/Creinhardtii_v5_6/Cre03.g160700 https://phytozome-next.jgi.doe.gov/jbrowse/index.html?data=genomes%2FCreinhardtii_v5_6&loc=Cre03.g160700	Cre03.g160700	(1 of 12) PF00320 - GATA zinc finger (GATA)	https://phytozome-next.jgi.doe.gov/report/gene/Creinhardtii_v5_6/Cre03.g160700	https://phytozome-next.jgi.doe.gov/jbrowse/index.html?data=genomes%2FCreinhardtii_v5_6&loc=Cre03.g160700
C.reinhardtii v5.6	https://phytozome-next.jgi.doe.gov/report/gene/Creinhardtii_v5_6/Cre03.g161050 https://phytozome-next.jgi.doe.gov/jbrowse/index.html?data=genomes%2FCreinhardtii_v5_6&loc=Cre03.g161050	Cre03.g161050	(1 of 1) K10732 - GINS complex subunit 1 (GINS1, PSF1)	https://phytozome-next.jgi.doe.gov/report/gene/Creinhardtii_v5_6/Cre03.g161050	https://phytozome-next.jgi.doe.gov/jbrowse/index.html?data=genomes%2FCreinhardtii_v5_6&loc=Cre03.g161050
C.reinhardtii v5.6	https://phytozome-next.jgi.doe.gov/report/gene/Creinhardtii_v5_6/Cre03.g161081 https://phytozome-next.jgi.doe.gov/jbrowse/index.html?data=genomes%2FCreinhardtii_v5_6&loc=Cre03.g161081	Cre03.g161081		https://phytozome-next.jgi.doe.gov/report/gene/Creinhardtii_v5_6/Cre03.g161081	https://phytozome-next.jgi.doe.gov/jbrowse/index.html?data=genomes%2FCreinhardtii_v5_6&loc=Cre03.g161081
C.reinhardtii v5.6	https://phytozome-next.jgi.doe.gov/report/gene/Creinhardtii_v5_6/Cre03.g162300 https://phytozome-next.jgi.doe.gov/jbrowse/index.html?data=genomes%2FCreinhardtii_v5_6&loc=Cre03.g162300	Cre03.g162300	Short-chain dehydrogenase/reductase	https://phytozome-next.jgi.doe.gov/report/gene/Creinhardtii_v5_6/Cre03.g162300	https://phytozome-next.jgi.doe.gov/jbrowse/index.html?data=genomes%2FCreinhardtii_v5_6&loc=Cre03.g162300
C.reinhardtii v5.6	https://phytozome-next.jgi.doe.gov/report/gene/Creinhardtii_v5_6/Cre03.g162333 https://phytozome-next.jgi.doe.gov/jbrowse/index.html?data=genomes%2FCreinhardtii_v5_6&loc=Cre03.g162333	Cre03.g162333	(1 of 18) KOG0061 - Transporter, ABC superfamily (Breast cancer resistance protein)	https://phytozome-next.jgi.doe.gov/report/gene/Creinhardtii_v5_6/Cre03.g162333	https://phytozome-next.jgi.doe.gov/jbrowse/index.html?data=genomes%2FCreinhardtii_v5_6&loc=Cre03.g162333
C.reinhardtii v5.6	https://phytozome-next.jgi.doe.gov/report/gene/Creinhardtii_v5_6/Cre03.g162500 https://phytozome-next.jgi.doe.gov/jbrowse/index.html?data=genomes%2FCreinhardtii_v5_6&loc=Cre03.g162500	Cre03.g162500	(1 of 17) PF12906 - RING-variant domain (RINGv)	https://phytozome-next.jgi.doe.gov/report/gene/Creinhardtii_v5_6/Cre03.g162500	https://phytozome-next.jgi.doe.gov/jbrowse/index.html?data=genomes%2FCreinhardtii_v5_6&loc=Cre03.g162500
C.reinhardtii v5.6	https://phytozome-next.jgi.doe.gov/report/gene/Creinhardtii_v5_6/Cre03.g162550 https://phytozome-next.jgi.doe.gov/jbrowse/index.html?data=genomes%2FCreinhardtii_v5_6&loc=Cre03.g162550	Cre03.g162550	methylthioadenosine nucleosidase	https://phytozome-next.jgi.doe.gov/report/gene/Creinhardtii_v5_6/Cre03.g162550	https://phytozome-next.jgi.doe.gov/jbrowse/index.html?data=genomes%2FCreinhardtii_v5_6&loc=Cre03.g162550
C.reinhardtii v5.6	https://phytozome-next.jgi.doe.gov/report/gene/Creinhardtii_v5_6/Cre03.g162800 https://phytozome-next.jgi.doe.gov/jbrowse/index.html?data=genomes%2FCreinhardtii_v5_6&loc=Cre03.g162800	Cre03.g162800	Low-CO2-inducible membrane protein	https://phytozome-next.jgi.doe.gov/report/gene/Creinhardtii_v5_6/Cre03.g162800	https://phytozome-next.jgi.doe.gov/jbrowse/index.html?data=genomes%2FCreinhardtii_v5_6&loc=Cre03.g162800
C.reinhardtii v5.6	https://phytozome-next.jgi.doe.gov/report/gene/Creinhardtii_v5_6/Cre03.g163550 https://phytozome-next.jgi.doe.gov/jbrowse/index.html?data=genomes%2FCreinhardtii_v5_6&loc=Cre03.g163550	Cre03.g163550	(1 of 2) 4.2.1.130 - D-lactate dehydratase / Glyoxylase III	https://phytozome-next.jgi.doe.gov/report/gene/Creinhardtii_v5_6/Cre03.g163550	https://phytozome-next.jgi.doe.gov/jbrowse/index.html?data=genomes%2FCreinhardtii_v5_6&loc=Cre03.g163550
C.reinhardtii v5.6	https://phytozome-next.jgi.doe.gov/report/gene/Creinhardtii_v5_6/Cre03.g163600 https://phytozome-next.jgi.doe.gov/jbrowse/index.html?data=genomes%2FCreinhardtii_v5_6&loc=Cre03.g163600	Cre03.g163600		https://phytozome-next.jgi.doe.gov/report/gene/Creinhardtii_v5_6/Cre03.g163600	https://phytozome-next.jgi.doe.gov/jbrowse/index.html?data=genomes%2FCreinhardtii_v5_6&loc=Cre03.g163600
C.reinhardtii v5.6	https://phytozome-next.jgi.doe.gov/report/gene/Creinhardtii_v5_6/Cre03.g164750 https://phytozome-next.jgi.doe.gov/jbrowse/index.html?data=genomes%2FCreinhardtii_v5_6&loc=Cre03.g164750	Cre03.g164750		https://phytozome-next.jgi.doe.gov/report/gene/Creinhardtii_v5_6/Cre03.g164750	https://phytozome-next.jgi.doe.gov/jbrowse/index.html?data=genomes%2FCreinhardtii_v5_6&loc=Cre03.g164750
C.reinhardtii v5.6	https://phytozome-next.jgi.doe.gov/report/gene/Creinhardtii_v5_6/Cre03.g165186 https://phytozome-next.jgi.doe.gov/jbrowse/index.html?data=genomes%2FCreinhardtii_v5_6&loc=Cre03.g165186	Cre03.g165186		https://phytozome-next.jgi.doe.gov/report/gene/Creinhardtii_v5_6/Cre03.g165186	https://phytozome-next.jgi.doe.gov/jbrowse/index.html?data=genomes%2FCreinhardtii_v5_6&loc=Cre03.g165186
C.reinhardtii v5.6	https://phytozome-next.jgi.doe.gov/report/gene/Creinhardtii_v5_6/Cre03.g165500 https://phytozome-next.jgi.doe.gov/jbrowse/index.html?data=genomes%2FCreinhardtii_v5_6&loc=Cre03.g165500	Cre03.g165500		https://phytozome-next.jgi.doe.gov/report/gene/Creinhardtii_v5_6/Cre03.g165500	https://phytozome-next.jgi.doe.gov/jbrowse/index.html?data=genomes%2FCreinhardtii_v5_6&loc=Cre03.g165500
C.reinhardtii v5.6	https://phytozome-next.jgi.doe.gov/report/gene/Creinhardtii_v5_6/Cre03.g165750 https://phytozome-next.jgi.doe.gov/jbrowse/index.html?data=genomes%2FCreinhardtii_v5_6&loc=Cre03.g165750	Cre03.g165750	(1 of 1) K03018 - DNA-directed RNA polymerase III subunit RPC1 (RPC1, POLR3A)	https://phytozome-next.jgi.doe.gov/report/gene/Creinhardtii_v5_6/Cre03.g165750	https://phytozome-next.jgi.doe.gov/jbrowse/index.html?data=genomes%2FCreinhardtii_v5_6&loc=Cre03.g165750
C.reinhardtii v5.6	https://phytozome-next.jgi.doe.gov/report/gene/Creinhardtii_v5_6/Cre03.g165801 https://phytozome-next.jgi.doe.gov/jbrowse/index.html?data=genomes%2FCreinhardtii_v5_6&loc=Cre03.g165801	Cre03.g165801	(1 of 55) PF00651 - BTB/POZ domain (BTB)	https://phytozome-next.jgi.doe.gov/report/gene/Creinhardtii_v5_6/Cre03.g165801	https://phytozome-next.jgi.doe.gov/jbrowse/index.html?data=genomes%2FCreinhardtii_v5_6&loc=Cre03.g165801
C.reinhardtii v5.6	https://phytozome-next.jgi.doe.gov/report/gene/Creinhardtii_v5_6/Cre03.g165976 https://phytozome-next.jgi.doe.gov/jbrowse/index.html?data=genomes%2FCreinhardtii_v5_6&loc=Cre03.g165976	Cre03.g165976		https://phytozome-next.jgi.doe.gov/report/gene/Creinhardtii_v5_6/Cre03.g165976	https://phytozome-next.jgi.doe.gov/jbrowse/index.html?data=genomes%2FCreinhardtii_v5_6&loc=Cre03.g165976
C.reinhardtii v5.6	https://phytozome-next.jgi.doe.gov/report/gene/Creinhardtii_v5_6/Cre03.g167712 https://phytozome-next.jgi.doe.gov/jbrowse/index.html?data=genomes%2FCreinhardtii_v5_6&loc=Cre03.g167712	Cre03.g167712	(1 of 2) PTHR19297//PTHR19297:SF85 - GLYCOSYLTRANSFERASE 14 FAMILY MEMBER // SUBFAMILY NOT NAMED	https://phytozome-next.jgi.doe.gov/report/gene/Creinhardtii_v5_6/Cre03.g167712	https://phytozome-next.jgi.doe.gov/jbrowse/index.html?data=genomes%2FCreinhardtii_v5_6&loc=Cre03.g167712
C.reinhardtii v5.6	https://phytozome-next.jgi.doe.gov/report/gene/Creinhardtii_v5_6/Cre03.g168400 https://phytozome-next.jgi.doe.gov/jbrowse/index.html?data=genomes%2FCreinhardtii_v5_6&loc=Cre03.g168400	Cre03.g168400		https://phytozome-next.jgi.doe.gov/report/gene/Creinhardtii_v5_6/Cre03.g168400	https://phytozome-next.jgi.doe.gov/jbrowse/index.html?data=genomes%2FCreinhardtii_v5_6&loc=Cre03.g168400
C.reinhardtii v5.6	https://phytozome-next.jgi.doe.gov/report/gene/Creinhardtii_v5_6/Cre03.g168450 https://phytozome-next.jgi.doe.gov/jbrowse/index.html?data=genomes%2FCreinhardtii_v5_6&loc=Cre03.g168450	Cre03.g168450	T-complex protein 1, theta subunit	https://phytozome-next.jgi.doe.gov/report/gene/Creinhardtii_v5_6/Cre03.g168450	https://phytozome-next.jgi.doe.gov/jbrowse/index.html?data=genomes%2FCreinhardtii_v5_6&loc=Cre03.g168450
C.reinhardtii v5.6	https://phytozome-next.jgi.doe.gov/report/gene/Creinhardtii_v5_6/Cre03.g168600 https://phytozome-next.jgi.doe.gov/jbrowse/index.html?data=genomes%2FCreinhardtii_v5_6&loc=Cre03.g168600	Cre03.g168600	(1 of 2) PTHR13890:SF0 - MAGNESIUM TRANSPORTER MRS2 HOMOLOG, MITOCHONDRIAL	https://phytozome-next.jgi.doe.gov/report/gene/Creinhardtii_v5_6/Cre03.g168600	https://phytozome-next.jgi.doe.gov/jbrowse/index.html?data=genomes%2FCreinhardtii_v5_6&loc=Cre03.g168600
C.reinhardtii v5.6	https://phytozome-next.jgi.doe.gov/report/gene/Creinhardtii_v5_6/Cre03.g169400 https://phytozome-next.jgi.doe.gov/jbrowse/index.html?data=genomes%2FCreinhardtii_v5_6&loc=Cre03.g169400	Cre03.g169400	UDP-glucuronic acid decarboxylase for UDP-Xylose synthesis	https://phytozome-next.jgi.doe.gov/report/gene/Creinhardtii_v5_6/Cre03.g169400	https://phytozome-next.jgi.doe.gov/jbrowse/index.html?data=genomes%2FCreinhardtii_v5_6&loc=Cre03.g169400
C.reinhardtii v5.6	https://phytozome-next.jgi.doe.gov/report/gene/Creinhardtii_v5_6/Cre03.g171650 https://phytozome-next.jgi.doe.gov/jbrowse/index.html?data=genomes%2FCreinhardtii_v5_6&loc=Cre03.g171650	Cre03.g171650	DEAD/DEAH box helicase	https://phytozome-next.jgi.doe.gov/report/gene/Creinhardtii_v5_6/Cre03.g171650	https://phytozome-next.jgi.doe.gov/jbrowse/index.html?data=genomes%2FCreinhardtii_v5_6&loc=Cre03.g171650
C.reinhardtii v5.6	https://phytozome-next.jgi.doe.gov/report/gene/Creinhardtii_v5_6/Cre03.g171700 https://phytozome-next.jgi.doe.gov/jbrowse/index.html?data=genomes%2FCreinhardtii_v5_6&loc=Cre03.g171700	Cre03.g171700	(1 of 1) 1.2.1.50 - Long-chain-fatty-acyl-CoA reductase / Acyl-CoA reductase	https://phytozome-next.jgi.doe.gov/report/gene/Creinhardtii_v5_6/Cre03.g171700	https://phytozome-next.jgi.doe.gov/jbrowse/index.html?data=genomes%2FCreinhardtii_v5_6&loc=Cre03.g171700
C.reinhardtii v5.6	https://phytozome-next.jgi.doe.gov/report/gene/Creinhardtii_v5_6/Cre03.g173050 https://phytozome-next.jgi.doe.gov/jbrowse/index.html?data=genomes%2FCreinhardtii_v5_6&loc=Cre03.g173050	Cre03.g173050		https://phytozome-next.jgi.doe.gov/report/gene/Creinhardtii_v5_6/Cre03.g173050	https://phytozome-next.jgi.doe.gov/jbrowse/index.html?data=genomes%2FCreinhardtii_v5_6&loc=Cre03.g173050
C.reinhardtii v5.6	https://phytozome-next.jgi.doe.gov/report/gene/Creinhardtii_v5_6/Cre03.g173100 https://phytozome-next.jgi.doe.gov/jbrowse/index.html?data=genomes%2FCreinhardtii_v5_6&loc=Cre03.g173100	Cre03.g173100	(1 of 3) 3.2.1.39 - Glucan endo-1,3-beta-D-glucosidase / Laminarinase	https://phytozome-next.jgi.doe.gov/report/gene/Creinhardtii_v5_6/Cre03.g173100	https://phytozome-next.jgi.doe.gov/jbrowse/index.html?data=genomes%2FCreinhardtii_v5_6&loc=Cre03.g173100
C.reinhardtii v5.6	https://phytozome-next.jgi.doe.gov/report/gene/Creinhardtii_v5_6/Cre03.g173900 https://phytozome-next.jgi.doe.gov/jbrowse/index.html?data=genomes%2FCreinhardtii_v5_6&loc=Cre03.g173900	Cre03.g173900	(1 of 1) PTHR22996 - MAHOGUNIN	https://phytozome-next.jgi.doe.gov/report/gene/Creinhardtii_v5_6/Cre03.g173900	https://phytozome-next.jgi.doe.gov/jbrowse/index.html?data=genomes%2FCreinhardtii_v5_6&loc=Cre03.g173900
C.reinhardtii v5.6	https://phytozome-next.jgi.doe.gov/report/gene/Creinhardtii_v5_6/Cre03.g173950 https://phytozome-next.jgi.doe.gov/jbrowse/index.html?data=genomes%2FCreinhardtii_v5_6&loc=Cre03.g173950	Cre03.g173950	(1 of 3) PF08495 - FIST N domain (FIST)	https://phytozome-next.jgi.doe.gov/report/gene/Creinhardtii_v5_6/Cre03.g173950	https://phytozome-next.jgi.doe.gov/jbrowse/index.html?data=genomes%2FCreinhardtii_v5_6&loc=Cre03.g173950
C.reinhardtii v5.6	https://phytozome-next.jgi.doe.gov/report/gene/Creinhardtii_v5_6/Cre03.g176200 https://phytozome-next.jgi.doe.gov/jbrowse/index.html?data=genomes%2FCreinhardtii_v5_6&loc=Cre03.g176200	Cre03.g176200	(1 of 1) PTHR22904//PTHR22904:SF364 - TPR REPEAT CONTAINING PROTEIN // SUBFAMILY NOT NAMED	https://phytozome-next.jgi.doe.gov/report/gene/Creinhardtii_v5_6/Cre03.g176200	https://phytozome-next.jgi.doe.gov/jbrowse/index.html?data=genomes%2FCreinhardtii_v5_6&loc=Cre03.g176200
C.reinhardtii v5.6	https://phytozome-next.jgi.doe.gov/report/gene/Creinhardtii_v5_6/Cre03.g176250 https://phytozome-next.jgi.doe.gov/jbrowse/index.html?data=genomes%2FCreinhardtii_v5_6&loc=Cre03.g176250	Cre03.g176250	Vacuolar ATP synthase subunit D	https://phytozome-next.jgi.doe.gov/report/gene/Creinhardtii_v5_6/Cre03.g176250	https://phytozome-next.jgi.doe.gov/jbrowse/index.html?data=genomes%2FCreinhardtii_v5_6&loc=Cre03.g176250
C.reinhardtii v5.6	https://phytozome-next.jgi.doe.gov/report/gene/Creinhardtii_v5_6/Cre03.g176350 https://phytozome-next.jgi.doe.gov/jbrowse/index.html?data=genomes%2FCreinhardtii_v5_6&loc=Cre03.g176350	Cre03.g176350	plastid lipid associated protein	https://phytozome-next.jgi.doe.gov/report/gene/Creinhardtii_v5_6/Cre03.g176350	https://phytozome-next.jgi.doe.gov/jbrowse/index.html?data=genomes%2FCreinhardtii_v5_6&loc=Cre03.g176350
C.reinhardtii v5.6	https://phytozome-next.jgi.doe.gov/report/gene/Creinhardtii_v5_6/Cre03.g177700 https://phytozome-next.jgi.doe.gov/jbrowse/index.html?data=genomes%2FCreinhardtii_v5_6&loc=Cre03.g177700	Cre03.g177700	transcription factor regulating nitrogen metabolism	https://phytozome-next.jgi.doe.gov/report/gene/Creinhardtii_v5_6/Cre03.g177700	https://phytozome-next.jgi.doe.gov/jbrowse/index.html?data=genomes%2FCreinhardtii_v5_6&loc=Cre03.g177700
C.reinhardtii v5.6	https://phytozome-next.jgi.doe.gov/report/gene/Creinhardtii_v5_6/Cre03.g177800 https://phytozome-next.jgi.doe.gov/jbrowse/index.html?data=genomes%2FCreinhardtii_v5_6&loc=Cre03.g177800	Cre03.g177800	(1 of 11) PTHR31867//PTHR31867:SF1 - FAMILY NOT NAMED // EXPANSIN-A1-RELATED	https://phytozome-next.jgi.doe.gov/report/gene/Creinhardtii_v5_6/Cre03.g177800	https://phytozome-next.jgi.doe.gov/jbrowse/index.html?data=genomes%2FCreinhardtii_v5_6&loc=Cre03.g177800
C.reinhardtii v5.6	https://phytozome-next.jgi.doe.gov/report/gene/Creinhardtii_v5_6/Cre03.g179880 https://phytozome-next.jgi.doe.gov/jbrowse/index.html?data=genomes%2FCreinhardtii_v5_6&loc=Cre03.g179880	Cre03.g179880		https://phytozome-next.jgi.doe.gov/report/gene/Creinhardtii_v5_6/Cre03.g179880	https://phytozome-next.jgi.doe.gov/jbrowse/index.html?data=genomes%2FCreinhardtii_v5_6&loc=Cre03.g179880
C.reinhardtii v5.6	https://phytozome-next.jgi.doe.gov/report/gene/Creinhardtii_v5_6/Cre03.g179901 https://phytozome-next.jgi.doe.gov/jbrowse/index.html?data=genomes%2FCreinhardtii_v5_6&loc=Cre03.g179901	Cre03.g179901		https://phytozome-next.jgi.doe.gov/report/gene/Creinhardtii_v5_6/Cre03.g179901	https://phytozome-next.jgi.doe.gov/jbrowse/index.html?data=genomes%2FCreinhardtii_v5_6&loc=Cre03.g179901
C.reinhardtii v5.6	https://phytozome-next.jgi.doe.gov/report/gene/Creinhardtii_v5_6/Cre03.g181800 https://phytozome-next.jgi.doe.gov/jbrowse/index.html?data=genomes%2FCreinhardtii_v5_6&loc=Cre03.g181800	Cre03.g181800		https://phytozome-next.jgi.doe.gov/report/gene/Creinhardtii_v5_6/Cre03.g181800	https://phytozome-next.jgi.doe.gov/jbrowse/index.html?data=genomes%2FCreinhardtii_v5_6&loc=Cre03.g181800
C.reinhardtii v5.6	https://phytozome-next.jgi.doe.gov/report/gene/Creinhardtii_v5_6/Cre03.g181900 https://phytozome-next.jgi.doe.gov/jbrowse/index.html?data=genomes%2FCreinhardtii_v5_6&loc=Cre03.g181900	Cre03.g181900		https://phytozome-next.jgi.doe.gov/report/gene/Creinhardtii_v5_6/Cre03.g181900	https://phytozome-next.jgi.doe.gov/jbrowse/index.html?data=genomes%2FCreinhardtii_v5_6&loc=Cre03.g181900
C.reinhardtii v5.6	https://phytozome-next.jgi.doe.gov/report/gene/Creinhardtii_v5_6/Cre03.g182200 https://phytozome-next.jgi.doe.gov/jbrowse/index.html?data=genomes%2FCreinhardtii_v5_6&loc=Cre03.g182200	Cre03.g182200	(1 of 25) PTHR11017//PTHR11017:SF145 - LEUCINE-RICH REPEAT-CONTAINING PROTEIN // SUBFAMILY NOT NAMED	https://phytozome-next.jgi.doe.gov/report/gene/Creinhardtii_v5_6/Cre03.g182200	https://phytozome-next.jgi.doe.gov/jbrowse/index.html?data=genomes%2FCreinhardtii_v5_6&loc=Cre03.g182200
C.reinhardtii v5.6	https://phytozome-next.jgi.doe.gov/report/gene/Creinhardtii_v5_6/Cre03.g182700 https://phytozome-next.jgi.doe.gov/jbrowse/index.html?data=genomes%2FCreinhardtii_v5_6&loc=Cre03.g182700	Cre03.g182700	(1 of 1) PTHR31832:SF3 - B-BOX ZINC FINGER PROTEIN 20	https://phytozome-next.jgi.doe.gov/report/gene/Creinhardtii_v5_6/Cre03.g182700	https://phytozome-next.jgi.doe.gov/jbrowse/index.html?data=genomes%2FCreinhardtii_v5_6&loc=Cre03.g182700
C.reinhardtii v5.6	https://phytozome-next.jgi.doe.gov/report/gene/Creinhardtii_v5_6/Cre03.g182750 https://phytozome-next.jgi.doe.gov/jbrowse/index.html?data=genomes%2FCreinhardtii_v5_6&loc=Cre03.g182750	Cre03.g182750	(1 of 2) KOG3774 - Uncharacterized conserved protein Lama	https://phytozome-next.jgi.doe.gov/report/gene/Creinhardtii_v5_6/Cre03.g182750	https://phytozome-next.jgi.doe.gov/jbrowse/index.html?data=genomes%2FCreinhardtii_v5_6&loc=Cre03.g182750
C.reinhardtii v5.6	https://phytozome-next.jgi.doe.gov/report/gene/Creinhardtii_v5_6/Cre03.g184651 https://phytozome-next.jgi.doe.gov/jbrowse/index.html?data=genomes%2FCreinhardtii_v5_6&loc=Cre03.g184651	Cre03.g184651	DNA recombination protein	https://phytozome-next.jgi.doe.gov/report/gene/Creinhardtii_v5_6/Cre03.g184651	https://phytozome-next.jgi.doe.gov/jbrowse/index.html?data=genomes%2FCreinhardtii_v5_6&loc=Cre03.g184651
C.reinhardtii v5.6	https://phytozome-next.jgi.doe.gov/report/gene/Creinhardtii_v5_6/Cre03.g184700 https://phytozome-next.jgi.doe.gov/jbrowse/index.html?data=genomes%2FCreinhardtii_v5_6&loc=Cre03.g184700	Cre03.g184700	(1 of 1) PTHR31810:SF6 - METACASPASE-4-RELATED	https://phytozome-next.jgi.doe.gov/report/gene/Creinhardtii_v5_6/Cre03.g184700	https://phytozome-next.jgi.doe.gov/jbrowse/index.html?data=genomes%2FCreinhardtii_v5_6&loc=Cre03.g184700
C.reinhardtii v5.6	https://phytozome-next.jgi.doe.gov/report/gene/Creinhardtii_v5_6/Cre03.g189350 https://phytozome-next.jgi.doe.gov/jbrowse/index.html?data=genomes%2FCreinhardtii_v5_6&loc=Cre03.g189350	Cre03.g189350		https://phytozome-next.jgi.doe.gov/report/gene/Creinhardtii_v5_6/Cre03.g189350	https://phytozome-next.jgi.doe.gov/jbrowse/index.html?data=genomes%2FCreinhardtii_v5_6&loc=Cre03.g189350
C.reinhardtii v5.6	https://phytozome-next.jgi.doe.gov/report/gene/Creinhardtii_v5_6/Cre03.g190400 https://phytozome-next.jgi.doe.gov/jbrowse/index.html?data=genomes%2FCreinhardtii_v5_6&loc=Cre03.g190400	Cre03.g190400		https://phytozome-next.jgi.doe.gov/report/gene/Creinhardtii_v5_6/Cre03.g190400	https://phytozome-next.jgi.doe.gov/jbrowse/index.html?data=genomes%2FCreinhardtii_v5_6&loc=Cre03.g190400
C.reinhardtii v5.6	https://phytozome-next.jgi.doe.gov/report/gene/Creinhardtii_v5_6/Cre03.g190500 https://phytozome-next.jgi.doe.gov/jbrowse/index.html?data=genomes%2FCreinhardtii_v5_6&loc=Cre03.g190500	Cre03.g190500	Glucosidase IIa	https://phytozome-next.jgi.doe.gov/report/gene/Creinhardtii_v5_6/Cre03.g190500	https://phytozome-next.jgi.doe.gov/jbrowse/index.html?data=genomes%2FCreinhardtii_v5_6&loc=Cre03.g190500
C.reinhardtii v5.6	https://phytozome-next.jgi.doe.gov/report/gene/Creinhardtii_v5_6/Cre03.g190550 https://phytozome-next.jgi.doe.gov/jbrowse/index.html?data=genomes%2FCreinhardtii_v5_6&loc=Cre03.g190550	Cre03.g190550	(1 of 1) PTHR12809:SF2 - MEDIATOR OF RNA POLYMERASE II TRANSCRIPTION SUBUNIT 14	https://phytozome-next.jgi.doe.gov/report/gene/Creinhardtii_v5_6/Cre03.g190550	https://phytozome-next.jgi.doe.gov/jbrowse/index.html?data=genomes%2FCreinhardtii_v5_6&loc=Cre03.g190550
C.reinhardtii v5.6	https://phytozome-next.jgi.doe.gov/report/gene/Creinhardtii_v5_6/Cre03.g191776 https://phytozome-next.jgi.doe.gov/jbrowse/index.html?data=genomes%2FCreinhardtii_v5_6&loc=Cre03.g191776	Cre03.g191776		https://phytozome-next.jgi.doe.gov/report/gene/Creinhardtii_v5_6/Cre03.g191776	https://phytozome-next.jgi.doe.gov/jbrowse/index.html?data=genomes%2FCreinhardtii_v5_6&loc=Cre03.g191776
C.reinhardtii v5.6	https://phytozome-next.jgi.doe.gov/report/gene/Creinhardtii_v5_6/Cre03.g193600 https://phytozome-next.jgi.doe.gov/jbrowse/index.html?data=genomes%2FCreinhardtii_v5_6&loc=Cre03.g193600	Cre03.g193600	(1 of 4) 2.7.11.13 - Protein kinase C / PKC	https://phytozome-next.jgi.doe.gov/report/gene/Creinhardtii_v5_6/Cre03.g193600	https://phytozome-next.jgi.doe.gov/jbrowse/index.html?data=genomes%2FCreinhardtii_v5_6&loc=Cre03.g193600
C.reinhardtii v5.6	https://phytozome-next.jgi.doe.gov/report/gene/Creinhardtii_v5_6/Cre03.g194050 https://phytozome-next.jgi.doe.gov/jbrowse/index.html?data=genomes%2FCreinhardtii_v5_6&loc=Cre03.g194050	Cre03.g194050	(1 of 100) PTHR12393:SF6 - SPHINGOMYELIN PHOSPHODIESTERASE 2	https://phytozome-next.jgi.doe.gov/report/gene/Creinhardtii_v5_6/Cre03.g194050	https://phytozome-next.jgi.doe.gov/jbrowse/index.html?data=genomes%2FCreinhardtii_v5_6&loc=Cre03.g194050
C.reinhardtii v5.6	https://phytozome-next.jgi.doe.gov/report/gene/Creinhardtii_v5_6/Cre03.g194200 https://phytozome-next.jgi.doe.gov/jbrowse/index.html?data=genomes%2FCreinhardtii_v5_6&loc=Cre03.g194200	Cre03.g194200	Pyruvate dehydrogenase E1 beta subunit	https://phytozome-next.jgi.doe.gov/report/gene/Creinhardtii_v5_6/Cre03.g194200	https://phytozome-next.jgi.doe.gov/jbrowse/index.html?data=genomes%2FCreinhardtii_v5_6&loc=Cre03.g194200
C.reinhardtii v5.6	https://phytozome-next.jgi.doe.gov/report/gene/Creinhardtii_v5_6/Cre03.g194616 https://phytozome-next.jgi.doe.gov/jbrowse/index.html?data=genomes%2FCreinhardtii_v5_6&loc=Cre03.g194616	Cre03.g194616		https://phytozome-next.jgi.doe.gov/report/gene/Creinhardtii_v5_6/Cre03.g194616	https://phytozome-next.jgi.doe.gov/jbrowse/index.html?data=genomes%2FCreinhardtii_v5_6&loc=Cre03.g194616
C.reinhardtii v5.6	https://phytozome-next.jgi.doe.gov/report/gene/Creinhardtii_v5_6/Cre03.g194900 https://phytozome-next.jgi.doe.gov/jbrowse/index.html?data=genomes%2FCreinhardtii_v5_6&loc=Cre03.g194900	Cre03.g194900	Lipocalin-like adenylate cyclase	https://phytozome-next.jgi.doe.gov/report/gene/Creinhardtii_v5_6/Cre03.g194900	https://phytozome-next.jgi.doe.gov/jbrowse/index.html?data=genomes%2FCreinhardtii_v5_6&loc=Cre03.g194900
C.reinhardtii v5.6	https://phytozome-next.jgi.doe.gov/report/gene/Creinhardtii_v5_6/Cre03.g196350 https://phytozome-next.jgi.doe.gov/jbrowse/index.html?data=genomes%2FCreinhardtii_v5_6&loc=Cre03.g196350	Cre03.g196350	(1 of 3) K09858 - SEC-C motif domain protein (K09858)	https://phytozome-next.jgi.doe.gov/report/gene/Creinhardtii_v5_6/Cre03.g196350	https://phytozome-next.jgi.doe.gov/jbrowse/index.html?data=genomes%2FCreinhardtii_v5_6&loc=Cre03.g196350
C.reinhardtii v5.6	https://phytozome-next.jgi.doe.gov/report/gene/Creinhardtii_v5_6/Cre03.g196900 https://phytozome-next.jgi.doe.gov/jbrowse/index.html?data=genomes%2FCreinhardtii_v5_6&loc=Cre03.g196900	Cre03.g196900	(1 of 1) PTHR10809//PTHR10809:SF6 - VESICLE-ASSOCIATED MEMBRANE PROTEIN-ASSOCIATED PROTEIN // AT11025P-RELATED	https://phytozome-next.jgi.doe.gov/report/gene/Creinhardtii_v5_6/Cre03.g196900	https://phytozome-next.jgi.doe.gov/jbrowse/index.html?data=genomes%2FCreinhardtii_v5_6&loc=Cre03.g196900
C.reinhardtii v5.6	https://phytozome-next.jgi.doe.gov/report/gene/Creinhardtii_v5_6/Cre03.g197050 https://phytozome-next.jgi.doe.gov/jbrowse/index.html?data=genomes%2FCreinhardtii_v5_6&loc=Cre03.g197050	Cre03.g197050	Histone H3 variant	https://phytozome-next.jgi.doe.gov/report/gene/Creinhardtii_v5_6/Cre03.g197050	https://phytozome-next.jgi.doe.gov/jbrowse/index.html?data=genomes%2FCreinhardtii_v5_6&loc=Cre03.g197050
C.reinhardtii v5.6	https://phytozome-next.jgi.doe.gov/report/gene/Creinhardtii_v5_6/Cre03.g197100 https://phytozome-next.jgi.doe.gov/jbrowse/index.html?data=genomes%2FCreinhardtii_v5_6&loc=Cre03.g197100	Cre03.g197100	(1 of 2) PTHR10641//PTHR10641:SF585 - MYB-LIKE DNA-BINDING PROTEIN MYB // MYB DNA-BINDING-LIKE PROTEIN	https://phytozome-next.jgi.doe.gov/report/gene/Creinhardtii_v5_6/Cre03.g197100	https://phytozome-next.jgi.doe.gov/jbrowse/index.html?data=genomes%2FCreinhardtii_v5_6&loc=Cre03.g197100
C.reinhardtii v5.6	https://phytozome-next.jgi.doe.gov/report/gene/Creinhardtii_v5_6/Cre03.g197900 https://phytozome-next.jgi.doe.gov/jbrowse/index.html?data=genomes%2FCreinhardtii_v5_6&loc=Cre03.g197900	Cre03.g197900	(1 of 1) PTHR24375//PTHR24375:SF183 - FAMILY NOT NAMED // C2H2 AND C2HC ZINC FINGERS SUPERFAMILY PROTEIN	https://phytozome-next.jgi.doe.gov/report/gene/Creinhardtii_v5_6/Cre03.g197900	https://phytozome-next.jgi.doe.gov/jbrowse/index.html?data=genomes%2FCreinhardtii_v5_6&loc=Cre03.g197900
C.reinhardtii v5.6	https://phytozome-next.jgi.doe.gov/report/gene/Creinhardtii_v5_6/Cre03.g198200 https://phytozome-next.jgi.doe.gov/jbrowse/index.html?data=genomes%2FCreinhardtii_v5_6&loc=Cre03.g198200	Cre03.g198200	Glucan synthase-like 4	https://phytozome-next.jgi.doe.gov/report/gene/Creinhardtii_v5_6/Cre03.g198200	https://phytozome-next.jgi.doe.gov/jbrowse/index.html?data=genomes%2FCreinhardtii_v5_6&loc=Cre03.g198200
C.reinhardtii v5.6	https://phytozome-next.jgi.doe.gov/report/gene/Creinhardtii_v5_6/Cre03.g199250 https://phytozome-next.jgi.doe.gov/jbrowse/index.html?data=genomes%2FCreinhardtii_v5_6&loc=Cre03.g199250	Cre03.g199250	Adenylate/guanylate cyclase	https://phytozome-next.jgi.doe.gov/report/gene/Creinhardtii_v5_6/Cre03.g199250	https://phytozome-next.jgi.doe.gov/jbrowse/index.html?data=genomes%2FCreinhardtii_v5_6&loc=Cre03.g199250
C.reinhardtii v5.6	https://phytozome-next.jgi.doe.gov/report/gene/Creinhardtii_v5_6/Cre03.g199423 https://phytozome-next.jgi.doe.gov/jbrowse/index.html?data=genomes%2FCreinhardtii_v5_6&loc=Cre03.g199423	Cre03.g199423	Dihydroorotase dehydrogenase	https://phytozome-next.jgi.doe.gov/report/gene/Creinhardtii_v5_6/Cre03.g199423	https://phytozome-next.jgi.doe.gov/jbrowse/index.html?data=genomes%2FCreinhardtii_v5_6&loc=Cre03.g199423
C.reinhardtii v5.6	https://phytozome-next.jgi.doe.gov/report/gene/Creinhardtii_v5_6/Cre03.g200350 https://phytozome-next.jgi.doe.gov/jbrowse/index.html?data=genomes%2FCreinhardtii_v5_6&loc=Cre03.g200350	Cre03.g200350	S-adenosyl-L-methionine-dependent methyltransferase	https://phytozome-next.jgi.doe.gov/report/gene/Creinhardtii_v5_6/Cre03.g200350	https://phytozome-next.jgi.doe.gov/jbrowse/index.html?data=genomes%2FCreinhardtii_v5_6&loc=Cre03.g200350
C.reinhardtii v5.6	https://phytozome-next.jgi.doe.gov/report/gene/Creinhardtii_v5_6/Cre03.g200400 https://phytozome-next.jgi.doe.gov/jbrowse/index.html?data=genomes%2FCreinhardtii_v5_6&loc=Cre03.g200400	Cre03.g200400	(1 of 1) PTHR30383//PTHR30383:SF3 - PERIPLASMIC BROAD-SPECIFICITY ESTERASE/LIPASE/PROTEASE // SUBFAMILY NOT NAMED	https://phytozome-next.jgi.doe.gov/report/gene/Creinhardtii_v5_6/Cre03.g200400	https://phytozome-next.jgi.doe.gov/jbrowse/index.html?data=genomes%2FCreinhardtii_v5_6&loc=Cre03.g200400
C.reinhardtii v5.6	https://phytozome-next.jgi.doe.gov/report/gene/Creinhardtii_v5_6/Cre03.g200450 https://phytozome-next.jgi.doe.gov/jbrowse/index.html?data=genomes%2FCreinhardtii_v5_6&loc=Cre03.g200450	Cre03.g200450		https://phytozome-next.jgi.doe.gov/report/gene/Creinhardtii_v5_6/Cre03.g200450	https://phytozome-next.jgi.doe.gov/jbrowse/index.html?data=genomes%2FCreinhardtii_v5_6&loc=Cre03.g200450
C.reinhardtii v5.6	https://phytozome-next.jgi.doe.gov/report/gene/Creinhardtii_v5_6/Cre03.g200767 https://phytozome-next.jgi.doe.gov/jbrowse/index.html?data=genomes%2FCreinhardtii_v5_6&loc=Cre03.g200767	Cre03.g200767	Carbohydrate sulfotransferase-related 9	https://phytozome-next.jgi.doe.gov/report/gene/Creinhardtii_v5_6/Cre03.g200767	https://phytozome-next.jgi.doe.gov/jbrowse/index.html?data=genomes%2FCreinhardtii_v5_6&loc=Cre03.g200767
C.reinhardtii v5.6	https://phytozome-next.jgi.doe.gov/report/gene/Creinhardtii_v5_6/Cre03.g200991 https://phytozome-next.jgi.doe.gov/jbrowse/index.html?data=genomes%2FCreinhardtii_v5_6&loc=Cre03.g200991	Cre03.g200991	(1 of 1) K15262 - protein BCP1 (BCP1, BCCIP)	https://phytozome-next.jgi.doe.gov/report/gene/Creinhardtii_v5_6/Cre03.g200991	https://phytozome-next.jgi.doe.gov/jbrowse/index.html?data=genomes%2FCreinhardtii_v5_6&loc=Cre03.g200991
C.reinhardtii v5.6	https://phytozome-next.jgi.doe.gov/report/gene/Creinhardtii_v5_6/Cre03.g201103 https://phytozome-next.jgi.doe.gov/jbrowse/index.html?data=genomes%2FCreinhardtii_v5_6&loc=Cre03.g201103	Cre03.g201103	psaA mRNA trans-splicing factor	https://phytozome-next.jgi.doe.gov/report/gene/Creinhardtii_v5_6/Cre03.g201103	https://phytozome-next.jgi.doe.gov/jbrowse/index.html?data=genomes%2FCreinhardtii_v5_6&loc=Cre03.g201103
C.reinhardtii v5.6	https://phytozome-next.jgi.doe.gov/report/gene/Creinhardtii_v5_6/Cre03.g202200 https://phytozome-next.jgi.doe.gov/jbrowse/index.html?data=genomes%2FCreinhardtii_v5_6&loc=Cre03.g202200	Cre03.g202200		https://phytozome-next.jgi.doe.gov/report/gene/Creinhardtii_v5_6/Cre03.g202200	https://phytozome-next.jgi.doe.gov/jbrowse/index.html?data=genomes%2FCreinhardtii_v5_6&loc=Cre03.g202200
C.reinhardtii v5.6	https://phytozome-next.jgi.doe.gov/report/gene/Creinhardtii_v5_6/Cre03.g202650 https://phytozome-next.jgi.doe.gov/jbrowse/index.html?data=genomes%2FCreinhardtii_v5_6&loc=Cre03.g202650	Cre03.g202650	(1 of 3) 3.2.1.41 - Pullulanase / Pullulan 6-glucanohydrolase	https://phytozome-next.jgi.doe.gov/report/gene/Creinhardtii_v5_6/Cre03.g202650	https://phytozome-next.jgi.doe.gov/jbrowse/index.html?data=genomes%2FCreinhardtii_v5_6&loc=Cre03.g202650
C.reinhardtii v5.6	https://phytozome-next.jgi.doe.gov/report/gene/Creinhardtii_v5_6/Cre03.g202700 https://phytozome-next.jgi.doe.gov/jbrowse/index.html?data=genomes%2FCreinhardtii_v5_6&loc=Cre03.g202700	Cre03.g202700		https://phytozome-next.jgi.doe.gov/report/gene/Creinhardtii_v5_6/Cre03.g202700	https://phytozome-next.jgi.doe.gov/jbrowse/index.html?data=genomes%2FCreinhardtii_v5_6&loc=Cre03.g202700
C.reinhardtii v5.6	https://phytozome-next.jgi.doe.gov/report/gene/Creinhardtii_v5_6/Cre03.g203450 https://phytozome-next.jgi.doe.gov/jbrowse/index.html?data=genomes%2FCreinhardtii_v5_6&loc=Cre03.g203450	Cre03.g203450	Cytosolic 80S ribosomal protein S21	https://phytozome-next.jgi.doe.gov/report/gene/Creinhardtii_v5_6/Cre03.g203450	https://phytozome-next.jgi.doe.gov/jbrowse/index.html?data=genomes%2FCreinhardtii_v5_6&loc=Cre03.g203450
C.reinhardtii v5.6	https://phytozome-next.jgi.doe.gov/report/gene/Creinhardtii_v5_6/Cre03.g203550 https://phytozome-next.jgi.doe.gov/jbrowse/index.html?data=genomes%2FCreinhardtii_v5_6&loc=Cre03.g203550	Cre03.g203550	GT90 family protein 3	https://phytozome-next.jgi.doe.gov/report/gene/Creinhardtii_v5_6/Cre03.g203550	https://phytozome-next.jgi.doe.gov/jbrowse/index.html?data=genomes%2FCreinhardtii_v5_6&loc=Cre03.g203550
C.reinhardtii v5.6	https://phytozome-next.jgi.doe.gov/report/gene/Creinhardtii_v5_6/Cre03.g203600 https://phytozome-next.jgi.doe.gov/jbrowse/index.html?data=genomes%2FCreinhardtii_v5_6&loc=Cre03.g203600	Cre03.g203600	Glycerophosphoryl diester phosphodiesterase, probably a phospholipase C	https://phytozome-next.jgi.doe.gov/report/gene/Creinhardtii_v5_6/Cre03.g203600	https://phytozome-next.jgi.doe.gov/jbrowse/index.html?data=genomes%2FCreinhardtii_v5_6&loc=Cre03.g203600
C.reinhardtii v5.6	https://phytozome-next.jgi.doe.gov/report/gene/Creinhardtii_v5_6/Cre03.g205585 https://phytozome-next.jgi.doe.gov/jbrowse/index.html?data=genomes%2FCreinhardtii_v5_6&loc=Cre03.g205585	Cre03.g205585		https://phytozome-next.jgi.doe.gov/report/gene/Creinhardtii_v5_6/Cre03.g205585	https://phytozome-next.jgi.doe.gov/jbrowse/index.html?data=genomes%2FCreinhardtii_v5_6&loc=Cre03.g205585
C.reinhardtii v5.6	https://phytozome-next.jgi.doe.gov/report/gene/Creinhardtii_v5_6/Cre03.g206145 https://phytozome-next.jgi.doe.gov/jbrowse/index.html?data=genomes%2FCreinhardtii_v5_6&loc=Cre03.g206145	Cre03.g206145		https://phytozome-next.jgi.doe.gov/report/gene/Creinhardtii_v5_6/Cre03.g206145	https://phytozome-next.jgi.doe.gov/jbrowse/index.html?data=genomes%2FCreinhardtii_v5_6&loc=Cre03.g206145
C.reinhardtii v5.6	https://phytozome-next.jgi.doe.gov/report/gene/Creinhardtii_v5_6/Cre03.g207901 https://phytozome-next.jgi.doe.gov/jbrowse/index.html?data=genomes%2FCreinhardtii_v5_6&loc=Cre03.g207901	Cre03.g207901	(1 of 5) 3.6.4.1 - Myosin ATPase / Actomyosin	https://phytozome-next.jgi.doe.gov/report/gene/Creinhardtii_v5_6/Cre03.g207901	https://phytozome-next.jgi.doe.gov/jbrowse/index.html?data=genomes%2FCreinhardtii_v5_6&loc=Cre03.g207901
C.reinhardtii v5.6	https://phytozome-next.jgi.doe.gov/report/gene/Creinhardtii_v5_6/Cre03.g208050 https://phytozome-next.jgi.doe.gov/jbrowse/index.html?data=genomes%2FCreinhardtii_v5_6&loc=Cre03.g208050	Cre03.g208050	3-hydroxyacyl-[acyl-carrier-protein] dehydratase	https://phytozome-next.jgi.doe.gov/report/gene/Creinhardtii_v5_6/Cre03.g208050	https://phytozome-next.jgi.doe.gov/jbrowse/index.html?data=genomes%2FCreinhardtii_v5_6&loc=Cre03.g208050
C.reinhardtii v5.6	https://phytozome-next.jgi.doe.gov/report/gene/Creinhardtii_v5_6/Cre03.g208100 https://phytozome-next.jgi.doe.gov/jbrowse/index.html?data=genomes%2FCreinhardtii_v5_6&loc=Cre03.g208100	Cre03.g208100	3'-5' exoribonuclease II	https://phytozome-next.jgi.doe.gov/report/gene/Creinhardtii_v5_6/Cre03.g208100	https://phytozome-next.jgi.doe.gov/jbrowse/index.html?data=genomes%2FCreinhardtii_v5_6&loc=Cre03.g208100
C.reinhardtii v5.6	https://phytozome-next.jgi.doe.gov/report/gene/Creinhardtii_v5_6/Cre03.g208609 https://phytozome-next.jgi.doe.gov/jbrowse/index.html?data=genomes%2FCreinhardtii_v5_6&loc=Cre03.g208609	Cre03.g208609		https://phytozome-next.jgi.doe.gov/report/gene/Creinhardtii_v5_6/Cre03.g208609	https://phytozome-next.jgi.doe.gov/jbrowse/index.html?data=genomes%2FCreinhardtii_v5_6&loc=Cre03.g208609
C.reinhardtii v5.6	https://phytozome-next.jgi.doe.gov/report/gene/Creinhardtii_v5_6/Cre03.g211073 https://phytozome-next.jgi.doe.gov/jbrowse/index.html?data=genomes%2FCreinhardtii_v5_6&loc=Cre03.g211073	Cre03.g211073	(1 of 2) K14497 - protein phosphatase 2C (PP2C)	https://phytozome-next.jgi.doe.gov/report/gene/Creinhardtii_v5_6/Cre03.g211073	https://phytozome-next.jgi.doe.gov/jbrowse/index.html?data=genomes%2FCreinhardtii_v5_6&loc=Cre03.g211073
C.reinhardtii v5.6	https://phytozome-next.jgi.doe.gov/report/gene/Creinhardtii_v5_6/Cre03.g211185 https://phytozome-next.jgi.doe.gov/jbrowse/index.html?data=genomes%2FCreinhardtii_v5_6&loc=Cre03.g211185	Cre03.g211185		https://phytozome-next.jgi.doe.gov/report/gene/Creinhardtii_v5_6/Cre03.g211185	https://phytozome-next.jgi.doe.gov/jbrowse/index.html?data=genomes%2FCreinhardtii_v5_6&loc=Cre03.g211185
C.reinhardtii v5.6	https://phytozome-next.jgi.doe.gov/report/gene/Creinhardtii_v5_6/Cre03.g213649 https://phytozome-next.jgi.doe.gov/jbrowse/index.html?data=genomes%2FCreinhardtii_v5_6&loc=Cre03.g213649	Cre03.g213649	(1 of 96) 3.6.4.13 - RNA helicase	https://phytozome-next.jgi.doe.gov/report/gene/Creinhardtii_v5_6/Cre03.g213649	https://phytozome-next.jgi.doe.gov/jbrowse/index.html?data=genomes%2FCreinhardtii_v5_6&loc=Cre03.g213649
C.reinhardtii v5.6	https://phytozome-next.jgi.doe.gov/report/gene/Creinhardtii_v5_6/Cre04.g211850 https://phytozome-next.jgi.doe.gov/jbrowse/index.html?data=genomes%2FCreinhardtii_v5_6&loc=Cre04.g211850	Cre04.g211850	Early light-inducible protein	https://phytozome-next.jgi.doe.gov/report/gene/Creinhardtii_v5_6/Cre04.g211850	https://phytozome-next.jgi.doe.gov/jbrowse/index.html?data=genomes%2FCreinhardtii_v5_6&loc=Cre04.g211850
C.reinhardtii v5.6	https://phytozome-next.jgi.doe.gov/report/gene/Creinhardtii_v5_6/Cre04.g211900 https://phytozome-next.jgi.doe.gov/jbrowse/index.html?data=genomes%2FCreinhardtii_v5_6&loc=Cre04.g211900	Cre04.g211900	Exostosin-like glycosyltransferase 37	https://phytozome-next.jgi.doe.gov/report/gene/Creinhardtii_v5_6/Cre04.g211900	https://phytozome-next.jgi.doe.gov/jbrowse/index.html?data=genomes%2FCreinhardtii_v5_6&loc=Cre04.g211900
C.reinhardtii v5.6	https://phytozome-next.jgi.doe.gov/report/gene/Creinhardtii_v5_6/Cre04.g213750 https://phytozome-next.jgi.doe.gov/jbrowse/index.html?data=genomes%2FCreinhardtii_v5_6&loc=Cre04.g213750	Cre04.g213750		https://phytozome-next.jgi.doe.gov/report/gene/Creinhardtii_v5_6/Cre04.g213750	https://phytozome-next.jgi.doe.gov/jbrowse/index.html?data=genomes%2FCreinhardtii_v5_6&loc=Cre04.g213750
C.reinhardtii v5.6	https://phytozome-next.jgi.doe.gov/report/gene/Creinhardtii_v5_6/Cre04.g213800 https://phytozome-next.jgi.doe.gov/jbrowse/index.html?data=genomes%2FCreinhardtii_v5_6&loc=Cre04.g213800	Cre04.g213800	(1 of 1) PTHR10825:SF5 - E3 UBIQUITIN-PROTEIN LIGASE RING1	https://phytozome-next.jgi.doe.gov/report/gene/Creinhardtii_v5_6/Cre04.g213800	https://phytozome-next.jgi.doe.gov/jbrowse/index.html?data=genomes%2FCreinhardtii_v5_6&loc=Cre04.g213800
C.reinhardtii v5.6	https://phytozome-next.jgi.doe.gov/report/gene/Creinhardtii_v5_6/Cre04.g213985 https://phytozome-next.jgi.doe.gov/jbrowse/index.html?data=genomes%2FCreinhardtii_v5_6&loc=Cre04.g213985	Cre04.g213985	(1 of 61) PF00226 - DnaJ domain (DnaJ)	https://phytozome-next.jgi.doe.gov/report/gene/Creinhardtii_v5_6/Cre04.g213985	https://phytozome-next.jgi.doe.gov/jbrowse/index.html?data=genomes%2FCreinhardtii_v5_6&loc=Cre04.g213985
C.reinhardtii v5.6	https://phytozome-next.jgi.doe.gov/report/gene/Creinhardtii_v5_6/Cre04.g214250 https://phytozome-next.jgi.doe.gov/jbrowse/index.html?data=genomes%2FCreinhardtii_v5_6&loc=Cre04.g214250	Cre04.g214250	Argonaute-like protein	https://phytozome-next.jgi.doe.gov/report/gene/Creinhardtii_v5_6/Cre04.g214250	https://phytozome-next.jgi.doe.gov/jbrowse/index.html?data=genomes%2FCreinhardtii_v5_6&loc=Cre04.g214250
C.reinhardtii v5.6	https://phytozome-next.jgi.doe.gov/report/gene/Creinhardtii_v5_6/Cre04.g214505 https://phytozome-next.jgi.doe.gov/jbrowse/index.html?data=genomes%2FCreinhardtii_v5_6&loc=Cre04.g214505	Cre04.g214505		https://phytozome-next.jgi.doe.gov/report/gene/Creinhardtii_v5_6/Cre04.g214505	https://phytozome-next.jgi.doe.gov/jbrowse/index.html?data=genomes%2FCreinhardtii_v5_6&loc=Cre04.g214505
C.reinhardtii v5.6	https://phytozome-next.jgi.doe.gov/report/gene/Creinhardtii_v5_6/Cre04.g214750 https://phytozome-next.jgi.doe.gov/jbrowse/index.html?data=genomes%2FCreinhardtii_v5_6&loc=Cre04.g214750	Cre04.g214750	Endosomal R-SNARE protein, VAMP-like family (R.III)	https://phytozome-next.jgi.doe.gov/report/gene/Creinhardtii_v5_6/Cre04.g214750	https://phytozome-next.jgi.doe.gov/jbrowse/index.html?data=genomes%2FCreinhardtii_v5_6&loc=Cre04.g214750
C.reinhardtii v5.6	https://phytozome-next.jgi.doe.gov/report/gene/Creinhardtii_v5_6/Cre04.g214769 https://phytozome-next.jgi.doe.gov/jbrowse/index.html?data=genomes%2FCreinhardtii_v5_6&loc=Cre04.g214769	Cre04.g214769		https://phytozome-next.jgi.doe.gov/report/gene/Creinhardtii_v5_6/Cre04.g214769	https://phytozome-next.jgi.doe.gov/jbrowse/index.html?data=genomes%2FCreinhardtii_v5_6&loc=Cre04.g214769
C.reinhardtii v5.6	https://phytozome-next.jgi.doe.gov/report/gene/Creinhardtii_v5_6/Cre04.g214800 https://phytozome-next.jgi.doe.gov/jbrowse/index.html?data=genomes%2FCreinhardtii_v5_6&loc=Cre04.g214800	Cre04.g214800	Endosomal R-SNARE protein, VAMP-like family (R.III)	https://phytozome-next.jgi.doe.gov/report/gene/Creinhardtii_v5_6/Cre04.g214800	https://phytozome-next.jgi.doe.gov/jbrowse/index.html?data=genomes%2FCreinhardtii_v5_6&loc=Cre04.g214800
C.reinhardtii v5.6	https://phytozome-next.jgi.doe.gov/report/gene/Creinhardtii_v5_6/Cre04.g214801 https://phytozome-next.jgi.doe.gov/jbrowse/index.html?data=genomes%2FCreinhardtii_v5_6&loc=Cre04.g214801	Cre04.g214801		https://phytozome-next.jgi.doe.gov/report/gene/Creinhardtii_v5_6/Cre04.g214801	https://phytozome-next.jgi.doe.gov/jbrowse/index.html?data=genomes%2FCreinhardtii_v5_6&loc=Cre04.g214801
C.reinhardtii v5.6	https://phytozome-next.jgi.doe.gov/report/gene/Creinhardtii_v5_6/Cre04.g215700 https://phytozome-next.jgi.doe.gov/jbrowse/index.html?data=genomes%2FCreinhardtii_v5_6&loc=Cre04.g215700	Cre04.g215700	(1 of 8) PF07699 - GCC2 and GCC3 (GCC2_GCC3)	https://phytozome-next.jgi.doe.gov/report/gene/Creinhardtii_v5_6/Cre04.g215700	https://phytozome-next.jgi.doe.gov/jbrowse/index.html?data=genomes%2FCreinhardtii_v5_6&loc=Cre04.g215700
C.reinhardtii v5.6	https://phytozome-next.jgi.doe.gov/report/gene/Creinhardtii_v5_6/Cre04.g215702 https://phytozome-next.jgi.doe.gov/jbrowse/index.html?data=genomes%2FCreinhardtii_v5_6&loc=Cre04.g215702	Cre04.g215702		https://phytozome-next.jgi.doe.gov/report/gene/Creinhardtii_v5_6/Cre04.g215702	https://phytozome-next.jgi.doe.gov/jbrowse/index.html?data=genomes%2FCreinhardtii_v5_6&loc=Cre04.g215702
C.reinhardtii v5.6	https://phytozome-next.jgi.doe.gov/report/gene/Creinhardtii_v5_6/Cre04.g216850 https://phytozome-next.jgi.doe.gov/jbrowse/index.html?data=genomes%2FCreinhardtii_v5_6&loc=Cre04.g216850	Cre04.g216850	Alpha tubulin 2	https://phytozome-next.jgi.doe.gov/report/gene/Creinhardtii_v5_6/Cre04.g216850	https://phytozome-next.jgi.doe.gov/jbrowse/index.html?data=genomes%2FCreinhardtii_v5_6&loc=Cre04.g216850
C.reinhardtii v5.6	https://phytozome-next.jgi.doe.gov/report/gene/Creinhardtii_v5_6/Cre04.g217200 https://phytozome-next.jgi.doe.gov/jbrowse/index.html?data=genomes%2FCreinhardtii_v5_6&loc=Cre04.g217200	Cre04.g217200		https://phytozome-next.jgi.doe.gov/report/gene/Creinhardtii_v5_6/Cre04.g217200	https://phytozome-next.jgi.doe.gov/jbrowse/index.html?data=genomes%2FCreinhardtii_v5_6&loc=Cre04.g217200
C.reinhardtii v5.6	https://phytozome-next.jgi.doe.gov/report/gene/Creinhardtii_v5_6/Cre04.g217650 https://phytozome-next.jgi.doe.gov/jbrowse/index.html?data=genomes%2FCreinhardtii_v5_6&loc=Cre04.g217650	Cre04.g217650		https://phytozome-next.jgi.doe.gov/report/gene/Creinhardtii_v5_6/Cre04.g217650	https://phytozome-next.jgi.doe.gov/jbrowse/index.html?data=genomes%2FCreinhardtii_v5_6&loc=Cre04.g217650
C.reinhardtii v5.6	https://phytozome-next.jgi.doe.gov/report/gene/Creinhardtii_v5_6/Cre04.g217750 https://phytozome-next.jgi.doe.gov/jbrowse/index.html?data=genomes%2FCreinhardtii_v5_6&loc=Cre04.g217750	Cre04.g217750	(1 of 1) PTHR16017:SF0 - WD REPEAT-CONTAINING PROTEIN 70	https://phytozome-next.jgi.doe.gov/report/gene/Creinhardtii_v5_6/Cre04.g217750	https://phytozome-next.jgi.doe.gov/jbrowse/index.html?data=genomes%2FCreinhardtii_v5_6&loc=Cre04.g217750
C.reinhardtii v5.6	https://phytozome-next.jgi.doe.gov/report/gene/Creinhardtii_v5_6/Cre04.g217927 https://phytozome-next.jgi.doe.gov/jbrowse/index.html?data=genomes%2FCreinhardtii_v5_6&loc=Cre04.g217927	Cre04.g217927		https://phytozome-next.jgi.doe.gov/report/gene/Creinhardtii_v5_6/Cre04.g217927	https://phytozome-next.jgi.doe.gov/jbrowse/index.html?data=genomes%2FCreinhardtii_v5_6&loc=Cre04.g217927
C.reinhardtii v5.6	https://phytozome-next.jgi.doe.gov/report/gene/Creinhardtii_v5_6/Cre04.g217940 https://phytozome-next.jgi.doe.gov/jbrowse/index.html?data=genomes%2FCreinhardtii_v5_6&loc=Cre04.g217940	Cre04.g217940	(1 of 26) PTHR24362 - SERINE/THREONINE-PROTEIN KINASE NEK	https://phytozome-next.jgi.doe.gov/report/gene/Creinhardtii_v5_6/Cre04.g217940	https://phytozome-next.jgi.doe.gov/jbrowse/index.html?data=genomes%2FCreinhardtii_v5_6&loc=Cre04.g217940
C.reinhardtii v5.6	https://phytozome-next.jgi.doe.gov/report/gene/Creinhardtii_v5_6/Cre04.g217943 https://phytozome-next.jgi.doe.gov/jbrowse/index.html?data=genomes%2FCreinhardtii_v5_6&loc=Cre04.g217943	Cre04.g217943	(1 of 26) PTHR24362 - SERINE/THREONINE-PROTEIN KINASE NEK	https://phytozome-next.jgi.doe.gov/report/gene/Creinhardtii_v5_6/Cre04.g217943	https://phytozome-next.jgi.doe.gov/jbrowse/index.html?data=genomes%2FCreinhardtii_v5_6&loc=Cre04.g217943
C.reinhardtii v5.6	https://phytozome-next.jgi.doe.gov/report/gene/Creinhardtii_v5_6/Cre04.g217948 https://phytozome-next.jgi.doe.gov/jbrowse/index.html?data=genomes%2FCreinhardtii_v5_6&loc=Cre04.g217948	Cre04.g217948		https://phytozome-next.jgi.doe.gov/report/gene/Creinhardtii_v5_6/Cre04.g217948	https://phytozome-next.jgi.doe.gov/jbrowse/index.html?data=genomes%2FCreinhardtii_v5_6&loc=Cre04.g217948
C.reinhardtii v5.6	https://phytozome-next.jgi.doe.gov/report/gene/Creinhardtii_v5_6/Cre04.g217953 https://phytozome-next.jgi.doe.gov/jbrowse/index.html?data=genomes%2FCreinhardtii_v5_6&loc=Cre04.g217953	Cre04.g217953	(1 of 1) PTHR15241//PTHR15241:SF0 - TRANSFORMER-2-RELATED // TRANSFORMER-2 SEX-DETERMINING PROTEIN	https://phytozome-next.jgi.doe.gov/report/gene/Creinhardtii_v5_6/Cre04.g217953	https://phytozome-next.jgi.doe.gov/jbrowse/index.html?data=genomes%2FCreinhardtii_v5_6&loc=Cre04.g217953
C.reinhardtii v5.6	https://phytozome-next.jgi.doe.gov/report/gene/Creinhardtii_v5_6/Cre04.g217954 https://phytozome-next.jgi.doe.gov/jbrowse/index.html?data=genomes%2FCreinhardtii_v5_6&loc=Cre04.g217954	Cre04.g217954	(1 of 1) K05850 - Ca2+ transporting ATPase, plasma membrane (ATP2B)	https://phytozome-next.jgi.doe.gov/report/gene/Creinhardtii_v5_6/Cre04.g217954	https://phytozome-next.jgi.doe.gov/jbrowse/index.html?data=genomes%2FCreinhardtii_v5_6&loc=Cre04.g217954
C.reinhardtii v5.6	https://phytozome-next.jgi.doe.gov/report/gene/Creinhardtii_v5_6/Cre04.g217977 https://phytozome-next.jgi.doe.gov/jbrowse/index.html?data=genomes%2FCreinhardtii_v5_6&loc=Cre04.g217977	Cre04.g217977	Chlamydomonas-specific family U protein	https://phytozome-next.jgi.doe.gov/report/gene/Creinhardtii_v5_6/Cre04.g217977	https://phytozome-next.jgi.doe.gov/jbrowse/index.html?data=genomes%2FCreinhardtii_v5_6&loc=Cre04.g217977
C.reinhardtii v5.6	https://phytozome-next.jgi.doe.gov/report/gene/Creinhardtii_v5_6/Cre04.g217985 https://phytozome-next.jgi.doe.gov/jbrowse/index.html?data=genomes%2FCreinhardtii_v5_6&loc=Cre04.g217985	Cre04.g217985		https://phytozome-next.jgi.doe.gov/report/gene/Creinhardtii_v5_6/Cre04.g217985	https://phytozome-next.jgi.doe.gov/jbrowse/index.html?data=genomes%2FCreinhardtii_v5_6&loc=Cre04.g217985
C.reinhardtii v5.6	https://phytozome-next.jgi.doe.gov/report/gene/Creinhardtii_v5_6/Cre04.g217986 https://phytozome-next.jgi.doe.gov/jbrowse/index.html?data=genomes%2FCreinhardtii_v5_6&loc=Cre04.g217986	Cre04.g217986	(1 of 121) 2.7.7.49 - RNA-directed DNA polymerase / Revertase	https://phytozome-next.jgi.doe.gov/report/gene/Creinhardtii_v5_6/Cre04.g217986	https://phytozome-next.jgi.doe.gov/jbrowse/index.html?data=genomes%2FCreinhardtii_v5_6&loc=Cre04.g217986
C.reinhardtii v5.6	https://phytozome-next.jgi.doe.gov/report/gene/Creinhardtii_v5_6/Cre04.g217987 https://phytozome-next.jgi.doe.gov/jbrowse/index.html?data=genomes%2FCreinhardtii_v5_6&loc=Cre04.g217987	Cre04.g217987		https://phytozome-next.jgi.doe.gov/report/gene/Creinhardtii_v5_6/Cre04.g217987	https://phytozome-next.jgi.doe.gov/jbrowse/index.html?data=genomes%2FCreinhardtii_v5_6&loc=Cre04.g217987
C.reinhardtii v5.6	https://phytozome-next.jgi.doe.gov/report/gene/Creinhardtii_v5_6/Cre04.g217988 https://phytozome-next.jgi.doe.gov/jbrowse/index.html?data=genomes%2FCreinhardtii_v5_6&loc=Cre04.g217988	Cre04.g217988		https://phytozome-next.jgi.doe.gov/report/gene/Creinhardtii_v5_6/Cre04.g217988	https://phytozome-next.jgi.doe.gov/jbrowse/index.html?data=genomes%2FCreinhardtii_v5_6&loc=Cre04.g217988
C.reinhardtii v5.6	https://phytozome-next.jgi.doe.gov/report/gene/Creinhardtii_v5_6/Cre04.g218500 https://phytozome-next.jgi.doe.gov/jbrowse/index.html?data=genomes%2FCreinhardtii_v5_6&loc=Cre04.g218500	Cre04.g218500	(1 of 1) PTHR11732//PTHR11732:SF34 - ALDO/KETO REDUCTASE // 1,5-ANHYDRO-D-FRUCTOSE REDUCTASE	https://phytozome-next.jgi.doe.gov/report/gene/Creinhardtii_v5_6/Cre04.g218500	https://phytozome-next.jgi.doe.gov/jbrowse/index.html?data=genomes%2FCreinhardtii_v5_6&loc=Cre04.g218500
C.reinhardtii v5.6	https://phytozome-next.jgi.doe.gov/report/gene/Creinhardtii_v5_6/Cre04.g218526 https://phytozome-next.jgi.doe.gov/jbrowse/index.html?data=genomes%2FCreinhardtii_v5_6&loc=Cre04.g218526	Cre04.g218526		https://phytozome-next.jgi.doe.gov/report/gene/Creinhardtii_v5_6/Cre04.g218526	https://phytozome-next.jgi.doe.gov/jbrowse/index.html?data=genomes%2FCreinhardtii_v5_6&loc=Cre04.g218526
C.reinhardtii v5.6	https://phytozome-next.jgi.doe.gov/report/gene/Creinhardtii_v5_6/Cre04.g218950 https://phytozome-next.jgi.doe.gov/jbrowse/index.html?data=genomes%2FCreinhardtii_v5_6&loc=Cre04.g218950	Cre04.g218950	(1 of 19) PTHR24188 - ANKYRIN REPEAT PROTEIN	https://phytozome-next.jgi.doe.gov/report/gene/Creinhardtii_v5_6/Cre04.g218950	https://phytozome-next.jgi.doe.gov/jbrowse/index.html?data=genomes%2FCreinhardtii_v5_6&loc=Cre04.g218950
C.reinhardtii v5.6	https://phytozome-next.jgi.doe.gov/report/gene/Creinhardtii_v5_6/Cre04.g219725 https://phytozome-next.jgi.doe.gov/jbrowse/index.html?data=genomes%2FCreinhardtii_v5_6&loc=Cre04.g219725	Cre04.g219725		https://phytozome-next.jgi.doe.gov/report/gene/Creinhardtii_v5_6/Cre04.g219725	https://phytozome-next.jgi.doe.gov/jbrowse/index.html?data=genomes%2FCreinhardtii_v5_6&loc=Cre04.g219725
C.reinhardtii v5.6	https://phytozome-next.jgi.doe.gov/report/gene/Creinhardtii_v5_6/Cre04.g219750 https://phytozome-next.jgi.doe.gov/jbrowse/index.html?data=genomes%2FCreinhardtii_v5_6&loc=Cre04.g219750	Cre04.g219750	DEAD/DEAH box helicase	https://phytozome-next.jgi.doe.gov/report/gene/Creinhardtii_v5_6/Cre04.g219750	https://phytozome-next.jgi.doe.gov/jbrowse/index.html?data=genomes%2FCreinhardtii_v5_6&loc=Cre04.g219750
C.reinhardtii v5.6	https://phytozome-next.jgi.doe.gov/report/gene/Creinhardtii_v5_6/Cre04.g220050 https://phytozome-next.jgi.doe.gov/jbrowse/index.html?data=genomes%2FCreinhardtii_v5_6&loc=Cre04.g220050	Cre04.g220050	(1 of 104) 2.7.11.25 - Mitogen-activated protein kinase kinase kinase / MLTK	https://phytozome-next.jgi.doe.gov/report/gene/Creinhardtii_v5_6/Cre04.g220050	https://phytozome-next.jgi.doe.gov/jbrowse/index.html?data=genomes%2FCreinhardtii_v5_6&loc=Cre04.g220050
C.reinhardtii v5.6	https://phytozome-next.jgi.doe.gov/report/gene/Creinhardtii_v5_6/Cre04.g220150 https://phytozome-next.jgi.doe.gov/jbrowse/index.html?data=genomes%2FCreinhardtii_v5_6&loc=Cre04.g220150	Cre04.g220150		https://phytozome-next.jgi.doe.gov/report/gene/Creinhardtii_v5_6/Cre04.g220150	https://phytozome-next.jgi.doe.gov/jbrowse/index.html?data=genomes%2FCreinhardtii_v5_6&loc=Cre04.g220150
C.reinhardtii v5.6	https://phytozome-next.jgi.doe.gov/report/gene/Creinhardtii_v5_6/Cre04.g220200 https://phytozome-next.jgi.doe.gov/jbrowse/index.html?data=genomes%2FCreinhardtii_v5_6&loc=Cre04.g220200	Cre04.g220200	(1 of 1) PTHR16254:SF13 - K(+) EFFLUX ANTIPORTER 1, CHLOROPLASTIC-RELATED	https://phytozome-next.jgi.doe.gov/report/gene/Creinhardtii_v5_6/Cre04.g220200	https://phytozome-next.jgi.doe.gov/jbrowse/index.html?data=genomes%2FCreinhardtii_v5_6&loc=Cre04.g220200
C.reinhardtii v5.6	https://phytozome-next.jgi.doe.gov/report/gene/Creinhardtii_v5_6/Cre04.g220850 https://phytozome-next.jgi.doe.gov/jbrowse/index.html?data=genomes%2FCreinhardtii_v5_6&loc=Cre04.g220850	Cre04.g220850	(1 of 4) 3.6.3.43 - Peptide-transporting ATPase	https://phytozome-next.jgi.doe.gov/report/gene/Creinhardtii_v5_6/Cre04.g220850	https://phytozome-next.jgi.doe.gov/jbrowse/index.html?data=genomes%2FCreinhardtii_v5_6&loc=Cre04.g220850
C.reinhardtii v5.6	https://phytozome-next.jgi.doe.gov/report/gene/Creinhardtii_v5_6/Cre04.g222200 https://phytozome-next.jgi.doe.gov/jbrowse/index.html?data=genomes%2FCreinhardtii_v5_6&loc=Cre04.g222200	Cre04.g222200		https://phytozome-next.jgi.doe.gov/report/gene/Creinhardtii_v5_6/Cre04.g222200	https://phytozome-next.jgi.doe.gov/jbrowse/index.html?data=genomes%2FCreinhardtii_v5_6&loc=Cre04.g222200
C.reinhardtii v5.6	https://phytozome-next.jgi.doe.gov/report/gene/Creinhardtii_v5_6/Cre04.g223050 https://phytozome-next.jgi.doe.gov/jbrowse/index.html?data=genomes%2FCreinhardtii_v5_6&loc=Cre04.g223050	Cre04.g223050	Carbonic anhydrase, alpha type, periplasmic	https://phytozome-next.jgi.doe.gov/report/gene/Creinhardtii_v5_6/Cre04.g223050	https://phytozome-next.jgi.doe.gov/jbrowse/index.html?data=genomes%2FCreinhardtii_v5_6&loc=Cre04.g223050
C.reinhardtii v5.6	https://phytozome-next.jgi.doe.gov/report/gene/Creinhardtii_v5_6/Cre04.g223100 https://phytozome-next.jgi.doe.gov/jbrowse/index.html?data=genomes%2FCreinhardtii_v5_6&loc=Cre04.g223100	Cre04.g223100	Carbonic anhydrase	https://phytozome-next.jgi.doe.gov/report/gene/Creinhardtii_v5_6/Cre04.g223100	https://phytozome-next.jgi.doe.gov/jbrowse/index.html?data=genomes%2FCreinhardtii_v5_6&loc=Cre04.g223100
C.reinhardtii v5.6	https://phytozome-next.jgi.doe.gov/report/gene/Creinhardtii_v5_6/Cre04.g223150 https://phytozome-next.jgi.doe.gov/jbrowse/index.html?data=genomes%2FCreinhardtii_v5_6&loc=Cre04.g223150	Cre04.g223150	OctotricoPeptide Repeat Protein	https://phytozome-next.jgi.doe.gov/report/gene/Creinhardtii_v5_6/Cre04.g223150	https://phytozome-next.jgi.doe.gov/jbrowse/index.html?data=genomes%2FCreinhardtii_v5_6&loc=Cre04.g223150
C.reinhardtii v5.6	https://phytozome-next.jgi.doe.gov/report/gene/Creinhardtii_v5_6/Cre04.g223200 https://phytozome-next.jgi.doe.gov/jbrowse/index.html?data=genomes%2FCreinhardtii_v5_6&loc=Cre04.g223200	Cre04.g223200	(1 of 18) K08824 - cyclin-dependent kinase-like [EC:2.7.11.22] (CDKL)	https://phytozome-next.jgi.doe.gov/report/gene/Creinhardtii_v5_6/Cre04.g223200	https://phytozome-next.jgi.doe.gov/jbrowse/index.html?data=genomes%2FCreinhardtii_v5_6&loc=Cre04.g223200
C.reinhardtii v5.6	https://phytozome-next.jgi.doe.gov/report/gene/Creinhardtii_v5_6/Cre04.g223500 https://phytozome-next.jgi.doe.gov/jbrowse/index.html?data=genomes%2FCreinhardtii_v5_6&loc=Cre04.g223500	Cre04.g223500	(1 of 24) PTHR24055//PTHR24055:SF137 - MITOGEN-ACTIVATED PROTEIN KINASE // SUBFAMILY NOT NAMED	https://phytozome-next.jgi.doe.gov/report/gene/Creinhardtii_v5_6/Cre04.g223500	https://phytozome-next.jgi.doe.gov/jbrowse/index.html?data=genomes%2FCreinhardtii_v5_6&loc=Cre04.g223500
C.reinhardtii v5.6	https://phytozome-next.jgi.doe.gov/report/gene/Creinhardtii_v5_6/Cre04.g223650 https://phytozome-next.jgi.doe.gov/jbrowse/index.html?data=genomes%2FCreinhardtii_v5_6&loc=Cre04.g223650	Cre04.g223650	Flagellar Associated Protein 30	https://phytozome-next.jgi.doe.gov/report/gene/Creinhardtii_v5_6/Cre04.g223650	https://phytozome-next.jgi.doe.gov/jbrowse/index.html?data=genomes%2FCreinhardtii_v5_6&loc=Cre04.g223650
C.reinhardtii v5.6	https://phytozome-next.jgi.doe.gov/report/gene/Creinhardtii_v5_6/Cre04.g224550 https://phytozome-next.jgi.doe.gov/jbrowse/index.html?data=genomes%2FCreinhardtii_v5_6&loc=Cre04.g224550	Cre04.g224550	GT90 family protein 37	https://phytozome-next.jgi.doe.gov/report/gene/Creinhardtii_v5_6/Cre04.g224550	https://phytozome-next.jgi.doe.gov/jbrowse/index.html?data=genomes%2FCreinhardtii_v5_6&loc=Cre04.g224550
C.reinhardtii v5.6	https://phytozome-next.jgi.doe.gov/report/gene/Creinhardtii_v5_6/Cre04.g224700 https://phytozome-next.jgi.doe.gov/jbrowse/index.html?data=genomes%2FCreinhardtii_v5_6&loc=Cre04.g224700	Cre04.g224700	Nitrate transporter NRT1 family	https://phytozome-next.jgi.doe.gov/report/gene/Creinhardtii_v5_6/Cre04.g224700	https://phytozome-next.jgi.doe.gov/jbrowse/index.html?data=genomes%2FCreinhardtii_v5_6&loc=Cre04.g224700
C.reinhardtii v5.6	https://phytozome-next.jgi.doe.gov/report/gene/Creinhardtii_v5_6/Cre04.g224750 https://phytozome-next.jgi.doe.gov/jbrowse/index.html?data=genomes%2FCreinhardtii_v5_6&loc=Cre04.g224750	Cre04.g224750	Endosomal R-SNARE protein, Vamp7/Nyv1-family (R.III)	https://phytozome-next.jgi.doe.gov/report/gene/Creinhardtii_v5_6/Cre04.g224750	https://phytozome-next.jgi.doe.gov/jbrowse/index.html?data=genomes%2FCreinhardtii_v5_6&loc=Cre04.g224750
C.reinhardtii v5.6	https://phytozome-next.jgi.doe.gov/report/gene/Creinhardtii_v5_6/Cre04.g224800 https://phytozome-next.jgi.doe.gov/jbrowse/index.html?data=genomes%2FCreinhardtii_v5_6&loc=Cre04.g224800	Cre04.g224800	Endosomal R-SNARE protein, Vamp7/Nyv1-family (R.III)	https://phytozome-next.jgi.doe.gov/report/gene/Creinhardtii_v5_6/Cre04.g224800	https://phytozome-next.jgi.doe.gov/jbrowse/index.html?data=genomes%2FCreinhardtii_v5_6&loc=Cre04.g224800
C.reinhardtii v5.6	https://phytozome-next.jgi.doe.gov/report/gene/Creinhardtii_v5_6/Cre04.g224867 https://phytozome-next.jgi.doe.gov/jbrowse/index.html?data=genomes%2FCreinhardtii_v5_6&loc=Cre04.g224867	Cre04.g224867		https://phytozome-next.jgi.doe.gov/report/gene/Creinhardtii_v5_6/Cre04.g224867	https://phytozome-next.jgi.doe.gov/jbrowse/index.html?data=genomes%2FCreinhardtii_v5_6&loc=Cre04.g224867
C.reinhardtii v5.6	https://phytozome-next.jgi.doe.gov/report/gene/Creinhardtii_v5_6/Cre04.g225100 https://phytozome-next.jgi.doe.gov/jbrowse/index.html?data=genomes%2FCreinhardtii_v5_6&loc=Cre04.g225100	Cre04.g225100		https://phytozome-next.jgi.doe.gov/report/gene/Creinhardtii_v5_6/Cre04.g225100	https://phytozome-next.jgi.doe.gov/jbrowse/index.html?data=genomes%2FCreinhardtii_v5_6&loc=Cre04.g225100
C.reinhardtii v5.6	https://phytozome-next.jgi.doe.gov/report/gene/Creinhardtii_v5_6/Cre04.g226114 https://phytozome-next.jgi.doe.gov/jbrowse/index.html?data=genomes%2FCreinhardtii_v5_6&loc=Cre04.g226114	Cre04.g226114		https://phytozome-next.jgi.doe.gov/report/gene/Creinhardtii_v5_6/Cre04.g226114	https://phytozome-next.jgi.doe.gov/jbrowse/index.html?data=genomes%2FCreinhardtii_v5_6&loc=Cre04.g226114
C.reinhardtii v5.6	https://phytozome-next.jgi.doe.gov/report/gene/Creinhardtii_v5_6/Cre04.g226138 https://phytozome-next.jgi.doe.gov/jbrowse/index.html?data=genomes%2FCreinhardtii_v5_6&loc=Cre04.g226138	Cre04.g226138		https://phytozome-next.jgi.doe.gov/report/gene/Creinhardtii_v5_6/Cre04.g226138	https://phytozome-next.jgi.doe.gov/jbrowse/index.html?data=genomes%2FCreinhardtii_v5_6&loc=Cre04.g226138
C.reinhardtii v5.6	https://phytozome-next.jgi.doe.gov/report/gene/Creinhardtii_v5_6/Cre04.g226750 https://phytozome-next.jgi.doe.gov/jbrowse/index.html?data=genomes%2FCreinhardtii_v5_6&loc=Cre04.g226750	Cre04.g226750	(1 of 11) PTHR31867//PTHR31867:SF1 - FAMILY NOT NAMED // EXPANSIN-A1-RELATED	https://phytozome-next.jgi.doe.gov/report/gene/Creinhardtii_v5_6/Cre04.g226750	https://phytozome-next.jgi.doe.gov/jbrowse/index.html?data=genomes%2FCreinhardtii_v5_6&loc=Cre04.g226750
C.reinhardtii v5.6	https://phytozome-next.jgi.doe.gov/report/gene/Creinhardtii_v5_6/Cre04.g226800 https://phytozome-next.jgi.doe.gov/jbrowse/index.html?data=genomes%2FCreinhardtii_v5_6&loc=Cre04.g226800	Cre04.g226800		https://phytozome-next.jgi.doe.gov/report/gene/Creinhardtii_v5_6/Cre04.g226800	https://phytozome-next.jgi.doe.gov/jbrowse/index.html?data=genomes%2FCreinhardtii_v5_6&loc=Cre04.g226800
C.reinhardtii v5.6	https://phytozome-next.jgi.doe.gov/report/gene/Creinhardtii_v5_6/Cre04.g226811 https://phytozome-next.jgi.doe.gov/jbrowse/index.html?data=genomes%2FCreinhardtii_v5_6&loc=Cre04.g226811	Cre04.g226811		https://phytozome-next.jgi.doe.gov/report/gene/Creinhardtii_v5_6/Cre04.g226811	https://phytozome-next.jgi.doe.gov/jbrowse/index.html?data=genomes%2FCreinhardtii_v5_6&loc=Cre04.g226811
C.reinhardtii v5.6	https://phytozome-next.jgi.doe.gov/report/gene/Creinhardtii_v5_6/Cre04.g226900 https://phytozome-next.jgi.doe.gov/jbrowse/index.html?data=genomes%2FCreinhardtii_v5_6&loc=Cre04.g226900	Cre04.g226900	(1 of 1) PTHR15441:SF1 - RIBONUCLEASE P PROTEIN SUBUNIT P14	https://phytozome-next.jgi.doe.gov/report/gene/Creinhardtii_v5_6/Cre04.g226900	https://phytozome-next.jgi.doe.gov/jbrowse/index.html?data=genomes%2FCreinhardtii_v5_6&loc=Cre04.g226900
C.reinhardtii v5.6	https://phytozome-next.jgi.doe.gov/report/gene/Creinhardtii_v5_6/Cre04.g228800 https://phytozome-next.jgi.doe.gov/jbrowse/index.html?data=genomes%2FCreinhardtii_v5_6&loc=Cre04.g228800	Cre04.g228800	(1 of 19) K08850 - aurora kinase, other [EC:2.7.11.1] (AURKX)	https://phytozome-next.jgi.doe.gov/report/gene/Creinhardtii_v5_6/Cre04.g228800	https://phytozome-next.jgi.doe.gov/jbrowse/index.html?data=genomes%2FCreinhardtii_v5_6&loc=Cre04.g228800
C.reinhardtii v5.6	https://phytozome-next.jgi.doe.gov/report/gene/Creinhardtii_v5_6/Cre04.g229026 https://phytozome-next.jgi.doe.gov/jbrowse/index.html?data=genomes%2FCreinhardtii_v5_6&loc=Cre04.g229026	Cre04.g229026		https://phytozome-next.jgi.doe.gov/report/gene/Creinhardtii_v5_6/Cre04.g229026	https://phytozome-next.jgi.doe.gov/jbrowse/index.html?data=genomes%2FCreinhardtii_v5_6&loc=Cre04.g229026
C.reinhardtii v5.6	https://phytozome-next.jgi.doe.gov/report/gene/Creinhardtii_v5_6/Cre04.g229494 https://phytozome-next.jgi.doe.gov/jbrowse/index.html?data=genomes%2FCreinhardtii_v5_6&loc=Cre04.g229494	Cre04.g229494	(1 of 27) PTHR13832 - PROTEIN PHOSPHATASE 2C	https://phytozome-next.jgi.doe.gov/report/gene/Creinhardtii_v5_6/Cre04.g229494	https://phytozome-next.jgi.doe.gov/jbrowse/index.html?data=genomes%2FCreinhardtii_v5_6&loc=Cre04.g229494
C.reinhardtii v5.6	https://phytozome-next.jgi.doe.gov/report/gene/Creinhardtii_v5_6/Cre04.g229536 https://phytozome-next.jgi.doe.gov/jbrowse/index.html?data=genomes%2FCreinhardtii_v5_6&loc=Cre04.g229536	Cre04.g229536		https://phytozome-next.jgi.doe.gov/report/gene/Creinhardtii_v5_6/Cre04.g229536	https://phytozome-next.jgi.doe.gov/jbrowse/index.html?data=genomes%2FCreinhardtii_v5_6&loc=Cre04.g229536
C.reinhardtii v5.6	https://phytozome-next.jgi.doe.gov/report/gene/Creinhardtii_v5_6/Cre04.g231418 https://phytozome-next.jgi.doe.gov/jbrowse/index.html?data=genomes%2FCreinhardtii_v5_6&loc=Cre04.g231418	Cre04.g231418		https://phytozome-next.jgi.doe.gov/report/gene/Creinhardtii_v5_6/Cre04.g231418	https://phytozome-next.jgi.doe.gov/jbrowse/index.html?data=genomes%2FCreinhardtii_v5_6&loc=Cre04.g231418
C.reinhardtii v5.6	https://phytozome-next.jgi.doe.gov/report/gene/Creinhardtii_v5_6/Cre04.g232104 https://phytozome-next.jgi.doe.gov/jbrowse/index.html?data=genomes%2FCreinhardtii_v5_6&loc=Cre04.g232104	Cre04.g232104	Light-harvesting complex II chlorophyll a/b binding protein M3	https://phytozome-next.jgi.doe.gov/report/gene/Creinhardtii_v5_6/Cre04.g232104	https://phytozome-next.jgi.doe.gov/jbrowse/index.html?data=genomes%2FCreinhardtii_v5_6&loc=Cre04.g232104
C.reinhardtii v5.6	https://phytozome-next.jgi.doe.gov/report/gene/Creinhardtii_v5_6/Cre05.g230804 https://phytozome-next.jgi.doe.gov/jbrowse/index.html?data=genomes%2FCreinhardtii_v5_6&loc=Cre05.g230804	Cre05.g230804	SNF2-related ATPase	https://phytozome-next.jgi.doe.gov/report/gene/Creinhardtii_v5_6/Cre05.g230804	https://phytozome-next.jgi.doe.gov/jbrowse/index.html?data=genomes%2FCreinhardtii_v5_6&loc=Cre05.g230804
C.reinhardtii v5.6	https://phytozome-next.jgi.doe.gov/report/gene/Creinhardtii_v5_6/Cre05.g232002 https://phytozome-next.jgi.doe.gov/jbrowse/index.html?data=genomes%2FCreinhardtii_v5_6&loc=Cre05.g232002	Cre05.g232002	acyl-CoA oxidase/dehydrogenase superfamily protein	https://phytozome-next.jgi.doe.gov/report/gene/Creinhardtii_v5_6/Cre05.g232002	https://phytozome-next.jgi.doe.gov/jbrowse/index.html?data=genomes%2FCreinhardtii_v5_6&loc=Cre05.g232002
C.reinhardtii v5.6	https://phytozome-next.jgi.doe.gov/report/gene/Creinhardtii_v5_6/Cre05.g232003 https://phytozome-next.jgi.doe.gov/jbrowse/index.html?data=genomes%2FCreinhardtii_v5_6&loc=Cre05.g232003	Cre05.g232003		https://phytozome-next.jgi.doe.gov/report/gene/Creinhardtii_v5_6/Cre05.g232003	https://phytozome-next.jgi.doe.gov/jbrowse/index.html?data=genomes%2FCreinhardtii_v5_6&loc=Cre05.g232003
C.reinhardtii v5.6	https://phytozome-next.jgi.doe.gov/report/gene/Creinhardtii_v5_6/Cre05.g232100 https://phytozome-next.jgi.doe.gov/jbrowse/index.html?data=genomes%2FCreinhardtii_v5_6&loc=Cre05.g232100	Cre05.g232100		https://phytozome-next.jgi.doe.gov/report/gene/Creinhardtii_v5_6/Cre05.g232100	https://phytozome-next.jgi.doe.gov/jbrowse/index.html?data=genomes%2FCreinhardtii_v5_6&loc=Cre05.g232100
C.reinhardtii v5.6	https://phytozome-next.jgi.doe.gov/report/gene/Creinhardtii_v5_6/Cre05.g232300 https://phytozome-next.jgi.doe.gov/jbrowse/index.html?data=genomes%2FCreinhardtii_v5_6&loc=Cre05.g232300	Cre05.g232300	(1 of 39) PTHR12298 - PCDC2 PROGRAMMED CELL DEATH PROTEIN 2 -RELATED	https://phytozome-next.jgi.doe.gov/report/gene/Creinhardtii_v5_6/Cre05.g232300	https://phytozome-next.jgi.doe.gov/jbrowse/index.html?data=genomes%2FCreinhardtii_v5_6&loc=Cre05.g232300
C.reinhardtii v5.6	https://phytozome-next.jgi.doe.gov/report/gene/Creinhardtii_v5_6/Cre05.g232304 https://phytozome-next.jgi.doe.gov/jbrowse/index.html?data=genomes%2FCreinhardtii_v5_6&loc=Cre05.g232304	Cre05.g232304		https://phytozome-next.jgi.doe.gov/report/gene/Creinhardtii_v5_6/Cre05.g232304	https://phytozome-next.jgi.doe.gov/jbrowse/index.html?data=genomes%2FCreinhardtii_v5_6&loc=Cre05.g232304
C.reinhardtii v5.6	https://phytozome-next.jgi.doe.gov/report/gene/Creinhardtii_v5_6/Cre05.g233050 https://phytozome-next.jgi.doe.gov/jbrowse/index.html?data=genomes%2FCreinhardtii_v5_6&loc=Cre05.g233050	Cre05.g233050	Flagellar Associated Protein 162	https://phytozome-next.jgi.doe.gov/report/gene/Creinhardtii_v5_6/Cre05.g233050	https://phytozome-next.jgi.doe.gov/jbrowse/index.html?data=genomes%2FCreinhardtii_v5_6&loc=Cre05.g233050
C.reinhardtii v5.6	https://phytozome-next.jgi.doe.gov/report/gene/Creinhardtii_v5_6/Cre05.g233051 https://phytozome-next.jgi.doe.gov/jbrowse/index.html?data=genomes%2FCreinhardtii_v5_6&loc=Cre05.g233051	Cre05.g233051		https://phytozome-next.jgi.doe.gov/report/gene/Creinhardtii_v5_6/Cre05.g233051	https://phytozome-next.jgi.doe.gov/jbrowse/index.html?data=genomes%2FCreinhardtii_v5_6&loc=Cre05.g233051
C.reinhardtii v5.6	https://phytozome-next.jgi.doe.gov/report/gene/Creinhardtii_v5_6/Cre05.g233550 https://phytozome-next.jgi.doe.gov/jbrowse/index.html?data=genomes%2FCreinhardtii_v5_6&loc=Cre05.g233550	Cre05.g233550	(1 of 7) 2.7.10.2//2.7.12.1 - Non-specific protein-tyrosine kinase / Cytoplasmic protein tyrosine kinase // Dual-specificity kinase	https://phytozome-next.jgi.doe.gov/report/gene/Creinhardtii_v5_6/Cre05.g233550	https://phytozome-next.jgi.doe.gov/jbrowse/index.html?data=genomes%2FCreinhardtii_v5_6&loc=Cre05.g233550
C.reinhardtii v5.6	https://phytozome-next.jgi.doe.gov/report/gene/Creinhardtii_v5_6/Cre05.g233600 https://phytozome-next.jgi.doe.gov/jbrowse/index.html?data=genomes%2FCreinhardtii_v5_6&loc=Cre05.g233600	Cre05.g233600	[RNA-polymerase]-subunit kinase / CTD kinase	https://phytozome-next.jgi.doe.gov/report/gene/Creinhardtii_v5_6/Cre05.g233600	https://phytozome-next.jgi.doe.gov/jbrowse/index.html?data=genomes%2FCreinhardtii_v5_6&loc=Cre05.g233600
C.reinhardtii v5.6	https://phytozome-next.jgi.doe.gov/report/gene/Creinhardtii_v5_6/Cre05.g233650 https://phytozome-next.jgi.doe.gov/jbrowse/index.html?data=genomes%2FCreinhardtii_v5_6&loc=Cre05.g233650	Cre05.g233650	FixL-like PAS domain protein	https://phytozome-next.jgi.doe.gov/report/gene/Creinhardtii_v5_6/Cre05.g233650	https://phytozome-next.jgi.doe.gov/jbrowse/index.html?data=genomes%2FCreinhardtii_v5_6&loc=Cre05.g233650
C.reinhardtii v5.6	https://phytozome-next.jgi.doe.gov/report/gene/Creinhardtii_v5_6/Cre05.g234400 https://phytozome-next.jgi.doe.gov/jbrowse/index.html?data=genomes%2FCreinhardtii_v5_6&loc=Cre05.g234400	Cre05.g234400	(1 of 4) KOG0065 - Pleiotropic drug resistance proteins (PDR1-15), ABC superfamily	https://phytozome-next.jgi.doe.gov/report/gene/Creinhardtii_v5_6/Cre05.g234400	https://phytozome-next.jgi.doe.gov/jbrowse/index.html?data=genomes%2FCreinhardtii_v5_6&loc=Cre05.g234400
C.reinhardtii v5.6	https://phytozome-next.jgi.doe.gov/report/gene/Creinhardtii_v5_6/Cre05.g234550 https://phytozome-next.jgi.doe.gov/jbrowse/index.html?data=genomes%2FCreinhardtii_v5_6&loc=Cre05.g234550	Cre05.g234550	Fructose-1,6-bisphosphate aldolase	https://phytozome-next.jgi.doe.gov/report/gene/Creinhardtii_v5_6/Cre05.g234550	https://phytozome-next.jgi.doe.gov/jbrowse/index.html?data=genomes%2FCreinhardtii_v5_6&loc=Cre05.g234550
C.reinhardtii v5.6	https://phytozome-next.jgi.doe.gov/report/gene/Creinhardtii_v5_6/Cre05.g234600 https://phytozome-next.jgi.doe.gov/jbrowse/index.html?data=genomes%2FCreinhardtii_v5_6&loc=Cre05.g234600	Cre05.g234600		https://phytozome-next.jgi.doe.gov/report/gene/Creinhardtii_v5_6/Cre05.g234600	https://phytozome-next.jgi.doe.gov/jbrowse/index.html?data=genomes%2FCreinhardtii_v5_6&loc=Cre05.g234600
C.reinhardtii v5.6	https://phytozome-next.jgi.doe.gov/report/gene/Creinhardtii_v5_6/Cre05.g234636 https://phytozome-next.jgi.doe.gov/jbrowse/index.html?data=genomes%2FCreinhardtii_v5_6&loc=Cre05.g234636	Cre05.g234636	(1 of 1) PTHR30352:SF9 - PYRUVATE FORMATE-LYASE 1-ACTIVATING ENZYME	https://phytozome-next.jgi.doe.gov/report/gene/Creinhardtii_v5_6/Cre05.g234636	https://phytozome-next.jgi.doe.gov/jbrowse/index.html?data=genomes%2FCreinhardtii_v5_6&loc=Cre05.g234636
C.reinhardtii v5.6	https://phytozome-next.jgi.doe.gov/report/gene/Creinhardtii_v5_6/Cre05.g234663 https://phytozome-next.jgi.doe.gov/jbrowse/index.html?data=genomes%2FCreinhardtii_v5_6&loc=Cre05.g234663	Cre05.g234663	(1 of 1) PTHR11085//PTHR11085:SF23 - CHROMATIN REGULATORY PROTEIN SIR2 // NAD-DEPENDENT HISTONE DEACETYLASE HST4	https://phytozome-next.jgi.doe.gov/report/gene/Creinhardtii_v5_6/Cre05.g234663	https://phytozome-next.jgi.doe.gov/jbrowse/index.html?data=genomes%2FCreinhardtii_v5_6&loc=Cre05.g234663
C.reinhardtii v5.6	https://phytozome-next.jgi.doe.gov/report/gene/Creinhardtii_v5_6/Cre05.g235102 https://phytozome-next.jgi.doe.gov/jbrowse/index.html?data=genomes%2FCreinhardtii_v5_6&loc=Cre05.g235102	Cre05.g235102	(1 of 14) PF00078//PF03372 - Reverse transcriptase (RNA-dependent DNA polymerase) (RVT_1) // Endonuclease/Exonuclease/phosphatase family (Exo_endo_phos)	https://phytozome-next.jgi.doe.gov/report/gene/Creinhardtii_v5_6/Cre05.g235102	https://phytozome-next.jgi.doe.gov/jbrowse/index.html?data=genomes%2FCreinhardtii_v5_6&loc=Cre05.g235102
C.reinhardtii v5.6	https://phytozome-next.jgi.doe.gov/report/gene/Creinhardtii_v5_6/Cre05.g235186 https://phytozome-next.jgi.doe.gov/jbrowse/index.html?data=genomes%2FCreinhardtii_v5_6&loc=Cre05.g235186	Cre05.g235186		https://phytozome-next.jgi.doe.gov/report/gene/Creinhardtii_v5_6/Cre05.g235186	https://phytozome-next.jgi.doe.gov/jbrowse/index.html?data=genomes%2FCreinhardtii_v5_6&loc=Cre05.g235186
C.reinhardtii v5.6	https://phytozome-next.jgi.doe.gov/report/gene/Creinhardtii_v5_6/Cre05.g235228 https://phytozome-next.jgi.doe.gov/jbrowse/index.html?data=genomes%2FCreinhardtii_v5_6&loc=Cre05.g235228	Cre05.g235228	Chlamydomonas-specific family U protein	https://phytozome-next.jgi.doe.gov/report/gene/Creinhardtii_v5_6/Cre05.g235228	https://phytozome-next.jgi.doe.gov/jbrowse/index.html?data=genomes%2FCreinhardtii_v5_6&loc=Cre05.g235228
C.reinhardtii v5.6	https://phytozome-next.jgi.doe.gov/report/gene/Creinhardtii_v5_6/Cre05.g236950 https://phytozome-next.jgi.doe.gov/jbrowse/index.html?data=genomes%2FCreinhardtii_v5_6&loc=Cre05.g236950	Cre05.g236950	SNF2-related DNA/RNA helicase	https://phytozome-next.jgi.doe.gov/report/gene/Creinhardtii_v5_6/Cre05.g236950	https://phytozome-next.jgi.doe.gov/jbrowse/index.html?data=genomes%2FCreinhardtii_v5_6&loc=Cre05.g236950
C.reinhardtii v5.6	https://phytozome-next.jgi.doe.gov/report/gene/Creinhardtii_v5_6/Cre05.g237350 https://phytozome-next.jgi.doe.gov/jbrowse/index.html?data=genomes%2FCreinhardtii_v5_6&loc=Cre05.g237350	Cre05.g237350		https://phytozome-next.jgi.doe.gov/report/gene/Creinhardtii_v5_6/Cre05.g237350	https://phytozome-next.jgi.doe.gov/jbrowse/index.html?data=genomes%2FCreinhardtii_v5_6&loc=Cre05.g237350
C.reinhardtii v5.6	https://phytozome-next.jgi.doe.gov/report/gene/Creinhardtii_v5_6/Cre05.g237400 https://phytozome-next.jgi.doe.gov/jbrowse/index.html?data=genomes%2FCreinhardtii_v5_6&loc=Cre05.g237400	Cre05.g237400	Diaminopimelate epimerase	https://phytozome-next.jgi.doe.gov/report/gene/Creinhardtii_v5_6/Cre05.g237400	https://phytozome-next.jgi.doe.gov/jbrowse/index.html?data=genomes%2FCreinhardtii_v5_6&loc=Cre05.g237400
C.reinhardtii v5.6	https://phytozome-next.jgi.doe.gov/report/gene/Creinhardtii_v5_6/Cre05.g237526 https://phytozome-next.jgi.doe.gov/jbrowse/index.html?data=genomes%2FCreinhardtii_v5_6&loc=Cre05.g237526	Cre05.g237526	(1 of 2) PTHR13184 - 37S RIBOSOMAL PROTEIN S22	https://phytozome-next.jgi.doe.gov/report/gene/Creinhardtii_v5_6/Cre05.g237526	https://phytozome-next.jgi.doe.gov/jbrowse/index.html?data=genomes%2FCreinhardtii_v5_6&loc=Cre05.g237526
C.reinhardtii v5.6	https://phytozome-next.jgi.doe.gov/report/gene/Creinhardtii_v5_6/Cre05.g237550 https://phytozome-next.jgi.doe.gov/jbrowse/index.html?data=genomes%2FCreinhardtii_v5_6&loc=Cre05.g237550	Cre05.g237550		https://phytozome-next.jgi.doe.gov/report/gene/Creinhardtii_v5_6/Cre05.g237550	https://phytozome-next.jgi.doe.gov/jbrowse/index.html?data=genomes%2FCreinhardtii_v5_6&loc=Cre05.g237550
C.reinhardtii v5.6	https://phytozome-next.jgi.doe.gov/report/gene/Creinhardtii_v5_6/Cre05.g237850 https://phytozome-next.jgi.doe.gov/jbrowse/index.html?data=genomes%2FCreinhardtii_v5_6&loc=Cre05.g237850	Cre05.g237850		https://phytozome-next.jgi.doe.gov/report/gene/Creinhardtii_v5_6/Cre05.g237850	https://phytozome-next.jgi.doe.gov/jbrowse/index.html?data=genomes%2FCreinhardtii_v5_6&loc=Cre05.g237850
C.reinhardtii v5.6	https://phytozome-next.jgi.doe.gov/report/gene/Creinhardtii_v5_6/Cre05.g237870 https://phytozome-next.jgi.doe.gov/jbrowse/index.html?data=genomes%2FCreinhardtii_v5_6&loc=Cre05.g237870	Cre05.g237870		https://phytozome-next.jgi.doe.gov/report/gene/Creinhardtii_v5_6/Cre05.g237870	https://phytozome-next.jgi.doe.gov/jbrowse/index.html?data=genomes%2FCreinhardtii_v5_6&loc=Cre05.g237870
C.reinhardtii v5.6	https://phytozome-next.jgi.doe.gov/report/gene/Creinhardtii_v5_6/Cre05.g237890 https://phytozome-next.jgi.doe.gov/jbrowse/index.html?data=genomes%2FCreinhardtii_v5_6&loc=Cre05.g237890	Cre05.g237890		https://phytozome-next.jgi.doe.gov/report/gene/Creinhardtii_v5_6/Cre05.g237890	https://phytozome-next.jgi.doe.gov/jbrowse/index.html?data=genomes%2FCreinhardtii_v5_6&loc=Cre05.g237890
C.reinhardtii v5.6	https://phytozome-next.jgi.doe.gov/report/gene/Creinhardtii_v5_6/Cre05.g237910 https://phytozome-next.jgi.doe.gov/jbrowse/index.html?data=genomes%2FCreinhardtii_v5_6&loc=Cre05.g237910	Cre05.g237910		https://phytozome-next.jgi.doe.gov/report/gene/Creinhardtii_v5_6/Cre05.g237910	https://phytozome-next.jgi.doe.gov/jbrowse/index.html?data=genomes%2FCreinhardtii_v5_6&loc=Cre05.g237910
C.reinhardtii v5.6	https://phytozome-next.jgi.doe.gov/report/gene/Creinhardtii_v5_6/Cre05.g237930 https://phytozome-next.jgi.doe.gov/jbrowse/index.html?data=genomes%2FCreinhardtii_v5_6&loc=Cre05.g237930	Cre05.g237930		https://phytozome-next.jgi.doe.gov/report/gene/Creinhardtii_v5_6/Cre05.g237930	https://phytozome-next.jgi.doe.gov/jbrowse/index.html?data=genomes%2FCreinhardtii_v5_6&loc=Cre05.g237930
C.reinhardtii v5.6	https://phytozome-next.jgi.doe.gov/report/gene/Creinhardtii_v5_6/Cre05.g237950 https://phytozome-next.jgi.doe.gov/jbrowse/index.html?data=genomes%2FCreinhardtii_v5_6&loc=Cre05.g237950	Cre05.g237950		https://phytozome-next.jgi.doe.gov/report/gene/Creinhardtii_v5_6/Cre05.g237950	https://phytozome-next.jgi.doe.gov/jbrowse/index.html?data=genomes%2FCreinhardtii_v5_6&loc=Cre05.g237950
C.reinhardtii v5.6	https://phytozome-next.jgi.doe.gov/report/gene/Creinhardtii_v5_6/Cre05.g238260 https://phytozome-next.jgi.doe.gov/jbrowse/index.html?data=genomes%2FCreinhardtii_v5_6&loc=Cre05.g238260	Cre05.g238260	(1 of 1) PF07719//PF13371//PF13414 - Tetratricopeptide repeat (TPR_2) // Tetratricopeptide repeat (TPR_9) // TPR repeat (TPR_11)	https://phytozome-next.jgi.doe.gov/report/gene/Creinhardtii_v5_6/Cre05.g238260	https://phytozome-next.jgi.doe.gov/jbrowse/index.html?data=genomes%2FCreinhardtii_v5_6&loc=Cre05.g238260
C.reinhardtii v5.6	https://phytozome-next.jgi.doe.gov/report/gene/Creinhardtii_v5_6/Cre05.g238290 https://phytozome-next.jgi.doe.gov/jbrowse/index.html?data=genomes%2FCreinhardtii_v5_6&loc=Cre05.g238290	Cre05.g238290	Dynamin-related GTPase	https://phytozome-next.jgi.doe.gov/report/gene/Creinhardtii_v5_6/Cre05.g238290	https://phytozome-next.jgi.doe.gov/jbrowse/index.html?data=genomes%2FCreinhardtii_v5_6&loc=Cre05.g238290
C.reinhardtii v5.6	https://phytozome-next.jgi.doe.gov/report/gene/Creinhardtii_v5_6/Cre05.g238322 https://phytozome-next.jgi.doe.gov/jbrowse/index.html?data=genomes%2FCreinhardtii_v5_6&loc=Cre05.g238322	Cre05.g238322	(1 of 1) PTHR10055//PTHR10055:SF9 - TRYPTOPHANYL-TRNA SYNTHETASE // PROTEIN OVULE ABORTION 4	https://phytozome-next.jgi.doe.gov/report/gene/Creinhardtii_v5_6/Cre05.g238322	https://phytozome-next.jgi.doe.gov/jbrowse/index.html?data=genomes%2FCreinhardtii_v5_6&loc=Cre05.g238322
C.reinhardtii v5.6	https://phytozome-next.jgi.doe.gov/report/gene/Creinhardtii_v5_6/Cre05.g238364 https://phytozome-next.jgi.doe.gov/jbrowse/index.html?data=genomes%2FCreinhardtii_v5_6&loc=Cre05.g238364	Cre05.g238364		https://phytozome-next.jgi.doe.gov/report/gene/Creinhardtii_v5_6/Cre05.g238364	https://phytozome-next.jgi.doe.gov/jbrowse/index.html?data=genomes%2FCreinhardtii_v5_6&loc=Cre05.g238364
C.reinhardtii v5.6	https://phytozome-next.jgi.doe.gov/report/gene/Creinhardtii_v5_6/Cre05.g238400 https://phytozome-next.jgi.doe.gov/jbrowse/index.html?data=genomes%2FCreinhardtii_v5_6&loc=Cre05.g238400	Cre05.g238400		https://phytozome-next.jgi.doe.gov/report/gene/Creinhardtii_v5_6/Cre05.g238400	https://phytozome-next.jgi.doe.gov/jbrowse/index.html?data=genomes%2FCreinhardtii_v5_6&loc=Cre05.g238400
C.reinhardtii v5.6	https://phytozome-next.jgi.doe.gov/report/gene/Creinhardtii_v5_6/Cre05.g238600 https://phytozome-next.jgi.doe.gov/jbrowse/index.html?data=genomes%2FCreinhardtii_v5_6&loc=Cre05.g238600	Cre05.g238600	Pherophorin-chlamydomonas homolog 36	https://phytozome-next.jgi.doe.gov/report/gene/Creinhardtii_v5_6/Cre05.g238600	https://phytozome-next.jgi.doe.gov/jbrowse/index.html?data=genomes%2FCreinhardtii_v5_6&loc=Cre05.g238600
C.reinhardtii v5.6	https://phytozome-next.jgi.doe.gov/report/gene/Creinhardtii_v5_6/Cre05.g240050 https://phytozome-next.jgi.doe.gov/jbrowse/index.html?data=genomes%2FCreinhardtii_v5_6&loc=Cre05.g240050	Cre05.g240050	(1 of 1) PF13813 - Membrane bound O-acyl transferase family (MBOAT_2)	https://phytozome-next.jgi.doe.gov/report/gene/Creinhardtii_v5_6/Cre05.g240050	https://phytozome-next.jgi.doe.gov/jbrowse/index.html?data=genomes%2FCreinhardtii_v5_6&loc=Cre05.g240050
C.reinhardtii v5.6	https://phytozome-next.jgi.doe.gov/report/gene/Creinhardtii_v5_6/Cre05.g240251 https://phytozome-next.jgi.doe.gov/jbrowse/index.html?data=genomes%2FCreinhardtii_v5_6&loc=Cre05.g240251	Cre05.g240251		https://phytozome-next.jgi.doe.gov/report/gene/Creinhardtii_v5_6/Cre05.g240251	https://phytozome-next.jgi.doe.gov/jbrowse/index.html?data=genomes%2FCreinhardtii_v5_6&loc=Cre05.g240251
C.reinhardtii v5.6	https://phytozome-next.jgi.doe.gov/report/gene/Creinhardtii_v5_6/Cre05.g241202 https://phytozome-next.jgi.doe.gov/jbrowse/index.html?data=genomes%2FCreinhardtii_v5_6&loc=Cre05.g241202	Cre05.g241202	(1 of 3) 3.4.22.53 - Calpain-2 / Milli-calpain	https://phytozome-next.jgi.doe.gov/report/gene/Creinhardtii_v5_6/Cre05.g241202	https://phytozome-next.jgi.doe.gov/jbrowse/index.html?data=genomes%2FCreinhardtii_v5_6&loc=Cre05.g241202
C.reinhardtii v5.6	https://phytozome-next.jgi.doe.gov/report/gene/Creinhardtii_v5_6/Cre05.g241630 https://phytozome-next.jgi.doe.gov/jbrowse/index.html?data=genomes%2FCreinhardtii_v5_6&loc=Cre05.g241630	Cre05.g241630		https://phytozome-next.jgi.doe.gov/report/gene/Creinhardtii_v5_6/Cre05.g241630	https://phytozome-next.jgi.doe.gov/jbrowse/index.html?data=genomes%2FCreinhardtii_v5_6&loc=Cre05.g241630
C.reinhardtii v5.6	https://phytozome-next.jgi.doe.gov/report/gene/Creinhardtii_v5_6/Cre05.g241645 https://phytozome-next.jgi.doe.gov/jbrowse/index.html?data=genomes%2FCreinhardtii_v5_6&loc=Cre05.g241645	Cre05.g241645	(1 of 14) PTHR13078//PTHR13078:SF22 - FAMILY NOT NAMED // MAOC-LIKE DEHYDRATASE DOMAIN-CONTAINING PROTEIN	https://phytozome-next.jgi.doe.gov/report/gene/Creinhardtii_v5_6/Cre05.g241645	https://phytozome-next.jgi.doe.gov/jbrowse/index.html?data=genomes%2FCreinhardtii_v5_6&loc=Cre05.g241645
C.reinhardtii v5.6	https://phytozome-next.jgi.doe.gov/report/gene/Creinhardtii_v5_6/Cre05.g241750 https://phytozome-next.jgi.doe.gov/jbrowse/index.html?data=genomes%2FCreinhardtii_v5_6&loc=Cre05.g241750	Cre05.g241750	Pyruvate dehydrogenase kinase	https://phytozome-next.jgi.doe.gov/report/gene/Creinhardtii_v5_6/Cre05.g241750	https://phytozome-next.jgi.doe.gov/jbrowse/index.html?data=genomes%2FCreinhardtii_v5_6&loc=Cre05.g241750
C.reinhardtii v5.6	https://phytozome-next.jgi.doe.gov/report/gene/Creinhardtii_v5_6/Cre05.g243354 https://phytozome-next.jgi.doe.gov/jbrowse/index.html?data=genomes%2FCreinhardtii_v5_6&loc=Cre05.g243354	Cre05.g243354		https://phytozome-next.jgi.doe.gov/report/gene/Creinhardtii_v5_6/Cre05.g243354	https://phytozome-next.jgi.doe.gov/jbrowse/index.html?data=genomes%2FCreinhardtii_v5_6&loc=Cre05.g243354
C.reinhardtii v5.6	https://phytozome-next.jgi.doe.gov/report/gene/Creinhardtii_v5_6/Cre05.g243455 https://phytozome-next.jgi.doe.gov/jbrowse/index.html?data=genomes%2FCreinhardtii_v5_6&loc=Cre05.g243455	Cre05.g243455	(1 of 139) PF00400 - WD domain, G-beta repeat (WD40)	https://phytozome-next.jgi.doe.gov/report/gene/Creinhardtii_v5_6/Cre05.g243455	https://phytozome-next.jgi.doe.gov/jbrowse/index.html?data=genomes%2FCreinhardtii_v5_6&loc=Cre05.g243455
C.reinhardtii v5.6	https://phytozome-next.jgi.doe.gov/report/gene/Creinhardtii_v5_6/Cre05.g243472 https://phytozome-next.jgi.doe.gov/jbrowse/index.html?data=genomes%2FCreinhardtii_v5_6&loc=Cre05.g243472	Cre05.g243472		https://phytozome-next.jgi.doe.gov/report/gene/Creinhardtii_v5_6/Cre05.g243472	https://phytozome-next.jgi.doe.gov/jbrowse/index.html?data=genomes%2FCreinhardtii_v5_6&loc=Cre05.g243472
C.reinhardtii v5.6	https://phytozome-next.jgi.doe.gov/report/gene/Creinhardtii_v5_6/Cre05.g243601 https://phytozome-next.jgi.doe.gov/jbrowse/index.html?data=genomes%2FCreinhardtii_v5_6&loc=Cre05.g243601	Cre05.g243601	Chlamydomonas-specific family U protein	https://phytozome-next.jgi.doe.gov/report/gene/Creinhardtii_v5_6/Cre05.g243601	https://phytozome-next.jgi.doe.gov/jbrowse/index.html?data=genomes%2FCreinhardtii_v5_6&loc=Cre05.g243601
C.reinhardtii v5.6	https://phytozome-next.jgi.doe.gov/report/gene/Creinhardtii_v5_6/Cre05.g243602 https://phytozome-next.jgi.doe.gov/jbrowse/index.html?data=genomes%2FCreinhardtii_v5_6&loc=Cre05.g243602	Cre05.g243602		https://phytozome-next.jgi.doe.gov/report/gene/Creinhardtii_v5_6/Cre05.g243602	https://phytozome-next.jgi.doe.gov/jbrowse/index.html?data=genomes%2FCreinhardtii_v5_6&loc=Cre05.g243602
C.reinhardtii v5.6	https://phytozome-next.jgi.doe.gov/report/gene/Creinhardtii_v5_6/Cre05.g243650 https://phytozome-next.jgi.doe.gov/jbrowse/index.html?data=genomes%2FCreinhardtii_v5_6&loc=Cre05.g243650	Cre05.g243650		https://phytozome-next.jgi.doe.gov/report/gene/Creinhardtii_v5_6/Cre05.g243650	https://phytozome-next.jgi.doe.gov/jbrowse/index.html?data=genomes%2FCreinhardtii_v5_6&loc=Cre05.g243650
C.reinhardtii v5.6	https://phytozome-next.jgi.doe.gov/report/gene/Creinhardtii_v5_6/Cre05.g243803 https://phytozome-next.jgi.doe.gov/jbrowse/index.html?data=genomes%2FCreinhardtii_v5_6&loc=Cre05.g243803	Cre05.g243803		https://phytozome-next.jgi.doe.gov/report/gene/Creinhardtii_v5_6/Cre05.g243803	https://phytozome-next.jgi.doe.gov/jbrowse/index.html?data=genomes%2FCreinhardtii_v5_6&loc=Cre05.g243803
C.reinhardtii v5.6	https://phytozome-next.jgi.doe.gov/report/gene/Creinhardtii_v5_6/Cre05.g244100 https://phytozome-next.jgi.doe.gov/jbrowse/index.html?data=genomes%2FCreinhardtii_v5_6&loc=Cre05.g244100	Cre05.g244100		https://phytozome-next.jgi.doe.gov/report/gene/Creinhardtii_v5_6/Cre05.g244100	https://phytozome-next.jgi.doe.gov/jbrowse/index.html?data=genomes%2FCreinhardtii_v5_6&loc=Cre05.g244100
C.reinhardtii v5.6	https://phytozome-next.jgi.doe.gov/report/gene/Creinhardtii_v5_6/Cre05.g244150 https://phytozome-next.jgi.doe.gov/jbrowse/index.html?data=genomes%2FCreinhardtii_v5_6&loc=Cre05.g244150	Cre05.g244150	(1 of 100) PTHR12393:SF6 - SPHINGOMYELIN PHOSPHODIESTERASE 2	https://phytozome-next.jgi.doe.gov/report/gene/Creinhardtii_v5_6/Cre05.g244150	https://phytozome-next.jgi.doe.gov/jbrowse/index.html?data=genomes%2FCreinhardtii_v5_6&loc=Cre05.g244150
C.reinhardtii v5.6	https://phytozome-next.jgi.doe.gov/report/gene/Creinhardtii_v5_6/Cre05.g244300 https://phytozome-next.jgi.doe.gov/jbrowse/index.html?data=genomes%2FCreinhardtii_v5_6&loc=Cre05.g244300	Cre05.g244300		https://phytozome-next.jgi.doe.gov/report/gene/Creinhardtii_v5_6/Cre05.g244300	https://phytozome-next.jgi.doe.gov/jbrowse/index.html?data=genomes%2FCreinhardtii_v5_6&loc=Cre05.g244300
C.reinhardtii v5.6	https://phytozome-next.jgi.doe.gov/report/gene/Creinhardtii_v5_6/Cre05.g244350 https://phytozome-next.jgi.doe.gov/jbrowse/index.html?data=genomes%2FCreinhardtii_v5_6&loc=Cre05.g244350	Cre05.g244350		https://phytozome-next.jgi.doe.gov/report/gene/Creinhardtii_v5_6/Cre05.g244350	https://phytozome-next.jgi.doe.gov/jbrowse/index.html?data=genomes%2FCreinhardtii_v5_6&loc=Cre05.g244350
C.reinhardtii v5.6	https://phytozome-next.jgi.doe.gov/report/gene/Creinhardtii_v5_6/Cre05.g245150 https://phytozome-next.jgi.doe.gov/jbrowse/index.html?data=genomes%2FCreinhardtii_v5_6&loc=Cre05.g245150	Cre05.g245150		https://phytozome-next.jgi.doe.gov/report/gene/Creinhardtii_v5_6/Cre05.g245150	https://phytozome-next.jgi.doe.gov/jbrowse/index.html?data=genomes%2FCreinhardtii_v5_6&loc=Cre05.g245150
C.reinhardtii v5.6	https://phytozome-next.jgi.doe.gov/report/gene/Creinhardtii_v5_6/Cre05.g245352 https://phytozome-next.jgi.doe.gov/jbrowse/index.html?data=genomes%2FCreinhardtii_v5_6&loc=Cre05.g245352	Cre05.g245352	(1 of 1) PF00059//PF00530//PF00704//PF14295 - Lectin C-type domain (Lectin_C) // Scavenger receptor cysteine-rich domain (SRCR) // Glycosyl hydrolases family 18 (Glyco_hydro_18) // PAN domain (PAN_4)	https://phytozome-next.jgi.doe.gov/report/gene/Creinhardtii_v5_6/Cre05.g245352	https://phytozome-next.jgi.doe.gov/jbrowse/index.html?data=genomes%2FCreinhardtii_v5_6&loc=Cre05.g245352
C.reinhardtii v5.6	https://phytozome-next.jgi.doe.gov/report/gene/Creinhardtii_v5_6/Cre05.g246750 https://phytozome-next.jgi.doe.gov/jbrowse/index.html?data=genomes%2FCreinhardtii_v5_6&loc=Cre05.g246750	Cre05.g246750		https://phytozome-next.jgi.doe.gov/report/gene/Creinhardtii_v5_6/Cre05.g246750	https://phytozome-next.jgi.doe.gov/jbrowse/index.html?data=genomes%2FCreinhardtii_v5_6&loc=Cre05.g246750
C.reinhardtii v5.6	https://phytozome-next.jgi.doe.gov/report/gene/Creinhardtii_v5_6/Cre05.g246752 https://phytozome-next.jgi.doe.gov/jbrowse/index.html?data=genomes%2FCreinhardtii_v5_6&loc=Cre05.g246752	Cre05.g246752		https://phytozome-next.jgi.doe.gov/report/gene/Creinhardtii_v5_6/Cre05.g246752	https://phytozome-next.jgi.doe.gov/jbrowse/index.html?data=genomes%2FCreinhardtii_v5_6&loc=Cre05.g246752
C.reinhardtii v5.6	https://phytozome-next.jgi.doe.gov/report/gene/Creinhardtii_v5_6/Cre06.g249050 https://phytozome-next.jgi.doe.gov/jbrowse/index.html?data=genomes%2FCreinhardtii_v5_6&loc=Cre06.g249050	Cre06.g249050	(1 of 1) PTHR10641//PTHR10641:SF527 - MYB-LIKE DNA-BINDING PROTEIN MYB // SUBFAMILY NOT NAMED	https://phytozome-next.jgi.doe.gov/report/gene/Creinhardtii_v5_6/Cre06.g249050	https://phytozome-next.jgi.doe.gov/jbrowse/index.html?data=genomes%2FCreinhardtii_v5_6&loc=Cre06.g249050
C.reinhardtii v5.6	https://phytozome-next.jgi.doe.gov/report/gene/Creinhardtii_v5_6/Cre06.g249550 https://phytozome-next.jgi.doe.gov/jbrowse/index.html?data=genomes%2FCreinhardtii_v5_6&loc=Cre06.g249550	Cre06.g249550		https://phytozome-next.jgi.doe.gov/report/gene/Creinhardtii_v5_6/Cre06.g249550	https://phytozome-next.jgi.doe.gov/jbrowse/index.html?data=genomes%2FCreinhardtii_v5_6&loc=Cre06.g249550
C.reinhardtii v5.6	https://phytozome-next.jgi.doe.gov/report/gene/Creinhardtii_v5_6/Cre06.g250250 https://phytozome-next.jgi.doe.gov/jbrowse/index.html?data=genomes%2FCreinhardtii_v5_6&loc=Cre06.g250250	Cre06.g250250	Vacuolar ATP synthase subunit C	https://phytozome-next.jgi.doe.gov/report/gene/Creinhardtii_v5_6/Cre06.g250250	https://phytozome-next.jgi.doe.gov/jbrowse/index.html?data=genomes%2FCreinhardtii_v5_6&loc=Cre06.g250250
C.reinhardtii v5.6	https://phytozome-next.jgi.doe.gov/report/gene/Creinhardtii_v5_6/Cre06.g250276 https://phytozome-next.jgi.doe.gov/jbrowse/index.html?data=genomes%2FCreinhardtii_v5_6&loc=Cre06.g250276	Cre06.g250276		https://phytozome-next.jgi.doe.gov/report/gene/Creinhardtii_v5_6/Cre06.g250276	https://phytozome-next.jgi.doe.gov/jbrowse/index.html?data=genomes%2FCreinhardtii_v5_6&loc=Cre06.g250276
C.reinhardtii v5.6	https://phytozome-next.jgi.doe.gov/report/gene/Creinhardtii_v5_6/Cre06.g250400 https://phytozome-next.jgi.doe.gov/jbrowse/index.html?data=genomes%2FCreinhardtii_v5_6&loc=Cre06.g250400	Cre06.g250400	Probable transposon-derived protein of Chlamydomonas-Specific family B	https://phytozome-next.jgi.doe.gov/report/gene/Creinhardtii_v5_6/Cre06.g250400	https://phytozome-next.jgi.doe.gov/jbrowse/index.html?data=genomes%2FCreinhardtii_v5_6&loc=Cre06.g250400
C.reinhardtii v5.6	https://phytozome-next.jgi.doe.gov/report/gene/Creinhardtii_v5_6/Cre06.g250450 https://phytozome-next.jgi.doe.gov/jbrowse/index.html?data=genomes%2FCreinhardtii_v5_6&loc=Cre06.g250450	Cre06.g250450	Sodium:bile acid symporter	https://phytozome-next.jgi.doe.gov/report/gene/Creinhardtii_v5_6/Cre06.g250450	https://phytozome-next.jgi.doe.gov/jbrowse/index.html?data=genomes%2FCreinhardtii_v5_6&loc=Cre06.g250450
C.reinhardtii v5.6	https://phytozome-next.jgi.doe.gov/report/gene/Creinhardtii_v5_6/Cre06.g250550 https://phytozome-next.jgi.doe.gov/jbrowse/index.html?data=genomes%2FCreinhardtii_v5_6&loc=Cre06.g250550	Cre06.g250550		https://phytozome-next.jgi.doe.gov/report/gene/Creinhardtii_v5_6/Cre06.g250550	https://phytozome-next.jgi.doe.gov/jbrowse/index.html?data=genomes%2FCreinhardtii_v5_6&loc=Cre06.g250550
C.reinhardtii v5.6	https://phytozome-next.jgi.doe.gov/report/gene/Creinhardtii_v5_6/Cre06.g250567 https://phytozome-next.jgi.doe.gov/jbrowse/index.html?data=genomes%2FCreinhardtii_v5_6&loc=Cre06.g250567	Cre06.g250567		https://phytozome-next.jgi.doe.gov/report/gene/Creinhardtii_v5_6/Cre06.g250567	https://phytozome-next.jgi.doe.gov/jbrowse/index.html?data=genomes%2FCreinhardtii_v5_6&loc=Cre06.g250567
C.reinhardtii v5.6	https://phytozome-next.jgi.doe.gov/report/gene/Creinhardtii_v5_6/Cre06.g250650 https://phytozome-next.jgi.doe.gov/jbrowse/index.html?data=genomes%2FCreinhardtii_v5_6&loc=Cre06.g250650	Cre06.g250650	Similar to DRP4 (MX-like) class of Dynamin-like GTPases	https://phytozome-next.jgi.doe.gov/report/gene/Creinhardtii_v5_6/Cre06.g250650	https://phytozome-next.jgi.doe.gov/jbrowse/index.html?data=genomes%2FCreinhardtii_v5_6&loc=Cre06.g250650
C.reinhardtii v5.6	https://phytozome-next.jgi.doe.gov/report/gene/Creinhardtii_v5_6/Cre06.g251150 https://phytozome-next.jgi.doe.gov/jbrowse/index.html?data=genomes%2FCreinhardtii_v5_6&loc=Cre06.g251150	Cre06.g251150	low CO2 and stress-induced one-helix protein	https://phytozome-next.jgi.doe.gov/report/gene/Creinhardtii_v5_6/Cre06.g251150	https://phytozome-next.jgi.doe.gov/jbrowse/index.html?data=genomes%2FCreinhardtii_v5_6&loc=Cre06.g251150
C.reinhardtii v5.6	https://phytozome-next.jgi.doe.gov/report/gene/Creinhardtii_v5_6/Cre06.g251750 https://phytozome-next.jgi.doe.gov/jbrowse/index.html?data=genomes%2FCreinhardtii_v5_6&loc=Cre06.g251750	Cre06.g251750	(1 of 1) K10734 - GINS complex subunit 3 (GINS3)	https://phytozome-next.jgi.doe.gov/report/gene/Creinhardtii_v5_6/Cre06.g251750	https://phytozome-next.jgi.doe.gov/jbrowse/index.html?data=genomes%2FCreinhardtii_v5_6&loc=Cre06.g251750
C.reinhardtii v5.6	https://phytozome-next.jgi.doe.gov/report/gene/Creinhardtii_v5_6/Cre06.g252550 https://phytozome-next.jgi.doe.gov/jbrowse/index.html?data=genomes%2FCreinhardtii_v5_6&loc=Cre06.g252550	Cre06.g252550	Dihydrolipoamide acetyltransferase	https://phytozome-next.jgi.doe.gov/report/gene/Creinhardtii_v5_6/Cre06.g252550	https://phytozome-next.jgi.doe.gov/jbrowse/index.html?data=genomes%2FCreinhardtii_v5_6&loc=Cre06.g252550
C.reinhardtii v5.6	https://phytozome-next.jgi.doe.gov/report/gene/Creinhardtii_v5_6/Cre06.g253789 https://phytozome-next.jgi.doe.gov/jbrowse/index.html?data=genomes%2FCreinhardtii_v5_6&loc=Cre06.g253789	Cre06.g253789		https://phytozome-next.jgi.doe.gov/report/gene/Creinhardtii_v5_6/Cre06.g253789	https://phytozome-next.jgi.doe.gov/jbrowse/index.html?data=genomes%2FCreinhardtii_v5_6&loc=Cre06.g253789
C.reinhardtii v5.6	https://phytozome-next.jgi.doe.gov/report/gene/Creinhardtii_v5_6/Cre06.g254240 https://phytozome-next.jgi.doe.gov/jbrowse/index.html?data=genomes%2FCreinhardtii_v5_6&loc=Cre06.g254240	Cre06.g254240		https://phytozome-next.jgi.doe.gov/report/gene/Creinhardtii_v5_6/Cre06.g254240	https://phytozome-next.jgi.doe.gov/jbrowse/index.html?data=genomes%2FCreinhardtii_v5_6&loc=Cre06.g254240
C.reinhardtii v5.6	https://phytozome-next.jgi.doe.gov/report/gene/Creinhardtii_v5_6/Cre06.g254250 https://phytozome-next.jgi.doe.gov/jbrowse/index.html?data=genomes%2FCreinhardtii_v5_6&loc=Cre06.g254250	Cre06.g254250		https://phytozome-next.jgi.doe.gov/report/gene/Creinhardtii_v5_6/Cre06.g254250	https://phytozome-next.jgi.doe.gov/jbrowse/index.html?data=genomes%2FCreinhardtii_v5_6&loc=Cre06.g254250
C.reinhardtii v5.6	https://phytozome-next.jgi.doe.gov/report/gene/Creinhardtii_v5_6/Cre06.g254275 https://phytozome-next.jgi.doe.gov/jbrowse/index.html?data=genomes%2FCreinhardtii_v5_6&loc=Cre06.g254275	Cre06.g254275		https://phytozome-next.jgi.doe.gov/report/gene/Creinhardtii_v5_6/Cre06.g254275	https://phytozome-next.jgi.doe.gov/jbrowse/index.html?data=genomes%2FCreinhardtii_v5_6&loc=Cre06.g254275
C.reinhardtii v5.6	https://phytozome-next.jgi.doe.gov/report/gene/Creinhardtii_v5_6/Cre06.g255550 https://phytozome-next.jgi.doe.gov/jbrowse/index.html?data=genomes%2FCreinhardtii_v5_6&loc=Cre06.g255550	Cre06.g255550	Endonuclease/exonuclease/phosphatase family protein	https://phytozome-next.jgi.doe.gov/report/gene/Creinhardtii_v5_6/Cre06.g255550	https://phytozome-next.jgi.doe.gov/jbrowse/index.html?data=genomes%2FCreinhardtii_v5_6&loc=Cre06.g255550
C.reinhardtii v5.6	https://phytozome-next.jgi.doe.gov/report/gene/Creinhardtii_v5_6/Cre06.g257167 https://phytozome-next.jgi.doe.gov/jbrowse/index.html?data=genomes%2FCreinhardtii_v5_6&loc=Cre06.g257167	Cre06.g257167		https://phytozome-next.jgi.doe.gov/report/gene/Creinhardtii_v5_6/Cre06.g257167	https://phytozome-next.jgi.doe.gov/jbrowse/index.html?data=genomes%2FCreinhardtii_v5_6&loc=Cre06.g257167
C.reinhardtii v5.6	https://phytozome-next.jgi.doe.gov/report/gene/Creinhardtii_v5_6/Cre06.g257183 https://phytozome-next.jgi.doe.gov/jbrowse/index.html?data=genomes%2FCreinhardtii_v5_6&loc=Cre06.g257183	Cre06.g257183		https://phytozome-next.jgi.doe.gov/report/gene/Creinhardtii_v5_6/Cre06.g257183	https://phytozome-next.jgi.doe.gov/jbrowse/index.html?data=genomes%2FCreinhardtii_v5_6&loc=Cre06.g257183
C.reinhardtii v5.6	https://phytozome-next.jgi.doe.gov/report/gene/Creinhardtii_v5_6/Cre06.g258051 https://phytozome-next.jgi.doe.gov/jbrowse/index.html?data=genomes%2FCreinhardtii_v5_6&loc=Cre06.g258051	Cre06.g258051	OctotricoPeptide Repeat Protein	https://phytozome-next.jgi.doe.gov/report/gene/Creinhardtii_v5_6/Cre06.g258051	https://phytozome-next.jgi.doe.gov/jbrowse/index.html?data=genomes%2FCreinhardtii_v5_6&loc=Cre06.g258051
C.reinhardtii v5.6	https://phytozome-next.jgi.doe.gov/report/gene/Creinhardtii_v5_6/Cre06.g259000 https://phytozome-next.jgi.doe.gov/jbrowse/index.html?data=genomes%2FCreinhardtii_v5_6&loc=Cre06.g259000	Cre06.g259000		https://phytozome-next.jgi.doe.gov/report/gene/Creinhardtii_v5_6/Cre06.g259000	https://phytozome-next.jgi.doe.gov/jbrowse/index.html?data=genomes%2FCreinhardtii_v5_6&loc=Cre06.g259000
C.reinhardtii v5.6	https://phytozome-next.jgi.doe.gov/report/gene/Creinhardtii_v5_6/Cre06.g259050 https://phytozome-next.jgi.doe.gov/jbrowse/index.html?data=genomes%2FCreinhardtii_v5_6&loc=Cre06.g259050	Cre06.g259050	(1 of 1) PTHR24365:SF279 - PROTEIN PHOSPHATASE 1 REGULATORY SUBUNIT SDS22	https://phytozome-next.jgi.doe.gov/report/gene/Creinhardtii_v5_6/Cre06.g259050	https://phytozome-next.jgi.doe.gov/jbrowse/index.html?data=genomes%2FCreinhardtii_v5_6&loc=Cre06.g259050
C.reinhardtii v5.6	https://phytozome-next.jgi.doe.gov/report/gene/Creinhardtii_v5_6/Cre06.g260650 https://phytozome-next.jgi.doe.gov/jbrowse/index.html?data=genomes%2FCreinhardtii_v5_6&loc=Cre06.g260650	Cre06.g260650	(1 of 2) PTHR31362:SF0 - PROTEIN E03H4.4-RELATED	https://phytozome-next.jgi.doe.gov/report/gene/Creinhardtii_v5_6/Cre06.g260650	https://phytozome-next.jgi.doe.gov/jbrowse/index.html?data=genomes%2FCreinhardtii_v5_6&loc=Cre06.g260650
C.reinhardtii v5.6	https://phytozome-next.jgi.doe.gov/report/gene/Creinhardtii_v5_6/Cre06.g260776 https://phytozome-next.jgi.doe.gov/jbrowse/index.html?data=genomes%2FCreinhardtii_v5_6&loc=Cre06.g260776	Cre06.g260776		https://phytozome-next.jgi.doe.gov/report/gene/Creinhardtii_v5_6/Cre06.g260776	https://phytozome-next.jgi.doe.gov/jbrowse/index.html?data=genomes%2FCreinhardtii_v5_6&loc=Cre06.g260776
C.reinhardtii v5.6	https://phytozome-next.jgi.doe.gov/report/gene/Creinhardtii_v5_6/Cre06.g262350 https://phytozome-next.jgi.doe.gov/jbrowse/index.html?data=genomes%2FCreinhardtii_v5_6&loc=Cre06.g262350	Cre06.g262350	(1 of 55) PTHR32523//PTHR32523:SF8 - FAMILY NOT NAMED // PHYTOL KINASE 1, CHLOROPLASTIC	https://phytozome-next.jgi.doe.gov/report/gene/Creinhardtii_v5_6/Cre06.g262350	https://phytozome-next.jgi.doe.gov/jbrowse/index.html?data=genomes%2FCreinhardtii_v5_6&loc=Cre06.g262350
C.reinhardtii v5.6	https://phytozome-next.jgi.doe.gov/report/gene/Creinhardtii_v5_6/Cre06.g264850 https://phytozome-next.jgi.doe.gov/jbrowse/index.html?data=genomes%2FCreinhardtii_v5_6&loc=Cre06.g264850	Cre06.g264850	(1 of 1) PTHR33820//PTHR33820:SF2 - FAMILY NOT NAMED // COILED-COIL DOMAIN-CONTAINING PROTEIN 17	https://phytozome-next.jgi.doe.gov/report/gene/Creinhardtii_v5_6/Cre06.g264850	https://phytozome-next.jgi.doe.gov/jbrowse/index.html?data=genomes%2FCreinhardtii_v5_6&loc=Cre06.g264850
C.reinhardtii v5.6	https://phytozome-next.jgi.doe.gov/report/gene/Creinhardtii_v5_6/Cre06.g265652 https://phytozome-next.jgi.doe.gov/jbrowse/index.html?data=genomes%2FCreinhardtii_v5_6&loc=Cre06.g265652	Cre06.g265652	(1 of 20) PTHR19862:SF14 - WD REPEAT-CONTAINING PROTEIN 48	https://phytozome-next.jgi.doe.gov/report/gene/Creinhardtii_v5_6/Cre06.g265652	https://phytozome-next.jgi.doe.gov/jbrowse/index.html?data=genomes%2FCreinhardtii_v5_6&loc=Cre06.g265652
C.reinhardtii v5.6	https://phytozome-next.jgi.doe.gov/report/gene/Creinhardtii_v5_6/Cre06.g265750 https://phytozome-next.jgi.doe.gov/jbrowse/index.html?data=genomes%2FCreinhardtii_v5_6&loc=Cre06.g265750	Cre06.g265750	(1 of 2) K09668 - glycosyltransferase-like protein LARGE (LARGE)	https://phytozome-next.jgi.doe.gov/report/gene/Creinhardtii_v5_6/Cre06.g265750	https://phytozome-next.jgi.doe.gov/jbrowse/index.html?data=genomes%2FCreinhardtii_v5_6&loc=Cre06.g265750
C.reinhardtii v5.6	https://phytozome-next.jgi.doe.gov/report/gene/Creinhardtii_v5_6/Cre06.g266150 https://phytozome-next.jgi.doe.gov/jbrowse/index.html?data=genomes%2FCreinhardtii_v5_6&loc=Cre06.g266150	Cre06.g266150	(1 of 11) PTHR12291//PTHR12291:SF23 - FAMILY NOT NAMED // PROTEIN MEC-15	https://phytozome-next.jgi.doe.gov/report/gene/Creinhardtii_v5_6/Cre06.g266150	https://phytozome-next.jgi.doe.gov/jbrowse/index.html?data=genomes%2FCreinhardtii_v5_6&loc=Cre06.g266150
C.reinhardtii v5.6	https://phytozome-next.jgi.doe.gov/report/gene/Creinhardtii_v5_6/Cre06.g266250 https://phytozome-next.jgi.doe.gov/jbrowse/index.html?data=genomes%2FCreinhardtii_v5_6&loc=Cre06.g266250	Cre06.g266250	(1 of 6) KOG0198//KOG0583 - MEKK and related serine/threonine protein kinases // Serine/threonine protein kinase	https://phytozome-next.jgi.doe.gov/report/gene/Creinhardtii_v5_6/Cre06.g266250	https://phytozome-next.jgi.doe.gov/jbrowse/index.html?data=genomes%2FCreinhardtii_v5_6&loc=Cre06.g266250
C.reinhardtii v5.6	https://phytozome-next.jgi.doe.gov/report/gene/Creinhardtii_v5_6/Cre06.g266276 https://phytozome-next.jgi.doe.gov/jbrowse/index.html?data=genomes%2FCreinhardtii_v5_6&loc=Cre06.g266276	Cre06.g266276		https://phytozome-next.jgi.doe.gov/report/gene/Creinhardtii_v5_6/Cre06.g266276	https://phytozome-next.jgi.doe.gov/jbrowse/index.html?data=genomes%2FCreinhardtii_v5_6&loc=Cre06.g266276
C.reinhardtii v5.6	https://phytozome-next.jgi.doe.gov/report/gene/Creinhardtii_v5_6/Cre06.g267400 https://phytozome-next.jgi.doe.gov/jbrowse/index.html?data=genomes%2FCreinhardtii_v5_6&loc=Cre06.g267400	Cre06.g267400	(1 of 55) 2.7.12.1 - Dual-specificity kinase	https://phytozome-next.jgi.doe.gov/report/gene/Creinhardtii_v5_6/Cre06.g267400	https://phytozome-next.jgi.doe.gov/jbrowse/index.html?data=genomes%2FCreinhardtii_v5_6&loc=Cre06.g267400
C.reinhardtii v5.6	https://phytozome-next.jgi.doe.gov/report/gene/Creinhardtii_v5_6/Cre06.g267450 https://phytozome-next.jgi.doe.gov/jbrowse/index.html?data=genomes%2FCreinhardtii_v5_6&loc=Cre06.g267450	Cre06.g267450		https://phytozome-next.jgi.doe.gov/report/gene/Creinhardtii_v5_6/Cre06.g267450	https://phytozome-next.jgi.doe.gov/jbrowse/index.html?data=genomes%2FCreinhardtii_v5_6&loc=Cre06.g267450
C.reinhardtii v5.6	https://phytozome-next.jgi.doe.gov/report/gene/Creinhardtii_v5_6/Cre06.g267650 https://phytozome-next.jgi.doe.gov/jbrowse/index.html?data=genomes%2FCreinhardtii_v5_6&loc=Cre06.g267650	Cre06.g267650	(1 of 1) PTHR24347//PTHR24347:SF191 - SERINE/THREONINE-PROTEIN KINASE // SERINE/THREONINE-PROTEIN KINASE DCLK3	https://phytozome-next.jgi.doe.gov/report/gene/Creinhardtii_v5_6/Cre06.g267650	https://phytozome-next.jgi.doe.gov/jbrowse/index.html?data=genomes%2FCreinhardtii_v5_6&loc=Cre06.g267650
C.reinhardtii v5.6	https://phytozome-next.jgi.doe.gov/report/gene/Creinhardtii_v5_6/Cre06.g269150 https://phytozome-next.jgi.doe.gov/jbrowse/index.html?data=genomes%2FCreinhardtii_v5_6&loc=Cre06.g269150	Cre06.g269150		https://phytozome-next.jgi.doe.gov/report/gene/Creinhardtii_v5_6/Cre06.g269150	https://phytozome-next.jgi.doe.gov/jbrowse/index.html?data=genomes%2FCreinhardtii_v5_6&loc=Cre06.g269150
C.reinhardtii v5.6	https://phytozome-next.jgi.doe.gov/report/gene/Creinhardtii_v5_6/Cre06.g271188 https://phytozome-next.jgi.doe.gov/jbrowse/index.html?data=genomes%2FCreinhardtii_v5_6&loc=Cre06.g271188	Cre06.g271188	(1 of 33) PF00149 - Calcineurin-like phosphoesterase (Metallophos)	https://phytozome-next.jgi.doe.gov/report/gene/Creinhardtii_v5_6/Cre06.g271188	https://phytozome-next.jgi.doe.gov/jbrowse/index.html?data=genomes%2FCreinhardtii_v5_6&loc=Cre06.g271188
C.reinhardtii v5.6	https://phytozome-next.jgi.doe.gov/report/gene/Creinhardtii_v5_6/Cre06.g271600 https://phytozome-next.jgi.doe.gov/jbrowse/index.html?data=genomes%2FCreinhardtii_v5_6&loc=Cre06.g271600	Cre06.g271600		https://phytozome-next.jgi.doe.gov/report/gene/Creinhardtii_v5_6/Cre06.g271600	https://phytozome-next.jgi.doe.gov/jbrowse/index.html?data=genomes%2FCreinhardtii_v5_6&loc=Cre06.g271600
C.reinhardtii v5.6	https://phytozome-next.jgi.doe.gov/report/gene/Creinhardtii_v5_6/Cre06.g271650 https://phytozome-next.jgi.doe.gov/jbrowse/index.html?data=genomes%2FCreinhardtii_v5_6&loc=Cre06.g271650	Cre06.g271650		https://phytozome-next.jgi.doe.gov/report/gene/Creinhardtii_v5_6/Cre06.g271650	https://phytozome-next.jgi.doe.gov/jbrowse/index.html?data=genomes%2FCreinhardtii_v5_6&loc=Cre06.g271650
C.reinhardtii v5.6	https://phytozome-next.jgi.doe.gov/report/gene/Creinhardtii_v5_6/Cre06.g272760 https://phytozome-next.jgi.doe.gov/jbrowse/index.html?data=genomes%2FCreinhardtii_v5_6&loc=Cre06.g272760	Cre06.g272760		https://phytozome-next.jgi.doe.gov/report/gene/Creinhardtii_v5_6/Cre06.g272760	https://phytozome-next.jgi.doe.gov/jbrowse/index.html?data=genomes%2FCreinhardtii_v5_6&loc=Cre06.g272760
C.reinhardtii v5.6	https://phytozome-next.jgi.doe.gov/report/gene/Creinhardtii_v5_6/Cre06.g273500 https://phytozome-next.jgi.doe.gov/jbrowse/index.html?data=genomes%2FCreinhardtii_v5_6&loc=Cre06.g273500	Cre06.g273500	Apyrase ortholog	https://phytozome-next.jgi.doe.gov/report/gene/Creinhardtii_v5_6/Cre06.g273500	https://phytozome-next.jgi.doe.gov/jbrowse/index.html?data=genomes%2FCreinhardtii_v5_6&loc=Cre06.g273500
C.reinhardtii v5.6	https://phytozome-next.jgi.doe.gov/report/gene/Creinhardtii_v5_6/Cre06.g273550 https://phytozome-next.jgi.doe.gov/jbrowse/index.html?data=genomes%2FCreinhardtii_v5_6&loc=Cre06.g273550	Cre06.g273550		https://phytozome-next.jgi.doe.gov/report/gene/Creinhardtii_v5_6/Cre06.g273550	https://phytozome-next.jgi.doe.gov/jbrowse/index.html?data=genomes%2FCreinhardtii_v5_6&loc=Cre06.g273550
C.reinhardtii v5.6	https://phytozome-next.jgi.doe.gov/report/gene/Creinhardtii_v5_6/Cre06.g275350 https://phytozome-next.jgi.doe.gov/jbrowse/index.html?data=genomes%2FCreinhardtii_v5_6&loc=Cre06.g275350	Cre06.g275350	Rythm Of Chloroplast 40	https://phytozome-next.jgi.doe.gov/report/gene/Creinhardtii_v5_6/Cre06.g275350	https://phytozome-next.jgi.doe.gov/jbrowse/index.html?data=genomes%2FCreinhardtii_v5_6&loc=Cre06.g275350
C.reinhardtii v5.6	https://phytozome-next.jgi.doe.gov/report/gene/Creinhardtii_v5_6/Cre06.g278091 https://phytozome-next.jgi.doe.gov/jbrowse/index.html?data=genomes%2FCreinhardtii_v5_6&loc=Cre06.g278091	Cre06.g278091	(1 of 546) 2.7.11.1 - Non-specific serine/threonine protein kinase / Threonine-specific protein kinase	https://phytozome-next.jgi.doe.gov/report/gene/Creinhardtii_v5_6/Cre06.g278091	https://phytozome-next.jgi.doe.gov/jbrowse/index.html?data=genomes%2FCreinhardtii_v5_6&loc=Cre06.g278091
C.reinhardtii v5.6	https://phytozome-next.jgi.doe.gov/report/gene/Creinhardtii_v5_6/Cre06.g278106 https://phytozome-next.jgi.doe.gov/jbrowse/index.html?data=genomes%2FCreinhardtii_v5_6&loc=Cre06.g278106	Cre06.g278106		https://phytozome-next.jgi.doe.gov/report/gene/Creinhardtii_v5_6/Cre06.g278106	https://phytozome-next.jgi.doe.gov/jbrowse/index.html?data=genomes%2FCreinhardtii_v5_6&loc=Cre06.g278106
C.reinhardtii v5.6	https://phytozome-next.jgi.doe.gov/report/gene/Creinhardtii_v5_6/Cre06.g278107 https://phytozome-next.jgi.doe.gov/jbrowse/index.html?data=genomes%2FCreinhardtii_v5_6&loc=Cre06.g278107	Cre06.g278107		https://phytozome-next.jgi.doe.gov/report/gene/Creinhardtii_v5_6/Cre06.g278107	https://phytozome-next.jgi.doe.gov/jbrowse/index.html?data=genomes%2FCreinhardtii_v5_6&loc=Cre06.g278107
C.reinhardtii v5.6	https://phytozome-next.jgi.doe.gov/report/gene/Creinhardtii_v5_6/Cre06.g278108 https://phytozome-next.jgi.doe.gov/jbrowse/index.html?data=genomes%2FCreinhardtii_v5_6&loc=Cre06.g278108	Cre06.g278108	(1 of 5) PF13508 - Acetyltransferase (GNAT) domain (Acetyltransf_7)	https://phytozome-next.jgi.doe.gov/report/gene/Creinhardtii_v5_6/Cre06.g278108	https://phytozome-next.jgi.doe.gov/jbrowse/index.html?data=genomes%2FCreinhardtii_v5_6&loc=Cre06.g278108
C.reinhardtii v5.6	https://phytozome-next.jgi.doe.gov/report/gene/Creinhardtii_v5_6/Cre06.g278122 https://phytozome-next.jgi.doe.gov/jbrowse/index.html?data=genomes%2FCreinhardtii_v5_6&loc=Cre06.g278122	Cre06.g278122	(1 of 1) PTHR10504 - BACTERICIDAL PERMEABILITY-INCREASING BPI PROTEIN-RELATED	https://phytozome-next.jgi.doe.gov/report/gene/Creinhardtii_v5_6/Cre06.g278122	https://phytozome-next.jgi.doe.gov/jbrowse/index.html?data=genomes%2FCreinhardtii_v5_6&loc=Cre06.g278122
C.reinhardtii v5.6	https://phytozome-next.jgi.doe.gov/report/gene/Creinhardtii_v5_6/Cre06.g278145 https://phytozome-next.jgi.doe.gov/jbrowse/index.html?data=genomes%2FCreinhardtii_v5_6&loc=Cre06.g278145	Cre06.g278145		https://phytozome-next.jgi.doe.gov/report/gene/Creinhardtii_v5_6/Cre06.g278145	https://phytozome-next.jgi.doe.gov/jbrowse/index.html?data=genomes%2FCreinhardtii_v5_6&loc=Cre06.g278145
C.reinhardtii v5.6	https://phytozome-next.jgi.doe.gov/report/gene/Creinhardtii_v5_6/Cre06.g278150 https://phytozome-next.jgi.doe.gov/jbrowse/index.html?data=genomes%2FCreinhardtii_v5_6&loc=Cre06.g278150	Cre06.g278150		https://phytozome-next.jgi.doe.gov/report/gene/Creinhardtii_v5_6/Cre06.g278150	https://phytozome-next.jgi.doe.gov/jbrowse/index.html?data=genomes%2FCreinhardtii_v5_6&loc=Cre06.g278150
C.reinhardtii v5.6	https://phytozome-next.jgi.doe.gov/report/gene/Creinhardtii_v5_6/Cre06.g278163 https://phytozome-next.jgi.doe.gov/jbrowse/index.html?data=genomes%2FCreinhardtii_v5_6&loc=Cre06.g278163	Cre06.g278163	Acetylornithine aminotransferase	https://phytozome-next.jgi.doe.gov/report/gene/Creinhardtii_v5_6/Cre06.g278163	https://phytozome-next.jgi.doe.gov/jbrowse/index.html?data=genomes%2FCreinhardtii_v5_6&loc=Cre06.g278163
C.reinhardtii v5.6	https://phytozome-next.jgi.doe.gov/report/gene/Creinhardtii_v5_6/Cre06.g278207 https://phytozome-next.jgi.doe.gov/jbrowse/index.html?data=genomes%2FCreinhardtii_v5_6&loc=Cre06.g278207	Cre06.g278207	(1 of 31) PTHR13078//PTHR13078:SF53 - FAMILY NOT NAMED // PROTEIN MAOC-1	https://phytozome-next.jgi.doe.gov/report/gene/Creinhardtii_v5_6/Cre06.g278207	https://phytozome-next.jgi.doe.gov/jbrowse/index.html?data=genomes%2FCreinhardtii_v5_6&loc=Cre06.g278207
C.reinhardtii v5.6	https://phytozome-next.jgi.doe.gov/report/gene/Creinhardtii_v5_6/Cre06.g278208 https://phytozome-next.jgi.doe.gov/jbrowse/index.html?data=genomes%2FCreinhardtii_v5_6&loc=Cre06.g278208	Cre06.g278208	(1 of 1) PTHR12611 - PUR-TRANSCRIPTIONAL ACTIVATOR	https://phytozome-next.jgi.doe.gov/report/gene/Creinhardtii_v5_6/Cre06.g278208	https://phytozome-next.jgi.doe.gov/jbrowse/index.html?data=genomes%2FCreinhardtii_v5_6&loc=Cre06.g278208
C.reinhardtii v5.6	https://phytozome-next.jgi.doe.gov/report/gene/Creinhardtii_v5_6/Cre06.g278231 https://phytozome-next.jgi.doe.gov/jbrowse/index.html?data=genomes%2FCreinhardtii_v5_6&loc=Cre06.g278231	Cre06.g278231	(1 of 6) KOG0198//KOG0581 - MEKK and related serine/threonine protein kinases // Mitogen-activated protein kinase kinase (MAP2K)	https://phytozome-next.jgi.doe.gov/report/gene/Creinhardtii_v5_6/Cre06.g278231	https://phytozome-next.jgi.doe.gov/jbrowse/index.html?data=genomes%2FCreinhardtii_v5_6&loc=Cre06.g278231
C.reinhardtii v5.6	https://phytozome-next.jgi.doe.gov/report/gene/Creinhardtii_v5_6/Cre06.g278256 https://phytozome-next.jgi.doe.gov/jbrowse/index.html?data=genomes%2FCreinhardtii_v5_6&loc=Cre06.g278256	Cre06.g278256	26S proteasome regulatory subunit	https://phytozome-next.jgi.doe.gov/report/gene/Creinhardtii_v5_6/Cre06.g278256	https://phytozome-next.jgi.doe.gov/jbrowse/index.html?data=genomes%2FCreinhardtii_v5_6&loc=Cre06.g278256
C.reinhardtii v5.6	https://phytozome-next.jgi.doe.gov/report/gene/Creinhardtii_v5_6/Cre06.g278272 https://phytozome-next.jgi.doe.gov/jbrowse/index.html?data=genomes%2FCreinhardtii_v5_6&loc=Cre06.g278272	Cre06.g278272		https://phytozome-next.jgi.doe.gov/report/gene/Creinhardtii_v5_6/Cre06.g278272	https://phytozome-next.jgi.doe.gov/jbrowse/index.html?data=genomes%2FCreinhardtii_v5_6&loc=Cre06.g278272
C.reinhardtii v5.6	https://phytozome-next.jgi.doe.gov/report/gene/Creinhardtii_v5_6/Cre06.g278277 https://phytozome-next.jgi.doe.gov/jbrowse/index.html?data=genomes%2FCreinhardtii_v5_6&loc=Cre06.g278277	Cre06.g278277		https://phytozome-next.jgi.doe.gov/report/gene/Creinhardtii_v5_6/Cre06.g278277	https://phytozome-next.jgi.doe.gov/jbrowse/index.html?data=genomes%2FCreinhardtii_v5_6&loc=Cre06.g278277
C.reinhardtii v5.6	https://phytozome-next.jgi.doe.gov/report/gene/Creinhardtii_v5_6/Cre06.g278286 https://phytozome-next.jgi.doe.gov/jbrowse/index.html?data=genomes%2FCreinhardtii_v5_6&loc=Cre06.g278286	Cre06.g278286	(1 of 121) 2.7.7.49 - RNA-directed DNA polymerase / Revertase	https://phytozome-next.jgi.doe.gov/report/gene/Creinhardtii_v5_6/Cre06.g278286	https://phytozome-next.jgi.doe.gov/jbrowse/index.html?data=genomes%2FCreinhardtii_v5_6&loc=Cre06.g278286
C.reinhardtii v5.6	https://phytozome-next.jgi.doe.gov/report/gene/Creinhardtii_v5_6/Cre06.g278301 https://phytozome-next.jgi.doe.gov/jbrowse/index.html?data=genomes%2FCreinhardtii_v5_6&loc=Cre06.g278301	Cre06.g278301		https://phytozome-next.jgi.doe.gov/report/gene/Creinhardtii_v5_6/Cre06.g278301	https://phytozome-next.jgi.doe.gov/jbrowse/index.html?data=genomes%2FCreinhardtii_v5_6&loc=Cre06.g278301
C.reinhardtii v5.6	https://phytozome-next.jgi.doe.gov/report/gene/Creinhardtii_v5_6/Cre06.g278302 https://phytozome-next.jgi.doe.gov/jbrowse/index.html?data=genomes%2FCreinhardtii_v5_6&loc=Cre06.g278302	Cre06.g278302	(1 of 14) PF00078//PF03372 - Reverse transcriptase (RNA-dependent DNA polymerase) (RVT_1) // Endonuclease/Exonuclease/phosphatase family (Exo_endo_phos)	https://phytozome-next.jgi.doe.gov/report/gene/Creinhardtii_v5_6/Cre06.g278302	https://phytozome-next.jgi.doe.gov/jbrowse/index.html?data=genomes%2FCreinhardtii_v5_6&loc=Cre06.g278302
C.reinhardtii v5.6	https://phytozome-next.jgi.doe.gov/report/gene/Creinhardtii_v5_6/Cre06.g279976 https://phytozome-next.jgi.doe.gov/jbrowse/index.html?data=genomes%2FCreinhardtii_v5_6&loc=Cre06.g279976	Cre06.g279976		https://phytozome-next.jgi.doe.gov/report/gene/Creinhardtii_v5_6/Cre06.g279976	https://phytozome-next.jgi.doe.gov/jbrowse/index.html?data=genomes%2FCreinhardtii_v5_6&loc=Cre06.g279976
C.reinhardtii v5.6	https://phytozome-next.jgi.doe.gov/report/gene/Creinhardtii_v5_6/Cre06.g281450 https://phytozome-next.jgi.doe.gov/jbrowse/index.html?data=genomes%2FCreinhardtii_v5_6&loc=Cre06.g281450	Cre06.g281450	Scavenger receptor cysteine rich (SRCR) protein	https://phytozome-next.jgi.doe.gov/report/gene/Creinhardtii_v5_6/Cre06.g281450	https://phytozome-next.jgi.doe.gov/jbrowse/index.html?data=genomes%2FCreinhardtii_v5_6&loc=Cre06.g281450
C.reinhardtii v5.6	https://phytozome-next.jgi.doe.gov/report/gene/Creinhardtii_v5_6/Cre06.g282300 https://phytozome-next.jgi.doe.gov/jbrowse/index.html?data=genomes%2FCreinhardtii_v5_6&loc=Cre06.g282300	Cre06.g282300		https://phytozome-next.jgi.doe.gov/report/gene/Creinhardtii_v5_6/Cre06.g282300	https://phytozome-next.jgi.doe.gov/jbrowse/index.html?data=genomes%2FCreinhardtii_v5_6&loc=Cre06.g282300
C.reinhardtii v5.6	https://phytozome-next.jgi.doe.gov/report/gene/Creinhardtii_v5_6/Cre06.g282826 https://phytozome-next.jgi.doe.gov/jbrowse/index.html?data=genomes%2FCreinhardtii_v5_6&loc=Cre06.g282826	Cre06.g282826		https://phytozome-next.jgi.doe.gov/report/gene/Creinhardtii_v5_6/Cre06.g282826	https://phytozome-next.jgi.doe.gov/jbrowse/index.html?data=genomes%2FCreinhardtii_v5_6&loc=Cre06.g282826
C.reinhardtii v5.6	https://phytozome-next.jgi.doe.gov/report/gene/Creinhardtii_v5_6/Cre06.g282850 https://phytozome-next.jgi.doe.gov/jbrowse/index.html?data=genomes%2FCreinhardtii_v5_6&loc=Cre06.g282850	Cre06.g282850		https://phytozome-next.jgi.doe.gov/report/gene/Creinhardtii_v5_6/Cre06.g282850	https://phytozome-next.jgi.doe.gov/jbrowse/index.html?data=genomes%2FCreinhardtii_v5_6&loc=Cre06.g282850
C.reinhardtii v5.6	https://phytozome-next.jgi.doe.gov/report/gene/Creinhardtii_v5_6/Cre06.g283050 https://phytozome-next.jgi.doe.gov/jbrowse/index.html?data=genomes%2FCreinhardtii_v5_6&loc=Cre06.g283050	Cre06.g283050	light-harvesting protein of photosystem I	https://phytozome-next.jgi.doe.gov/report/gene/Creinhardtii_v5_6/Cre06.g283050	https://phytozome-next.jgi.doe.gov/jbrowse/index.html?data=genomes%2FCreinhardtii_v5_6&loc=Cre06.g283050
C.reinhardtii v5.6	https://phytozome-next.jgi.doe.gov/report/gene/Creinhardtii_v5_6/Cre06.g283150 https://phytozome-next.jgi.doe.gov/jbrowse/index.html?data=genomes%2FCreinhardtii_v5_6&loc=Cre06.g283150	Cre06.g283150		https://phytozome-next.jgi.doe.gov/report/gene/Creinhardtii_v5_6/Cre06.g283150	https://phytozome-next.jgi.doe.gov/jbrowse/index.html?data=genomes%2FCreinhardtii_v5_6&loc=Cre06.g283150
C.reinhardtii v5.6	https://phytozome-next.jgi.doe.gov/report/gene/Creinhardtii_v5_6/Cre06.g283200 https://phytozome-next.jgi.doe.gov/jbrowse/index.html?data=genomes%2FCreinhardtii_v5_6&loc=Cre06.g283200	Cre06.g283200	(1 of 1) PTHR13271//PTHR13271:SF14 - UNCHARACTERIZED PUTATIVE METHYLTRANSFERASE // SUBFAMILY NOT NAMED	https://phytozome-next.jgi.doe.gov/report/gene/Creinhardtii_v5_6/Cre06.g283200	https://phytozome-next.jgi.doe.gov/jbrowse/index.html?data=genomes%2FCreinhardtii_v5_6&loc=Cre06.g283200
C.reinhardtii v5.6	https://phytozome-next.jgi.doe.gov/report/gene/Creinhardtii_v5_6/Cre06.g285850 https://phytozome-next.jgi.doe.gov/jbrowse/index.html?data=genomes%2FCreinhardtii_v5_6&loc=Cre06.g285850	Cre06.g285850		https://phytozome-next.jgi.doe.gov/report/gene/Creinhardtii_v5_6/Cre06.g285850	https://phytozome-next.jgi.doe.gov/jbrowse/index.html?data=genomes%2FCreinhardtii_v5_6&loc=Cre06.g285850
C.reinhardtii v5.6	https://phytozome-next.jgi.doe.gov/report/gene/Creinhardtii_v5_6/Cre06.g287176 https://phytozome-next.jgi.doe.gov/jbrowse/index.html?data=genomes%2FCreinhardtii_v5_6&loc=Cre06.g287176	Cre06.g287176	dihydrolipoyllysine-residue acetyltransferase	https://phytozome-next.jgi.doe.gov/report/gene/Creinhardtii_v5_6/Cre06.g287176	https://phytozome-next.jgi.doe.gov/jbrowse/index.html?data=genomes%2FCreinhardtii_v5_6&loc=Cre06.g287176
C.reinhardtii v5.6	https://phytozome-next.jgi.doe.gov/report/gene/Creinhardtii_v5_6/Cre06.g287650 https://phytozome-next.jgi.doe.gov/jbrowse/index.html?data=genomes%2FCreinhardtii_v5_6&loc=Cre06.g287650	Cre06.g287650	(1 of 8) PF12796//PF13920 - Ankyrin repeats (3 copies) (Ank_2) // Zinc finger, C3HC4 type (RING finger) (zf-C3HC4_3)	https://phytozome-next.jgi.doe.gov/report/gene/Creinhardtii_v5_6/Cre06.g287650	https://phytozome-next.jgi.doe.gov/jbrowse/index.html?data=genomes%2FCreinhardtii_v5_6&loc=Cre06.g287650
C.reinhardtii v5.6	https://phytozome-next.jgi.doe.gov/report/gene/Creinhardtii_v5_6/Cre06.g287700 https://phytozome-next.jgi.doe.gov/jbrowse/index.html?data=genomes%2FCreinhardtii_v5_6&loc=Cre06.g287700	Cre06.g287700	Serine/threonine protein kinase	https://phytozome-next.jgi.doe.gov/report/gene/Creinhardtii_v5_6/Cre06.g287700	https://phytozome-next.jgi.doe.gov/jbrowse/index.html?data=genomes%2FCreinhardtii_v5_6&loc=Cre06.g287700
C.reinhardtii v5.6	https://phytozome-next.jgi.doe.gov/report/gene/Creinhardtii_v5_6/Cre06.g289000 https://phytozome-next.jgi.doe.gov/jbrowse/index.html?data=genomes%2FCreinhardtii_v5_6&loc=Cre06.g289000	Cre06.g289000		https://phytozome-next.jgi.doe.gov/report/gene/Creinhardtii_v5_6/Cre06.g289000	https://phytozome-next.jgi.doe.gov/jbrowse/index.html?data=genomes%2FCreinhardtii_v5_6&loc=Cre06.g289000
C.reinhardtii v5.6	https://phytozome-next.jgi.doe.gov/report/gene/Creinhardtii_v5_6/Cre06.g289033 https://phytozome-next.jgi.doe.gov/jbrowse/index.html?data=genomes%2FCreinhardtii_v5_6&loc=Cre06.g289033	Cre06.g289033		https://phytozome-next.jgi.doe.gov/report/gene/Creinhardtii_v5_6/Cre06.g289033	https://phytozome-next.jgi.doe.gov/jbrowse/index.html?data=genomes%2FCreinhardtii_v5_6&loc=Cre06.g289033
C.reinhardtii v5.6	https://phytozome-next.jgi.doe.gov/report/gene/Creinhardtii_v5_6/Cre06.g289150 https://phytozome-next.jgi.doe.gov/jbrowse/index.html?data=genomes%2FCreinhardtii_v5_6&loc=Cre06.g289150	Cre06.g289150	Cation efflux transporter, membrane protein	https://phytozome-next.jgi.doe.gov/report/gene/Creinhardtii_v5_6/Cre06.g289150	https://phytozome-next.jgi.doe.gov/jbrowse/index.html?data=genomes%2FCreinhardtii_v5_6&loc=Cre06.g289150
C.reinhardtii v5.6	https://phytozome-next.jgi.doe.gov/report/gene/Creinhardtii_v5_6/Cre06.g289426 https://phytozome-next.jgi.doe.gov/jbrowse/index.html?data=genomes%2FCreinhardtii_v5_6&loc=Cre06.g289426	Cre06.g289426	Probable transposon-derived protein of Chlamydomonas-Specific family B	https://phytozome-next.jgi.doe.gov/report/gene/Creinhardtii_v5_6/Cre06.g289426	https://phytozome-next.jgi.doe.gov/jbrowse/index.html?data=genomes%2FCreinhardtii_v5_6&loc=Cre06.g289426
C.reinhardtii v5.6	https://phytozome-next.jgi.doe.gov/report/gene/Creinhardtii_v5_6/Cre06.g289450 https://phytozome-next.jgi.doe.gov/jbrowse/index.html?data=genomes%2FCreinhardtii_v5_6&loc=Cre06.g289450	Cre06.g289450	(1 of 1) PTHR15288 - SUPPRESSION OF TUMORIGENICITY 5 ST5	https://phytozome-next.jgi.doe.gov/report/gene/Creinhardtii_v5_6/Cre06.g289450	https://phytozome-next.jgi.doe.gov/jbrowse/index.html?data=genomes%2FCreinhardtii_v5_6&loc=Cre06.g289450
C.reinhardtii v5.6	https://phytozome-next.jgi.doe.gov/report/gene/Creinhardtii_v5_6/Cre06.g289500 https://phytozome-next.jgi.doe.gov/jbrowse/index.html?data=genomes%2FCreinhardtii_v5_6&loc=Cre06.g289500	Cre06.g289500		https://phytozome-next.jgi.doe.gov/report/gene/Creinhardtii_v5_6/Cre06.g289500	https://phytozome-next.jgi.doe.gov/jbrowse/index.html?data=genomes%2FCreinhardtii_v5_6&loc=Cre06.g289500
C.reinhardtii v5.6	https://phytozome-next.jgi.doe.gov/report/gene/Creinhardtii_v5_6/Cre06.g289700 https://phytozome-next.jgi.doe.gov/jbrowse/index.html?data=genomes%2FCreinhardtii_v5_6&loc=Cre06.g289700	Cre06.g289700	Component of TRAPP complex	https://phytozome-next.jgi.doe.gov/report/gene/Creinhardtii_v5_6/Cre06.g289700	https://phytozome-next.jgi.doe.gov/jbrowse/index.html?data=genomes%2FCreinhardtii_v5_6&loc=Cre06.g289700
C.reinhardtii v5.6	https://phytozome-next.jgi.doe.gov/report/gene/Creinhardtii_v5_6/Cre06.g290400 https://phytozome-next.jgi.doe.gov/jbrowse/index.html?data=genomes%2FCreinhardtii_v5_6&loc=Cre06.g290400	Cre06.g290400	Histone deacetylase	https://phytozome-next.jgi.doe.gov/report/gene/Creinhardtii_v5_6/Cre06.g290400	https://phytozome-next.jgi.doe.gov/jbrowse/index.html?data=genomes%2FCreinhardtii_v5_6&loc=Cre06.g290400
C.reinhardtii v5.6	https://phytozome-next.jgi.doe.gov/report/gene/Creinhardtii_v5_6/Cre06.g290676 https://phytozome-next.jgi.doe.gov/jbrowse/index.html?data=genomes%2FCreinhardtii_v5_6&loc=Cre06.g290676	Cre06.g290676	Pherophorin-chlamydomonas homolog 48	https://phytozome-next.jgi.doe.gov/report/gene/Creinhardtii_v5_6/Cre06.g290676	https://phytozome-next.jgi.doe.gov/jbrowse/index.html?data=genomes%2FCreinhardtii_v5_6&loc=Cre06.g290676
C.reinhardtii v5.6	https://phytozome-next.jgi.doe.gov/report/gene/Creinhardtii_v5_6/Cre06.g291450 https://phytozome-next.jgi.doe.gov/jbrowse/index.html?data=genomes%2FCreinhardtii_v5_6&loc=Cre06.g291450	Cre06.g291450		https://phytozome-next.jgi.doe.gov/report/gene/Creinhardtii_v5_6/Cre06.g291450	https://phytozome-next.jgi.doe.gov/jbrowse/index.html?data=genomes%2FCreinhardtii_v5_6&loc=Cre06.g291450
C.reinhardtii v5.6	https://phytozome-next.jgi.doe.gov/report/gene/Creinhardtii_v5_6/Cre06.g292315 https://phytozome-next.jgi.doe.gov/jbrowse/index.html?data=genomes%2FCreinhardtii_v5_6&loc=Cre06.g292315	Cre06.g292315		https://phytozome-next.jgi.doe.gov/report/gene/Creinhardtii_v5_6/Cre06.g292315	https://phytozome-next.jgi.doe.gov/jbrowse/index.html?data=genomes%2FCreinhardtii_v5_6&loc=Cre06.g292315
C.reinhardtii v5.6	https://phytozome-next.jgi.doe.gov/report/gene/Creinhardtii_v5_6/Cre06.g292550 https://phytozome-next.jgi.doe.gov/jbrowse/index.html?data=genomes%2FCreinhardtii_v5_6&loc=Cre06.g292550	Cre06.g292550	Flagellar Associated Protein 15	https://phytozome-next.jgi.doe.gov/report/gene/Creinhardtii_v5_6/Cre06.g292550	https://phytozome-next.jgi.doe.gov/jbrowse/index.html?data=genomes%2FCreinhardtii_v5_6&loc=Cre06.g292550
C.reinhardtii v5.6	https://phytozome-next.jgi.doe.gov/report/gene/Creinhardtii_v5_6/Cre06.g292750 https://phytozome-next.jgi.doe.gov/jbrowse/index.html?data=genomes%2FCreinhardtii_v5_6&loc=Cre06.g292750	Cre06.g292750	(1 of 2) PF05694 - 56kDa selenium binding protein (SBP56) (SBP56)	https://phytozome-next.jgi.doe.gov/report/gene/Creinhardtii_v5_6/Cre06.g292750	https://phytozome-next.jgi.doe.gov/jbrowse/index.html?data=genomes%2FCreinhardtii_v5_6&loc=Cre06.g292750
C.reinhardtii v5.6	https://phytozome-next.jgi.doe.gov/report/gene/Creinhardtii_v5_6/Cre06.g293450 https://phytozome-next.jgi.doe.gov/jbrowse/index.html?data=genomes%2FCreinhardtii_v5_6&loc=Cre06.g293450	Cre06.g293450		https://phytozome-next.jgi.doe.gov/report/gene/Creinhardtii_v5_6/Cre06.g293450	https://phytozome-next.jgi.doe.gov/jbrowse/index.html?data=genomes%2FCreinhardtii_v5_6&loc=Cre06.g293450
C.reinhardtii v5.6	https://phytozome-next.jgi.doe.gov/report/gene/Creinhardtii_v5_6/Cre06.g293516 https://phytozome-next.jgi.doe.gov/jbrowse/index.html?data=genomes%2FCreinhardtii_v5_6&loc=Cre06.g293516	Cre06.g293516	Inactive Deg protease	https://phytozome-next.jgi.doe.gov/report/gene/Creinhardtii_v5_6/Cre06.g293516	https://phytozome-next.jgi.doe.gov/jbrowse/index.html?data=genomes%2FCreinhardtii_v5_6&loc=Cre06.g293516
C.reinhardtii v5.6	https://phytozome-next.jgi.doe.gov/report/gene/Creinhardtii_v5_6/Cre06.g293750 https://phytozome-next.jgi.doe.gov/jbrowse/index.html?data=genomes%2FCreinhardtii_v5_6&loc=Cre06.g293750	Cre06.g293750	(1 of 2) PTHR23102 - ZINC FINGER CLIPPER -RELATED	https://phytozome-next.jgi.doe.gov/report/gene/Creinhardtii_v5_6/Cre06.g293750	https://phytozome-next.jgi.doe.gov/jbrowse/index.html?data=genomes%2FCreinhardtii_v5_6&loc=Cre06.g293750
C.reinhardtii v5.6	https://phytozome-next.jgi.doe.gov/report/gene/Creinhardtii_v5_6/Cre06.g293800 https://phytozome-next.jgi.doe.gov/jbrowse/index.html?data=genomes%2FCreinhardtii_v5_6&loc=Cre06.g293800	Cre06.g293800	Arylsulfatase	https://phytozome-next.jgi.doe.gov/report/gene/Creinhardtii_v5_6/Cre06.g293800	https://phytozome-next.jgi.doe.gov/jbrowse/index.html?data=genomes%2FCreinhardtii_v5_6&loc=Cre06.g293800
C.reinhardtii v5.6	https://phytozome-next.jgi.doe.gov/report/gene/Creinhardtii_v5_6/Cre06.g294400 https://phytozome-next.jgi.doe.gov/jbrowse/index.html?data=genomes%2FCreinhardtii_v5_6&loc=Cre06.g294400	Cre06.g294400	Nicastrin	https://phytozome-next.jgi.doe.gov/report/gene/Creinhardtii_v5_6/Cre06.g294400	https://phytozome-next.jgi.doe.gov/jbrowse/index.html?data=genomes%2FCreinhardtii_v5_6&loc=Cre06.g294400
C.reinhardtii v5.6	https://phytozome-next.jgi.doe.gov/report/gene/Creinhardtii_v5_6/Cre06.g295376 https://phytozome-next.jgi.doe.gov/jbrowse/index.html?data=genomes%2FCreinhardtii_v5_6&loc=Cre06.g295376	Cre06.g295376		https://phytozome-next.jgi.doe.gov/report/gene/Creinhardtii_v5_6/Cre06.g295376	https://phytozome-next.jgi.doe.gov/jbrowse/index.html?data=genomes%2FCreinhardtii_v5_6&loc=Cre06.g295376
C.reinhardtii v5.6	https://phytozome-next.jgi.doe.gov/report/gene/Creinhardtii_v5_6/Cre06.g295700 https://phytozome-next.jgi.doe.gov/jbrowse/index.html?data=genomes%2FCreinhardtii_v5_6&loc=Cre06.g295700	Cre06.g295700	Minichromosome maintenance protein	https://phytozome-next.jgi.doe.gov/report/gene/Creinhardtii_v5_6/Cre06.g295700	https://phytozome-next.jgi.doe.gov/jbrowse/index.html?data=genomes%2FCreinhardtii_v5_6&loc=Cre06.g295700
C.reinhardtii v5.6	https://phytozome-next.jgi.doe.gov/report/gene/Creinhardtii_v5_6/Cre06.g295826 https://phytozome-next.jgi.doe.gov/jbrowse/index.html?data=genomes%2FCreinhardtii_v5_6&loc=Cre06.g295826	Cre06.g295826	(1 of 3) PF04982 - HPP family (HPP)	https://phytozome-next.jgi.doe.gov/report/gene/Creinhardtii_v5_6/Cre06.g295826	https://phytozome-next.jgi.doe.gov/jbrowse/index.html?data=genomes%2FCreinhardtii_v5_6&loc=Cre06.g295826
C.reinhardtii v5.6	https://phytozome-next.jgi.doe.gov/report/gene/Creinhardtii_v5_6/Cre06.g296050 https://phytozome-next.jgi.doe.gov/jbrowse/index.html?data=genomes%2FCreinhardtii_v5_6&loc=Cre06.g296050	Cre06.g296050	Flavin-containing monooxygenase	https://phytozome-next.jgi.doe.gov/report/gene/Creinhardtii_v5_6/Cre06.g296050	https://phytozome-next.jgi.doe.gov/jbrowse/index.html?data=genomes%2FCreinhardtii_v5_6&loc=Cre06.g296050
C.reinhardtii v5.6	https://phytozome-next.jgi.doe.gov/report/gene/Creinhardtii_v5_6/Cre06.g296100 https://phytozome-next.jgi.doe.gov/jbrowse/index.html?data=genomes%2FCreinhardtii_v5_6&loc=Cre06.g296100	Cre06.g296100	(1 of 1) 3.6.1.29 - Bis(5'-adenosyl)-triphosphatase / Dinucleosidetriphosphatase	https://phytozome-next.jgi.doe.gov/report/gene/Creinhardtii_v5_6/Cre06.g296100	https://phytozome-next.jgi.doe.gov/jbrowse/index.html?data=genomes%2FCreinhardtii_v5_6&loc=Cre06.g296100
C.reinhardtii v5.6	https://phytozome-next.jgi.doe.gov/report/gene/Creinhardtii_v5_6/Cre06.g296150 https://phytozome-next.jgi.doe.gov/jbrowse/index.html?data=genomes%2FCreinhardtii_v5_6&loc=Cre06.g296150	Cre06.g296150	PIF1-type helicase	https://phytozome-next.jgi.doe.gov/report/gene/Creinhardtii_v5_6/Cre06.g296150	https://phytozome-next.jgi.doe.gov/jbrowse/index.html?data=genomes%2FCreinhardtii_v5_6&loc=Cre06.g296150
C.reinhardtii v5.6	https://phytozome-next.jgi.doe.gov/report/gene/Creinhardtii_v5_6/Cre06.g299900 https://phytozome-next.jgi.doe.gov/jbrowse/index.html?data=genomes%2FCreinhardtii_v5_6&loc=Cre06.g299900	Cre06.g299900		https://phytozome-next.jgi.doe.gov/report/gene/Creinhardtii_v5_6/Cre06.g299900	https://phytozome-next.jgi.doe.gov/jbrowse/index.html?data=genomes%2FCreinhardtii_v5_6&loc=Cre06.g299900
C.reinhardtii v5.6	https://phytozome-next.jgi.doe.gov/report/gene/Creinhardtii_v5_6/Cre06.g300144 https://phytozome-next.jgi.doe.gov/jbrowse/index.html?data=genomes%2FCreinhardtii_v5_6&loc=Cre06.g300144	Cre06.g300144		https://phytozome-next.jgi.doe.gov/report/gene/Creinhardtii_v5_6/Cre06.g300144	https://phytozome-next.jgi.doe.gov/jbrowse/index.html?data=genomes%2FCreinhardtii_v5_6&loc=Cre06.g300144
C.reinhardtii v5.6	https://phytozome-next.jgi.doe.gov/report/gene/Creinhardtii_v5_6/Cre06.g300550 https://phytozome-next.jgi.doe.gov/jbrowse/index.html?data=genomes%2FCreinhardtii_v5_6&loc=Cre06.g300550	Cre06.g300550	(1 of 14) PF02493 - MORN repeat (MORN)	https://phytozome-next.jgi.doe.gov/report/gene/Creinhardtii_v5_6/Cre06.g300550	https://phytozome-next.jgi.doe.gov/jbrowse/index.html?data=genomes%2FCreinhardtii_v5_6&loc=Cre06.g300550
C.reinhardtii v5.6	https://phytozome-next.jgi.doe.gov/report/gene/Creinhardtii_v5_6/Cre06.g301050 https://phytozome-next.jgi.doe.gov/jbrowse/index.html?data=genomes%2FCreinhardtii_v5_6&loc=Cre06.g301050	Cre06.g301050	ARF-like GTPase	https://phytozome-next.jgi.doe.gov/report/gene/Creinhardtii_v5_6/Cre06.g301050	https://phytozome-next.jgi.doe.gov/jbrowse/index.html?data=genomes%2FCreinhardtii_v5_6&loc=Cre06.g301050
C.reinhardtii v5.6	https://phytozome-next.jgi.doe.gov/report/gene/Creinhardtii_v5_6/Cre06.g301150 https://phytozome-next.jgi.doe.gov/jbrowse/index.html?data=genomes%2FCreinhardtii_v5_6&loc=Cre06.g301150	Cre06.g301150		https://phytozome-next.jgi.doe.gov/report/gene/Creinhardtii_v5_6/Cre06.g301150	https://phytozome-next.jgi.doe.gov/jbrowse/index.html?data=genomes%2FCreinhardtii_v5_6&loc=Cre06.g301150
C.reinhardtii v5.6	https://phytozome-next.jgi.doe.gov/report/gene/Creinhardtii_v5_6/Cre06.g301201 https://phytozome-next.jgi.doe.gov/jbrowse/index.html?data=genomes%2FCreinhardtii_v5_6&loc=Cre06.g301201	Cre06.g301201	(1 of 52) PF03372 - Endonuclease/Exonuclease/phosphatase family (Exo_endo_phos)	https://phytozome-next.jgi.doe.gov/report/gene/Creinhardtii_v5_6/Cre06.g301201	https://phytozome-next.jgi.doe.gov/jbrowse/index.html?data=genomes%2FCreinhardtii_v5_6&loc=Cre06.g301201
C.reinhardtii v5.6	https://phytozome-next.jgi.doe.gov/report/gene/Creinhardtii_v5_6/Cre06.g301476 https://phytozome-next.jgi.doe.gov/jbrowse/index.html?data=genomes%2FCreinhardtii_v5_6&loc=Cre06.g301476	Cre06.g301476		https://phytozome-next.jgi.doe.gov/report/gene/Creinhardtii_v5_6/Cre06.g301476	https://phytozome-next.jgi.doe.gov/jbrowse/index.html?data=genomes%2FCreinhardtii_v5_6&loc=Cre06.g301476
C.reinhardtii v5.6	https://phytozome-next.jgi.doe.gov/report/gene/Creinhardtii_v5_6/Cre06.g301725 https://phytozome-next.jgi.doe.gov/jbrowse/index.html?data=genomes%2FCreinhardtii_v5_6&loc=Cre06.g301725	Cre06.g301725	(1 of 2) PF06838 - Methionine gamma-lyase (Met_gamma_lyase)	https://phytozome-next.jgi.doe.gov/report/gene/Creinhardtii_v5_6/Cre06.g301725	https://phytozome-next.jgi.doe.gov/jbrowse/index.html?data=genomes%2FCreinhardtii_v5_6&loc=Cre06.g301725
C.reinhardtii v5.6	https://phytozome-next.jgi.doe.gov/report/gene/Creinhardtii_v5_6/Cre06.g301806 https://phytozome-next.jgi.doe.gov/jbrowse/index.html?data=genomes%2FCreinhardtii_v5_6&loc=Cre06.g301806	Cre06.g301806	Pherophorin-chlamydomonas homolog 76	https://phytozome-next.jgi.doe.gov/report/gene/Creinhardtii_v5_6/Cre06.g301806	https://phytozome-next.jgi.doe.gov/jbrowse/index.html?data=genomes%2FCreinhardtii_v5_6&loc=Cre06.g301806
C.reinhardtii v5.6	https://phytozome-next.jgi.doe.gov/report/gene/Creinhardtii_v5_6/Cre06.g302900 https://phytozome-next.jgi.doe.gov/jbrowse/index.html?data=genomes%2FCreinhardtii_v5_6&loc=Cre06.g302900	Cre06.g302900	(1 of 1) PTHR23180//PTHR23180:SF203 - CENTAURIN/ARF // CENTAURIN BETA 1A	https://phytozome-next.jgi.doe.gov/report/gene/Creinhardtii_v5_6/Cre06.g302900	https://phytozome-next.jgi.doe.gov/jbrowse/index.html?data=genomes%2FCreinhardtii_v5_6&loc=Cre06.g302900
C.reinhardtii v5.6	https://phytozome-next.jgi.doe.gov/report/gene/Creinhardtii_v5_6/Cre06.g302950 https://phytozome-next.jgi.doe.gov/jbrowse/index.html?data=genomes%2FCreinhardtii_v5_6&loc=Cre06.g302950	Cre06.g302950	(1 of 48) PF05548 - Gametolysin peptidase M11 (Peptidase_M11)	https://phytozome-next.jgi.doe.gov/report/gene/Creinhardtii_v5_6/Cre06.g302950	https://phytozome-next.jgi.doe.gov/jbrowse/index.html?data=genomes%2FCreinhardtii_v5_6&loc=Cre06.g302950
C.reinhardtii v5.6	https://phytozome-next.jgi.doe.gov/report/gene/Creinhardtii_v5_6/Cre06.g303100 https://phytozome-next.jgi.doe.gov/jbrowse/index.html?data=genomes%2FCreinhardtii_v5_6&loc=Cre06.g303100	Cre06.g303100	(1 of 1) KOG1853 - LIS1-interacting protein NUDE	https://phytozome-next.jgi.doe.gov/report/gene/Creinhardtii_v5_6/Cre06.g303100	https://phytozome-next.jgi.doe.gov/jbrowse/index.html?data=genomes%2FCreinhardtii_v5_6&loc=Cre06.g303100
C.reinhardtii v5.6	https://phytozome-next.jgi.doe.gov/report/gene/Creinhardtii_v5_6/Cre06.g303200 https://phytozome-next.jgi.doe.gov/jbrowse/index.html?data=genomes%2FCreinhardtii_v5_6&loc=Cre06.g303200	Cre06.g303200	Membrane-associated hydroxyproline-rich glycoprotein 7	https://phytozome-next.jgi.doe.gov/report/gene/Creinhardtii_v5_6/Cre06.g303200	https://phytozome-next.jgi.doe.gov/jbrowse/index.html?data=genomes%2FCreinhardtii_v5_6&loc=Cre06.g303200
C.reinhardtii v5.6	https://phytozome-next.jgi.doe.gov/report/gene/Creinhardtii_v5_6/Cre06.g304150 https://phytozome-next.jgi.doe.gov/jbrowse/index.html?data=genomes%2FCreinhardtii_v5_6&loc=Cre06.g304150	Cre06.g304150	(1 of 4) PF06985//PF12796 - Heterokaryon incompatibility protein (HET) (HET) // Ankyrin repeats (3 copies) (Ank_2)	https://phytozome-next.jgi.doe.gov/report/gene/Creinhardtii_v5_6/Cre06.g304150	https://phytozome-next.jgi.doe.gov/jbrowse/index.html?data=genomes%2FCreinhardtii_v5_6&loc=Cre06.g304150
C.reinhardtii v5.6	https://phytozome-next.jgi.doe.gov/report/gene/Creinhardtii_v5_6/Cre06.g306501 https://phytozome-next.jgi.doe.gov/jbrowse/index.html?data=genomes%2FCreinhardtii_v5_6&loc=Cre06.g306501	Cre06.g306501	(1 of 2) 3.1.1.75 - Poly(3-hydroxybutyrate) depolymerase / Poly(HA) depolymerase	https://phytozome-next.jgi.doe.gov/report/gene/Creinhardtii_v5_6/Cre06.g306501	https://phytozome-next.jgi.doe.gov/jbrowse/index.html?data=genomes%2FCreinhardtii_v5_6&loc=Cre06.g306501
C.reinhardtii v5.6	https://phytozome-next.jgi.doe.gov/report/gene/Creinhardtii_v5_6/Cre06.g307350 https://phytozome-next.jgi.doe.gov/jbrowse/index.html?data=genomes%2FCreinhardtii_v5_6&loc=Cre06.g307350	Cre06.g307350	(1 of 2) K12486 - stromal membrane-associated protein (SMAP)	https://phytozome-next.jgi.doe.gov/report/gene/Creinhardtii_v5_6/Cre06.g307350	https://phytozome-next.jgi.doe.gov/jbrowse/index.html?data=genomes%2FCreinhardtii_v5_6&loc=Cre06.g307350
C.reinhardtii v5.6	https://phytozome-next.jgi.doe.gov/report/gene/Creinhardtii_v5_6/Cre06.g307800 https://phytozome-next.jgi.doe.gov/jbrowse/index.html?data=genomes%2FCreinhardtii_v5_6&loc=Cre06.g307800	Cre06.g307800	Cyclophilin	https://phytozome-next.jgi.doe.gov/report/gene/Creinhardtii_v5_6/Cre06.g307800	https://phytozome-next.jgi.doe.gov/jbrowse/index.html?data=genomes%2FCreinhardtii_v5_6&loc=Cre06.g307800
C.reinhardtii v5.6	https://phytozome-next.jgi.doe.gov/report/gene/Creinhardtii_v5_6/Cre06.g310050 https://phytozome-next.jgi.doe.gov/jbrowse/index.html?data=genomes%2FCreinhardtii_v5_6&loc=Cre06.g310050	Cre06.g310050	Conserved in the Plant Lineage	https://phytozome-next.jgi.doe.gov/report/gene/Creinhardtii_v5_6/Cre06.g310050	https://phytozome-next.jgi.doe.gov/jbrowse/index.html?data=genomes%2FCreinhardtii_v5_6&loc=Cre06.g310050
C.reinhardtii v5.6	https://phytozome-next.jgi.doe.gov/report/gene/Creinhardtii_v5_6/Cre06.g310200 https://phytozome-next.jgi.doe.gov/jbrowse/index.html?data=genomes%2FCreinhardtii_v5_6&loc=Cre06.g310200	Cre06.g310200	(1 of 1) PTHR11780//PTHR11780:SF8 - NADH-UBIQUINONE OXIDOREDUCTASE FLAVOPROTEIN 1 NDUFV1 // SUBFAMILY NOT NAMED	https://phytozome-next.jgi.doe.gov/report/gene/Creinhardtii_v5_6/Cre06.g310200	https://phytozome-next.jgi.doe.gov/jbrowse/index.html?data=genomes%2FCreinhardtii_v5_6&loc=Cre06.g310200
C.reinhardtii v5.6	https://phytozome-next.jgi.doe.gov/report/gene/Creinhardtii_v5_6/Cre07.g313600 https://phytozome-next.jgi.doe.gov/jbrowse/index.html?data=genomes%2FCreinhardtii_v5_6&loc=Cre07.g313600	Cre07.g313600	conserved methyltransferase of unknown function	https://phytozome-next.jgi.doe.gov/report/gene/Creinhardtii_v5_6/Cre07.g313600	https://phytozome-next.jgi.doe.gov/jbrowse/index.html?data=genomes%2FCreinhardtii_v5_6&loc=Cre07.g313600
C.reinhardtii v5.6	https://phytozome-next.jgi.doe.gov/report/gene/Creinhardtii_v5_6/Cre07.g314866 https://phytozome-next.jgi.doe.gov/jbrowse/index.html?data=genomes%2FCreinhardtii_v5_6&loc=Cre07.g314866	Cre07.g314866	Mannan endo-1,4-beta-mannosidase	https://phytozome-next.jgi.doe.gov/report/gene/Creinhardtii_v5_6/Cre07.g314866	https://phytozome-next.jgi.doe.gov/jbrowse/index.html?data=genomes%2FCreinhardtii_v5_6&loc=Cre07.g314866
C.reinhardtii v5.6	https://phytozome-next.jgi.doe.gov/report/gene/Creinhardtii_v5_6/Cre07.g316200 https://phytozome-next.jgi.doe.gov/jbrowse/index.html?data=genomes%2FCreinhardtii_v5_6&loc=Cre07.g316200	Cre07.g316200		https://phytozome-next.jgi.doe.gov/report/gene/Creinhardtii_v5_6/Cre07.g316200	https://phytozome-next.jgi.doe.gov/jbrowse/index.html?data=genomes%2FCreinhardtii_v5_6&loc=Cre07.g316200
C.reinhardtii v5.6	https://phytozome-next.jgi.doe.gov/report/gene/Creinhardtii_v5_6/Cre07.g317300 https://phytozome-next.jgi.doe.gov/jbrowse/index.html?data=genomes%2FCreinhardtii_v5_6&loc=Cre07.g317300	Cre07.g317300	Mitogen Activated Protein Kinase Kinase Kinase Kinase	https://phytozome-next.jgi.doe.gov/report/gene/Creinhardtii_v5_6/Cre07.g317300	https://phytozome-next.jgi.doe.gov/jbrowse/index.html?data=genomes%2FCreinhardtii_v5_6&loc=Cre07.g317300
C.reinhardtii v5.6	https://phytozome-next.jgi.doe.gov/report/gene/Creinhardtii_v5_6/Cre07.g317350 https://phytozome-next.jgi.doe.gov/jbrowse/index.html?data=genomes%2FCreinhardtii_v5_6&loc=Cre07.g317350	Cre07.g317350		https://phytozome-next.jgi.doe.gov/report/gene/Creinhardtii_v5_6/Cre07.g317350	https://phytozome-next.jgi.doe.gov/jbrowse/index.html?data=genomes%2FCreinhardtii_v5_6&loc=Cre07.g317350
C.reinhardtii v5.6	https://phytozome-next.jgi.doe.gov/report/gene/Creinhardtii_v5_6/Cre07.g317400 https://phytozome-next.jgi.doe.gov/jbrowse/index.html?data=genomes%2FCreinhardtii_v5_6&loc=Cre07.g317400	Cre07.g317400		https://phytozome-next.jgi.doe.gov/report/gene/Creinhardtii_v5_6/Cre07.g317400	https://phytozome-next.jgi.doe.gov/jbrowse/index.html?data=genomes%2FCreinhardtii_v5_6&loc=Cre07.g317400
C.reinhardtii v5.6	https://phytozome-next.jgi.doe.gov/report/gene/Creinhardtii_v5_6/Cre07.g317576 https://phytozome-next.jgi.doe.gov/jbrowse/index.html?data=genomes%2FCreinhardtii_v5_6&loc=Cre07.g317576	Cre07.g317576		https://phytozome-next.jgi.doe.gov/report/gene/Creinhardtii_v5_6/Cre07.g317576	https://phytozome-next.jgi.doe.gov/jbrowse/index.html?data=genomes%2FCreinhardtii_v5_6&loc=Cre07.g317576
C.reinhardtii v5.6	https://phytozome-next.jgi.doe.gov/report/gene/Creinhardtii_v5_6/Cre07.g318050 https://phytozome-next.jgi.doe.gov/jbrowse/index.html?data=genomes%2FCreinhardtii_v5_6&loc=Cre07.g318050	Cre07.g318050	(1 of 1) KOG4196 - bZIP transcription factor MafK	https://phytozome-next.jgi.doe.gov/report/gene/Creinhardtii_v5_6/Cre07.g318050	https://phytozome-next.jgi.doe.gov/jbrowse/index.html?data=genomes%2FCreinhardtii_v5_6&loc=Cre07.g318050
C.reinhardtii v5.6	https://phytozome-next.jgi.doe.gov/report/gene/Creinhardtii_v5_6/Cre07.g318426 https://phytozome-next.jgi.doe.gov/jbrowse/index.html?data=genomes%2FCreinhardtii_v5_6&loc=Cre07.g318426	Cre07.g318426		https://phytozome-next.jgi.doe.gov/report/gene/Creinhardtii_v5_6/Cre07.g318426	https://phytozome-next.jgi.doe.gov/jbrowse/index.html?data=genomes%2FCreinhardtii_v5_6&loc=Cre07.g318426
C.reinhardtii v5.6	https://phytozome-next.jgi.doe.gov/report/gene/Creinhardtii_v5_6/Cre07.g318600 https://phytozome-next.jgi.doe.gov/jbrowse/index.html?data=genomes%2FCreinhardtii_v5_6&loc=Cre07.g318600	Cre07.g318600	Heat shock protein 22H	https://phytozome-next.jgi.doe.gov/report/gene/Creinhardtii_v5_6/Cre07.g318600	https://phytozome-next.jgi.doe.gov/jbrowse/index.html?data=genomes%2FCreinhardtii_v5_6&loc=Cre07.g318600
C.reinhardtii v5.6	https://phytozome-next.jgi.doe.gov/report/gene/Creinhardtii_v5_6/Cre07.g319001 https://phytozome-next.jgi.doe.gov/jbrowse/index.html?data=genomes%2FCreinhardtii_v5_6&loc=Cre07.g319001	Cre07.g319001		https://phytozome-next.jgi.doe.gov/report/gene/Creinhardtii_v5_6/Cre07.g319001	https://phytozome-next.jgi.doe.gov/jbrowse/index.html?data=genomes%2FCreinhardtii_v5_6&loc=Cre07.g319001
C.reinhardtii v5.6	https://phytozome-next.jgi.doe.gov/report/gene/Creinhardtii_v5_6/Cre07.g319050 https://phytozome-next.jgi.doe.gov/jbrowse/index.html?data=genomes%2FCreinhardtii_v5_6&loc=Cre07.g319050	Cre07.g319050		https://phytozome-next.jgi.doe.gov/report/gene/Creinhardtii_v5_6/Cre07.g319050	https://phytozome-next.jgi.doe.gov/jbrowse/index.html?data=genomes%2FCreinhardtii_v5_6&loc=Cre07.g319050
C.reinhardtii v5.6	https://phytozome-next.jgi.doe.gov/report/gene/Creinhardtii_v5_6/Cre07.g321400 https://phytozome-next.jgi.doe.gov/jbrowse/index.html?data=genomes%2FCreinhardtii_v5_6&loc=Cre07.g321400	Cre07.g321400	Membrane-associated hydroxyproline-rich glycoprotein 6	https://phytozome-next.jgi.doe.gov/report/gene/Creinhardtii_v5_6/Cre07.g321400	https://phytozome-next.jgi.doe.gov/jbrowse/index.html?data=genomes%2FCreinhardtii_v5_6&loc=Cre07.g321400
C.reinhardtii v5.6	https://phytozome-next.jgi.doe.gov/report/gene/Creinhardtii_v5_6/Cre07.g321700 https://phytozome-next.jgi.doe.gov/jbrowse/index.html?data=genomes%2FCreinhardtii_v5_6&loc=Cre07.g321700	Cre07.g321700	Alcohol dehydrogenase	https://phytozome-next.jgi.doe.gov/report/gene/Creinhardtii_v5_6/Cre07.g321700	https://phytozome-next.jgi.doe.gov/jbrowse/index.html?data=genomes%2FCreinhardtii_v5_6&loc=Cre07.g321700
C.reinhardtii v5.6	https://phytozome-next.jgi.doe.gov/report/gene/Creinhardtii_v5_6/Cre07.g324000 https://phytozome-next.jgi.doe.gov/jbrowse/index.html?data=genomes%2FCreinhardtii_v5_6&loc=Cre07.g324000	Cre07.g324000	(1 of 1) PTHR21286 - NUCLEAR PORE COMPLEX PROTEIN NUP160	https://phytozome-next.jgi.doe.gov/report/gene/Creinhardtii_v5_6/Cre07.g324000	https://phytozome-next.jgi.doe.gov/jbrowse/index.html?data=genomes%2FCreinhardtii_v5_6&loc=Cre07.g324000
C.reinhardtii v5.6	https://phytozome-next.jgi.doe.gov/report/gene/Creinhardtii_v5_6/Cre07.g324050 https://phytozome-next.jgi.doe.gov/jbrowse/index.html?data=genomes%2FCreinhardtii_v5_6&loc=Cre07.g324050	Cre07.g324050	Ubiquitin ligase SCF complex subunit Cullin	https://phytozome-next.jgi.doe.gov/report/gene/Creinhardtii_v5_6/Cre07.g324050	https://phytozome-next.jgi.doe.gov/jbrowse/index.html?data=genomes%2FCreinhardtii_v5_6&loc=Cre07.g324050
C.reinhardtii v5.6	https://phytozome-next.jgi.doe.gov/report/gene/Creinhardtii_v5_6/Cre07.g324300 https://phytozome-next.jgi.doe.gov/jbrowse/index.html?data=genomes%2FCreinhardtii_v5_6&loc=Cre07.g324300	Cre07.g324300		https://phytozome-next.jgi.doe.gov/report/gene/Creinhardtii_v5_6/Cre07.g324300	https://phytozome-next.jgi.doe.gov/jbrowse/index.html?data=genomes%2FCreinhardtii_v5_6&loc=Cre07.g324300
C.reinhardtii v5.6	https://phytozome-next.jgi.doe.gov/report/gene/Creinhardtii_v5_6/Cre07.g324932 https://phytozome-next.jgi.doe.gov/jbrowse/index.html?data=genomes%2FCreinhardtii_v5_6&loc=Cre07.g324932	Cre07.g324932	(1 of 104) 2.7.11.25 - Mitogen-activated protein kinase kinase kinase / MLTK	https://phytozome-next.jgi.doe.gov/report/gene/Creinhardtii_v5_6/Cre07.g324932	https://phytozome-next.jgi.doe.gov/jbrowse/index.html?data=genomes%2FCreinhardtii_v5_6&loc=Cre07.g324932
C.reinhardtii v5.6	https://phytozome-next.jgi.doe.gov/report/gene/Creinhardtii_v5_6/Cre07.g325709 https://phytozome-next.jgi.doe.gov/jbrowse/index.html?data=genomes%2FCreinhardtii_v5_6&loc=Cre07.g325709	Cre07.g325709		https://phytozome-next.jgi.doe.gov/report/gene/Creinhardtii_v5_6/Cre07.g325709	https://phytozome-next.jgi.doe.gov/jbrowse/index.html?data=genomes%2FCreinhardtii_v5_6&loc=Cre07.g325709
C.reinhardtii v5.6	https://phytozome-next.jgi.doe.gov/report/gene/Creinhardtii_v5_6/Cre07.g325711 https://phytozome-next.jgi.doe.gov/jbrowse/index.html?data=genomes%2FCreinhardtii_v5_6&loc=Cre07.g325711	Cre07.g325711	(1 of 2) K19363 - lipopolysaccharide-induced tumor necrosis factor-alpha factor (LITAF)	https://phytozome-next.jgi.doe.gov/report/gene/Creinhardtii_v5_6/Cre07.g325711	https://phytozome-next.jgi.doe.gov/jbrowse/index.html?data=genomes%2FCreinhardtii_v5_6&loc=Cre07.g325711
C.reinhardtii v5.6	https://phytozome-next.jgi.doe.gov/report/gene/Creinhardtii_v5_6/Cre07.g325718 https://phytozome-next.jgi.doe.gov/jbrowse/index.html?data=genomes%2FCreinhardtii_v5_6&loc=Cre07.g325718	Cre07.g325718		https://phytozome-next.jgi.doe.gov/report/gene/Creinhardtii_v5_6/Cre07.g325718	https://phytozome-next.jgi.doe.gov/jbrowse/index.html?data=genomes%2FCreinhardtii_v5_6&loc=Cre07.g325718
C.reinhardtii v5.6	https://phytozome-next.jgi.doe.gov/report/gene/Creinhardtii_v5_6/Cre07.g325723 https://phytozome-next.jgi.doe.gov/jbrowse/index.html?data=genomes%2FCreinhardtii_v5_6&loc=Cre07.g325723	Cre07.g325723	Adenylate kinase	https://phytozome-next.jgi.doe.gov/report/gene/Creinhardtii_v5_6/Cre07.g325723	https://phytozome-next.jgi.doe.gov/jbrowse/index.html?data=genomes%2FCreinhardtii_v5_6&loc=Cre07.g325723
C.reinhardtii v5.6	https://phytozome-next.jgi.doe.gov/report/gene/Creinhardtii_v5_6/Cre07.g325726 https://phytozome-next.jgi.doe.gov/jbrowse/index.html?data=genomes%2FCreinhardtii_v5_6&loc=Cre07.g325726	Cre07.g325726		https://phytozome-next.jgi.doe.gov/report/gene/Creinhardtii_v5_6/Cre07.g325726	https://phytozome-next.jgi.doe.gov/jbrowse/index.html?data=genomes%2FCreinhardtii_v5_6&loc=Cre07.g325726
C.reinhardtii v5.6	https://phytozome-next.jgi.doe.gov/report/gene/Creinhardtii_v5_6/Cre07.g325759 https://phytozome-next.jgi.doe.gov/jbrowse/index.html?data=genomes%2FCreinhardtii_v5_6&loc=Cre07.g325759	Cre07.g325759	(1 of 268) PTHR23257 - SERINE-THREONINE PROTEIN KINASE	https://phytozome-next.jgi.doe.gov/report/gene/Creinhardtii_v5_6/Cre07.g325759	https://phytozome-next.jgi.doe.gov/jbrowse/index.html?data=genomes%2FCreinhardtii_v5_6&loc=Cre07.g325759
C.reinhardtii v5.6	https://phytozome-next.jgi.doe.gov/report/gene/Creinhardtii_v5_6/Cre07.g327050 https://phytozome-next.jgi.doe.gov/jbrowse/index.html?data=genomes%2FCreinhardtii_v5_6&loc=Cre07.g327050	Cre07.g327050	(1 of 55) PTHR32523//PTHR32523:SF8 - FAMILY NOT NAMED // PHYTOL KINASE 1, CHLOROPLASTIC	https://phytozome-next.jgi.doe.gov/report/gene/Creinhardtii_v5_6/Cre07.g327050	https://phytozome-next.jgi.doe.gov/jbrowse/index.html?data=genomes%2FCreinhardtii_v5_6&loc=Cre07.g327050
C.reinhardtii v5.6	https://phytozome-next.jgi.doe.gov/report/gene/Creinhardtii_v5_6/Cre07.g327950 https://phytozome-next.jgi.doe.gov/jbrowse/index.html?data=genomes%2FCreinhardtii_v5_6&loc=Cre07.g327950	Cre07.g327950	Membrane-associated hydroxyproline-rich glycoprotein 9	https://phytozome-next.jgi.doe.gov/report/gene/Creinhardtii_v5_6/Cre07.g327950	https://phytozome-next.jgi.doe.gov/jbrowse/index.html?data=genomes%2FCreinhardtii_v5_6&loc=Cre07.g327950
C.reinhardtii v5.6	https://phytozome-next.jgi.doe.gov/report/gene/Creinhardtii_v5_6/Cre07.g328750 https://phytozome-next.jgi.doe.gov/jbrowse/index.html?data=genomes%2FCreinhardtii_v5_6&loc=Cre07.g328750	Cre07.g328750		https://phytozome-next.jgi.doe.gov/report/gene/Creinhardtii_v5_6/Cre07.g328750	https://phytozome-next.jgi.doe.gov/jbrowse/index.html?data=genomes%2FCreinhardtii_v5_6&loc=Cre07.g328750
C.reinhardtii v5.6	https://phytozome-next.jgi.doe.gov/report/gene/Creinhardtii_v5_6/Cre07.g328800 https://phytozome-next.jgi.doe.gov/jbrowse/index.html?data=genomes%2FCreinhardtii_v5_6&loc=Cre07.g328800	Cre07.g328800	Protein expressed during nitrogen-starved gametogenesis	https://phytozome-next.jgi.doe.gov/report/gene/Creinhardtii_v5_6/Cre07.g328800	https://phytozome-next.jgi.doe.gov/jbrowse/index.html?data=genomes%2FCreinhardtii_v5_6&loc=Cre07.g328800
C.reinhardtii v5.6	https://phytozome-next.jgi.doe.gov/report/gene/Creinhardtii_v5_6/Cre07.g329100 https://phytozome-next.jgi.doe.gov/jbrowse/index.html?data=genomes%2FCreinhardtii_v5_6&loc=Cre07.g329100	Cre07.g329100		https://phytozome-next.jgi.doe.gov/report/gene/Creinhardtii_v5_6/Cre07.g329100	https://phytozome-next.jgi.doe.gov/jbrowse/index.html?data=genomes%2FCreinhardtii_v5_6&loc=Cre07.g329100
C.reinhardtii v5.6	https://phytozome-next.jgi.doe.gov/report/gene/Creinhardtii_v5_6/Cre07.g329150 https://phytozome-next.jgi.doe.gov/jbrowse/index.html?data=genomes%2FCreinhardtii_v5_6&loc=Cre07.g329150	Cre07.g329150	DEAH-box helicase, possible nuclear pre-mRNA splicing factor, N-terminal	https://phytozome-next.jgi.doe.gov/report/gene/Creinhardtii_v5_6/Cre07.g329150	https://phytozome-next.jgi.doe.gov/jbrowse/index.html?data=genomes%2FCreinhardtii_v5_6&loc=Cre07.g329150
C.reinhardtii v5.6	https://phytozome-next.jgi.doe.gov/report/gene/Creinhardtii_v5_6/Cre07.g329783 https://phytozome-next.jgi.doe.gov/jbrowse/index.html?data=genomes%2FCreinhardtii_v5_6&loc=Cre07.g329783	Cre07.g329783		https://phytozome-next.jgi.doe.gov/report/gene/Creinhardtii_v5_6/Cre07.g329783	https://phytozome-next.jgi.doe.gov/jbrowse/index.html?data=genomes%2FCreinhardtii_v5_6&loc=Cre07.g329783
C.reinhardtii v5.6	https://phytozome-next.jgi.doe.gov/report/gene/Creinhardtii_v5_6/Cre07.g331100 https://phytozome-next.jgi.doe.gov/jbrowse/index.html?data=genomes%2FCreinhardtii_v5_6&loc=Cre07.g331100	Cre07.g331100	Cell wall protein pherophorin-C11	https://phytozome-next.jgi.doe.gov/report/gene/Creinhardtii_v5_6/Cre07.g331100	https://phytozome-next.jgi.doe.gov/jbrowse/index.html?data=genomes%2FCreinhardtii_v5_6&loc=Cre07.g331100
C.reinhardtii v5.6	https://phytozome-next.jgi.doe.gov/report/gene/Creinhardtii_v5_6/Cre07.g331114 https://phytozome-next.jgi.doe.gov/jbrowse/index.html?data=genomes%2FCreinhardtii_v5_6&loc=Cre07.g331114	Cre07.g331114		https://phytozome-next.jgi.doe.gov/report/gene/Creinhardtii_v5_6/Cre07.g331114	https://phytozome-next.jgi.doe.gov/jbrowse/index.html?data=genomes%2FCreinhardtii_v5_6&loc=Cre07.g331114
C.reinhardtii v5.6	https://phytozome-next.jgi.doe.gov/report/gene/Creinhardtii_v5_6/Cre07.g331750 https://phytozome-next.jgi.doe.gov/jbrowse/index.html?data=genomes%2FCreinhardtii_v5_6&loc=Cre07.g331750	Cre07.g331750	(1 of 8) PF12680 - SnoaL-like domain (SnoaL_2)	https://phytozome-next.jgi.doe.gov/report/gene/Creinhardtii_v5_6/Cre07.g331750	https://phytozome-next.jgi.doe.gov/jbrowse/index.html?data=genomes%2FCreinhardtii_v5_6&loc=Cre07.g331750
C.reinhardtii v5.6	https://phytozome-next.jgi.doe.gov/report/gene/Creinhardtii_v5_6/Cre07.g333150 https://phytozome-next.jgi.doe.gov/jbrowse/index.html?data=genomes%2FCreinhardtii_v5_6&loc=Cre07.g333150	Cre07.g333150		https://phytozome-next.jgi.doe.gov/report/gene/Creinhardtii_v5_6/Cre07.g333150	https://phytozome-next.jgi.doe.gov/jbrowse/index.html?data=genomes%2FCreinhardtii_v5_6&loc=Cre07.g333150
C.reinhardtii v5.6	https://phytozome-next.jgi.doe.gov/report/gene/Creinhardtii_v5_6/Cre07.g333640 https://phytozome-next.jgi.doe.gov/jbrowse/index.html?data=genomes%2FCreinhardtii_v5_6&loc=Cre07.g333640	Cre07.g333640	(1 of 121) 2.7.7.49 - RNA-directed DNA polymerase / Revertase	https://phytozome-next.jgi.doe.gov/report/gene/Creinhardtii_v5_6/Cre07.g333640	https://phytozome-next.jgi.doe.gov/jbrowse/index.html?data=genomes%2FCreinhardtii_v5_6&loc=Cre07.g333640
C.reinhardtii v5.6	https://phytozome-next.jgi.doe.gov/report/gene/Creinhardtii_v5_6/Cre07.g333850 https://phytozome-next.jgi.doe.gov/jbrowse/index.html?data=genomes%2FCreinhardtii_v5_6&loc=Cre07.g333850	Cre07.g333850	(1 of 1) PTHR23153:SF37 - DNA DAMAGE RESPONSE PROTEIN WSS1	https://phytozome-next.jgi.doe.gov/report/gene/Creinhardtii_v5_6/Cre07.g333850	https://phytozome-next.jgi.doe.gov/jbrowse/index.html?data=genomes%2FCreinhardtii_v5_6&loc=Cre07.g333850
C.reinhardtii v5.6	https://phytozome-next.jgi.doe.gov/report/gene/Creinhardtii_v5_6/Cre07.g333900 https://phytozome-next.jgi.doe.gov/jbrowse/index.html?data=genomes%2FCreinhardtii_v5_6&loc=Cre07.g333900	Cre07.g333900	ubiquinol-cytochrome c oxidoreductase chaperone	https://phytozome-next.jgi.doe.gov/report/gene/Creinhardtii_v5_6/Cre07.g333900	https://phytozome-next.jgi.doe.gov/jbrowse/index.html?data=genomes%2FCreinhardtii_v5_6&loc=Cre07.g333900
C.reinhardtii v5.6	https://phytozome-next.jgi.doe.gov/report/gene/Creinhardtii_v5_6/Cre07.g333950 https://phytozome-next.jgi.doe.gov/jbrowse/index.html?data=genomes%2FCreinhardtii_v5_6&loc=Cre07.g333950	Cre07.g333950	SM/Sec1-family protein	https://phytozome-next.jgi.doe.gov/report/gene/Creinhardtii_v5_6/Cre07.g333950	https://phytozome-next.jgi.doe.gov/jbrowse/index.html?data=genomes%2FCreinhardtii_v5_6&loc=Cre07.g333950
C.reinhardtii v5.6	https://phytozome-next.jgi.doe.gov/report/gene/Creinhardtii_v5_6/Cre07.g335150 https://phytozome-next.jgi.doe.gov/jbrowse/index.html?data=genomes%2FCreinhardtii_v5_6&loc=Cre07.g335150	Cre07.g335150	(1 of 24) PF03110 - SBP domain (SBP)	https://phytozome-next.jgi.doe.gov/report/gene/Creinhardtii_v5_6/Cre07.g335150	https://phytozome-next.jgi.doe.gov/jbrowse/index.html?data=genomes%2FCreinhardtii_v5_6&loc=Cre07.g335150
C.reinhardtii v5.6	https://phytozome-next.jgi.doe.gov/report/gene/Creinhardtii_v5_6/Cre07.g336250 https://phytozome-next.jgi.doe.gov/jbrowse/index.html?data=genomes%2FCreinhardtii_v5_6&loc=Cre07.g336250	Cre07.g336250	(1 of 1) K13121 - protein FRA10AC1 (FRA10AC1)	https://phytozome-next.jgi.doe.gov/report/gene/Creinhardtii_v5_6/Cre07.g336250	https://phytozome-next.jgi.doe.gov/jbrowse/index.html?data=genomes%2FCreinhardtii_v5_6&loc=Cre07.g336250
C.reinhardtii v5.6	https://phytozome-next.jgi.doe.gov/report/gene/Creinhardtii_v5_6/Cre07.g339926 https://phytozome-next.jgi.doe.gov/jbrowse/index.html?data=genomes%2FCreinhardtii_v5_6&loc=Cre07.g339926	Cre07.g339926		https://phytozome-next.jgi.doe.gov/report/gene/Creinhardtii_v5_6/Cre07.g339926	https://phytozome-next.jgi.doe.gov/jbrowse/index.html?data=genomes%2FCreinhardtii_v5_6&loc=Cre07.g339926
C.reinhardtii v5.6	https://phytozome-next.jgi.doe.gov/report/gene/Creinhardtii_v5_6/Cre07.g339950 https://phytozome-next.jgi.doe.gov/jbrowse/index.html?data=genomes%2FCreinhardtii_v5_6&loc=Cre07.g339950	Cre07.g339950		https://phytozome-next.jgi.doe.gov/report/gene/Creinhardtii_v5_6/Cre07.g339950	https://phytozome-next.jgi.doe.gov/jbrowse/index.html?data=genomes%2FCreinhardtii_v5_6&loc=Cre07.g339950
C.reinhardtii v5.6	https://phytozome-next.jgi.doe.gov/report/gene/Creinhardtii_v5_6/Cre07.g341050 https://phytozome-next.jgi.doe.gov/jbrowse/index.html?data=genomes%2FCreinhardtii_v5_6&loc=Cre07.g341050	Cre07.g341050		https://phytozome-next.jgi.doe.gov/report/gene/Creinhardtii_v5_6/Cre07.g341050	https://phytozome-next.jgi.doe.gov/jbrowse/index.html?data=genomes%2FCreinhardtii_v5_6&loc=Cre07.g341050
C.reinhardtii v5.6	https://phytozome-next.jgi.doe.gov/report/gene/Creinhardtii_v5_6/Cre07.g341153 https://phytozome-next.jgi.doe.gov/jbrowse/index.html?data=genomes%2FCreinhardtii_v5_6&loc=Cre07.g341153	Cre07.g341153		https://phytozome-next.jgi.doe.gov/report/gene/Creinhardtii_v5_6/Cre07.g341153	https://phytozome-next.jgi.doe.gov/jbrowse/index.html?data=genomes%2FCreinhardtii_v5_6&loc=Cre07.g341153
C.reinhardtii v5.6	https://phytozome-next.jgi.doe.gov/report/gene/Creinhardtii_v5_6/Cre07.g342000 https://phytozome-next.jgi.doe.gov/jbrowse/index.html?data=genomes%2FCreinhardtii_v5_6&loc=Cre07.g342000	Cre07.g342000	(1 of 1) PF00651//PF12847 - BTB/POZ domain (BTB) // Methyltransferase domain (Methyltransf_18)	https://phytozome-next.jgi.doe.gov/report/gene/Creinhardtii_v5_6/Cre07.g342000	https://phytozome-next.jgi.doe.gov/jbrowse/index.html?data=genomes%2FCreinhardtii_v5_6&loc=Cre07.g342000
C.reinhardtii v5.6	https://phytozome-next.jgi.doe.gov/report/gene/Creinhardtii_v5_6/Cre07.g342052 https://phytozome-next.jgi.doe.gov/jbrowse/index.html?data=genomes%2FCreinhardtii_v5_6&loc=Cre07.g342052	Cre07.g342052		https://phytozome-next.jgi.doe.gov/report/gene/Creinhardtii_v5_6/Cre07.g342052	https://phytozome-next.jgi.doe.gov/jbrowse/index.html?data=genomes%2FCreinhardtii_v5_6&loc=Cre07.g342052
C.reinhardtii v5.6	https://phytozome-next.jgi.doe.gov/report/gene/Creinhardtii_v5_6/Cre07.g342650 https://phytozome-next.jgi.doe.gov/jbrowse/index.html?data=genomes%2FCreinhardtii_v5_6&loc=Cre07.g342650	Cre07.g342650	(1 of 55) PTHR32523//PTHR32523:SF8 - FAMILY NOT NAMED // PHYTOL KINASE 1, CHLOROPLASTIC	https://phytozome-next.jgi.doe.gov/report/gene/Creinhardtii_v5_6/Cre07.g342650	https://phytozome-next.jgi.doe.gov/jbrowse/index.html?data=genomes%2FCreinhardtii_v5_6&loc=Cre07.g342650
C.reinhardtii v5.6	https://phytozome-next.jgi.doe.gov/report/gene/Creinhardtii_v5_6/Cre07.g342800 https://phytozome-next.jgi.doe.gov/jbrowse/index.html?data=genomes%2FCreinhardtii_v5_6&loc=Cre07.g342800	Cre07.g342800	Conserved in the Green Lineage	https://phytozome-next.jgi.doe.gov/report/gene/Creinhardtii_v5_6/Cre07.g342800	https://phytozome-next.jgi.doe.gov/jbrowse/index.html?data=genomes%2FCreinhardtii_v5_6&loc=Cre07.g342800
C.reinhardtii v5.6	https://phytozome-next.jgi.doe.gov/report/gene/Creinhardtii_v5_6/Cre07.g342850 https://phytozome-next.jgi.doe.gov/jbrowse/index.html?data=genomes%2FCreinhardtii_v5_6&loc=Cre07.g342850	Cre07.g342850	Outer Arm Dynein assembly protein 3	https://phytozome-next.jgi.doe.gov/report/gene/Creinhardtii_v5_6/Cre07.g342850	https://phytozome-next.jgi.doe.gov/jbrowse/index.html?data=genomes%2FCreinhardtii_v5_6&loc=Cre07.g342850
C.reinhardtii v5.6	https://phytozome-next.jgi.doe.gov/report/gene/Creinhardtii_v5_6/Cre07.g343101 https://phytozome-next.jgi.doe.gov/jbrowse/index.html?data=genomes%2FCreinhardtii_v5_6&loc=Cre07.g343101	Cre07.g343101		https://phytozome-next.jgi.doe.gov/report/gene/Creinhardtii_v5_6/Cre07.g343101	https://phytozome-next.jgi.doe.gov/jbrowse/index.html?data=genomes%2FCreinhardtii_v5_6&loc=Cre07.g343101
C.reinhardtii v5.6	https://phytozome-next.jgi.doe.gov/report/gene/Creinhardtii_v5_6/Cre07.g343250 https://phytozome-next.jgi.doe.gov/jbrowse/index.html?data=genomes%2FCreinhardtii_v5_6&loc=Cre07.g343250	Cre07.g343250	(1 of 55) PTHR32523//PTHR32523:SF8 - FAMILY NOT NAMED // PHYTOL KINASE 1, CHLOROPLASTIC	https://phytozome-next.jgi.doe.gov/report/gene/Creinhardtii_v5_6/Cre07.g343250	https://phytozome-next.jgi.doe.gov/jbrowse/index.html?data=genomes%2FCreinhardtii_v5_6&loc=Cre07.g343250
C.reinhardtii v5.6	https://phytozome-next.jgi.doe.gov/report/gene/Creinhardtii_v5_6/Cre07.g343300 https://phytozome-next.jgi.doe.gov/jbrowse/index.html?data=genomes%2FCreinhardtii_v5_6&loc=Cre07.g343300	Cre07.g343300	(1 of 55) PTHR32523//PTHR32523:SF8 - FAMILY NOT NAMED // PHYTOL KINASE 1, CHLOROPLASTIC	https://phytozome-next.jgi.doe.gov/report/gene/Creinhardtii_v5_6/Cre07.g343300	https://phytozome-next.jgi.doe.gov/jbrowse/index.html?data=genomes%2FCreinhardtii_v5_6&loc=Cre07.g343300
C.reinhardtii v5.6	https://phytozome-next.jgi.doe.gov/report/gene/Creinhardtii_v5_6/Cre07.g343333 https://phytozome-next.jgi.doe.gov/jbrowse/index.html?data=genomes%2FCreinhardtii_v5_6&loc=Cre07.g343333	Cre07.g343333	(1 of 1) PF13245//PF13361 - Part of AAA domain (AAA_19) // UvrD-like helicase C-terminal domain (UvrD_C)	https://phytozome-next.jgi.doe.gov/report/gene/Creinhardtii_v5_6/Cre07.g343333	https://phytozome-next.jgi.doe.gov/jbrowse/index.html?data=genomes%2FCreinhardtii_v5_6&loc=Cre07.g343333
C.reinhardtii v5.6	https://phytozome-next.jgi.doe.gov/report/gene/Creinhardtii_v5_6/Cre07.g343600 https://phytozome-next.jgi.doe.gov/jbrowse/index.html?data=genomes%2FCreinhardtii_v5_6&loc=Cre07.g343600	Cre07.g343600	(1 of 55) PTHR32523//PTHR32523:SF8 - FAMILY NOT NAMED // PHYTOL KINASE 1, CHLOROPLASTIC	https://phytozome-next.jgi.doe.gov/report/gene/Creinhardtii_v5_6/Cre07.g343600	https://phytozome-next.jgi.doe.gov/jbrowse/index.html?data=genomes%2FCreinhardtii_v5_6&loc=Cre07.g343600
C.reinhardtii v5.6	https://phytozome-next.jgi.doe.gov/report/gene/Creinhardtii_v5_6/Cre07.g343900 https://phytozome-next.jgi.doe.gov/jbrowse/index.html?data=genomes%2FCreinhardtii_v5_6&loc=Cre07.g343900	Cre07.g343900	(1 of 546) 2.7.11.1 - Non-specific serine/threonine protein kinase / Threonine-specific protein kinase	https://phytozome-next.jgi.doe.gov/report/gene/Creinhardtii_v5_6/Cre07.g343900	https://phytozome-next.jgi.doe.gov/jbrowse/index.html?data=genomes%2FCreinhardtii_v5_6&loc=Cre07.g343900
C.reinhardtii v5.6	https://phytozome-next.jgi.doe.gov/report/gene/Creinhardtii_v5_6/Cre07.g343933 https://phytozome-next.jgi.doe.gov/jbrowse/index.html?data=genomes%2FCreinhardtii_v5_6&loc=Cre07.g343933	Cre07.g343933	Mannan endo-1,4-beta-mannosidase	https://phytozome-next.jgi.doe.gov/report/gene/Creinhardtii_v5_6/Cre07.g343933	https://phytozome-next.jgi.doe.gov/jbrowse/index.html?data=genomes%2FCreinhardtii_v5_6&loc=Cre07.g343933
C.reinhardtii v5.6	https://phytozome-next.jgi.doe.gov/report/gene/Creinhardtii_v5_6/Cre07.g344100 https://phytozome-next.jgi.doe.gov/jbrowse/index.html?data=genomes%2FCreinhardtii_v5_6&loc=Cre07.g344100	Cre07.g344100	(1 of 2) K11438 - protein arginine N-methyltransferase 7 [EC:2.1.1.-] (PRMT7)	https://phytozome-next.jgi.doe.gov/report/gene/Creinhardtii_v5_6/Cre07.g344100	https://phytozome-next.jgi.doe.gov/jbrowse/index.html?data=genomes%2FCreinhardtii_v5_6&loc=Cre07.g344100
C.reinhardtii v5.6	https://phytozome-next.jgi.doe.gov/report/gene/Creinhardtii_v5_6/Cre07.g344150 https://phytozome-next.jgi.doe.gov/jbrowse/index.html?data=genomes%2FCreinhardtii_v5_6&loc=Cre07.g344150	Cre07.g344150	(1 of 1) PTHR21314:SF0 - UPF0553 PROTEIN C9ORF64	https://phytozome-next.jgi.doe.gov/report/gene/Creinhardtii_v5_6/Cre07.g344150	https://phytozome-next.jgi.doe.gov/jbrowse/index.html?data=genomes%2FCreinhardtii_v5_6&loc=Cre07.g344150
C.reinhardtii v5.6	https://phytozome-next.jgi.doe.gov/report/gene/Creinhardtii_v5_6/Cre07.g344172 https://phytozome-next.jgi.doe.gov/jbrowse/index.html?data=genomes%2FCreinhardtii_v5_6&loc=Cre07.g344172	Cre07.g344172		https://phytozome-next.jgi.doe.gov/report/gene/Creinhardtii_v5_6/Cre07.g344172	https://phytozome-next.jgi.doe.gov/jbrowse/index.html?data=genomes%2FCreinhardtii_v5_6&loc=Cre07.g344172
C.reinhardtii v5.6	https://phytozome-next.jgi.doe.gov/report/gene/Creinhardtii_v5_6/Cre07.g344250 https://phytozome-next.jgi.doe.gov/jbrowse/index.html?data=genomes%2FCreinhardtii_v5_6&loc=Cre07.g344250	Cre07.g344250	Chlamydomonas specific family G protein	https://phytozome-next.jgi.doe.gov/report/gene/Creinhardtii_v5_6/Cre07.g344250	https://phytozome-next.jgi.doe.gov/jbrowse/index.html?data=genomes%2FCreinhardtii_v5_6&loc=Cre07.g344250
C.reinhardtii v5.6	https://phytozome-next.jgi.doe.gov/report/gene/Creinhardtii_v5_6/Cre07.g344260 https://phytozome-next.jgi.doe.gov/jbrowse/index.html?data=genomes%2FCreinhardtii_v5_6&loc=Cre07.g344260	Cre07.g344260		https://phytozome-next.jgi.doe.gov/report/gene/Creinhardtii_v5_6/Cre07.g344260	https://phytozome-next.jgi.doe.gov/jbrowse/index.html?data=genomes%2FCreinhardtii_v5_6&loc=Cre07.g344260
C.reinhardtii v5.6	https://phytozome-next.jgi.doe.gov/report/gene/Creinhardtii_v5_6/Cre07.g344950 https://phytozome-next.jgi.doe.gov/jbrowse/index.html?data=genomes%2FCreinhardtii_v5_6&loc=Cre07.g344950	Cre07.g344950	Light-harvesting protein of photosystem I	https://phytozome-next.jgi.doe.gov/report/gene/Creinhardtii_v5_6/Cre07.g344950	https://phytozome-next.jgi.doe.gov/jbrowse/index.html?data=genomes%2FCreinhardtii_v5_6&loc=Cre07.g344950
C.reinhardtii v5.6	https://phytozome-next.jgi.doe.gov/report/gene/Creinhardtii_v5_6/Cre07.g345050 https://phytozome-next.jgi.doe.gov/jbrowse/index.html?data=genomes%2FCreinhardtii_v5_6&loc=Cre07.g345050	Cre07.g345050	(1 of 19) PTHR31251:SF1 - SQUAMOSA PROMOTER-BINDING-LIKE PROTEIN 10-RELATED	https://phytozome-next.jgi.doe.gov/report/gene/Creinhardtii_v5_6/Cre07.g345050	https://phytozome-next.jgi.doe.gov/jbrowse/index.html?data=genomes%2FCreinhardtii_v5_6&loc=Cre07.g345050
C.reinhardtii v5.6	https://phytozome-next.jgi.doe.gov/report/gene/Creinhardtii_v5_6/Cre07.g345250 https://phytozome-next.jgi.doe.gov/jbrowse/index.html?data=genomes%2FCreinhardtii_v5_6&loc=Cre07.g345250	Cre07.g345250	(1 of 55) PTHR32523//PTHR32523:SF8 - FAMILY NOT NAMED // PHYTOL KINASE 1, CHLOROPLASTIC	https://phytozome-next.jgi.doe.gov/report/gene/Creinhardtii_v5_6/Cre07.g345250	https://phytozome-next.jgi.doe.gov/jbrowse/index.html?data=genomes%2FCreinhardtii_v5_6&loc=Cre07.g345250
C.reinhardtii v5.6	https://phytozome-next.jgi.doe.gov/report/gene/Creinhardtii_v5_6/Cre07.g346150 https://phytozome-next.jgi.doe.gov/jbrowse/index.html?data=genomes%2FCreinhardtii_v5_6&loc=Cre07.g346150	Cre07.g346150		https://phytozome-next.jgi.doe.gov/report/gene/Creinhardtii_v5_6/Cre07.g346150	https://phytozome-next.jgi.doe.gov/jbrowse/index.html?data=genomes%2FCreinhardtii_v5_6&loc=Cre07.g346150
C.reinhardtii v5.6	https://phytozome-next.jgi.doe.gov/report/gene/Creinhardtii_v5_6/Cre07.g346200 https://phytozome-next.jgi.doe.gov/jbrowse/index.html?data=genomes%2FCreinhardtii_v5_6&loc=Cre07.g346200	Cre07.g346200		https://phytozome-next.jgi.doe.gov/report/gene/Creinhardtii_v5_6/Cre07.g346200	https://phytozome-next.jgi.doe.gov/jbrowse/index.html?data=genomes%2FCreinhardtii_v5_6&loc=Cre07.g346200
C.reinhardtii v5.6	https://phytozome-next.jgi.doe.gov/report/gene/Creinhardtii_v5_6/Cre07.g346950 https://phytozome-next.jgi.doe.gov/jbrowse/index.html?data=genomes%2FCreinhardtii_v5_6&loc=Cre07.g346950	Cre07.g346950		https://phytozome-next.jgi.doe.gov/report/gene/Creinhardtii_v5_6/Cre07.g346950	https://phytozome-next.jgi.doe.gov/jbrowse/index.html?data=genomes%2FCreinhardtii_v5_6&loc=Cre07.g346950
C.reinhardtii v5.6	https://phytozome-next.jgi.doe.gov/report/gene/Creinhardtii_v5_6/Cre07.g347650 https://phytozome-next.jgi.doe.gov/jbrowse/index.html?data=genomes%2FCreinhardtii_v5_6&loc=Cre07.g347650	Cre07.g347650		https://phytozome-next.jgi.doe.gov/report/gene/Creinhardtii_v5_6/Cre07.g347650	https://phytozome-next.jgi.doe.gov/jbrowse/index.html?data=genomes%2FCreinhardtii_v5_6&loc=Cre07.g347650
C.reinhardtii v5.6	https://phytozome-next.jgi.doe.gov/report/gene/Creinhardtii_v5_6/Cre07.g347700 https://phytozome-next.jgi.doe.gov/jbrowse/index.html?data=genomes%2FCreinhardtii_v5_6&loc=Cre07.g347700	Cre07.g347700	(1 of 1) PF10220 - Uncharacterized conserved protein (DUF2146) (DUF2146)	https://phytozome-next.jgi.doe.gov/report/gene/Creinhardtii_v5_6/Cre07.g347700	https://phytozome-next.jgi.doe.gov/jbrowse/index.html?data=genomes%2FCreinhardtii_v5_6&loc=Cre07.g347700
C.reinhardtii v5.6	https://phytozome-next.jgi.doe.gov/report/gene/Creinhardtii_v5_6/Cre07.g347980 https://phytozome-next.jgi.doe.gov/jbrowse/index.html?data=genomes%2FCreinhardtii_v5_6&loc=Cre07.g347980	Cre07.g347980	(1 of 2) PTHR10566//PTHR10566:SF72 - CHAPERONE-ACTIVITY OF BC1 COMPLEX CABC1 -RELATED // PROTEIN KINASE FAMILY PROTEIN	https://phytozome-next.jgi.doe.gov/report/gene/Creinhardtii_v5_6/Cre07.g347980	https://phytozome-next.jgi.doe.gov/jbrowse/index.html?data=genomes%2FCreinhardtii_v5_6&loc=Cre07.g347980
C.reinhardtii v5.6	https://phytozome-next.jgi.doe.gov/report/gene/Creinhardtii_v5_6/Cre07.g348040 https://phytozome-next.jgi.doe.gov/jbrowse/index.html?data=genomes%2FCreinhardtii_v5_6&loc=Cre07.g348040	Cre07.g348040	(1 of 4) PTHR11785:SF367 - AMINO-ACID PERMEASE BAT1	https://phytozome-next.jgi.doe.gov/report/gene/Creinhardtii_v5_6/Cre07.g348040	https://phytozome-next.jgi.doe.gov/jbrowse/index.html?data=genomes%2FCreinhardtii_v5_6&loc=Cre07.g348040
C.reinhardtii v5.6	https://phytozome-next.jgi.doe.gov/report/gene/Creinhardtii_v5_6/Cre07.g348300 https://phytozome-next.jgi.doe.gov/jbrowse/index.html?data=genomes%2FCreinhardtii_v5_6&loc=Cre07.g348300	Cre07.g348300		https://phytozome-next.jgi.doe.gov/report/gene/Creinhardtii_v5_6/Cre07.g348300	https://phytozome-next.jgi.doe.gov/jbrowse/index.html?data=genomes%2FCreinhardtii_v5_6&loc=Cre07.g348300
C.reinhardtii v5.6	https://phytozome-next.jgi.doe.gov/report/gene/Creinhardtii_v5_6/Cre07.g353700 https://phytozome-next.jgi.doe.gov/jbrowse/index.html?data=genomes%2FCreinhardtii_v5_6&loc=Cre07.g353700	Cre07.g353700		https://phytozome-next.jgi.doe.gov/report/gene/Creinhardtii_v5_6/Cre07.g353700	https://phytozome-next.jgi.doe.gov/jbrowse/index.html?data=genomes%2FCreinhardtii_v5_6&loc=Cre07.g353700
C.reinhardtii v5.6	https://phytozome-next.jgi.doe.gov/report/gene/Creinhardtii_v5_6/Cre07.g354550 https://phytozome-next.jgi.doe.gov/jbrowse/index.html?data=genomes%2FCreinhardtii_v5_6&loc=Cre07.g354550	Cre07.g354550	(1 of 1) 2.3.1.136 - Polysialic-acid O-acetyltransferase	https://phytozome-next.jgi.doe.gov/report/gene/Creinhardtii_v5_6/Cre07.g354550	https://phytozome-next.jgi.doe.gov/jbrowse/index.html?data=genomes%2FCreinhardtii_v5_6&loc=Cre07.g354550
C.reinhardtii v5.6	https://phytozome-next.jgi.doe.gov/report/gene/Creinhardtii_v5_6/Cre07.g354700 https://phytozome-next.jgi.doe.gov/jbrowse/index.html?data=genomes%2FCreinhardtii_v5_6&loc=Cre07.g354700	Cre07.g354700	Chlamydomonadale-specific family C protein	https://phytozome-next.jgi.doe.gov/report/gene/Creinhardtii_v5_6/Cre07.g354700	https://phytozome-next.jgi.doe.gov/jbrowse/index.html?data=genomes%2FCreinhardtii_v5_6&loc=Cre07.g354700
C.reinhardtii v5.6	https://phytozome-next.jgi.doe.gov/report/gene/Creinhardtii_v5_6/Cre07.g355650 https://phytozome-next.jgi.doe.gov/jbrowse/index.html?data=genomes%2FCreinhardtii_v5_6&loc=Cre07.g355650	Cre07.g355650	Ammonium transporter	https://phytozome-next.jgi.doe.gov/report/gene/Creinhardtii_v5_6/Cre07.g355650	https://phytozome-next.jgi.doe.gov/jbrowse/index.html?data=genomes%2FCreinhardtii_v5_6&loc=Cre07.g355650
C.reinhardtii v5.6	https://phytozome-next.jgi.doe.gov/report/gene/Creinhardtii_v5_6/Cre07.g355700 https://phytozome-next.jgi.doe.gov/jbrowse/index.html?data=genomes%2FCreinhardtii_v5_6&loc=Cre07.g355700	Cre07.g355700	(1 of 1) PTHR23329//PTHR23329:SF2 - TUFTELIN-INTERACTING PROTEIN 11-RELATED // ZINC FINGER CCCH-TYPE WITH G PATCH DOMAIN-CONTAINING PROTEIN	https://phytozome-next.jgi.doe.gov/report/gene/Creinhardtii_v5_6/Cre07.g355700	https://phytozome-next.jgi.doe.gov/jbrowse/index.html?data=genomes%2FCreinhardtii_v5_6&loc=Cre07.g355700
C.reinhardtii v5.6	https://phytozome-next.jgi.doe.gov/report/gene/Creinhardtii_v5_6/Cre07.g356500 https://phytozome-next.jgi.doe.gov/jbrowse/index.html?data=genomes%2FCreinhardtii_v5_6&loc=Cre07.g356500	Cre07.g356500	(1 of 25) PTHR11017//PTHR11017:SF145 - LEUCINE-RICH REPEAT-CONTAINING PROTEIN // SUBFAMILY NOT NAMED	https://phytozome-next.jgi.doe.gov/report/gene/Creinhardtii_v5_6/Cre07.g356500	https://phytozome-next.jgi.doe.gov/jbrowse/index.html?data=genomes%2FCreinhardtii_v5_6&loc=Cre07.g356500
C.reinhardtii v5.6	https://phytozome-next.jgi.doe.gov/report/gene/Creinhardtii_v5_6/Cre07.g356550 https://phytozome-next.jgi.doe.gov/jbrowse/index.html?data=genomes%2FCreinhardtii_v5_6&loc=Cre07.g356550	Cre07.g356550	(1 of 25) PTHR11017//PTHR11017:SF145 - LEUCINE-RICH REPEAT-CONTAINING PROTEIN // SUBFAMILY NOT NAMED	https://phytozome-next.jgi.doe.gov/report/gene/Creinhardtii_v5_6/Cre07.g356550	https://phytozome-next.jgi.doe.gov/jbrowse/index.html?data=genomes%2FCreinhardtii_v5_6&loc=Cre07.g356550
C.reinhardtii v5.6	https://phytozome-next.jgi.doe.gov/report/gene/Creinhardtii_v5_6/Cre07.g357100 https://phytozome-next.jgi.doe.gov/jbrowse/index.html?data=genomes%2FCreinhardtii_v5_6&loc=Cre07.g357100	Cre07.g357100		https://phytozome-next.jgi.doe.gov/report/gene/Creinhardtii_v5_6/Cre07.g357100	https://phytozome-next.jgi.doe.gov/jbrowse/index.html?data=genomes%2FCreinhardtii_v5_6&loc=Cre07.g357100
C.reinhardtii v5.6	https://phytozome-next.jgi.doe.gov/report/gene/Creinhardtii_v5_6/Cre07.g357150 https://phytozome-next.jgi.doe.gov/jbrowse/index.html?data=genomes%2FCreinhardtii_v5_6&loc=Cre07.g357150	Cre07.g357150	Putative cytochrome P450, CYP7 superfamily	https://phytozome-next.jgi.doe.gov/report/gene/Creinhardtii_v5_6/Cre07.g357150	https://phytozome-next.jgi.doe.gov/jbrowse/index.html?data=genomes%2FCreinhardtii_v5_6&loc=Cre07.g357150
C.reinhardtii v5.6	https://phytozome-next.jgi.doe.gov/report/gene/Creinhardtii_v5_6/Cre07.g357450 https://phytozome-next.jgi.doe.gov/jbrowse/index.html?data=genomes%2FCreinhardtii_v5_6&loc=Cre07.g357450	Cre07.g357450		https://phytozome-next.jgi.doe.gov/report/gene/Creinhardtii_v5_6/Cre07.g357450	https://phytozome-next.jgi.doe.gov/jbrowse/index.html?data=genomes%2FCreinhardtii_v5_6&loc=Cre07.g357450
C.reinhardtii v5.6	https://phytozome-next.jgi.doe.gov/report/gene/Creinhardtii_v5_6/Cre08.g358350 https://phytozome-next.jgi.doe.gov/jbrowse/index.html?data=genomes%2FCreinhardtii_v5_6&loc=Cre08.g358350	Cre08.g358350	Translation factor for atpA	https://phytozome-next.jgi.doe.gov/report/gene/Creinhardtii_v5_6/Cre08.g358350	https://phytozome-next.jgi.doe.gov/jbrowse/index.html?data=genomes%2FCreinhardtii_v5_6&loc=Cre08.g358350
C.reinhardtii v5.6	https://phytozome-next.jgi.doe.gov/report/gene/Creinhardtii_v5_6/Cre08.g358450 https://phytozome-next.jgi.doe.gov/jbrowse/index.html?data=genomes%2FCreinhardtii_v5_6&loc=Cre08.g358450	Cre08.g358450		https://phytozome-next.jgi.doe.gov/report/gene/Creinhardtii_v5_6/Cre08.g358450	https://phytozome-next.jgi.doe.gov/jbrowse/index.html?data=genomes%2FCreinhardtii_v5_6&loc=Cre08.g358450
C.reinhardtii v5.6	https://phytozome-next.jgi.doe.gov/report/gene/Creinhardtii_v5_6/Cre08.g358526 https://phytozome-next.jgi.doe.gov/jbrowse/index.html?data=genomes%2FCreinhardtii_v5_6&loc=Cre08.g358526	Cre08.g358526	Plastidic ADP/ATP translocase	https://phytozome-next.jgi.doe.gov/report/gene/Creinhardtii_v5_6/Cre08.g358526	https://phytozome-next.jgi.doe.gov/jbrowse/index.html?data=genomes%2FCreinhardtii_v5_6&loc=Cre08.g358526
C.reinhardtii v5.6	https://phytozome-next.jgi.doe.gov/report/gene/Creinhardtii_v5_6/Cre08.g358539 https://phytozome-next.jgi.doe.gov/jbrowse/index.html?data=genomes%2FCreinhardtii_v5_6&loc=Cre08.g358539	Cre08.g358539	(1 of 2) PTHR13009:SF8 - AHSA1 PROTEIN	https://phytozome-next.jgi.doe.gov/report/gene/Creinhardtii_v5_6/Cre08.g358539	https://phytozome-next.jgi.doe.gov/jbrowse/index.html?data=genomes%2FCreinhardtii_v5_6&loc=Cre08.g358539
C.reinhardtii v5.6	https://phytozome-next.jgi.doe.gov/report/gene/Creinhardtii_v5_6/Cre08.g358540 https://phytozome-next.jgi.doe.gov/jbrowse/index.html?data=genomes%2FCreinhardtii_v5_6&loc=Cre08.g358540	Cre08.g358540	(1 of 3) PF03703 - Bacterial PH domain (bPH_2)	https://phytozome-next.jgi.doe.gov/report/gene/Creinhardtii_v5_6/Cre08.g358540	https://phytozome-next.jgi.doe.gov/jbrowse/index.html?data=genomes%2FCreinhardtii_v5_6&loc=Cre08.g358540
C.reinhardtii v5.6	https://phytozome-next.jgi.doe.gov/report/gene/Creinhardtii_v5_6/Cre08.g358547 https://phytozome-next.jgi.doe.gov/jbrowse/index.html?data=genomes%2FCreinhardtii_v5_6&loc=Cre08.g358547	Cre08.g358547		https://phytozome-next.jgi.doe.gov/report/gene/Creinhardtii_v5_6/Cre08.g358547	https://phytozome-next.jgi.doe.gov/jbrowse/index.html?data=genomes%2FCreinhardtii_v5_6&loc=Cre08.g358547
C.reinhardtii v5.6	https://phytozome-next.jgi.doe.gov/report/gene/Creinhardtii_v5_6/Cre08.g358548 https://phytozome-next.jgi.doe.gov/jbrowse/index.html?data=genomes%2FCreinhardtii_v5_6&loc=Cre08.g358548	Cre08.g358548		https://phytozome-next.jgi.doe.gov/report/gene/Creinhardtii_v5_6/Cre08.g358548	https://phytozome-next.jgi.doe.gov/jbrowse/index.html?data=genomes%2FCreinhardtii_v5_6&loc=Cre08.g358548
C.reinhardtii v5.6	https://phytozome-next.jgi.doe.gov/report/gene/Creinhardtii_v5_6/Cre08.g358552 https://phytozome-next.jgi.doe.gov/jbrowse/index.html?data=genomes%2FCreinhardtii_v5_6&loc=Cre08.g358552	Cre08.g358552		https://phytozome-next.jgi.doe.gov/report/gene/Creinhardtii_v5_6/Cre08.g358552	https://phytozome-next.jgi.doe.gov/jbrowse/index.html?data=genomes%2FCreinhardtii_v5_6&loc=Cre08.g358552
C.reinhardtii v5.6	https://phytozome-next.jgi.doe.gov/report/gene/Creinhardtii_v5_6/Cre08.g358578 https://phytozome-next.jgi.doe.gov/jbrowse/index.html?data=genomes%2FCreinhardtii_v5_6&loc=Cre08.g358578	Cre08.g358578		https://phytozome-next.jgi.doe.gov/report/gene/Creinhardtii_v5_6/Cre08.g358578	https://phytozome-next.jgi.doe.gov/jbrowse/index.html?data=genomes%2FCreinhardtii_v5_6&loc=Cre08.g358578
C.reinhardtii v5.6	https://phytozome-next.jgi.doe.gov/report/gene/Creinhardtii_v5_6/Cre08.g360250 https://phytozome-next.jgi.doe.gov/jbrowse/index.html?data=genomes%2FCreinhardtii_v5_6&loc=Cre08.g360250	Cre08.g360250	Urea active transporter	https://phytozome-next.jgi.doe.gov/report/gene/Creinhardtii_v5_6/Cre08.g360250	https://phytozome-next.jgi.doe.gov/jbrowse/index.html?data=genomes%2FCreinhardtii_v5_6&loc=Cre08.g360250
C.reinhardtii v5.6	https://phytozome-next.jgi.doe.gov/report/gene/Creinhardtii_v5_6/Cre08.g360650 https://phytozome-next.jgi.doe.gov/jbrowse/index.html?data=genomes%2FCreinhardtii_v5_6&loc=Cre08.g360650	Cre08.g360650		https://phytozome-next.jgi.doe.gov/report/gene/Creinhardtii_v5_6/Cre08.g360650	https://phytozome-next.jgi.doe.gov/jbrowse/index.html?data=genomes%2FCreinhardtii_v5_6&loc=Cre08.g360650
C.reinhardtii v5.6	https://phytozome-next.jgi.doe.gov/report/gene/Creinhardtii_v5_6/Cre08.g360700 https://phytozome-next.jgi.doe.gov/jbrowse/index.html?data=genomes%2FCreinhardtii_v5_6&loc=Cre08.g360700	Cre08.g360700		https://phytozome-next.jgi.doe.gov/report/gene/Creinhardtii_v5_6/Cre08.g360700	https://phytozome-next.jgi.doe.gov/jbrowse/index.html?data=genomes%2FCreinhardtii_v5_6&loc=Cre08.g360700
C.reinhardtii v5.6	https://phytozome-next.jgi.doe.gov/report/gene/Creinhardtii_v5_6/Cre08.g361984 https://phytozome-next.jgi.doe.gov/jbrowse/index.html?data=genomes%2FCreinhardtii_v5_6&loc=Cre08.g361984	Cre08.g361984		https://phytozome-next.jgi.doe.gov/report/gene/Creinhardtii_v5_6/Cre08.g361984	https://phytozome-next.jgi.doe.gov/jbrowse/index.html?data=genomes%2FCreinhardtii_v5_6&loc=Cre08.g361984
C.reinhardtii v5.6	https://phytozome-next.jgi.doe.gov/report/gene/Creinhardtii_v5_6/Cre08.g362100 https://phytozome-next.jgi.doe.gov/jbrowse/index.html?data=genomes%2FCreinhardtii_v5_6&loc=Cre08.g362100	Cre08.g362100	PAS Sensory Domain Flagellar Associated Protein 154	https://phytozome-next.jgi.doe.gov/report/gene/Creinhardtii_v5_6/Cre08.g362100	https://phytozome-next.jgi.doe.gov/jbrowse/index.html?data=genomes%2FCreinhardtii_v5_6&loc=Cre08.g362100
C.reinhardtii v5.6	https://phytozome-next.jgi.doe.gov/report/gene/Creinhardtii_v5_6/Cre08.g362450 https://phytozome-next.jgi.doe.gov/jbrowse/index.html?data=genomes%2FCreinhardtii_v5_6&loc=Cre08.g362450	Cre08.g362450	Alpha-amylase	https://phytozome-next.jgi.doe.gov/report/gene/Creinhardtii_v5_6/Cre08.g362450	https://phytozome-next.jgi.doe.gov/jbrowse/index.html?data=genomes%2FCreinhardtii_v5_6&loc=Cre08.g362450
C.reinhardtii v5.6	https://phytozome-next.jgi.doe.gov/report/gene/Creinhardtii_v5_6/Cre08.g362650 https://phytozome-next.jgi.doe.gov/jbrowse/index.html?data=genomes%2FCreinhardtii_v5_6&loc=Cre08.g362650	Cre08.g362650	Intraflagellar Transport Protein 140	https://phytozome-next.jgi.doe.gov/report/gene/Creinhardtii_v5_6/Cre08.g362650	https://phytozome-next.jgi.doe.gov/jbrowse/index.html?data=genomes%2FCreinhardtii_v5_6&loc=Cre08.g362650
C.reinhardtii v5.6	https://phytozome-next.jgi.doe.gov/report/gene/Creinhardtii_v5_6/Cre08.g362682 https://phytozome-next.jgi.doe.gov/jbrowse/index.html?data=genomes%2FCreinhardtii_v5_6&loc=Cre08.g362682	Cre08.g362682		https://phytozome-next.jgi.doe.gov/report/gene/Creinhardtii_v5_6/Cre08.g362682	https://phytozome-next.jgi.doe.gov/jbrowse/index.html?data=genomes%2FCreinhardtii_v5_6&loc=Cre08.g362682
C.reinhardtii v5.6	https://phytozome-next.jgi.doe.gov/report/gene/Creinhardtii_v5_6/Cre08.g364000 https://phytozome-next.jgi.doe.gov/jbrowse/index.html?data=genomes%2FCreinhardtii_v5_6&loc=Cre08.g364000	Cre08.g364000	(1 of 1) PTHR22847//PTHR22847:SF460 - WD40 REPEAT PROTEIN // SUBFAMILY NOT NAMED	https://phytozome-next.jgi.doe.gov/report/gene/Creinhardtii_v5_6/Cre08.g364000	https://phytozome-next.jgi.doe.gov/jbrowse/index.html?data=genomes%2FCreinhardtii_v5_6&loc=Cre08.g364000
C.reinhardtii v5.6	https://phytozome-next.jgi.doe.gov/report/gene/Creinhardtii_v5_6/Cre08.g364351 https://phytozome-next.jgi.doe.gov/jbrowse/index.html?data=genomes%2FCreinhardtii_v5_6&loc=Cre08.g364351	Cre08.g364351	Protein of unknown function	https://phytozome-next.jgi.doe.gov/report/gene/Creinhardtii_v5_6/Cre08.g364351	https://phytozome-next.jgi.doe.gov/jbrowse/index.html?data=genomes%2FCreinhardtii_v5_6&loc=Cre08.g364351
C.reinhardtii v5.6	https://phytozome-next.jgi.doe.gov/report/gene/Creinhardtii_v5_6/Cre08.g365900 https://phytozome-next.jgi.doe.gov/jbrowse/index.html?data=genomes%2FCreinhardtii_v5_6&loc=Cre08.g365900	Cre08.g365900	Stress-related chlorophyll a/b binding protein 1	https://phytozome-next.jgi.doe.gov/report/gene/Creinhardtii_v5_6/Cre08.g365900	https://phytozome-next.jgi.doe.gov/jbrowse/index.html?data=genomes%2FCreinhardtii_v5_6&loc=Cre08.g365900
C.reinhardtii v5.6	https://phytozome-next.jgi.doe.gov/report/gene/Creinhardtii_v5_6/Cre08.g365950 https://phytozome-next.jgi.doe.gov/jbrowse/index.html?data=genomes%2FCreinhardtii_v5_6&loc=Cre08.g365950	Cre08.g365950	(1 of 3) PTHR22753//PTHR22753:SF1 - FAMILY NOT NAMED // TRANSMEMBRANE PROTEIN 68	https://phytozome-next.jgi.doe.gov/report/gene/Creinhardtii_v5_6/Cre08.g365950	https://phytozome-next.jgi.doe.gov/jbrowse/index.html?data=genomes%2FCreinhardtii_v5_6&loc=Cre08.g365950
C.reinhardtii v5.6	https://phytozome-next.jgi.doe.gov/report/gene/Creinhardtii_v5_6/Cre08.g367050 https://phytozome-next.jgi.doe.gov/jbrowse/index.html?data=genomes%2FCreinhardtii_v5_6&loc=Cre08.g367050	Cre08.g367050		https://phytozome-next.jgi.doe.gov/report/gene/Creinhardtii_v5_6/Cre08.g367050	https://phytozome-next.jgi.doe.gov/jbrowse/index.html?data=genomes%2FCreinhardtii_v5_6&loc=Cre08.g367050
C.reinhardtii v5.6	https://phytozome-next.jgi.doe.gov/report/gene/Creinhardtii_v5_6/Cre08.g368250 https://phytozome-next.jgi.doe.gov/jbrowse/index.html?data=genomes%2FCreinhardtii_v5_6&loc=Cre08.g368250	Cre08.g368250		https://phytozome-next.jgi.doe.gov/report/gene/Creinhardtii_v5_6/Cre08.g368250	https://phytozome-next.jgi.doe.gov/jbrowse/index.html?data=genomes%2FCreinhardtii_v5_6&loc=Cre08.g368250
C.reinhardtii v5.6	https://phytozome-next.jgi.doe.gov/report/gene/Creinhardtii_v5_6/Cre08.g368500 https://phytozome-next.jgi.doe.gov/jbrowse/index.html?data=genomes%2FCreinhardtii_v5_6&loc=Cre08.g368500	Cre08.g368500	(1 of 1) K14838 - nucleolar protein 15 (NOP15)	https://phytozome-next.jgi.doe.gov/report/gene/Creinhardtii_v5_6/Cre08.g368500	https://phytozome-next.jgi.doe.gov/jbrowse/index.html?data=genomes%2FCreinhardtii_v5_6&loc=Cre08.g368500
C.reinhardtii v5.6	https://phytozome-next.jgi.doe.gov/report/gene/Creinhardtii_v5_6/Cre08.g368550 https://phytozome-next.jgi.doe.gov/jbrowse/index.html?data=genomes%2FCreinhardtii_v5_6&loc=Cre08.g368550	Cre08.g368550	(1 of 96) PF01753 - MYND finger (zf-MYND)	https://phytozome-next.jgi.doe.gov/report/gene/Creinhardtii_v5_6/Cre08.g368550	https://phytozome-next.jgi.doe.gov/jbrowse/index.html?data=genomes%2FCreinhardtii_v5_6&loc=Cre08.g368550
C.reinhardtii v5.6	https://phytozome-next.jgi.doe.gov/report/gene/Creinhardtii_v5_6/Cre08.g368650 https://phytozome-next.jgi.doe.gov/jbrowse/index.html?data=genomes%2FCreinhardtii_v5_6&loc=Cre08.g368650	Cre08.g368650		https://phytozome-next.jgi.doe.gov/report/gene/Creinhardtii_v5_6/Cre08.g368650	https://phytozome-next.jgi.doe.gov/jbrowse/index.html?data=genomes%2FCreinhardtii_v5_6&loc=Cre08.g368650
C.reinhardtii v5.6	https://phytozome-next.jgi.doe.gov/report/gene/Creinhardtii_v5_6/Cre08.g370200 https://phytozome-next.jgi.doe.gov/jbrowse/index.html?data=genomes%2FCreinhardtii_v5_6&loc=Cre08.g370200	Cre08.g370200	(1 of 61) 2.1.1.43 - Histone-lysine N-methyltransferase / Protein-lysine N-methyltransferase	https://phytozome-next.jgi.doe.gov/report/gene/Creinhardtii_v5_6/Cre08.g370200	https://phytozome-next.jgi.doe.gov/jbrowse/index.html?data=genomes%2FCreinhardtii_v5_6&loc=Cre08.g370200
C.reinhardtii v5.6	https://phytozome-next.jgi.doe.gov/report/gene/Creinhardtii_v5_6/Cre08.g371500 https://phytozome-next.jgi.doe.gov/jbrowse/index.html?data=genomes%2FCreinhardtii_v5_6&loc=Cre08.g371500	Cre08.g371500		https://phytozome-next.jgi.doe.gov/report/gene/Creinhardtii_v5_6/Cre08.g371500	https://phytozome-next.jgi.doe.gov/jbrowse/index.html?data=genomes%2FCreinhardtii_v5_6&loc=Cre08.g371500
C.reinhardtii v5.6	https://phytozome-next.jgi.doe.gov/report/gene/Creinhardtii_v5_6/Cre08.g371879 https://phytozome-next.jgi.doe.gov/jbrowse/index.html?data=genomes%2FCreinhardtii_v5_6&loc=Cre08.g371879	Cre08.g371879		https://phytozome-next.jgi.doe.gov/report/gene/Creinhardtii_v5_6/Cre08.g371879	https://phytozome-next.jgi.doe.gov/jbrowse/index.html?data=genomes%2FCreinhardtii_v5_6&loc=Cre08.g371879
C.reinhardtii v5.6	https://phytozome-next.jgi.doe.gov/report/gene/Creinhardtii_v5_6/Cre08.g371918 https://phytozome-next.jgi.doe.gov/jbrowse/index.html?data=genomes%2FCreinhardtii_v5_6&loc=Cre08.g371918	Cre08.g371918		https://phytozome-next.jgi.doe.gov/report/gene/Creinhardtii_v5_6/Cre08.g371918	https://phytozome-next.jgi.doe.gov/jbrowse/index.html?data=genomes%2FCreinhardtii_v5_6&loc=Cre08.g371918
C.reinhardtii v5.6	https://phytozome-next.jgi.doe.gov/report/gene/Creinhardtii_v5_6/Cre08.g372716 https://phytozome-next.jgi.doe.gov/jbrowse/index.html?data=genomes%2FCreinhardtii_v5_6&loc=Cre08.g372716	Cre08.g372716	(1 of 100) PTHR12393:SF6 - SPHINGOMYELIN PHOSPHODIESTERASE 2	https://phytozome-next.jgi.doe.gov/report/gene/Creinhardtii_v5_6/Cre08.g372716	https://phytozome-next.jgi.doe.gov/jbrowse/index.html?data=genomes%2FCreinhardtii_v5_6&loc=Cre08.g372716
C.reinhardtii v5.6	https://phytozome-next.jgi.doe.gov/report/gene/Creinhardtii_v5_6/Cre08.g373345 https://phytozome-next.jgi.doe.gov/jbrowse/index.html?data=genomes%2FCreinhardtii_v5_6&loc=Cre08.g373345	Cre08.g373345		https://phytozome-next.jgi.doe.gov/report/gene/Creinhardtii_v5_6/Cre08.g373345	https://phytozome-next.jgi.doe.gov/jbrowse/index.html?data=genomes%2FCreinhardtii_v5_6&loc=Cre08.g373345
C.reinhardtii v5.6	https://phytozome-next.jgi.doe.gov/report/gene/Creinhardtii_v5_6/Cre08.g373350 https://phytozome-next.jgi.doe.gov/jbrowse/index.html?data=genomes%2FCreinhardtii_v5_6&loc=Cre08.g373350	Cre08.g373350	(1 of 121) 2.7.7.49 - RNA-directed DNA polymerase / Revertase	https://phytozome-next.jgi.doe.gov/report/gene/Creinhardtii_v5_6/Cre08.g373350	https://phytozome-next.jgi.doe.gov/jbrowse/index.html?data=genomes%2FCreinhardtii_v5_6&loc=Cre08.g373350
C.reinhardtii v5.6	https://phytozome-next.jgi.doe.gov/report/gene/Creinhardtii_v5_6/Cre08.g373367 https://phytozome-next.jgi.doe.gov/jbrowse/index.html?data=genomes%2FCreinhardtii_v5_6&loc=Cre08.g373367	Cre08.g373367		https://phytozome-next.jgi.doe.gov/report/gene/Creinhardtii_v5_6/Cre08.g373367	https://phytozome-next.jgi.doe.gov/jbrowse/index.html?data=genomes%2FCreinhardtii_v5_6&loc=Cre08.g373367
C.reinhardtii v5.6	https://phytozome-next.jgi.doe.gov/report/gene/Creinhardtii_v5_6/Cre08.g373374 https://phytozome-next.jgi.doe.gov/jbrowse/index.html?data=genomes%2FCreinhardtii_v5_6&loc=Cre08.g373374	Cre08.g373374		https://phytozome-next.jgi.doe.gov/report/gene/Creinhardtii_v5_6/Cre08.g373374	https://phytozome-next.jgi.doe.gov/jbrowse/index.html?data=genomes%2FCreinhardtii_v5_6&loc=Cre08.g373374
C.reinhardtii v5.6	https://phytozome-next.jgi.doe.gov/report/gene/Creinhardtii_v5_6/Cre08.g373400 https://phytozome-next.jgi.doe.gov/jbrowse/index.html?data=genomes%2FCreinhardtii_v5_6&loc=Cre08.g373400	Cre08.g373400	Chlamydomonas-specific family U protein	https://phytozome-next.jgi.doe.gov/report/gene/Creinhardtii_v5_6/Cre08.g373400	https://phytozome-next.jgi.doe.gov/jbrowse/index.html?data=genomes%2FCreinhardtii_v5_6&loc=Cre08.g373400
C.reinhardtii v5.6	https://phytozome-next.jgi.doe.gov/report/gene/Creinhardtii_v5_6/Cre08.g374300 https://phytozome-next.jgi.doe.gov/jbrowse/index.html?data=genomes%2FCreinhardtii_v5_6&loc=Cre08.g374300	Cre08.g374300	Conserved in the Green Lineage	https://phytozome-next.jgi.doe.gov/report/gene/Creinhardtii_v5_6/Cre08.g374300	https://phytozome-next.jgi.doe.gov/jbrowse/index.html?data=genomes%2FCreinhardtii_v5_6&loc=Cre08.g374300
C.reinhardtii v5.6	https://phytozome-next.jgi.doe.gov/report/gene/Creinhardtii_v5_6/Cre08.g374550 https://phytozome-next.jgi.doe.gov/jbrowse/index.html?data=genomes%2FCreinhardtii_v5_6&loc=Cre08.g374550	Cre08.g374550	Putative ferredoxin	https://phytozome-next.jgi.doe.gov/report/gene/Creinhardtii_v5_6/Cre08.g374550	https://phytozome-next.jgi.doe.gov/jbrowse/index.html?data=genomes%2FCreinhardtii_v5_6&loc=Cre08.g374550
C.reinhardtii v5.6	https://phytozome-next.jgi.doe.gov/report/gene/Creinhardtii_v5_6/Cre08.g374600 https://phytozome-next.jgi.doe.gov/jbrowse/index.html?data=genomes%2FCreinhardtii_v5_6&loc=Cre08.g374600	Cre08.g374600	(1 of 100) PTHR12393:SF6 - SPHINGOMYELIN PHOSPHODIESTERASE 2	https://phytozome-next.jgi.doe.gov/report/gene/Creinhardtii_v5_6/Cre08.g374600	https://phytozome-next.jgi.doe.gov/jbrowse/index.html?data=genomes%2FCreinhardtii_v5_6&loc=Cre08.g374600
C.reinhardtii v5.6	https://phytozome-next.jgi.doe.gov/report/gene/Creinhardtii_v5_6/Cre08.g379500 https://phytozome-next.jgi.doe.gov/jbrowse/index.html?data=genomes%2FCreinhardtii_v5_6&loc=Cre08.g379500	Cre08.g379500	(1 of 55) 2.7.12.1 - Dual-specificity kinase	https://phytozome-next.jgi.doe.gov/report/gene/Creinhardtii_v5_6/Cre08.g379500	https://phytozome-next.jgi.doe.gov/jbrowse/index.html?data=genomes%2FCreinhardtii_v5_6&loc=Cre08.g379500
C.reinhardtii v5.6	https://phytozome-next.jgi.doe.gov/report/gene/Creinhardtii_v5_6/Cre08.g379750 https://phytozome-next.jgi.doe.gov/jbrowse/index.html?data=genomes%2FCreinhardtii_v5_6&loc=Cre08.g379750	Cre08.g379750	(1 of 1) K19385 - transmembrane protein 216 (TMEM216)	https://phytozome-next.jgi.doe.gov/report/gene/Creinhardtii_v5_6/Cre08.g379750	https://phytozome-next.jgi.doe.gov/jbrowse/index.html?data=genomes%2FCreinhardtii_v5_6&loc=Cre08.g379750
C.reinhardtii v5.6	https://phytozome-next.jgi.doe.gov/report/gene/Creinhardtii_v5_6/Cre08.g379800 https://phytozome-next.jgi.doe.gov/jbrowse/index.html?data=genomes%2FCreinhardtii_v5_6&loc=Cre08.g379800	Cre08.g379800	(1 of 4) PF00207 - Alpha-2-macroglobulin family (A2M)	https://phytozome-next.jgi.doe.gov/report/gene/Creinhardtii_v5_6/Cre08.g379800	https://phytozome-next.jgi.doe.gov/jbrowse/index.html?data=genomes%2FCreinhardtii_v5_6&loc=Cre08.g379800
C.reinhardtii v5.6	https://phytozome-next.jgi.doe.gov/report/gene/Creinhardtii_v5_6/Cre08.g380100 https://phytozome-next.jgi.doe.gov/jbrowse/index.html?data=genomes%2FCreinhardtii_v5_6&loc=Cre08.g380100	Cre08.g380100		https://phytozome-next.jgi.doe.gov/report/gene/Creinhardtii_v5_6/Cre08.g380100	https://phytozome-next.jgi.doe.gov/jbrowse/index.html?data=genomes%2FCreinhardtii_v5_6&loc=Cre08.g380100
C.reinhardtii v5.6	https://phytozome-next.jgi.doe.gov/report/gene/Creinhardtii_v5_6/Cre08.g380151 https://phytozome-next.jgi.doe.gov/jbrowse/index.html?data=genomes%2FCreinhardtii_v5_6&loc=Cre08.g380151	Cre08.g380151	(1 of 1) PF00628//PF15613//PF15614 - PHD-finger (PHD) // WSTF, HB1, Itc1p, MBD9 motif 2 (WHIM2) // WSTF, HB1, Itc1p, MBD9 motif 3 (WHIM3)	https://phytozome-next.jgi.doe.gov/report/gene/Creinhardtii_v5_6/Cre08.g380151	https://phytozome-next.jgi.doe.gov/jbrowse/index.html?data=genomes%2FCreinhardtii_v5_6&loc=Cre08.g380151
C.reinhardtii v5.6	https://phytozome-next.jgi.doe.gov/report/gene/Creinhardtii_v5_6/Cre08.g380201 https://phytozome-next.jgi.doe.gov/jbrowse/index.html?data=genomes%2FCreinhardtii_v5_6&loc=Cre08.g380201	Cre08.g380201	Putative dehydroquinate dehydratase/shikimate:NADP oxidoreductase	https://phytozome-next.jgi.doe.gov/report/gene/Creinhardtii_v5_6/Cre08.g380201	https://phytozome-next.jgi.doe.gov/jbrowse/index.html?data=genomes%2FCreinhardtii_v5_6&loc=Cre08.g380201
C.reinhardtii v5.6	https://phytozome-next.jgi.doe.gov/report/gene/Creinhardtii_v5_6/Cre08.g381050 https://phytozome-next.jgi.doe.gov/jbrowse/index.html?data=genomes%2FCreinhardtii_v5_6&loc=Cre08.g381050	Cre08.g381050	Cysteine endopeptidase	https://phytozome-next.jgi.doe.gov/report/gene/Creinhardtii_v5_6/Cre08.g381050	https://phytozome-next.jgi.doe.gov/jbrowse/index.html?data=genomes%2FCreinhardtii_v5_6&loc=Cre08.g381050
C.reinhardtii v5.6	https://phytozome-next.jgi.doe.gov/report/gene/Creinhardtii_v5_6/Cre08.g381650 https://phytozome-next.jgi.doe.gov/jbrowse/index.html?data=genomes%2FCreinhardtii_v5_6&loc=Cre08.g381650	Cre08.g381650	(1 of 1) PTHR12265:SF0 - TRANSMEMBRANE PROTEIN 53	https://phytozome-next.jgi.doe.gov/report/gene/Creinhardtii_v5_6/Cre08.g381650	https://phytozome-next.jgi.doe.gov/jbrowse/index.html?data=genomes%2FCreinhardtii_v5_6&loc=Cre08.g381650
C.reinhardtii v5.6	https://phytozome-next.jgi.doe.gov/report/gene/Creinhardtii_v5_6/Cre08.g381702 https://phytozome-next.jgi.doe.gov/jbrowse/index.html?data=genomes%2FCreinhardtii_v5_6&loc=Cre08.g381702	Cre08.g381702	(1 of 1) 1.2.1.79 - Succinate-semialdehyde dehydrogenase (NADP(+))	https://phytozome-next.jgi.doe.gov/report/gene/Creinhardtii_v5_6/Cre08.g381702	https://phytozome-next.jgi.doe.gov/jbrowse/index.html?data=genomes%2FCreinhardtii_v5_6&loc=Cre08.g381702
C.reinhardtii v5.6	https://phytozome-next.jgi.doe.gov/report/gene/Creinhardtii_v5_6/Cre08.g381750 https://phytozome-next.jgi.doe.gov/jbrowse/index.html?data=genomes%2FCreinhardtii_v5_6&loc=Cre08.g381750	Cre08.g381750		https://phytozome-next.jgi.doe.gov/report/gene/Creinhardtii_v5_6/Cre08.g381750	https://phytozome-next.jgi.doe.gov/jbrowse/index.html?data=genomes%2FCreinhardtii_v5_6&loc=Cre08.g381750
C.reinhardtii v5.6	https://phytozome-next.jgi.doe.gov/report/gene/Creinhardtii_v5_6/Cre08.g382100 https://phytozome-next.jgi.doe.gov/jbrowse/index.html?data=genomes%2FCreinhardtii_v5_6&loc=Cre08.g382100	Cre08.g382100	(1 of 4) PTHR11584//PTHR11584:SF377 - SERINE/THREONINE PROTEIN KINASE // SUBFAMILY NOT NAMED	https://phytozome-next.jgi.doe.gov/report/gene/Creinhardtii_v5_6/Cre08.g382100	https://phytozome-next.jgi.doe.gov/jbrowse/index.html?data=genomes%2FCreinhardtii_v5_6&loc=Cre08.g382100
C.reinhardtii v5.6	https://phytozome-next.jgi.doe.gov/report/gene/Creinhardtii_v5_6/Cre08.g382300 https://phytozome-next.jgi.doe.gov/jbrowse/index.html?data=genomes%2FCreinhardtii_v5_6&loc=Cre08.g382300	Cre08.g382300	conserved protein required for cytochrome b6 assembly	https://phytozome-next.jgi.doe.gov/report/gene/Creinhardtii_v5_6/Cre08.g382300	https://phytozome-next.jgi.doe.gov/jbrowse/index.html?data=genomes%2FCreinhardtii_v5_6&loc=Cre08.g382300
C.reinhardtii v5.6	https://phytozome-next.jgi.doe.gov/report/gene/Creinhardtii_v5_6/Cre08.g382400 https://phytozome-next.jgi.doe.gov/jbrowse/index.html?data=genomes%2FCreinhardtii_v5_6&loc=Cre08.g382400	Cre08.g382400		https://phytozome-next.jgi.doe.gov/report/gene/Creinhardtii_v5_6/Cre08.g382400	https://phytozome-next.jgi.doe.gov/jbrowse/index.html?data=genomes%2FCreinhardtii_v5_6&loc=Cre08.g382400
C.reinhardtii v5.6	https://phytozome-next.jgi.doe.gov/report/gene/Creinhardtii_v5_6/Cre08.g382450 https://phytozome-next.jgi.doe.gov/jbrowse/index.html?data=genomes%2FCreinhardtii_v5_6&loc=Cre08.g382450	Cre08.g382450		https://phytozome-next.jgi.doe.gov/report/gene/Creinhardtii_v5_6/Cre08.g382450	https://phytozome-next.jgi.doe.gov/jbrowse/index.html?data=genomes%2FCreinhardtii_v5_6&loc=Cre08.g382450
C.reinhardtii v5.6	https://phytozome-next.jgi.doe.gov/report/gene/Creinhardtii_v5_6/Cre08.g382500 https://phytozome-next.jgi.doe.gov/jbrowse/index.html?data=genomes%2FCreinhardtii_v5_6&loc=Cre08.g382500	Cre08.g382500	Cytosolic 80S ribosomal protein S25	https://phytozome-next.jgi.doe.gov/report/gene/Creinhardtii_v5_6/Cre08.g382500	https://phytozome-next.jgi.doe.gov/jbrowse/index.html?data=genomes%2FCreinhardtii_v5_6&loc=Cre08.g382500
C.reinhardtii v5.6	https://phytozome-next.jgi.doe.gov/report/gene/Creinhardtii_v5_6/Cre08.g382515 https://phytozome-next.jgi.doe.gov/jbrowse/index.html?data=genomes%2FCreinhardtii_v5_6&loc=Cre08.g382515	Cre08.g382515	(1 of 1) PTHR22838//PTHR22838:SF0 - WD REPEAT PROTEIN 26-RELATED // WD REPEAT-CONTAINING PROTEIN 26	https://phytozome-next.jgi.doe.gov/report/gene/Creinhardtii_v5_6/Cre08.g382515	https://phytozome-next.jgi.doe.gov/jbrowse/index.html?data=genomes%2FCreinhardtii_v5_6&loc=Cre08.g382515
C.reinhardtii v5.6	https://phytozome-next.jgi.doe.gov/report/gene/Creinhardtii_v5_6/Cre08.g382530 https://phytozome-next.jgi.doe.gov/jbrowse/index.html?data=genomes%2FCreinhardtii_v5_6&loc=Cre08.g382530	Cre08.g382530		https://phytozome-next.jgi.doe.gov/report/gene/Creinhardtii_v5_6/Cre08.g382530	https://phytozome-next.jgi.doe.gov/jbrowse/index.html?data=genomes%2FCreinhardtii_v5_6&loc=Cre08.g382530
C.reinhardtii v5.6	https://phytozome-next.jgi.doe.gov/report/gene/Creinhardtii_v5_6/Cre08.g382545 https://phytozome-next.jgi.doe.gov/jbrowse/index.html?data=genomes%2FCreinhardtii_v5_6&loc=Cre08.g382545	Cre08.g382545	(1 of 1) PTHR33359//PTHR33359:SF1 - FAMILY NOT NAMED // MOLYBDOPTERIN SYNTHASE SULFUR CARRIER SUBUNIT	https://phytozome-next.jgi.doe.gov/report/gene/Creinhardtii_v5_6/Cre08.g382545	https://phytozome-next.jgi.doe.gov/jbrowse/index.html?data=genomes%2FCreinhardtii_v5_6&loc=Cre08.g382545
C.reinhardtii v5.6	https://phytozome-next.jgi.doe.gov/report/gene/Creinhardtii_v5_6/Cre08.g382750 https://phytozome-next.jgi.doe.gov/jbrowse/index.html?data=genomes%2FCreinhardtii_v5_6&loc=Cre08.g382750	Cre08.g382750		https://phytozome-next.jgi.doe.gov/report/gene/Creinhardtii_v5_6/Cre08.g382750	https://phytozome-next.jgi.doe.gov/jbrowse/index.html?data=genomes%2FCreinhardtii_v5_6&loc=Cre08.g382750
C.reinhardtii v5.6	https://phytozome-next.jgi.doe.gov/report/gene/Creinhardtii_v5_6/Cre09.g386161 https://phytozome-next.jgi.doe.gov/jbrowse/index.html?data=genomes%2FCreinhardtii_v5_6&loc=Cre09.g386161	Cre09.g386161	(1 of 13) PF05050 - Methyltransferase FkbM domain (Methyltransf_21)	https://phytozome-next.jgi.doe.gov/report/gene/Creinhardtii_v5_6/Cre09.g386161	https://phytozome-next.jgi.doe.gov/jbrowse/index.html?data=genomes%2FCreinhardtii_v5_6&loc=Cre09.g386161
C.reinhardtii v5.6	https://phytozome-next.jgi.doe.gov/report/gene/Creinhardtii_v5_6/Cre09.g386167 https://phytozome-next.jgi.doe.gov/jbrowse/index.html?data=genomes%2FCreinhardtii_v5_6&loc=Cre09.g386167	Cre09.g386167		https://phytozome-next.jgi.doe.gov/report/gene/Creinhardtii_v5_6/Cre09.g386167	https://phytozome-next.jgi.doe.gov/jbrowse/index.html?data=genomes%2FCreinhardtii_v5_6&loc=Cre09.g386167
C.reinhardtii v5.6	https://phytozome-next.jgi.doe.gov/report/gene/Creinhardtii_v5_6/Cre09.g386173 https://phytozome-next.jgi.doe.gov/jbrowse/index.html?data=genomes%2FCreinhardtii_v5_6&loc=Cre09.g386173	Cre09.g386173		https://phytozome-next.jgi.doe.gov/report/gene/Creinhardtii_v5_6/Cre09.g386173	https://phytozome-next.jgi.doe.gov/jbrowse/index.html?data=genomes%2FCreinhardtii_v5_6&loc=Cre09.g386173
C.reinhardtii v5.6	https://phytozome-next.jgi.doe.gov/report/gene/Creinhardtii_v5_6/Cre09.g386300 https://phytozome-next.jgi.doe.gov/jbrowse/index.html?data=genomes%2FCreinhardtii_v5_6&loc=Cre09.g386300	Cre09.g386300	Probable transposon-derived protein of Chlamydomonas-Specific family B	https://phytozome-next.jgi.doe.gov/report/gene/Creinhardtii_v5_6/Cre09.g386300	https://phytozome-next.jgi.doe.gov/jbrowse/index.html?data=genomes%2FCreinhardtii_v5_6&loc=Cre09.g386300
C.reinhardtii v5.6	https://phytozome-next.jgi.doe.gov/report/gene/Creinhardtii_v5_6/Cre09.g386500 https://phytozome-next.jgi.doe.gov/jbrowse/index.html?data=genomes%2FCreinhardtii_v5_6&loc=Cre09.g386500	Cre09.g386500		https://phytozome-next.jgi.doe.gov/report/gene/Creinhardtii_v5_6/Cre09.g386500	https://phytozome-next.jgi.doe.gov/jbrowse/index.html?data=genomes%2FCreinhardtii_v5_6&loc=Cre09.g386500
C.reinhardtii v5.6	https://phytozome-next.jgi.doe.gov/report/gene/Creinhardtii_v5_6/Cre09.g386600 https://phytozome-next.jgi.doe.gov/jbrowse/index.html?data=genomes%2FCreinhardtii_v5_6&loc=Cre09.g386600	Cre09.g386600		https://phytozome-next.jgi.doe.gov/report/gene/Creinhardtii_v5_6/Cre09.g386600	https://phytozome-next.jgi.doe.gov/jbrowse/index.html?data=genomes%2FCreinhardtii_v5_6&loc=Cre09.g386600
C.reinhardtii v5.6	https://phytozome-next.jgi.doe.gov/report/gene/Creinhardtii_v5_6/Cre09.g386700 https://phytozome-next.jgi.doe.gov/jbrowse/index.html?data=genomes%2FCreinhardtii_v5_6&loc=Cre09.g386700	Cre09.g386700	Kinesin motor protein	https://phytozome-next.jgi.doe.gov/report/gene/Creinhardtii_v5_6/Cre09.g386700	https://phytozome-next.jgi.doe.gov/jbrowse/index.html?data=genomes%2FCreinhardtii_v5_6&loc=Cre09.g386700
C.reinhardtii v5.6	https://phytozome-next.jgi.doe.gov/report/gene/Creinhardtii_v5_6/Cre09.g386730 https://phytozome-next.jgi.doe.gov/jbrowse/index.html?data=genomes%2FCreinhardtii_v5_6&loc=Cre09.g386730	Cre09.g386730		https://phytozome-next.jgi.doe.gov/report/gene/Creinhardtii_v5_6/Cre09.g386730	https://phytozome-next.jgi.doe.gov/jbrowse/index.html?data=genomes%2FCreinhardtii_v5_6&loc=Cre09.g386730
C.reinhardtii v5.6	https://phytozome-next.jgi.doe.gov/report/gene/Creinhardtii_v5_6/Cre09.g386731 https://phytozome-next.jgi.doe.gov/jbrowse/index.html?data=genomes%2FCreinhardtii_v5_6&loc=Cre09.g386731	Cre09.g386731	(1 of 2) K13095 - splicing factor 1 (SF1)	https://phytozome-next.jgi.doe.gov/report/gene/Creinhardtii_v5_6/Cre09.g386731	https://phytozome-next.jgi.doe.gov/jbrowse/index.html?data=genomes%2FCreinhardtii_v5_6&loc=Cre09.g386731
C.reinhardtii v5.6	https://phytozome-next.jgi.doe.gov/report/gene/Creinhardtii_v5_6/Cre09.g386733 https://phytozome-next.jgi.doe.gov/jbrowse/index.html?data=genomes%2FCreinhardtii_v5_6&loc=Cre09.g386733	Cre09.g386733	(1 of 96) 3.6.4.13 - RNA helicase	https://phytozome-next.jgi.doe.gov/report/gene/Creinhardtii_v5_6/Cre09.g386733	https://phytozome-next.jgi.doe.gov/jbrowse/index.html?data=genomes%2FCreinhardtii_v5_6&loc=Cre09.g386733
C.reinhardtii v5.6	https://phytozome-next.jgi.doe.gov/report/gene/Creinhardtii_v5_6/Cre09.g386739 https://phytozome-next.jgi.doe.gov/jbrowse/index.html?data=genomes%2FCreinhardtii_v5_6&loc=Cre09.g386739	Cre09.g386739		https://phytozome-next.jgi.doe.gov/report/gene/Creinhardtii_v5_6/Cre09.g386739	https://phytozome-next.jgi.doe.gov/jbrowse/index.html?data=genomes%2FCreinhardtii_v5_6&loc=Cre09.g386739
C.reinhardtii v5.6	https://phytozome-next.jgi.doe.gov/report/gene/Creinhardtii_v5_6/Cre09.g386743 https://phytozome-next.jgi.doe.gov/jbrowse/index.html?data=genomes%2FCreinhardtii_v5_6&loc=Cre09.g386743	Cre09.g386743	(1 of 1) 2.1.1.238 - Mycinamicin VI 2''-O-methyltransferase	https://phytozome-next.jgi.doe.gov/report/gene/Creinhardtii_v5_6/Cre09.g386743	https://phytozome-next.jgi.doe.gov/jbrowse/index.html?data=genomes%2FCreinhardtii_v5_6&loc=Cre09.g386743
C.reinhardtii v5.6	https://phytozome-next.jgi.doe.gov/report/gene/Creinhardtii_v5_6/Cre09.g386753 https://phytozome-next.jgi.doe.gov/jbrowse/index.html?data=genomes%2FCreinhardtii_v5_6&loc=Cre09.g386753	Cre09.g386753	(1 of 1) PF04689 - DNA binding protein S1FA (S1FA)	https://phytozome-next.jgi.doe.gov/report/gene/Creinhardtii_v5_6/Cre09.g386753	https://phytozome-next.jgi.doe.gov/jbrowse/index.html?data=genomes%2FCreinhardtii_v5_6&loc=Cre09.g386753
C.reinhardtii v5.6	https://phytozome-next.jgi.doe.gov/report/gene/Creinhardtii_v5_6/Cre09.g386754 https://phytozome-next.jgi.doe.gov/jbrowse/index.html?data=genomes%2FCreinhardtii_v5_6&loc=Cre09.g386754	Cre09.g386754	(1 of 7) PF13578 - Methyltransferase domain (Methyltransf_24)	https://phytozome-next.jgi.doe.gov/report/gene/Creinhardtii_v5_6/Cre09.g386754	https://phytozome-next.jgi.doe.gov/jbrowse/index.html?data=genomes%2FCreinhardtii_v5_6&loc=Cre09.g386754
C.reinhardtii v5.6	https://phytozome-next.jgi.doe.gov/report/gene/Creinhardtii_v5_6/Cre09.g386756 https://phytozome-next.jgi.doe.gov/jbrowse/index.html?data=genomes%2FCreinhardtii_v5_6&loc=Cre09.g386756	Cre09.g386756	(1 of 13) PF05050 - Methyltransferase FkbM domain (Methyltransf_21)	https://phytozome-next.jgi.doe.gov/report/gene/Creinhardtii_v5_6/Cre09.g386756	https://phytozome-next.jgi.doe.gov/jbrowse/index.html?data=genomes%2FCreinhardtii_v5_6&loc=Cre09.g386756
C.reinhardtii v5.6	https://phytozome-next.jgi.doe.gov/report/gene/Creinhardtii_v5_6/Cre09.g386757 https://phytozome-next.jgi.doe.gov/jbrowse/index.html?data=genomes%2FCreinhardtii_v5_6&loc=Cre09.g386757	Cre09.g386757		https://phytozome-next.jgi.doe.gov/report/gene/Creinhardtii_v5_6/Cre09.g386757	https://phytozome-next.jgi.doe.gov/jbrowse/index.html?data=genomes%2FCreinhardtii_v5_6&loc=Cre09.g386757
C.reinhardtii v5.6	https://phytozome-next.jgi.doe.gov/report/gene/Creinhardtii_v5_6/Cre09.g386800 https://phytozome-next.jgi.doe.gov/jbrowse/index.html?data=genomes%2FCreinhardtii_v5_6&loc=Cre09.g386800	Cre09.g386800		https://phytozome-next.jgi.doe.gov/report/gene/Creinhardtii_v5_6/Cre09.g386800	https://phytozome-next.jgi.doe.gov/jbrowse/index.html?data=genomes%2FCreinhardtii_v5_6&loc=Cre09.g386800
C.reinhardtii v5.6	https://phytozome-next.jgi.doe.gov/report/gene/Creinhardtii_v5_6/Cre09.g386838 https://phytozome-next.jgi.doe.gov/jbrowse/index.html?data=genomes%2FCreinhardtii_v5_6&loc=Cre09.g386838	Cre09.g386838		https://phytozome-next.jgi.doe.gov/report/gene/Creinhardtii_v5_6/Cre09.g386838	https://phytozome-next.jgi.doe.gov/jbrowse/index.html?data=genomes%2FCreinhardtii_v5_6&loc=Cre09.g386838
C.reinhardtii v5.6	https://phytozome-next.jgi.doe.gov/report/gene/Creinhardtii_v5_6/Cre09.g387134 https://phytozome-next.jgi.doe.gov/jbrowse/index.html?data=genomes%2FCreinhardtii_v5_6&loc=Cre09.g387134	Cre09.g387134	(1 of 4) PTHR14289 - F-BOX ONLY PROTEIN 3	https://phytozome-next.jgi.doe.gov/report/gene/Creinhardtii_v5_6/Cre09.g387134	https://phytozome-next.jgi.doe.gov/jbrowse/index.html?data=genomes%2FCreinhardtii_v5_6&loc=Cre09.g387134
C.reinhardtii v5.6	https://phytozome-next.jgi.doe.gov/report/gene/Creinhardtii_v5_6/Cre09.g387200 https://phytozome-next.jgi.doe.gov/jbrowse/index.html?data=genomes%2FCreinhardtii_v5_6&loc=Cre09.g387200	Cre09.g387200	Adenylate/guanylate cyclase	https://phytozome-next.jgi.doe.gov/report/gene/Creinhardtii_v5_6/Cre09.g387200	https://phytozome-next.jgi.doe.gov/jbrowse/index.html?data=genomes%2FCreinhardtii_v5_6&loc=Cre09.g387200
C.reinhardtii v5.6	https://phytozome-next.jgi.doe.gov/report/gene/Creinhardtii_v5_6/Cre09.g387502 https://phytozome-next.jgi.doe.gov/jbrowse/index.html?data=genomes%2FCreinhardtii_v5_6&loc=Cre09.g387502	Cre09.g387502		https://phytozome-next.jgi.doe.gov/report/gene/Creinhardtii_v5_6/Cre09.g387502	https://phytozome-next.jgi.doe.gov/jbrowse/index.html?data=genomes%2FCreinhardtii_v5_6&loc=Cre09.g387502
C.reinhardtii v5.6	https://phytozome-next.jgi.doe.gov/report/gene/Creinhardtii_v5_6/Cre09.g387949 https://phytozome-next.jgi.doe.gov/jbrowse/index.html?data=genomes%2FCreinhardtii_v5_6&loc=Cre09.g387949	Cre09.g387949		https://phytozome-next.jgi.doe.gov/report/gene/Creinhardtii_v5_6/Cre09.g387949	https://phytozome-next.jgi.doe.gov/jbrowse/index.html?data=genomes%2FCreinhardtii_v5_6&loc=Cre09.g387949
C.reinhardtii v5.6	https://phytozome-next.jgi.doe.gov/report/gene/Creinhardtii_v5_6/Cre09.g388060 https://phytozome-next.jgi.doe.gov/jbrowse/index.html?data=genomes%2FCreinhardtii_v5_6&loc=Cre09.g388060	Cre09.g388060	violaxanthin de-epoxidase related, chloroplast	https://phytozome-next.jgi.doe.gov/report/gene/Creinhardtii_v5_6/Cre09.g388060	https://phytozome-next.jgi.doe.gov/jbrowse/index.html?data=genomes%2FCreinhardtii_v5_6&loc=Cre09.g388060
C.reinhardtii v5.6	https://phytozome-next.jgi.doe.gov/report/gene/Creinhardtii_v5_6/Cre09.g388353 https://phytozome-next.jgi.doe.gov/jbrowse/index.html?data=genomes%2FCreinhardtii_v5_6&loc=Cre09.g388353	Cre09.g388353	Pherophorin-chlamydomonas homolog 34	https://phytozome-next.jgi.doe.gov/report/gene/Creinhardtii_v5_6/Cre09.g388353	https://phytozome-next.jgi.doe.gov/jbrowse/index.html?data=genomes%2FCreinhardtii_v5_6&loc=Cre09.g388353
C.reinhardtii v5.6	https://phytozome-next.jgi.doe.gov/report/gene/Creinhardtii_v5_6/Cre09.g388650 https://phytozome-next.jgi.doe.gov/jbrowse/index.html?data=genomes%2FCreinhardtii_v5_6&loc=Cre09.g388650	Cre09.g388650	Adenylate/guanylate cyclase	https://phytozome-next.jgi.doe.gov/report/gene/Creinhardtii_v5_6/Cre09.g388650	https://phytozome-next.jgi.doe.gov/jbrowse/index.html?data=genomes%2FCreinhardtii_v5_6&loc=Cre09.g388650
C.reinhardtii v5.6	https://phytozome-next.jgi.doe.gov/report/gene/Creinhardtii_v5_6/Cre09.g389050 https://phytozome-next.jgi.doe.gov/jbrowse/index.html?data=genomes%2FCreinhardtii_v5_6&loc=Cre09.g389050	Cre09.g389050	Membrane-associated hydroxyproline-rich glycoprotein 4	https://phytozome-next.jgi.doe.gov/report/gene/Creinhardtii_v5_6/Cre09.g389050	https://phytozome-next.jgi.doe.gov/jbrowse/index.html?data=genomes%2FCreinhardtii_v5_6&loc=Cre09.g389050
C.reinhardtii v5.6	https://phytozome-next.jgi.doe.gov/report/gene/Creinhardtii_v5_6/Cre09.g389282 https://phytozome-next.jgi.doe.gov/jbrowse/index.html?data=genomes%2FCreinhardtii_v5_6&loc=Cre09.g389282	Cre09.g389282	Coiled-Coil Flagellar Associated Protein 114	https://phytozome-next.jgi.doe.gov/report/gene/Creinhardtii_v5_6/Cre09.g389282	https://phytozome-next.jgi.doe.gov/jbrowse/index.html?data=genomes%2FCreinhardtii_v5_6&loc=Cre09.g389282
C.reinhardtii v5.6	https://phytozome-next.jgi.doe.gov/report/gene/Creinhardtii_v5_6/Cre09.g390097 https://phytozome-next.jgi.doe.gov/jbrowse/index.html?data=genomes%2FCreinhardtii_v5_6&loc=Cre09.g390097	Cre09.g390097	(1 of 104) 2.7.11.25 - Mitogen-activated protein kinase kinase kinase / MLTK	https://phytozome-next.jgi.doe.gov/report/gene/Creinhardtii_v5_6/Cre09.g390097	https://phytozome-next.jgi.doe.gov/jbrowse/index.html?data=genomes%2FCreinhardtii_v5_6&loc=Cre09.g390097
C.reinhardtii v5.6	https://phytozome-next.jgi.doe.gov/report/gene/Creinhardtii_v5_6/Cre09.g390400 https://phytozome-next.jgi.doe.gov/jbrowse/index.html?data=genomes%2FCreinhardtii_v5_6&loc=Cre09.g390400	Cre09.g390400		https://phytozome-next.jgi.doe.gov/report/gene/Creinhardtii_v5_6/Cre09.g390400	https://phytozome-next.jgi.doe.gov/jbrowse/index.html?data=genomes%2FCreinhardtii_v5_6&loc=Cre09.g390400
C.reinhardtii v5.6	https://phytozome-next.jgi.doe.gov/report/gene/Creinhardtii_v5_6/Cre09.g390467 https://phytozome-next.jgi.doe.gov/jbrowse/index.html?data=genomes%2FCreinhardtii_v5_6&loc=Cre09.g390467	Cre09.g390467	Conserved in the Green Lineage	https://phytozome-next.jgi.doe.gov/report/gene/Creinhardtii_v5_6/Cre09.g390467	https://phytozome-next.jgi.doe.gov/jbrowse/index.html?data=genomes%2FCreinhardtii_v5_6&loc=Cre09.g390467
C.reinhardtii v5.6	https://phytozome-next.jgi.doe.gov/report/gene/Creinhardtii_v5_6/Cre09.g390500 https://phytozome-next.jgi.doe.gov/jbrowse/index.html?data=genomes%2FCreinhardtii_v5_6&loc=Cre09.g390500	Cre09.g390500		https://phytozome-next.jgi.doe.gov/report/gene/Creinhardtii_v5_6/Cre09.g390500	https://phytozome-next.jgi.doe.gov/jbrowse/index.html?data=genomes%2FCreinhardtii_v5_6&loc=Cre09.g390500
C.reinhardtii v5.6	https://phytozome-next.jgi.doe.gov/report/gene/Creinhardtii_v5_6/Cre09.g390504 https://phytozome-next.jgi.doe.gov/jbrowse/index.html?data=genomes%2FCreinhardtii_v5_6&loc=Cre09.g390504	Cre09.g390504		https://phytozome-next.jgi.doe.gov/report/gene/Creinhardtii_v5_6/Cre09.g390504	https://phytozome-next.jgi.doe.gov/jbrowse/index.html?data=genomes%2FCreinhardtii_v5_6&loc=Cre09.g390504
C.reinhardtii v5.6	https://phytozome-next.jgi.doe.gov/report/gene/Creinhardtii_v5_6/Cre09.g390600 https://phytozome-next.jgi.doe.gov/jbrowse/index.html?data=genomes%2FCreinhardtii_v5_6&loc=Cre09.g390600	Cre09.g390600	Phosphoprotein phosphatase 2C-related	https://phytozome-next.jgi.doe.gov/report/gene/Creinhardtii_v5_6/Cre09.g390600	https://phytozome-next.jgi.doe.gov/jbrowse/index.html?data=genomes%2FCreinhardtii_v5_6&loc=Cre09.g390600
C.reinhardtii v5.6	https://phytozome-next.jgi.doe.gov/report/gene/Creinhardtii_v5_6/Cre09.g391500 https://phytozome-next.jgi.doe.gov/jbrowse/index.html?data=genomes%2FCreinhardtii_v5_6&loc=Cre09.g391500	Cre09.g391500	Autophagy related	https://phytozome-next.jgi.doe.gov/report/gene/Creinhardtii_v5_6/Cre09.g391500	https://phytozome-next.jgi.doe.gov/jbrowse/index.html?data=genomes%2FCreinhardtii_v5_6&loc=Cre09.g391500
C.reinhardtii v5.6	https://phytozome-next.jgi.doe.gov/report/gene/Creinhardtii_v5_6/Cre09.g391615 https://phytozome-next.jgi.doe.gov/jbrowse/index.html?data=genomes%2FCreinhardtii_v5_6&loc=Cre09.g391615	Cre09.g391615		https://phytozome-next.jgi.doe.gov/report/gene/Creinhardtii_v5_6/Cre09.g391615	https://phytozome-next.jgi.doe.gov/jbrowse/index.html?data=genomes%2FCreinhardtii_v5_6&loc=Cre09.g391615
C.reinhardtii v5.6	https://phytozome-next.jgi.doe.gov/report/gene/Creinhardtii_v5_6/Cre09.g391726 https://phytozome-next.jgi.doe.gov/jbrowse/index.html?data=genomes%2FCreinhardtii_v5_6&loc=Cre09.g391726	Cre09.g391726		https://phytozome-next.jgi.doe.gov/report/gene/Creinhardtii_v5_6/Cre09.g391726	https://phytozome-next.jgi.doe.gov/jbrowse/index.html?data=genomes%2FCreinhardtii_v5_6&loc=Cre09.g391726
C.reinhardtii v5.6	https://phytozome-next.jgi.doe.gov/report/gene/Creinhardtii_v5_6/Cre09.g391912 https://phytozome-next.jgi.doe.gov/jbrowse/index.html?data=genomes%2FCreinhardtii_v5_6&loc=Cre09.g391912	Cre09.g391912		https://phytozome-next.jgi.doe.gov/report/gene/Creinhardtii_v5_6/Cre09.g391912	https://phytozome-next.jgi.doe.gov/jbrowse/index.html?data=genomes%2FCreinhardtii_v5_6&loc=Cre09.g391912
C.reinhardtii v5.6	https://phytozome-next.jgi.doe.gov/report/gene/Creinhardtii_v5_6/Cre09.g392251 https://phytozome-next.jgi.doe.gov/jbrowse/index.html?data=genomes%2FCreinhardtii_v5_6&loc=Cre09.g392251	Cre09.g392251	(1 of 24) 2.7.7.6 - DNA-directed RNA polymerase / RNA polymerase III	https://phytozome-next.jgi.doe.gov/report/gene/Creinhardtii_v5_6/Cre09.g392251	https://phytozome-next.jgi.doe.gov/jbrowse/index.html?data=genomes%2FCreinhardtii_v5_6&loc=Cre09.g392251
C.reinhardtii v5.6	https://phytozome-next.jgi.doe.gov/report/gene/Creinhardtii_v5_6/Cre09.g392692 https://phytozome-next.jgi.doe.gov/jbrowse/index.html?data=genomes%2FCreinhardtii_v5_6&loc=Cre09.g392692	Cre09.g392692	Mago nashi component of the Exon Junction Complex	https://phytozome-next.jgi.doe.gov/report/gene/Creinhardtii_v5_6/Cre09.g392692	https://phytozome-next.jgi.doe.gov/jbrowse/index.html?data=genomes%2FCreinhardtii_v5_6&loc=Cre09.g392692
C.reinhardtii v5.6	https://phytozome-next.jgi.doe.gov/report/gene/Creinhardtii_v5_6/Cre09.g392729 https://phytozome-next.jgi.doe.gov/jbrowse/index.html?data=genomes%2FCreinhardtii_v5_6&loc=Cre09.g392729	Cre09.g392729	(1 of 2) 2.1.2.9 - Methionyl-tRNA formyltransferase / transformylase	https://phytozome-next.jgi.doe.gov/report/gene/Creinhardtii_v5_6/Cre09.g392729	https://phytozome-next.jgi.doe.gov/jbrowse/index.html?data=genomes%2FCreinhardtii_v5_6&loc=Cre09.g392729
C.reinhardtii v5.6	https://phytozome-next.jgi.doe.gov/report/gene/Creinhardtii_v5_6/Cre09.g392840 https://phytozome-next.jgi.doe.gov/jbrowse/index.html?data=genomes%2FCreinhardtii_v5_6&loc=Cre09.g392840	Cre09.g392840		https://phytozome-next.jgi.doe.gov/report/gene/Creinhardtii_v5_6/Cre09.g392840	https://phytozome-next.jgi.doe.gov/jbrowse/index.html?data=genomes%2FCreinhardtii_v5_6&loc=Cre09.g392840
C.reinhardtii v5.6	https://phytozome-next.jgi.doe.gov/report/gene/Creinhardtii_v5_6/Cre09.g393650 https://phytozome-next.jgi.doe.gov/jbrowse/index.html?data=genomes%2FCreinhardtii_v5_6&loc=Cre09.g393650	Cre09.g393650	(1 of 1) PF00069//PF01590 - Protein kinase domain (Pkinase) // GAF domain (GAF)	https://phytozome-next.jgi.doe.gov/report/gene/Creinhardtii_v5_6/Cre09.g393650	https://phytozome-next.jgi.doe.gov/jbrowse/index.html?data=genomes%2FCreinhardtii_v5_6&loc=Cre09.g393650
C.reinhardtii v5.6	https://phytozome-next.jgi.doe.gov/report/gene/Creinhardtii_v5_6/Cre09.g394000 https://phytozome-next.jgi.doe.gov/jbrowse/index.html?data=genomes%2FCreinhardtii_v5_6&loc=Cre09.g394000	Cre09.g394000		https://phytozome-next.jgi.doe.gov/report/gene/Creinhardtii_v5_6/Cre09.g394000	https://phytozome-next.jgi.doe.gov/jbrowse/index.html?data=genomes%2FCreinhardtii_v5_6&loc=Cre09.g394000
C.reinhardtii v5.6	https://phytozome-next.jgi.doe.gov/report/gene/Creinhardtii_v5_6/Cre09.g394550 https://phytozome-next.jgi.doe.gov/jbrowse/index.html?data=genomes%2FCreinhardtii_v5_6&loc=Cre09.g394550	Cre09.g394550	ribose-phosphate pyrophosphokinase	https://phytozome-next.jgi.doe.gov/report/gene/Creinhardtii_v5_6/Cre09.g394550	https://phytozome-next.jgi.doe.gov/jbrowse/index.html?data=genomes%2FCreinhardtii_v5_6&loc=Cre09.g394550
C.reinhardtii v5.6	https://phytozome-next.jgi.doe.gov/report/gene/Creinhardtii_v5_6/Cre09.g394600 https://phytozome-next.jgi.doe.gov/jbrowse/index.html?data=genomes%2FCreinhardtii_v5_6&loc=Cre09.g394600	Cre09.g394600	(1 of 100) PTHR12393:SF6 - SPHINGOMYELIN PHOSPHODIESTERASE 2	https://phytozome-next.jgi.doe.gov/report/gene/Creinhardtii_v5_6/Cre09.g394600	https://phytozome-next.jgi.doe.gov/jbrowse/index.html?data=genomes%2FCreinhardtii_v5_6&loc=Cre09.g394600
C.reinhardtii v5.6	https://phytozome-next.jgi.doe.gov/report/gene/Creinhardtii_v5_6/Cre09.g395139 https://phytozome-next.jgi.doe.gov/jbrowse/index.html?data=genomes%2FCreinhardtii_v5_6&loc=Cre09.g395139	Cre09.g395139	(1 of 2) PTHR10283:SF21 - ARSENICAL PUMP MEMBRANE PROTEIN	https://phytozome-next.jgi.doe.gov/report/gene/Creinhardtii_v5_6/Cre09.g395139	https://phytozome-next.jgi.doe.gov/jbrowse/index.html?data=genomes%2FCreinhardtii_v5_6&loc=Cre09.g395139
C.reinhardtii v5.6	https://phytozome-next.jgi.doe.gov/report/gene/Creinhardtii_v5_6/Cre09.g395176 https://phytozome-next.jgi.doe.gov/jbrowse/index.html?data=genomes%2FCreinhardtii_v5_6&loc=Cre09.g395176	Cre09.g395176		https://phytozome-next.jgi.doe.gov/report/gene/Creinhardtii_v5_6/Cre09.g395176	https://phytozome-next.jgi.doe.gov/jbrowse/index.html?data=genomes%2FCreinhardtii_v5_6&loc=Cre09.g395176
C.reinhardtii v5.6	https://phytozome-next.jgi.doe.gov/report/gene/Creinhardtii_v5_6/Cre09.g395500 https://phytozome-next.jgi.doe.gov/jbrowse/index.html?data=genomes%2FCreinhardtii_v5_6&loc=Cre09.g395500	Cre09.g395500	Dynein assembly factor HEATR2	https://phytozome-next.jgi.doe.gov/report/gene/Creinhardtii_v5_6/Cre09.g395500	https://phytozome-next.jgi.doe.gov/jbrowse/index.html?data=genomes%2FCreinhardtii_v5_6&loc=Cre09.g395500
C.reinhardtii v5.6	https://phytozome-next.jgi.doe.gov/report/gene/Creinhardtii_v5_6/Cre09.g395750 https://phytozome-next.jgi.doe.gov/jbrowse/index.html?data=genomes%2FCreinhardtii_v5_6&loc=Cre09.g395750	Cre09.g395750	(1 of 4) 3.6.3.43 - Peptide-transporting ATPase	https://phytozome-next.jgi.doe.gov/report/gene/Creinhardtii_v5_6/Cre09.g395750	https://phytozome-next.jgi.doe.gov/jbrowse/index.html?data=genomes%2FCreinhardtii_v5_6&loc=Cre09.g395750
C.reinhardtii v5.6	https://phytozome-next.jgi.doe.gov/report/gene/Creinhardtii_v5_6/Cre09.g395800 https://phytozome-next.jgi.doe.gov/jbrowse/index.html?data=genomes%2FCreinhardtii_v5_6&loc=Cre09.g395800	Cre09.g395800	(1 of 1) PTHR12857:SF0 - UPF0587 PROTEIN C1ORF123	https://phytozome-next.jgi.doe.gov/report/gene/Creinhardtii_v5_6/Cre09.g395800	https://phytozome-next.jgi.doe.gov/jbrowse/index.html?data=genomes%2FCreinhardtii_v5_6&loc=Cre09.g395800
C.reinhardtii v5.6	https://phytozome-next.jgi.doe.gov/report/gene/Creinhardtii_v5_6/Cre09.g395900 https://phytozome-next.jgi.doe.gov/jbrowse/index.html?data=genomes%2FCreinhardtii_v5_6&loc=Cre09.g395900	Cre09.g395900	Chlamydomonas-specific family protein	https://phytozome-next.jgi.doe.gov/report/gene/Creinhardtii_v5_6/Cre09.g395900	https://phytozome-next.jgi.doe.gov/jbrowse/index.html?data=genomes%2FCreinhardtii_v5_6&loc=Cre09.g395900
C.reinhardtii v5.6	https://phytozome-next.jgi.doe.gov/report/gene/Creinhardtii_v5_6/Cre09.g396401 https://phytozome-next.jgi.doe.gov/jbrowse/index.html?data=genomes%2FCreinhardtii_v5_6&loc=Cre09.g396401	Cre09.g396401	S-adenosyl-L-methionine-dependent uroporphyrinogen III methyltransferase	https://phytozome-next.jgi.doe.gov/report/gene/Creinhardtii_v5_6/Cre09.g396401	https://phytozome-next.jgi.doe.gov/jbrowse/index.html?data=genomes%2FCreinhardtii_v5_6&loc=Cre09.g396401
C.reinhardtii v5.6	https://phytozome-next.jgi.doe.gov/report/gene/Creinhardtii_v5_6/Cre09.g396650 https://phytozome-next.jgi.doe.gov/jbrowse/index.html?data=genomes%2FCreinhardtii_v5_6&loc=Cre09.g396650	Cre09.g396650	Phosphate acetyltransferase	https://phytozome-next.jgi.doe.gov/report/gene/Creinhardtii_v5_6/Cre09.g396650	https://phytozome-next.jgi.doe.gov/jbrowse/index.html?data=genomes%2FCreinhardtii_v5_6&loc=Cre09.g396650
C.reinhardtii v5.6	https://phytozome-next.jgi.doe.gov/report/gene/Creinhardtii_v5_6/Cre09.g396846 https://phytozome-next.jgi.doe.gov/jbrowse/index.html?data=genomes%2FCreinhardtii_v5_6&loc=Cre09.g396846	Cre09.g396846	(1 of 2) PTHR22957:SF148 - RE26521P	https://phytozome-next.jgi.doe.gov/report/gene/Creinhardtii_v5_6/Cre09.g396846	https://phytozome-next.jgi.doe.gov/jbrowse/index.html?data=genomes%2FCreinhardtii_v5_6&loc=Cre09.g396846
C.reinhardtii v5.6	https://phytozome-next.jgi.doe.gov/report/gene/Creinhardtii_v5_6/Cre09.g397052 https://phytozome-next.jgi.doe.gov/jbrowse/index.html?data=genomes%2FCreinhardtii_v5_6&loc=Cre09.g397052	Cre09.g397052		https://phytozome-next.jgi.doe.gov/report/gene/Creinhardtii_v5_6/Cre09.g397052	https://phytozome-next.jgi.doe.gov/jbrowse/index.html?data=genomes%2FCreinhardtii_v5_6&loc=Cre09.g397052
C.reinhardtii v5.6	https://phytozome-next.jgi.doe.gov/report/gene/Creinhardtii_v5_6/Cre09.g397327 https://phytozome-next.jgi.doe.gov/jbrowse/index.html?data=genomes%2FCreinhardtii_v5_6&loc=Cre09.g397327	Cre09.g397327	(1 of 1) PTHR11139//PTHR11139:SF68 - ATAXIA TELANGIECTASIA MUTATED ATM -RELATED // DNA-DEPENDENT PROTEIN KINASE CATALYTIC SUBUNIT	https://phytozome-next.jgi.doe.gov/report/gene/Creinhardtii_v5_6/Cre09.g397327	https://phytozome-next.jgi.doe.gov/jbrowse/index.html?data=genomes%2FCreinhardtii_v5_6&loc=Cre09.g397327
C.reinhardtii v5.6	https://phytozome-next.jgi.doe.gov/report/gene/Creinhardtii_v5_6/Cre09.g397475 https://phytozome-next.jgi.doe.gov/jbrowse/index.html?data=genomes%2FCreinhardtii_v5_6&loc=Cre09.g397475	Cre09.g397475	(1 of 41) PF00249 - Myb-like DNA-binding domain (Myb_DNA-binding)	https://phytozome-next.jgi.doe.gov/report/gene/Creinhardtii_v5_6/Cre09.g397475	https://phytozome-next.jgi.doe.gov/jbrowse/index.html?data=genomes%2FCreinhardtii_v5_6&loc=Cre09.g397475
C.reinhardtii v5.6	https://phytozome-next.jgi.doe.gov/report/gene/Creinhardtii_v5_6/Cre09.g397700 https://phytozome-next.jgi.doe.gov/jbrowse/index.html?data=genomes%2FCreinhardtii_v5_6&loc=Cre09.g397700	Cre09.g397700		https://phytozome-next.jgi.doe.gov/report/gene/Creinhardtii_v5_6/Cre09.g397700	https://phytozome-next.jgi.doe.gov/jbrowse/index.html?data=genomes%2FCreinhardtii_v5_6&loc=Cre09.g397700
C.reinhardtii v5.6	https://phytozome-next.jgi.doe.gov/report/gene/Creinhardtii_v5_6/Cre09.g397734 https://phytozome-next.jgi.doe.gov/jbrowse/index.html?data=genomes%2FCreinhardtii_v5_6&loc=Cre09.g397734	Cre09.g397734	(1 of 2) K07424 - cytochrome P450, family 3, subfamily A (CYP3A)	https://phytozome-next.jgi.doe.gov/report/gene/Creinhardtii_v5_6/Cre09.g397734	https://phytozome-next.jgi.doe.gov/jbrowse/index.html?data=genomes%2FCreinhardtii_v5_6&loc=Cre09.g397734
C.reinhardtii v5.6	https://phytozome-next.jgi.doe.gov/report/gene/Creinhardtii_v5_6/Cre09.g397771 https://phytozome-next.jgi.doe.gov/jbrowse/index.html?data=genomes%2FCreinhardtii_v5_6&loc=Cre09.g397771	Cre09.g397771	OctotricoPeptide Repeat Protein	https://phytozome-next.jgi.doe.gov/report/gene/Creinhardtii_v5_6/Cre09.g397771	https://phytozome-next.jgi.doe.gov/jbrowse/index.html?data=genomes%2FCreinhardtii_v5_6&loc=Cre09.g397771
C.reinhardtii v5.6	https://phytozome-next.jgi.doe.gov/report/gene/Creinhardtii_v5_6/Cre09.g397845 https://phytozome-next.jgi.doe.gov/jbrowse/index.html?data=genomes%2FCreinhardtii_v5_6&loc=Cre09.g397845	Cre09.g397845	(1 of 1) K08736 - DNA mismatch repair protein MSH3 (MSH3)	https://phytozome-next.jgi.doe.gov/report/gene/Creinhardtii_v5_6/Cre09.g397845	https://phytozome-next.jgi.doe.gov/jbrowse/index.html?data=genomes%2FCreinhardtii_v5_6&loc=Cre09.g397845
C.reinhardtii v5.6	https://phytozome-next.jgi.doe.gov/report/gene/Creinhardtii_v5_6/Cre09.g398438 https://phytozome-next.jgi.doe.gov/jbrowse/index.html?data=genomes%2FCreinhardtii_v5_6&loc=Cre09.g398438	Cre09.g398438		https://phytozome-next.jgi.doe.gov/report/gene/Creinhardtii_v5_6/Cre09.g398438	https://phytozome-next.jgi.doe.gov/jbrowse/index.html?data=genomes%2FCreinhardtii_v5_6&loc=Cre09.g398438
C.reinhardtii v5.6	https://phytozome-next.jgi.doe.gov/report/gene/Creinhardtii_v5_6/Cre09.g398556 https://phytozome-next.jgi.doe.gov/jbrowse/index.html?data=genomes%2FCreinhardtii_v5_6&loc=Cre09.g398556	Cre09.g398556		https://phytozome-next.jgi.doe.gov/report/gene/Creinhardtii_v5_6/Cre09.g398556	https://phytozome-next.jgi.doe.gov/jbrowse/index.html?data=genomes%2FCreinhardtii_v5_6&loc=Cre09.g398556
C.reinhardtii v5.6	https://phytozome-next.jgi.doe.gov/report/gene/Creinhardtii_v5_6/Cre09.g398983 https://phytozome-next.jgi.doe.gov/jbrowse/index.html?data=genomes%2FCreinhardtii_v5_6&loc=Cre09.g398983	Cre09.g398983		https://phytozome-next.jgi.doe.gov/report/gene/Creinhardtii_v5_6/Cre09.g398983	https://phytozome-next.jgi.doe.gov/jbrowse/index.html?data=genomes%2FCreinhardtii_v5_6&loc=Cre09.g398983
C.reinhardtii v5.6	https://phytozome-next.jgi.doe.gov/report/gene/Creinhardtii_v5_6/Cre09.g399400 https://phytozome-next.jgi.doe.gov/jbrowse/index.html?data=genomes%2FCreinhardtii_v5_6&loc=Cre09.g399400	Cre09.g399400	Lipase-Domain Containing Flagellar Associated Protein 199	https://phytozome-next.jgi.doe.gov/report/gene/Creinhardtii_v5_6/Cre09.g399400	https://phytozome-next.jgi.doe.gov/jbrowse/index.html?data=genomes%2FCreinhardtii_v5_6&loc=Cre09.g399400
C.reinhardtii v5.6	https://phytozome-next.jgi.doe.gov/report/gene/Creinhardtii_v5_6/Cre09.g399775 https://phytozome-next.jgi.doe.gov/jbrowse/index.html?data=genomes%2FCreinhardtii_v5_6&loc=Cre09.g399775	Cre09.g399775	(1 of 121) 2.7.7.49 - RNA-directed DNA polymerase / Revertase	https://phytozome-next.jgi.doe.gov/report/gene/Creinhardtii_v5_6/Cre09.g399775	https://phytozome-next.jgi.doe.gov/jbrowse/index.html?data=genomes%2FCreinhardtii_v5_6&loc=Cre09.g399775
C.reinhardtii v5.6	https://phytozome-next.jgi.doe.gov/report/gene/Creinhardtii_v5_6/Cre09.g399900 https://phytozome-next.jgi.doe.gov/jbrowse/index.html?data=genomes%2FCreinhardtii_v5_6&loc=Cre09.g399900	Cre09.g399900		https://phytozome-next.jgi.doe.gov/report/gene/Creinhardtii_v5_6/Cre09.g399900	https://phytozome-next.jgi.doe.gov/jbrowse/index.html?data=genomes%2FCreinhardtii_v5_6&loc=Cre09.g399900
C.reinhardtii v5.6	https://phytozome-next.jgi.doe.gov/report/gene/Creinhardtii_v5_6/Cre09.g399908 https://phytozome-next.jgi.doe.gov/jbrowse/index.html?data=genomes%2FCreinhardtii_v5_6&loc=Cre09.g399908	Cre09.g399908		https://phytozome-next.jgi.doe.gov/report/gene/Creinhardtii_v5_6/Cre09.g399908	https://phytozome-next.jgi.doe.gov/jbrowse/index.html?data=genomes%2FCreinhardtii_v5_6&loc=Cre09.g399908
C.reinhardtii v5.6	https://phytozome-next.jgi.doe.gov/report/gene/Creinhardtii_v5_6/Cre09.g399909 https://phytozome-next.jgi.doe.gov/jbrowse/index.html?data=genomes%2FCreinhardtii_v5_6&loc=Cre09.g399909	Cre09.g399909		https://phytozome-next.jgi.doe.gov/report/gene/Creinhardtii_v5_6/Cre09.g399909	https://phytozome-next.jgi.doe.gov/jbrowse/index.html?data=genomes%2FCreinhardtii_v5_6&loc=Cre09.g399909
C.reinhardtii v5.6	https://phytozome-next.jgi.doe.gov/report/gene/Creinhardtii_v5_6/Cre09.g399950 https://phytozome-next.jgi.doe.gov/jbrowse/index.html?data=genomes%2FCreinhardtii_v5_6&loc=Cre09.g399950	Cre09.g399950		https://phytozome-next.jgi.doe.gov/report/gene/Creinhardtii_v5_6/Cre09.g399950	https://phytozome-next.jgi.doe.gov/jbrowse/index.html?data=genomes%2FCreinhardtii_v5_6&loc=Cre09.g399950
C.reinhardtii v5.6	https://phytozome-next.jgi.doe.gov/report/gene/Creinhardtii_v5_6/Cre09.g400000 https://phytozome-next.jgi.doe.gov/jbrowse/index.html?data=genomes%2FCreinhardtii_v5_6&loc=Cre09.g400000	Cre09.g400000		https://phytozome-next.jgi.doe.gov/report/gene/Creinhardtii_v5_6/Cre09.g400000	https://phytozome-next.jgi.doe.gov/jbrowse/index.html?data=genomes%2FCreinhardtii_v5_6&loc=Cre09.g400000
C.reinhardtii v5.6	https://phytozome-next.jgi.doe.gov/report/gene/Creinhardtii_v5_6/Cre09.g400034 https://phytozome-next.jgi.doe.gov/jbrowse/index.html?data=genomes%2FCreinhardtii_v5_6&loc=Cre09.g400034	Cre09.g400034	(1 of 121) 2.7.7.49 - RNA-directed DNA polymerase / Revertase	https://phytozome-next.jgi.doe.gov/report/gene/Creinhardtii_v5_6/Cre09.g400034	https://phytozome-next.jgi.doe.gov/jbrowse/index.html?data=genomes%2FCreinhardtii_v5_6&loc=Cre09.g400034
C.reinhardtii v5.6	https://phytozome-next.jgi.doe.gov/report/gene/Creinhardtii_v5_6/Cre09.g400050 https://phytozome-next.jgi.doe.gov/jbrowse/index.html?data=genomes%2FCreinhardtii_v5_6&loc=Cre09.g400050	Cre09.g400050		https://phytozome-next.jgi.doe.gov/report/gene/Creinhardtii_v5_6/Cre09.g400050	https://phytozome-next.jgi.doe.gov/jbrowse/index.html?data=genomes%2FCreinhardtii_v5_6&loc=Cre09.g400050
C.reinhardtii v5.6	https://phytozome-next.jgi.doe.gov/report/gene/Creinhardtii_v5_6/Cre09.g400650 https://phytozome-next.jgi.doe.gov/jbrowse/index.html?data=genomes%2FCreinhardtii_v5_6&loc=Cre09.g400650	Cre09.g400650	Cytosolic 80S ribosomal protein S6	https://phytozome-next.jgi.doe.gov/report/gene/Creinhardtii_v5_6/Cre09.g400650	https://phytozome-next.jgi.doe.gov/jbrowse/index.html?data=genomes%2FCreinhardtii_v5_6&loc=Cre09.g400650
C.reinhardtii v5.6	https://phytozome-next.jgi.doe.gov/report/gene/Creinhardtii_v5_6/Cre09.g400849 https://phytozome-next.jgi.doe.gov/jbrowse/index.html?data=genomes%2FCreinhardtii_v5_6&loc=Cre09.g400849	Cre09.g400849	(1 of 49) 2.7.10.2 - Non-specific protein-tyrosine kinase / Cytoplasmic protein tyrosine kinase	https://phytozome-next.jgi.doe.gov/report/gene/Creinhardtii_v5_6/Cre09.g400849	https://phytozome-next.jgi.doe.gov/jbrowse/index.html?data=genomes%2FCreinhardtii_v5_6&loc=Cre09.g400849
C.reinhardtii v5.6	https://phytozome-next.jgi.doe.gov/report/gene/Creinhardtii_v5_6/Cre09.g401108 https://phytozome-next.jgi.doe.gov/jbrowse/index.html?data=genomes%2FCreinhardtii_v5_6&loc=Cre09.g401108	Cre09.g401108		https://phytozome-next.jgi.doe.gov/report/gene/Creinhardtii_v5_6/Cre09.g401108	https://phytozome-next.jgi.doe.gov/jbrowse/index.html?data=genomes%2FCreinhardtii_v5_6&loc=Cre09.g401108
C.reinhardtii v5.6	https://phytozome-next.jgi.doe.gov/report/gene/Creinhardtii_v5_6/Cre09.g401367 https://phytozome-next.jgi.doe.gov/jbrowse/index.html?data=genomes%2FCreinhardtii_v5_6&loc=Cre09.g401367	Cre09.g401367	(1 of 1) PTHR15189//PTHR15189:SF7 - FAMILY NOT NAMED // BRCA1-A COMPLEX SUBUNIT BRE	https://phytozome-next.jgi.doe.gov/report/gene/Creinhardtii_v5_6/Cre09.g401367	https://phytozome-next.jgi.doe.gov/jbrowse/index.html?data=genomes%2FCreinhardtii_v5_6&loc=Cre09.g401367
C.reinhardtii v5.6	https://phytozome-next.jgi.doe.gov/report/gene/Creinhardtii_v5_6/Cre09.g401552 https://phytozome-next.jgi.doe.gov/jbrowse/index.html?data=genomes%2FCreinhardtii_v5_6&loc=Cre09.g401552	Cre09.g401552	(1 of 1) PTHR13244//PTHR32523//PTHR32523:SF8 - ZINC FINGER MYND DOMAIN CONTAINING PROTEIN 10 // FAMILY NOT NAMED // PHYTOL KINASE 1, CHLOROPLASTIC	https://phytozome-next.jgi.doe.gov/report/gene/Creinhardtii_v5_6/Cre09.g401552	https://phytozome-next.jgi.doe.gov/jbrowse/index.html?data=genomes%2FCreinhardtii_v5_6&loc=Cre09.g401552
C.reinhardtii v5.6	https://phytozome-next.jgi.doe.gov/report/gene/Creinhardtii_v5_6/Cre09.g401800 https://phytozome-next.jgi.doe.gov/jbrowse/index.html?data=genomes%2FCreinhardtii_v5_6&loc=Cre09.g401800	Cre09.g401800	(1 of 17) PTHR26392 - MITOGEN-ACTIVATED PROTEIN KINASE KINASE KINASE 7-RELATED	https://phytozome-next.jgi.doe.gov/report/gene/Creinhardtii_v5_6/Cre09.g401800	https://phytozome-next.jgi.doe.gov/jbrowse/index.html?data=genomes%2FCreinhardtii_v5_6&loc=Cre09.g401800
C.reinhardtii v5.6	https://phytozome-next.jgi.doe.gov/report/gene/Creinhardtii_v5_6/Cre09.g402071 https://phytozome-next.jgi.doe.gov/jbrowse/index.html?data=genomes%2FCreinhardtii_v5_6&loc=Cre09.g402071	Cre09.g402071		https://phytozome-next.jgi.doe.gov/report/gene/Creinhardtii_v5_6/Cre09.g402071	https://phytozome-next.jgi.doe.gov/jbrowse/index.html?data=genomes%2FCreinhardtii_v5_6&loc=Cre09.g402071
C.reinhardtii v5.6	https://phytozome-next.jgi.doe.gov/report/gene/Creinhardtii_v5_6/Cre09.g402108 https://phytozome-next.jgi.doe.gov/jbrowse/index.html?data=genomes%2FCreinhardtii_v5_6&loc=Cre09.g402108	Cre09.g402108	Piezo R-Ras-binding domain membrane protein	https://phytozome-next.jgi.doe.gov/report/gene/Creinhardtii_v5_6/Cre09.g402108	https://phytozome-next.jgi.doe.gov/jbrowse/index.html?data=genomes%2FCreinhardtii_v5_6&loc=Cre09.g402108
C.reinhardtii v5.6	https://phytozome-next.jgi.doe.gov/report/gene/Creinhardtii_v5_6/Cre09.g402145 https://phytozome-next.jgi.doe.gov/jbrowse/index.html?data=genomes%2FCreinhardtii_v5_6&loc=Cre09.g402145	Cre09.g402145		https://phytozome-next.jgi.doe.gov/report/gene/Creinhardtii_v5_6/Cre09.g402145	https://phytozome-next.jgi.doe.gov/jbrowse/index.html?data=genomes%2FCreinhardtii_v5_6&loc=Cre09.g402145
C.reinhardtii v5.6	https://phytozome-next.jgi.doe.gov/report/gene/Creinhardtii_v5_6/Cre09.g402150 https://phytozome-next.jgi.doe.gov/jbrowse/index.html?data=genomes%2FCreinhardtii_v5_6&loc=Cre09.g402150	Cre09.g402150	(1 of 2) 1.5.1.3 - Dihydrofolate reductase / Tetrahydrofolate dehydrogenase	https://phytozome-next.jgi.doe.gov/report/gene/Creinhardtii_v5_6/Cre09.g402150	https://phytozome-next.jgi.doe.gov/jbrowse/index.html?data=genomes%2FCreinhardtii_v5_6&loc=Cre09.g402150
C.reinhardtii v5.6	https://phytozome-next.jgi.doe.gov/report/gene/Creinhardtii_v5_6/Cre09.g402293 https://phytozome-next.jgi.doe.gov/jbrowse/index.html?data=genomes%2FCreinhardtii_v5_6&loc=Cre09.g402293	Cre09.g402293		https://phytozome-next.jgi.doe.gov/report/gene/Creinhardtii_v5_6/Cre09.g402293	https://phytozome-next.jgi.doe.gov/jbrowse/index.html?data=genomes%2FCreinhardtii_v5_6&loc=Cre09.g402293
C.reinhardtii v5.6	https://phytozome-next.jgi.doe.gov/report/gene/Creinhardtii_v5_6/Cre09.g402450 https://phytozome-next.jgi.doe.gov/jbrowse/index.html?data=genomes%2FCreinhardtii_v5_6&loc=Cre09.g402450	Cre09.g402450	(1 of 1) 3.6.4.8 - Proteasome ATPase / RP triple-A protein	https://phytozome-next.jgi.doe.gov/report/gene/Creinhardtii_v5_6/Cre09.g402450	https://phytozome-next.jgi.doe.gov/jbrowse/index.html?data=genomes%2FCreinhardtii_v5_6&loc=Cre09.g402450
C.reinhardtii v5.6	https://phytozome-next.jgi.doe.gov/report/gene/Creinhardtii_v5_6/Cre09.g402552 https://phytozome-next.jgi.doe.gov/jbrowse/index.html?data=genomes%2FCreinhardtii_v5_6&loc=Cre09.g402552	Cre09.g402552	NADH:ubiquinone oxidoreductase ND4L subunit	https://phytozome-next.jgi.doe.gov/report/gene/Creinhardtii_v5_6/Cre09.g402552	https://phytozome-next.jgi.doe.gov/jbrowse/index.html?data=genomes%2FCreinhardtii_v5_6&loc=Cre09.g402552
C.reinhardtii v5.6	https://phytozome-next.jgi.doe.gov/report/gene/Creinhardtii_v5_6/Cre09.g402589 https://phytozome-next.jgi.doe.gov/jbrowse/index.html?data=genomes%2FCreinhardtii_v5_6&loc=Cre09.g402589	Cre09.g402589	(1 of 25) PTHR11017//PTHR11017:SF145 - LEUCINE-RICH REPEAT-CONTAINING PROTEIN // SUBFAMILY NOT NAMED	https://phytozome-next.jgi.doe.gov/report/gene/Creinhardtii_v5_6/Cre09.g402589	https://phytozome-next.jgi.doe.gov/jbrowse/index.html?data=genomes%2FCreinhardtii_v5_6&loc=Cre09.g402589
C.reinhardtii v5.6	https://phytozome-next.jgi.doe.gov/report/gene/Creinhardtii_v5_6/Cre09.g402812 https://phytozome-next.jgi.doe.gov/jbrowse/index.html?data=genomes%2FCreinhardtii_v5_6&loc=Cre09.g402812	Cre09.g402812		https://phytozome-next.jgi.doe.gov/report/gene/Creinhardtii_v5_6/Cre09.g402812	https://phytozome-next.jgi.doe.gov/jbrowse/index.html?data=genomes%2FCreinhardtii_v5_6&loc=Cre09.g402812
C.reinhardtii v5.6	https://phytozome-next.jgi.doe.gov/report/gene/Creinhardtii_v5_6/Cre09.g402849 https://phytozome-next.jgi.doe.gov/jbrowse/index.html?data=genomes%2FCreinhardtii_v5_6&loc=Cre09.g402849	Cre09.g402849		https://phytozome-next.jgi.doe.gov/report/gene/Creinhardtii_v5_6/Cre09.g402849	https://phytozome-next.jgi.doe.gov/jbrowse/index.html?data=genomes%2FCreinhardtii_v5_6&loc=Cre09.g402849
C.reinhardtii v5.6	https://phytozome-next.jgi.doe.gov/report/gene/Creinhardtii_v5_6/Cre09.g403400 https://phytozome-next.jgi.doe.gov/jbrowse/index.html?data=genomes%2FCreinhardtii_v5_6&loc=Cre09.g403400	Cre09.g403400	(1 of 2) PF13637//PF13920 - Ankyrin repeats (many copies) (Ank_4) // Zinc finger, C3HC4 type (RING finger) (zf-C3HC4_3)	https://phytozome-next.jgi.doe.gov/report/gene/Creinhardtii_v5_6/Cre09.g403400	https://phytozome-next.jgi.doe.gov/jbrowse/index.html?data=genomes%2FCreinhardtii_v5_6&loc=Cre09.g403400
C.reinhardtii v5.6	https://phytozome-next.jgi.doe.gov/report/gene/Creinhardtii_v5_6/Cre09.g403450 https://phytozome-next.jgi.doe.gov/jbrowse/index.html?data=genomes%2FCreinhardtii_v5_6&loc=Cre09.g403450	Cre09.g403450	(1 of 8) PF12796//PF13920 - Ankyrin repeats (3 copies) (Ank_2) // Zinc finger, C3HC4 type (RING finger) (zf-C3HC4_3)	https://phytozome-next.jgi.doe.gov/report/gene/Creinhardtii_v5_6/Cre09.g403450	https://phytozome-next.jgi.doe.gov/jbrowse/index.html?data=genomes%2FCreinhardtii_v5_6&loc=Cre09.g403450
C.reinhardtii v5.6	https://phytozome-next.jgi.doe.gov/report/gene/Creinhardtii_v5_6/Cre09.g403650 https://phytozome-next.jgi.doe.gov/jbrowse/index.html?data=genomes%2FCreinhardtii_v5_6&loc=Cre09.g403650	Cre09.g403650	(1 of 1) KOG0198//KOG0581//KOG0583//KOG0598 - MEKK and related serine/threonine protein kinases // Mitogen-activated protein kinase kinase (MAP2K) // Serine/threonine protein kinase // Ribosomal protein S6 kinase and related proteins	https://phytozome-next.jgi.doe.gov/report/gene/Creinhardtii_v5_6/Cre09.g403650	https://phytozome-next.jgi.doe.gov/jbrowse/index.html?data=genomes%2FCreinhardtii_v5_6&loc=Cre09.g403650
C.reinhardtii v5.6	https://phytozome-next.jgi.doe.gov/report/gene/Creinhardtii_v5_6/Cre09.g403700 https://phytozome-next.jgi.doe.gov/jbrowse/index.html?data=genomes%2FCreinhardtii_v5_6&loc=Cre09.g403700	Cre09.g403700		https://phytozome-next.jgi.doe.gov/report/gene/Creinhardtii_v5_6/Cre09.g403700	https://phytozome-next.jgi.doe.gov/jbrowse/index.html?data=genomes%2FCreinhardtii_v5_6&loc=Cre09.g403700
C.reinhardtii v5.6	https://phytozome-next.jgi.doe.gov/report/gene/Creinhardtii_v5_6/Cre09.g404850 https://phytozome-next.jgi.doe.gov/jbrowse/index.html?data=genomes%2FCreinhardtii_v5_6&loc=Cre09.g404850	Cre09.g404850		https://phytozome-next.jgi.doe.gov/report/gene/Creinhardtii_v5_6/Cre09.g404850	https://phytozome-next.jgi.doe.gov/jbrowse/index.html?data=genomes%2FCreinhardtii_v5_6&loc=Cre09.g404850
C.reinhardtii v5.6	https://phytozome-next.jgi.doe.gov/report/gene/Creinhardtii_v5_6/Cre09.g405650 https://phytozome-next.jgi.doe.gov/jbrowse/index.html?data=genomes%2FCreinhardtii_v5_6&loc=Cre09.g405650	Cre09.g405650	(1 of 1) PTHR12794:SF0 - GEM-ASSOCIATED PROTEIN 2	https://phytozome-next.jgi.doe.gov/report/gene/Creinhardtii_v5_6/Cre09.g405650	https://phytozome-next.jgi.doe.gov/jbrowse/index.html?data=genomes%2FCreinhardtii_v5_6&loc=Cre09.g405650
C.reinhardtii v5.6	https://phytozome-next.jgi.doe.gov/report/gene/Creinhardtii_v5_6/Cre09.g405701 https://phytozome-next.jgi.doe.gov/jbrowse/index.html?data=genomes%2FCreinhardtii_v5_6&loc=Cre09.g405701	Cre09.g405701		https://phytozome-next.jgi.doe.gov/report/gene/Creinhardtii_v5_6/Cre09.g405701	https://phytozome-next.jgi.doe.gov/jbrowse/index.html?data=genomes%2FCreinhardtii_v5_6&loc=Cre09.g405701
C.reinhardtii v5.6	https://phytozome-next.jgi.doe.gov/report/gene/Creinhardtii_v5_6/Cre09.g405776 https://phytozome-next.jgi.doe.gov/jbrowse/index.html?data=genomes%2FCreinhardtii_v5_6&loc=Cre09.g405776	Cre09.g405776		https://phytozome-next.jgi.doe.gov/report/gene/Creinhardtii_v5_6/Cre09.g405776	https://phytozome-next.jgi.doe.gov/jbrowse/index.html?data=genomes%2FCreinhardtii_v5_6&loc=Cre09.g405776
C.reinhardtii v5.6	https://phytozome-next.jgi.doe.gov/report/gene/Creinhardtii_v5_6/Cre09.g406350 https://phytozome-next.jgi.doe.gov/jbrowse/index.html?data=genomes%2FCreinhardtii_v5_6&loc=Cre09.g406350	Cre09.g406350	(1 of 1) K15287 - solute carrier family 35, member F1/2 (SLC35F1_2)	https://phytozome-next.jgi.doe.gov/report/gene/Creinhardtii_v5_6/Cre09.g406350	https://phytozome-next.jgi.doe.gov/jbrowse/index.html?data=genomes%2FCreinhardtii_v5_6&loc=Cre09.g406350
C.reinhardtii v5.6	https://phytozome-next.jgi.doe.gov/report/gene/Creinhardtii_v5_6/Cre09.g406600 https://phytozome-next.jgi.doe.gov/jbrowse/index.html?data=genomes%2FCreinhardtii_v5_6&loc=Cre09.g406600	Cre09.g406600		https://phytozome-next.jgi.doe.gov/report/gene/Creinhardtii_v5_6/Cre09.g406600	https://phytozome-next.jgi.doe.gov/jbrowse/index.html?data=genomes%2FCreinhardtii_v5_6&loc=Cre09.g406600
C.reinhardtii v5.6	https://phytozome-next.jgi.doe.gov/report/gene/Creinhardtii_v5_6/Cre09.g406625 https://phytozome-next.jgi.doe.gov/jbrowse/index.html?data=genomes%2FCreinhardtii_v5_6&loc=Cre09.g406625	Cre09.g406625		https://phytozome-next.jgi.doe.gov/report/gene/Creinhardtii_v5_6/Cre09.g406625	https://phytozome-next.jgi.doe.gov/jbrowse/index.html?data=genomes%2FCreinhardtii_v5_6&loc=Cre09.g406625
C.reinhardtii v5.6	https://phytozome-next.jgi.doe.gov/report/gene/Creinhardtii_v5_6/Cre09.g406900 https://phytozome-next.jgi.doe.gov/jbrowse/index.html?data=genomes%2FCreinhardtii_v5_6&loc=Cre09.g406900	Cre09.g406900		https://phytozome-next.jgi.doe.gov/report/gene/Creinhardtii_v5_6/Cre09.g406900	https://phytozome-next.jgi.doe.gov/jbrowse/index.html?data=genomes%2FCreinhardtii_v5_6&loc=Cre09.g406900
C.reinhardtii v5.6	https://phytozome-next.jgi.doe.gov/report/gene/Creinhardtii_v5_6/Cre09.g408300 https://phytozome-next.jgi.doe.gov/jbrowse/index.html?data=genomes%2FCreinhardtii_v5_6&loc=Cre09.g408300	Cre09.g408300		https://phytozome-next.jgi.doe.gov/report/gene/Creinhardtii_v5_6/Cre09.g408300	https://phytozome-next.jgi.doe.gov/jbrowse/index.html?data=genomes%2FCreinhardtii_v5_6&loc=Cre09.g408300
C.reinhardtii v5.6	https://phytozome-next.jgi.doe.gov/report/gene/Creinhardtii_v5_6/Cre09.g408400 https://phytozome-next.jgi.doe.gov/jbrowse/index.html?data=genomes%2FCreinhardtii_v5_6&loc=Cre09.g408400	Cre09.g408400	Triose phosphate transporter	https://phytozome-next.jgi.doe.gov/report/gene/Creinhardtii_v5_6/Cre09.g408400	https://phytozome-next.jgi.doe.gov/jbrowse/index.html?data=genomes%2FCreinhardtii_v5_6&loc=Cre09.g408400
C.reinhardtii v5.6	https://phytozome-next.jgi.doe.gov/report/gene/Creinhardtii_v5_6/Cre09.g408851 https://phytozome-next.jgi.doe.gov/jbrowse/index.html?data=genomes%2FCreinhardtii_v5_6&loc=Cre09.g408851	Cre09.g408851	(1 of 1) PTHR10804//PTHR10804:SF87//PTHR10804:SF90 - PROTEASE FAMILY M24 METHIONYL AMINOPEPTIDASE, AMINOPEPTIDASE P // XAA-PRO AMINOPEPTIDASE 1 // SUBFAMILY NOT NAMED	https://phytozome-next.jgi.doe.gov/report/gene/Creinhardtii_v5_6/Cre09.g408851	https://phytozome-next.jgi.doe.gov/jbrowse/index.html?data=genomes%2FCreinhardtii_v5_6&loc=Cre09.g408851
C.reinhardtii v5.6	https://phytozome-next.jgi.doe.gov/report/gene/Creinhardtii_v5_6/Cre09.g409150 https://phytozome-next.jgi.doe.gov/jbrowse/index.html?data=genomes%2FCreinhardtii_v5_6&loc=Cre09.g409150	Cre09.g409150	Ubiquinol:cytochrome c oxidoreductase 10 kDa subunit	https://phytozome-next.jgi.doe.gov/report/gene/Creinhardtii_v5_6/Cre09.g409150	https://phytozome-next.jgi.doe.gov/jbrowse/index.html?data=genomes%2FCreinhardtii_v5_6&loc=Cre09.g409150
C.reinhardtii v5.6	https://phytozome-next.jgi.doe.gov/report/gene/Creinhardtii_v5_6/Cre09.g409700 https://phytozome-next.jgi.doe.gov/jbrowse/index.html?data=genomes%2FCreinhardtii_v5_6&loc=Cre09.g409700	Cre09.g409700		https://phytozome-next.jgi.doe.gov/report/gene/Creinhardtii_v5_6/Cre09.g409700	https://phytozome-next.jgi.doe.gov/jbrowse/index.html?data=genomes%2FCreinhardtii_v5_6&loc=Cre09.g409700
C.reinhardtii v5.6	https://phytozome-next.jgi.doe.gov/report/gene/Creinhardtii_v5_6/Cre09.g410150 https://phytozome-next.jgi.doe.gov/jbrowse/index.html?data=genomes%2FCreinhardtii_v5_6&loc=Cre09.g410150	Cre09.g410150		https://phytozome-next.jgi.doe.gov/report/gene/Creinhardtii_v5_6/Cre09.g410150	https://phytozome-next.jgi.doe.gov/jbrowse/index.html?data=genomes%2FCreinhardtii_v5_6&loc=Cre09.g410150
C.reinhardtii v5.6	https://phytozome-next.jgi.doe.gov/report/gene/Creinhardtii_v5_6/Cre09.g410700 https://phytozome-next.jgi.doe.gov/jbrowse/index.html?data=genomes%2FCreinhardtii_v5_6&loc=Cre09.g410700	Cre09.g410700	NADP-Malate Dehydrogenase	https://phytozome-next.jgi.doe.gov/report/gene/Creinhardtii_v5_6/Cre09.g410700	https://phytozome-next.jgi.doe.gov/jbrowse/index.html?data=genomes%2FCreinhardtii_v5_6&loc=Cre09.g410700
C.reinhardtii v5.6	https://phytozome-next.jgi.doe.gov/report/gene/Creinhardtii_v5_6/Cre09.g410750 https://phytozome-next.jgi.doe.gov/jbrowse/index.html?data=genomes%2FCreinhardtii_v5_6&loc=Cre09.g410750	Cre09.g410750	Nitrite reductase	https://phytozome-next.jgi.doe.gov/report/gene/Creinhardtii_v5_6/Cre09.g410750	https://phytozome-next.jgi.doe.gov/jbrowse/index.html?data=genomes%2FCreinhardtii_v5_6&loc=Cre09.g410750
C.reinhardtii v5.6	https://phytozome-next.jgi.doe.gov/report/gene/Creinhardtii_v5_6/Cre09.g410800 https://phytozome-next.jgi.doe.gov/jbrowse/index.html?data=genomes%2FCreinhardtii_v5_6&loc=Cre09.g410800	Cre09.g410800	High affinity nitrate transporter	https://phytozome-next.jgi.doe.gov/report/gene/Creinhardtii_v5_6/Cre09.g410800	https://phytozome-next.jgi.doe.gov/jbrowse/index.html?data=genomes%2FCreinhardtii_v5_6&loc=Cre09.g410800
C.reinhardtii v5.6	https://phytozome-next.jgi.doe.gov/report/gene/Creinhardtii_v5_6/Cre09.g411400 https://phytozome-next.jgi.doe.gov/jbrowse/index.html?data=genomes%2FCreinhardtii_v5_6&loc=Cre09.g411400	Cre09.g411400		https://phytozome-next.jgi.doe.gov/report/gene/Creinhardtii_v5_6/Cre09.g411400	https://phytozome-next.jgi.doe.gov/jbrowse/index.html?data=genomes%2FCreinhardtii_v5_6&loc=Cre09.g411400
C.reinhardtii v5.6	https://phytozome-next.jgi.doe.gov/report/gene/Creinhardtii_v5_6/Cre09.g411633 https://phytozome-next.jgi.doe.gov/jbrowse/index.html?data=genomes%2FCreinhardtii_v5_6&loc=Cre09.g411633	Cre09.g411633	(1 of 4) PF02135 - TAZ zinc finger (zf-TAZ)	https://phytozome-next.jgi.doe.gov/report/gene/Creinhardtii_v5_6/Cre09.g411633	https://phytozome-next.jgi.doe.gov/jbrowse/index.html?data=genomes%2FCreinhardtii_v5_6&loc=Cre09.g411633
C.reinhardtii v5.6	https://phytozome-next.jgi.doe.gov/report/gene/Creinhardtii_v5_6/Cre09.g412500 https://phytozome-next.jgi.doe.gov/jbrowse/index.html?data=genomes%2FCreinhardtii_v5_6&loc=Cre09.g412500	Cre09.g412500		https://phytozome-next.jgi.doe.gov/report/gene/Creinhardtii_v5_6/Cre09.g412500	https://phytozome-next.jgi.doe.gov/jbrowse/index.html?data=genomes%2FCreinhardtii_v5_6&loc=Cre09.g412500
C.reinhardtii v5.6	https://phytozome-next.jgi.doe.gov/report/gene/Creinhardtii_v5_6/Cre09.g413150 https://phytozome-next.jgi.doe.gov/jbrowse/index.html?data=genomes%2FCreinhardtii_v5_6&loc=Cre09.g413150	Cre09.g413150		https://phytozome-next.jgi.doe.gov/report/gene/Creinhardtii_v5_6/Cre09.g413150	https://phytozome-next.jgi.doe.gov/jbrowse/index.html?data=genomes%2FCreinhardtii_v5_6&loc=Cre09.g413150
C.reinhardtii v5.6	https://phytozome-next.jgi.doe.gov/report/gene/Creinhardtii_v5_6/Cre09.g413200 https://phytozome-next.jgi.doe.gov/jbrowse/index.html?data=genomes%2FCreinhardtii_v5_6&loc=Cre09.g413200	Cre09.g413200	Serine/threonine protein kinase	https://phytozome-next.jgi.doe.gov/report/gene/Creinhardtii_v5_6/Cre09.g413200	https://phytozome-next.jgi.doe.gov/jbrowse/index.html?data=genomes%2FCreinhardtii_v5_6&loc=Cre09.g413200
C.reinhardtii v5.6	https://phytozome-next.jgi.doe.gov/report/gene/Creinhardtii_v5_6/Cre09.g413250 https://phytozome-next.jgi.doe.gov/jbrowse/index.html?data=genomes%2FCreinhardtii_v5_6&loc=Cre09.g413250	Cre09.g413250	GT90 family protein 15	https://phytozome-next.jgi.doe.gov/report/gene/Creinhardtii_v5_6/Cre09.g413250	https://phytozome-next.jgi.doe.gov/jbrowse/index.html?data=genomes%2FCreinhardtii_v5_6&loc=Cre09.g413250
C.reinhardtii v5.6	https://phytozome-next.jgi.doe.gov/report/gene/Creinhardtii_v5_6/Cre09.g414650 https://phytozome-next.jgi.doe.gov/jbrowse/index.html?data=genomes%2FCreinhardtii_v5_6&loc=Cre09.g414650	Cre09.g414650	(1 of 18) K08824 - cyclin-dependent kinase-like [EC:2.7.11.22] (CDKL)	https://phytozome-next.jgi.doe.gov/report/gene/Creinhardtii_v5_6/Cre09.g414650	https://phytozome-next.jgi.doe.gov/jbrowse/index.html?data=genomes%2FCreinhardtii_v5_6&loc=Cre09.g414650
C.reinhardtii v5.6	https://phytozome-next.jgi.doe.gov/report/gene/Creinhardtii_v5_6/Cre09.g414700 https://phytozome-next.jgi.doe.gov/jbrowse/index.html?data=genomes%2FCreinhardtii_v5_6&loc=Cre09.g414700	Cre09.g414700		https://phytozome-next.jgi.doe.gov/report/gene/Creinhardtii_v5_6/Cre09.g414700	https://phytozome-next.jgi.doe.gov/jbrowse/index.html?data=genomes%2FCreinhardtii_v5_6&loc=Cre09.g414700
C.reinhardtii v5.6	https://phytozome-next.jgi.doe.gov/report/gene/Creinhardtii_v5_6/Cre09.g415350 https://phytozome-next.jgi.doe.gov/jbrowse/index.html?data=genomes%2FCreinhardtii_v5_6&loc=Cre09.g415350	Cre09.g415350		https://phytozome-next.jgi.doe.gov/report/gene/Creinhardtii_v5_6/Cre09.g415350	https://phytozome-next.jgi.doe.gov/jbrowse/index.html?data=genomes%2FCreinhardtii_v5_6&loc=Cre09.g415350
C.reinhardtii v5.6	https://phytozome-next.jgi.doe.gov/report/gene/Creinhardtii_v5_6/Cre09.g415750 https://phytozome-next.jgi.doe.gov/jbrowse/index.html?data=genomes%2FCreinhardtii_v5_6&loc=Cre09.g415750	Cre09.g415750	General substrate transporter, major facilitator superfamily	https://phytozome-next.jgi.doe.gov/report/gene/Creinhardtii_v5_6/Cre09.g415750	https://phytozome-next.jgi.doe.gov/jbrowse/index.html?data=genomes%2FCreinhardtii_v5_6&loc=Cre09.g415750
C.reinhardtii v5.6	https://phytozome-next.jgi.doe.gov/report/gene/Creinhardtii_v5_6/Cre09.g416250 https://phytozome-next.jgi.doe.gov/jbrowse/index.html?data=genomes%2FCreinhardtii_v5_6&loc=Cre09.g416250	Cre09.g416250	Myosin heavy chain, class VIII	https://phytozome-next.jgi.doe.gov/report/gene/Creinhardtii_v5_6/Cre09.g416250	https://phytozome-next.jgi.doe.gov/jbrowse/index.html?data=genomes%2FCreinhardtii_v5_6&loc=Cre09.g416250
C.reinhardtii v5.6	https://phytozome-next.jgi.doe.gov/report/gene/Creinhardtii_v5_6/Cre09.g416583 https://phytozome-next.jgi.doe.gov/jbrowse/index.html?data=genomes%2FCreinhardtii_v5_6&loc=Cre09.g416583	Cre09.g416583	(1 of 47) PF07282 - Putative transposase DNA-binding domain (OrfB_Zn_ribbon)	https://phytozome-next.jgi.doe.gov/report/gene/Creinhardtii_v5_6/Cre09.g416583	https://phytozome-next.jgi.doe.gov/jbrowse/index.html?data=genomes%2FCreinhardtii_v5_6&loc=Cre09.g416583
C.reinhardtii v5.6	https://phytozome-next.jgi.doe.gov/report/gene/Creinhardtii_v5_6/Cre09.g416616 https://phytozome-next.jgi.doe.gov/jbrowse/index.html?data=genomes%2FCreinhardtii_v5_6&loc=Cre09.g416616	Cre09.g416616		https://phytozome-next.jgi.doe.gov/report/gene/Creinhardtii_v5_6/Cre09.g416616	https://phytozome-next.jgi.doe.gov/jbrowse/index.html?data=genomes%2FCreinhardtii_v5_6&loc=Cre09.g416616
C.reinhardtii v5.6	https://phytozome-next.jgi.doe.gov/report/gene/Creinhardtii_v5_6/Cre09.g416750 https://phytozome-next.jgi.doe.gov/jbrowse/index.html?data=genomes%2FCreinhardtii_v5_6&loc=Cre09.g416750	Cre09.g416750	T-complex protein 1, beta subunit	https://phytozome-next.jgi.doe.gov/report/gene/Creinhardtii_v5_6/Cre09.g416750	https://phytozome-next.jgi.doe.gov/jbrowse/index.html?data=genomes%2FCreinhardtii_v5_6&loc=Cre09.g416750
C.reinhardtii v5.6	https://phytozome-next.jgi.doe.gov/report/gene/Creinhardtii_v5_6/Cre09.g417350 https://phytozome-next.jgi.doe.gov/jbrowse/index.html?data=genomes%2FCreinhardtii_v5_6&loc=Cre09.g417350	Cre09.g417350	Macrocin O-methyltransferase	https://phytozome-next.jgi.doe.gov/report/gene/Creinhardtii_v5_6/Cre09.g417350	https://phytozome-next.jgi.doe.gov/jbrowse/index.html?data=genomes%2FCreinhardtii_v5_6&loc=Cre09.g417350
C.reinhardtii v5.6	https://phytozome-next.jgi.doe.gov/report/gene/Creinhardtii_v5_6/Cre10.g419400 https://phytozome-next.jgi.doe.gov/jbrowse/index.html?data=genomes%2FCreinhardtii_v5_6&loc=Cre10.g419400	Cre10.g419400		https://phytozome-next.jgi.doe.gov/report/gene/Creinhardtii_v5_6/Cre10.g419400	https://phytozome-next.jgi.doe.gov/jbrowse/index.html?data=genomes%2FCreinhardtii_v5_6&loc=Cre10.g419400
C.reinhardtii v5.6	https://phytozome-next.jgi.doe.gov/report/gene/Creinhardtii_v5_6/Cre10.g419550 https://phytozome-next.jgi.doe.gov/jbrowse/index.html?data=genomes%2FCreinhardtii_v5_6&loc=Cre10.g419550	Cre10.g419550	(1 of 2) PTHR28141//PTHR28141:SF1 - FAMILY NOT NAMED // 2',3'-CYCLIC-NUCLEOTIDE 3'-PHOSPHODIESTERASE	https://phytozome-next.jgi.doe.gov/report/gene/Creinhardtii_v5_6/Cre10.g419550	https://phytozome-next.jgi.doe.gov/jbrowse/index.html?data=genomes%2FCreinhardtii_v5_6&loc=Cre10.g419550
C.reinhardtii v5.6	https://phytozome-next.jgi.doe.gov/report/gene/Creinhardtii_v5_6/Cre10.g420561 https://phytozome-next.jgi.doe.gov/jbrowse/index.html?data=genomes%2FCreinhardtii_v5_6&loc=Cre10.g420561	Cre10.g420561	Pectin-lyase-like	https://phytozome-next.jgi.doe.gov/report/gene/Creinhardtii_v5_6/Cre10.g420561	https://phytozome-next.jgi.doe.gov/jbrowse/index.html?data=genomes%2FCreinhardtii_v5_6&loc=Cre10.g420561
C.reinhardtii v5.6	https://phytozome-next.jgi.doe.gov/report/gene/Creinhardtii_v5_6/Cre10.g421050 https://phytozome-next.jgi.doe.gov/jbrowse/index.html?data=genomes%2FCreinhardtii_v5_6&loc=Cre10.g421050	Cre10.g421050	(1 of 7) 2.7.10.1 - Receptor protein-tyrosine kinase / Receptor protein tyrosine kinase	https://phytozome-next.jgi.doe.gov/report/gene/Creinhardtii_v5_6/Cre10.g421050	https://phytozome-next.jgi.doe.gov/jbrowse/index.html?data=genomes%2FCreinhardtii_v5_6&loc=Cre10.g421050
C.reinhardtii v5.6	https://phytozome-next.jgi.doe.gov/report/gene/Creinhardtii_v5_6/Cre10.g421079 https://phytozome-next.jgi.doe.gov/jbrowse/index.html?data=genomes%2FCreinhardtii_v5_6&loc=Cre10.g421079	Cre10.g421079		https://phytozome-next.jgi.doe.gov/report/gene/Creinhardtii_v5_6/Cre10.g421079	https://phytozome-next.jgi.doe.gov/jbrowse/index.html?data=genomes%2FCreinhardtii_v5_6&loc=Cre10.g421079
C.reinhardtii v5.6	https://phytozome-next.jgi.doe.gov/report/gene/Creinhardtii_v5_6/Cre10.g421200 https://phytozome-next.jgi.doe.gov/jbrowse/index.html?data=genomes%2FCreinhardtii_v5_6&loc=Cre10.g421200	Cre10.g421200	(1 of 3) PF01985 - CRS1 / YhbY (CRM) domain (CRS1_YhbY)	https://phytozome-next.jgi.doe.gov/report/gene/Creinhardtii_v5_6/Cre10.g421200	https://phytozome-next.jgi.doe.gov/jbrowse/index.html?data=genomes%2FCreinhardtii_v5_6&loc=Cre10.g421200
C.reinhardtii v5.6	https://phytozome-next.jgi.doe.gov/report/gene/Creinhardtii_v5_6/Cre10.g422300 https://phytozome-next.jgi.doe.gov/jbrowse/index.html?data=genomes%2FCreinhardtii_v5_6&loc=Cre10.g422300	Cre10.g422300	Peroxiredoxin Q	https://phytozome-next.jgi.doe.gov/report/gene/Creinhardtii_v5_6/Cre10.g422300	https://phytozome-next.jgi.doe.gov/jbrowse/index.html?data=genomes%2FCreinhardtii_v5_6&loc=Cre10.g422300
C.reinhardtii v5.6	https://phytozome-next.jgi.doe.gov/report/gene/Creinhardtii_v5_6/Cre10.g422326 https://phytozome-next.jgi.doe.gov/jbrowse/index.html?data=genomes%2FCreinhardtii_v5_6&loc=Cre10.g422326	Cre10.g422326		https://phytozome-next.jgi.doe.gov/report/gene/Creinhardtii_v5_6/Cre10.g422326	https://phytozome-next.jgi.doe.gov/jbrowse/index.html?data=genomes%2FCreinhardtii_v5_6&loc=Cre10.g422326
C.reinhardtii v5.6	https://phytozome-next.jgi.doe.gov/report/gene/Creinhardtii_v5_6/Cre10.g422419 https://phytozome-next.jgi.doe.gov/jbrowse/index.html?data=genomes%2FCreinhardtii_v5_6&loc=Cre10.g422419	Cre10.g422419		https://phytozome-next.jgi.doe.gov/report/gene/Creinhardtii_v5_6/Cre10.g422419	https://phytozome-next.jgi.doe.gov/jbrowse/index.html?data=genomes%2FCreinhardtii_v5_6&loc=Cre10.g422419
C.reinhardtii v5.6	https://phytozome-next.jgi.doe.gov/report/gene/Creinhardtii_v5_6/Cre10.g422718 https://phytozome-next.jgi.doe.gov/jbrowse/index.html?data=genomes%2FCreinhardtii_v5_6&loc=Cre10.g422718	Cre10.g422718		https://phytozome-next.jgi.doe.gov/report/gene/Creinhardtii_v5_6/Cre10.g422718	https://phytozome-next.jgi.doe.gov/jbrowse/index.html?data=genomes%2FCreinhardtii_v5_6&loc=Cre10.g422718
C.reinhardtii v5.6	https://phytozome-next.jgi.doe.gov/report/gene/Creinhardtii_v5_6/Cre10.g424700 https://phytozome-next.jgi.doe.gov/jbrowse/index.html?data=genomes%2FCreinhardtii_v5_6&loc=Cre10.g424700	Cre10.g424700	(1 of 26) KOG1187 - Serine/threonine protein kinase	https://phytozome-next.jgi.doe.gov/report/gene/Creinhardtii_v5_6/Cre10.g424700	https://phytozome-next.jgi.doe.gov/jbrowse/index.html?data=genomes%2FCreinhardtii_v5_6&loc=Cre10.g424700
C.reinhardtii v5.6	https://phytozome-next.jgi.doe.gov/report/gene/Creinhardtii_v5_6/Cre10.g425000 https://phytozome-next.jgi.doe.gov/jbrowse/index.html?data=genomes%2FCreinhardtii_v5_6&loc=Cre10.g425000	Cre10.g425000	(1 of 46) PTHR23257//PTHR23257:SF394 - SERINE-THREONINE PROTEIN KINASE // SUBFAMILY NOT NAMED	https://phytozome-next.jgi.doe.gov/report/gene/Creinhardtii_v5_6/Cre10.g425000	https://phytozome-next.jgi.doe.gov/jbrowse/index.html?data=genomes%2FCreinhardtii_v5_6&loc=Cre10.g425000
C.reinhardtii v5.6	https://phytozome-next.jgi.doe.gov/report/gene/Creinhardtii_v5_6/Cre10.g425900 https://phytozome-next.jgi.doe.gov/jbrowse/index.html?data=genomes%2FCreinhardtii_v5_6&loc=Cre10.g425900	Cre10.g425900	Light-harvesting protein 5 of photosystem I	https://phytozome-next.jgi.doe.gov/report/gene/Creinhardtii_v5_6/Cre10.g425900	https://phytozome-next.jgi.doe.gov/jbrowse/index.html?data=genomes%2FCreinhardtii_v5_6&loc=Cre10.g425900
C.reinhardtii v5.6	https://phytozome-next.jgi.doe.gov/report/gene/Creinhardtii_v5_6/Cre10.g430450 https://phytozome-next.jgi.doe.gov/jbrowse/index.html?data=genomes%2FCreinhardtii_v5_6&loc=Cre10.g430450	Cre10.g430450	(1 of 1) 3.5.1.10 - Formyltetrahydrofolate deformylase / Formyltetrahydrofolate hydrolase	https://phytozome-next.jgi.doe.gov/report/gene/Creinhardtii_v5_6/Cre10.g430450	https://phytozome-next.jgi.doe.gov/jbrowse/index.html?data=genomes%2FCreinhardtii_v5_6&loc=Cre10.g430450
C.reinhardtii v5.6	https://phytozome-next.jgi.doe.gov/report/gene/Creinhardtii_v5_6/Cre10.g431850 https://phytozome-next.jgi.doe.gov/jbrowse/index.html?data=genomes%2FCreinhardtii_v5_6&loc=Cre10.g431850	Cre10.g431850	Phosphoglycerate mutase family protein	https://phytozome-next.jgi.doe.gov/report/gene/Creinhardtii_v5_6/Cre10.g431850	https://phytozome-next.jgi.doe.gov/jbrowse/index.html?data=genomes%2FCreinhardtii_v5_6&loc=Cre10.g431850
C.reinhardtii v5.6	https://phytozome-next.jgi.doe.gov/report/gene/Creinhardtii_v5_6/Cre10.g431900 https://phytozome-next.jgi.doe.gov/jbrowse/index.html?data=genomes%2FCreinhardtii_v5_6&loc=Cre10.g431900	Cre10.g431900	(1 of 105) PF12796 - Ankyrin repeats (3 copies) (Ank_2)	https://phytozome-next.jgi.doe.gov/report/gene/Creinhardtii_v5_6/Cre10.g431900	https://phytozome-next.jgi.doe.gov/jbrowse/index.html?data=genomes%2FCreinhardtii_v5_6&loc=Cre10.g431900
C.reinhardtii v5.6	https://phytozome-next.jgi.doe.gov/report/gene/Creinhardtii_v5_6/Cre10.g432950 https://phytozome-next.jgi.doe.gov/jbrowse/index.html?data=genomes%2FCreinhardtii_v5_6&loc=Cre10.g432950	Cre10.g432950	(1 of 100) PTHR12393:SF6 - SPHINGOMYELIN PHOSPHODIESTERASE 2	https://phytozome-next.jgi.doe.gov/report/gene/Creinhardtii_v5_6/Cre10.g432950	https://phytozome-next.jgi.doe.gov/jbrowse/index.html?data=genomes%2FCreinhardtii_v5_6&loc=Cre10.g432950
C.reinhardtii v5.6	https://phytozome-next.jgi.doe.gov/report/gene/Creinhardtii_v5_6/Cre10.g434550 https://phytozome-next.jgi.doe.gov/jbrowse/index.html?data=genomes%2FCreinhardtii_v5_6&loc=Cre10.g434550	Cre10.g434550	(1 of 14) PTHR15535//PTHR15535:SF23 - TRANSMEMBRANE PROTEIN 2-RELATED // SUBFAMILY NOT NAMED	https://phytozome-next.jgi.doe.gov/report/gene/Creinhardtii_v5_6/Cre10.g434550	https://phytozome-next.jgi.doe.gov/jbrowse/index.html?data=genomes%2FCreinhardtii_v5_6&loc=Cre10.g434550
C.reinhardtii v5.6	https://phytozome-next.jgi.doe.gov/report/gene/Creinhardtii_v5_6/Cre10.g434600 https://phytozome-next.jgi.doe.gov/jbrowse/index.html?data=genomes%2FCreinhardtii_v5_6&loc=Cre10.g434600	Cre10.g434600	Cation Channel Domain Flagellar Associated Protein 148	https://phytozome-next.jgi.doe.gov/report/gene/Creinhardtii_v5_6/Cre10.g434600	https://phytozome-next.jgi.doe.gov/jbrowse/index.html?data=genomes%2FCreinhardtii_v5_6&loc=Cre10.g434600
C.reinhardtii v5.6	https://phytozome-next.jgi.doe.gov/report/gene/Creinhardtii_v5_6/Cre10.g434650 https://phytozome-next.jgi.doe.gov/jbrowse/index.html?data=genomes%2FCreinhardtii_v5_6&loc=Cre10.g434650	Cre10.g434650	Copper transport accessory protein	https://phytozome-next.jgi.doe.gov/report/gene/Creinhardtii_v5_6/Cre10.g434650	https://phytozome-next.jgi.doe.gov/jbrowse/index.html?data=genomes%2FCreinhardtii_v5_6&loc=Cre10.g434650
C.reinhardtii v5.6	https://phytozome-next.jgi.doe.gov/report/gene/Creinhardtii_v5_6/Cre10.g435000 https://phytozome-next.jgi.doe.gov/jbrowse/index.html?data=genomes%2FCreinhardtii_v5_6&loc=Cre10.g435000	Cre10.g435000	(1 of 2) 6.3.5.1 - NAD(+) synthase (glutamine-hydrolyzing) / Nicotinamide adenine dinucleotide synthetase (glutamine)	https://phytozome-next.jgi.doe.gov/report/gene/Creinhardtii_v5_6/Cre10.g435000	https://phytozome-next.jgi.doe.gov/jbrowse/index.html?data=genomes%2FCreinhardtii_v5_6&loc=Cre10.g435000
C.reinhardtii v5.6	https://phytozome-next.jgi.doe.gov/report/gene/Creinhardtii_v5_6/Cre10.g435050 https://phytozome-next.jgi.doe.gov/jbrowse/index.html?data=genomes%2FCreinhardtii_v5_6&loc=Cre10.g435050	Cre10.g435050		https://phytozome-next.jgi.doe.gov/report/gene/Creinhardtii_v5_6/Cre10.g435050	https://phytozome-next.jgi.doe.gov/jbrowse/index.html?data=genomes%2FCreinhardtii_v5_6&loc=Cre10.g435050
C.reinhardtii v5.6	https://phytozome-next.jgi.doe.gov/report/gene/Creinhardtii_v5_6/Cre10.g435100 https://phytozome-next.jgi.doe.gov/jbrowse/index.html?data=genomes%2FCreinhardtii_v5_6&loc=Cre10.g435100	Cre10.g435100		https://phytozome-next.jgi.doe.gov/report/gene/Creinhardtii_v5_6/Cre10.g435100	https://phytozome-next.jgi.doe.gov/jbrowse/index.html?data=genomes%2FCreinhardtii_v5_6&loc=Cre10.g435100
C.reinhardtii v5.6	https://phytozome-next.jgi.doe.gov/report/gene/Creinhardtii_v5_6/Cre10.g435200 https://phytozome-next.jgi.doe.gov/jbrowse/index.html?data=genomes%2FCreinhardtii_v5_6&loc=Cre10.g435200	Cre10.g435200		https://phytozome-next.jgi.doe.gov/report/gene/Creinhardtii_v5_6/Cre10.g435200	https://phytozome-next.jgi.doe.gov/jbrowse/index.html?data=genomes%2FCreinhardtii_v5_6&loc=Cre10.g435200
C.reinhardtii v5.6	https://phytozome-next.jgi.doe.gov/report/gene/Creinhardtii_v5_6/Cre10.g436150 https://phytozome-next.jgi.doe.gov/jbrowse/index.html?data=genomes%2FCreinhardtii_v5_6&loc=Cre10.g436150	Cre10.g436150	Dephospho-CoA kinase	https://phytozome-next.jgi.doe.gov/report/gene/Creinhardtii_v5_6/Cre10.g436150	https://phytozome-next.jgi.doe.gov/jbrowse/index.html?data=genomes%2FCreinhardtii_v5_6&loc=Cre10.g436150
C.reinhardtii v5.6	https://phytozome-next.jgi.doe.gov/report/gene/Creinhardtii_v5_6/Cre10.g437601 https://phytozome-next.jgi.doe.gov/jbrowse/index.html?data=genomes%2FCreinhardtii_v5_6&loc=Cre10.g437601	Cre10.g437601		https://phytozome-next.jgi.doe.gov/report/gene/Creinhardtii_v5_6/Cre10.g437601	https://phytozome-next.jgi.doe.gov/jbrowse/index.html?data=genomes%2FCreinhardtii_v5_6&loc=Cre10.g437601
C.reinhardtii v5.6	https://phytozome-next.jgi.doe.gov/report/gene/Creinhardtii_v5_6/Cre10.g437900 https://phytozome-next.jgi.doe.gov/jbrowse/index.html?data=genomes%2FCreinhardtii_v5_6&loc=Cre10.g437900	Cre10.g437900	Pre-mRNA splicing factor	https://phytozome-next.jgi.doe.gov/report/gene/Creinhardtii_v5_6/Cre10.g437900	https://phytozome-next.jgi.doe.gov/jbrowse/index.html?data=genomes%2FCreinhardtii_v5_6&loc=Cre10.g437900
C.reinhardtii v5.6	https://phytozome-next.jgi.doe.gov/report/gene/Creinhardtii_v5_6/Cre10.g439550 https://phytozome-next.jgi.doe.gov/jbrowse/index.html?data=genomes%2FCreinhardtii_v5_6&loc=Cre10.g439550	Cre10.g439550	(1 of 3) PTHR23354 - NUCLEOLAR PROTEIN 7/ESTROGEN RECEPTOR COACTIVATOR-RELATED	https://phytozome-next.jgi.doe.gov/report/gene/Creinhardtii_v5_6/Cre10.g439550	https://phytozome-next.jgi.doe.gov/jbrowse/index.html?data=genomes%2FCreinhardtii_v5_6&loc=Cre10.g439550
C.reinhardtii v5.6	https://phytozome-next.jgi.doe.gov/report/gene/Creinhardtii_v5_6/Cre10.g441300 https://phytozome-next.jgi.doe.gov/jbrowse/index.html?data=genomes%2FCreinhardtii_v5_6&loc=Cre10.g441300	Cre10.g441300	(1 of 17) PF00847 - AP2 domain (AP2)	https://phytozome-next.jgi.doe.gov/report/gene/Creinhardtii_v5_6/Cre10.g441300	https://phytozome-next.jgi.doe.gov/jbrowse/index.html?data=genomes%2FCreinhardtii_v5_6&loc=Cre10.g441300
C.reinhardtii v5.6	https://phytozome-next.jgi.doe.gov/report/gene/Creinhardtii_v5_6/Cre10.g441326 https://phytozome-next.jgi.doe.gov/jbrowse/index.html?data=genomes%2FCreinhardtii_v5_6&loc=Cre10.g441326	Cre10.g441326		https://phytozome-next.jgi.doe.gov/report/gene/Creinhardtii_v5_6/Cre10.g441326	https://phytozome-next.jgi.doe.gov/jbrowse/index.html?data=genomes%2FCreinhardtii_v5_6&loc=Cre10.g441326
C.reinhardtii v5.6	https://phytozome-next.jgi.doe.gov/report/gene/Creinhardtii_v5_6/Cre10.g442350 https://phytozome-next.jgi.doe.gov/jbrowse/index.html?data=genomes%2FCreinhardtii_v5_6&loc=Cre10.g442350	Cre10.g442350		https://phytozome-next.jgi.doe.gov/report/gene/Creinhardtii_v5_6/Cre10.g442350	https://phytozome-next.jgi.doe.gov/jbrowse/index.html?data=genomes%2FCreinhardtii_v5_6&loc=Cre10.g442350
C.reinhardtii v5.6	https://phytozome-next.jgi.doe.gov/report/gene/Creinhardtii_v5_6/Cre10.g442400 https://phytozome-next.jgi.doe.gov/jbrowse/index.html?data=genomes%2FCreinhardtii_v5_6&loc=Cre10.g442400	Cre10.g442400	(1 of 1) K12873 - bud site selection protein 31 (BUD31, G10)	https://phytozome-next.jgi.doe.gov/report/gene/Creinhardtii_v5_6/Cre10.g442400	https://phytozome-next.jgi.doe.gov/jbrowse/index.html?data=genomes%2FCreinhardtii_v5_6&loc=Cre10.g442400
C.reinhardtii v5.6	https://phytozome-next.jgi.doe.gov/report/gene/Creinhardtii_v5_6/Cre10.g442650 https://phytozome-next.jgi.doe.gov/jbrowse/index.html?data=genomes%2FCreinhardtii_v5_6&loc=Cre10.g442650	Cre10.g442650	(1 of 1) PTHR10887:SF366 - DNA-BINDING PROTEIN-RELATED	https://phytozome-next.jgi.doe.gov/report/gene/Creinhardtii_v5_6/Cre10.g442650	https://phytozome-next.jgi.doe.gov/jbrowse/index.html?data=genomes%2FCreinhardtii_v5_6&loc=Cre10.g442650
C.reinhardtii v5.6	https://phytozome-next.jgi.doe.gov/report/gene/Creinhardtii_v5_6/Cre10.g444450 https://phytozome-next.jgi.doe.gov/jbrowse/index.html?data=genomes%2FCreinhardtii_v5_6&loc=Cre10.g444450	Cre10.g444450	cilia-sensing, structure and/or assembly	https://phytozome-next.jgi.doe.gov/report/gene/Creinhardtii_v5_6/Cre10.g444450	https://phytozome-next.jgi.doe.gov/jbrowse/index.html?data=genomes%2FCreinhardtii_v5_6&loc=Cre10.g444450
C.reinhardtii v5.6	https://phytozome-next.jgi.doe.gov/report/gene/Creinhardtii_v5_6/Cre10.g444750 https://phytozome-next.jgi.doe.gov/jbrowse/index.html?data=genomes%2FCreinhardtii_v5_6&loc=Cre10.g444750	Cre10.g444750		https://phytozome-next.jgi.doe.gov/report/gene/Creinhardtii_v5_6/Cre10.g444750	https://phytozome-next.jgi.doe.gov/jbrowse/index.html?data=genomes%2FCreinhardtii_v5_6&loc=Cre10.g444750
C.reinhardtii v5.6	https://phytozome-next.jgi.doe.gov/report/gene/Creinhardtii_v5_6/Cre10.g444800 https://phytozome-next.jgi.doe.gov/jbrowse/index.html?data=genomes%2FCreinhardtii_v5_6&loc=Cre10.g444800	Cre10.g444800	Conserved in the Green Lineage	https://phytozome-next.jgi.doe.gov/report/gene/Creinhardtii_v5_6/Cre10.g444800	https://phytozome-next.jgi.doe.gov/jbrowse/index.html?data=genomes%2FCreinhardtii_v5_6&loc=Cre10.g444800
C.reinhardtii v5.6	https://phytozome-next.jgi.doe.gov/report/gene/Creinhardtii_v5_6/Cre10.g445371 https://phytozome-next.jgi.doe.gov/jbrowse/index.html?data=genomes%2FCreinhardtii_v5_6&loc=Cre10.g445371	Cre10.g445371		https://phytozome-next.jgi.doe.gov/report/gene/Creinhardtii_v5_6/Cre10.g445371	https://phytozome-next.jgi.doe.gov/jbrowse/index.html?data=genomes%2FCreinhardtii_v5_6&loc=Cre10.g445371
[truncated: 649 more rows]
