# Supplementary material for: From Feasting to Fasting: The Arginine Pathway as a Metabolic Switch in Nitrogen-Deprived Chlamydomonas reinhardtii
Source: Cells. 2023 May 13;12(10):1379. doi: 10.3390/cells12101379 (PMC10216424; doi:10.3390/cells12101379)
Supplement: Supplementary file 1 [file cells-12-01379-s001.zip › metabolite and gene_protein IDs list.xlsx]

## Sheet: Página1
Protein and metabolite IDs and annotation retrieved from Li-beisson et al. and KEGG pathway, Phytozome, PMN Chlamycyc and Uniprot databases									AAGGACCATGTGAGCAGCAC,		(1) AAGGACCATGTGAGCAGCAC,
ARGININE BIOSYNTHESIS (FROM GLUTAMATE)									CCTTCTCCAGGAACAACTTCAA,		(1) CCTTCTCCAGGAACAACTTCAA,
Sequence ID	Phytozome ID	Gene/enzyme name and/or biological function							AGACTGAGTTCGTCGCCACA,		(1) AGACTGAGTTCGTCGCCACA,
CHLRE_09g387726v5	Cre09.g387726	ASAT1, aspartate aminotransferase							ATGGCGTTGCTTTCTCCCTA,		(1) ATGGCGTTGCTTTCTCCCTA,
CHLRE_02g097900v5	Cre02.g097900	ASAT3, aspartate aminotransferase							TCTAACCTAGGCTCCGGTA,		(1) TCTAACCTAGGCTCCGGTA,
CHLRE_06g257950v5	Cre06.g257950	ASAT4, aspartate aminotransferase							GCTCAGGGTGGACAGCAAGT,		(1) GCTCAGGGTGGACAGCAAGT,
CHLRE_10g451950v5	Cre10.g451950	AAT1, alanine aminotransferase							ACCRGAGGGGTGGGGAATAC,		(1) ACCRGAGGGGTGGGGAATAC,
CHLRE_06g284700v5	Cre06.g284700	AAT2, alanine aminotransferase							ATGTCGTTGACGAGGAGGAG,		(1) ATGTCGTTGACGAGGAGGAG,
CHLRE_02g144800v5	Cre02.g144800	LCI8, N-acetylglutamate synthase/acetylglutamate kinase							GCGGGAGTTCTTCTTCGAG,		(1) GCGGGAGTTCTTCTTCGAG,
CHLRE_16g694850v5	Cre16.g694850	NGS1, N-acetylglutamate synthase							AAGTCCACAGAAAGAGCAGC,		(1) AAGTCCACAGAAAGAGCAGC,
CHLRE_01g015000v5	Cre01.g015000	AGK1, acetylglutamate kinase							CAGTGCTCTGCGTCCGTGAG,		(1) CAGTGCTCTGCGTCCGTGAG,
CHLRE_03g146187v5	Cre03.g146187	N-acetyl-gamma-glutamyl-phosphate reductase / NAGSA dehydrogenase							CCTTCTCTAACTCGATTTCG,		(1) CCTTCTCTAACTCGATTTCG,
CHLRE_06g278163v5	Cre06.g278163	ARG9, acetylornithine aminotransferase							AAGGCATATAGGGTGTTTGA,		(1) AAGGCATATAGGGTGTTTGA,
CHLRE_02g105500v5	Cre02.g105500	AOD1, acetylornithine deacetylase							CCACATACACACCGACAAG,		(1) CCACATACACACCGACAAG,
CHLRE_12g489700v5	Cre12.g489700	OCT1, ornithine carbamoyltransferase							GCAACCATGAAGCTGCAAT,		(1) GCAACCATGAAGCTGCAAT,
CHLRE_09g416050v5	Cre09.g416050	AGS1, argininosuccinate synthase							ATCTGGCTTCACTGGATGC,		(1) ATCTGGCTTCACTGGATGC,
CHLRE_01g021251v5	Cre01.g021251	ARG7, argininosuccinate lyase							ATTTGTCTGGTAAAGCCGGAGC,		(1) ATTTGTCTGGTAAAGCCGGAGC,
ARGININE DEGRADATION - NITRIC OXIDE METABOLISM (PUTATIVE)									CTCGAGTAGAAGATGAGAGAGG,		(1) CTCGAGTAGAAGATGAGAGAGG,
Sequence ID	Phytozome ID	Gene/enzyme name and/or biological function							GTAGTTGAACGGCGCAATCA,		(1) GTAGTTGAACGGCGCAATCA,
CHLRE_09g400550v5	Cre09.g400550	NOA1, nitric oxide associated protein							TACAACGTCACGGCTGATCC,		(1) TACAACGTCACGGCTGATCC,
CHLRE_07g315400v5	Cre07.g315400	NOA2, similar to nitric oxide associated protein protein of CSG family							TGCTGTGGAGGAGAATGTGGAAC,		(1) TGCTGTGGAGGAGAATGTGGAAC,
CHLRE_02g142086v5	Cre02.g142086	nitric oxide synthase-interacting protein (NOSIP)							TATATGAGGTGCGATTTCAGCG,		(1) TATATGAGGTGCGATTTCAGCG,
CHLRE_07g357350v5	Cre07.g357350	GLB1, nitrogen regulatory protein PII							ACCCTGTAAACATGCCATT,		(1) ACCCTGTAAACATGCCATT,
CHLRE_01g007950v5	Cre01.g007950	CYP55B1, nitric oxide reductase (NAD(P)(+), nitrous oxide-forming) / NOR // Nitric-oxide reductase (cytochrome c)							CCGTGTGCGCTTCCTTCAG,		(1) CCGTGTGCGCTTCCTTCAG,
CHLRE_03g155350v5	Cre03.g155350	pyridoxamine 5'-phosphate oxidase-like protein							ATACTCCCAGCTCCTCTTCT,		(1) ATACTCCCAGCTCCTCTTCT,
ARGININE DEGRADATION - AMIDASE									GGACGCAGTTGAAGAAGAG,		(1) GGACGCAGTTGAAGAAGAG,
Sequence ID	Phytozome ID	Gene/enzyme name and/or biological function							ATGCCTTTGATGTCAACCT,		(1) ATGCCTTTGATGTCAACCT,
CHLRE_11g467630v5	Cre11.g467630	AMI2, amidase							CCTCTTAATGCCTTGTTCTG,		(1) CCTCTTAATGCCTTGTTCTG,
ARGININE DEGRADATION - CITRULLINE, ORNITHINE, GLUTAMATE/GLUTAMINE METABOLISM									GTCGCCTGGGTGTGTTATC,		(1) GTCGCCTGGGTGTGTTATC,
Sequence ID	Phytozome ID	Gene/enzyme name and/or biological function							CGCCTCGTTCAGTGTCAG,		(1) CGCCTCGTTCAGTGTCAG,
CHLRE_08g360350v5	Cre08.g360350	ADI1, arginine deiminase							TTCACAGACCAGATAGCAAGG,		(1) TTCACAGACCAGATAGCAAGG,
CHLRE_08g360050v5	Cre08.g360050	DUR1, urea carboxylase/allophanate hydrolase							GGCAGCTAATCCATTCG,		(1) GGCAGCTAATCCATTCG,
CHLRE_16g694850v5	Cre16.g694850	NGS1, N-acetylglutamate synthase							CTAGTGTTGAGCTCATCATGC,		(1) CTAGTGTTGAGCTCATCATGC,
CHLRE_12g489700v5	Cre12.g489700	OTC1, ornithine carbamoyltransferase							GTCTCATCTACATGCTTGGGC,		(1) GTCTCATCTACATGCTTGGGC,
CHLRE_02g105500v5	Cre02.g105500	AOD1, acetylornithine deacetylase							GAGTTTGAACTACGCGTTG,		(1) GAGTTTGAACTACGCGTTG,
CHLRE_09g416050v5	Cre09.g416050	AGS1, argininosuccinate synthase							CAAGGCCTTAATAGCAGAAA,		(1) CAAGGCCTTAATAGCAGAAA,
CHLRE_01g021251v5	Cre01.g021251	ARG7, argininosuccinate lyase							AGTTCTCCCCCTAAGACCT,		(1) AGTTCTCCCCCTAAGACCT,
CHLRE_06g308500v5	Cre06.g308500	CMP2, carbamoyl phosphate synthase, small subunit							GCCTTGAAGCTTTCAACATC,		(1) GCCTTGAAGCTTTCAACATC,
CHLRE_08g358580v5	Cre08.g358580	CMP1, carbamoyl phosphate synthase, large subunit							AGTCCTGCTCCCAGTTATCA,		(1) AGTCCTGCTCCCAGTTATCA,
CHLRE_11g474800v5	Cre11.g474800	OTA1, ornithine transaminase							ACATACAAATGGACGAACGG,		(1) ACATACAAATGGACGAACGG,
CHLRE_03g159500v5	Cre03.g159500	ODC1, ornithine decarboxylase 1							CGAGTTGCCGTAGACGGATG,		(1) CGAGTTGCCGTAGACGGATG,
CHLRE_16g683371v5	Cre16.g683371	ODC2, ornithine decarboxylase 2							CGGGCAACCCGATCAGTAAC,		(1) CGGGCAACCCGATCAGTAAC,
CHLRE_09g387726v5	Cre09.g387726	ASAT1, aspartate aminotransferase							ACTACCCAACAGCAACAAGG,		(1) ACTACCCAACAGCAACAAGG,
CHLRE_02g097900v5	Cre02.g097900	ASAT3, aspartate aminotransferase							AAAGTGCATCGACACGACAC,		(1) AAAGTGCATCGACACGACAC,
CHLRE_06g257950v5	Cre06.g257950	ASAT4, aspartate aminotransferase							GCTCGATCCGATGAAATATGA,		(1) GCTCGATCCGATGAAATATGA,
CHLRE_10g451950v5	Cre10.g451950	AAT1, alanine aminotransferase							CCGGAGGAACACTAGTACGG,		(1) CCGGAGGAACACTAGTACGG,
CHLRE_06g284700v5	Cre06.g284700	AAT2, alanine aminotransferase							GCTGATTCTTATCCGCTGCT,		(1) GCTGATTCTTATCCGCTGCT,
CHLRE_09g388800v5	Cre09.g388800	GDH1, glutamate dehydrogenase							GCAGGTAAACCATCCAGTCAA,		(1) GCAGGTAAACCATCCAGTCAA,
CHLRE_05g232150v5	Cre05.g232150	GDH2, glutamate dehydrogenase							AGAGCTGCGAGTGGATAACAA,		(1) AGAGCTGCGAGTGGATAACAA,
CHLRE_11g467717v5	Cre11.g467717	omega-amidase							TGGCAGACATTCTGACTAAAGGC,		(1) TGGCAGACATTCTGACTAAAGGC,
CHLRE_12g507558v5	Cre12.g507558	omega-amidase							ACAGTTCTCCCCCTAAGACCTG,		(1) ACAGTTCTCCCCCTAAGACCTG,
CHLRE_13g592200v5	Cre13.g592200	GSN1, glutamate synthase, NADH-dependent							CTCGTAGACTGCGTACC,		(1) CTCGTAGACTGCGTACC,
CHLRE_02g113200v5	Cre02.g113200	GLN1, glutamine synthetase							CATCTGACGCATGGCTAG,		(1) CATCTGACGCATGGCTAG,
CHLRE_12g530650v5	Cre12.g530650	GLN2, glutamine synthetase							GACTGCGTACCGATCC,		(1) GACTGCGTACCGATCC,
CHLRE_12g530600v5	Cre12.g530600	GLN3, glutamine synthetase							GACTGCGTACCGATCT,		(1) GACTGCGTACCGATCT,
CHLRE_03g207250v5	Cre03.g207250	GLN4, glutamine synthetase							GTAAAACGACGGCCAGTCCCTTTTTTTTTTTTTTTTTT,		(1) GTAAAACGACGGCCAGTCCCTTTTTTTTTTTTTTTTTT,
CHLRE_08g375500v5	Cre08.g375500	ATF1, glucosamine-fructose-6-phosphate aminotransferase							GGCCATGGAGCTCTCTATTTATA,		(1) GGCCATGGAGCTCTCTATTTATA,
CHLRE_12g520350v5	Cre12.g520350	ALD1, aldehyde dehydrogenase							ATACACCTACTGTCG,		(1) ATACACCTACTGTCG,
CHLRE_12g514050v5	Cre12.g514050	GSF1, ferredoxin-dependent glutamate synthase							CATGAGCGGAGAATTAAGGG,		(1) CATGAGCGGAGAATTAAGGG,
CHLRE_17g705700v5	Cre17.g705700	GGK1, glutamine-5-kinase							GTCGCTCGCAGTGACATTAGC,		(1) GTCGCTCGCAGTGACATTAGC,
CHLRE_17g705850v5	Cre17.g705850	GGK2, glutamine-5-kinase							CCTTTTGAGCAAGTTCAGCCTGG,		(1) CCTTTTGAGCAAGTTCAGCCTGG,
CHLRE_03g146527v5	Cre03.g146527	GSD1, glutamic-gamma-semialdehyde dehydrogenase							CTTGCCGATTGCAGTATG,		(1) CTTGCCGATTGCAGTATG,
CHLRE_16g654526v5	Cre16.g654526	glutamate-ammonia ligase / glutamine synthetase							GACTCTAATTGGATCCGAGG,		(1) GACTCTAATTGGATCCGAGG,
CHLRE_03g146627v5	Cre03.g146627	glutamine synthetase							CAGATACCGCACCGTATT,		(1) CAGATACCGCACCGTATT,
CHLRE_11g481500v5	Cre11.g481500	HIS7, glutamine amidotransferase / cyclase							GAGAGAGGCAGAGCAGCCGT,		(1) GAGAGAGGCAGAGCAGCCGT,
CHLRE_14g627488v5	Cre14.g627488	aspartyl-tRNA(Asn)/glutamyl-tRNA(Gln) amidotransferase subunit B							GCAGGGATGAAAGTAGGA,		(1) GCAGGGATGAAAGTAGGA,
CHLRE_16g680700v5	Cre16.g680700	aluminium induced protein (DUF3700)							ATGACAAGCGCCCAGATA,		(1) ATGACAAGCGCCCAGATA,
CHLRE_09g406050v5	Cre09.g406050	PYR7, CTP synthase (glutamine hydrolyzing) / UTP-ammonia ligase							TGCTCTGCCTCTCTCCCA,		(1) TGCTCTGCCTCTCTCCCA,
CHLRE_09g391171v5	Cre09.g391171	asparagine synthase (glutamine-hydrolyzing) / glutamine-dependent asparagine synthetase							CGCTCTTGTGGTAGACATCA,		(1) CGCTCTTGTGGTAGACATCA,
CHLRE_15g643550v5	Cre15.g643550	PDX1, pyridoxin biosynthesis protein							ATCCCACTATCCTTCGC,		(1) ATCCCACTATCCTTCGC,
CHLRE_02g092900v5	Cre02.g092900	GUA1, GMP synthase (glutamine-hydrolyzing)							AGCTGGTACATTGCCG,		(1) AGCTGGTACATTGCCG,
CHLRE_03g167051v5	Cre03.g167051	glutaminase							CTTACGGTAGCTCTCGACGG,		(1) CTTACGGTAGCTCTCGACGG,
CHLRE_01g004300v5	Cre01.g004300	ASN1, asparagine synthase							GGTGGCTTATGAGTATTTCTTCC,		(1) GGTGGCTTATGAGTATTTCTTCC,
CHLRE_10g439400v5	Cre10.g439400	GAT1, glutaminyl-tRNA synthase (glutamine-hydrolyzing) / Glutamyl-tRNA(Gln) amidotransferase							CAGTTGGATGTGAAA,		(1) CAGTTGGATGTGAAA,
CHLRE_10g425300v5	Cre10.g425300	asparagine synthase (glutamine-hydrolyzing) / glutamine-dependent asparagine synthetase							GCTATGTCTCCAGAATGTAG,		(1) GCTATGTCTCCAGAATGTAG,
CHLRE_11g467617v5	Cre11.g467617	LCI19, glyoxylate/succinic semialdehyde reductase 1							ATTTGATATGATGCGCCC,		(1) ATTTGATATGATGCGCCC,
CHLRE_16g684350v5	Cre16.g684350	possible 3-hydroxyacid dehydrogenase							CCTTTGATCTTTTCTACGGG,		(1) CCTTTGATCTTTTCTACGGG,
CHLRE_06g300250v5	Cre06.g300250	TTL10, tubulin polyglutamylase TTLL2							TCCCTGTATACAACCCTGTC,		(1) TCCCTGTATACAACCCTGTC,
CHLRE_09g394769v5	Cre09.g394769	tubulin polyglutamylase TTLL4							CTGTCAGTGGAGAGGGTG,		(1) CTGTCAGTGGAGAGGGTG,
CHLRE_12g501050v5	Cre12.g501050	ALD6, aldehyde/histidinol dehydrogenase							GATCTTTGCCGGAAAACAATTGGAG,		(1) GATCTTTGCCGGAAAACAATTGGAG,
CHLRE_12g547700v5	Cre12.g547700	TTL14, putative tubulin tyrosine ligase							CGACTTGTCATTAGAAAGAAAGAG,		(1) CGACTTGTCATTAGAAAGAAAGAG,
CHLRE_02g117350v5	Cre02.g117350	MOT11, tubulin tyrosine ligase							AGTAGGACGCATCACC,		(1) AGTAGGACGCATCACC,
CHLRE_02g146650v5	Cre02.g146650	tubulin polyglutamylase TTLL7							ATGAAGCAGTTGATCTGG,		(1) ATGAAGCAGTTGATCTGG,
CHLRE_13g591700v5	Cre13.g591700	tubulin polyglutamylase TTLL6/13							GGCTCGTATGTTGTGTGGA,		(1) GGCTCGTATGTTGTGTGGA,
CHLRE_17g699500v5	Cre17.g699500	tubulin polyglutamylase TTLL9							GGGTAACTGCCAGGGTTT,		(1) GGGTAACTGCCAGGGTTT,
CHLRE_09g403108v5	Cre09.g403108	tubulin polyglutamylase TTLL4							GGACGCTGTATTAATTGGTG,		(1) GGACGCTGTATTAATTGGTG,
ARGININE DEGRADATION - ARGININE DECARBOXYLASE PATHWAY									CTACCTGATGCACAGTTGC,		(1) CTACCTGATGCACAGTTGC,
Sequence ID	Phytozome ID	Gene/enzyme name and/or biological function							TGGATCCCGCGTTACACC,		(1) TGGATCCCGCGTTACACC,
CHLRE_02g105150v5	Cre02.g105150	arginine decarboxylase							GCTTGGTGAATCTTGTGG,		(1) GCTTGGTGAATCTTGTGG,
CHLRE_16g675900v5	Cre16.g675900	OAD1, arginine/ornithine decarboxylase							GTAATACCGATGCAGATGC,		(1) GTAATACCGATGCAGATGC,
CHLRE_01g053300v5	Cre01.g053300	AIH1, agmatine iminohydrolase							CTTATGTATCATACACATACGATTTAGG,		(1) CTTATGTATCATACACATACGATTTAGG,
CHLRE_01g009350v5	Cre01.g009350	AIH2, agmatine iminohydrolase							GCGGTGAGTGCGTTG,		(1) GCGGTGAGTGCGTTG,
CHLRE_12g535750v5	Cre12.g535750	CPA1, N-carbamoylputrescine amidase							AGACAGTCAATCGCTTTACG,		(1) AGACAGTCAATCGCTTTACG,
CHLRE_01g035300v5	Cre01.g035300	CPA2, N-carbamoylputrescine amidase							CAAGCCGCTATGCGA,		(1) CAAGCCGCTATGCGA,
ARGININE DEGRADATION - PROLINE METABOLISM									GATGATAGGGTCTGCTTC,		(1) GATGATAGGGTCTGCTTC,
Sequence ID	Phytozome ID	Gene/enzyme name and/or biological function							GAACTGGTAGGTATGGAAG,		(1) GAACTGGTAGGTATGGAAG,
CHLRE_03g154550v5	Cre03.g154550	PCR1, pyrroline-5-carboxylate reductase							CCCCTCTCCACTGACTTG,		(1) CCCCTCTCCACTGACTTG,
CHLRE_01g036850v5	Cre01.g036850	PDY1, proline dehydrogenase							AATTAACCCTCACTAAAGGG,		(1) AATTAACCCTCACTAAAGGG,
CHLRE_16g648350v5	Cre16.g648350	PDY2, proline dehydrogenase							GGCTCCCACGCTTAGG,		(1) GGCTCCCACGCTTAGG,
CHLRE_08g375600v5	Cre08.g375600	proline iminopeptidase							GCGTGAGCGTCTGTTTG,		(1) GCGTGAGCGTCTGTTTG,
CHLRE_10g424900v5	Cre10.g424900	PFH1, prolyl 4-hydroxylase 1							GGGTTCGGGTATCACTGGTT,		(1) GGGTTCGGGTATCACTGGTT,
CHLRE_10g428500v5	Cre10.g428500	PFH2, prolyl 4-hydroxylase 2							CCGTTATGGCCCAGTTGTTA,		(1) CCGTTATGGCCCAGTTGTTA,
CHLRE_10g443050v5	Cre10.g443050	PFH3, prolyl 4-hydroxylase 3							ATTTAGGTGACACTATAG,		(1) ATTTAGGTGACACTATAG,
CHLRE_10g459900v5	Cre10.g459900	PFH4, prolyl 4-hydroxylase 4							TAATACGACTCACTATAGGG,		(1) TAATACGACTCACTATAGGG,
CHLRE_01g014650v5	Cre01.g014650	PFH5, prolyl 4-hydroxylase 5							CCGGATAGAGCACTGCC,		(1) CCGGATAGAGCACTGCC,
CHLRE_11g481200v5	Cre11.g481200	PFH6, prolyl 4-hydroxylase 6							AAGTGTGGGAGTCGTTTTACTA,		(1) AAGTGTGGGAGTCGTTTTACTA,
CHLRE_14g626200v5	Cre14.g626200	PFH7, prolyl 4-hydroxylase 7							AAGCTTGCGCTTGCC,		(1) AAGCTTGCGCTTGCC,
CHLRE_02g081600v5	Cre02.g081600	PFH8, prolyl 4-hydroxylase 8							AATATCGCGGAACTGAAAA,		(1) AATATCGCGGAACTGAAAA,
CHLRE_02g084400v5	Cre02.g084400	PFH9, prolyl 4-hydroxylase 9							GCACGACACGATTCGC,		(1) GCACGACACGATTCGC,
CHLRE_02g084450v5	Cre02.g084450	PFH10, prolyl 4-hydroxylase 10							CCGATAGCTTGGCTTGC,		(1) CCGATAGCTTGGCTTGC,
CHLRE_03g160200v5	Cre03.g160200	PFH12, prolyl 4-hydroxylase 12							TTAGTGCGATAATGAATGGC,		(1) TTAGTGCGATAATGAATGGC,
CHLRE_03g179500v5	Cre03.g179500	PFH13, prolyl 4-hydroxylase 13							GCCTGCGCAACTGAC,		(1) GCCTGCGCAACTGAC,
CHLRE_04g217931v5	Cre04.g217931	PFH14, prolyl 4-hydroxylase 14							GGGCTGACGATAAAGCG,		(1) GGGCTGACGATAAAGCG,
CHLRE_05g244700v5	Cre05.g244700	PFH15, prolyl 4-hydroxylase 15							AGCTGTACGTGTCGATGG,		(1) AGCTGTACGTGTCGATGG,
CHLRE_08g369300v5	Cre08.g369300	PFH16, prolyl 4-hydroxylase 16							AAGGACCTCCAGCCG,		(1) AAGGACCTCCAGCCG,
CHLRE_12g520350v5	Cre12.g520350	ALD1, aldehyde dehydrogenase							TTGCCGAGTAGCGCC,		(1) TTGCCGAGTAGCGCC,
CHLRE_09g387726v5	Cre09.g387726	ASAT1, aspartate aminotransferase							TGGAATCGTGGCTACCC,		(1) TGGAATCGTGGCTACCC,
CHLRE_02g097900v5	Cre02.g097900	ASAT3, aspartate aminotransferase							TCCGTCGACCTGCAGCCAAG,		(1) TCCGTCGACCTGCAGCCAAG,
CHLRE_06g257950v5	Cre06.g257950	ASAT4, aspartate aminotransferase							GCCCCATGCACAACC,		(1) GCCCCATGCACAACC,
ARGININE DEGRADATION - PUTRESCINE, SPERMIDINE, SPERMINE METABOLISM, GABA METABOLISM									ATTGGCTTCATAGAGTT,		(1) ATTGGCTTCATAGAGTT,
Sequence ID	Phytozome ID	Gene/enzyme name and/or biological function							GTAAAACGACGGCCAGT,		(1) GTAAAACGACGGCCAGT,
CHLRE_03g159500v5	Cre03.g159500	ODC1, ornithine decarboxylase 1							AACAGCTATGACCATG,		(1) AACAGCTATGACCATG,
CHLRE_16g683371v5	Cre16.g683371	ODC2, ornithine decarboxylase 2							GGGCTCAACTTGAGAATAAGA,		(1) GGGCTCAACTTGAGAATAAGA,
CHLRE_12g535750v5	Cre12.g535750	CPA1, N-carbamoylputrescine amidase							GTTTTCCCAGTCACGACGT,		(1) GTTTTCCCAGTCACGACGT,
CHLRE_01g035300v5	Cre01.g035300	CPA2, N-carbamoylputrescine amidase							AACGGTCCCCTCTCACTC,		(1) AACGGTCCCCTCTCACTC,
CHLRE_10g456650v5	Cre10.g456650	AOF6, flavin-containing amine oxidase							AACAGAATAACTTAACTGTGTTTGG,		(1) AACAGAATAACTTAACTGTGTTTGG,
CHLRE_12g500150v5	Cre12.g500150	ALD5, aldehyde dehydrogenase							AATGGCGAGATAGTTGTAAAAGT,		(1) AATGGCGAGATAGTTGTAAAAGT,
CHLRE_13g572750v5	Cre13.g572750	AMX3, copper amine oxidase, amiloride-sensitive							CCCGTGTAGTCCCGTTG,		(1) CCCGTGTAGTCCCGTTG,
CHLRE_12g558450v5	Cre12.g558450	SPD1, spermidine synthase							GAAATTAATACGACTCACTATAGGGAGACCC,		(1) GAAATTAATACGACTCACTATAGGGAGACCC,
CHLRE_03g205900v5	Cre03.g205900	DCA1, S-adenosylmethionine decarboxylase							TGCATGTGGTAATTTTTGTACAGTC,		(1) TGCATGTGGTAATTTTTGTACAGTC,
CHLRE_06g251500v5	Cre06.g251500	SPS1, spermine synthase							TCATCCAAGCAGATCCAGGT,		(1) TCATCCAAGCAGATCCAGGT,
CHLRE_09g389250v5	Cre09.g389250	AOF1, amine oxidase							ACTTGCCTTGATCTAGCTGATCC,		(1) ACTTGCCTTGATCTAGCTGATCC,
CHLRE_10g447767v5	Cre10.g447767	AOF2, amine oxidoreductase							CAGATCCACCCATACCGATT,		(1) CAGATCCACCCATACCGATT,
CHLRE_07g318651v5	Cre07.g318651	AOF4, flavin-containing amine oxidase							TCCTCGTTGAGGTCTCCATT,		(1) TCCTCGTTGAGGTCTCCATT,
CHLRE_09g402515v5	Cre09.g402515	AMX1, copper amine oxidase							CTTCTGAACTTCTGTG,		(1) CTTCTGAACTTCTGTG,
CHLRE_01g000650v5	Cre01.g000650	AMX2, copper amine oxidase							AGAATCGAAAAGTCTC,		(1) AGAATCGAAAAGTCTC,
CHLRE_01g018950v5	Cre01.g018950	DHS1, deoxyhypusine synthase							CCTAATGATGTCACCAGT,		(1) CCTAATGATGTCACCAGT,
CHLRE_08g369800v5	Cre08.g369800	DHS2, deoxyhypusine synthase							CTGAATTCATGGCTGCCATAGCT,		(1) CTGAATTCATGGCTGCCATAGCT,
N METABOLISM									CTGAATTCTTAAGCATCTACGG,		(1) CTGAATTCTTAAGCATCTACGG,
Sequence ID	Phytozome ID	Gene/enzyme name and/or biological function							TTGAGTTGGCCCCTTAATCA,		(1) TTGAGTTGGCCCCTTAATCA,
CHLRE_09g410850v5	Cre09.g410850	NRT2.1, nitrate transporter							GATCGTGTTTCCTGCGATG,		(1) GATCGTGTTTCCTGCGATG,
CHLRE_09g410800v5	Cre09.g410800	NRT2.2, high affinity nitrate transporter							GACGTGTCGGTCCCACCT,		(1) GACGTGTCGGTCCCACCT,
CHLRE_13g569850v5	Cre13.g569850	AMT4, ammonium transporter							TTGACCCACGAAGGGGTAT,		(1) TTGACCCACGAAGGGGTAT,
CHLRE_09g396000v5	Cre09.g396000	NRT2.3, nitrate/nitrite transporter							AACACATGCACGTCAACTGG,		(1) AACACATGCACGTCAACTGG,
CHLRE_02g110800v5	Cre02.g110800	NRT2.6, nitrate/nitrite transporter							TTGTAATGCATGTATGAAGAAGATAAG,		(1) TTGTAATGCATGTATGAAGAAGATAAG,
CHLRE_09g410950v5	Cre09.g410950	NIT1, nitrate reductase							TCCACATGAGGCTTCAGACTTTT,		(1) TCCACATGAGGCTTCAGACTTTT,
CHLRE_09g410750v5	Cre09.g410750	NII1, nitrite reductase							AGCCAGGTGGTTGTTTGAAG,		(1) AGCCAGGTGGTTGTTTGAAG,
CHLRE_01g007950v5	Cre01.g007950	CYP55B1, nitric oxide reductase (NAD(P)(+), nitrous oxide-forming) / NOR // Nitric-oxide reductase (cytochrome c)							CCTGCCAATATCATGGTCCT,		(1) CCTGCCAATATCATGGTCCT,
CHLRE_16g691750v5	Cre16.g691750	AMI1, formamidase/acetamidase							CGAACTGACTCATTTACGGTTG,		(1) CGAACTGACTCATTTACGGTTG,
CHLRE_04g223100v5	Cre04.g223100	CAH1, carbonic anhydrase							GGTGACAGGTGATGAAAACAG,		(1) GGTGACAGGTGATGAAAACAG,
CHLRE_04g223050v5	Cre04.g223050	CAH2, carbonic anhydrase							ATGGCCTCGACATCTTCTGA,		(1) ATGGCCTCGACATCTTCTGA,
CHLRE_02g113200v5	Cre09.g410750	GLN1, glutamine synthetase							GCAAAATCTTCGACGCTCTC,		(1) GCAAAATCTTCGACGCTCTC,
CHLRE_12g530650v5	Cre12.g530650	GLN2, glutamine synthetase							GGTAAAGAGAGGGGCTAACAGA,		(1) GGTAAAGAGAGGGGCTAACAGA,
CHLRE_12g530600v5	Cre12.g530600	GLN3, glutamine synthetase							GCCCGCTCATAGTCTCAAAC,		(1) GCCCGCTCATAGTCTCAAAC,
CHLRE_03g207250v5	Cre03.g207250	GLN4, glutamine synthetase							ATCGGCACTAGACCACATCC,		(1) ATCGGCACTAGACCACATCC,
CHLRE_13g592200v5	Cre13.g592200	GSN1, glutamate synthase, NADH-dependent							TGCCAACTGACCAGATTGTT,		(1) TGCCAACTGACCAGATTGTT,
CHLRE_12g514050v5	Cre12.g514050	GSF1, ferredoxin-dependent glutamate synthase							TGCAATCTATAGGCGAGGTTC,		(1) TGCAATCTATAGGCGAGGTTC,
CHLRE_09g388800v5	Cre09.g388800	GDH1, glutamate dehydrogenase							GACTGCGTACATGCAG,		(1) GACTGCGTACATGCAG,
CHLRE_05g232150v5	Cre05.g232150	GDH2, glutamate dehydrogenase							GACTGCGTACATGCAGA,		(1) GACTGCGTACATGCAGA,
ALANINE AND ASPARTATE METABOLISM									GACTGCGTACATGCAGC,		(1) GACTGCGTACATGCAGC,
Sequence ID	Phytozome ID	Gene/enzyme name and/or biological function							GACTGCGTACATGCAGG,		(1) GACTGCGTACATGCAGG,
CHLRE_02g079700v5	Cre02.g079700	PYR2, aspartate carbamoyltransferase							GACTGCGTACATGCAGT,		(1) GACTGCGTACATGCAGT,
CHLRE_01g004300v5	Cre01.g004300	ASN1, asparagine synthase							CAATCTCCCCCTCCA,		(1) CAATCTCCCCCTCCA,
CHLRE_06g294650v5	Cre06.g294650	AGT1, alanine-glyoxylate transaminase							CTTTGCAGCTTACCAACC,		(1) CTTTGCAGCTTACCAACC,
CHLRE_03g182800v5	Cre03.g182800	AGT2, alanine-glyoxylate transaminase							CCATCCCCATTTGCC,		(1) CCATCCCCATTTGCC,
CHLRE_01g005150v5	Cre01.g005150	SGA1, serine glyoxylate aminotransferase							GATAACAAGTGCAG,		(1) GATAACAAGTGCAG,
CHLRE_10g451950v5	Cre10.g451950	AAT1, alanine aminotransferase							GACGACATACTCTTTCTGATGCAATCC,		(1) GACGACATACTCTTTCTGATGCAATCC,
CHLRE_06g284700v5	Cre06.g284700	AAT2, alanine aminotransferase							CATTTGACTTTATGCAAACATCTCTGATCC,		(1) CATTTGACTTTATGCAAACATCTCTGATCC,
CHLRE_17g734100v5	Cre17.g734100	adenylosuccinate synthase / succinoadenylic kinosynthetase							CGATGAAGAGAGTGCATGTGGC,		(1) CGATGAAGAGAGTGCATGTGGC,
CHLRE_09g416050v5	Cre09.g416050	AGS1, argininosuccinate synthase							GAAGAAATCAGCAAC,		(1) GAAGAAATCAGCAAC,
CHLRE_01g021251v5	Cre01.g021251	ARG7, argininosuccinate lyase							CCATCCCCATTATTC,		(1) CCATCCCCATTATTC,
CHLRE_02g096350v5	Cre02.g096350	DAO1, D-amino-acid oxidase, FAD-containing							CAATCCCTAATTCTTAGG,		(1) CAATCCCTAATTCTTAGG,
CHLRE_12g528450v5	Cre12.g528450	ASO1, L-aspartate oxidase							GTTGAATGAGTAGGCAG,		(1) GTTGAATGAGTAGGCAG,
CHLRE_09g387726v5	Cre09.g387726	ASAT1, aspartate aminotransferase							CCAGTCCCACTATTC,		(1) CCAGTCCCACTATTC,
CHLRE_02g097900v5	Cre02.g097900	ASAT3, aspartate aminotransferase							GAAGAAATTTGCAACTGC,		(1) GAAGAAATTTGCAACTGC,
CHLRE_06g257950v5	Cre06.g257950	ASAT4, aspartate aminotransferase							CCATCCCCATGTGCC,		(1) CCATCCCCATGTGCC,
CHLRE_11g467717v5	Cre11.g467717	omega-amidase							GAGAACAAATGCAGTACC,		(1) GAGAACAAATGCAGTACC,
CHLRE_12g507558v5	Cre12.g507558	omega-amidase							CCGCATTGTTGTGTTTGCCAT,		(1) CCGCATTGTTGTGTTTGCCAT,
CHLRE_02g146250v5	Cre02.g146250	NFS1, cysteine desulfurase							GTTGCGGGTTTATTCCTA,		(1) GTTGCGGGTTTATTCCTA,
CHLRE_12g525650v5	Cre12.g525650	SUFS1, group II cysteine desulfurase							GTGATCATCCCTAGAAGTACT,		(1) GTGATCATCCCTAGAAGTACT,
CHLRE_12g499600v5	Cre12.g499600	CSD5, cysteine desulfurase							CTGCCAACCTTTTGACATTGTGA,		(1) CTGCCAACCTTTTGACATTGTGA,
CHLRE_16g680700v5	Cre16.g680700	aluminium induced protein (DUF3700)							GGGTCTGGAGGGGAAGATTGT,		(1) GGGTCTGGAGGGGAAGATTGT,
CHLRE_09g391171v5	Cre09.g391171	asparagine synthase (glutamine-hydrolyzing) / glutamine-dependent asparagine synthetase							TCTGCTTTTGATGACCTTCT,		(1) TCTGCTTTTGATGACCTTCT,
CHLRE_10g425300v5	Cre10.g425300	asparagine synthase (glutamine-hydrolyzing) / glutamine-dependent asparagine synthetase							CTTTGTAATTCCTTTTGGTGCATCTT,		(1) CTTTGTAATTCCTTTTGGTGCATCTT,
CHLRE_06g278249v5	Cre06.g278249	AST5, putative aspartate aminotransferase							AAGAAATGGTGAGCTTTGAATTTTGTTG,		(1) AAGAAATGGTGAGCTTTGAATTTTGTTG,
CHLRE_02g147302v5	Cre02.g147302	aspartate transaminase / transaminase A // aspartate-prephenate aminotransferase / prephenate transaminase // glutamate-prephenate aminotransferase / prephenate transaminase							CACTGGTGACATCATTAGGAGTAGATTT,		(1) CACTGGTGACATCATTAGGAGTAGATTT,
TCA CYCLE									GGAGGGGGAGATTTGTAGAGTCCATA,		(1) GGAGGGGGAGATTTGTAGAGTCCATA,
Sequence ID	Phytozome ID	Gene/enzyme name and/or biological function							TATGGAACAGACACTTTGG,		(1) TATGGAACAGACACTTTGG,
CHLRE_12g537200v5	Cre12.g537200	OGD1, 2-oxoglutarate dehydrogenase, E1 subunit							CCCTGCAGATTGTGGGGTCCATCCC,		(1) CCCTGCAGATTGTGGGGTCCATCCC,
CHLRE_03g193850v5	Cre03.g193850	SCLA1, succinyl-CoA ligase alpha chain							CCGTGCAGGGAGATTTGTGGAGTCC,		(1) CCGTGCAGGGAGATTTGTGGAGTCC,
CHLRE_17g703700v5	Cre17.g703700	SCLB1, succinate-coa ligase beta chain							TTTGGCTCATTTGCCCCTTC,		(1) TTTGGCTCATTTGCCCCTTC,
CHLRE_01g021251v5	Cre01.g021251	ARG7, argininosuccinate lyase							GGCTCTCCCCAACCAAAATC,		(1) GGCTCTCCCCAACCAAAATC,
CHLRE_14g619133v5	Cre14.g619133	SDH1, succinate dehydrogenase (ubiquinone) flavoprotein subunit							ACACTGCAATGCAATCAGCA,		(1) ACACTGCAATGCAATCAGCA,
CHLRE_06g264200v5	Cre06.g264200	SDH2, iron-sulfur subunit of mitochondrial succinate dehydrogenase							CATTGCCTTGTGCCATCAGT,		(1) CATTGCCTTGTGCCATCAGT,
CHLRE_01g020350v5	Cre01.g020350	SDH3, succinate dehydrogenase subunit b560							GTTGCTGTCGCTCTTTCACA,		(1) GTTGCTGTCGCTCTTTCACA,
CHLRE_05g241850v5	Cre05.g241850	ACLA1, ATP citrate lyase, subunit A							GCTTCTTGCCGAGCTACATC,		(1) GCTTCTTGCCGAGCTACATC,
CHLRE_12g514750v5	Cre12.g514750	CIS1, citrate synthase, mitochondrial							CAGCGTCCATGGGGTAAATG,		(1) CAGCGTCCATGGGGTAAATG,
CHLRE_03g149100v5	Cre03.g149100	CIS2, citrate synthase, glyoxysomal/microbody form							GCAGCTTCTTCTGCAGTGTT,		(1) GCAGCTTCTTCTGCAGTGTT,
CHLRE_17g728800v5	Cre17.g728800	IDH1, isocitrate dehydrogenase, NAD-dependent							CCCATGAGAACTTTCTTCCCTTCAGA,		(1) CCCATGAGAACTTTCTTCCCTTCAGA,
CHLRE_02g143250v5	Cre02.g143250	IDH2, isocitrate dehydrogenase, NAD-dependent							GCTTGCCTCTTTCAACTTGGAGC,		(1) GCTTGCCTCTTTCAACTTGGAGC,
CHLRE_10g451950v5	Cre10.g451950	AAT1, alanine aminotransferase							CCAACAAGGATTACACAAGG,		(1) CCAACAAGGATTACACAAGG,
CHLRE_06g284700v5	Cre06.g284700	AAT2, alanine aminotransferase							GATTCTTTGACTTCCCACGAG,		(1) GATTCTTTGACTTCCCACGAG,
CHLRE_09g387726v5	Cre09.g387726	ASAT1, aspartate aminotransferase							TTCGTGGGCCTGTAAAGAAC,		(1) TTCGTGGGCCTGTAAAGAAC,
CHLRE_02g097900v5	Cre02.g097900	ASAT3, aspartate aminotransferase							GTCATTCTTGGCTCTCAGGAT,		(1) GTCATTCTTGGCTCTCAGGAT,
CHLRE_02g141400v5	Cre02.g141400	PCK1, phosphoenolpyruvate carboxykinase							CCATTCGATCCTACCTTGCT,		(1) CCATTCGATCCTACCTTGCT,
CHLRE_07g337650v5	Cre07.g337650	PDC1, mitochondrial pyruvate dehydrogenase complex, E1 component, alpha subunit							CTTACAAACAGTGCTTCTCC,		(1) CTTACAAACAGTGCTTCTCC,
CHLRE_07g337700v5	Cre07.g337700	rhodanese domain-containing protein							CCTGATTGCACTAGCAGCTC,		(1) CCTGATTGCACTAGCAGCTC,
CHLRE_16g677026v5	Cre16.g677026	PDH1, pyruvate dehydrogenase E1 beta subunit							ATCTCAGGAGAAGTACATTGAACG,		(1) ATCTCAGGAGAAGTACATTGAACG,
CHLRE_03g194850v5	Cre03.g194850	MDN1, NAD-dependent malate dehydrogenase, chloroplastic							CTCAACTTTAGATGACCAGCAAG,		(1) CTCAACTTTAGATGACCAGCAAG,
CHLRE_10g423250v5	Cre10.g423250	MDN2, NAD-dependent malate dehydrogenase							GACAAATCAATGGCTGACTGTGAA,		(1) GACAAATCAATGGCTGACTGTGAA,
CHLRE_02g145800v5	Cre02.g145800	MDN3, NAD-dependent malate dehydrogenase							GGCCCAGCTCAGCAGATATTGGGT,		(1) GGCCCAGCTCAGCAGATATTGGGT,
CHLRE_12g483950v5	Cre12.g483950	MDN4, malate dehydrogenase 4							AGAGGAGGAAGCAGCATCAG,		(1) AGAGGAGGAAGCAGCATCAG,
CHLRE_07g343700v5	Cre07.g343700	OGD2, dihydrolipoamide succinyltransferase, oxoglutarate dehydrogenase E2 component							TCTTCCCACCAGCAAGAAAT,		(1) TCTTCCCACCAGCAAGAAAT,
CHLRE_01g016514v5	Cre01.g016514	DLD2, disulfide oxidoreductase // subfamily not named							TGAGGACTACCAACAGCTTCC,		(1) TGAGGACTACCAACAGCTTCC,
CHLRE_18g749847v5	Cre18.g749847	DLD1, dihydrolipoyl dehydrogenase							CAGCAAATGAAATTGGCATC,		(1) CAGCAAATGAAATTGGCATC,
CHLRE_01g042750v5	Cre01.g042750	ACH1, aconitate hydratase							CACCCTTCGTATTACCGC,		(1) CACCCTTCGTATTACCGC,
CHLRE_06g254400v5	Cre06.g254400	FUM1, fumarate hydratase							AAGGAGGTGATCCAGCC,		(1) AAGGAGGTGATCCAGCC,
CHLRE_01g020223v5	Cre01.g020223	FUM2, fumarate hydratase							AGAGTTTGATCCTGGCTCAG,		(1) AGAGTTTGATCCTGGCTCAG,
CHLRE_06g268750v5	Cre06.g268750	MME1, malate dehydrogenase, decarboxylating							GGITGTGAYCCNAAVGCNGA,		(1) GGITGTGAYCCNAAVGCNGA,
CHLRE_17g744597v5	Cre17.g744597	domain of unknown function (DUF4750) (DUF4750)							GCNVTITAYGGNAARGGNGG,		(1) GCNVTITAYGGNAARGGNGG,
CHLRE_07g343433v5	Cre07.g343433	OGD4, dihydrolipoamide succinyltransferase							GCRTAIABNGCCATCATYTC,		(1) GCRTAIABNGCCATCATYTC,
CHLRE_02g088600v5	Cre02.g088600	ACLB1, ATP citrate lyase, subunit B							CCTACGGGIGGCIGCA,		(1) CCTACGGGIGGCIGCA,
CHLRE_04g214500v5	Cre04.g214500	IDH3, isocitrate dehydrogenase, NADP-dependent							CCGICIATTITTTIAGTTT,		(1) CCGICIATTITTTIAGTTT,
CHLRE_06g258700v5	Cre06.g258700	PYC1, pyruvate carboxylase							DAGGTTGTATTAAGGTTTCGATCG,		(1) DAGGTTGTATTAAGGTTTCGATCG,
CHLRE_02g099850v5	Cre02.g099850	PDC2, pyruvate dehydrogenase, E1 component, alpha subunit							DGCGTGGACCTGGAATGACTA,		(1) DGCGTGGACCTGGAATGACTA,
CHLRE_03g194200v5	Cre03.g194200	PDH2, pyruvate dehydrogenase E1 beta subunit							ACACTTCACGTCTGCCACA,		(1) ACACTTCACGTCTGCCACA,
CHLRE_09g386735v5	Cre09.g386735	DLA1, dihydrolipoamide acetyltransferase							GAGTTGCTTTGCTCTCGGC,		(1) GAGTTGCTTTGCTCTCGGC,
CHLRE_03g158900v5	Cre03.g158900	DLA2, dihydrolipoamide acetyltransferase, possibly plastidic							DAAAAGAGAAGGTGTTTTTTATGGA,		(1) DAAAAGAGAAGGTGTTTTTTATGGA,
CHLRE_06g252550v5	Cre06.g252550	DLA3, dihydrolipoamide acetyltransferase							DGCAAAAGCACTAAAAATTAAATA,		(1) DGCAAAAGCACTAAAAATTAAATA,
GLYOXYLATE CYCLE									TCCTCCGCTTATTGATATGC,		(1) TCCTCCGCTTATTGATATGC,
Sequence ID	Phytozome ID	Gene/enzyme name and/or biological function							TCCGTAGGTGAACCTGCGG,		(1) TCCGTAGGTGAACCTGCGG,
CHLRE_03g144807v5	Cre03.g144807	MAS1, malate synthase							CAGGACTGGATCATCTCCTTCC,		(1) CAGGACTGGATCATCTCCTTCC,
CHLRE_06g268750v5	Cre06.g268750	MME1, malate dehydrogenase, decarboxylating							TGCGACCAGATCGGCTG,		(1) TGCGACCAGATCGGCTG,
CHLRE_17g744597v5	Cre17.g744597	domain of unknown function (DUF4750) (DUF4750)							CGTGCTCCACCATGTTGACGAAG,		(1) CGTGCTCCACCATGTTGACGAAG,
CHLRE_03g194850v5	Cre03.g194850	MDN1, NAD-dependent malate dehydrogenase, chloroplastic							CCACTGGCTCACGCTAGGAAC,		(1) CCACTGGCTCACGCTAGGAAC,
CHLRE_10g423250v5	Cre10.g423250	MDN2, NAD-dependent malate dehydrogenase							TTGGATCCTGTTGACTTGGTTTG,		(1) TTGGATCCTGTTGACTTGGTTTG,
CHLRE_02g145800v5	Cre02.g145800	MDN3, NAD-dependent malate dehydrogenase							CACCTGTTGACTTGGTTTGGTTGG,		(1) CACCTGTTGACTTGGTTTGGTTGG,
CHLRE_12g483950v5	Cre12.g483950	MDN4, malate dehydrogenase 4							GGCAATACTCCACATCACCA,		(1) GGCAATACTCCACATCACCA,
CHLRE_12g514750v5	Cre12.g514750	CIS1, citrate synthase, mitochondrial							CCTTACGCTGAAGAGATGCT,		(1) CCTTACGCTGAAGAGATGCT,
CHLRE_03g149100v5	Cre03.g149100	CIS2, citrate synthase, glyoxysomal/microbody form							ATGGCCTCGACATCTTCT,		(1) ATGGCCTCGACATCTTCT,
CHLRE_01g042750v5	Cre01.g042750	ACH1, aconitate hydratase							GAAGGAAGGCTGCCAAGG,		(1) GAAGGAAGGCTGCCAAGG,
CHLRE_06g282800v5	Cre06.g282800	ICL1, isocitrate lyase							AGCGGCGGCAAGAGCATC,		(1) AGCGGCGGCAAGAGCATC,
CHLRE_01g071662v5	Cre01.g071662	ACS1, acetyl-CoA synthetase/ligase							CATAGCTCACCTACTCTACC,		(1) CATAGCTCACCTACTCTACC,
CHLRE_01g055408v5	Cre01.g055408	acetyl-CoA synthetase (ACSS, acs)							CAAGAAAGCTGGGTCACTACAATATCGCTCA,		(1) CAAGAAAGCTGGGTCACTACAATATCGCTCA,
CHLRE_07g353450v5	Cre07.g353450	ACS3, acetyl-CoA synthetase/ligase							TACAAAAAGCAGGCTTCACACCATCCCCATTTGC,		(1) TACAAAAAGCAGGCTTCACACCATCCCCATTTGC,
CHLRE_02g146050v5	Cre02.g146050	ATO2, acetyl-CoA acyltransferase							CCTACGGCAAGCTGACC,		(1) CCTACGGCAAGCTGACC,
CHLRE_03g171300v5	Cre03.g171300	GYX1, glycolate oxidase							CGCTTCTCGTTGGGG,		(1) CGCTTCTCGTTGGGG,
CHLRE_09g417150v5	Cre09.g417150	CAT1, catalase							GGGGACAAGTTTGTACAAAAAAGCAGGCT,		(1) GGGGACAAGTTTGTACAAAAAAGCAGGCT,
CHLRE_01g005150v5	Cre01.g005150	SGA1, serine glyoxylate aminotransferase							GGGGACCACTTTGTACAAGAAAGCTGGGT,		(1) GGGGACCACTTTGTACAAGAAAGCTGGGT,
CHLRE_06g294650v5	Cre06.g294650	AGT1, alanine-glyoxylate transaminase							AGCCTGCTTTTTTGTA,		(1) AGCCTGCTTTTTTGTA,
FATTY ACID METABOLISM									TACAAAAAAGCAGGCTTGCA,		(1) TACAAAAAAGCAGGCTTGCA,
Sequence ID	Phytozome ID	Gene/enzyme name and/or biological function							ACCCAGCTTTCTTG,		(1) ACCCAGCTTTCTTG,
CHLRE_08g359350v5	Cre08.g359350	CARB1, biotin carboxylase							CAAGAAAGCTGGGTTGCA,		(1) CAAGAAAGCTGGGTTGCA,
CHLRE_12g484000v5	Cre12.g484000	BCX1, acetyl-CoA carboxylase beta-carboxyltransferase subunit beta							CAAGAAAGCTGGGT,		(1) CAAGAAAGCTGGGT,
CHLRE_12g519100v5	Cre12.g519100	ACC1, acetyl-CoA carboxylase							GATCACCCAGCTTTCTTG,		(1) GATCACCCAGCTTTCTTG,
CHLRE_17g715250v5	Cre17.g715250	BCC1, acetyl-CoA biotin carboxyl carrier							TACAAAAAAGCAGGCTTCACATCCTACGCCCACACCT,		(1) TACAAAAAAGCAGGCTTCACATCCTACGCCCACACCT,
CHLRE_04g216950v5	Cre04.g216950	beta-ketoacyl-[acyl-carrier-protein] synthase III / KASIII							CAAGAAAGCTGGGTAATACCTATATCACAAGATTGTAAG,		(1) CAAGAAAGCTGGGTAATACCTATATCACAAGATTGTAAG,
CHLRE_14g621650v5	Cre14.g621650	MCT1, malonyl-CoA:acyl-carrier-protein transacylase							TACAAAAAAGCAGGCTTCACAAAGTTGGAAACTAAAAGTTG,		(1) TACAAAAAAGCAGGCTTCACAAAGTTGGAAACTAAAAGTTG,
CHLRE_02g088250v5	Cre02.g088250	MCT2, malonyl-CoA:acyl-carrier-protein transacylase							TACAAAAAAGCAGGCTTCACACTCTGATTAGAGTGTCCT,		(1) TACAAAAAAGCAGGCTTCACACTCTGATTAGAGTGTCCT,
CHLRE_29g757897v5	Cre29.g757897	[acyl-carrier-protein] S-malonyltransferase / MCAT							CAAGAAAGCTGGGTTATATAAAAGCAAATGTCAC,		(1) CAAGAAAGCTGGGTTATATAAAAGCAAATGTCAC,
CHLRE_11g467723v5	Cre11.g467723	KAS1, 3-ketoacyl-CoA-synthase component of plastidic multimeric fatty acid synthase							TACAAAAAAGCAGGCTTCACAAGGACGGCCGCTCCACG,		(1) TACAAAAAAGCAGGCTTCACAAGGACGGCCGCTCCACG,
CHLRE_07g335300v5	Cre07.g335300	KAS2, 3-ketoacyl-ACP-synthase							CAAGAAAGCTGGGTGTAGTAGGAGGGGTTATAACCTCAG,		(1) CAAGAAAGCTGGGTGTAGTAGGAGGGGTTATAACCTCAG,
CHLRE_10g438050v5	Cre10.g438050	KAS3, similar to 3-ketoacyl-CoA-synthase							CAAGAAAGCTGGGTTTGTCTGTGAAACCTCACTC,		(1) CAAGAAAGCTGGGTTTGTCTGTGAAACCTCACTC,
CHLRE_03g172000v5	Cre03.g172000	KAR1, 3-oxoacyl-[acyl-carrier protein] reductase							GTGCTCAGTGGTGGCTCAAC,		(1) GTGCTCAGTGGTGGCTCAAC,
CHLRE_03g213313v5	Cre03.g213313	3-oxoacyl-[acyl-carrier-protein] reductase							GGGGACAAGTTTGTACAAAAAAGCAG,		(1) GGGGACAAGTTTGTACAAAAAAGCAG,
CHLRE_03g208050v5	Cre03.g208050	HAD1, 3-hydroxyacyl-[acyl-carrier-protein] dehydratase							GGGGACCACTTTGTACAAGAAAGCTG,		(1) GGGGACCACTTTGTACAAGAAAGCTG,
CHLRE_06g294950v5	Cre06.g294950	ENR1, enoyl-[acyl-carrier protein] reductase							GATGTCGACATGGCTGCCATAGCTTC,		(1) GATGTCGACATGGCTGCCATAGCTTC,
CHLRE_01g035350v5	Cre01.g035350	mitochondrial trans-2-enoyl-CoA reductase (MECR, NRBF1)							AGACTAGTAGCATCTACGGTTTCAGC,		(1) AGACTAGTAGCATCTACGGTTTCAGC,
CHLRE_14g630883v5	Cre14.g630883	acyl-[acyl-carrier-protein] desaturase							CTTATAGACCCTCAATTCTGATTTC,		(1) CTTATAGACCCTCAATTCTGATTTC,
CHLRE_17g701700v5	Cre17.g701700	FAB2, plastid acyl-ACP desaturase							CATCCATCTGCTATAGAGGTAG,		(1) CATCCATCTGCTATAGAGGTAG,
CHLRE_06g256750v5	Cre06.g256750	FAT1, acyl carrier protein thioesterase, putative							GGTGAGTTGTTTACCCAAC		(1) GGTGAGTTGTTTACCCAAC
CHLRE_03g182050v5	Cre03.g182050	protein ACS-13, isoform C							TCG,		(1) TCG,
CHLRE_06g299800v5	Cre06.g299800	LCL1, long-chain-fatty-acid-CoA ligase							GGAACTCTAGATATGCATCATTGTC,		(1) GGAACTCTAGATATGCATCATTGTC,
CHLRE_12g507400v5	Cre12.g507400	CGL105, predicted protein							TCATCCCAGCCCGCTCCA,		(1) TCATCCCAGCCCGCTCCA,
CHLRE_13g566650v5	Cre13.g566650	long chain acyl-CoA synthetase 2							GTCGTCACCGGCAAGTGGAT,		(1) GTCGTCACCGGCAAGTGGAT,
CHLRE_02g145200v5	Cre02.g145200	malonyl-CoA decarboxylase / malonyl-CoA carboxy-lyase							GGCCCATGAGGCCCATGTATG,		(1) GGCCCATGAGGCCCATGTATG,
GLYCOLYSIS									CCATACATGGGCCACATGGGCC,		(1) CCATACATGGGCCACATGGGCC,
Sequence ID	Phytozome ID	Gene/enzyme name and/or biological function							TGGAGCGGGCTGGGATGA,		(1) TGGAGCGGGCTGGGATGA,
CHLRE_03g175400v5	Cre03.g175400	PGI1, phosphoglucose isomerase							TGTCTTGGTACCCTAGAGTGT,		(1) TGTCTTGGTACCCTAGAGTGT,
CHLRE_06g262900v5	Cre06.g262900	PFK1, phosphofructokinase							AAACAAGCACCGAAGCGCTCAA,		(1) AAACAAGCACCGAAGCGCTCAA,
CHLRE_12g510650v5	Cre12.g510650	FBP2, fructose-1,6-bisphosphatase							GAATTCGCACTTACTGAACTTTGC,		(1) GAATTCGCACTTACTGAACTTTGC,
CHLRE_01g006950v5	Cre01.g006950	FBA1, fructose-1,6-bisphosphate aldolase							GATCAGTCGTTGCGGATGT,		(1) GATCAGTCGTTGCGGATGT,
CHLRE_02g093450v5	Cre02.g093450	FBA2, fructose-1,6-bisphosphate aldolase							TGAAAGGATCAAGATGCCCAAGAG,		(1) TGAAAGGATCAAGATGCCCAAGAG,
CHLRE_12g556600v5	Cre12.g556600	GAPN1, glyceraldehyde 3-phosphate dehydrogenase, nonphosphorylating							TGAAAGCATCTAGGCCCCG,		(1) TGAAAGCATCTAGGCCCCG,
CHLRE_06g272050v5	Cre06.g272050	GPM1, phosphoglycerate mutase, 2,3-bisphosphoglycerate-independent							CTCACCAATCATTGACATCTCGA,		(1) CTCACCAATCATTGACATCTCGA,
CHLRE_12g513200v5	Cre12.g513200	PGH1, enolase							GACACTTGAAGAGCATCCAAAAG,		(1) GACACTTGAAGAGCATCCAAAAG,
CHLRE_02g147900v5	Cre02.g147900	PYK5, pyruvate kinase							AACCTGGTTGATCCTGCCAGT,		(1) AACCTGGTTGATCCTGCCAGT,
CHLRE_06g280950v5	Cre06.g280950	PYK2, pyruvate kinase							TGATCCTTCTGCAGGTTCACCTAC,		(1) TGATCCTTCTGCAGGTTCACCTAC,
CHLRE_12g533550v5	Cre12.g533550	PYK1, pyruvate kinase							AGAGTTTGATCMTGGCTCAG,		(1) AGAGTTTGATCMTGGCTCAG,
GLYCEROL-3P SHUTTLE AND TAG SYNTHESIS									ACGGYTACCTTGTTACGACTT,		(1) ACGGYTACCTTGTTACGACTT,
Sequence ID	Phytozome ID	Gene/enzyme name and/or biological function							TTCCGGTTGATCCYGCCGGA,		(1) TTCCGGTTGATCCYGCCGGA,
CHLRE_01g053000v5	Cre01.g053000	GPD2, glycerol-3-phosphate dehydrogenase/dihydroxyacetone-3-phosphate reductase							GTAAAACGACGGCCAG,		(1) GTAAAACGACGGCCAG,
CHLRE_09g398289v5	Cre09.g398289	1-acyl-sn-glycerol-3-phosphate acyltransferase (plsC)							CAGGAAACAGCTATGAC,		(1) CAGGAAACAGCTATGAC,
CHLRE_10g421700v5	Cre10.g421700	GPD4, glycerol-3-phosphate dehydrogenase/dihydroxyacetone-3-phosphate reductase							CCCGCCTCGTGCTCGTCTCT,		(1) CCCGCCTCGTGCTCGTCTCT,
CHLRE_02g106400v5	Cre02.g106400	PDAT1, lecithin:cholesterol acyltransferase							TCCTCCCAGCCAACATCACGGA,		(1) TCCTCCCAGCCAACATCACGGA,
CHLRE_01g000300v5	Cre01.g000300	GDP8, glycerophosphoryl diester phosphodiesterase family protein							TCCCGGTCCCGTTCCCTTCC,		(1) TCCCGGTCCCGTTCCCTTCC,
CALVIN CYCLE									TCGGTGCTCTCCCCTGCGAA,		(1) TCGGTGCTCTCCCCTGCGAA,
Sequence ID	Phytozome ID	Gene/enzyme name and/or biological function							GGGCCGATCGATTCTGGCCG,		(1) GGGCCGATCGATTCTGGCCG,
CHLRE_02g080200v5	Cre02.g080200	TRK1, transketolase							AACGTGTGCTCGCTCCCTGC,		(1) AACGTGTGCTCGCTCCCTGC,
CHLRE_03g185550v5	Cre03.g185550	SEBP1, sedoheptulose-1,7-bisphosphatase							GCCGGGGACGAATGGCTGAGG,		(1) GCCGGGGACGAATGGCTGAGG,
CHLRE_03g187450v5	Cre03.g187450	RPI1, ribose-5-phosphate isomerase							TGGATCTGAACGTTCTCTTCACGCA,		(1) TGGATCTGAACGTTCTCTTCACGCA,
CHLRE_12g554800v5	Cre12.g554800	PRK1, phosphoribulokinase, chloroplast precursor							GCTGGCAGGGAATGTTGGGTGT,		(1) GCTGGCAGGGAATGTTGGGTGT,
CHLRE_02g120150v5	Cre02.g120150	RBCS2, ribulose-1,5-bisphosphate carboxylase/oxygenase small subunit 2							GCAGGGAGCGAGCACACGTT,		(1) GCAGGGAGCGAGCACACGTT,
AMINO ACID CATABOLISM-RELATED									GCTGCAGGCAAGGGCCAGG,		(1) GCTGCAGGCAAGGGCCAGG,
Sequence ID	Phytozome ID	Gene/enzyme name and/or biological function							CCTGGCCCTTGCCTGCACC,		(1) CCTGGCCCTTGCCTGCACC,
CHLRE_09g387726v5	Cre09.g387726	ASAT1, aspartate aminotransferase							AAGCTCTTGCCAGGATTGCT,		(1) AAGCTCTTGCCAGGATTGCT,
CHLRE_02g097900v5	Cre02.g097900	ASAT3, aspartate aminotransferase							ACGACCTTGCCTCTCTGTTG,		(1) ACGACCTTGCCTCTCTGTTG,
CHLRE_06g257950v5	Cre06.g257950	ASAT4, aspartate aminotransferase							GGCCGAGTTCTCCCATGATT,		(1) GGCCGAGTTCTCCCATGATT,
CHLRE_12g551352v5	Cre12.g551352	LAO1, periplasmic L-amino acid oxidase, catalytic subunit, partial							TCAACTTGTGAGGGAGAGCA,		(1) TCAACTTGTGAGGGAGAGCA,
CHLRE_09g402515v5	Cre09.g402515	AMX1, copper amine oxidase							CAATCGCTGTCGATGGTGGC,		(1) CAATCGCTGTCGATGGTGGC,
CHLRE_01g000650v5	Cre01.g000650	AMX2, copper amine oxidase							CTGGCTGTATCCGTACAGAGG,		(1) CTGGCTGTATCCGTACAGAGG,
CHLRE_13g572750v5	Cre13.g572750	AMX3, copper amine oxidase, amiloride-sensitive							GGCGGCTAGGGTCTCCGTGAC,		(1) GGCGGCTAGGGTCTCCGTGAC,
CHLRE_02g079700v5	Cre02.g079700	PYR2, aspartate carbamoyltransferase							TTTGAGGGCCTACATCAGCT,		(1) TTTGAGGGCCTACATCAGCT,
CHLRE_06g294650v5	Cre06.g294650	AGT1, alanine-glyoxylate transaminase						-	CCAACAGGATTTGCAGAAGG,		(1) CCAACAGGATTTGCAGAAGG,
CHLRE_03g182800v5	Cre03.g182800	AGT2, alanine-glyoxylate transaminase							CTTATGGGATGGTTAAAAGAATA,		(1) CTTATGGGATGGTTAAAAGAATA,
CHLRE_01g005150v5	Cre01.g005150	SGA1, serine glyoxylate aminotransferase							CAGCGGATGTCGTGCTATGAT,		(1) CAGCGGATGTCGTGCTATGAT,
CHLRE_10g451950v5	Cre10.g451950	AAT1, alanine aminotransferase							GGGATGCTCCACTGGATTCA,		(1) GGGATGCTCCACTGGATTCA,
CHLRE_06g284700v5	Cre06.g284700	AAT2, alanine aminotransferase							CAATTTCAAAGTTTGGTAGAGTAGGTGAGC,		(1) CAATTTCAAAGTTTGGTAGAGTAGGTGAGC,
CHLRE_01g053300v5	Cre01.g053300	AIH1, agmatine iminohydrolase							GAACAAATACACTACCCTCCAAATATGCT,		(1) GAACAAATACACTACCCTCCAAATATGCT,
CHLRE_01g009350v5	Cre01.g009350	AIH2, agmatine iminohydrolase							TACAAAAAAGCAGGCTGCTGACCAAGGTGTAC,		(1) TACAAAAAAGCAGGCTGCTGACCAAGGTGTAC,
CHLRE_01g036850v5	Cre01.g036850	PDY1, proline dehydrogenase							CAAGAAAGCTGGGTTTCCCACCTCACTACAATATCGC,		(1) CAAGAAAGCTGGGTTTCCCACCTCACTACAATATCGC,
CHLRE_16g648350v5	Cre16.g648350	PDY2, proline dehydrogenase							AAGACAAGTTTGAGCTATGCA,		(1) AAGACAAGTTTGAGCTATGCA,
CHLRE_10g424900v5	Cre10.g424900	PFH1, prolyl 4-hydroxylase 1							TTGGCACAAAGTTATTCAAAG,		(1) TTGGCACAAAGTTATTCAAAG,
CHLRE_10g428500v5	Cre10.g428500	PFH2, prolyl 4-hydroxylase 2							TGTCAAGCTGACCTGCAAACACG,		(1) TGTCAAGCTGACCTGCAAACACG,
CHLRE_10g443050v5	Cre10.g443050	PFH3, prolyl 4-hydroxylase 3							TGCCTCTTCTTACGGCTTTCTGTGT,		(1) TGCCTCTTCTTACGGCTTTCTGTGT,
CHLRE_10g459900v5	Cre10.g459900	PFH4, prolyl 4-hydroxylase 4							CACCATGGCTTCCTCCGCTGGATTGGCTGCAATT,		(1) CACCATGGCTTCCTCCGCTGGATTGGCTGCAATT,
CHLRE_01g014650v5	Cre01.g014650	PFH5, prolyl 4-hydroxylase 5							CTTTTCAAGAAGAAGCACTGAATTTGAGC,		(1) CTTTTCAAGAAGAAGCACTGAATTTGAGC,
CHLRE_11g481200v5	Cre11.g481200	PFH6, prolyl 4-hydroxylase 6							CACCATGGCTGGATTGGCTGCAATT,		(1) CACCATGGCTGGATTGGCTGCAATT,
CHLRE_14g626200v5	Cre14.g626200	PFH7, prolyl 4-hydroxylase 7							CTTTTCAAGAAGAAGCACTG,		(1) CTTTTCAAGAAGAAGCACTG,
CHLRE_02g081600v5	Cre02.g081600	PFH8, prolyl 4-hydroxylase 8							CACCATGTCTCAGGAGAAGTACATTG,		(1) CACCATGTCTCAGGAGAAGTACATTG,
CHLRE_02g084400v5	Cre02.g084400	PFH9, prolyl 4-hydroxylase 9							TTCCCAATGTTCCTTTCCAGG,		(1) TTCCCAATGTTCCTTTCCAGG,
CHLRE_02g084450v5	Cre02.g084450	PFH10, prolyl 4-hydroxylase 10							CACCATGGCTTCCTCCGAGAAGTACATTGAACGT,		(1) CACCATGGCTTCCTCCGAGAAGTACATTGAACGT,
CHLRE_03g160200v5	Cre03.g160200	PFH12, prolyl 4-hydroxylase 12							TTCCCAATGTTCCTTTCCAGGATTTTCAAG,		(1) TTCCCAATGTTCCTTTCCAGGATTTTCAAG,
CHLRE_03g179500v5	Cre03.g179500	PFH13, prolyl 4-hydroxylase 13							ACGCACAATCCCACTATCCTTC,		(1) ACGCACAATCCCACTATCCTTC,
CHLRE_04g217931v5	Cre04.g217931	PFH14, prolyl 4-hydroxylase 14							TCTTCTTCGTCTTACACATCACTTGTC,		(1) TCTTCTTCGTCTTACACATCACTTGTC,
CHLRE_05g244700v5	Cre05.g244700	PFH15, prolyl 4-hydroxylase 15							GAGGTGAAACTGGCAGCCCCTTTG,		(1) GAGGTGAAACTGGCAGCCCCTTTG,
CHLRE_08g369300v5	Cre08.g369300	PFH16, prolyl 4-hydroxylase 16							TGAACAAGATGGATTGCACGC,		(1) TGAACAAGATGGATTGCACGC,
CHLRE_16g694850v5	Cre16.g694850	NGS1, N-acetylglutamate synthase							CAAAAACCACCAACTTCCCCTCG,		(1) CAAAAACCACCAACTTCCCCTCG,
CHLRE_06g308500v5	Cre06.g308500	CMP2, carbamoyl phosphate synthase, small subunit							GCATCTTTATGGGGACGGCAGG,		(1) GCATCTTTATGGGGACGGCAGG,
CHLRE_08g358580v5	Cre08.g358580	CMP1, carbamoyl phosphate synthase, large subunit							CCACTCTCTGAGTGCTGAACCA,		(1) CCACTCTCTGAGTGCTGAACCA,
CHLRE_03g146187v5	Cre03.g146187	N-acetyl-gamma-glutamyl-phosphate reductase / NAGSA dehydrogenase							CCTGGTGACAATAGTATGGGTTCAATGTTAAGAATGT,		(1) CCTGGTGACAATAGTATGGGTTCAATGTTAAGAATGT,
CHLRE_03g159500v5	Cre03.g159500	ODC1, ornithine decarboxylase 1							GCTGACCAAGGTGGTAC,		(1) GCTGACCAAGGTGGTAC,
CHLRE_16g683371v5	Cre16.g683371	ODC2, ornithine decarboxylase 2							TTAGGTGGCGGTACTTGGG,		(1) TTAGGTGGCGGTACTTGGG,
CHLRE_17g723650v5	Cre17.g723650	ATO1, acetyl-CoA acyltransferase							TACGCAGCAGCAACGATGTTA,		(1) TACGCAGCAGCAACGATGTTA,
CHLRE_03g181200v5	Cre03.g181200	3-methylcrotonyl-CoA carboxylase beta subunit (E6.4.1.4B)							TCAGAAGAACTCGTCAAGAAGGC,		(1) TCAGAAGAACTCGTCAAGAAGGC,
CHLRE_09g399030v5	Cre09.g399030	4-hydroxyphenylpyruvate dioxygenase							GCTGACCAAGGGTC,		(1) GCTGACCAAGGGTC,
Compound ID (KEGG COMPOUND)	Metabolite								TTCCACCACTACAATATCGC,		(1) TTCCACCACTACAATATCGC,
C00334	4-Aminobutyric acid (GABA)								AAACAAGTTTTTCTTCTTTATAGATTA,		(1) AAACAAGTTTTTCTTCTTTATAGATTA,
C00152	Asparagine								TGGCACAAAACAAGTCTTC,		(1) TGGCACAAAACAAGTCTTC,
C00099	Beta-Alanine								TGAAATTGGCAGAAAACC,		(1) TGAAATTGGCAGAAAACC,
C05330	DL-Homocysteine								TTATACCTTGTCTGTGAAACC,		(1) TTATACCTTGTCTGTGAAACC,
C00037	Glycine								TTGTCTGTGAAACCTCACTC,		(1) TTGTCTGTGAAACCTCACTC,
C00041	L-Alanine								CACCTCGGCATGCATTCAAACTAGA,		(1) CACCTCGGCATGCATTCAAACTAGA,
C00062	L-Arginine								CACCTCGAATTGTGCAAAGAACTTGT,		(1) CACCTCGAATTGTGCAAAGAACTTGT,
C00049	L-Aspartic acid								ATAGAGGGGATGGCTGC,		(1) ATAGAGGGGATGGCTGC,
C00025	L-Glutamic acid								GAGAGACTGGTGATTTTTGCGGACT,		(1) GAGAGACTGGTGATTTTTGCGGACT,
C00064	L-Glutamine								GGGATCAGAAGCAACCTCATGGAAA,		(1) GGGATCAGAAGCAACCTCATGGAAA,
C00263	L-Homoserine								CGGCCGCACTAGTGATGCTGTT,		(1) CGGCCGCACTAGTGATGCTGTT,
C00407	L-Isoleucine								AGAGGACTGCAGGACGATCCG,		(1) AGAGGACTGCAGGACGATCCG,
C00123	L-Leucine								GCAGGTCACTGGATTTTGG,		(1) GCAGGTCACTGGATTTTGG,
C00047	L-Lysine								CCCACTATCCTTCGCAAG,		(1) CCCACTATCCTTCGCAAG,
C00073	L-Methionine								GGTCCCTTTTTACGACCCCGTC,		(1) GGTCCCTTTTTACGACCCCGTC,
C00079	L-Phenylalanine								CGTGGTCATGGACGTGGAGT,		(1) CGTGGTCATGGACGTGGAGT,
C00065	L-Serine								GGAGCTTCGGCGGAGATCAT,		(1) GGAGCTTCGGCGGAGATCAT,
C00188	L-Threonine								CCTGAATGTGGTATTTATTGGTCATGTGGATGC,		(1) CCTGAATGTGGTATTTATTGGTCATGTGGATGC,
C00078	L-Tryptophan								CTCTCGTACTTCTGTATAGTACGGTCATCAACTTGAC,		(1) CTCTCGTACTTCTGTATAGTACGGTCATCAACTTGAC,
C00082	L-Tyrosine								GATGGGCGGATAAATAAGTGGCTTGAAAAC,		(1) GATGGGCGGATAAATAAGTGGCTTGAAAAC,
C00183	L-Valine								GCTTGACCCAGTCCTTTACCACCAAC,		(1) GCTTGACCCAGTCCTTTACCACCAAC,
C00077	Ornithine								GCTAGGCCACTGTGGCCTTTTTTTTTTTTTTT,		(1) GCTAGGCCACTGTGGCCTTTTTTTTTTTTTTT,
C00148	Proline								CATTCACGGGTTTGCTTACA,		(1) CATTCACGGGTTTGCTTACA,
C01879	Pyroglutamic acid								GCCACCATGAATATGTGCTCCAAG,		(1) GCCACCATGAATATGTGCTCCAAG,
C01620	Threonic acid								AATGTTTTCGATTGATGTAGCTGCAAA,		(1) AATGTTTTCGATTGATGTAGCTGCAAA,
Compound ID (KEGG COMPOUND)	Metabolite								GTGAGAGGGAAGGGAAGAAGATGG,		(1) GTGAGAGGGAAGGGAAGAAGATGG,
C00026	2-Ketoglutaric acid								TCTACCATCTGCGCAAGCCC,		(1) TCTACCATCTGCGCAAGCCC,
C00158	Citric acid								,		(1) ,
C00122	Fumaric acid								AATGCTAATATAACAAAGCGCAAGATC,		(1) AATGCTAATATAACAAAGCGCAAGATC,
C00149	Malic acid								GGTACAATCAGTAAATTGAACGGAGAA,		(1) GGTACAATCAGTAAATTGAACGGAGAA,
C00383	Malonic acid								CTATTTCTTTGCCCTCGGACG,		(1) CTATTTCTTTGCCCTCGGACG,
C00134	Putrescine								GCGACGTCTGTCGAGAAGTT,		(1) GCGACGTCTGTCGAGAAGTT,
C00022	Pyruvic acid								GATGTTGCGGCTTGAAAAA,		(1) GATGTTGCGGCTTGAAAAA,
C00042	Succinic acid								GCATCATTGCTTACCTCTC,		(1) GCATCATTGCTTACCTCTC,
C00086	Urea								TGACAAGTGATGTGTAAGACGAAGAAG,		(1) TGACAAGTGATGTGTAAGACGAAGAAG,
C00103	Glucose 1-P								CCCAACTGTAATCAATCCAAATGTAAG,		(1) CCCAACTGTAATCAATCCAAATGTAAG,
C00668	Glucose 6-P								GGCAATACTCAACATCACCA,		(1) GGCAATACTCAACATCACCA,
C05345	Fructose-6-phosphate								TAATCGATAACGAGCCTCCCA,		(1) TAATCGATAACGAGCCTCCCA,
C00197	3-phosphoglycerate								TAGGATCCGCTTCAGTTTTCAAT,		(1) TAGGATCCGCTTCAGTTTTCAAT,
									CTCTCGAGGCTTCAGTTTTCAAT,		(1) CTCTCGAGGCTTCAGTTTTCAAT,
									AAGGTACCAACGAGCCTCCCA,		(1) AAGGTACCAACGAGCCTCCCA,
									ATCTCGAGTGTTGACTTGGTTTG,		(1) ATCTCGAGTGTTGACTTGGTTTG,
									ATGGTACCTGGTGTGAAGAAATG,		(1) ATGGTACCTGGTGTGAAGAAATG,
									GGGGATCCGGGAATCTAATGAT,		(1) GGGGATCCGGGAATCTAATGAT,
									CCATCGATTCCTCTAAGATTGGTG,		(1) CCATCGATTCCTCTAAGATTGGTG,
									TACTCGAGGGGAATCTAATGATGG,		(1) TACTCGAGGGGAATCTAATGATGG,
									TTGGTACCTCCTCTAAGATTGGT,		(1) TTGGTACCTCCTCTAAGATTGGT,
									CCATCGATTGGTGTGAAGAAATG,		(1) CCATCGATTGGTGTGAAGAAATG,
									TGGTGTGAAGAAATGAGAGTTGA,		(1) TGGTGTGAAGAAATGAGAGTTGA,
									CACCGCTTCAGTTTTCAATATAGGCAGCAA,		(1) CACCGCTTCAGTTTTCAATATAGGCAGCAA,
									AACGAGCCTCCCATACTTGA,		(1) AACGAGCCTCCCATACTTGA,
									CACCGGGAATCTAATGATGGCAGA,		(1) CACCGGGAATCTAATGATGGCAGA,
									TCCTCTAAGATTGGTGTATAAAATGAG,		(1) TCCTCTAAGATTGGTGTATAAAATGAG,
									TGGCCTGGATAGTGAAGGGA,		(1) TGGCCTGGATAGTGAAGGGA,
									TGAGCCGGAACCTTGAGAAC,		(1) TGAGCCGGAACCTTGAGAAC,
									GCTCCCTTGTCCACTTCTCC,		(1) GCTCCCTTGTCCACTTCTCC,
									CCTGCTGCGACTTCAATTGTT,		(1) CCTGCTGCGACTTCAATTGTT,
									ATGGATCCCATGGAGTCAAAGAT,		(1) ATGGATCCCATGGAGTCAAAGAT,
									GGTCTAGACCGATCTAGTAACA,		(1) GGTCTAGACCGATCTAGTAACA,
									TGCTGTGGTCATTCTGCACT,		(1) TGCTGTGGTCATTCTGCACT,
									CCAGACTCTTTGCTCCTGGG,		(1) CCAGACTCTTTGCTCCTGGG,
									CCGAATCCACATCGAACCCA,		(1) CCGAATCCACATCGAACCCA,
									CCTTCTTTTGCGCTGCCTTC,		(1) CCTTCTTTTGCGCTGCCTTC,
									GAGCATGTGTAGCTCAGATCCTTA,		(1) GAGCATGTGTAGCTCAGATCCTTA,
									CGTTATTAGTTCGCCGCTCG,		(1) CGTTATTAGTTCGCCGCTCG,
									CACCGCACCCTTCAAAACAG,		(1) CACCGCACCCTTCAAAACAG,
									CGAGAGCACCTTCAGAACCA,		(1) CGAGAGCACCTTCAGAACCA,
									GTAGCACACAGATGCGCAAG,		(1) GTAGCACACAGATGCGCAAG,
									GCCTGCGCCCATCAAATAAG,		(1) GCCTGCGCCCATCAAATAAG,
									GGCTGTGAAAGACTTCGCAA,		(1) GGCTGTGAAAGACTTCGCAA,
									AGTTGCAAAGAAGCGCATGG,		(1) AGTTGCAAAGAAGCGCATGG,
									AGGGTTTGTTCAAGTCTTGGGA,		(1) AGGGTTTGTTCAAGTCTTGGGA,
									AGGCTTTGAACAATCAATGGTGA,		(1) AGGCTTTGAACAATCAATGGTGA,
									GCATGGGCTACCACCGATAG,		(1) GCATGGGCTACCACCGATAG,
									TTCTGCTCTGCGCAACAAAC,		(1) TTCTGCTCTGCGCAACAAAC,
									CCAAGGCCCAACAATCCTCT,		(1) CCAAGGCCCAACAATCCTCT,
									AGCACGGTACCCACATTCAG,		(1) AGCACGGTACCCACATTCAG,
									CTCCAACTCTCTCCCCCTACA,		(1) CTCCAACTCTCTCCCCCTACA,
									TCAAAACCTTTGTTGACGAAGAA,		(1) TCAAAACCTTTGTTGACGAAGAA,
									GGCTTTAACATGCCTTCACTCC,		(1) GGCTTTAACATGCCTTCACTCC,
									TCCCACTCCGCATTGAAACT,		(1) TCCCACTCCGCATTGAAACT,
									CCACCACCAGCAGTAGTACC,		(1) CCACCACCAGCAGTAGTACC,
									CAAAACGGCGATGCAACTCA,		(1) CAAAACGGCGATGCAACTCA,
									CCAGGAGACGCTCGATAACC,		(1) CCAGGAGACGCTCGATAACC,
									AACCCAGTGCAATCTCAGG,		(1) AACCCAGTGCAATCTCAGG,
									CCCTAACGCCGTGTCTCTTT,		(1) CCCTAACGCCGTGTCTCTTT,
									TGGGGATCGGTGAGTAGAGG,		(1) TGGGGATCGGTGAGTAGAGG,
									GGCCTCCGTTTCCTATGGAG,		(1) GGCCTCCGTTTCCTATGGAG,
									GGTTACGGATCGGACGAAGG,		(1) GGTTACGGATCGGACGAAGG,
									GCTGCTATCTTGGGTTCCACT,		(1) GCTGCTATCTTGGGTTCCACT,
									TCCCACCCGGTTTCTTTGTT,		(1) TCCCACCCGGTTTCTTTGTT,
									GCAAATCAAAGCTGCCGAGT,		(1) GCAAATCAAAGCTGCCGAGT,
									CACGAACGCTGAAACTGCTC,		(1) CACGAACGCTGAAACTGCTC,
									CTCCACACAGCTGCACTACA,		(1) CTCCACACAGCTGCACTACA,
									TCTCTTCTTCGCTGCATCCG,		(1) TCTCTTCTTCGCTGCATCCG,
									TACCACTTGGGGCGATGTTC,		(1) TACCACTTGGGGCGATGTTC,
									GCACTGGACCCTTTAGCTGT,		(1) GCACTGGACCCTTTAGCTGT,
									CCCCAAGAAGGGGGAAACTG,		(1) CCCCAAGAAGGGGGAAACTG,
									AACAACGTAGCAACCCAGC,		(1) AACAACGTAGCAACCCAGC,
									CGACCAGGTAGCAGCCTATG,		(1) CGACCAGGTAGCAGCCTATG,
									CTCAGCTAGGTTTTCGCCGT,		(1) CTCAGCTAGGTTTTCGCCGT,
									TCTTGAAGGGCTATACAGATGCTGA,		(1) TCTTGAAGGGCTATACAGATGCTGA,
									TAGGGAGCTCGTCGAGCGGCCGCTCGACG,		(1) TAGGGAGCTCGTCGAGCGGCCGCTCGACG,
									CGATTTAAATGCGGCCGCAGATTTAGGTG,		(1) CGATTTAAATGCGGCCGCAGATTTAGGTG,
									GTGATTGCAGTCCCCCTCTC,		(1) GTGATTGCAGTCCCCCTCTC,
									AATGCTGTCCTTTGCCCACT,		(1) AATGCTGTCCTTTGCCCACT,
									CAGCTAAAGCTGATCCGTCCA,		(1) CAGCTAAAGCTGATCCGTCCA,
									TGATCCTGACTTGACAGCCTTG,		(1) TGATCCTGACTTGACAGCCTTG,
									CCTTAATTAGGCCTGATGGGACG,		(1) CCTTAATTAGGCCTGATGGGACG,
									TTTGTTGGCAACGTCCAAAGC,		(1) TTTGTTGGCAACGTCCAAAGC,
									GTGTTCAGTTCTCAGAAACC,		(1) GTGTTCAGTTCTCAGAAACC,
									TGTTGGATTTACCTCTGCTC,		(1) TGTTGGATTTACCTCTGCTC,
									AGCAAATTAGCCAACACCAACT,		(1) AGCAAATTAGCCAACACCAACT,
									CTGCTTTTGGACGTTGCCTG,		(1) CTGCTTTTGGACGTTGCCTG,
									CTCAGAGCTGGGTGCTTGAC,		(1) CTCAGAGCTGGGTGCTTGAC,
									TTCGCAGCCACCTTGCATAAC,		(1) TTCGCAGCCACCTTGCATAAC,
									GTAAGGAAGAGGCCATGGGG,		(1) GTAAGGAAGAGGCCATGGGG,
									CCTCCTCCGCAGTATCGAAAG,		(1) CCTCCTCCGCAGTATCGAAAG,
									AGCGTGTCATTGAGAGGTTTGA,		(1) AGCGTGTCATTGAGAGGTTTGA,
									GGTCACGCTCAGCCTTTAGT,		(1) GGTCACGCTCAGCCTTTAGT,
									CCTTCATATGTTGCCACCACAATTGACTGATC,		(1) CCTTCATATGTTGCCACCACAATTGACTGATC,
									CAGAGACAATCCTTCTCCAAGAGCTTACTTCAG,		(1) CAGAGACAATCCTTCTCCAAGAGCTTACTTCAG,
									CGCATTGCGGTCAATATACTTCCGT,		(1) CGCATTGCGGTCAATATACTTCCGT,
									TCAAAAGTAACTTCAACGGGTGCCAT,		(1) TCAAAAGTAACTTCAACGGGTGCCAT,
									GGATTCCGGCGATGCCACGTC,		(1) GGATTCCGGCGATGCCACGTC,
									GGAGTGGCCAACGGTCCTCAGA,		(1) GGAGTGGCCAACGGTCCTCAGA,
									CCGGTTTCAATGTACCTCTTCCCCTACC,		(1) CCGGTTTCAATGTACCTCTTCCCCTACC,
									GGGATTACAGCAACTGCAACTACTTCAGAC,		(1) GGGATTACAGCAACTGCAACTACTTCAGAC,
									GCTTGAAATGGGGAAAGACTGCC,		(1) GCTTGAAATGGGGAAAGACTGCC,
									GGAGGTGGTCACAATGCAAGTTG,		(1) GGAGGTGGTCACAATGCAAGTTG,
									GACGATGCCACAAGGGAACAGT,		(1) GACGATGCCACAAGGGAACAGT,
									GCATGGTAATACCGTGCCGTATTGT,		(1) GCATGGTAATACCGTGCCGTATTGT,
									GCTCAGAGGCAGGCAACCA,		(1) GCTCAGAGGCAGGCAACCA,
									GAAAGTGCCGCAGCAGTAGGC,		(1) GAAAGTGCCGCAGCAGTAGGC,
									GGGATGTCGCAGAGGACAGTT,		(1) GGGATGTCGCAGAGGACAGTT,
									CCACAAAAGTAGTGCCGCTCTCG,		(1) CCACAAAAGTAGTGCCGCTCTCG,
									CCCCTCACCACAGAGTCTGC,		(1) CCCCTCACCACAGAGTCTGC,
									AAGGGTGTTGTTGTCCTCAATCTT,		(1) AAGGGTGTTGTTGTCCTCAATCTT,
									GAGGCTATTCGGCTATGACTG,		(1) GAGGCTATTCGGCTATGACTG,
									TCGACAAGACCGGCTTCCATC,		(1) TCGACAAGACCGGCTTCCATC,
									CATTGCGAACCGGAGTACAG,		(1) CATTGCGAACCGGAGTACAG,
									AACATTAGCAGCAGCGGAAG,		(1) AACATTAGCAGCAGCGGAAG,
									TGCAGCAGGCTAAGGAGAAT,		(1) TGCAGCAGGCTAAGGAGAAT,
									CTGAGTGCATTGGCTGTCTC,		(1) CTGAGTGCATTGGCTGTCTC,
									GTGTGCAGAAAGCTGGTTCA,		(1) GTGTGCAGAAAGCTGGTTCA,
									CCGCAGTTGAAACCCAAGAA,		(1) CCGCAGTTGAAACCCAAGAA,
									GCCAAAGAGCCAAGGTTTGA,		(1) GCCAAAGAGCCAAGGTTTGA,
									AAACCCCATCCTTCCTCTCG,		(1) AAACCCCATCCTTCCTCTCG,
									AAATGGGGTTCTGTGGCGAT,		(1) AAATGGGGTTCTGTGGCGAT,
									TCCTGCTCAATCTGCAAGC,		(1) TCCTGCTCAATCTGCAAGC,
									GCCTTTATCAATGCTGCTCGG,		(1) GCCTTTATCAATGCTGCTCGG,
									GAGCAAAGAAAGCCGCGATT,		(1) GAGCAAAGAAAGCCGCGATT,
									GCGATTCCTTCAAGAGCTTGGATTGCATCA,		(1) GCGATTCCTTCAAGAGCTTGGATTGCATCA,
									CATAGAGTTCTTGCTAAGGTCTATTGCACTTTGACTGTC,		(1) CATAGAGTTCTTGCTAAGGTCTATTGCACTTTGACTGTC,
									GTGAAGCAGTTCAGACAGCCTGTTACCTGATC,		(1) GTGAAGCAGTTCAGACAGCCTGTTACCTGATC,
									CCTTCAGATGCGAGTAGGACACCTCCTTG,		(1) CCTTCAGATGCGAGTAGGACACCTCCTTG,
									TTGCCAACCTCGGAGTGAAA,		(1) TTGCCAACCTCGGAGTGAAA,
									GCAGGATGGTTGTTGCCAAAT,		(1) GCAGGATGGTTGTTGCCAAAT,
									GGAACTAGTGGTGATGATACTGCCCGTAGG,		(1) GGAACTAGTGGTGATGATACTGCCCGTAGG,
									GCCTAACAAAGCAATATCCTCCTGTAAAAGGTTCTG,		(1) GCCTAACAAAGCAATATCCTCCTGTAAAAGGTTCTG,
									GGTAATATCCTCACAAGCTGATGCAAGGGA,		(1) GGTAATATCCTCACAAGCTGATGCAAGGGA,
									GGTATCTTACGGATGATTCCTGCACCCG,		(1) GGTATCTTACGGATGATTCCTGCACCCG,
									GCAACTATCCACCATGCCCAAA,		(1) GCAACTATCCACCATGCCCAAA,
									TGGAAGAGAAGGATTATGCCACCG,		(1) TGGAAGAGAAGGATTATGCCACCG,
									GACCTTGACGACGAATTTGAAGCTGACTTTCAG,		(1) GACCTTGACGACGAATTTGAAGCTGACTTTCAG,
									CCGTAAGCGAAAGCCTTGACTTCATCAACATC,		(1) CCGTAAGCGAAAGCCTTGACTTCATCAACATC,
									CTTGAAGATAGAATGGCTGGTG,		(1) CTTGAAGATAGAATGGCTGGTG,
									TGGTCGATCAAAAACTGCTG,		(1) TGGTCGATCAAAAACTGCTG,
									CTCAGCGTTTGGGTCGTATTC,		(1) CTCAGCGTTTGGGTCGTATTC,
									GTGTATCTGTCGAAACAAGTGAG,		(1) GTGTATCTGTCGAAACAAGTGAG,
									TCACTGGAAAGACCATTACTCTTGAA,		(1) TCACTGGAAAGACCATTACTCTTGAA,
									AGCTGTTTTCCAGCGAAGATG,		(1) AGCTGTTTTCCAGCGAAGATG,
									CAACACTTCCCGGTTATTCAC,		(1) CAACACTTCCCGGTTATTCAC,
									ACATGGATTGCCAATTCTCAC,		(1) ACATGGATTGCCAATTCTCAC,
									ACACAACTGTCCTGGCTGTG,		(1) ACACAACTGTCCTGGCTGTG,
									TTGCTTCCTCTCATCATCTCAA,		(1) TTGCTTCCTCTCATCATCTCAA,
									ACTAGTCTGATAAGCCATGTCTTGCA,		(1) ACTAGTCTGATAAGCCATGTCTTGCA,
									GTCGACATGATCTTTAAAATCGAAGA,		(1) GTCGACATGATCTTTAAAATCGAAGA,
									ACTAGTATTCTCTCCTTCTTCCATCAA,		(1) ACTAGTATTCTCTCCTTCTTCCATCAA,
									GTCGACATGAGTAATCAAAGAAAGA,		(1) GTCGACATGAGTAATCAAAGAAAGA,
									ACTAGTTAACCTGCTTTGGGTATGAA,		(1) ACTAGTTAACCTGCTTTGGGTATGAA,
									GTCGACATGCCGCAAGTTAAGATCA,		(1) GTCGACATGCCGCAAGTTAAGATCA,
									GAGCTCCATGACGGACGTTGAAGGCT,		(1) GAGCTCCATGACGGACGTTGAAGGCT,
									GCATTGAATTCTTCGTCATTAC,		(1) GCATTGAATTCTTCGTCATTAC,
									CAATGAATTCTTCTACTCGCTT,		(1) CAATGAATTCTTCTACTCGCTT,
									GGATCCTCAAACATAACGTTTTTTGAA,		(1) GGATCCTCAAACATAACGTTTTTTGAA,
									CCATGAATTCTTCTACTCACTTGT,		(1) CCATGAATTCTTCTACTCACTTGT,
									GGATCCTCACACGTAACGTTTTTTGA,		(1) GGATCCTCACACGTAACGTTTTTTGA,
									ACTAGTTCCCACGTAACGTTTT,		(1) ACTAGTTCCCACGTAACGTTTT,
									GTCGACATGGGAAACGGTGAAAGA,		(1) GTCGACATGGGAAACGGTGAAAGA,
									ACTAGTTCCAACATAACGTT,		(1) ACTAGTTCCAACATAACGTT,
									GTCGACATGGGAAACGATGAAAGAA,		(1) GTCGACATGGGAAACGATGAAAGAA,
									TACAAAAAAGCAGGCTTCACAATGGG,		(1) TACAAAAAAGCAGGCTTCACAATGGG,
									CAAGAAAGCTGGGTTTGACACGTAA,		(1) CAAGAAAGCTGGGTTTGACACGTAA,
									TACAAAAAAGCAGGCTTCACAATGGG,		(1) TACAAAAAAGCAGGCTTCACAATGGG,
									CAAGAAAGCTGGGTTTGAAACATAAC,		(1) CAAGAAAGCTGGGTTTGAAACATAAC,
									CTATCTATTCGATGATGAAG,		(1) CTATCTATTCGATGATGAAG,
									ACAGTTGAAGTGAACTTGCG,		(1) ACAGTTGAAGTGAACTTGCG,
									GGAAGGTGACAATGAAACCAA,		(1) GGAAGGTGACAATGAAACCAA,
									CGAAGAAGCTGAAGAACCAA,		(1) CGAAGAAGCTGAAGAACCAA,
									ATGCAGTGTTTGGGAATGAA,		(1) ATGCAGTGTTTGGGAATGAA,
									TACGAGCAAGACGACGAATC,		(1) TACGAGCAAGACGACGAATC,
									TAGGCAAAGGAGGAGCAAAG,		(1) TAGGCAAAGGAGGAGCAAAG,
									CGTATGATAAGGCGGGTACA,		(1) CGTATGATAAGGCGGGTACA,
									TAAGCCATGTCTTGCACACC,		(1) TAAGCCATGTCTTGCACACC,
									TCACAATCAGATGCGTGAGTT,		(1) TCACAATCAGATGCGTGAGTT,
									TGCTGAAACCTCACGAAAGA,		(1) TGCTGAAACCTCACGAAAGA,
									CCGAGTTCAAAGACACAATCC,		(1) CCGAGTTCAAAGACACAATCC,
									TGCTTGTGCCTCATTTCTTC,		(1) TGCTTGTGCCTCATTTCTTC,
									CACGGCCACTGGAAGCA,		(1) CACGGCCACTGGAAGCA,
									TCCTCAGGGTTCCTGATGCC,		(1) TCCTCAGGGTTCCTGATGCC,
									GGATCCATGGATAGGCTCGACGGTTCTG,		(1) GGATCCATGGATAGGCTCGACGGTTCTG,
									GTCGACCTACAAGATGAACGTGTGCTCGC,		(1) GTCGACCTACAAGATGAACGTGTGCTCGC,
									GTCGACTCAGCAGTCTGTTCGTTTGGGC,		(1) GTCGACTCAGCAGTCTGTTCGTTTGGGC,
									AGAACACTGGTAGCAAGATGTATTA,		(1) AGAACACTGGTAGCAAGATGTATTA,
									TAGTGCAAAGTGTTGCCCTAAA,		(1) TAGTGCAAAGTGTTGCCCTAAA,
									AGCAATGTAACTCCCTAATGAAAG,		(1) AGCAATGTAACTCCCTAATGAAAG,
									TGGTAGCAAGATGTATTAT,		(1) TGGTAGCAAGATGTATTAT,
									GAAAGTCGACTCGATAGG,		(1) GAAAGTCGACTCGATAGG,
									AGCATTTCAAGAGGCTGGACAGGA,		(1) AGCATTTCAAGAGGCTGGACAGGA,
									ACAGTGTTCTTCACTCGTCGCTCA,		(1) ACAGTGTTCTTCACTCGTCGCTCA,
									CCTTTCAGGTTTGATYCC,		(1) CCTTTCAGGTTTGATYCC,
									CCCTTGTCCGAGCAAATTAG,		(1) CCCTTGTCCGAGCAAATTAG,
									AACTTGTCAGGCACAAT,		(1) AACTTGTCAGGCACAAT,
									AACCTGTCCGGAACYAT,		(1) AACCTGTCCGGAACYAT,
									AACTTGTCCGGGACCAT,		(1) AACTTGTCCGGGACCAT,
									GCTTCCTTTACCAAGCA,		(1) GCTTCCTTTACCAAGCA,
									AACTTGTCAGATTTGATCCCC,		(1) AACTTGTCAGATTTGATCCCC,
									GCTTCCTTGTCCAACCA,		(1) GCTTCCTTGTCCAACCA,
									AACCTGTCCGGGAACATCC,		(1) AACCTGTCCGGGAACATCC,
									TAGCTGCCCGTCCCG,		(1) TAGCTGCCCGTCCCG,
									CCCTATCAAGTTGCACATCACC,		(1) CCCTATCAAGTTGCACATCACC,
									CGACGTGAGTAGAGGTCCTT,		(1) CGACGTGAGTAGAGGTCCTT,
									CATTTGGTATCAGAGCTGGCC,		(1) CATTTGGTATCAGAGCTGGCC,
									CTCATGATAGGAATGAACACTTC,		(1) CTCATGATAGGAATGAACACTTC,
									ATTCGGTCTCACCAATGC,		(1) ATTCGGTCTCACCAATGC,
									TGAAGTTCAGACTACAACGTAG,		(1) TGAAGTTCAGACTACAACGTAG,
									CTGTGGAGGCGAAGATACTC,		(1) CTGTGGAGGCGAAGATACTC,
									ATCCATCGCAGTAGCTGACTG,		(1) ATCCATCGCAGTAGCTGACTG,
									CCAAAAGACCCCTCACCAAT,		(1) CCAAAAGACCCCTCACCAAT,
									ATTGGTGAGGGGTCTTTTGG,		(1) ATTGGTGAGGGGTCTTTTGG,
									TTCATAAGCAAGGATGCGGG,		(1) TTCATAAGCAAGGATGCGGG,
									CCGTCTCCGAAGCGAAAGG,		(1) CCGTCTCCGAAGCGAAAGG,
									GGATTCCTGATGGGCACACG,		(1) GGATTCCTGATGGGCACACG,
									AATGCAACAGCATGAATGCAACAC,		(1) AATGCAACAGCATGAATGCAACAC,
									ACCGTCTCCGAAGCGAAAGGAGCA,		(1) ACCGTCTCCGAAGCGAAAGGAGCA,
									GCGGGCTTCTAGGCCACCAGG,		(1) GCGGGCTTCTAGGCCACCAGG,
									TCGGGATTCCTGATGGGCACACGT,		(1) TCGGGATTCCTGATGGGCACACGT,
									ATATGAAAGAGCAGTCGCCTGGGT,		(1) ATATGAAAGAGCAGTCGCCTGGGT,
									ACACATTATGACTCCTGCCTGCGA,		(1) ACACATTATGACTCCTGCCTGCGA,
									AACAGGACTGTGGAGCAGGTAGAT,		(1) AACAGGACTGTGGAGCAGGTAGAT,
									AGTCTCATGGCCTCTGCAAACTGT,		(1) AGTCTCATGGCCTCTGCAAACTGT,
									AACGAGTTGCCGTAGACGGATGTA,		(1) AACGAGTTGCCGTAGACGGATGTA,
									TCTTCAATTCTGCCCTGTTCGGCT,		(1) TCTTCAATTCTGCCCTGTTCGGCT,
									AGCGTTTAGTGGAAAGTGTTGCCC,		(1) AGCGTTTAGTGGAAAGTGTTGCCC,
									CTGCATGGTTCAAAGTCTCCTA,		(1) CTGCATGGTTCAAAGTCTCCTA,
									GCAATGTAACTCCCTAATGAAAGTC,		(1) GCAATGTAACTCCCTAATGAAAGTC,
									ACAGAACACTGGTAGCAAGATGTA,		(1) ACAGAACACTGGTAGCAAGATGTA,
									ACTCCCTAATGAAAGTCGACTCAG,		(1) ACTCCCTAATGAAAGTCGACTCAG,
									AGAGCAGTCGCCTGGGTGTG,		(1) AGAGCAGTCGCCTGGGTGTG,
									CGGCCTTCCACACGCGTAC,		(1) CGGCCTTCCACACGCGTAC,
									CTGCGGGCAACCCATCAGT,		(1) CTGCGGGCAACCCATCAGT,
									CGGCAGCTGAGGCTGGAGAT,		(1) CGGCAGCTGAGGCTGGAGAT,
									AAAGAGCAGTCGCCTGGGTGTG,		(1) AAAGAGCAGTCGCCTGGGTGTG,
									TGGGTGTGTTATCCCTGGCTGAG,		(1) TGGGTGTGTTATCCCTGGCTGAG,
									GCTGCTCTTTTATCTGCATGG,		(1) GCTGCTCTTTTATCTGCATGG,
									CTCCCTCCGCCTCTCTCCCC,		(1) CTCCCTCCGCCTCTCTCCCC,
									GGACCGAGGGTAGCTCGGCA,		(1) GGACCGAGGGTAGCTCGGCA,
									CCCGGCCCTCCTCGTCAAGA,		(1) CCCGGCCCTCCTCGTCAAGA,
									CGCGTCTCCCCGGGGTCATA,		(1) CGCGTCTCCCCGGGGTCATA,
									TGGCTTCAAGTTCACATTCGTGGT,		(1) TGGCTTCAAGTTCACATTCGTGGT,
									GGGGCTTGCACGGAGTAGCG,		(1) GGGGCTTGCACGGAGTAGCG,
									AGGCCCATCGGCAGATGTCA,		(1) AGGCCCATCGGCAGATGTCA,
									CGCCTGCGTCGCTTCGATGA,		(1) CGCCTGCGTCGCTTCGATGA,
									TTCGGCCACATCAGCAGCCG,		(1) TTCGGCCACATCAGCAGCCG,
									ATCATCCGCCCAAGCACGGC,		(1) ATCATCCGCCCAAGCACGGC,
									ACCCCGGAACGACCAAGGCT,		(1) ACCCCGGAACGACCAAGGCT,
									ACGGCCCTTCCCATGGTGGT,		(1) ACGGCCCTTCCCATGGTGGT,
									CCTCGACCCCGCTGATCCCA,		(1) CCTCGACCCCGCTGATCCCA,
									GCGGTAGAAGCGGCGGAGAC,		(1) GCGGTAGAAGCGGCGGAGAC,
									GGGGAAGCAGGTCTTAGGGGG,		(1) GGGGAAGCAGGTCTTAGGGGG,
									CTGCTAGTAGCCAACTCCCCC,		(1) CTGCTAGTAGCCAACTCCCCC,
									GTTGGTTGGGCAGGGCCAG,		(1) GTTGGTTGGGCAGGGCCAG,
									CGGCCTTCCACACGCGTAAC,		(1) CGGCCTTCCACACGCGTAAC,
									GCCGACATGCCAGGTGTCCT,		(1) GCCGACATGCCAGGTGTCCT,
									ACTTGATCCAGCCCCCAGCA,		(1) ACTTGATCCAGCCCCCAGCA,
									CACGGCAGAATGGCGCATGT,		(1) CACGGCAGAATGGCGCATGT,
									TGGCTAGGCAGGAGGGATGC,		(1) TGGCTAGGCAGGAGGGATGC,
									CGACAAGGTCGAGCCCCCAA,		(1) CGACAAGGTCGAGCCCCCAA,
									GCAACGTCTGCGTCGCTTCG,		(1) GCAACGTCTGCGTCGCTTCG,
									TCCGAGCCGGATCCAAACCG,		(1) TCCGAGCCGGATCCAAACCG,
									TCGAGCCCCCAAACGGCAAA,		(1) TCGAGCCCCCAAACGGCAAA,
									ACTCGGGTAGTTATGCTCAGAGACCCT,		(1) ACTCGGGTAGTTATGCTCAGAGACCCT,
									CCCATGTAGCGTCACTTTCACTACCCT,		(1) CCCATGTAGCGTCACTTTCACTACCCT,
									GCACCATTTGGTCCGCTTGAAGAGATT,		(1) GCACCATTTGGTCCGCTTGAAGAGATT,
									GCTGGATGTAGAAGGCGAGATCGATGA,		(1) GCTGGATGTAGAAGGCGAGATCGATGA,
									ACAGAATTTATGAGGCTGTCGCAGGGA,		(1) ACAGAATTTATGAGGCTGTCGCAGGGA,
									AAACATTGCCCAACAGAAAGTGTCGCC,		(1) AAACATTGCCCAACAGAAAGTGTCGCC,
									TACAAGACCGGTGGATCTCATTGGGTG,		(1) TACAAGACCGGTGGATCTCATTGGGTG,
									GGCATTGGGGTCTTGATTGACTTGCAT,		(1) GGCATTGGGGTCTTGATTGACTTGCAT,
									GTTGGTGATTGGCTCACCGACATTGAA,		(1) GTTGGTGATTGGCTCACCGACATTGAA,
									TTGCTCCTTGGGAGCCGTTAGATTCAT,		(1) TTGCTCCTTGGGAGCCGTTAGATTCAT,
									GGACGTCTCATTCTTTCGGGTGTTTGG,		(1) GGACGTCTCATTCTTTCGGGTGTTTGG,
									CAATGTGCTTGGTGCGAGAGTGTTGTA,		(1) CAATGTGCTTGGTGCGAGAGTGTTGTA,
									CACCGGGCGAACCTCAGCAG,		(1) CACCGGGCGAACCTCAGCAG,
									TCACCTGCCCTGTTGCCTCA,		(1) TCACCTGCCCTGTTGCCTCA,
									ATGAAAGAGCAGTCGCCTGGGTG,		(1) ATGAAAGAGCAGTCGCCTGGGTG,
									AATTCTGCCCTGTTCGGCTGGAG,		(1) AATTCTGCCCTGTTCGGCTGGAG,
									AGCAGTCGCCTGGGTGTGTTATC,		(1) AGCAGTCGCCTGGGTGTGTTATC,
									TGGAACACATTATGACTCCTGCCTGC,		(1) TGGAACACATTATGACTCCTGCCTGC,
									CGTGCAAGGCAAAACGTCACGAAG,		(1) CGTGCAAGGCAAAACGTCACGAAG,
									CTCTCCAAGAGTAACAAGAGATCC,		(1) CTCTCCAAGAGTAACAAGAGATCC,
									CACACTAAGGAGCTGGGGCCATCA,		(1) CACACTAAGGAGCTGGGGCCATCA,
									TCAAGGTCGATGGATCGAGACGGT,		(1) TCAAGGTCGATGGATCGAGACGGT,
									TTCGAGGAACTGAACACAGCCCTT,		(1) TTCGAGGAACTGAACACAGCCCTT,
									ACACGCATGCAAAGTTAGATCGCTCA,		(1) ACACGCATGCAAAGTTAGATCGCTCA,
									TCCAATGGATGGTCCAAATGACAGAC,		(1) TCCAATGGATGGTCCAAATGACAGAC,
									AGAGATCCACCGGCTAAACCACCC,		(1) AGAGATCCACCGGCTAAACCACCC,
									TGTGGTGCAATGGCGGAACCA,		(1) TGTGGTGCAATGGCGGAACCA,
									CCATTCGATTCCCGGCCTGAACTG,		(1) CCATTCGATTCCCGGCCTGAACTG,
									GTCAAGACCCTCACTGGCAAGACT,		(1) GTCAAGACCCTCACTGGCAAGACT,
									GATTCCCTCCTTGTCCTGGSTCTT,		(1) GATTCCCTCCTTGTCCTGGSTCTT,
									TGATATTGTCCTCACCGCCTCCAGTG,		(1) TGATATTGTCCTCACCGCCTCCAGTG,
									GTCTCCCTCCCAAGTCCCAATCCATC,		(1) GTCTCCCTCCCAAGTCCCAATCCATC,
									TGTTGAGCCTCCGCTTGGCG,		(1) TGTTGAGCCTCCGCTTGGCG,
									ACGTACACCTCCAGCAAGGCG,		(1) ACGTACACCTCCAGCAAGGCG,
									TCGCCAACCGGACCTGGGAT,		(1) TCGCCAACCGGACCTGGGAT,
									CGGCACTCGCTTCTGAGCCA,		(1) CGGCACTCGCTTCTGAGCCA,
									GCAGCCTACCTCTATTACCATGGAGCA,		(1) GCAGCCTACCTCTATTACCATGGAGCA,
									CCACCAACCTCACCAGGAGCC,		(1) CCACCAACCTCACCAGGAGCC,
									CACGCGTCCGGTGGCATAGG,		(1) CACGCGTCCGGTGGCATAGG,
									TCGACAGCCTCTCGCACCCT,		(1) TCGACAGCCTCTCGCACCCT,
									GCGTCCGGTGGCATAGGAGTAAAAGA,		(1) GCGTCCGGTGGCATAGGAGTAAAAGA,
									AACTCTTCGTCAGAGCCAGTCAGCAT,		(1) AACTCTTCGTCAGAGCCAGTCAGCAT,
									CCGGCATGCCAAGGAAGTGGT,		(1) CCGGCATGCCAAGGAAGTGGT,
									GCGCCAACAAGGTTCTCGCC,		(1) GCGCCAACAAGGTTCTCGCC,
									CGCGTCCGCAATTGCCCAGA,		(1) CGCGTCCGCAATTGCCCAGA,
									ACAGCTTCTGCCGACTTCTTTTGTGT,		(1) ACAGCTTCTGCCGACTTCTTTTGTGT,
									ACGCGTCCGGTGAGGGAATG,		(1) ACGCGTCCGGTGAGGGAATG,
									TGCTTGGTGTGCTGCCTTCCT,		(1) TGCTTGGTGTGCTGCCTTCCT,
									ACTCGTCCCCCAACTCCGCC,		(1) ACTCGTCCCCCAACTCCGCC,
									TGAACCCAGAACGCCAAACCCA,		(1) TGAACCCAGAACGCCAAACCCA,
									CCACCGGTTCGCCGCTTTCT,		(1) CCACCGGTTCGCCGCTTTCT,
									CGGCCAGACCGCACCACAAA,		(1) CGGCCAGACCGCACCACAAA,
									GGGCTGCTAGGGCGAGGAGA,		(1) GGGCTGCTAGGGCGAGGAGA,
									ACAGCTGCACTGTTTACCCATGC,		(1) ACAGCTGCACTGTTTACCCATGC,
									CACGCGTCCGGCATGGTCTT,		(1) CACGCGTCCGGCATGGTCTT,
									TGGCAGTTTGCTCCCTTGGGG,		(1) TGGCAGTTTGCTCCCTTGGGG,
									TCGCCTGGGTGTGAAACCCTG,		(1) TCGCCTGGGTGTGAAACCCTG,
									TGCACACAACTGAACGAGTTGCC,		(1) TGCACACAACTGAACGAGTTGCC,
									ATGTCGCGATGGGTGCATGG,		(1) ATGTCGCGATGGGTGCATGG,
									CACCGACGTGGAACATCCCG,		(1) CACCGACGTGGAACATCCCG,
									GCCGTGGTGGAGGGCG,		(1) GCCGTGGTGGAGGGCG,
									AGCGCAGGAAACAGATCTCA,		(1) AGCGCAGGAAACAGATCTCA,
									CTCCACGGTGAGGAAGGG,		(1) CTCCACGGTGAGGAAGGG,
									CGGTGCATTAATGCTGGTAT,		(1) CGGTGCATTAATGCTGGTAT,
									CCATCAGAACTCCGCAGTTA,		(1) CCATCAGAACTCCGCAGTTA,
									GTAGTCATATGCTTGTCTC,		(1) GTAGTCATATGCTTGTCTC,
									CCATCGGGTGCGTCCAAAAT,		(1) CCATCGGGTGCGTCCAAAAT,
									GTTTGCGCCAAACGTACCAT,		(1) GTTTGCGCCAAACGTACCAT,
									TCCGCAGGTTCACCTACGGA,		(1) TCCGCAGGTTCACCTACGGA,
									CCCTCCCCGCTTGCTGCCG,		(1) CCCTCCCCGCTTGCTGCCG,
									TTTCTGACTAGCTGAAGCATGACCTGAAG,		(1) TTTCTGACTAGCTGAAGCATGACCTGAAG,
									CCACTCTTCAATTCCCTCATCGC,		(1) CCACTCTTCAATTCCCTCATCGC,
									AACTTCATTCGGTTAATCCCTGATGG,		(1) AACTTCATTCGGTTAATCCCTGATGG,
									CACTGGTATATCATTCTTTTTACA,		(1) CACTGGTATATCATTCTTTTTACA,
									GACGACGTCACCTACGTCGCC,		(1) GACGACGTCACCTACGTCGCC,
									CTGGSGCGCATCATCGCGGGC,		(1) CTGGSGCGCATCATCGCGGGC,
									TACATTAGCTTTATGCCCTTGCTAT,		(1) TACATTAGCTTTATGCCCTTGCTAT,
									ACCACCTTTCACCTCCTCCGC,		(1) ACCACCTTTCACCTCCTCCGC,
									CAGCTTCTTGCCTATATTCTCCTCCTT,		(1) CAGCTTCTTGCCTATATTCTCCTCCTT,
									CGCCAGGGTTTTCCCAGTCACGAC,		(1) CGCCAGGGTTTTCCCAGTCACGAC,
									TCACACAGGAAACAGTATGAC,		(1) TCACACAGGAAACAGTATGAC,
									YTNGARMGNATHATHGCNGG,		(1) YTNGARMGNATHATHGCNGG,
									ACRTTNGGYTTDATNCCYTT,		(1) ACRTTNGGYTTDATNCCYTT,
									ACNACNTTYCAYYTNYTNMGNTT,		(1) ACNACNTTYCAYYTNYTNMGNTT,
									ARYTTYTTNCCDATRTTYTCYTC,		(1) ARYTTYTTNCCDATRTTYTCYTC,
									GAYGAYGTNACNTAYGTNGCNGT,		(1) GAYGAYGTNACNTAYGTNGCNGT,
									ACNGGDATRTCRTAYTTYTTYTT,		(1) ACNGGDATRTCRTAYTTYTTYTT,
									TGTCGGTACCAACAGTA,		(1) TGTCGGTACCAACAGTA,
									GATGGTGATGCAAGGAG,		(1) GATGGTGATGCAAGGAG,
									TGAAAGCATCTAGGCCC,		(1) TGAAAGCATCTAGGCCC,
									TGAAAGGATCAAGATGCC,		(1) TGAAAGGATCAAGATGCC,
									GGAAGTAAAAGTCGTAACAAGG,		(1) GGAAGTAAAAGTCGTAACAAGG,
									ATGTCACCACAAACAGAGACTAAAGC,		(1) ATGTCACCACAAACAGAGACTAAAGC,
									CTTCTGCTACAAATAAGAATCGATCTC,		(1) CTTCTGCTACAAATAAGAATCGATCTC,
									CGAAATCGGTAGACGCTACG,		(1) CGAAATCGGTAGACGCTACG,
									TCTACCGATTTCGCCATATC,		(1) TCTACCGATTTCGCCATATC,
									TGTCATAACCGTCATTTTCC,		(1) TGTCATAACCGTCATTTTCC,
									TGGGTTGCTAACTCAATGG,		(1) TGGGTTGCTAACTCAATGG,
									GTTATGCATGAACGTAATGCTC,		(1) GTTATGCATGAACGTAATGCTC,
									CATTACAAATGCGATGCTCT,		(1) CATTACAAATGCGATGCTCT,
									ATTTGAACTGGTGACACGAG,		(1) ATTTGAACTGGTGACACGAG,
									CGCGCATGGTGGATTCACAATCC,		(1) CGCGCATGGTGGATTCACAATCC,
									TATATACATATGAAGCGGCATGGCGC,		(1) TATATACATATGAAGCGGCATGGCGC,
									TATATATTAATTAATCACGTCGGATTCCCCGG,		(1) TATATATTAATTAATCACGTCGGATTCCCCGG,
									TATATACATATGCGTCTGTTCTCCCGCGT,		(1) TATATACATATGCGTCTGTTCTCCCGCGT,
									TATATATTAATTAATCACGGCGCATCGCCAACG,		(1) TATATATTAATTAATCACGGCGCATCGCCAACG,
									TATATACATATGCCGCGTCATCGCCTG,		(1) TATATACATATGCCGCGTCATCGCCTG,
									TATATATTAATTAACTACAACGCCACCAGTTGGATG,		(1) TATATATTAATTAACTACAACGCCACCAGTTGGATG,
									GGCACCGCCGCTGTGGTAT,		(1) GGCACCGCCGCTGTGGTAT,
									TCAAGCTGACCAACACGTACGGC,		(1) TCAAGCTGACCAACACGTACGGC,
									GACGAACTGCGCGTGGAACC,		(1) GACGAACTGCGCGTGGAACC,
									TCCTGCCACTGACGCAAGCC,		(1) TCCTGCCACTGACGCAAGCC,
									TATATACATATGCTGTCACACATCCATTTCT,		(1) TATATACATATGCTGTCACACATCCATTTCT,
									TATATATTAATTAATCAGGGAAACTGTACGTGGC,		(1) TATATATTAATTAATCAGGGAAACTGTACGTGGC,
									AGCTGCGGCTGCGCTTACTT,		(1) AGCTGCGGCTGCGCTTACTT,
									CGCCACTGATAGGGGCCAACC,		(1) CGCCACTGATAGGGGCCAACC,
									GCACCGCCGCTGTGGTATCG,		(1) GCACCGCCGCTGTGGTATCG,
									GCACCAACCACTACGCAGGCAT,		(1) GCACCAACCACTACGCAGGCAT,
									GCCTGGCTTGTTGCGCAGTC,		(1) GCCTGGCTTGTTGCGCAGTC,
									ACCTGCCCCACACGTCCCTT,		(1) ACCTGCCCCACACGTCCCTT,
									ATGTGCGTTCGACTCAAATGGCG,		(1) ATGTGCGTTCGACTCAAATGGCG,
									CCGCTCAACCACCGACGCTTA,		(1) CCGCTCAACCACCGACGCTTA,
									ACCGCCGTAGCAGAACCGAG,		(1) ACCGCCGTAGCAGAACCGAG,
									CCCGCACTGACCACAAGGGG,		(1) CCCGCACTGACCACAAGGGG,
									CGCGATGGATCTCGGCAGGC,		(1) CGCGATGGATCTCGGCAGGC,
									ACCCTCTGACCTCCCCTCCCA,		(1) ACCCTCTGACCTCCCCTCCCA,
									CCGGCGGCATCCCCTTTCC,		(1) CCGGCGGCATCCCCTTTCC,
									CCACGCCCACCTGACGACTC,		(1) CCACGCCCACCTGACGACTC,
									ACGCGATGGATCTCGCCAGG,		(1) ACGCGATGGATCTCGCCAGG,
									GCCACCCTCTGACCTCCCCT,		(1) GCCACCCTCTGACCTCCCCT,
									CGCCCCTTAATCCTGCCGGG,		(1) CGCCCCTTAATCCTGCCGGG,
									TGCTGGGCTGTCCGTCCATAC,		(1) TGCTGGGCTGTCCGTCCATAC,
									GGCAATCGATCCAACGGCCTCT,		(1) GGCAATCGATCCAACGGCCTCT,
									CCGCCGCCCCTTCATCCTTC,		(1) CCGCCGCCCCTTCATCCTTC,
									CCGCTCTGTGGCAACGCAGT,		(1) CCGCTCTGTGGCAACGCAGT,
									ACACACCGTTTCAGCACTTAACCA,		(1) ACACACCGTTTCAGCACTTAACCA,
									TACCGGCCGTTCTGGGGTCG,		(1) TACCGGCCGTTCTGGGGTCG,
									GGCCGCTTCGCACGCATTTC,		(1) GGCCGCTTCGCACGCATTTC,
									GCCGACAGCGTGCCGATCAAT,		(1) GCCGACAGCGTGCCGATCAAT,
									CTGCATGCACGGGTGACGCT,		(1) CTGCATGCACGGGTGACGCT,
									CGACGCGTGCGCTATCCCTG,		(1) CGACGCGTGCGCTATCCCTG,
									CCCGTGTTGCGGGGTCTCAC,		(1) CCCGTGTTGCGGGGTCTCAC,
									CGATGCCTACGCGCCCTCAG,		(1) CGATGCCTACGCGCCCTCAG,
									GCACCCGCCGGGAAAGTCTC,		(1) GCACCCGCCGGGAAAGTCTC,
									TGCCGTGCCGCCAGTATGTC,		(1) TGCCGTGCCGCCAGTATGTC,
									CGGCTGGGTGGCAGTCAGTT,		(1) CGGCTGGGTGGCAGTCAGTT,
									CGATGCCCCATCAGGCACA,		(1) CGATGCCCCATCAGGCACA,
									CGTGCCTTACCACCGCAAGGT,		(1) CGTGCCTTACCACCGCAAGGT,
									CCGACAGCGTGCCGATCAGTAT,		(1) CCGACAGCGTGCCGATCAGTAT,
									CGACTGCATGCACGGGTGAC,		(1) CGACTGCATGCACGGGTGAC,
									TCCACCCGCACAGACCGCTT,		(1) TCCACCCGCACAGACCGCTT,
									GCCGTACAGCCATGCGGAC,		(1) GCCGTACAGCCATGCGGAC,
									GCGAGTTGGTCACGTCCGGT,		(1) GCGAGTTGGTCACGTCCGGT,
									CGTGCACCCACCGGGAAAGTC,		(1) CGTGCACCCACCGGGAAAGTC,
									AAGCGCGTGGCGGGGATATG,		(1) AAGCGCGTGGCGGGGATATG,
									TGGCGCGACAATAGCCGTGT,		(1) TGGCGCGACAATAGCCGTGT,
									GCAGGTGGGCTTGGTTGGTCC,		(1) GCAGGTGGGCTTGGTTGGTCC,
									TATATACATATGTGGCCGCGCAGG,		(1) TATATACATATGTGGCCGCGCAGG,
									TATATTAATTAACTACTCCTGCCCACCTATGTGGTG,		(1) TATATTAATTAACTACTCCTGCCCACCTATGTGGTG,
									TATATACATATGAAGAAATCCTTGTCGATGTTGC,		(1) TATATACATATGAAGAAATCCTTGTCGATGTTGC,
									TATATATTAATTAATCAGTTGCCGACCAGTGTGG,		(1) TATATATTAATTAATCAGTTGCCGACCAGTGTGG,
									TATATACATATGTGTTGCACTTGACTCTTGAGACCG,		(1) TATATACATATGTGTTGCACTTGACTCTTGAGACCG,
									TATATATTAATTAATCAACGGGCCTCGATTGCCC,		(1) TATATATTAATTAATCAACGGGCCTCGATTGCCC,
									TATATACATATGTTCGTGATCCATGCCGACACC,		(1) TATATACATATGTTCGTGATCCATGCCGACACC,
									TATATATTAATTAATTACTGCGCGACGGCCAGAT,		(1) TATATATTAATTAATTACTGCGCGACGGCCAGAT,
									TATATACATATGTTGAACGCACTGCTGCCTTT,		(1) TATATACATATGTTGAACGCACTGCTGCCTTT,
									TATATATTAATTAATCAACGCGGGCCGAACAC,		(1) TATATATTAATTAATCAACGCGGGCCGAACAC,
									TATATACATATGCAGTCCACCCTGAGCGAC,		(1) TATATACATATGCAGTCCACCCTGAGCGAC,
									TATATATTAATTAATCAACGGGCCTCGAATGCCC,		(1) TATATATTAATTAATCAACGGGCCTCGAATGCCC,
									TATATACATATGTCTGAATCGCACATCCGTACG,		(1) TATATACATATGTCTGAATCGCACATCCGTACG,
									TATATATTAATTAACTAATTCCCAGCGCCGGCG,		(1) TATATATTAATTAACTAATTCCCAGCGCCGGCG,
									TATATACATATGGTGACGCACAGGCGTCGTCT,		(1) TATATACATATGGTGACGCACAGGCGTCGTCT,
									TATATATTAATTAATTACTTGGCTGTAATCGACCCGGTC,		(1) TATATATTAATTAATTACTTGGCTGTAATCGACCCGGTC,
									TATATACATATGGTGAGCTTCACCGGCGGCGTCT,		(1) TATATACATATGGTGAGCTTCACCGGCGGCGTCT,
									TATATATTAATTAATTACTGCGCGACGGCCAGAGTGTCC,		(1) TATATATTAATTAATTACTGCGCGACGGCCAGAGTGTCC,
									TATATACATATGTGAACAATTTCAACGATCCCAACA,		(1) TATATACATATGTGAACAATTTCAACGATCCCAACA,
									TATATATTAATTAATCAAAGCCCGCCTCGGC,		(1) TATATATTAATTAATCAAAGCCCGCCTCGGC,
									TATATACATATGTCCGATGAGCTGCACACCGCT,		(1) TATATACATATGTCCGATGAGCTGCACACCGCT,
									TATATATTAATTAATCACCACGGCGACACCGCATCT,		(1) TATATATTAATTAATCACCACGGCGACACCGCATCT,
									GCGCGACTAGTAAAAAAAAAACAATGGCCTCCTCCGAGGAC,		(1) GCGCGACTAGTAAAAAAAAAACAATGGCCTCCTCCGAGGAC,
									ACTAGTAAAAAAAAAACAATGGCCTCCTCCGAGGAC,		(1) ACTAGTAAAAAAAAAACAATGGCCTCCTCCGAGGAC,
									GCGCTCTAGAAGGTCACTGGATTTTGGTTTTAGG,		(1) GCGCTCTAGAAGGTCACTGGATTTTGGTTTTAGG,
									CCCGGGAGGTCACTGGATTTTGGTTTTAGG,		(1) CCCGGGAGGTCACTGGATTTTGGTTTTAGG,
									GATCCAAGCTCAAGCTAAGC,		(1) GATCCAAGCTCAAGCTAAGC,
									CCTTGATGACGTCCTCGGAG,		(1) CCTTGATGACGTCCTCGGAG,
									GCGGAGGGGTTGGATCAAAGTAC,		(1) GCGGAGGGGTTGGATCAAAGTAC,
									GGTGGTCAATGATGCTGTACATG,		(1) GGTGGTCAATGATGCTGTACATG,
									GAGAATGCAGAAGCGGAAGC,		(1) GAGAATGCAGAAGCGGAAGC,
									CTCGCTCGAGAATGCAGACTTCCGATCTCGGC,		(1) CTCGCTCGAGAATGCAGACTTCCGATCTCGGC,
									CGAGACTAGTTGAATCATCATCTTCGTCTG,		(1) CGAGACTAGTTGAATCATCATCTTCGTCTG,
									GCAATCTAGACGACGATCCTTCAGCCTTCACC,		(1) GCAATCTAGACGACGATCCTTCAGCCTTCACC,
									CTCGCGTCGACGATGTCAGGCCGGTCAGGGAAAAAGAGG,		(1) CTCGCGTCGACGATGTCAGGCCGGTCAGGGAAAAAGAGG,
									ACTAGTGATATCCCGCGGATGGTGAGCAAG,		(1) ACTAGTGATATCCCGCGGATGGTGAGCAAG,
									TCTAGAGACGTCGCATGCCTGCAGGTCACT,		(1) TCTAGAGACGTCGCATGCCTGCAGGTCACT,
									GAGCTCGATGGCTGCTTGAGAGACTTTG,		(1) GAGCTCGATGGCTGCTTGAGAGACTTTG,
									ACTAGTTGGCGGCGTGATCGAGGTA,		(1) ACTAGTTGGCGGCGTGATCGAGGTA,
									ATAACTTCGTATAGCATACATTATACGAACGGTAATGAGCCATATTCA,		(1) ATAACTTCGTATAGCATACATTATACGAACGGTAATGAGCCATATTCA,
									ATAACTTCGTATAATGTATGCTATACGAAGTTAGAAAAACTCATC,		(1) ATAACTTCGTATAATGTATGCTATACGAAGTTAGAAAAACTCATC,
									CCCGGGCCTGCAGGTCACTGGATTTTG,		(1) CCCGGGCCTGCAGGTCACTGGATTTTG,
									ACTAGTAAAAAAAAAACAATGGTGAGCAAGGGCGAG,		(1) ACTAGTAAAAAAAAAACAATGGTGAGCAAGGGCGAG,
									GTTTCTTCGAATTCGCGGCCGCTTCTAGAGTACCGTTCGTATAGCATACATTATACG,		(1) GTTTCTTCGAATTCGCGGCCGCTTCTAGAGTACCGTTCGTATAGCATACATTATACG,
									GGCCCTGCAGCGGCCGCTACTAGTAATAACTTCGTATAATGTATGCTATACG,		(1) GGCCCTGCAGCGGCCGCTACTAGTAATAACTTCGTATAATGTATGCTATACG,
									GTATTCAACATTTCCGTGTCGCC,		(1) GTATTCAACATTTCCGTGTCGCC,
									CGTTCGTCCATAGTTGCCTGGC,		(1) CGTTCGTCCATAGTTGCCTGGC,
									TGCCACCTGACGTCTAAGAA,		(1) TGCCACCTGACGTCTAAGAA,
									ATTACCGCCTTTGAGTGAGC,		(1) ATTACCGCCTTTGAGTGAGC,
									GCCTCCTCAAGACCTCCTTC,		(1) GCCTCCTCAAGACCTCCTTC,
									GAGCGCCCAGTTGGTGAC,		(1) GAGCGCCCAGTTGGTGAC,
									CTATCCTCCGTCTCGACTTGGCTGG,		(1) CTATCCTCCGTCTCGACTTGGCTGG,
									GGGCCAGACTCGTCGTACTC,		(1) GGGCCAGACTCGTCGTACTC,
									CTTGCTTCTGCATTGTGTTGAC,		(1) CTTGCTTCTGCATTGTGTTGAC,
									AAATCCCTGCACAAGCAATC,		(1) AAATCCCTGCACAAGCAATC,
									ATTCTGAAGTGCTGATTCCGG,		(1) ATTCTGAAGTGCTGATTCCGG,
									CACTCCCAGGCATTCTCTTGATC,		(1) CACTCCCAGGCATTCTCTTGATC,
									CCATCTTTCGCTATCTCCAC,		(1) CCATCTTTCGCTATCTCCAC,
									CAGTATCCATTGTGCTCCTC,		(1) CAGTATCCATTGTGCTCCTC,
									GTGTGAGCAGCGATCGTAGTCT,		(1) GTGTGAGCAGCGATCGTAGTCT,
									AGGTTTTAAGGGACTCTCTCAGC,		(1) AGGTTTTAAGGGACTCTCTCAGC,
									AAGTCGTAACCAGCGGTTGT,		(1) AAGTCGTAACCAGCGGTTGT,
									ACCAGAGAGGTTGTTCCTGG,		(1) ACCAGAGAGGTTGTTCCTGG,
									GGTCCGGCGAATTCTCTAGAAATAATTTTG,		(1) GGTCCGGCGAATTCTCTAGAAATAATTTTG,
									CATTGATAAGGCCTAGTCATTATTTGTACAGTTCA,		(1) CATTGATAAGGCCTAGTCATTATTTGTACAGTTCA,
									GGAGGAAAAACATATGGCTAGCATGCGTAAAGGCG,		(1) GGAGGAAAAACATATGGCTAGCATGCGTAAAGGCG,
									CGGATGAATTCTGATTAACTTTATAAGGAGGAAAAACATATGGC,		(1) CGGATGAATTCTGATTAACTTTATAAGGAGGAAAAACATATGGC,
									AGTTAATCAGAATTCGAAATTGTTATCCGCTCAC,		(1) AGTTAATCAGAATTCGAAATTGTTATCCGCTCAC,
									CACTCTTTTCAAGGAAGGTG,		(1) CACTCTTTTCAAGGAAGGTG,
									GTTGAAGGTGTTACAAGAGC,		(1) GTTGAAGGTGTTACAAGAGC,
									ATCGTAGAAAGGCAGCACTT,		(1) ATCGTAGAAAGGCAGCACTT,
									TTACAAACTGTCCCCTCACA,		(1) TTACAAACTGTCCCCTCACA,
									CACCACAAAGGGCAATCTCA,		(1) CACCACAAAGGGCAATCTCA,
									CCGCCAGTCTTTCGTCTCC,		(1) CCGCCAGTCTTTCGTCTCC,
									CTTATCCTCAGTCCTGCTCCTCT,		(1) CTTATCCTCAGTCCTGCTCCTCT,
									CAAGTTGACCAGTGCCGTTC,		(1) CAAGTTGACCAGTGCCGTTC,
									GCTCTGATCGCTAACTACTGT,		(1) GCTCTGATCGCTAACTACTGT,
									CTACAGCCCCACTGATAAAG,		(1) CTACAGCCCCACTGATAAAG,
									TCCCAGGATTAGAATGATTAGG,		(1) TCCCAGGATTAGAATGATTAGG,
									CTCAGTGGCTCCTTCAACGT,		(1) CTCAGTGGCTCCTTCAACGT,
									CGCACTCAGTCTTTCATCTACGG,		(1) CGCACTCAGTCTTTCATCTACGG,
									ATTGAGATTGTTATTGCTGGTGC,		(1) ATTGAGATTGTTATTGCTGGTGC,
									AAACGCACCAGCAATAACAATCT,		(1) AAACGCACCAGCAATAACAATCT,
									CACGGCCACTGGAAGCA,		(1) CACGGCCACTGGAAGCA,
									TCCTCAGGGTTCCTGATGCC,		(1) TCCTCAGGGTTCCTGATGCC,
									GCGAAGCCAGAGGAAACT,		(1) GCGAAGCCAGAGGAAACT,
									GACGAACGATTTGCACGTC,		(1) GACGAACGATTTGCACGTC,
									AAAGCCGGATCAATCCGTTA,		(1) AAAGCCGGATCAATCCGTTA,
									AAGCCGTAGTCGATGGAAAC,		(1) AAGCCGTAGTCGATGGAAAC,
									GGCTTAGCCCCTCAGTGTCG,		(1) GGCTTAGCCCCTCAGTGTCG,
									GAAACAGCCATCTCTGACTGC,		(1) GAAACAGCCATCTCTGACTGC,
									CGAGCAGGTGAAGGACAG,		(1) CGAGCAGGTGAAGGACAG,
									GCGATGGCACTAGGTACAG,		(1) GCGATGGCACTAGGTACAG,
									GCCAAGCAGAAGTTCCAG,		(1) GCCAAGCAGAAGTTCCAG,
									TCCGTACTAGCAAGTTTTAAGC,		(1) TCCGTACTAGCAAGTTTTAAGC,
									GCTGGAGGATGGCAAATGAC,		(1) GCTGGAGGATGGCAAATGAC,
									ACCACCACCCAAGTTTCTATGA,		(1) ACCACCACCCAAGTTTCTATGA,
									GTTGGCTGCCGTTGATTG,		(1) GTTGGCTGCCGTTGATTG,
									CTAGTGTGACTGGTTTCTGGAT,		(1) CTAGTGTGACTGGTTTCTGGAT,
									ATCGCCAAGAACAAAACCAC,		(1) ATCGCCAAGAACAAAACCAC,
									AAAATGGCGCCAAAAGATTA,		(1) AAAATGGCGCCAAAAGATTA,
									AGAGCAACTGCGAGAACGTC,		(1) AGAGCAACTGCGAGAACGTC,
									CAGTGGCACTTGCTCACTATG,		(1) CAGTGGCACTTGCTCACTATG,
									TTGGACAGTGCAGTGGAAAC,		(1) TTGGACAGTGCAGTGGAAAC,
									GTTCAAGCTTTCGCAGGTTC,		(1) GTTCAAGCTTTCGCAGGTTC,
									TTCTCACCATTCGCTCACAG,		(1) TTCTCACCATTCGCTCACAG,
									AATCGATGGCACGGTAACTC,		(1) AATCGATGGCACGGTAACTC,
									GTGAAGCGGACGAATTTGAG,		(1) GTGAAGCGGACGAATTTGAG,
									TCGCCATAGAGACTTGGATG,		(1) TCGCCATAGAGACTTGGATG,
									AAAACCCGGAGAAGGTGTTC,		(1) AAAACCCGGAGAAGGTGTTC,
									TCGACAGGATCTCCAGCAG,		(1) TCGACAGGATCTCCAGCAG,
									TGTTTCCGGACGACAACTC,		(1) TGTTTCCGGACGACAACTC,
									TCATGGTCATGGGCAGAAG,		(1) TCATGGTCATGGGCAGAAG,
									ACTACTGGAACACGCACATCC,		(1) ACTACTGGAACACGCACATCC,
									TGGAACGAGATGTTGGTCAC,		(1) TGGAACGAGATGTTGGTCAC,
									GACGCCGTATAAGGAGCTTG,		(1) GACGCCGTATAAGGAGCTTG,
									GCCTGGAACTGAGTGGTTATG,		(1) GCCTGGAACTGAGTGGTTATG,
									TTGCTTGGACAAGTCTCACC,		(1) TTGCTTGGACAAGTCTCACC,
									ATGGATCGGTGCTTGAGATG,		(1) ATGGATCGGTGCTTGAGATG,
									AAGTGGACAACCTCCCATTG,		(1) AAGTGGACAACCTCCCATTG,
									TCAAGGCATCTCTCAAGCAG,		(1) TCAAGGCATCTCTCAAGCAG,
									CACGTATGGCGGAAATATGG,		(1) CACGTATGGCGGAAATATGG,
									TTGTGCGTGCACCTGTAGTAG,		(1) TTGTGCGTGCACCTGTAGTAG,
									AAGGTGTTCAACGGCATCAG,		(1) AAGGTGTTCAACGGCATCAG,
									GCAAGCGTCTTTAGTTGACG,		(1) GCAAGCGTCTTTAGTTGACG,
									CGTACGCAGAGAGCTACGC,		(1) CGTACGCAGAGAGCTACGC,
									GCCCCAGAAAATGTTCTCAC,		(1) GCCCCAGAAAATGTTCTCAC,
									ACGGACATTGCATTTAAGACCT,		(1) ACGGACATTGCATTTAAGACCT,
									GTCGATTACCTGTGGAGAAGAC,		(1) GTCGATTACCTGTGGAGAAGAC,
									AATCATACATTTCACCTCGCC,		(1) AATCATACATTTCACCTCGCC,
									GATCAGTGGGTAGAAGTGAC,		(1) GATCAGTGGGTAGAAGTGAC,
									ACCGAGTCCAACATTCTACC,		(1) ACCGAGTCCAACATTCTACC,
									GTCCACATTAGATTCTCGCA,		(1) GTCCACATTAGATTCTCGCA,
									TACGGACCCTAATCCAGATGAC,		(1) TACGGACCCTAATCCAGATGAC,
									CAACCCATTGCATACTTCTGAG,		(1) CAACCCATTGCATACTTCTGAG,
									GTCTAGTTAGTCCTTTGGTCCT,		(1) GTCTAGTTAGTCCTTTGGTCCT,
									GCCTATTTCTATAATGACTCCGT,		(1) GCCTATTTCTATAATGACTCCGT,
									GCAAGCCAATCAGTACACTC,		(1) GCAAGCCAATCAGTACACTC,
									ATCTTAGCCAACAACCAATAACC,		(1) ATCTTAGCCAACAACCAATAACC,
									AGTATAGTCTAGAGTATGGTACCG,		(1) AGTATAGTCTAGAGTATGGTACCG,
									TAGCAATTTGATGGCAGCTC,		(1) TAGCAATTTGATGGCAGCTC,
									TGCCCATTTAGGCTTCCAGG,		(1) TGCCCATTTAGGCTTCCAGG,
									GCGTTGAACAGCTTCACGTT,		(1) GCGTTGAACAGCTTCACGTT,
									CCTCGTAACGCTTGTCTCGT,		(1) CCTCGTAACGCTTGTCTCGT,
									GGACCCGACATTGCTCTTGA,		(1) GGACCCGACATTGCTCTTGA,
									GGCTCTGTTTACGTCCACCA,		(1) GGCTCTGTTTACGTCCACCA,
									TGGGCTTGTAGTTTCCGTCC,		(1) TGGGCTTGTAGTTTCCGTCC,
									GCTGCGGAGTATTGGGATGA,		(1) GCTGCGGAGTATTGGGATGA,
									CAATGCACATTGCCGCTACA,		(1) CAATGCACATTGCCGCTACA,
									CTCGATCCCTGCCGTCATTT,		(1) CTCGATCCCTGCCGTCATTT,
									AGGACGATCCCACATTGCTG,		(1) AGGACGATCCCACATTGCTG,
									GTGTTAGTCGTGGGTTGGGT,		(1) GTGTTAGTCGTGGGTTGGGT,
									GCAGCAAGGTACCCTCTCAG,		(1) GCAGCAAGGTACCCTCTCAG,
									TGAAATCCGGCATCCATC,		(1) TGAAATCCGGCATCCATC,
									CACGAACGCGTCTTGTATTC,		(1) CACGAACGCGTCTTGTATTC,
									TGAAGCAGCAGATCATCACC,		(1) TGAAGCAGCAGATCATCACC,
									ATTCCTTTTCCTCGGTCAGC,		(1) ATTCCTTTTCCTCGGTCAGC,
									AGACGCCGTCATTCTACGTC,		(1) AGACGCCGTCATTCTACGTC,
									AGGAAATGACGTCTCCATGC,		(1) AGGAAATGACGTCTCCATGC,
									AGCATTTCAAGAGGCTGGACAGGA,		(1) AGCATTTCAAGAGGCTGGACAGGA,
									ACAGTGTTCTTCACTCGTCGCTCA,		(1) ACAGTGTTCTTCACTCGTCGCTCA,
									TGGGAYGATCAYGARGT,		(1) TGGGAYGATCAYGARGT,
									CTGSGCSAKSACRTTCCA,		(1) CTGSGCSAKSACRTTCCA,
									CGGCTCCTATCCGTCCGG,		(1) CGGCTCCTATCCGTCCGG,
									CAACATCGCTTTGCCAGTG,		(1) CAACATCGCTTTGCCAGTG,
									AGAGGATGATCAGCCACACTG,		(1) AGAGGATGATCAGCCACACTG,
									TGTCCAATATTCCCCACTGC,		(1) TGTCCAATATTCCCCACTGC,
									CGGCGGCCGTAACTATAAC,		(1) CGGCGGCCGTAACTATAAC,
									ATTCGTGCAGGTCGGAAC,		(1) ATTCGTGCAGGTCGGAAC,
									GCACAGGAAAGTGTTGAGAGA,		(1) GCACAGGAAAGTGTTGAGAGA,
									ACTCCACGTGTCTCCTCGTA,		(1) ACTCCACGTGTCTCCTCGTA,
									CCACTTCCTCAGAAACCTGT,		(1) CCACTTCCTCAGAAACCTGT,
									ATATCCTCGGGGTTTGGCTT,		(1) ATATCCTCGGGGTTTGGCTT,
									TGGAGTCACCAAACAGGTCA,		(1) TGGAGTCACCAAACAGGTCA,
									CATAAGGCACCTTGGACAGC,		(1) CATAAGGCACCTTGGACAGC,
									GTCCTCTTCCAGCCATCCAT,		(1) GTCCTCTTCCAGCCATCCAT,
									ACCACTGAGCACAATGTTACCG,		(1) ACCACTGAGCACAATGTTACCG,
									CCTGGGGTGTTACCTAGCAG,		(1) CCTGGGGTGTTACCTAGCAG,
									GTTTTGTTCGAGGCCCACAC,		(1) GTTTTGTTCGAGGCCCACAC,
									GTTGGGAGAGTGATTGGAGATG,		(1) GTTGGGAGAGTGATTGGAGATG,
									TTGAGCATTGAAGAAGACAGC,		(1) TTGAGCATTGAAGAAGACAGC,
									GCGGCTCCTACCCGGGCTGCAA,		(1) GCGGCTCCTACCCGGGCTGCAA,
									GTTCCACAGCGGCCGCAATGCG,		(1) GTTCCACAGCGGCCGCAATGCG,
									GGGGCTCCTACCCGGGCTGCAA,		(1) GGGGCTCCTACCCGGGCTGCAA,
									CCACCACAGCGGCCGCAACGCA,		(1) CCACCACAGCGGCCGCAACGCA,
									TTTCACACTTGGAGTGAAGCAGAT,		(1) TTTCACACTTGGAGTGAAGCAGAT,
									GACTTCCTTCACAATCTCATCATAA,		(1) GACTTCCTTCACAATCTCATCATAA,
									TTGTGCTGGATGAAGCTGATG,		(1) TTGTGCTGGATGAAGCTGATG,
									GGAAGAAGCTGGAAGATATCATAGA,		(1) GGAAGAAGCTGGAAGATATCATAGA,
									GCIWTITAYGGNAARGGNGG,		(1) GCIWTITAYGGNAARGGNGG,
									GGITGYGAYCCNAAVGCNGA,		(1) GGITGYGAYCCNAAVGCNGA,
									GCRTAIABNGCCATCATYTC,		(1) GCRTAIABNGCCATCATYTC,
