# Supplementary material for: From Feasting to Fasting: The Arginine Pathway as a Metabolic Switch in Nitrogen-Deprived Chlamydomonas reinhardtii
Source: Cells. 2023 May 13;12(10):1379. doi: 10.3390/cells12101379 (PMC10216424; doi:10.3390/cells12101379)
Supplement: Supplementary file 1 [file cells-12-01379-s001.zip › Suppl. Material S10.txt]

********************************************************************************
MEME - Motif discovery tool
********************************************************************************
MEME version 5.5.0 (Release date: Wed Sep 7 14:18:26 2022 -0700)

For further information on how to interpret these results please access https://meme-suite.org/meme.
To get a copy of the MEME Suite software please access https://meme-suite.org.

********************************************************************************


********************************************************************************
REFERENCE
********************************************************************************
If you use this program in your research, please cite:

Timothy L. Bailey and Charles Elkan,
"Fitting a mixture model by expectation maximization to
discover motifs in biopolymers",
Proceedings of the Second International Conference on Intelligent Systems
for Molecular Biology, pp. 28-36, AAAI Press, Menlo Park, California, 1994.
********************************************************************************


********************************************************************************
TRAINING SET
********************************************************************************
PRIMARY SEQUENCES= Promoters_UP_Arg_metabol._Amino_acid_degr._Glycolysis_TCA_FA_synthesis_TAG_synthesis.txt
CONTROL SEQUENCES= --none--
ALPHABET= ACGT
Sequence name            Weight Length  Sequence name            Weight Length  
-------------            ------ ------  -------------            ------ ------  
Cre06.g278163.v5.5       1.0000   1500  Cre16.g694850.v5.5       1.0000     94  
Cre01.g015000.v5.5       1.0000   1500  Cre12.g489700.v5.5       1.0000    100  
Cre03.g146187.v5.5       1.0000    102  Cre01.g021251.v5.5       1.0000     48  
Cre02.g105500.v5.5       1.0000     54  Cre01.g009350.v5.5       1.0000    170  
Cre06.g308500.v5.5       1.0000     52  Cre09.g406050.v5.5       1.0000    120  
Cre12.g530650.v5.5       1.0000    100  Cre13.g592200.v5.5       1.0000    136  
Cre12.g530600.v5.5       1.0000    100  Cre08.g358580.v5.5       1.0000    131  
Cre11.g474800.v5.5       1.0000    102  Cre07.g357350.v5.5       1.0000    110  
Cre01.g000650.v5.5       1.0000    630  Cre09.g402515.v5.5       1.0000    530  
Cre13.g569850.v5.5       1.0000    358  Cre02.g113200.v5.5       1.0000    642  
Cre12.g514050.v5.5       1.0000   1152  Cre09.g410750.v5.5       1.0000   1500  
Cre16.g691750.v5.5       1.0000    159  Cre04.g223100.v5.5       1.0000   1500  
Cre02.g097900.v5.5       1.0000    110  Cre06.g257950.v5.5       1.0000    650  
Cre09.g387726.v5.5       1.0000    100  Cre01.g036850.v5.5       1.0000     48  
Cre03.g181200.v5.5       1.0000    127  Cre09.g399030.v5.5       1.0000     48  
Cre12.g551352.v5.5       1.0000    100  Cre06.g262900.v5.5       1.0000    110  
Cre12.g556600.v5.5       1.0000    120  Cre06.g272050.v5.5       1.0000     49  
Cre12.g513200.v5.5       1.0000    810  Cre06.g280950.v5.5       1.0000    160  
Cre12.g533550.v5.5       1.0000   1500  Cre06.g264200.v5.5       1.0000    115  
Cre07.g337650.v5.5       1.0000    660  Cre17.g728800.v5.5       1.0000    100  
Cre02.g143250.v5.5       1.0000    135  Cre06.g254400.v5.5       1.0000    218  
Cre02.g088600.v5.5       1.0000    130  Cre05.g241850.v5.5       1.0000     57  
Cre09.g386735.v5.5       1.0000    130  Cre12.g537200.v5.5       1.0000    432  
Cre14.g619133.v5.5       1.0000    100  Cre16.g677026.v5.5       1.0000    949  
Cre17.g703700.v5.5       1.0000    150  Cre01.g042750.v5.5       1.0000   1500  
Cre03.g194850.v5.5       1.0000    117  Cre12.g514750.v5.5       1.0000    102  
Cre12.g483950.v5.5       1.0000    100  Cre02.g145800.v5.5       1.0000    972  
Cre13.g566650.v5.5       1.0000    131  Cre12.g507400.v5.5       1.0000    152  
Cre01.g035350.v5.5       1.0000    586  Cre03.g182050.v5.5       1.0000     60  
Cre01.g053000.v5.5       1.0000     46  Cre10.g421700.v5.5       1.0000     47  
Cre02.g106400.v5.5       1.0000     54  Cre01.g000300.v5.5       1.0000    100  
********************************************************************************

********************************************************************************
COMMAND LINE SUMMARY
********************************************************************************
This information can also be useful in the event you wish to report a
problem with the MEME software.

command: meme Promoters_UP_Arg_metabol._Amino_acid_degr._Glycolysis_TCA_FA_synthesis_TAG_synthesis.txt -dna -oc . -nostatus -time 14400 -mod anr -nmotifs 3 -minw 6 -maxw 50 -objfun classic -revcomp -markov_order 0 

model:  mod=           anr    nmotifs=         3    evt=           inf
objective function:           em=       E-value of product of p-values
                              starts=   E-value of product of p-values
strands: + -
width:  minw=            6    maxw=           50
nsites: minsites=        2    maxsites=      310    wnsites=       0.8
theta:  spmap=         uni    spfuzz=        0.5
em:     prior=   dirichlet    b=            0.01    maxiter=        50
        distance=    1e-05
trim:   wg=             11    ws=              1    endgaps=       yes
data:   n=           21965    N=              62
sample: seed=            0    hsfrac=          0
        searchsize=  21965    norand=         no    csites=       1000
Letter frequencies in dataset:
A 0.204 C 0.296 G 0.296 T 0.204 
Background letter frequencies (from file dataset with add-one prior applied):
A 0.204 C 0.296 G 0.296 T 0.204 
Background model order: 0
********************************************************************************


********************************************************************************
MOTIF AGGGGCAGGGGCAGGGGCAGGGGCAGGGG MEME-1	width =  29  sites =  18  llr = 565  E-value = 1.3e-120
********************************************************************************
--------------------------------------------------------------------------------
	Motif AGGGGCAGGGGCAGGGGCAGGGGCAGGGG MEME-1 Description
--------------------------------------------------------------------------------
Simplified        A  9:1111a:::::91:1::91::::9:111
pos.-specific     C  :::::9:1:::a11:::9:::::a:1:::
probability       G  1a9991:999a:18a9a1:9a9a:19989
matrix            T  ::::::::11:::1::::1::1::1::1:

         bits    2.3       *                      
                 2.1 *     *           *          
                 1.8 **    *   **  * * * * **     
                 1.6 **    *   *** * * * * ***    
Relative         1.4 ***** ******* *** ********* *
Entropy          1.1 ************* ***************
(45.3 bits)      0.9 ************* ***************
                 0.7 *****************************
                 0.5 *****************************
                 0.2 *****************************
                 0.0 -----------------------------

Multilevel           AGGGGCAGGGGCAGGGGCAGGGGCAGGGG
consensus                                         
sequence                                          
                                                  
--------------------------------------------------------------------------------

--------------------------------------------------------------------------------
	Motif AGGGGCAGGGGCAGGGGCAGGGGCAGGGG MEME-1 sites sorted by position p-value
--------------------------------------------------------------------------------
Sequence name            Strand  Start   P-value                        Site           
-------------            ------  ----- ---------            -----------------------------
Cre04.g223100.v5.5           +    761  7.23e-17 GGGCAGGGGC AGGGGCAGGGGCAGGGGCAGGGGCAGGGG CAGGGGCGCC
Cre04.g223100.v5.5           +    731  7.23e-17 GGGCAGGGGC AGGGGCAGGGGCAGGGGCAGGGGCAGGGG CAGGGGCAGG
Cre04.g223100.v5.5           +    701  7.23e-17 GGGCAGGGGC AGGGGCAGGGGCAGGGGCAGGGGCAGGGG CAGGGGCAGG
Cre04.g223100.v5.5           +    671  7.23e-17 GGGCAGGGGC AGGGGCAGGGGCAGGGGCAGGGGCAGGGG CAGGGGCAGG
Cre04.g223100.v5.5           +    641  7.23e-17 GGGCAGGGGC AGGGGCAGGGGCAGGGGCAGGGGCAGGGG CAGGGGCAGG
Cre04.g223100.v5.5           +    611  7.23e-17 GGGCAGGGGC AGGGGCAGGGGCAGGGGCAGGGGCAGGGG CAGGGGCAGG
Cre04.g223100.v5.5           +    557  7.23e-17 GGGCAGGGGC AGGGGCAGGGGCAGGGGCAGGGGCAGGGG CAGGGGCAGG
Cre04.g223100.v5.5           +    527  7.23e-17 GGGCAGGGGC AGGGGCAGGGGCAGGGGCAGGGGCAGGGG CAGGGGCAGG
Cre04.g223100.v5.5           +    497  7.23e-17 GGGCAGGGGC AGGGGCAGGGGCAGGGGCAGGGGCAGGGG CAGGGGCAGG
Cre04.g223100.v5.5           +    467  7.23e-17 GGGCAGGGGC AGGGGCAGGGGCAGGGGCAGGGGCAGGGG CAGGGGCAGG
Cre04.g223100.v5.5           +    437  7.23e-17 GGGCACGGGC AGGGGCAGGGGCAGGGGCAGGGGCAGGGG CAGGGGCAGG
Cre04.g223100.v5.5           +    353  7.23e-17 GGGCACGGGC AGGGGCAGGGGCAGGGGCAGGGGCAGGGG CAGGGGCAGG
Cre04.g223100.v5.5           +    287  7.23e-17 CAGCAGGGGT AGGGGCAGGGGCAGGGGCAGGGGCAGGGG CAGGGGCAGG
Cre04.g223100.v5.5           +    401  1.33e-15 GGGCAGGGGC AGGGGCACGGGCAGGGGCAGGGGCAGGGG CACGGGCAGG
Cre04.g223100.v5.5           +    323  1.29e-14 GGGCAGGGGC AGGGGCAGGGGCACGGGCAGGGGCACGGG CAGGGGCAGG
Cre12.g514050.v5.5           -    575  1.85e-11 GATATGCGGG AGGGGAAGGTGCAAGAGCAAGTGCTGGAG GGCGCTGGGC
Cre01.g042750.v5.5           -   1206  1.74e-10 CGTGGGACGT GGGAGGAGGGGCCTGGGGAGGGGCAGAAA GGGCATGTTT
Cre06.g278163.v5.5           -   1285  3.42e-10 TCTAGGTGTG AGAGACAGTGGCGAGGGGTGGTGCGGGTG TACGCACGAA
--------------------------------------------------------------------------------

--------------------------------------------------------------------------------
	Motif AGGGGCAGGGGCAGGGGCAGGGGCAGGGG MEME-1 block diagrams
--------------------------------------------------------------------------------
SEQUENCE NAME            POSITION P-VALUE  MOTIF DIAGRAM
-------------            ----------------  -------------
Cre04.g223100.v5.5                7.2e-17  286_[+1]_7_[+1]_1_[+1]_19_[+1]_
                                           7_[+1]_1_[+1]_1_[+1]_1_[+1]_1_[+1]_
                                           25_[+1]_1_[+1]_1_[+1]_1_[+1]_1_
                                           [+1]_1_[+1]_711
Cre12.g514050.v5.5                1.8e-11  574_[-1]_549
Cre01.g042750.v5.5                1.7e-10  1205_[-1]_266
Cre06.g278163.v5.5                3.4e-10  1284_[-1]_187
--------------------------------------------------------------------------------

--------------------------------------------------------------------------------
	Motif AGGGGCAGGGGCAGGGGCAGGGGCAGGGG MEME-1 in BLOCKS format
--------------------------------------------------------------------------------
BL   MOTIF AGGGGCAGGGGCAGGGGCAGGGGCAGGGG width=29 seqs=18
Cre04.g223100.v5.5       (  761) AGGGGCAGGGGCAGGGGCAGGGGCAGGGG  1 
Cre04.g223100.v5.5       (  731) AGGGGCAGGGGCAGGGGCAGGGGCAGGGG  1 
Cre04.g223100.v5.5       (  701) AGGGGCAGGGGCAGGGGCAGGGGCAGGGG  1 
Cre04.g223100.v5.5       (  671) AGGGGCAGGGGCAGGGGCAGGGGCAGGGG  1 
Cre04.g223100.v5.5       (  641) AGGGGCAGGGGCAGGGGCAGGGGCAGGGG  1 
Cre04.g223100.v5.5       (  611) AGGGGCAGGGGCAGGGGCAGGGGCAGGGG  1 
Cre04.g223100.v5.5       (  557) AGGGGCAGGGGCAGGGGCAGGGGCAGGGG  1 
Cre04.g223100.v5.5       (  527) AGGGGCAGGGGCAGGGGCAGGGGCAGGGG  1 
Cre04.g223100.v5.5       (  497) AGGGGCAGGGGCAGGGGCAGGGGCAGGGG  1 
Cre04.g223100.v5.5       (  467) AGGGGCAGGGGCAGGGGCAGGGGCAGGGG  1 
Cre04.g223100.v5.5       (  437) AGGGGCAGGGGCAGGGGCAGGGGCAGGGG  1 
Cre04.g223100.v5.5       (  353) AGGGGCAGGGGCAGGGGCAGGGGCAGGGG  1 
Cre04.g223100.v5.5       (  287) AGGGGCAGGGGCAGGGGCAGGGGCAGGGG  1 
Cre04.g223100.v5.5       (  401) AGGGGCACGGGCAGGGGCAGGGGCAGGGG  1 
Cre04.g223100.v5.5       (  323) AGGGGCAGGGGCACGGGCAGGGGCACGGG  1 
Cre12.g514050.v5.5       (  575) AGGGGAAGGTGCAAGAGCAAGTGCTGGAG  1 
Cre01.g042750.v5.5       ( 1206) GGGAGGAGGGGCCTGGGGAGGGGCAGAAA  1 
Cre06.g278163.v5.5       ( 1285) AGAGACAGTGGCGAGGGGTGGTGCGGGTG  1 
//

--------------------------------------------------------------------------------

--------------------------------------------------------------------------------
	Motif AGGGGCAGGGGCAGGGGCAGGGGCAGGGG MEME-1 position-specific scoring matrix
--------------------------------------------------------------------------------
log-odds matrix: alength= 4 w= 29 n= 20229 bayes= 10.9815 E= 1.3e-120 
   221  -1081   -241  -1081 
 -1081  -1081    176  -1081 
  -187  -1081    167  -1081 
  -187  -1081    167  -1081 
  -187  -1081    167  -1081 
  -187    159   -241  -1081 
   229  -1081  -1081  -1081 
 -1081   -241    167  -1081 
 -1081  -1081    167   -187 
 -1081  -1081    167   -187 
 -1081  -1081    176  -1081 
 -1081    176  -1081  -1081 
   212   -241   -241  -1081 
   -88   -241    139   -187 
 -1081  -1081    176  -1081 
  -187  -1081    167  -1081 
 -1081  -1081    176  -1081 
 -1081    159   -141  -1081 
   221  -1081  -1081   -187 
  -187  -1081    167  -1081 
 -1081  -1081    176  -1081 
 -1081  -1081    159    -88 
 -1081  -1081    176  -1081 
 -1081    176  -1081  -1081 
   212  -1081   -241   -187 
 -1081   -241    167  -1081 
  -187  -1081    167  -1081 
   -88  -1081    149   -187 
  -187  -1081    167  -1081 
--------------------------------------------------------------------------------

--------------------------------------------------------------------------------
	Motif AGGGGCAGGGGCAGGGGCAGGGGCAGGGG MEME-1 position-specific probability matrix
--------------------------------------------------------------------------------
letter-probability matrix: alength= 4 w= 29 nsites= 18 E= 1.3e-120 
 0.944444  0.000000  0.055556  0.000000 
 0.000000  0.000000  1.000000  0.000000 
 0.055556  0.000000  0.944444  0.000000 
 0.055556  0.000000  0.944444  0.000000 
 0.055556  0.000000  0.944444  0.000000 
 0.055556  0.888889  0.055556  0.000000 
 1.000000  0.000000  0.000000  0.000000 
 0.000000  0.055556  0.944444  0.000000 
 0.000000  0.000000  0.944444  0.055556 
 0.000000  0.000000  0.944444  0.055556 
 0.000000  0.000000  1.000000  0.000000 
 0.000000  1.000000  0.000000  0.000000 
 0.888889  0.055556  0.055556  0.000000 
 0.111111  0.055556  0.777778  0.055556 
 0.000000  0.000000  1.000000  0.000000 
 0.055556  0.000000  0.944444  0.000000 
 0.000000  0.000000  1.000000  0.000000 
 0.000000  0.888889  0.111111  0.000000 
 0.944444  0.000000  0.000000  0.055556 
 0.055556  0.000000  0.944444  0.000000 
 0.000000  0.000000  1.000000  0.000000 
 0.000000  0.000000  0.888889  0.111111 
 0.000000  0.000000  1.000000  0.000000 
 0.000000  1.000000  0.000000  0.000000 
 0.888889  0.000000  0.055556  0.055556 
 0.000000  0.055556  0.944444  0.000000 
 0.055556  0.000000  0.944444  0.000000 
 0.111111  0.000000  0.833333  0.055556 
 0.055556  0.000000  0.944444  0.000000 
--------------------------------------------------------------------------------

--------------------------------------------------------------------------------
	Motif AGGGGCAGGGGCAGGGGCAGGGGCAGGGG MEME-1 regular expression
--------------------------------------------------------------------------------
AGGGGCAGGGGCAGGGGCAGGGGCAGGGG
--------------------------------------------------------------------------------


Time 80.08 secs.

********************************************************************************


********************************************************************************
MOTIF GTGTGTGTGTGTGYGTGTGTK MEME-2	width =  21  sites =   9  llr = 206  E-value = 1.5e-019
********************************************************************************
--------------------------------------------------------------------------------
	Motif GTGTGTGTGTGTGYGTGTGTK MEME-2 Description
--------------------------------------------------------------------------------
Simplified        A  :1::1::1:1::::22:::1:
pos.-specific     C  1:::::2:1::2:3:::::::
probability       G  9:a:9:8:9:9:9:8:a:a:4
matrix            T  :9:a:a:9:91817:8:a:96

         bits    2.3    * *           *   
                 2.1    * *           *   
                 1.8  *** * * *      **** 
                 1.6  *** * * *     ***** 
Relative         1.4  ***** * ****  ***** 
Entropy          1.1 ****** **************
(33.1 bits)      0.9 *********************
                 0.7 *********************
                 0.5 *********************
                 0.2 *********************
                 0.0 ---------------------

Multilevel           GTGTGTGTGTGTGTGTGTGTT
consensus                  C    C CAA    G
sequence                                  
                                          
--------------------------------------------------------------------------------

--------------------------------------------------------------------------------
	Motif GTGTGTGTGTGTGYGTGTGTK MEME-2 sites sorted by position p-value
--------------------------------------------------------------------------------
Sequence name            Strand  Start   P-value                    Site       
-------------            ------  ----- ---------            ---------------------
Cre09.g410750.v5.5           +     54  1.31e-13 GTGTGTGTGT GTGTGTGTGTGTGTGTGTGTT CAAAATTCAA
Cre01.g015000.v5.5           +    875  1.31e-13 GTGTGTGTGT GTGTGTGTGTGTGTGTGTGTT GAAAAGAAAA
Cre09.g410750.v5.5           +     10  3.22e-13  GCCATACAC GTGTGTGTGTGTGTGTGTGTG TGTGTGTGTG
Cre01.g015000.v5.5           +    926  3.22e-13 AAGCCCGCCC GTGTGTGTGTGTGTGTGTGTG TGTGTGTGTG
Cre01.g015000.v5.5           +    841  3.22e-13 ACGGCTGGAC GTGTGTGTGTGTGTGTGTGTG TGTGTGTGTG
Cre01.g015000.v5.5           +    972  1.42e-11 GTGTGTGTGT GTGTATGTGTGTGCGTGTGTG TGCGTGCTCA
Cre03.g146187.v5.5           +     37  2.82e-10 GTGTCGGCCG GAGTGTGTGTTTGCAAGTGTT GCGCAATTGC
Cre01.g015000.v5.5           +    348  8.15e-10 CAGAGCCCAG CTGTGTCAGTGCGCATGTGTT GAATGTGGAG
Cre01.g042750.v5.5           -   1165  3.27e-09 TAAGCAAATC GTGTGTCTCAGCTTGAGTGAT TTATCATCAA
--------------------------------------------------------------------------------

--------------------------------------------------------------------------------
	Motif GTGTGTGTGTGTGYGTGTGTK MEME-2 block diagrams
--------------------------------------------------------------------------------
SEQUENCE NAME            POSITION P-VALUE  MOTIF DIAGRAM
-------------            ----------------  -------------
Cre09.g410750.v5.5                3.2e-13  9_[+2]_23_[+2]_1426
Cre01.g015000.v5.5                8.1e-10  347_[+2]_472_[+2]_13_[+2]_30_[+2]_
                                           25_[+2]_508
Cre03.g146187.v5.5                2.8e-10  36_[+2]_45
Cre01.g042750.v5.5                3.3e-09  1164_[-2]_315
--------------------------------------------------------------------------------

--------------------------------------------------------------------------------
	Motif GTGTGTGTGTGTGYGTGTGTK MEME-2 in BLOCKS format
--------------------------------------------------------------------------------
BL   MOTIF GTGTGTGTGTGTGYGTGTGTK width=21 seqs=9
Cre09.g410750.v5.5       (   54) GTGTGTGTGTGTGTGTGTGTT  1 
Cre01.g015000.v5.5       (  875) GTGTGTGTGTGTGTGTGTGTT  1 
Cre09.g410750.v5.5       (   10) GTGTGTGTGTGTGTGTGTGTG  1 
Cre01.g015000.v5.5       (  926) GTGTGTGTGTGTGTGTGTGTG  1 
Cre01.g015000.v5.5       (  841) GTGTGTGTGTGTGTGTGTGTG  1 
Cre01.g015000.v5.5       (  972) GTGTATGTGTGTGCGTGTGTG  1 
Cre03.g146187.v5.5       (   37) GAGTGTGTGTTTGCAAGTGTT  1 
Cre01.g015000.v5.5       (  348) CTGTGTCAGTGCGCATGTGTT  1 
Cre01.g042750.v5.5       ( 1165) GTGTGTCTCAGCTTGAGTGAT  1 
//

--------------------------------------------------------------------------------

--------------------------------------------------------------------------------
	Motif GTGTGTGTGTGTGYGTGTGTK MEME-2 position-specific scoring matrix
--------------------------------------------------------------------------------
log-odds matrix: alength= 4 w= 21 n= 20725 bayes= 10.4702 E= 1.5e-019 
  -982   -141    159   -982 
   -88   -982   -982    212 
  -982   -982    176   -982 
  -982   -982   -982    229 
   -88   -982    159   -982 
  -982   -982   -982    229 
  -982    -41    139   -982 
   -88   -982   -982    212 
  -982   -141    159   -982 
   -88   -982   -982    212 
  -982   -982    159    -88 
  -982    -41   -982    193 
  -982   -982    159    -88 
  -982     17   -982    171 
    12   -982    139   -982 
    12   -982   -982    193 
  -982   -982    176   -982 
  -982   -982   -982    229 
  -982   -982    176   -982 
   -88   -982   -982    212 
  -982   -982     59    144 
--------------------------------------------------------------------------------

--------------------------------------------------------------------------------
	Motif GTGTGTGTGTGTGYGTGTGTK MEME-2 position-specific probability matrix
--------------------------------------------------------------------------------
letter-probability matrix: alength= 4 w= 21 nsites= 9 E= 1.5e-019 
 0.000000  0.111111  0.888889  0.000000 
 0.111111  0.000000  0.000000  0.888889 
 0.000000  0.000000  1.000000  0.000000 
 0.000000  0.000000  0.000000  1.000000 
 0.111111  0.000000  0.888889  0.000000 
 0.000000  0.000000  0.000000  1.000000 
 0.000000  0.222222  0.777778  0.000000 
 0.111111  0.000000  0.000000  0.888889 
 0.000000  0.111111  0.888889  0.000000 
 0.111111  0.000000  0.000000  0.888889 
 0.000000  0.000000  0.888889  0.111111 
 0.000000  0.222222  0.000000  0.777778 
 0.000000  0.000000  0.888889  0.111111 
 0.000000  0.333333  0.000000  0.666667 
 0.222222  0.000000  0.777778  0.000000 
 0.222222  0.000000  0.000000  0.777778 
 0.000000  0.000000  1.000000  0.000000 
 0.000000  0.000000  0.000000  1.000000 
 0.000000  0.000000  1.000000  0.000000 
 0.111111  0.000000  0.000000  0.888889 
 0.000000  0.000000  0.444444  0.555556 
--------------------------------------------------------------------------------

--------------------------------------------------------------------------------
	Motif GTGTGTGTGTGTGYGTGTGTK MEME-2 regular expression
--------------------------------------------------------------------------------
GTGTGT[GC]TGTG[TC]G[TC][GA][TA]GTGT[TG]
--------------------------------------------------------------------------------


Time 155.70 secs.

********************************************************************************


********************************************************************************
MOTIF TGYGATGGGACAGBGKTMAGGCAGGTTGG MEME-3	width =  29  sites =   5  llr = 163  E-value = 2.6e-008
********************************************************************************
--------------------------------------------------------------------------------
	Motif TGYGATGGGACAGBGKTMAGGCAGGTTGG MEME-3 Description
--------------------------------------------------------------------------------
Simplified        A  ::::8::::a:a::2::4a:2:a2::2::
pos.-specific     C  ::4:::::::8::2:::6:::a:::::::
probability       G  :a:a::a8a:::8484:::a8::8a2:aa
matrix            T  a:6:2a:2::2:24:6a::::::::88::

         bits    2.3 *    *   * *    * *   *      
                 2.1 *    *   * *    * *   *      
                 1.8 ** * ** ** *    * ** ** *  **
                 1.6 ** **** ** *    * ** ** * ***
Relative         1.4 ** **** ** *    * ** ** *****
Entropy          1.1 ************* *** ***********
(47.0 bits)      0.9 ************* ***************
                 0.7 ************* ***************
                 0.5 *****************************
                 0.2 *****************************
                 0.0 -----------------------------

Multilevel           TGTGATGGGACAGGGTTCAGGCAGGTTGG
consensus              C T  T  T TTAG A  A  A GA  
sequence                          C               
                                                  
--------------------------------------------------------------------------------

--------------------------------------------------------------------------------
	Motif TGYGATGGGACAGBGKTMAGGCAGGTTGG MEME-3 sites sorted by position p-value
--------------------------------------------------------------------------------
Sequence name            Strand  Start   P-value                        Site           
-------------            ------  ----- ---------            -----------------------------
Cre12.g513200.v5.5           +     43  1.16e-17 TGCATGGGTG TGTGATGGGACAGGGTTCAGGCAGGTTGG GCGAGGTCCC
Cre01.g015000.v5.5           +   1009  3.33e-17 CTCATATGGG TGCGATGGGACAGTGTTAAGGCAGGTTGG TGAAGTCCCG
Cre09.g410750.v5.5           -    367  1.24e-16 CCGCTGGATG TGTGATGGGACAGGATTCAGGCAGGTTGG CGAGGTCCCA
Cre12.g533550.v5.5           -    176  1.57e-16 TGAACGGGTC TGCGATGGGACAGTGGTAAGGCAGGTTGG TGAACGGGCA
Cre06.g278163.v5.5           +    595  2.62e-13 CAGCACTTCA TGTGTTGTGATATCGGTCAGACAAGGAGG AGAATCCGCG
--------------------------------------------------------------------------------

--------------------------------------------------------------------------------
	Motif TGYGATGGGACAGBGKTMAGGCAGGTTGG MEME-3 block diagrams
--------------------------------------------------------------------------------
SEQUENCE NAME            POSITION P-VALUE  MOTIF DIAGRAM
-------------            ----------------  -------------
Cre12.g513200.v5.5                1.2e-17  42_[+3]_739
Cre01.g015000.v5.5                3.3e-17  1008_[+3]_463
Cre09.g410750.v5.5                1.2e-16  366_[-3]_1105
Cre12.g533550.v5.5                1.6e-16  175_[-3]_1296
Cre06.g278163.v5.5                2.6e-13  594_[+3]_877
--------------------------------------------------------------------------------

--------------------------------------------------------------------------------
	Motif TGYGATGGGACAGBGKTMAGGCAGGTTGG MEME-3 in BLOCKS format
--------------------------------------------------------------------------------
BL   MOTIF TGYGATGGGACAGBGKTMAGGCAGGTTGG width=29 seqs=5
Cre12.g513200.v5.5       (   43) TGTGATGGGACAGGGTTCAGGCAGGTTGG  1 
Cre01.g015000.v5.5       ( 1009) TGCGATGGGACAGTGTTAAGGCAGGTTGG  1 
Cre09.g410750.v5.5       (  367) TGTGATGGGACAGGATTCAGGCAGGTTGG  1 
Cre12.g533550.v5.5       (  176) TGCGATGGGACAGTGGTAAGGCAGGTTGG  1 
Cre06.g278163.v5.5       (  595) TGTGTTGTGATATCGGTCAGACAAGGAGG  1 
//

--------------------------------------------------------------------------------

--------------------------------------------------------------------------------
	Motif TGYGATGGGACAGBGKTMAGGCAGGTTGG MEME-3 position-specific scoring matrix
--------------------------------------------------------------------------------
log-odds matrix: alength= 4 w= 29 n= 20229 bayes= 12.2334 E= 2.6e-008 
  -897   -897   -897    229 
  -897   -897    175   -897 
  -897     43   -897    155 
  -897   -897    175   -897 
   197   -897   -897     -3 
  -897   -897   -897    229 
  -897   -897    175   -897 
  -897   -897    143     -3 
  -897   -897    175   -897 
   229   -897   -897   -897 
  -897    143   -897     -3 
   229   -897   -897   -897 
  -897   -897    143     -3 
  -897    -56     43     97 
    -3   -897    143   -897 
  -897   -897     43    155 
  -897   -897   -897    229 
    97    102   -897   -897 
   229   -897   -897   -897 
  -897   -897    175   -897 
    -3   -897    143   -897 
  -897    175   -897   -897 
   229   -897   -897   -897 
    -3   -897    143   -897 
  -897   -897    175   -897 
  -897   -897    -56    197 
    -3   -897   -897    197 
  -897   -897    175   -897 
  -897   -897    175   -897 
--------------------------------------------------------------------------------

--------------------------------------------------------------------------------
	Motif TGYGATGGGACAGBGKTMAGGCAGGTTGG MEME-3 position-specific probability matrix
--------------------------------------------------------------------------------
letter-probability matrix: alength= 4 w= 29 nsites= 5 E= 2.6e-008 
 0.000000  0.000000  0.000000  1.000000 
 0.000000  0.000000  1.000000  0.000000 
 0.000000  0.400000  0.000000  0.600000 
 0.000000  0.000000  1.000000  0.000000 
 0.800000  0.000000  0.000000  0.200000 
 0.000000  0.000000  0.000000  1.000000 
 0.000000  0.000000  1.000000  0.000000 
 0.000000  0.000000  0.800000  0.200000 
 0.000000  0.000000  1.000000  0.000000 
 1.000000  0.000000  0.000000  0.000000 
 0.000000  0.800000  0.000000  0.200000 
 1.000000  0.000000  0.000000  0.000000 
 0.000000  0.000000  0.800000  0.200000 
 0.000000  0.200000  0.400000  0.400000 
 0.200000  0.000000  0.800000  0.000000 
 0.000000  0.000000  0.400000  0.600000 
 0.000000  0.000000  0.000000  1.000000 
 0.400000  0.600000  0.000000  0.000000 
 1.000000  0.000000  0.000000  0.000000 
 0.000000  0.000000  1.000000  0.000000 
 0.200000  0.000000  0.800000  0.000000 
 0.000000  1.000000  0.000000  0.000000 
 1.000000  0.000000  0.000000  0.000000 
 0.200000  0.000000  0.800000  0.000000 
 0.000000  0.000000  1.000000  0.000000 
 0.000000  0.000000  0.200000  0.800000 
 0.200000  0.000000  0.000000  0.800000 
 0.000000  0.000000  1.000000  0.000000 
 0.000000  0.000000  1.000000  0.000000 
--------------------------------------------------------------------------------

--------------------------------------------------------------------------------
	Motif TGYGATGGGACAGBGKTMAGGCAGGTTGG MEME-3 regular expression
--------------------------------------------------------------------------------
TG[TC]G[AT]TG[GT]GA[CT]A[GT][GTC][GA][TG]T[CA]AG[GA]CA[GA]G[TG][TA]GG
--------------------------------------------------------------------------------


Time 231.76 secs.

********************************************************************************


********************************************************************************
SUMMARY OF MOTIFS
********************************************************************************

--------------------------------------------------------------------------------
	Combined block diagrams: non-overlapping sites with p-value < 0.0001
--------------------------------------------------------------------------------
SEQUENCE NAME            COMBINED P-VALUE  MOTIF DIAGRAM
-------------            ----------------  -------------
Cre06.g278163.v5.5               1.29e-13  594_[+3(2.62e-13)]_11_\
    [+2(9.23e-05)]_629_[-1(3.42e-10)]_187
Cre16.g694850.v5.5               6.31e-02  [-1(5.67e-05)]_3_[+1(8.84e-05)]_33
Cre01.g015000.v5.5               1.97e-20  347_[+2(8.15e-10)]_384_\
    [+2(1.08e-06)]_67_[+2(3.22e-13)]_13_[+2(1.31e-13)]_30_[+2(3.22e-13)]_1_\
    [+2(3.22e-13)]_3_[+2(1.42e-11)]_16_[+3(3.33e-17)]_463
Cre12.g489700.v5.5               7.20e-01  100
Cre03.g146187.v5.5               6.12e-07  36_[+2(2.82e-10)]_45
Cre01.g021251.v5.5               4.64e-01  48
Cre02.g105500.v5.5               3.59e-01  54
Cre01.g009350.v5.5               8.83e-01  170
Cre06.g308500.v5.5               6.07e-01  52
Cre09.g406050.v5.5               9.49e-01  120
Cre12.g530650.v5.5               5.97e-02  100
Cre13.g592200.v5.5               9.50e-01  136
Cre12.g530600.v5.5               5.97e-02  100
Cre08.g358580.v5.5               4.89e-01  131
Cre11.g474800.v5.5               9.72e-01  102
Cre07.g357350.v5.5               8.53e-01  110
Cre01.g000650.v5.5               5.70e-01  630
Cre09.g402515.v5.5               9.38e-01  530
Cre13.g569850.v5.5               1.39e-01  358
Cre02.g113200.v5.5               1.64e-01  460_[+3(4.21e-05)]_153
Cre12.g514050.v5.5               7.02e-07  574_[-1(1.85e-11)]_549
Cre09.g410750.v5.5               9.11e-21  9_[+2(3.22e-13)]_1_[+2(3.22e-13)]_1_\
    [+2(1.31e-13)]_292_[-3(1.24e-16)]_50_[+1(1.51e-05)]_1026
Cre16.g691750.v5.5               6.19e-01  159
Cre04.g223100.v5.5               2.54e-11  286_[+1(7.23e-17)]_37_\
    [+1(7.23e-17)]_13_[+1(9.64e-16)]_13_[+1(7.23e-17)]_1_[+1(7.23e-17)]_1_\
    [+1(7.23e-17)]_1_[+1(7.23e-17)]_1_[+1(7.23e-17)]_1_[+1(7.23e-17)]_1_\
    [+1(7.23e-17)]_1_[+1(7.23e-17)]_1_[+1(7.23e-17)]_1_[+1(7.23e-17)]_1_\
    [+1(7.23e-17)]_1_[+1(7.23e-17)]_705
Cre02.g097900.v5.5               2.28e-01  110
Cre06.g257950.v5.5               4.98e-02  203_[+2(9.80e-05)]_323_\
    [+3(9.15e-05)]_46_[-2(9.42e-05)]_7
Cre09.g387726.v5.5               1.43e-01  100
Cre01.g036850.v5.5               1.03e-01  48
Cre03.g181200.v5.5               8.57e-03  20_[-2(2.75e-05)]_86
Cre09.g399030.v5.5               9.55e-01  48
Cre12.g551352.v5.5               3.47e-01  100
Cre06.g262900.v5.5               7.32e-01  110
Cre12.g556600.v5.5               6.58e-01  120
Cre06.g272050.v5.5               2.85e-01  49
Cre12.g513200.v5.5               1.75e-12  42_[+3(1.16e-17)]_739
Cre06.g280950.v5.5               4.54e-01  160
Cre12.g533550.v5.5               9.11e-12  175_[-3(1.57e-16)]_629_\
    [-1(1.41e-05)]_183_[-1(3.97e-05)]_426
Cre06.g264200.v5.5               9.72e-01  115
Cre07.g337650.v5.5               1.05e-01  340_[-3(2.04e-05)]_291
Cre17.g728800.v5.5               5.10e-02  48_[+1(4.56e-05)]_23
Cre02.g143250.v5.5               4.87e-02  135
Cre06.g254400.v5.5               1.63e-01  218
Cre02.g088600.v5.5               8.43e-01  130
Cre05.g241850.v5.5               4.85e-01  57
Cre09.g386735.v5.5               6.20e-02  130
Cre12.g537200.v5.5               1.13e-01  124_[+1(2.15e-05)]_279
Cre14.g619133.v5.5               5.16e-01  100
Cre16.g677026.v5.5               2.16e-01  401_[+1(9.91e-05)]_11_\
    [+1(3.82e-05)]_479
Cre17.g703700.v5.5               1.18e-01  150
Cre01.g042750.v5.5               1.62e-09  802_[-2(5.07e-05)]_341_\
    [-2(3.27e-09)]_20_[-1(1.74e-10)]_266
Cre03.g194850.v5.5               9.22e-01  117
Cre12.g514750.v5.5               5.16e-01  102
Cre12.g483950.v5.5               4.74e-01  100
Cre02.g145800.v5.5               6.61e-01  972
Cre13.g566650.v5.5               8.43e-01  131
Cre12.g507400.v5.5               9.85e-01  152
Cre01.g035350.v5.5               2.61e-01  586
Cre03.g182050.v5.5               4.96e-01  60
Cre01.g053000.v5.5               4.52e-01  46
Cre10.g421700.v5.5               3.52e-01  47
Cre02.g106400.v5.5               3.13e-01  54
Cre01.g000300.v5.5               7.42e-01  100
--------------------------------------------------------------------------------

********************************************************************************


********************************************************************************
Stopped because requested number of motifs (3) found.
********************************************************************************

CPU: noble-meme.grid.gs.washington.edu

********************************************************************************
