# Supplementary material for: From Feasting to Fasting: The Arginine Pathway as a Metabolic Switch in Nitrogen-Deprived Chlamydomonas reinhardtii
Source: Cells. 2023 May 13;12(10):1379. doi: 10.3390/cells12101379 (PMC10216424; doi:10.3390/cells12101379)
Supplement: Supplementary file 1 [file cells-12-01379-s001.zip › Suppl. Material S11.txt]

********************************************************************************
MEME - Motif discovery tool
********************************************************************************
MEME version 5.5.0 (Release date: Wed Sep 7 14:18:26 2022 -0700)

For further information on how to interpret these results please access https://meme-suite.org/meme.
To get a copy of the MEME Suite software please access https://meme-suite.org.

********************************************************************************


********************************************************************************
REFERENCE
********************************************************************************
If you use this program in your research, please cite:

Timothy L. Bailey and Charles Elkan,
"Fitting a mixture model by expectation maximization to
discover motifs in biopolymers",
Proceedings of the Second International Conference on Intelligent Systems
for Molecular Biology, pp. 28-36, AAAI Press, Menlo Park, California, 1994.
********************************************************************************


********************************************************************************
TRAINING SET
********************************************************************************
PRIMARY SEQUENCES= Promoters_UP_Arg_metabol._Amino_acid_degr._Glycolysis_TCA_TAG_synthesis_ALL_promoters_FA_synthesis.txt
CONTROL SEQUENCES= --none--
ALPHABET= ACGT
Sequence name            Weight Length  Sequence name            Weight Length  
-------------            ------ ------  -------------            ------ ------  
Cre06.g278163.v5.5       1.0000   1500  Cre16.g694850.v5.5       1.0000     94  
Cre01.g015000.v5.5       1.0000   1500  Cre12.g489700.v5.5       1.0000    100  
Cre03.g146187.v5.5       1.0000    102  Cre01.g021251.v5.5       1.0000     48  
Cre02.g105500.v5.5       1.0000     54  Cre01.g009350.v5.5       1.0000    170  
Cre06.g308500.v5.5       1.0000     52  Cre09.g406050.v5.5       1.0000    120  
Cre12.g530650.v5.5       1.0000    100  Cre13.g592200.v5.5       1.0000    136  
Cre12.g530600.v5.5       1.0000    100  Cre08.g358580.v5.5       1.0000    131  
Cre11.g474800.v5.5       1.0000    102  Cre07.g357350.v5.5       1.0000    110  
Cre01.g000650.v5.5       1.0000    630  Cre09.g402515.v5.5       1.0000    530  
Cre13.g569850.v5.5       1.0000    358  Cre02.g113200.v5.5       1.0000    642  
Cre12.g514050.v5.5       1.0000   1152  Cre09.g410750.v5.5       1.0000   1500  
Cre16.g691750.v5.5       1.0000    159  Cre04.g223100.v5.5       1.0000   1500  
Cre02.g097900.v5.5       1.0000    110  Cre06.g257950.v5.5       1.0000    650  
Cre09.g387726.v5.5       1.0000    100  Cre01.g036850.v5.5       1.0000     48  
Cre03.g181200.v5.5       1.0000    127  Cre09.g399030.v5.5       1.0000     48  
Cre12.g551352.v5.5       1.0000    100  Cre06.g262900.v5.5       1.0000    110  
Cre12.g556600.v5.5       1.0000    120  Cre06.g272050.v5.5       1.0000     49  
Cre12.g513200.v5.5       1.0000    810  Cre06.g280950.v5.5       1.0000    160  
Cre12.g533550.v5.5       1.0000   1500  Cre06.g264200.v5.5       1.0000    115  
Cre07.g337650.v5.5       1.0000    660  Cre17.g728800.v5.5       1.0000    100  
Cre02.g143250.v5.5       1.0000    135  Cre06.g254400.v5.5       1.0000    218  
Cre02.g088600.v5.5       1.0000    130  Cre05.g241850.v5.5       1.0000     57  
Cre09.g386735.v5.5       1.0000    130  Cre12.g537200.v5.5       1.0000    432  
Cre14.g619133.v5.5       1.0000    100  Cre16.g677026.v5.5       1.0000    949  
Cre17.g703700.v5.5       1.0000    150  Cre01.g042750.v5.5       1.0000   1500  
Cre03.g194850.v5.5       1.0000    117  Cre12.g514750.v5.5       1.0000    102  
Cre12.g483950.v5.5       1.0000    100  Cre02.g145800.v5.5       1.0000    972  
Cre13.g566650.v5.5       1.0000    131  Cre12.g507400.v5.5       1.0000    152  
Cre01.g035350.v5.5       1.0000    586  Cre03.g182050.v5.5       1.0000     60  
Cre01.g053000.v5.5       1.0000     46  Cre10.g421700.v5.5       1.0000     47  
Cre02.g106400.v5.5       1.0000     54  Cre01.g000300.v5.5       1.0000    100  
Cre06.g294950.v5.5       1.0000     98  Cre17.g715250.v5.5       1.0000    412  
Cre03.g172000.v5.5       1.0000    101  Cre04.g216950.v5.5       1.0000    147  
Cre12.g484000.v5.5       1.0000    111  Cre14.g621650.v5.5       1.0000    100  
********************************************************************************

********************************************************************************
COMMAND LINE SUMMARY
********************************************************************************
This information can also be useful in the event you wish to report a
problem with the MEME software.

command: meme Promoters_UP_Arg_metabol._Amino_acid_degr._Glycolysis_TCA_TAG_synthesis_ALL_promoters_FA_synthesis.txt -dna -oc . -nostatus -time 14400 -mod anr -nmotifs 3 -minw 6 -maxw 50 -objfun classic -revcomp -markov_order 0 

model:  mod=           anr    nmotifs=         3    evt=           inf
objective function:           em=       E-value of product of p-values
                              starts=   E-value of product of p-values
strands: + -
width:  minw=            6    maxw=           50
nsites: minsites=        2    maxsites=      340    wnsites=       0.8
theta:  spmap=         uni    spfuzz=        0.5
em:     prior=   dirichlet    b=            0.01    maxiter=        50
        distance=    1e-05
trim:   wg=             11    ws=              1    endgaps=       yes
data:   n=           22934    N=              68
sample: seed=            0    hsfrac=          0
        searchsize=  22934    norand=         no    csites=       1000
Letter frequencies in dataset:
A 0.205 C 0.295 G 0.295 T 0.205 
Background letter frequencies (from file dataset with add-one prior applied):
A 0.205 C 0.295 G 0.295 T 0.205 
Background model order: 0
********************************************************************************


********************************************************************************
MOTIF AGGGGCAGGGGCAGGGGCAGGGGCAGGGG MEME-1	width =  29  sites =  18  llr = 567  E-value = 1.2e-121
********************************************************************************
--------------------------------------------------------------------------------
	Motif AGGGGCAGGGGCAGGGGCAGGGGCAGGGG MEME-1 Description
--------------------------------------------------------------------------------
Simplified        A  9:1111a:::::91:1::91::::9:111
pos.-specific     C  :::::9:::::a11:::9:::::a:1:::
probability       G  1a9991:a99a:18a9a1:9a9a:19989
matrix            T  ::::::::11:::1::::1::1::1::1:

         bits    2.3       *                      
                 2.1 *     *           *          
                 1.8 **    **  **  * * * * **     
                 1.6 **    **  *** * * * * ***    
Relative         1.4 ***** ******* *** ******* * *
Entropy          1.1 ************* ***************
(45.4 bits)      0.9 ************* ***************
                 0.7 *****************************
                 0.5 *****************************
                 0.2 *****************************
                 0.0 -----------------------------

Multilevel           AGGGGCAGGGGCAGGGGCAGGGGCAGGGG
consensus                                         
sequence                                          
                                                  
--------------------------------------------------------------------------------

--------------------------------------------------------------------------------
	Motif AGGGGCAGGGGCAGGGGCAGGGGCAGGGG MEME-1 sites sorted by position p-value
--------------------------------------------------------------------------------
Sequence name            Strand  Start   P-value                        Site           
-------------            ------  ----- ---------            -----------------------------
Cre04.g223100.v5.5           +    761  6.83e-17 GGGCAGGGGC AGGGGCAGGGGCAGGGGCAGGGGCAGGGG CAGGGGCGCC
Cre04.g223100.v5.5           +    731  6.83e-17 GGGCAGGGGC AGGGGCAGGGGCAGGGGCAGGGGCAGGGG CAGGGGCAGG
Cre04.g223100.v5.5           +    701  6.83e-17 GGGCAGGGGC AGGGGCAGGGGCAGGGGCAGGGGCAGGGG CAGGGGCAGG
Cre04.g223100.v5.5           +    671  6.83e-17 GGGCAGGGGC AGGGGCAGGGGCAGGGGCAGGGGCAGGGG CAGGGGCAGG
Cre04.g223100.v5.5           +    641  6.83e-17 GGGCAGGGGC AGGGGCAGGGGCAGGGGCAGGGGCAGGGG CAGGGGCAGG
Cre04.g223100.v5.5           +    611  6.83e-17 GGGCAGGGGC AGGGGCAGGGGCAGGGGCAGGGGCAGGGG CAGGGGCAGG
Cre04.g223100.v5.5           +    557  6.83e-17 GGGCAGGGGC AGGGGCAGGGGCAGGGGCAGGGGCAGGGG CAGGGGCAGG
Cre04.g223100.v5.5           +    527  6.83e-17 GGGCAGGGGC AGGGGCAGGGGCAGGGGCAGGGGCAGGGG CAGGGGCAGG
Cre04.g223100.v5.5           +    497  6.83e-17 GGGCAGGGGC AGGGGCAGGGGCAGGGGCAGGGGCAGGGG CAGGGGCAGG
Cre04.g223100.v5.5           +    467  6.83e-17 GGGCAGGGGC AGGGGCAGGGGCAGGGGCAGGGGCAGGGG CAGGGGCAGG
Cre04.g223100.v5.5           +    437  6.83e-17 GGGCACGGGC AGGGGCAGGGGCAGGGGCAGGGGCAGGGG CAGGGGCAGG
Cre04.g223100.v5.5           +    353  6.83e-17 GGGCACGGGC AGGGGCAGGGGCAGGGGCAGGGGCAGGGG CAGGGGCAGG
Cre04.g223100.v5.5           +    287  6.83e-17 CAGCAGGGGT AGGGGCAGGGGCAGGGGCAGGGGCAGGGG CAGGGGCAGG
Cre04.g223100.v5.5           +    383  3.47e-16 GGGCAGGGGC AGGGGCAGGGGCAGGGGCAGGGGCACGGG CAGGGGCAGG
Cre04.g223100.v5.5           +    323  5.59e-15 GGGCAGGGGC AGGGGCAGGGGCACGGGCAGGGGCACGGG CAGGGGCAGG
Cre12.g514050.v5.5           -    575  1.54e-11 GATATGCGGG AGGGGAAGGTGCAAGAGCAAGTGCTGGAG GGCGCTGGGC
Cre01.g042750.v5.5           -   1206  1.41e-10 CGTGGGACGT GGGAGGAGGGGCCTGGGGAGGGGCAGAAA GGGCATGTTT
Cre06.g278163.v5.5           -   1285  2.79e-10 TCTAGGTGTG AGAGACAGTGGCGAGGGGTGGTGCGGGTG TACGCACGAA
--------------------------------------------------------------------------------

--------------------------------------------------------------------------------
	Motif AGGGGCAGGGGCAGGGGCAGGGGCAGGGG MEME-1 block diagrams
--------------------------------------------------------------------------------
SEQUENCE NAME            POSITION P-VALUE  MOTIF DIAGRAM
-------------            ----------------  -------------
Cre04.g223100.v5.5                6.8e-17  286_[+1]_7_[+1]_1_[+1]_1_[+1]_25_
                                           [+1]_1_[+1]_1_[+1]_1_[+1]_1_[+1]_
                                           25_[+1]_1_[+1]_1_[+1]_1_[+1]_1_
                                           [+1]_1_[+1]_711
Cre12.g514050.v5.5                1.5e-11  574_[-1]_549
Cre01.g042750.v5.5                1.4e-10  1205_[-1]_266
Cre06.g278163.v5.5                2.8e-10  1284_[-1]_187
--------------------------------------------------------------------------------

--------------------------------------------------------------------------------
	Motif AGGGGCAGGGGCAGGGGCAGGGGCAGGGG MEME-1 in BLOCKS format
--------------------------------------------------------------------------------
BL   MOTIF AGGGGCAGGGGCAGGGGCAGGGGCAGGGG width=29 seqs=18
Cre04.g223100.v5.5       (  761) AGGGGCAGGGGCAGGGGCAGGGGCAGGGG  1 
Cre04.g223100.v5.5       (  731) AGGGGCAGGGGCAGGGGCAGGGGCAGGGG  1 
Cre04.g223100.v5.5       (  701) AGGGGCAGGGGCAGGGGCAGGGGCAGGGG  1 
Cre04.g223100.v5.5       (  671) AGGGGCAGGGGCAGGGGCAGGGGCAGGGG  1 
Cre04.g223100.v5.5       (  641) AGGGGCAGGGGCAGGGGCAGGGGCAGGGG  1 
Cre04.g223100.v5.5       (  611) AGGGGCAGGGGCAGGGGCAGGGGCAGGGG  1 
Cre04.g223100.v5.5       (  557) AGGGGCAGGGGCAGGGGCAGGGGCAGGGG  1 
Cre04.g223100.v5.5       (  527) AGGGGCAGGGGCAGGGGCAGGGGCAGGGG  1 
Cre04.g223100.v5.5       (  497) AGGGGCAGGGGCAGGGGCAGGGGCAGGGG  1 
Cre04.g223100.v5.5       (  467) AGGGGCAGGGGCAGGGGCAGGGGCAGGGG  1 
Cre04.g223100.v5.5       (  437) AGGGGCAGGGGCAGGGGCAGGGGCAGGGG  1 
Cre04.g223100.v5.5       (  353) AGGGGCAGGGGCAGGGGCAGGGGCAGGGG  1 
Cre04.g223100.v5.5       (  287) AGGGGCAGGGGCAGGGGCAGGGGCAGGGG  1 
Cre04.g223100.v5.5       (  383) AGGGGCAGGGGCAGGGGCAGGGGCACGGG  1 
Cre04.g223100.v5.5       (  323) AGGGGCAGGGGCACGGGCAGGGGCACGGG  1 
Cre12.g514050.v5.5       (  575) AGGGGAAGGTGCAAGAGCAAGTGCTGGAG  1 
Cre01.g042750.v5.5       ( 1206) GGGAGGAGGGGCCTGGGGAGGGGCAGAAA  1 
Cre06.g278163.v5.5       ( 1285) AGAGACAGTGGCGAGGGGTGGTGCGGGTG  1 
//

--------------------------------------------------------------------------------

--------------------------------------------------------------------------------
	Motif AGGGGCAGGGGCAGGGGCAGGGGCAGGGG MEME-1 position-specific scoring matrix
--------------------------------------------------------------------------------
log-odds matrix: alength= 4 w= 29 n= 21030 bayes= 11.0375 E= 1.2e-121 
   220  -1081   -241  -1081 
 -1081  -1081    176  -1081 
  -188  -1081    168  -1081 
  -188  -1081    168  -1081 
  -188  -1081    168  -1081 
  -188    159   -241  -1081 
   229  -1081  -1081  -1081 
 -1081  -1081    176  -1081 
 -1081  -1081    168   -188 
 -1081  -1081    168   -188 
 -1081  -1081    176  -1081 
 -1081    176  -1081  -1081 
   212   -241   -241  -1081 
   -88   -241    140   -188 
 -1081  -1081    176  -1081 
  -188  -1081    168  -1081 
 -1081  -1081    176  -1081 
 -1081    159   -141  -1081 
   220  -1081  -1081   -188 
  -188  -1081    168  -1081 
 -1081  -1081    176  -1081 
 -1081  -1081    159    -88 
 -1081  -1081    176  -1081 
 -1081    176  -1081  -1081 
   212  -1081   -241   -188 
 -1081   -141    159  -1081 
  -188  -1081    168  -1081 
   -88  -1081    150   -188 
  -188  -1081    168  -1081 
--------------------------------------------------------------------------------

--------------------------------------------------------------------------------
	Motif AGGGGCAGGGGCAGGGGCAGGGGCAGGGG MEME-1 position-specific probability matrix
--------------------------------------------------------------------------------
letter-probability matrix: alength= 4 w= 29 nsites= 18 E= 1.2e-121 
 0.944444  0.000000  0.055556  0.000000 
 0.000000  0.000000  1.000000  0.000000 
 0.055556  0.000000  0.944444  0.000000 
 0.055556  0.000000  0.944444  0.000000 
 0.055556  0.000000  0.944444  0.000000 
 0.055556  0.888889  0.055556  0.000000 
 1.000000  0.000000  0.000000  0.000000 
 0.000000  0.000000  1.000000  0.000000 
 0.000000  0.000000  0.944444  0.055556 
 0.000000  0.000000  0.944444  0.055556 
 0.000000  0.000000  1.000000  0.000000 
 0.000000  1.000000  0.000000  0.000000 
 0.888889  0.055556  0.055556  0.000000 
 0.111111  0.055556  0.777778  0.055556 
 0.000000  0.000000  1.000000  0.000000 
 0.055556  0.000000  0.944444  0.000000 
 0.000000  0.000000  1.000000  0.000000 
 0.000000  0.888889  0.111111  0.000000 
 0.944444  0.000000  0.000000  0.055556 
 0.055556  0.000000  0.944444  0.000000 
 0.000000  0.000000  1.000000  0.000000 
 0.000000  0.000000  0.888889  0.111111 
 0.000000  0.000000  1.000000  0.000000 
 0.000000  1.000000  0.000000  0.000000 
 0.888889  0.000000  0.055556  0.055556 
 0.000000  0.111111  0.888889  0.000000 
 0.055556  0.000000  0.944444  0.000000 
 0.111111  0.000000  0.833333  0.055556 
 0.055556  0.000000  0.944444  0.000000 
--------------------------------------------------------------------------------

--------------------------------------------------------------------------------
	Motif AGGGGCAGGGGCAGGGGCAGGGGCAGGGG MEME-1 regular expression
--------------------------------------------------------------------------------
AGGGGCAGGGGCAGGGGCAGGGGCAGGGG
--------------------------------------------------------------------------------


Time 87.16 secs.

********************************************************************************


********************************************************************************
MOTIF GTGTGTGTGTGTGTGTGTGTGTGTGTGTG MEME-2	width =  29  sites =   6  llr = 228  E-value = 2.4e-029
********************************************************************************
--------------------------------------------------------------------------------
	Motif GTGTGTGTGTGTGTGTGTGTGTGTGTGTG MEME-2 Description
--------------------------------------------------------------------------------
Simplified        A  ::::::::::::::::::::2:::::222
pos.-specific     C  :::::::::::::::::::::::::::::
probability       G  a:a:a:a:a:a:a:a:a:a:8:a:828:8
matrix            T  :a:a:a:a:a:a:a:a:a:a:a:a28:8:

         bits    2.3  * * * * * * * * * * * *     
                 2.1  * * * * * * * * * * * *     
                 1.8 ******************** ***     
                 1.6 ******************** *** * * 
Relative         1.4 ******************** *** * * 
Entropy          1.1 *****************************
(54.8 bits)      0.9 *****************************
                 0.7 *****************************
                 0.5 *****************************
                 0.2 *****************************
                 0.0 -----------------------------

Multilevel           GTGTGTGTGTGTGTGTGTGTGTGTGTGTG
consensus                                         
sequence                                          
                                                  
--------------------------------------------------------------------------------

--------------------------------------------------------------------------------
	Motif GTGTGTGTGTGTGTGTGTGTGTGTGTGTG MEME-2 sites sorted by position p-value
--------------------------------------------------------------------------------
Sequence name            Strand  Start   P-value                        Site           
-------------            ------  ----- ---------            -----------------------------
Cre09.g410750.v5.5           +     44  2.58e-18 GTGTGTGTGT GTGTGTGTGTGTGTGTGTGTGTGTGTGTG TTCAAAATTC
Cre09.g410750.v5.5           +     10  2.58e-18  GCCATACAC GTGTGTGTGTGTGTGTGTGTGTGTGTGTG TGTGTGTGTG
Cre01.g015000.v5.5           +    926  2.58e-18 AAGCCCGCCC GTGTGTGTGTGTGTGTGTGTGTGTGTGTG TGTGTGTGTG
Cre01.g015000.v5.5           +    841  2.58e-18 ACGGCTGGAC GTGTGTGTGTGTGTGTGTGTGTGTGTGTG TGTGTGTGTG
Cre01.g015000.v5.5           +    956  9.76e-18 GTGTGTGTGT GTGTGTGTGTGTGTGTGTGTATGTGTGTG CGTGTGTGTG
Cre01.g015000.v5.5           +    871  1.03e-16 GTGTGTGTGT GTGTGTGTGTGTGTGTGTGTGTGTTGAAA AGAAAACAAC
--------------------------------------------------------------------------------

--------------------------------------------------------------------------------
	Motif GTGTGTGTGTGTGTGTGTGTGTGTGTGTG MEME-2 block diagrams
--------------------------------------------------------------------------------
SEQUENCE NAME            POSITION P-VALUE  MOTIF DIAGRAM
-------------            ----------------  -------------
Cre09.g410750.v5.5                2.6e-18  9_[+2]_5_[+2]_1428
Cre01.g015000.v5.5                  1e-16  840_[+2]_1_[+2]_26_[+2]_1_[+2]_516
--------------------------------------------------------------------------------

--------------------------------------------------------------------------------
	Motif GTGTGTGTGTGTGTGTGTGTGTGTGTGTG MEME-2 in BLOCKS format
--------------------------------------------------------------------------------
BL   MOTIF GTGTGTGTGTGTGTGTGTGTGTGTGTGTG width=29 seqs=6
Cre09.g410750.v5.5       (   44) GTGTGTGTGTGTGTGTGTGTGTGTGTGTG  1 
Cre09.g410750.v5.5       (   10) GTGTGTGTGTGTGTGTGTGTGTGTGTGTG  1 
Cre01.g015000.v5.5       (  926) GTGTGTGTGTGTGTGTGTGTGTGTGTGTG  1 
Cre01.g015000.v5.5       (  841) GTGTGTGTGTGTGTGTGTGTGTGTGTGTG  1 
Cre01.g015000.v5.5       (  956) GTGTGTGTGTGTGTGTGTGTATGTGTGTG  1 
Cre01.g015000.v5.5       (  871) GTGTGTGTGTGTGTGTGTGTGTGTTGAAA  1 
//

--------------------------------------------------------------------------------

--------------------------------------------------------------------------------
	Motif GTGTGTGTGTGTGTGTGTGTGTGTGTGTG MEME-2 position-specific scoring matrix
--------------------------------------------------------------------------------
log-odds matrix: alength= 4 w= 29 n= 21030 bayes= 10.5518 E= 2.4e-029 
  -923   -923    176   -923 
  -923   -923   -923    229 
  -923   -923    176   -923 
  -923   -923   -923    229 
  -923   -923    176   -923 
  -923   -923   -923    229 
  -923   -923    176   -923 
  -923   -923   -923    229 
  -923   -923    176   -923 
  -923   -923   -923    229 
  -923   -923    176   -923 
  -923   -923   -923    229 
  -923   -923    176   -923 
  -923   -923   -923    229 
  -923   -923    176   -923 
  -923   -923   -923    229 
  -923   -923    176   -923 
  -923   -923   -923    229 
  -923   -923    176   -923 
  -923   -923   -923    229 
   -30   -923    150   -923 
  -923   -923   -923    229 
  -923   -923    176   -923 
  -923   -923   -923    229 
  -923   -923    150    -30 
  -923   -923    -82    202 
   -30   -923    150   -923 
   -30   -923   -923    202 
   -30   -923    150   -923 
--------------------------------------------------------------------------------

--------------------------------------------------------------------------------
	Motif GTGTGTGTGTGTGTGTGTGTGTGTGTGTG MEME-2 position-specific probability matrix
--------------------------------------------------------------------------------
letter-probability matrix: alength= 4 w= 29 nsites= 6 E= 2.4e-029 
 0.000000  0.000000  1.000000  0.000000 
 0.000000  0.000000  0.000000  1.000000 
 0.000000  0.000000  1.000000  0.000000 
 0.000000  0.000000  0.000000  1.000000 
 0.000000  0.000000  1.000000  0.000000 
 0.000000  0.000000  0.000000  1.000000 
 0.000000  0.000000  1.000000  0.000000 
 0.000000  0.000000  0.000000  1.000000 
 0.000000  0.000000  1.000000  0.000000 
 0.000000  0.000000  0.000000  1.000000 
 0.000000  0.000000  1.000000  0.000000 
 0.000000  0.000000  0.000000  1.000000 
 0.000000  0.000000  1.000000  0.000000 
 0.000000  0.000000  0.000000  1.000000 
 0.000000  0.000000  1.000000  0.000000 
 0.000000  0.000000  0.000000  1.000000 
 0.000000  0.000000  1.000000  0.000000 
 0.000000  0.000000  0.000000  1.000000 
 0.000000  0.000000  1.000000  0.000000 
 0.000000  0.000000  0.000000  1.000000 
 0.166667  0.000000  0.833333  0.000000 
 0.000000  0.000000  0.000000  1.000000 
 0.000000  0.000000  1.000000  0.000000 
 0.000000  0.000000  0.000000  1.000000 
 0.000000  0.000000  0.833333  0.166667 
 0.000000  0.000000  0.166667  0.833333 
 0.166667  0.000000  0.833333  0.000000 
 0.166667  0.000000  0.000000  0.833333 
 0.166667  0.000000  0.833333  0.000000 
--------------------------------------------------------------------------------

--------------------------------------------------------------------------------
	Motif GTGTGTGTGTGTGTGTGTGTGTGTGTGTG MEME-2 regular expression
--------------------------------------------------------------------------------
GTGTGTGTGTGTGTGTGTGTGTGTGTGTG
--------------------------------------------------------------------------------


Time 169.88 secs.

********************************************************************************


********************************************************************************
MOTIF TTCNCCAACCTGCCTKAMCVCTGTCCCATCRCA MEME-3	width =  33  sites =   5  llr = 177  E-value = 3.3e-009
********************************************************************************
--------------------------------------------------------------------------------
	Motif TTCNCCAACCTGCCTKAMCVCTGTCCCATCRCA MEME-3 Description
--------------------------------------------------------------------------------
Simplified        A  :::4::88::::::::a6:42:2::2:a2:6:a
pos.-specific     C  2282aa:2a8::8a:::4848:::a8a::a:a:
probability       G  ::22:::::::a:::6:::2::8:::::::4::
matrix            T  88:2::2::2a:2:a4::2::a:a::::8::::

         bits    2.3           *   * *    * *   *    *
                 2.1           *   * *    * *   *    *
                 1.8     **  * ** ** *    * ** ** * **
                 1.6     *** * ** ** *    * ** **** **
Relative         1.4 **  ***** ** ** *    * ** **** **
Entropy          1.1 *** *********** *** *************
(51.1 bits)      0.9 *** *************** *************
                 0.7 *** *************** *************
                 0.5 *** *****************************
                 0.2 *********************************
                 0.0 ---------------------------------

Multilevel           TTCACCAACCTGCCTGAACACTGTCCCATCACA
consensus            CCGC  TC T  T  T CTCA A  A  A G  
sequence                G               G             
                        T                             
--------------------------------------------------------------------------------

--------------------------------------------------------------------------------
	Motif TTCNCCAACCTGCCTKAMCVCTGTCCCATCRCA MEME-3 sites sorted by position p-value
--------------------------------------------------------------------------------
Sequence name            Strand  Start   P-value                          Site             
-------------            ------  ----- ---------            ---------------------------------
Cre01.g015000.v5.5           -   1009  1.01e-19 CAGGCGGGAC TTCACCAACCTGCCTTAACACTGTCCCATCGCA CCCATATGAG
Cre12.g533550.v5.5           +    172  6.16e-19 ATTGTGCCCG TTCACCAACCTGCCTTACCACTGTCCCATCGCA GACCCGTTCA
Cre09.g410750.v5.5           +    363  4.14e-17 CCTATGGGAC CTCGCCAACCTGCCTGAATCCTGTCCCATCACA CATCCAGCGG
Cre12.g513200.v5.5           -     43  5.70e-17 CTATGGGACC TCGCCCAACCTGCCTGAACCCTGTCCCATCACA CACCCATGCA
Cre06.g278163.v5.5           -    595  9.77e-15 CTCCCGCGGA TTCTCCTCCTTGTCTGACCGATATCACAACACA TGAAGTGCTG
--------------------------------------------------------------------------------

--------------------------------------------------------------------------------
	Motif TTCNCCAACCTGCCTKAMCVCTGTCCCATCRCA MEME-3 block diagrams
--------------------------------------------------------------------------------
SEQUENCE NAME            POSITION P-VALUE  MOTIF DIAGRAM
-------------            ----------------  -------------
Cre01.g015000.v5.5                  1e-19  1008_[-3]_459
Cre12.g533550.v5.5                6.2e-19  171_[+3]_1296
Cre09.g410750.v5.5                4.1e-17  362_[+3]_1105
Cre12.g513200.v5.5                5.7e-17  42_[-3]_735
Cre06.g278163.v5.5                9.8e-15  594_[-3]_873
--------------------------------------------------------------------------------

--------------------------------------------------------------------------------
	Motif TTCNCCAACCTGCCTKAMCVCTGTCCCATCRCA MEME-3 in BLOCKS format
--------------------------------------------------------------------------------
BL   MOTIF TTCNCCAACCTGCCTKAMCVCTGTCCCATCRCA width=33 seqs=5
Cre01.g015000.v5.5       ( 1009) TTCACCAACCTGCCTTAACACTGTCCCATCGCA  1 
Cre12.g533550.v5.5       (  172) TTCACCAACCTGCCTTACCACTGTCCCATCGCA  1 
Cre09.g410750.v5.5       (  363) CTCGCCAACCTGCCTGAATCCTGTCCCATCACA  1 
Cre12.g513200.v5.5       (   43) TCGCCCAACCTGCCTGAACCCTGTCCCATCACA  1 
Cre06.g278163.v5.5       (  595) TTCTCCTCCTTGTCTGACCGATATCACAACACA  1 
//

--------------------------------------------------------------------------------

--------------------------------------------------------------------------------
	Motif TTCNCCAACCTGCCTKAMCVCTGTCCCATCRCA MEME-3 position-specific scoring matrix
--------------------------------------------------------------------------------
log-odds matrix: alength= 4 w= 33 n= 20758 bayes= 12.2707 E= 3.3e-009 
  -897    -56   -897    196 
  -897    -56   -897    196 
  -897    144    -56   -897 
    96    -56    -56     -3 
  -897    176   -897   -897 
  -897    176   -897   -897 
   196   -897   -897     -3 
   196    -56   -897   -897 
  -897    176   -897   -897 
  -897    144   -897     -3 
  -897   -897   -897    229 
  -897   -897    176   -897 
  -897    144   -897     -3 
  -897    176   -897   -897 
  -897   -897   -897    229 
  -897   -897    102     96 
   229   -897   -897   -897 
   155     44   -897   -897 
  -897    144   -897     -3 
    96     44    -56   -897 
    -3    144   -897   -897 
  -897   -897   -897    229 
    -3   -897    144   -897 
  -897   -897   -897    229 
  -897    176   -897   -897 
    -3    144   -897   -897 
  -897    176   -897   -897 
   229   -897   -897   -897 
    -3   -897   -897    196 
  -897    176   -897   -897 
   155   -897     44   -897 
  -897    176   -897   -897 
   229   -897   -897   -897 
--------------------------------------------------------------------------------

--------------------------------------------------------------------------------
	Motif TTCNCCAACCTGCCTKAMCVCTGTCCCATCRCA MEME-3 position-specific probability matrix
--------------------------------------------------------------------------------
letter-probability matrix: alength= 4 w= 33 nsites= 5 E= 3.3e-009 
 0.000000  0.200000  0.000000  0.800000 
 0.000000  0.200000  0.000000  0.800000 
 0.000000  0.800000  0.200000  0.000000 
 0.400000  0.200000  0.200000  0.200000 
 0.000000  1.000000  0.000000  0.000000 
 0.000000  1.000000  0.000000  0.000000 
 0.800000  0.000000  0.000000  0.200000 
 0.800000  0.200000  0.000000  0.000000 
 0.000000  1.000000  0.000000  0.000000 
 0.000000  0.800000  0.000000  0.200000 
 0.000000  0.000000  0.000000  1.000000 
 0.000000  0.000000  1.000000  0.000000 
 0.000000  0.800000  0.000000  0.200000 
 0.000000  1.000000  0.000000  0.000000 
 0.000000  0.000000  0.000000  1.000000 
 0.000000  0.000000  0.600000  0.400000 
 1.000000  0.000000  0.000000  0.000000 
 0.600000  0.400000  0.000000  0.000000 
 0.000000  0.800000  0.000000  0.200000 
 0.400000  0.400000  0.200000  0.000000 
 0.200000  0.800000  0.000000  0.000000 
 0.000000  0.000000  0.000000  1.000000 
 0.200000  0.000000  0.800000  0.000000 
 0.000000  0.000000  0.000000  1.000000 
 0.000000  1.000000  0.000000  0.000000 
 0.200000  0.800000  0.000000  0.000000 
 0.000000  1.000000  0.000000  0.000000 
 1.000000  0.000000  0.000000  0.000000 
 0.200000  0.000000  0.000000  0.800000 
 0.000000  1.000000  0.000000  0.000000 
 0.600000  0.000000  0.400000  0.000000 
 0.000000  1.000000  0.000000  0.000000 
 1.000000  0.000000  0.000000  0.000000 
--------------------------------------------------------------------------------

--------------------------------------------------------------------------------
	Motif TTCNCCAACCTGCCTKAMCVCTGTCCCATCRCA MEME-3 regular expression
--------------------------------------------------------------------------------
[TC][TC][CG][ACGT]CC[AT][AC]C[CT]TG[CT]CT[GT]A[AC][CT][ACG][CA]T[GA]TC[CA]CA[TA]C[AG]CA
--------------------------------------------------------------------------------


Time 250.64 secs.

********************************************************************************


********************************************************************************
SUMMARY OF MOTIFS
********************************************************************************

--------------------------------------------------------------------------------
	Combined block diagrams: non-overlapping sites with p-value < 0.0001
--------------------------------------------------------------------------------
SEQUENCE NAME            COMBINED P-VALUE  MOTIF DIAGRAM
-------------            ----------------  -------------
Cre06.g278163.v5.5               6.22e-15  594_[-3(9.77e-15)]_657_\
    [-1(2.79e-10)]_187
Cre16.g694850.v5.5               2.43e-02  [-1(4.46e-05)]_3_[+1(7.00e-05)]_33
Cre01.g015000.v5.5               1.80e-27  349_[+2(4.40e-05)]_99_\
    [-2(1.37e-05)]_334_[+2(2.58e-18)]_1_[+2(1.03e-16)]_26_[+2(2.58e-18)]_1_\
    [+2(9.76e-18)]_24_[-3(1.01e-19)]_459
Cre12.g489700.v5.5               8.43e-01  100
Cre03.g146187.v5.5               3.67e-03  26_[+2(9.43e-06)]_47
Cre01.g021251.v5.5               4.27e-01  48
Cre02.g105500.v5.5               4.69e-01  54
Cre01.g009350.v5.5               9.81e-01  170
Cre06.g308500.v5.5               3.98e-01  52
Cre09.g406050.v5.5               9.97e-01  120
Cre12.g530650.v5.5               1.50e-01  100
Cre13.g592200.v5.5               8.16e-01  136
Cre12.g530600.v5.5               1.50e-01  100
Cre08.g358580.v5.5               3.77e-01  131
Cre11.g474800.v5.5               9.47e-01  102
Cre07.g357350.v5.5               7.55e-01  110
Cre01.g000650.v5.5               6.39e-01  630
Cre09.g402515.v5.5               8.61e-01  530
Cre13.g569850.v5.5               2.34e-01  358
Cre02.g113200.v5.5               3.04e-01  642
Cre12.g514050.v5.5               5.20e-07  574_[-1(1.54e-11)]_549
Cre09.g410750.v5.5               7.02e-26  9_[+2(2.58e-18)]_1_[+2(2.58e-18)]_\
    294_[+3(4.14e-17)]_50_[+1(1.18e-05)]_216_[+3(3.27e-05)]_777
Cre16.g691750.v5.5               3.11e-01  159
Cre04.g223100.v5.5               2.23e-12  286_[+1(6.83e-17)]_7_[+1(5.59e-15)]_\
    1_[+1(6.83e-17)]_1_[+1(3.47e-16)]_25_[+1(6.83e-17)]_1_[+1(6.83e-17)]_1_\
    [+1(6.83e-17)]_1_[+1(6.83e-17)]_1_[+1(6.83e-17)]_1_[+1(6.83e-17)]_1_\
    [+1(6.83e-17)]_1_[+1(6.83e-17)]_1_[+1(6.83e-17)]_1_[+1(6.83e-17)]_1_\
    [+1(6.83e-17)]_1_[+1(6.83e-17)]_528_[+3(2.40e-05)]_144
Cre02.g097900.v5.5               1.55e-01  110
Cre06.g257950.v5.5               4.42e-02  547_[-3(3.08e-05)]_70
Cre09.g387726.v5.5               9.63e-02  100
Cre01.g036850.v5.5               4.93e-01  48
Cre03.g181200.v5.5               3.64e-02  12_[-2(3.69e-05)]_86
Cre09.g399030.v5.5               8.18e-01  48
Cre12.g551352.v5.5               9.91e-01  100
Cre06.g262900.v5.5               7.04e-01  110
Cre12.g556600.v5.5               7.78e-01  120
Cre06.g272050.v5.5               8.19e-01  49
Cre12.g513200.v5.5               1.09e-11  42_[-3(5.70e-17)]_735
Cre06.g280950.v5.5               7.12e-01  160
Cre12.g533550.v5.5               1.57e-14  171_[+3(6.16e-19)]_629_\
    [-1(1.11e-05)]_183_[-1(3.13e-05)]_426
Cre06.g264200.v5.5               9.24e-01  115
Cre07.g337650.v5.5               3.10e-01  336_[+3(3.66e-05)]_291
Cre17.g728800.v5.5               2.72e-02  48_[+1(3.07e-05)]_23
Cre02.g143250.v5.5               6.80e-02  135
Cre06.g254400.v5.5               1.94e-01  57_[+1(9.83e-05)]_132
Cre02.g088600.v5.5               9.68e-01  130
Cre05.g241850.v5.5               1.08e-01  57
Cre09.g386735.v5.5               7.55e-02  130
Cre12.g537200.v5.5               9.71e-02  124_[+1(5.99e-05)]_279
Cre14.g619133.v5.5               1.00e+00  100
Cre16.g677026.v5.5               1.99e-01  401_[+1(7.82e-05)]_11_\
    [+1(3.01e-05)]_479
Cre17.g703700.v5.5               2.96e-02  95_[+3(4.86e-05)]_22
Cre01.g042750.v5.5               2.57e-05  1205_[-1(1.41e-10)]_266
Cre03.g194850.v5.5               9.63e-01  117
Cre12.g514750.v5.5               5.12e-01  102
Cre12.g483950.v5.5               9.39e-01  100
Cre02.g145800.v5.5               4.77e-01  972
Cre13.g566650.v5.5               9.04e-01  131
Cre12.g507400.v5.5               9.01e-01  152
Cre01.g035350.v5.5               2.65e-01  586
Cre03.g182050.v5.5               7.65e-01  60
Cre01.g053000.v5.5               2.68e-01  46
Cre10.g421700.v5.5               7.78e-02  47
Cre02.g106400.v5.5               2.54e-01  54
Cre01.g000300.v5.5               2.92e-01  100
Cre06.g294950.v5.5               9.95e-01  98
Cre17.g715250.v5.5               1.37e-02  38_[+2(2.86e-05)]_98_[+3(8.14e-05)]_\
    214
Cre03.g172000.v5.5               8.58e-01  101
Cre04.g216950.v5.5               3.17e-01  147
Cre12.g484000.v5.5               1.30e-01  111
Cre14.g621650.v5.5               7.60e-01  100
--------------------------------------------------------------------------------

********************************************************************************


********************************************************************************
Stopped because requested number of motifs (3) found.
********************************************************************************

CPU: noble-meme.grid.gs.washington.edu

********************************************************************************
