# Supplementary material for: From Feasting to Fasting: The Arginine Pathway as a Metabolic Switch in Nitrogen-Deprived Chlamydomonas reinhardtii
Source: Cells. 2023 May 13;12(10):1379. doi: 10.3390/cells12101379 (PMC10216424; doi:10.3390/cells12101379)
Supplement: Supplementary file 1 [file cells-12-01379-s001.zip › Suppl. Material S12.xlsx]

## Sheet: ALL_motif_TARGETS
SequenceName_PhycoMine	Gene_ID_Phytozome	Description_Phytozome	M1_MAST - IDS - Arg Metabolism_SequenceName	M2- MAST - IDS - Arg Metabolism_SequenceName	M3_MAST -IDs - arg_FA_TAGsyn_AAdegr_TCA_GLY_SequenceName	M4_MAS _IDs - Arg_FA_TGsyn_AAdegr_TCA_GLY_SequenceName	M5_MAST - IDs - Arg_FA_TC_Gly_AAdegr_FAsyn_1_SequenceName	M6_MAS - IDs - Arg_FA_TAG_Gly_TCA_ALL FA__SequenceName		Views
Cre01.g001600.v5.5	Cre01.g001600	Predicted protein containing BTB/POZ fold domain (involved in protein binding)		Cre01.g001600.v5.5		Cre01.g001600.v5.5		Cre01.g001600.v5.5		https://phytozome-next.jgi.doe.gov/report/gene/Creinhardtii_v5_6/Cre01.g001600
Cre01.g001685.v5.5	Cre01.g001685				Cre01.g001685.v5.5		Cre01.g001685.v5.5			https://phytozome-next.jgi.doe.gov/report/gene/Creinhardtii_v5_6/Cre01.g001685
Cre01.g001700.v5.5	Cre01.g001700	(1 of 268) PTHR23257 - SERINE-THREONINE PROTEIN KINASE		Cre01.g001700.v5.5		Cre01.g001700.v5.5		Cre01.g001700.v5.5		https://phytozome-next.jgi.doe.gov/report/gene/Creinhardtii_v5_6/Cre01.g001700
Cre01.g002400.v5.5	Cre01.g002400	Triacylglycerol lipase		Cre01.g002400.v5.5	Cre01.g002400.v5.5	Cre01.g002400.v5.5	Cre01.g002400.v5.5	Cre01.g002400.v5.5		https://phytozome-next.jgi.doe.gov/report/gene/Creinhardtii_v5_6/Cre01.g002400
Cre01.g002650.v5.5	Cre01.g002650				Cre01.g002650.v5.5		Cre01.g002650.v5.5			https://phytozome-next.jgi.doe.gov/report/gene/Creinhardtii_v5_6/Cre01.g002650
Cre01.g003376.v5.5	Cre01.g003376	(1 of 1) K09522 - DnaJ homolog subfamily C member 2 (DNAJC2)			Cre01.g003376.v5.5		Cre01.g003376.v5.5			https://phytozome-next.jgi.doe.gov/report/gene/Creinhardtii_v5_6/Cre01.g003376
Cre01.g003450.v5.5	Cre01.g003450				Cre01.g003450.v5.5		Cre01.g003450.v5.5			https://phytozome-next.jgi.doe.gov/report/gene/Creinhardtii_v5_6/Cre01.g003450
Cre01.g003550.v5.5	Cre01.g003550	(1 of 2) PTHR12231:SF112 - RHODANESE-LIKE DOMAIN-CONTAINING PROTEIN 14, CHLOROPLASTIC					Cre01.g003550.v5.5			https://phytozome-next.jgi.doe.gov/report/gene/Creinhardtii_v5_6/Cre01.g003550
Cre01.g003600.v5.5	Cre01.g003600						Cre01.g003600.v5.5			https://phytozome-next.jgi.doe.gov/report/gene/Creinhardtii_v5_6/Cre01.g003600
Cre01.g003751.v5.5	Cre01.g003751	(1 of 19) PTHR10217 - VOLTAGE AND LIGAND GATED POTASSIUM CHANNEL		Cre01.g003751.v5.5		Cre01.g003751.v5.5		Cre01.g003751.v5.5		https://phytozome-next.jgi.doe.gov/report/gene/Creinhardtii_v5_6/Cre01.g003751
Cre01.g003800.v5.5	Cre01.g003800	MAP kinase kinase kinase					Cre01.g003800.v5.5			https://phytozome-next.jgi.doe.gov/report/gene/Creinhardtii_v5_6/Cre01.g003800
Cre01.g004000.v5.5	Cre01.g004000	(1 of 1) PF08855 - Domain of unknown function (DUF1825) (DUF1825)		Cre01.g004000.v5.5		Cre01.g004000.v5.5				https://phytozome-next.jgi.doe.gov/report/gene/Creinhardtii_v5_6/Cre01.g004000
Cre01.g006202.v5.5	Cre01.g006202	Probable transposon-derived protein of Chlamydomonas-Specific family B			Cre01.g006202.v5.5		Cre01.g006202.v5.5			https://phytozome-next.jgi.doe.gov/report/gene/Creinhardtii_v5_6/Cre01.g006202
Cre01.g006450.v5.5	Cre01.g006450	(1 of 121) 2.7.7.49 - RNA-directed DNA polymerase / Revertase		Cre01.g006450.v5.5		Cre01.g006450.v5.5		Cre01.g006450.v5.5		https://phytozome-next.jgi.doe.gov/report/gene/Creinhardtii_v5_6/Cre01.g006450
Cre01.g006876.v5.5	Cre01.g006876				Cre01.g006876.v5.5					https://phytozome-next.jgi.doe.gov/report/gene/Creinhardtii_v5_6/Cre01.g006876
Cre01.g007050.v5.5	Cre01.g007050	Conserved in the Plant Lineage and Diatoms			Cre01.g007050.v5.5		Cre01.g007050.v5.5			https://phytozome-next.jgi.doe.gov/report/gene/Creinhardtii_v5_6/Cre01.g007050
Cre01.g007251.v5.5	Cre01.g007251				Cre01.g007251.v5.5		Cre01.g007251.v5.5			https://phytozome-next.jgi.doe.gov/report/gene/Creinhardtii_v5_6/Cre01.g007251
Cre01.g008100.v5.5	Cre01.g008100							Cre01.g008100.v5.5		https://phytozome-next.jgi.doe.gov/report/gene/Creinhardtii_v5_6/Cre01.g008100
Cre01.g008402.v5.5	Cre01.g008402	(1 of 46) PTHR23257//PTHR23257:SF394 - SERINE-THREONINE PROTEIN KINASE // SUBFAMILY NOT NAMED		Cre01.g008402.v5.5		Cre01.g008402.v5.5		Cre01.g008402.v5.5		https://phytozome-next.jgi.doe.gov/report/gene/Creinhardtii_v5_6/Cre01.g008402
Cre01.g008550.v5.5	Cre01.g008550	(1 of 2) PTHR24058:SF23 - SERINE/THREONINE KINASE-RELATED	Cre01.g008550.v5.5		Cre01.g008550.v5.5		Cre01.g008550.v5.5			https://phytozome-next.jgi.doe.gov/report/gene/Creinhardtii_v5_6/Cre01.g008550
Cre01.g008900.v5.5	Cre01.g008900				Cre01.g008900.v5.5		Cre01.g008900.v5.5			https://phytozome-next.jgi.doe.gov/report/gene/Creinhardtii_v5_6/Cre01.g008900
Cre01.g009000.v5.5	Cre01.g009000			Cre01.g009000.v5.5		Cre01.g009000.v5.5		Cre01.g009000.v5.5		https://phytozome-next.jgi.doe.gov/report/gene/Creinhardtii_v5_6/Cre01.g009000
Cre01.g009025.v5.5	Cre01.g009025			Cre01.g009025.v5.5		Cre01.g009025.v5.5		Cre01.g009025.v5.5		https://phytozome-next.jgi.doe.gov/report/gene/Creinhardtii_v5_6/Cre01.g009025
Cre01.g009765.v5.5	Cre01.g009765				Cre01.g009765.v5.5		Cre01.g009765.v5.5			https://phytozome-next.jgi.doe.gov/report/gene/Creinhardtii_v5_6/Cre01.g009765
Cre01.g009950.v5.5	Cre01.g009950	NEP1-like protein			Cre01.g009950.v5.5		Cre01.g009950.v5.5			https://phytozome-next.jgi.doe.gov/report/gene/Creinhardtii_v5_6/Cre01.g009950
Cre01.g010000.v5.5	Cre01.g010000	Mitogen-Activated Protein Kinase			Cre01.g010000.v5.5		Cre01.g010000.v5.5			https://phytozome-next.jgi.doe.gov/report/gene/Creinhardtii_v5_6/Cre01.g010000
Cre01.g010201.v5.5	Cre01.g010201				Cre01.g010201.v5.5		Cre01.g010201.v5.5			https://phytozome-next.jgi.doe.gov/report/gene/Creinhardtii_v5_6/Cre01.g010201
Cre01.g011000.v5.5	Cre01.g011000	Cytosolic 80S ribosomal protein L6		Cre01.g011000.v5.5		Cre01.g011000.v5.5		Cre01.g011000.v5.5		https://phytozome-next.jgi.doe.gov/report/gene/Creinhardtii_v5_6/Cre01.g011000
Cre01.g011050.v5.5	Cre01.g011050			Cre01.g011050.v5.5		Cre01.g011050.v5.5		Cre01.g011050.v5.5		https://phytozome-next.jgi.doe.gov/report/gene/Creinhardtii_v5_6/Cre01.g011050
Cre01.g011100.v5.5	Cre01.g011100	Terpenoid cylase		Cre01.g011100.v5.5		Cre01.g011100.v5.5				https://phytozome-next.jgi.doe.gov/report/gene/Creinhardtii_v5_6/Cre01.g011100
Cre01.g011901.v5.5	Cre01.g011901	Arylsulfatase			Cre01.g011901.v5.5		Cre01.g011901.v5.5			https://phytozome-next.jgi.doe.gov/report/gene/Creinhardtii_v5_6/Cre01.g011901
Cre01.g012300.v5.5	Cre01.g012300				Cre01.g012300.v5.5		Cre01.g012300.v5.5			https://phytozome-next.jgi.doe.gov/report/gene/Creinhardtii_v5_6/Cre01.g012300
Cre01.g012350.v5.5	Cre01.g012350	(1 of 1) K02331 - DNA polymerase phi [EC:2.7.7.7] (POL5, MYBBP1A)			Cre01.g012350.v5.5		Cre01.g012350.v5.5			https://phytozome-next.jgi.doe.gov/report/gene/Creinhardtii_v5_6/Cre01.g012350
Cre01.g013500.v5.5	Cre01.g013500	(1 of 5) PF01814 - Hemerythrin HHE cation binding domain (Hemerythrin)	Cre01.g013500.v5.5		Cre01.g013500.v5.5		Cre01.g013500.v5.5			https://phytozome-next.jgi.doe.gov/report/gene/Creinhardtii_v5_6/Cre01.g013500
Cre01.g013600.v5.5	Cre01.g013600						Cre01.g013600.v5.5			https://phytozome-next.jgi.doe.gov/report/gene/Creinhardtii_v5_6/Cre01.g013600
Cre01.g013650.v5.5	Cre01.g013650	(1 of 1) PTHR14296//PTHR14296:SF3 - FAMILY NOT NAMED // DIKAR, ISOFORM F					Cre01.g013650.v5.5			https://phytozome-next.jgi.doe.gov/report/gene/Creinhardtii_v5_6/Cre01.g013650
Cre01.g014450.v5.5	Cre01.g014450			Cre01.g014450.v5.5		Cre01.g014450.v5.5		Cre01.g014450.v5.5		https://phytozome-next.jgi.doe.gov/report/gene/Creinhardtii_v5_6/Cre01.g014450
Cre01.g014600.v5.5	Cre01.g014600	Casein kinase-related Ser/Thr kinase			Cre01.g014600.v5.5		Cre01.g014600.v5.5			https://phytozome-next.jgi.doe.gov/report/gene/Creinhardtii_v5_6/Cre01.g014600
Cre01.g015000.v5.5	Cre01.g015000	Acetylglutamate kinase		Cre01.g015000.v5.5		Cre01.g015000.v5.5		Cre01.g015000.v5.5		https://phytozome-next.jgi.doe.gov/report/gene/Creinhardtii_v5_6/Cre01.g015000
Cre01.g015850.v5.5	Cre01.g015850	Flagellar Associated Protein 68			Cre01.g015850.v5.5		Cre01.g015850.v5.5			https://phytozome-next.jgi.doe.gov/report/gene/Creinhardtii_v5_6/Cre01.g015850
Cre01.g015950.v5.5	Cre01.g015950	translation factor			Cre01.g015950.v5.5		Cre01.g015950.v5.5			https://phytozome-next.jgi.doe.gov/report/gene/Creinhardtii_v5_6/Cre01.g015950
Cre01.g016250.v5.5	Cre01.g016250	MLO family protein			Cre01.g016250.v5.5		Cre01.g016250.v5.5			https://phytozome-next.jgi.doe.gov/report/gene/Creinhardtii_v5_6/Cre01.g016250
Cre01.g016300.v5.5	Cre01.g016300	Calmodulin-like protein			Cre01.g016300.v5.5		Cre01.g016300.v5.5			https://phytozome-next.jgi.doe.gov/report/gene/Creinhardtii_v5_6/Cre01.g016300
Cre01.g016400.v5.5	Cre01.g016400						Cre01.g016400.v5.5			https://phytozome-next.jgi.doe.gov/report/gene/Creinhardtii_v5_6/Cre01.g016400
Cre01.g016514.v5.5	Cre01.g016514	(1 of 1) PTHR22912//PTHR22912:SF142 - DISULFIDE OXIDOREDUCTASE // SUBFAMILY NOT NAMED			Cre01.g016514.v5.5		Cre01.g016514.v5.5			https://phytozome-next.jgi.doe.gov/report/gene/Creinhardtii_v5_6/Cre01.g016514
Cre01.g016528.v5.5	Cre01.g016528	(1 of 1) 4.2.1.109 - Methylthioribulose 1-phosphate dehydratase / 1-PMT-ribulose dehydratase			Cre01.g016528.v5.5		Cre01.g016528.v5.5			https://phytozome-next.jgi.doe.gov/report/gene/Creinhardtii_v5_6/Cre01.g016528
Cre01.g016556.v5.5	Cre01.g016556	(1 of 1) K03115 - casein kinase II subunit beta (CSNK2B)		Cre01.g016556.v5.5		Cre01.g016556.v5.5		Cre01.g016556.v5.5		https://phytozome-next.jgi.doe.gov/report/gene/Creinhardtii_v5_6/Cre01.g016556
Cre01.g017701.v5.5	Cre01.g017701	(1 of 14) PF00078//PF03372 - Reverse transcriptase (RNA-dependent DNA polymerase) (RVT_1) // Endonuclease/Exonuclease/phosphatase family (Exo_endo_phos)					Cre01.g017701.v5.5			https://phytozome-next.jgi.doe.gov/report/gene/Creinhardtii_v5_6/Cre01.g017701
Cre01.g019450.v5.5	Cre01.g019450	(1 of 3) K10577 - ubiquitin-conjugating enzyme E2 I (UBE2I, UBC9)			Cre01.g019450.v5.5		Cre01.g019450.v5.5			https://phytozome-next.jgi.doe.gov/report/gene/Creinhardtii_v5_6/Cre01.g019450
Cre01.g020050.v5.5	Cre01.g020050				Cre01.g020050.v5.5		Cre01.g020050.v5.5			https://phytozome-next.jgi.doe.gov/report/gene/Creinhardtii_v5_6/Cre01.g020050
Cre01.g020182.v5.5	Cre01.g020182			Cre01.g020182.v5.5		Cre01.g020182.v5.5				https://phytozome-next.jgi.doe.gov/report/gene/Creinhardtii_v5_6/Cre01.g020182
Cre01.g020701.v5.5	Cre01.g020701					Cre01.g020701.v5.5				https://phytozome-next.jgi.doe.gov/report/gene/Creinhardtii_v5_6/Cre01.g020701
Cre01.g020750.v5.5	Cre01.g020750					Cre01.g020750.v5.5				https://phytozome-next.jgi.doe.gov/report/gene/Creinhardtii_v5_6/Cre01.g020750
Cre01.g021500.v5.5	Cre01.g021500	(1 of 1) K15377 - solute carrier family 44 (choline transporter-like protein), member 2/4/5 (SLC44A2_4_5)			Cre01.g021500.v5.5		Cre01.g021500.v5.5			https://phytozome-next.jgi.doe.gov/report/gene/Creinhardtii_v5_6/Cre01.g021500
Cre01.g022681.v5.5	Cre01.g022681			Cre01.g022681.v5.5		Cre01.g022681.v5.5		Cre01.g022681.v5.5		https://phytozome-next.jgi.doe.gov/report/gene/Creinhardtii_v5_6/Cre01.g022681
Cre01.g022800.v5.5	Cre01.g022800							Cre01.g022800.v5.5		https://phytozome-next.jgi.doe.gov/report/gene/Creinhardtii_v5_6/Cre01.g022800
Cre01.g022850.v5.5	Cre01.g022850							Cre01.g022850.v5.5		https://phytozome-next.jgi.doe.gov/report/gene/Creinhardtii_v5_6/Cre01.g022850
Cre01.g023300.v5.5	Cre01.g023300	(1 of 1) 1.1.1.370 - Scyllo-inositol 2-dehydrogenase (NAD(+))			Cre01.g023300.v5.5		Cre01.g023300.v5.5	Cre01.g023300.v5.5		https://phytozome-next.jgi.doe.gov/report/gene/Creinhardtii_v5_6/Cre01.g023300
Cre01.g023650.v5.5	Cre01.g023650	(1 of 4) PTHR11785:SF367 - AMINO-ACID PERMEASE BAT1			Cre01.g023650.v5.5		Cre01.g023650.v5.5			https://phytozome-next.jgi.doe.gov/report/gene/Creinhardtii_v5_6/Cre01.g023650
Cre01.g023750.v5.5	Cre01.g023750				Cre01.g023750.v5.5		Cre01.g023750.v5.5			https://phytozome-next.jgi.doe.gov/report/gene/Creinhardtii_v5_6/Cre01.g023750
Cre01.g023773.v5.5	Cre01.g023773	(1 of 15) PF00498 - FHA domain (FHA)			Cre01.g023773.v5.5		Cre01.g023773.v5.5			https://phytozome-next.jgi.doe.gov/report/gene/Creinhardtii_v5_6/Cre01.g023773
Cre01.g023787.v5.5	Cre01.g023787	(1 of 3) PTHR19211:SF15 - ATP-BINDING CASSETTE SUB-FAMILY F MEMBER 2			Cre01.g023787.v5.5					https://phytozome-next.jgi.doe.gov/report/gene/Creinhardtii_v5_6/Cre01.g023787
Cre01.g025100.v5.5	Cre01.g025100	Putative phosphoglycolate phosphatase			Cre01.g025100.v5.5		Cre01.g025100.v5.5			https://phytozome-next.jgi.doe.gov/report/gene/Creinhardtii_v5_6/Cre01.g025100
Cre01.g026050.v5.5	Cre01.g026050	protein of unknown function			Cre01.g026050.v5.5		Cre01.g026050.v5.5			https://phytozome-next.jgi.doe.gov/report/gene/Creinhardtii_v5_6/Cre01.g026050
Cre01.g027000.v5.5	Cre01.g027000	Cytosolic 80S ribosomal protein L11			Cre01.g027000.v5.5		Cre01.g027000.v5.5			https://phytozome-next.jgi.doe.gov/report/gene/Creinhardtii_v5_6/Cre01.g027000
Cre01.g027550.v5.5	Cre01.g027550	(1 of 3) PTHR24291//PTHR24291:SF54 - FAMILY NOT NAMED // PROTEIN LUTEIN DEFICIENT 5, CHLOROPLASTIC		Cre01.g027550.v5.5		Cre01.g027550.v5.5		Cre01.g027550.v5.5		https://phytozome-next.jgi.doe.gov/report/gene/Creinhardtii_v5_6/Cre01.g027550
Cre01.g027600.v5.5	Cre01.g027600			Cre01.g027600.v5.5		Cre01.g027600.v5.5		Cre01.g027600.v5.5		https://phytozome-next.jgi.doe.gov/report/gene/Creinhardtii_v5_6/Cre01.g027600
Cre01.g029500.v5.5	Cre01.g029500	Calcium/calmodulin-dependent protein kinase kinase			Cre01.g029500.v5.5		Cre01.g029500.v5.5			https://phytozome-next.jgi.doe.gov/report/gene/Creinhardtii_v5_6/Cre01.g029500
Cre01.g030050.v5.5	Cre01.g030050	Chloroplast ribosomal protein L34			Cre01.g030050.v5.5		Cre01.g030050.v5.5			https://phytozome-next.jgi.doe.gov/report/gene/Creinhardtii_v5_6/Cre01.g030050
Cre01.g031951.v5.5	Cre01.g031951				Cre01.g031951.v5.5		Cre01.g031951.v5.5			https://phytozome-next.jgi.doe.gov/report/gene/Creinhardtii_v5_6/Cre01.g031951
Cre01.g032000.v5.5	Cre01.g032000	(1 of 9) PTHR23315 - BETA CATENIN-RELATED ARMADILLO REPEAT-CONTAINING			Cre01.g032000.v5.5		Cre01.g032000.v5.5			https://phytozome-next.jgi.doe.gov/report/gene/Creinhardtii_v5_6/Cre01.g032000
Cre01.g032550.v5.5	Cre01.g032550	Conserved in the Green Lineage			Cre01.g032550.v5.5		Cre01.g032550.v5.5			https://phytozome-next.jgi.doe.gov/report/gene/Creinhardtii_v5_6/Cre01.g032550
Cre01.g032600.v5.5	Cre01.g032600	Hydroxyproline O-arabinosyl transferase 1			Cre01.g032600.v5.5		Cre01.g032600.v5.5			https://phytozome-next.jgi.doe.gov/report/gene/Creinhardtii_v5_6/Cre01.g032600
Cre01.g032650.v5.5	Cre01.g032650	Transaldolase		Cre01.g032650.v5.5	Cre01.g032650.v5.5	Cre01.g032650.v5.5	Cre01.g032650.v5.5			https://phytozome-next.jgi.doe.gov/report/gene/Creinhardtii_v5_6/Cre01.g032650
Cre01.g032700.v5.5	Cre01.g032700	Glucokinase		Cre01.g032700.v5.5	Cre01.g032700.v5.5	Cre01.g032700.v5.5	Cre01.g032700.v5.5			https://phytozome-next.jgi.doe.gov/report/gene/Creinhardtii_v5_6/Cre01.g032700
Cre01.g033350.v5.5	Cre01.g033350	Aldehyde dehydrogenase		Cre01.g033350.v5.5	Cre01.g033350.v5.5		Cre01.g033350.v5.5			https://phytozome-next.jgi.doe.gov/report/gene/Creinhardtii_v5_6/Cre01.g033350
Cre01.g033400.v5.5	Cre01.g033400	Mitochondrial inner membrane translocase subunit		Cre01.g033400.v5.5	Cre01.g033400.v5.5		Cre01.g033400.v5.5			https://phytozome-next.jgi.doe.gov/report/gene/Creinhardtii_v5_6/Cre01.g033400
Cre01.g033700.v5.5	Cre01.g033700	(1 of 1) PF01933 - Uncharacterised protein family UPF0052 (UPF0052)		Cre01.g033700.v5.5		Cre01.g033700.v5.5		Cre01.g033700.v5.5		https://phytozome-next.jgi.doe.gov/report/gene/Creinhardtii_v5_6/Cre01.g033700
Cre01.g035600.v5.5	Cre01.g035600	Mechanosensitive ion channel			Cre01.g035600.v5.5		Cre01.g035600.v5.5			https://phytozome-next.jgi.doe.gov/report/gene/Creinhardtii_v5_6/Cre01.g035600
Cre01.g035650.v5.5	Cre01.g035650				Cre01.g035650.v5.5		Cre01.g035650.v5.5			https://phytozome-next.jgi.doe.gov/report/gene/Creinhardtii_v5_6/Cre01.g035650
Cre01.g038300.v5.5	Cre01.g038300	(1 of 13) PF02536 - mTERF (mTERF)			Cre01.g038300.v5.5		Cre01.g038300.v5.5			https://phytozome-next.jgi.doe.gov/report/gene/Creinhardtii_v5_6/Cre01.g038300
Cre01.g038350.v5.5	Cre01.g038350				Cre01.g038350.v5.5		Cre01.g038350.v5.5			https://phytozome-next.jgi.doe.gov/report/gene/Creinhardtii_v5_6/Cre01.g038350
Cre01.g038400.v5.5	Cre01.g038400	Calreticulin 2, calcium-binding protein			Cre01.g038400.v5.5		Cre01.g038400.v5.5			https://phytozome-next.jgi.doe.gov/report/gene/Creinhardtii_v5_6/Cre01.g038400
Cre01.g038950.v5.5	Cre01.g038950	SelF/SelM homolog						Cre01.g038950.v5.5		https://phytozome-next.jgi.doe.gov/report/gene/Creinhardtii_v5_6/Cre01.g038950
Cre01.g040517.v5.5	Cre01.g040517			Cre01.g040517.v5.5		Cre01.g040517.v5.5		Cre01.g040517.v5.5		https://phytozome-next.jgi.doe.gov/report/gene/Creinhardtii_v5_6/Cre01.g040517
Cre01.g041100.v5.5	Cre01.g041100	Histone-lysine N-methyltransferase			Cre01.g041100.v5.5		Cre01.g041100.v5.5			https://phytozome-next.jgi.doe.gov/report/gene/Creinhardtii_v5_6/Cre01.g041100
Cre01.g041650.v5.5	Cre01.g041650				Cre01.g041650.v5.5		Cre01.g041650.v5.5			https://phytozome-next.jgi.doe.gov/report/gene/Creinhardtii_v5_6/Cre01.g041650
Cre01.g041667.v5.5	Cre01.g041667	(1 of 12) 3.6.3.8 - Calcium-transporting ATPase / Calcium-translocating P-type ATPase			Cre01.g041667.v5.5		Cre01.g041667.v5.5			https://phytozome-next.jgi.doe.gov/report/gene/Creinhardtii_v5_6/Cre01.g041667
Cre01.g041700.v5.5	Cre01.g041700			Cre01.g041700.v5.5	Cre01.g041700.v5.5	Cre01.g041700.v5.5	Cre01.g041700.v5.5	Cre01.g041700.v5.5		https://phytozome-next.jgi.doe.gov/report/gene/Creinhardtii_v5_6/Cre01.g041700
Cre01.g041850.v5.5	Cre01.g041850	(1 of 2) KOG3765 - Predicted glycosyltransferase			Cre01.g041850.v5.5		Cre01.g041850.v5.5			https://phytozome-next.jgi.doe.gov/report/gene/Creinhardtii_v5_6/Cre01.g041850
Cre01.g042200.v5.5	Cre01.g042200				Cre01.g042200.v5.5		Cre01.g042200.v5.5			https://phytozome-next.jgi.doe.gov/report/gene/Creinhardtii_v5_6/Cre01.g042200
Cre01.g042250.v5.5	Cre01.g042250				Cre01.g042250.v5.5		Cre01.g042250.v5.5			https://phytozome-next.jgi.doe.gov/report/gene/Creinhardtii_v5_6/Cre01.g042250
Cre01.g042352.v5.5	Cre01.g042352	(1 of 2) PTHR19331//PTHR19331:SF299 - LYSYL OXIDASE-RELATED // SUBFAMILY NOT NAMED			Cre01.g042352.v5.5		Cre01.g042352.v5.5			https://phytozome-next.jgi.doe.gov/report/gene/Creinhardtii_v5_6/Cre01.g042352
Cre01.g042502.v5.5	Cre01.g042502	(1 of 2) PTHR19331//PTHR19331:SF299 - LYSYL OXIDASE-RELATED // SUBFAMILY NOT NAMED			Cre01.g042502.v5.5		Cre01.g042502.v5.5			https://phytozome-next.jgi.doe.gov/report/gene/Creinhardtii_v5_6/Cre01.g042502
Cre01.g042750.v5.5	Cre01.g042750	Aconitate hydratase			Cre01.g042750.v5.5	Cre01.g042750.v5.5	Cre01.g042750.v5.5			https://phytozome-next.jgi.doe.gov/report/gene/Creinhardtii_v5_6/Cre01.g042750
Cre01.g043300.v5.5	Cre01.g043300				Cre01.g043300.v5.5		Cre01.g043300.v5.5			https://phytozome-next.jgi.doe.gov/report/gene/Creinhardtii_v5_6/Cre01.g043300
Cre01.g043550.v5.5	Cre01.g043550	(1 of 19) PTHR31251:SF1 - SQUAMOSA PROMOTER-BINDING-LIKE PROTEIN 10-RELATED			Cre01.g043550.v5.5					https://phytozome-next.jgi.doe.gov/report/gene/Creinhardtii_v5_6/Cre01.g043550
Cre01.g044050.v5.5	Cre01.g044050	ATPase synthase subunit, vacuolar			Cre01.g044050.v5.5		Cre01.g044050.v5.5			https://phytozome-next.jgi.doe.gov/report/gene/Creinhardtii_v5_6/Cre01.g044050
Cre01.g045150.v5.5	Cre01.g045150	Flagellar Associated Protein 304		Cre01.g045150.v5.5		Cre01.g045150.v5.5		Cre01.g045150.v5.5		https://phytozome-next.jgi.doe.gov/report/gene/Creinhardtii_v5_6/Cre01.g045150
Cre01.g045200.v5.5	Cre01.g045200	(1 of 1) 5.3.99.6 - Allene-oxide cyclase		Cre01.g045200.v5.5		Cre01.g045200.v5.5		Cre01.g045200.v5.5		https://phytozome-next.jgi.doe.gov/report/gene/Creinhardtii_v5_6/Cre01.g045200
Cre01.g045752.v5.5	Cre01.g045752		Cre01.g045752.v5.5		Cre01.g045752.v5.5		Cre01.g045752.v5.5			https://phytozome-next.jgi.doe.gov/report/gene/Creinhardtii_v5_6/Cre01.g045752
Cre01.g046650.v5.5	Cre01.g046650				Cre01.g046650.v5.5		Cre01.g046650.v5.5			https://phytozome-next.jgi.doe.gov/report/gene/Creinhardtii_v5_6/Cre01.g046650
Cre01.g046950.v5.5	Cre01.g046950		Cre01.g046950.v5.5	Cre01.g046950.v5.5	Cre01.g046950.v5.5	Cre01.g046950.v5.5	Cre01.g046950.v5.5	Cre01.g046950.v5.5		https://phytozome-next.jgi.doe.gov/report/gene/Creinhardtii_v5_6/Cre01.g046950
Cre01.g047050.v5.5	Cre01.g047050			Cre01.g047050.v5.5		Cre01.g047050.v5.5		Cre01.g047050.v5.5		https://phytozome-next.jgi.doe.gov/report/gene/Creinhardtii_v5_6/Cre01.g047050
Cre01.g048350.v5.5	Cre01.g048350	conserved protein with glycosyl hydrolase family 5 domain			Cre01.g048350.v5.5		Cre01.g048350.v5.5			https://phytozome-next.jgi.doe.gov/report/gene/Creinhardtii_v5_6/Cre01.g048350
Cre01.g048400.v5.5	Cre01.g048400	(1 of 1) K16470 - zinc finger protein DZIP1 (DZIP1)			Cre01.g048400.v5.5		Cre01.g048400.v5.5			https://phytozome-next.jgi.doe.gov/report/gene/Creinhardtii_v5_6/Cre01.g048400
Cre01.g048600.v5.5	Cre01.g048600				Cre01.g048600.v5.5		Cre01.g048600.v5.5			https://phytozome-next.jgi.doe.gov/report/gene/Creinhardtii_v5_6/Cre01.g048600
Cre01.g048650.v5.5	Cre01.g048650	(1 of 2) PTHR24347:SF159 - SERINE/THREONINE-PROTEIN KINASE STK11			Cre01.g048650.v5.5		Cre01.g048650.v5.5			https://phytozome-next.jgi.doe.gov/report/gene/Creinhardtii_v5_6/Cre01.g048650
Cre01.g049200.v5.5	Cre01.g049200	(1 of 4) PTHR10334//PTHR10334:SF224 - CYSTEINE-RICH SECRETORY PROTEIN-RELATED // SUBFAMILY NOT NAMED		Cre01.g049200.v5.5		Cre01.g049200.v5.5		Cre01.g049200.v5.5		https://phytozome-next.jgi.doe.gov/report/gene/Creinhardtii_v5_6/Cre01.g049200
Cre01.g049250.v5.5	Cre01.g049250			Cre01.g049250.v5.5		Cre01.g049250.v5.5		Cre01.g049250.v5.5		https://phytozome-next.jgi.doe.gov/report/gene/Creinhardtii_v5_6/Cre01.g049250
Cre01.g049600.v5.5	Cre01.g049600	Conserved in the Green Lineage and Diatoms		Cre01.g049600.v5.5		Cre01.g049600.v5.5				https://phytozome-next.jgi.doe.gov/report/gene/Creinhardtii_v5_6/Cre01.g049600
Cre01.g050300.v5.5	Cre01.g050300						Cre01.g050300.v5.5			https://phytozome-next.jgi.doe.gov/report/gene/Creinhardtii_v5_6/Cre01.g050300
Cre01.g050900.v5.5	Cre01.g050900	Glycosyl transferase		Cre01.g050900.v5.5		Cre01.g050900.v5.5		Cre01.g050900.v5.5		https://phytozome-next.jgi.doe.gov/report/gene/Creinhardtii_v5_6/Cre01.g050900
Cre01.g051100.v5.5	Cre01.g051100	(1 of 1) K06063 - SNW domain-containing protein 1 (SNW1, SKIIP, SKIP)			Cre01.g051100.v5.5		Cre01.g051100.v5.5			https://phytozome-next.jgi.doe.gov/report/gene/Creinhardtii_v5_6/Cre01.g051100
Cre01.g051482.v5.5	Cre01.g051482				Cre01.g051482.v5.5		Cre01.g051482.v5.5			https://phytozome-next.jgi.doe.gov/report/gene/Creinhardtii_v5_6/Cre01.g051482
Cre01.g051700.v5.5	Cre01.g051700	(1 of 6) PTHR24114:SF2 - LEUCINE-RICH REPEAT-CONTAINING PROTEIN 74					Cre01.g051700.v5.5			https://phytozome-next.jgi.doe.gov/report/gene/Creinhardtii_v5_6/Cre01.g051700
Cre01.g052500.v5.5	Cre01.g052500				Cre01.g052500.v5.5		Cre01.g052500.v5.5			https://phytozome-next.jgi.doe.gov/report/gene/Creinhardtii_v5_6/Cre01.g052500
Cre01.g052550.v5.5	Cre01.g052550	(1 of 39) PTHR12298 - PCDC2 PROGRAMMED CELL DEATH PROTEIN 2 -RELATED			Cre01.g052550.v5.5		Cre01.g052550.v5.5			https://phytozome-next.jgi.doe.gov/report/gene/Creinhardtii_v5_6/Cre01.g052550
Cre01.g052850.v5.5	Cre01.g052850	(1 of 18) K08824 - cyclin-dependent kinase-like [EC:2.7.11.22] (CDKL)		Cre01.g052850.v5.5		Cre01.g052850.v5.5				https://phytozome-next.jgi.doe.gov/report/gene/Creinhardtii_v5_6/Cre01.g052850
Cre01.g053350.v5.5	Cre01.g053350				Cre01.g053350.v5.5		Cre01.g053350.v5.5			https://phytozome-next.jgi.doe.gov/report/gene/Creinhardtii_v5_6/Cre01.g053350
Cre01.g054850.v5.5	Cre01.g054850				Cre01.g054850.v5.5		Cre01.g054850.v5.5			https://phytozome-next.jgi.doe.gov/report/gene/Creinhardtii_v5_6/Cre01.g054850
Cre01.g054900.v5.5	Cre01.g054900				Cre01.g054900.v5.5		Cre01.g054900.v5.5			https://phytozome-next.jgi.doe.gov/report/gene/Creinhardtii_v5_6/Cre01.g054900
Cre01.g055461.v5.5	Cre01.g055461			Cre01.g055461.v5.5		Cre01.g055461.v5.5		Cre01.g055461.v5.5		https://phytozome-next.jgi.doe.gov/report/gene/Creinhardtii_v5_6/Cre01.g055461
Cre01.g057791.v5.5	Cre01.g057791				Cre01.g057791.v5.5			Cre01.g057791.v5.5		https://phytozome-next.jgi.doe.gov/report/gene/Creinhardtii_v5_6/Cre01.g057791
Cre01.g058156.v5.5	Cre01.g058156							Cre01.g058156.v5.5		https://phytozome-next.jgi.doe.gov/report/gene/Creinhardtii_v5_6/Cre01.g058156
Cre01.g060712.v5.5	Cre01.g060712	(1 of 7) PTHR11685 - RBR FAMILY RING FINGER AND IBR DOMAIN-CONTAINING		Cre01.g060712.v5.5						https://phytozome-next.jgi.doe.gov/report/gene/Creinhardtii_v5_6/Cre01.g060712
Cre01.g068012.v5.5	Cre01.g068012	PentratricoPeptide Repeat protein		Cre01.g068012.v5.5		Cre01.g068012.v5.5		Cre01.g068012.v5.5		https://phytozome-next.jgi.doe.gov/report/gene/Creinhardtii_v5_6/Cre01.g068012
Cre01.g072027.v5.5	Cre01.g072027	(1 of 52) PF03372 - Endonuclease/Exonuclease/phosphatase family (Exo_endo_phos)		Cre01.g072027.v5.5		Cre01.g072027.v5.5		Cre01.g072027.v5.5		https://phytozome-next.jgi.doe.gov/report/gene/Creinhardtii_v5_6/Cre01.g072027
Cre02.g073400.v5.5	Cre02.g073400	(1 of 1) K01410 - mitochondrial intermediate peptidase [EC:3.4.24.59] (MIPEP)		Cre02.g073400.v5.5		Cre02.g073400.v5.5		Cre02.g073400.v5.5		https://phytozome-next.jgi.doe.gov/report/gene/Creinhardtii_v5_6/Cre02.g073400
Cre02.g074200.v5.5	Cre02.g074200		Cre02.g074200.v5.5		Cre02.g074200.v5.5		Cre02.g074200.v5.5			https://phytozome-next.jgi.doe.gov/report/gene/Creinhardtii_v5_6/Cre02.g074200
Cre02.g074550.v5.5	Cre02.g074550							Cre02.g074550.v5.5		https://phytozome-next.jgi.doe.gov/report/gene/Creinhardtii_v5_6/Cre02.g074550
Cre02.g074600.v5.5	Cre02.g074600	Conserved in the Green Lineage	Cre02.g074600.v5.5		Cre02.g074600.v5.5		Cre02.g074600.v5.5			https://phytozome-next.jgi.doe.gov/report/gene/Creinhardtii_v5_6/Cre02.g074600
Cre02.g074626.v5.5	Cre02.g074626	Probable transposon-derived protein of Chlamydomonas-Specific family B			Cre02.g074626.v5.5		Cre02.g074626.v5.5			https://phytozome-next.jgi.doe.gov/report/gene/Creinhardtii_v5_6/Cre02.g074626
Cre02.g075400.v5.5	Cre02.g075400	(1 of 12) PF04749 - PLAC8 family (PLAC8)	Cre02.g075400.v5.5	Cre02.g075400.v5.5	Cre02.g075400.v5.5	Cre02.g075400.v5.5	Cre02.g075400.v5.5	Cre02.g075400.v5.5		https://phytozome-next.jgi.doe.gov/report/gene/Creinhardtii_v5_6/Cre02.g075400
Cre02.g075850.v5.5	Cre02.g075850	Serine/threonine protein kinase					Cre02.g075850.v5.5			https://phytozome-next.jgi.doe.gov/report/gene/Creinhardtii_v5_6/Cre02.g075850
Cre02.g075900.v5.5	Cre02.g075900	Serine/threonine protein kinase			Cre02.g075900.v5.5		Cre02.g075900.v5.5			https://phytozome-next.jgi.doe.gov/report/gene/Creinhardtii_v5_6/Cre02.g075900
Cre02.g077800.v5.5	Cre02.g077800	Flagellar Associated Protein 310		Cre02.g077800.v5.5		Cre02.g077800.v5.5		Cre02.g077800.v5.5		https://phytozome-next.jgi.doe.gov/report/gene/Creinhardtii_v5_6/Cre02.g077800
Cre02.g078804.v5.5	Cre02.g078804	Pherophorin-chlamydomonas homolog 40			Cre02.g078804.v5.5					https://phytozome-next.jgi.doe.gov/report/gene/Creinhardtii_v5_6/Cre02.g078804
Cre02.g079000.v5.5	Cre02.g079000				Cre02.g079000.v5.5		Cre02.g079000.v5.5			https://phytozome-next.jgi.doe.gov/report/gene/Creinhardtii_v5_6/Cre02.g079000
Cre02.g079003.v5.5	Cre02.g079003	(1 of 5) PTHR12317:SF32 - PROTEIN DGAT-2			Cre02.g079003.v5.5		Cre02.g079003.v5.5			https://phytozome-next.jgi.doe.gov/report/gene/Creinhardtii_v5_6/Cre02.g079003
Cre02.g079005.v5.5	Cre02.g079005				Cre02.g079005.v5.5		Cre02.g079005.v5.5			https://phytozome-next.jgi.doe.gov/report/gene/Creinhardtii_v5_6/Cre02.g079005
Cre02.g079050.v5.5	Cre02.g079050	Diacylglycerol O-acyltransferase			Cre02.g079050.v5.5		Cre02.g079050.v5.5			https://phytozome-next.jgi.doe.gov/report/gene/Creinhardtii_v5_6/Cre02.g079050
Cre02.g080050.v5.5	Cre02.g080050	(1 of 2) PF00645 - Poly(ADP-ribose) polymerase and DNA-Ligase Zn-finger region (zf-PARP)			Cre02.g080050.v5.5		Cre02.g080050.v5.5			https://phytozome-next.jgi.doe.gov/report/gene/Creinhardtii_v5_6/Cre02.g080050
Cre02.g080100.v5.5	Cre02.g080100	MBL fold metallo-hydrolase			Cre02.g080100.v5.5		Cre02.g080100.v5.5			https://phytozome-next.jgi.doe.gov/report/gene/Creinhardtii_v5_6/Cre02.g080100
Cre02.g081950.v5.5	Cre02.g081950	(1 of 104) 2.7.11.25 - Mitogen-activated protein kinase kinase kinase / MLTK		Cre02.g081950.v5.5		Cre02.g081950.v5.5		Cre02.g081950.v5.5		https://phytozome-next.jgi.doe.gov/report/gene/Creinhardtii_v5_6/Cre02.g081950
Cre02.g082450.v5.5	Cre02.g082450				Cre02.g082450.v5.5		Cre02.g082450.v5.5			https://phytozome-next.jgi.doe.gov/report/gene/Creinhardtii_v5_6/Cre02.g082450
Cre02.g082500.v5.5	Cre02.g082500	Photosystem I reaction center subunit N			Cre02.g082500.v5.5		Cre02.g082500.v5.5			https://phytozome-next.jgi.doe.gov/report/gene/Creinhardtii_v5_6/Cre02.g082500
Cre02.g085100.v5.5	Cre02.g085100	Adenylate/guanylate cyclase			Cre02.g085100.v5.5					https://phytozome-next.jgi.doe.gov/report/gene/Creinhardtii_v5_6/Cre02.g085100
Cre02.g085150.v5.5	Cre02.g085150	(1 of 19) PTHR31251:SF1 - SQUAMOSA PROMOTER-BINDING-LIKE PROTEIN 10-RELATED			Cre02.g085150.v5.5					https://phytozome-next.jgi.doe.gov/report/gene/Creinhardtii_v5_6/Cre02.g085150
Cre02.g085400.v5.5	Cre02.g085400	Chlamydomonadale-specific family C protein		Cre02.g085400.v5.5		Cre02.g085400.v5.5		Cre02.g085400.v5.5		https://phytozome-next.jgi.doe.gov/report/gene/Creinhardtii_v5_6/Cre02.g085400
Cre02.g086456.v5.5	Cre02.g086456				Cre02.g086456.v5.5		Cre02.g086456.v5.5			https://phytozome-next.jgi.doe.gov/report/gene/Creinhardtii_v5_6/Cre02.g086456
Cre02.g086800.v5.5	Cre02.g086800				Cre02.g086800.v5.5		Cre02.g086800.v5.5			https://phytozome-next.jgi.doe.gov/report/gene/Creinhardtii_v5_6/Cre02.g086800
Cre02.g087800.v5.5	Cre02.g087800	Protein tyrosine kinase			Cre02.g087800.v5.5		Cre02.g087800.v5.5			https://phytozome-next.jgi.doe.gov/report/gene/Creinhardtii_v5_6/Cre02.g087800
Cre02.g088500.v5.5	Cre02.g088500	(1 of 1) 5.3.3.1 - Steroid Delta-isomerase / Steroid isomerase			Cre02.g088500.v5.5		Cre02.g088500.v5.5			https://phytozome-next.jgi.doe.gov/report/gene/Creinhardtii_v5_6/Cre02.g088500
Cre02.g088850.v5.5	Cre02.g088850	Riboflavin synthase			Cre02.g088850.v5.5		Cre02.g088850.v5.5			https://phytozome-next.jgi.doe.gov/report/gene/Creinhardtii_v5_6/Cre02.g088850
Cre02.g089311.v5.5	Cre02.g089311	(1 of 1) PTHR11567:SF110 - TESTICULAR ACID PHOSPHATASE			Cre02.g089311.v5.5		Cre02.g089311.v5.5			https://phytozome-next.jgi.doe.gov/report/gene/Creinhardtii_v5_6/Cre02.g089311
Cre02.g089350.v5.5	Cre02.g089350				Cre02.g089350.v5.5		Cre02.g089350.v5.5			https://phytozome-next.jgi.doe.gov/report/gene/Creinhardtii_v5_6/Cre02.g089350
Cre02.g089900.v5.5	Cre02.g089900	secretory carrier membrane protein					Cre02.g089900.v5.5			https://phytozome-next.jgi.doe.gov/report/gene/Creinhardtii_v5_6/Cre02.g089900
Cre02.g091150.v5.5	Cre02.g091150	COP-II coat subunit		Cre02.g091150.v5.5				Cre02.g091150.v5.5		https://phytozome-next.jgi.doe.gov/report/gene/Creinhardtii_v5_6/Cre02.g091150
Cre02.g091900.v5.5	Cre02.g091900	Flagellar Associated Protein 301						Cre02.g091900.v5.5		https://phytozome-next.jgi.doe.gov/report/gene/Creinhardtii_v5_6/Cre02.g091900
Cre02.g092800.v5.5	Cre02.g092800	Flagellar Associated Protein 136		Cre02.g092800.v5.5		Cre02.g092800.v5.5		Cre02.g092800.v5.5		https://phytozome-next.jgi.doe.gov/report/gene/Creinhardtii_v5_6/Cre02.g092800
Cre02.g092850.v5.5	Cre02.g092850	Outer Arm Dynein Light Chain 1		Cre02.g092850.v5.5		Cre02.g092850.v5.5		Cre02.g092850.v5.5		https://phytozome-next.jgi.doe.gov/report/gene/Creinhardtii_v5_6/Cre02.g092850
Cre02.g092983.v5.5	Cre02.g092983				Cre02.g092983.v5.5					https://phytozome-next.jgi.doe.gov/report/gene/Creinhardtii_v5_6/Cre02.g092983
Cre02.g093202.v5.5	Cre02.g093202	(1 of 121) 2.7.7.49 - RNA-directed DNA polymerase / Revertase			Cre02.g093202.v5.5		Cre02.g093202.v5.5			https://phytozome-next.jgi.doe.gov/report/gene/Creinhardtii_v5_6/Cre02.g093202
Cre02.g095045.v5.5	Cre02.g095045	(1 of 1) PF00628//PF13871//PF13872 - PHD-finger (PHD) // C-terminal domain on Strawberry notch homologue (Helicase_C_4) // P-loop containing NTP hydrolase pore-1 (AAA_34)			Cre02.g095045.v5.5		Cre02.g095045.v5.5			https://phytozome-next.jgi.doe.gov/report/gene/Creinhardtii_v5_6/Cre02.g095045
Cre02.g095055.v5.5	Cre02.g095055				Cre02.g095055.v5.5		Cre02.g095055.v5.5			https://phytozome-next.jgi.doe.gov/report/gene/Creinhardtii_v5_6/Cre02.g095055
Cre02.g095059.v5.5	Cre02.g095059							Cre02.g095059.v5.5		https://phytozome-next.jgi.doe.gov/report/gene/Creinhardtii_v5_6/Cre02.g095059
Cre02.g095080.v5.5	Cre02.g095080	(1 of 1) PTHR14165 - MAJOR VAULT PROTEIN			Cre02.g095080.v5.5		Cre02.g095080.v5.5			https://phytozome-next.jgi.doe.gov/report/gene/Creinhardtii_v5_6/Cre02.g095080
Cre02.g095114.v5.5	Cre02.g095114			Cre02.g095114.v5.5		Cre02.g095114.v5.5				https://phytozome-next.jgi.doe.gov/report/gene/Creinhardtii_v5_6/Cre02.g095114
Cre02.g095115.v5.5	Cre02.g095115	(1 of 1) PTHR21207//PTHR21207:SF4 - PARKIN COREGULATED GENE PROTEIN PARK2 COREGULATED // SUBFAMILY NOT NAMED			Cre02.g095115.v5.5		Cre02.g095115.v5.5			https://phytozome-next.jgi.doe.gov/report/gene/Creinhardtii_v5_6/Cre02.g095115
Cre02.g095116.v5.5	Cre02.g095116				Cre02.g095116.v5.5		Cre02.g095116.v5.5			https://phytozome-next.jgi.doe.gov/report/gene/Creinhardtii_v5_6/Cre02.g095116
Cre02.g095133.v5.5	Cre02.g095133	(1 of 1) PTHR14194//PTHR14194:SF44 - NITROGEN METABOLIC REGULATION PROTEIN NMR-RELATED // SUBFAMILY NOT NAMED		Cre02.g095133.v5.5						https://phytozome-next.jgi.doe.gov/report/gene/Creinhardtii_v5_6/Cre02.g095133
Cre02.g095134.v5.5	Cre02.g095134	(1 of 2) 2.1.1.9 - Thiol S-methyltransferase		Cre02.g095134.v5.5						https://phytozome-next.jgi.doe.gov/report/gene/Creinhardtii_v5_6/Cre02.g095134
Cre02.g095300.v5.5	Cre02.g095300	(1 of 18) K08824 - cyclin-dependent kinase-like [EC:2.7.11.22] (CDKL)		Cre02.g095300.v5.5		Cre02.g095300.v5.5		Cre02.g095300.v5.5		https://phytozome-next.jgi.doe.gov/report/gene/Creinhardtii_v5_6/Cre02.g095300
Cre02.g096050.v5.5	Cre02.g096050	(1 of 3) PTHR30545:SF2 - SUGAR FERMENTATION STIMULATION PROTEIN A			Cre02.g096050.v5.5		Cre02.g096050.v5.5			https://phytozome-next.jgi.doe.gov/report/gene/Creinhardtii_v5_6/Cre02.g096050
Cre02.g098000.v5.5	Cre02.g098000	Mannan endo-1,4-beta-mannosidase			Cre02.g098000.v5.5					https://phytozome-next.jgi.doe.gov/report/gene/Creinhardtii_v5_6/Cre02.g098000
Cre02.g098550.v5.5	Cre02.g098550	(1 of 40) PTHR23257//PTHR23257:SF513 - SERINE-THREONINE PROTEIN KINASE // SUBFAMILY NOT NAMED		Cre02.g098550.v5.5		Cre02.g098550.v5.5		Cre02.g098550.v5.5		https://phytozome-next.jgi.doe.gov/report/gene/Creinhardtii_v5_6/Cre02.g098550
Cre02.g098850.v5.5	Cre02.g098850	NADPH dependent thioredoxin reductase		Cre02.g098850.v5.5		Cre02.g098850.v5.5				https://phytozome-next.jgi.doe.gov/report/gene/Creinhardtii_v5_6/Cre02.g098850
Cre02.g099550.v5.5	Cre02.g099550	(1 of 8) KOG0192//KOG1187 - Tyrosine kinase specific for activated (GTP-bound) p21cdc42Hs // Serine/threonine protein kinase	Cre02.g099550.v5.5		Cre02.g099550.v5.5		Cre02.g099550.v5.5			https://phytozome-next.jgi.doe.gov/report/gene/Creinhardtii_v5_6/Cre02.g099550
Cre02.g102050.v5.5	Cre02.g102050	Flagellar Associated Protein 328		Cre02.g102050.v5.5	Cre02.g102050.v5.5	Cre02.g102050.v5.5	Cre02.g102050.v5.5	Cre02.g102050.v5.5		https://phytozome-next.jgi.doe.gov/report/gene/Creinhardtii_v5_6/Cre02.g102050
Cre02.g102100.v5.5	Cre02.g102100	S-adenosyl-L-methionine-dependent methyltransferase		Cre02.g102100.v5.5		Cre02.g102100.v5.5				https://phytozome-next.jgi.doe.gov/report/gene/Creinhardtii_v5_6/Cre02.g102100
Cre02.g102900.v5.5	Cre02.g102900	(1 of 26) KOG1187 - Serine/threonine protein kinase			Cre02.g102900.v5.5		Cre02.g102900.v5.5			https://phytozome-next.jgi.doe.gov/report/gene/Creinhardtii_v5_6/Cre02.g102900
Cre02.g103426.v5.5	Cre02.g103426			Cre02.g103426.v5.5		Cre02.g103426.v5.5		Cre02.g103426.v5.5		https://phytozome-next.jgi.doe.gov/report/gene/Creinhardtii_v5_6/Cre02.g103426
Cre02.g103550.v5.5	Cre02.g103550	Eukaryotic translation initiation factor 1A, eIF-1A		Cre02.g103550.v5.5				Cre02.g103550.v5.5		https://phytozome-next.jgi.doe.gov/report/gene/Creinhardtii_v5_6/Cre02.g103550
Cre02.g103600.v5.5	Cre02.g103600			Cre02.g103600.v5.5				Cre02.g103600.v5.5		https://phytozome-next.jgi.doe.gov/report/gene/Creinhardtii_v5_6/Cre02.g103600
Cre02.g104100.v5.5	Cre02.g104100	(1 of 1) PTHR10209:SF216 - 2-OXOGLUTARATE (2OG) AND FE(II)-DEPENDENT OXYGENASE SUPERFAMILY PROTEIN		Cre02.g104100.v5.5		Cre02.g104100.v5.5		Cre02.g104100.v5.5		https://phytozome-next.jgi.doe.gov/report/gene/Creinhardtii_v5_6/Cre02.g104100
Cre02.g104126.v5.5	Cre02.g104126			Cre02.g104126.v5.5		Cre02.g104126.v5.5		Cre02.g104126.v5.5		https://phytozome-next.jgi.doe.gov/report/gene/Creinhardtii_v5_6/Cre02.g104126
Cre02.g104900.v5.5	Cre02.g104900	Flagellar Associated Protein 204			Cre02.g104900.v5.5		Cre02.g104900.v5.5			https://phytozome-next.jgi.doe.gov/report/gene/Creinhardtii_v5_6/Cre02.g104900
Cre02.g104951.v5.5	Cre02.g104951	(1 of 36) PTHR18937 - STRUCTURAL MAINTENANCE OF CHROMOSOMES SMC FAMILY MEMBER			Cre02.g104951.v5.5		Cre02.g104951.v5.5			https://phytozome-next.jgi.doe.gov/report/gene/Creinhardtii_v5_6/Cre02.g104951
Cre02.g105000.v5.5	Cre02.g105000	(1 of 3) PTHR11207//PTHR11207:SF7 - RIBONUCLEASE III // SUBFAMILY NOT NAMED			Cre02.g105000.v5.5		Cre02.g105000.v5.5			https://phytozome-next.jgi.doe.gov/report/gene/Creinhardtii_v5_6/Cre02.g105000
Cre02.g106350.v5.5	Cre02.g106350	Acid phosphatase/vanadium-dependent haloperoxidase related, DUF212			Cre02.g106350.v5.5		Cre02.g106350.v5.5			https://phytozome-next.jgi.doe.gov/report/gene/Creinhardtii_v5_6/Cre02.g106350
Cre02.g107300.v5.5	Cre02.g107300	Dihydrodipicolinate synthase			Cre02.g107300.v5.5		Cre02.g107300.v5.5			https://phytozome-next.jgi.doe.gov/report/gene/Creinhardtii_v5_6/Cre02.g107300
Cre02.g107350.v5.5	Cre02.g107350	(1 of 16) K10408 - dynein heavy chain, axonemal (DNAH)			Cre02.g107350.v5.5		Cre02.g107350.v5.5			https://phytozome-next.jgi.doe.gov/report/gene/Creinhardtii_v5_6/Cre02.g107350
Cre02.g107450.v5.5	Cre02.g107450	ATP-sulfurylase			Cre02.g107450.v5.5					https://phytozome-next.jgi.doe.gov/report/gene/Creinhardtii_v5_6/Cre02.g107450
Cre02.g107500.v5.5	Cre02.g107500	(1 of 10) PTHR11207 - RIBONUCLEASE III			Cre02.g107500.v5.5					https://phytozome-next.jgi.doe.gov/report/gene/Creinhardtii_v5_6/Cre02.g107500
Cre02.g109300.v5.5	Cre02.g109300	(1 of 14) PTHR15535//PTHR15535:SF23 - TRANSMEMBRANE PROTEIN 2-RELATED // SUBFAMILY NOT NAMED			Cre02.g109300.v5.5		Cre02.g109300.v5.5			https://phytozome-next.jgi.doe.gov/report/gene/Creinhardtii_v5_6/Cre02.g109300
Cre02.g109683.v5.5	Cre02.g109683	(1 of 10) PF00010 - Helix-loop-helix DNA-binding domain (HLH)		Cre02.g109683.v5.5						https://phytozome-next.jgi.doe.gov/report/gene/Creinhardtii_v5_6/Cre02.g109683
Cre02.g110550.v5.5	Cre02.g110550	(1 of 23) PTHR10641 - MYB-LIKE DNA-BINDING PROTEIN MYB			Cre02.g110550.v5.5		Cre02.g110550.v5.5			https://phytozome-next.jgi.doe.gov/report/gene/Creinhardtii_v5_6/Cre02.g110550
Cre02.g111014.v5.5	Cre02.g111014	(1 of 18) K08824 - cyclin-dependent kinase-like [EC:2.7.11.22] (CDKL)		Cre02.g111014.v5.5		Cre02.g111014.v5.5		Cre02.g111014.v5.5		https://phytozome-next.jgi.doe.gov/report/gene/Creinhardtii_v5_6/Cre02.g111014
Cre02.g111500.v5.5	Cre02.g111500	(1 of 1) PTHR24056//PTHR24056:SF7 - CELL DIVISION PROTEIN KINASE // CYCLIN-DEPENDENT KINASE-LIKE 2		Cre02.g111500.v5.5		Cre02.g111500.v5.5		Cre02.g111500.v5.5		https://phytozome-next.jgi.doe.gov/report/gene/Creinhardtii_v5_6/Cre02.g111500
Cre02.g111526.v5.5	Cre02.g111526			Cre02.g111526.v5.5		Cre02.g111526.v5.5		Cre02.g111526.v5.5		https://phytozome-next.jgi.doe.gov/report/gene/Creinhardtii_v5_6/Cre02.g111526
Cre02.g113450.v5.5	Cre02.g113450	(1 of 23) PTHR10641 - MYB-LIKE DNA-BINDING PROTEIN MYB					Cre02.g113450.v5.5			https://phytozome-next.jgi.doe.gov/report/gene/Creinhardtii_v5_6/Cre02.g113450
Cre02.g113600.v5.5	Cre02.g113600	(1 of 4) KOG0032//KOG0580 - Ca2+/calmodulin-dependent protein kinase, EF-Hand protein superfamily // Serine/threonine protein kinase		Cre02.g113600.v5.5						https://phytozome-next.jgi.doe.gov/report/gene/Creinhardtii_v5_6/Cre02.g113600
Cre02.g115100.v5.5	Cre02.g115100	(1 of 33) PTHR10157 - DOPAMINE BETA HYDROXYLASE RELATED			Cre02.g115100.v5.5		Cre02.g115100.v5.5			https://phytozome-next.jgi.doe.gov/report/gene/Creinhardtii_v5_6/Cre02.g115100
Cre02.g115150.v5.5	Cre02.g115150	(1 of 1) PTHR11266//PTHR11266:SF21 - PEROXISOMAL MEMBRANE PROTEIN 2, PXMP2 MPV17 // SUBFAMILY NOT NAMED			Cre02.g115150.v5.5		Cre02.g115150.v5.5			https://phytozome-next.jgi.doe.gov/report/gene/Creinhardtii_v5_6/Cre02.g115150
Cre02.g115600.v5.5	Cre02.g115600	Predicted protein with mechanosensitive ion channel domain		Cre02.g115600.v5.5		Cre02.g115600.v5.5		Cre02.g115600.v5.5		https://phytozome-next.jgi.doe.gov/report/gene/Creinhardtii_v5_6/Cre02.g115600
Cre02.g116350.v5.5	Cre02.g116350	(1 of 5) PF03992 - Antibiotic biosynthesis monooxygenase (ABM)			Cre02.g116350.v5.5		Cre02.g116350.v5.5			https://phytozome-next.jgi.doe.gov/report/gene/Creinhardtii_v5_6/Cre02.g116350
Cre02.g117400.v5.5	Cre02.g117400	(1 of 33) PTHR10157 - DOPAMINE BETA HYDROXYLASE RELATED			Cre02.g117400.v5.5		Cre02.g117400.v5.5			https://phytozome-next.jgi.doe.gov/report/gene/Creinhardtii_v5_6/Cre02.g117400
Cre02.g118550.v5.5	Cre02.g118550				Cre02.g118550.v5.5		Cre02.g118550.v5.5			https://phytozome-next.jgi.doe.gov/report/gene/Creinhardtii_v5_6/Cre02.g118550
Cre02.g118950.v5.5	Cre02.g118950	Chloroplast ribosomal protein S17			Cre02.g118950.v5.5		Cre02.g118950.v5.5			https://phytozome-next.jgi.doe.gov/report/gene/Creinhardtii_v5_6/Cre02.g118950
Cre02.g119201.v5.5	Cre02.g119201			Cre02.g119201.v5.5	Cre02.g119201.v5.5	Cre02.g119201.v5.5	Cre02.g119201.v5.5	Cre02.g119201.v5.5		https://phytozome-next.jgi.doe.gov/report/gene/Creinhardtii_v5_6/Cre02.g119201
Cre02.g119600.v5.5	Cre02.g119600	Phosphatidylserine decarboxylase			Cre02.g119600.v5.5		Cre02.g119600.v5.5			https://phytozome-next.jgi.doe.gov/report/gene/Creinhardtii_v5_6/Cre02.g119600
Cre02.g127237.v5.5	Cre02.g127237			Cre02.g127237.v5.5		Cre02.g127237.v5.5		Cre02.g127237.v5.5		https://phytozome-next.jgi.doe.gov/report/gene/Creinhardtii_v5_6/Cre02.g127237
Cre02.g134124.v5.5	Cre02.g134124			Cre02.g134124.v5.5		Cre02.g134124.v5.5		Cre02.g134124.v5.5		https://phytozome-next.jgi.doe.gov/report/gene/Creinhardtii_v5_6/Cre02.g134124
Cre02.g141126.v5.5	Cre02.g141126				Cre02.g141126.v5.5					https://phytozome-next.jgi.doe.gov/report/gene/Creinhardtii_v5_6/Cre02.g141126
Cre02.g141206.v5.5	Cre02.g141206			Cre02.g141206.v5.5						https://phytozome-next.jgi.doe.gov/report/gene/Creinhardtii_v5_6/Cre02.g141206
Cre02.g141446.v5.5	Cre02.g141446			Cre02.g141446.v5.5		Cre02.g141446.v5.5		Cre02.g141446.v5.5		https://phytozome-next.jgi.doe.gov/report/gene/Creinhardtii_v5_6/Cre02.g141446
Cre02.g141466.v5.5	Cre02.g141466	(1 of 8) PF12851 - Oxygenase domain of the 2OGFeDO superfamily (Tet_JBP)		Cre02.g141466.v5.5		Cre02.g141466.v5.5		Cre02.g141466.v5.5		https://phytozome-next.jgi.doe.gov/report/gene/Creinhardtii_v5_6/Cre02.g141466
Cre02.g141506.v5.5	Cre02.g141506	(1 of 2) K18460 - exportin-7 (XPO7, EXP7)		Cre02.g141506.v5.5		Cre02.g141506.v5.5		Cre02.g141506.v5.5		https://phytozome-next.jgi.doe.gov/report/gene/Creinhardtii_v5_6/Cre02.g141506
Cre02.g141586.v5.5	Cre02.g141586	(1 of 13) PF00439 - Bromodomain (Bromodomain)			Cre02.g141586.v5.5		Cre02.g141586.v5.5			https://phytozome-next.jgi.doe.gov/report/gene/Creinhardtii_v5_6/Cre02.g141586
Cre02.g141826.v5.5	Cre02.g141826	(1 of 46) PTHR23257//PTHR23257:SF394 - SERINE-THREONINE PROTEIN KINASE // SUBFAMILY NOT NAMED			Cre02.g141826.v5.5		Cre02.g141826.v5.5			https://phytozome-next.jgi.doe.gov/report/gene/Creinhardtii_v5_6/Cre02.g141826
Cre02.g141846.v5.5	Cre02.g141846	DNA meiotic recombination protein		Cre02.g141846.v5.5		Cre02.g141846.v5.5		Cre02.g141846.v5.5		https://phytozome-next.jgi.doe.gov/report/gene/Creinhardtii_v5_6/Cre02.g141846
Cre02.g142166.v5.5	Cre02.g142166	(1 of 28) PTHR31600//PTHR31600:SF2 - FAMILY NOT NAMED // TINY MACROCYSTS PROTEIN B-RELATED		Cre02.g142166.v5.5		Cre02.g142166.v5.5		Cre02.g142166.v5.5		https://phytozome-next.jgi.doe.gov/report/gene/Creinhardtii_v5_6/Cre02.g142166
Cre02.g142226.v5.5	Cre02.g142226	(1 of 55) 2.7.12.1 - Dual-specificity kinase		Cre02.g142226.v5.5		Cre02.g142226.v5.5		Cre02.g142226.v5.5		https://phytozome-next.jgi.doe.gov/report/gene/Creinhardtii_v5_6/Cre02.g142226
Cre02.g142246.v5.5	Cre02.g142246				Cre02.g142246.v5.5		Cre02.g142246.v5.5			https://phytozome-next.jgi.doe.gov/report/gene/Creinhardtii_v5_6/Cre02.g142246
Cre02.g142266.v5.5	Cre02.g142266	(1 of 2) K15747 - beta-ring hydroxylase (LUT5, CYP97A3)			Cre02.g142266.v5.5		Cre02.g142266.v5.5			https://phytozome-next.jgi.doe.gov/report/gene/Creinhardtii_v5_6/Cre02.g142266
Cre02.g142386.v5.5	Cre02.g142386						Cre02.g142386.v5.5			https://phytozome-next.jgi.doe.gov/report/gene/Creinhardtii_v5_6/Cre02.g142386
Cre02.g142506.v5.5	Cre02.g142506			Cre02.g142506.v5.5				Cre02.g142506.v5.5		https://phytozome-next.jgi.doe.gov/report/gene/Creinhardtii_v5_6/Cre02.g142506
Cre02.g142526.v5.5	Cre02.g142526	(1 of 2) PTHR22797 - CARD6/NUCLEOLAR PROTEIN 3		Cre02.g142526.v5.5				Cre02.g142526.v5.5		https://phytozome-next.jgi.doe.gov/report/gene/Creinhardtii_v5_6/Cre02.g142526
Cre02.g142566.v5.5	Cre02.g142566			Cre02.g142566.v5.5	Cre02.g142566.v5.5	Cre02.g142566.v5.5	Cre02.g142566.v5.5	Cre02.g142566.v5.5		https://phytozome-next.jgi.doe.gov/report/gene/Creinhardtii_v5_6/Cre02.g142566
Cre02.g142601.v5.5	Cre02.g142601			Cre02.g142601.v5.5		Cre02.g142601.v5.5	Cre02.g142601.v5.5			https://phytozome-next.jgi.doe.gov/report/gene/Creinhardtii_v5_6/Cre02.g142601
Cre02.g142687.v5.5	Cre02.g142687	Flagellar Associated Protein 332		Cre02.g142687.v5.5	Cre02.g142687.v5.5	Cre02.g142687.v5.5		Cre02.g142687.v5.5		https://phytozome-next.jgi.doe.gov/report/gene/Creinhardtii_v5_6/Cre02.g142687
Cre02.g142907.v5.5	Cre02.g142907	(1 of 6) PTHR10666//PTHR10666:SF57 - UBIQUITIN // MCG1031578			Cre02.g142907.v5.5		Cre02.g142907.v5.5			https://phytozome-next.jgi.doe.gov/report/gene/Creinhardtii_v5_6/Cre02.g142907
Cre02.g142947.v5.5	Cre02.g142947	Chlamydomonas-specific family U protein	Cre02.g142947.v5.5	Cre02.g142947.v5.5	Cre02.g142947.v5.5	Cre02.g142947.v5.5	Cre02.g142947.v5.5	Cre02.g142947.v5.5		https://phytozome-next.jgi.doe.gov/report/gene/Creinhardtii_v5_6/Cre02.g142947
Cre02.g143300.v5.5	Cre02.g143300				Cre02.g143300.v5.5		Cre02.g143300.v5.5			https://phytozome-next.jgi.doe.gov/report/gene/Creinhardtii_v5_6/Cre02.g143300
Cre02.g143327.v5.5	Cre02.g143327		Cre02.g143327.v5.5		Cre02.g143327.v5.5		Cre02.g143327.v5.5			https://phytozome-next.jgi.doe.gov/report/gene/Creinhardtii_v5_6/Cre02.g143327
Cre02.g143392.v5.5	Cre02.g143392				Cre02.g143392.v5.5		Cre02.g143392.v5.5			https://phytozome-next.jgi.doe.gov/report/gene/Creinhardtii_v5_6/Cre02.g143392
Cre02.g143400.v5.5	Cre02.g143400	3',5'-cyclic-nucleotide phosphodiesterase			Cre02.g143400.v5.5		Cre02.g143400.v5.5			https://phytozome-next.jgi.doe.gov/report/gene/Creinhardtii_v5_6/Cre02.g143400
Cre02.g143427.v5.5	Cre02.g143427			Cre02.g143427.v5.5	Cre02.g143427.v5.5	Cre02.g143427.v5.5	Cre02.g143427.v5.5	Cre02.g143427.v5.5		https://phytozome-next.jgi.doe.gov/report/gene/Creinhardtii_v5_6/Cre02.g143427
Cre02.g143650.v5.5	Cre02.g143650				Cre02.g143650.v5.5		Cre02.g143650.v5.5			https://phytozome-next.jgi.doe.gov/report/gene/Creinhardtii_v5_6/Cre02.g143650
Cre02.g143900.v5.5	Cre02.g143900	(1 of 11) 3.1.1.5 - Lysophospholipase / Phospholipase B			Cre02.g143900.v5.5		Cre02.g143900.v5.5			https://phytozome-next.jgi.doe.gov/report/gene/Creinhardtii_v5_6/Cre02.g143900
Cre02.g144050.v5.5	Cre02.g144050	Exostosin-like glycosyltransferase 36		Cre02.g144050.v5.5		Cre02.g144050.v5.5		Cre02.g144050.v5.5		https://phytozome-next.jgi.doe.gov/report/gene/Creinhardtii_v5_6/Cre02.g144050
Cre02.g144250.v5.5	Cre02.g144250	Cytochrome P450, CYP4 superfamily			Cre02.g144250.v5.5		Cre02.g144250.v5.5			https://phytozome-next.jgi.doe.gov/report/gene/Creinhardtii_v5_6/Cre02.g144250
Cre02.g144300.v5.5	Cre02.g144300	UDP-rhamnose/galactose transporter			Cre02.g144300.v5.5		Cre02.g144300.v5.5			https://phytozome-next.jgi.doe.gov/report/gene/Creinhardtii_v5_6/Cre02.g144300
Cre02.g144350.v5.5	Cre02.g144350	Small Rab-related GTPase		Cre02.g144350.v5.5		Cre02.g144350.v5.5		Cre02.g144350.v5.5		https://phytozome-next.jgi.doe.gov/report/gene/Creinhardtii_v5_6/Cre02.g144350
Cre02.g145100.v5.5	Cre02.g145100	Flagellar Associated Protein 39						Cre02.g145100.v5.5		https://phytozome-next.jgi.doe.gov/report/gene/Creinhardtii_v5_6/Cre02.g145100
Cre02.g145600.v5.5	Cre02.g145600				Cre02.g145600.v5.5		Cre02.g145600.v5.5			https://phytozome-next.jgi.doe.gov/report/gene/Creinhardtii_v5_6/Cre02.g145600
Cre02.g145750.v5.5	Cre02.g145750	Amino acid transporter			Cre02.g145750.v5.5		Cre02.g145750.v5.5			https://phytozome-next.jgi.doe.gov/report/gene/Creinhardtii_v5_6/Cre02.g145750
Cre02.g146450.v5.5	Cre02.g146450	Adenylate/guanylate cyclase			Cre02.g146450.v5.5		Cre02.g146450.v5.5			https://phytozome-next.jgi.doe.gov/report/gene/Creinhardtii_v5_6/Cre02.g146450
Cre03.g144011.v5.5	Cre03.g144011	(1 of 55) PF00069//PF07714 - Protein kinase domain (Pkinase) // Protein tyrosine kinase (Pkinase_Tyr)			Cre03.g144011.v5.5		Cre03.g144011.v5.5			https://phytozome-next.jgi.doe.gov/report/gene/Creinhardtii_v5_6/Cre03.g144011
Cre03.g144124.v5.5	Cre03.g144124		Cre03.g144124.v5.5		Cre03.g144124.v5.5		Cre03.g144124.v5.5			https://phytozome-next.jgi.doe.gov/report/gene/Creinhardtii_v5_6/Cre03.g144124
Cre03.g144144.v5.5	Cre03.g144144			Cre03.g144144.v5.5		Cre03.g144144.v5.5		Cre03.g144144.v5.5		https://phytozome-next.jgi.doe.gov/report/gene/Creinhardtii_v5_6/Cre03.g144144
Cre03.g144544.v5.5	Cre03.g144544			Cre03.g144544.v5.5		Cre03.g144544.v5.5		Cre03.g144544.v5.5		https://phytozome-next.jgi.doe.gov/report/gene/Creinhardtii_v5_6/Cre03.g144544
Cre03.g144687.v5.5	Cre03.g144687				Cre03.g144687.v5.5		Cre03.g144687.v5.5			https://phytozome-next.jgi.doe.gov/report/gene/Creinhardtii_v5_6/Cre03.g144687
Cre03.g144707.v5.5	Cre03.g144707	(1 of 1) 5.4.2.2//5.4.2.8 - Phosphoglucomutase (alpha-D-glucose-1,6-bisphosphate-dependent) / Phosphoglucose mutase // Phosphomannomutase / Phosphomannose mutase		Cre03.g144707.v5.5		Cre03.g144707.v5.5		Cre03.g144707.v5.5		https://phytozome-next.jgi.doe.gov/report/gene/Creinhardtii_v5_6/Cre03.g144707
Cre03.g144787.v5.5	Cre03.g144787	(1 of 10) 1.8.1.8 - Protein-disulfide reductase / Protein disulfide reductase			Cre03.g144787.v5.5		Cre03.g144787.v5.5			https://phytozome-next.jgi.doe.gov/report/gene/Creinhardtii_v5_6/Cre03.g144787
Cre03.g145487.v5.5	Cre03.g145487	(1 of 14) KOG1003 - Actin filament-coating protein tropomyosin			Cre03.g145487.v5.5		Cre03.g145487.v5.5			https://phytozome-next.jgi.doe.gov/report/gene/Creinhardtii_v5_6/Cre03.g145487
Cre03.g145507.v5.5	Cre03.g145507				Cre03.g145507.v5.5		Cre03.g145507.v5.5			https://phytozome-next.jgi.doe.gov/report/gene/Creinhardtii_v5_6/Cre03.g145507
Cre03.g145827.v5.5	Cre03.g145827	(1 of 13) 3.4.21.62 - Subtilisin		Cre03.g145827.v5.5		Cre03.g145827.v5.5		Cre03.g145827.v5.5		https://phytozome-next.jgi.doe.gov/report/gene/Creinhardtii_v5_6/Cre03.g145827
Cre03.g145847.v5.5	Cre03.g145847	(1 of 18) KOG4172 - Predicted E3 ubiquitin ligase		Cre03.g145847.v5.5		Cre03.g145847.v5.5		Cre03.g145847.v5.5		https://phytozome-next.jgi.doe.gov/report/gene/Creinhardtii_v5_6/Cre03.g145847
Cre03.g146167.v5.5	Cre03.g146167	Predicted protein		Cre03.g146167.v5.5		Cre03.g146167.v5.5				https://phytozome-next.jgi.doe.gov/report/gene/Creinhardtii_v5_6/Cre03.g146167
Cre03.g146187.v5.5	Cre03.g146187	(1 of 1) 1.2.1.38 - N-acetyl-gamma-glutamyl-phosphate reductase / NAGSA dehydrogenase		Cre03.g146187.v5.5		Cre03.g146187.v5.5				https://phytozome-next.jgi.doe.gov/report/gene/Creinhardtii_v5_6/Cre03.g146187
Cre03.g146227.v5.5	Cre03.g146227			Cre03.g146227.v5.5				Cre03.g146227.v5.5		https://phytozome-next.jgi.doe.gov/report/gene/Creinhardtii_v5_6/Cre03.g146227
Cre03.g146307.v5.5	Cre03.g146307	(1 of 16) PF13418 - Galactose oxidase, central domain (Kelch_4)		Cre03.g146307.v5.5		Cre03.g146307.v5.5		Cre03.g146307.v5.5		https://phytozome-next.jgi.doe.gov/report/gene/Creinhardtii_v5_6/Cre03.g146307
Cre03.g146327.v5.5	Cre03.g146327	(1 of 14) PTHR15535//PTHR15535:SF23 - TRANSMEMBRANE PROTEIN 2-RELATED // SUBFAMILY NOT NAMED		Cre03.g146327.v5.5		Cre03.g146327.v5.5		Cre03.g146327.v5.5		https://phytozome-next.jgi.doe.gov/report/gene/Creinhardtii_v5_6/Cre03.g146327
Cre03.g146407.v5.5	Cre03.g146407			Cre03.g146407.v5.5		Cre03.g146407.v5.5		Cre03.g146407.v5.5		https://phytozome-next.jgi.doe.gov/report/gene/Creinhardtii_v5_6/Cre03.g146407
Cre03.g146427.v5.5	Cre03.g146427			Cre03.g146427.v5.5		Cre03.g146427.v5.5		Cre03.g146427.v5.5		https://phytozome-next.jgi.doe.gov/report/gene/Creinhardtii_v5_6/Cre03.g146427
Cre03.g149350.v5.5	Cre03.g149350	RWP-RK transcription factor		Cre03.g149350.v5.5						https://phytozome-next.jgi.doe.gov/report/gene/Creinhardtii_v5_6/Cre03.g149350
Cre03.g149400.v5.5	Cre03.g149400	RWP-RK transcription factor		Cre03.g149400.v5.5		Cre03.g149400.v5.5				https://phytozome-next.jgi.doe.gov/report/gene/Creinhardtii_v5_6/Cre03.g149400
Cre03.g150101.v5.5	Cre03.g150101	Nitrate/nitrite transporter (NRT2.4)			Cre03.g150101.v5.5		Cre03.g150101.v5.5			https://phytozome-next.jgi.doe.gov/report/gene/Creinhardtii_v5_6/Cre03.g150101
Cre03.g150750.v5.5	Cre03.g150750				Cre03.g150750.v5.5		Cre03.g150750.v5.5			https://phytozome-next.jgi.doe.gov/report/gene/Creinhardtii_v5_6/Cre03.g150750
Cre03.g151700.v5.5	Cre03.g151700	Conserved in the Green Lineage		Cre03.g151700.v5.5		Cre03.g151700.v5.5		Cre03.g151700.v5.5		https://phytozome-next.jgi.doe.gov/report/gene/Creinhardtii_v5_6/Cre03.g151700
Cre03.g153250.v5.5	Cre03.g153250							Cre03.g153250.v5.5		https://phytozome-next.jgi.doe.gov/report/gene/Creinhardtii_v5_6/Cre03.g153250
Cre03.g153600.v5.5	Cre03.g153600			Cre03.g153600.v5.5				Cre03.g153600.v5.5		https://phytozome-next.jgi.doe.gov/report/gene/Creinhardtii_v5_6/Cre03.g153600
Cre03.g153650.v5.5	Cre03.g153650			Cre03.g153650.v5.5				Cre03.g153650.v5.5		https://phytozome-next.jgi.doe.gov/report/gene/Creinhardtii_v5_6/Cre03.g153650
Cre03.g154800.v5.5	Cre03.g154800	(1 of 100) PTHR12393:SF6 - SPHINGOMYELIN PHOSPHODIESTERASE 2		Cre03.g154800.v5.5		Cre03.g154800.v5.5		Cre03.g154800.v5.5		https://phytozome-next.jgi.doe.gov/report/gene/Creinhardtii_v5_6/Cre03.g154800
Cre03.g155200.v5.5	Cre03.g155200	Chorismate mutase		Cre03.g155200.v5.5		Cre03.g155200.v5.5				https://phytozome-next.jgi.doe.gov/report/gene/Creinhardtii_v5_6/Cre03.g155200
Cre03.g155250.v5.5	Cre03.g155250			Cre03.g155250.v5.5		Cre03.g155250.v5.5				https://phytozome-next.jgi.doe.gov/report/gene/Creinhardtii_v5_6/Cre03.g155250
Cre03.g155950.v5.5	Cre03.g155950				Cre03.g155950.v5.5		Cre03.g155950.v5.5			https://phytozome-next.jgi.doe.gov/report/gene/Creinhardtii_v5_6/Cre03.g155950
Cre03.g155976.v5.5	Cre03.g155976				Cre03.g155976.v5.5		Cre03.g155976.v5.5			https://phytozome-next.jgi.doe.gov/report/gene/Creinhardtii_v5_6/Cre03.g155976
Cre03.g156650.v5.5	Cre03.g156650	(1 of 2) PF02816//PF13519 - Alpha-kinase family (Alpha_kinase) // von Willebrand factor type A domain (VWA_2)			Cre03.g156650.v5.5		Cre03.g156650.v5.5			https://phytozome-next.jgi.doe.gov/report/gene/Creinhardtii_v5_6/Cre03.g156650
Cre03.g156700.v5.5	Cre03.g156700	Flagellar Associated Protein 185			Cre03.g156700.v5.5		Cre03.g156700.v5.5			https://phytozome-next.jgi.doe.gov/report/gene/Creinhardtii_v5_6/Cre03.g156700
Cre03.g156750.v5.5	Cre03.g156750	T-complex protein 1, epsilon subunit			Cre03.g156750.v5.5		Cre03.g156750.v5.5			https://phytozome-next.jgi.doe.gov/report/gene/Creinhardtii_v5_6/Cre03.g156750
Cre03.g157200.v5.5	Cre03.g157200	(1 of 12) 2.7.10.2//2.7.11.1 - Non-specific protein-tyrosine kinase / Cytoplasmic protein tyrosine kinase // Non-specific serine/threonine protein kinase / Threonine-specific protein kinase			Cre03.g157200.v5.5		Cre03.g157200.v5.5			https://phytozome-next.jgi.doe.gov/report/gene/Creinhardtii_v5_6/Cre03.g157200
Cre03.g157400.v5.5	Cre03.g157400	(1 of 4) PTHR10217:SF509 - CNG CHANNEL-LIKE, ISOFORM E			Cre03.g157400.v5.5		Cre03.g157400.v5.5			https://phytozome-next.jgi.doe.gov/report/gene/Creinhardtii_v5_6/Cre03.g157400
Cre03.g157426.v5.5	Cre03.g157426				Cre03.g157426.v5.5		Cre03.g157426.v5.5			https://phytozome-next.jgi.doe.gov/report/gene/Creinhardtii_v5_6/Cre03.g157426
Cre03.g157850.v5.5	Cre03.g157850	Thioredoxin-like		Cre03.g157850.v5.5		Cre03.g157850.v5.5		Cre03.g157850.v5.5		https://phytozome-next.jgi.doe.gov/report/gene/Creinhardtii_v5_6/Cre03.g157850
Cre03.g157900.v5.5	Cre03.g157900	(1 of 1) PTHR18937//PTHR18937:SF162 - STRUCTURAL MAINTENANCE OF CHROMOSOMES SMC FAMILY MEMBER // SUBFAMILY NOT NAMED		Cre03.g157900.v5.5		Cre03.g157900.v5.5		Cre03.g157900.v5.5		https://phytozome-next.jgi.doe.gov/report/gene/Creinhardtii_v5_6/Cre03.g157900
Cre03.g160200.v5.5	Cre03.g160200	Prolyl 4-hydroxylase 12			Cre03.g160200.v5.5					https://phytozome-next.jgi.doe.gov/report/gene/Creinhardtii_v5_6/Cre03.g160200
Cre03.g160250.v5.5	Cre03.g160250				Cre03.g160250.v5.5		Cre03.g160250.v5.5			https://phytozome-next.jgi.doe.gov/report/gene/Creinhardtii_v5_6/Cre03.g160250
Cre03.g160700.v5.5	Cre03.g160700	(1 of 12) PF00320 - GATA zinc finger (GATA)		Cre03.g160700.v5.5		Cre03.g160700.v5.5		Cre03.g160700.v5.5		https://phytozome-next.jgi.doe.gov/report/gene/Creinhardtii_v5_6/Cre03.g160700
Cre03.g161050.v5.5	Cre03.g161050	(1 of 1) K10732 - GINS complex subunit 1 (GINS1, PSF1)			Cre03.g161050.v5.5		Cre03.g161050.v5.5			https://phytozome-next.jgi.doe.gov/report/gene/Creinhardtii_v5_6/Cre03.g161050
Cre03.g161081.v5.5	Cre03.g161081				Cre03.g161081.v5.5		Cre03.g161081.v5.5			https://phytozome-next.jgi.doe.gov/report/gene/Creinhardtii_v5_6/Cre03.g161081
Cre03.g162300.v5.5	Cre03.g162300	Short-chain dehydrogenase/reductase		Cre03.g162300.v5.5		Cre03.g162300.v5.5		Cre03.g162300.v5.5		https://phytozome-next.jgi.doe.gov/report/gene/Creinhardtii_v5_6/Cre03.g162300
Cre03.g162333.v5.5	Cre03.g162333	(1 of 18) KOG0061 - Transporter, ABC superfamily (Breast cancer resistance protein)		Cre03.g162333.v5.5		Cre03.g162333.v5.5		Cre03.g162333.v5.5		https://phytozome-next.jgi.doe.gov/report/gene/Creinhardtii_v5_6/Cre03.g162333
Cre03.g162500.v5.5	Cre03.g162500	(1 of 17) PF12906 - RING-variant domain (RINGv)		Cre03.g162500.v5.5		Cre03.g162500.v5.5		Cre03.g162500.v5.5		https://phytozome-next.jgi.doe.gov/report/gene/Creinhardtii_v5_6/Cre03.g162500
Cre03.g162550.v5.5	Cre03.g162550	methylthioadenosine nucleosidase		Cre03.g162550.v5.5		Cre03.g162550.v5.5		Cre03.g162550.v5.5		https://phytozome-next.jgi.doe.gov/report/gene/Creinhardtii_v5_6/Cre03.g162550
Cre03.g162800.v5.5	Cre03.g162800	Low-CO2-inducible membrane protein	Cre03.g162800.v5.5		Cre03.g162800.v5.5		Cre03.g162800.v5.5			https://phytozome-next.jgi.doe.gov/report/gene/Creinhardtii_v5_6/Cre03.g162800
Cre03.g163550.v5.5	Cre03.g163550	(1 of 2) 4.2.1.130 - D-lactate dehydratase / Glyoxylase III		Cre03.g163550.v5.5		Cre03.g163550.v5.5		Cre03.g163550.v5.5		https://phytozome-next.jgi.doe.gov/report/gene/Creinhardtii_v5_6/Cre03.g163550
Cre03.g163600.v5.5	Cre03.g163600			Cre03.g163600.v5.5		Cre03.g163600.v5.5		Cre03.g163600.v5.5		https://phytozome-next.jgi.doe.gov/report/gene/Creinhardtii_v5_6/Cre03.g163600
Cre03.g164750.v5.5	Cre03.g164750				Cre03.g164750.v5.5		Cre03.g164750.v5.5			https://phytozome-next.jgi.doe.gov/report/gene/Creinhardtii_v5_6/Cre03.g164750
Cre03.g165186.v5.5	Cre03.g165186		Cre03.g165186.v5.5		Cre03.g165186.v5.5		Cre03.g165186.v5.5			https://phytozome-next.jgi.doe.gov/report/gene/Creinhardtii_v5_6/Cre03.g165186
Cre03.g165500.v5.5	Cre03.g165500			Cre03.g165500.v5.5		Cre03.g165500.v5.5		Cre03.g165500.v5.5		https://phytozome-next.jgi.doe.gov/report/gene/Creinhardtii_v5_6/Cre03.g165500
Cre03.g165750.v5.5	Cre03.g165750	(1 of 1) K03018 - DNA-directed RNA polymerase III subunit RPC1 (RPC1, POLR3A)			Cre03.g165750.v5.5		Cre03.g165750.v5.5			https://phytozome-next.jgi.doe.gov/report/gene/Creinhardtii_v5_6/Cre03.g165750
Cre03.g165801.v5.5	Cre03.g165801	(1 of 55) PF00651 - BTB/POZ domain (BTB)			Cre03.g165801.v5.5		Cre03.g165801.v5.5			https://phytozome-next.jgi.doe.gov/report/gene/Creinhardtii_v5_6/Cre03.g165801
Cre03.g165976.v5.5	Cre03.g165976			Cre03.g165976.v5.5		Cre03.g165976.v5.5		Cre03.g165976.v5.5		https://phytozome-next.jgi.doe.gov/report/gene/Creinhardtii_v5_6/Cre03.g165976
Cre03.g167712.v5.5	Cre03.g167712	(1 of 2) PTHR19297//PTHR19297:SF85 - GLYCOSYLTRANSFERASE 14 FAMILY MEMBER // SUBFAMILY NOT NAMED		Cre03.g167712.v5.5		Cre03.g167712.v5.5		Cre03.g167712.v5.5		https://phytozome-next.jgi.doe.gov/report/gene/Creinhardtii_v5_6/Cre03.g167712
Cre03.g168400.v5.5	Cre03.g168400				Cre03.g168400.v5.5		Cre03.g168400.v5.5			https://phytozome-next.jgi.doe.gov/report/gene/Creinhardtii_v5_6/Cre03.g168400
Cre03.g168450.v5.5	Cre03.g168450	T-complex protein 1, theta subunit			Cre03.g168450.v5.5		Cre03.g168450.v5.5			https://phytozome-next.jgi.doe.gov/report/gene/Creinhardtii_v5_6/Cre03.g168450
Cre03.g168600.v5.5	Cre03.g168600	(1 of 2) PTHR13890:SF0 - MAGNESIUM TRANSPORTER MRS2 HOMOLOG, MITOCHONDRIAL			Cre03.g168600.v5.5		Cre03.g168600.v5.5			https://phytozome-next.jgi.doe.gov/report/gene/Creinhardtii_v5_6/Cre03.g168600
Cre03.g169400.v5.5	Cre03.g169400	UDP-glucuronic acid decarboxylase for UDP-Xylose synthesis					Cre03.g169400.v5.5			https://phytozome-next.jgi.doe.gov/report/gene/Creinhardtii_v5_6/Cre03.g169400
Cre03.g171650.v5.5	Cre03.g171650	DEAD/DEAH box helicase			Cre03.g171650.v5.5		Cre03.g171650.v5.5			https://phytozome-next.jgi.doe.gov/report/gene/Creinhardtii_v5_6/Cre03.g171650
Cre03.g171700.v5.5	Cre03.g171700	(1 of 1) 1.2.1.50 - Long-chain-fatty-acyl-CoA reductase / Acyl-CoA reductase			Cre03.g171700.v5.5		Cre03.g171700.v5.5			https://phytozome-next.jgi.doe.gov/report/gene/Creinhardtii_v5_6/Cre03.g171700
Cre03.g173050.v5.5	Cre03.g173050			Cre03.g173050.v5.5		Cre03.g173050.v5.5		Cre03.g173050.v5.5		https://phytozome-next.jgi.doe.gov/report/gene/Creinhardtii_v5_6/Cre03.g173050
Cre03.g173100.v5.5	Cre03.g173100	(1 of 3) 3.2.1.39 - Glucan endo-1,3-beta-D-glucosidase / Laminarinase		Cre03.g173100.v5.5		Cre03.g173100.v5.5		Cre03.g173100.v5.5		https://phytozome-next.jgi.doe.gov/report/gene/Creinhardtii_v5_6/Cre03.g173100
Cre03.g173900.v5.5	Cre03.g173900	(1 of 1) PTHR22996 - MAHOGUNIN			Cre03.g173900.v5.5		Cre03.g173900.v5.5			https://phytozome-next.jgi.doe.gov/report/gene/Creinhardtii_v5_6/Cre03.g173900
Cre03.g173950.v5.5	Cre03.g173950	(1 of 3) PF08495 - FIST N domain (FIST)			Cre03.g173950.v5.5		Cre03.g173950.v5.5			https://phytozome-next.jgi.doe.gov/report/gene/Creinhardtii_v5_6/Cre03.g173950
Cre03.g176200.v5.5	Cre03.g176200	(1 of 1) PTHR22904//PTHR22904:SF364 - TPR REPEAT CONTAINING PROTEIN // SUBFAMILY NOT NAMED			Cre03.g176200.v5.5		Cre03.g176200.v5.5			https://phytozome-next.jgi.doe.gov/report/gene/Creinhardtii_v5_6/Cre03.g176200
Cre03.g176250.v5.5	Cre03.g176250	Vacuolar ATP synthase subunit D			Cre03.g176250.v5.5		Cre03.g176250.v5.5			https://phytozome-next.jgi.doe.gov/report/gene/Creinhardtii_v5_6/Cre03.g176250
Cre03.g176350.v5.5	Cre03.g176350	plastid lipid associated protein			Cre03.g176350.v5.5		Cre03.g176350.v5.5			https://phytozome-next.jgi.doe.gov/report/gene/Creinhardtii_v5_6/Cre03.g176350
Cre03.g177700.v5.5	Cre03.g177700	transcription factor regulating nitrogen metabolism	Cre03.g177700.v5.5		Cre03.g177700.v5.5		Cre03.g177700.v5.5			https://phytozome-next.jgi.doe.gov/report/gene/Creinhardtii_v5_6/Cre03.g177700
Cre03.g177800.v5.5	Cre03.g177800	(1 of 11) PTHR31867//PTHR31867:SF1 - FAMILY NOT NAMED // EXPANSIN-A1-RELATED			Cre03.g177800.v5.5					https://phytozome-next.jgi.doe.gov/report/gene/Creinhardtii_v5_6/Cre03.g177800
Cre03.g179880.v5.5	Cre03.g179880						Cre03.g179880.v5.5			https://phytozome-next.jgi.doe.gov/report/gene/Creinhardtii_v5_6/Cre03.g179880
Cre03.g179901.v5.5	Cre03.g179901						Cre03.g179901.v5.5			https://phytozome-next.jgi.doe.gov/report/gene/Creinhardtii_v5_6/Cre03.g179901
Cre03.g181800.v5.5	Cre03.g181800							Cre03.g181800.v5.5		https://phytozome-next.jgi.doe.gov/report/gene/Creinhardtii_v5_6/Cre03.g181800
Cre03.g181900.v5.5	Cre03.g181900							Cre03.g181900.v5.5		https://phytozome-next.jgi.doe.gov/report/gene/Creinhardtii_v5_6/Cre03.g181900
Cre03.g182200.v5.5	Cre03.g182200	(1 of 25) PTHR11017//PTHR11017:SF145 - LEUCINE-RICH REPEAT-CONTAINING PROTEIN // SUBFAMILY NOT NAMED			Cre03.g182200.v5.5		Cre03.g182200.v5.5	Cre03.g182200.v5.5		https://phytozome-next.jgi.doe.gov/report/gene/Creinhardtii_v5_6/Cre03.g182200
Cre03.g182700.v5.5	Cre03.g182700	(1 of 1) PTHR31832:SF3 - B-BOX ZINC FINGER PROTEIN 20			Cre03.g182700.v5.5		Cre03.g182700.v5.5			https://phytozome-next.jgi.doe.gov/report/gene/Creinhardtii_v5_6/Cre03.g182700
Cre03.g182750.v5.5	Cre03.g182750	(1 of 2) KOG3774 - Uncharacterized conserved protein Lama			Cre03.g182750.v5.5		Cre03.g182750.v5.5			https://phytozome-next.jgi.doe.gov/report/gene/Creinhardtii_v5_6/Cre03.g182750
Cre03.g184651.v5.5	Cre03.g184651	DNA recombination protein		Cre03.g184651.v5.5		Cre03.g184651.v5.5				https://phytozome-next.jgi.doe.gov/report/gene/Creinhardtii_v5_6/Cre03.g184651
Cre03.g184700.v5.5	Cre03.g184700	(1 of 1) PTHR31810:SF6 - METACASPASE-4-RELATED		Cre03.g184700.v5.5		Cre03.g184700.v5.5				https://phytozome-next.jgi.doe.gov/report/gene/Creinhardtii_v5_6/Cre03.g184700
Cre03.g189350.v5.5	Cre03.g189350				Cre03.g189350.v5.5		Cre03.g189350.v5.5			https://phytozome-next.jgi.doe.gov/report/gene/Creinhardtii_v5_6/Cre03.g189350
Cre03.g190400.v5.5	Cre03.g190400				Cre03.g190400.v5.5		Cre03.g190400.v5.5			https://phytozome-next.jgi.doe.gov/report/gene/Creinhardtii_v5_6/Cre03.g190400
Cre03.g190500.v5.5	Cre03.g190500	Glucosidase IIa		Cre03.g190500.v5.5						https://phytozome-next.jgi.doe.gov/report/gene/Creinhardtii_v5_6/Cre03.g190500
Cre03.g190550.v5.5	Cre03.g190550	(1 of 1) PTHR12809:SF2 - MEDIATOR OF RNA POLYMERASE II TRANSCRIPTION SUBUNIT 14		Cre03.g190550.v5.5						https://phytozome-next.jgi.doe.gov/report/gene/Creinhardtii_v5_6/Cre03.g190550
Cre03.g191776.v5.5	Cre03.g191776				Cre03.g191776.v5.5		Cre03.g191776.v5.5			https://phytozome-next.jgi.doe.gov/report/gene/Creinhardtii_v5_6/Cre03.g191776
Cre03.g193600.v5.5	Cre03.g193600	(1 of 4) 2.7.11.13 - Protein kinase C / PKC		Cre03.g193600.v5.5						https://phytozome-next.jgi.doe.gov/report/gene/Creinhardtii_v5_6/Cre03.g193600
Cre03.g194050.v5.5	Cre03.g194050	(1 of 100) PTHR12393:SF6 - SPHINGOMYELIN PHOSPHODIESTERASE 2						Cre03.g194050.v5.5		https://phytozome-next.jgi.doe.gov/report/gene/Creinhardtii_v5_6/Cre03.g194050
Cre03.g194200.v5.5	Cre03.g194200	Pyruvate dehydrogenase E1 beta subunit					Cre03.g194200.v5.5			https://phytozome-next.jgi.doe.gov/report/gene/Creinhardtii_v5_6/Cre03.g194200
Cre03.g194616.v5.5	Cre03.g194616				Cre03.g194616.v5.5		Cre03.g194616.v5.5			https://phytozome-next.jgi.doe.gov/report/gene/Creinhardtii_v5_6/Cre03.g194616
Cre03.g194900.v5.5	Cre03.g194900	Lipocalin-like adenylate cyclase						Cre03.g194900.v5.5		https://phytozome-next.jgi.doe.gov/report/gene/Creinhardtii_v5_6/Cre03.g194900
Cre03.g196350.v5.5	Cre03.g196350	(1 of 3) K09858 - SEC-C motif domain protein (K09858)			Cre03.g196350.v5.5		Cre03.g196350.v5.5			https://phytozome-next.jgi.doe.gov/report/gene/Creinhardtii_v5_6/Cre03.g196350
Cre03.g196900.v5.5	Cre03.g196900	(1 of 1) PTHR10809//PTHR10809:SF6 - VESICLE-ASSOCIATED MEMBRANE PROTEIN-ASSOCIATED PROTEIN // AT11025P-RELATED			Cre03.g196900.v5.5		Cre03.g196900.v5.5			https://phytozome-next.jgi.doe.gov/report/gene/Creinhardtii_v5_6/Cre03.g196900
Cre03.g197050.v5.5	Cre03.g197050	Histone H3 variant		Cre03.g197050.v5.5	Cre03.g197050.v5.5	Cre03.g197050.v5.5	Cre03.g197050.v5.5			https://phytozome-next.jgi.doe.gov/report/gene/Creinhardtii_v5_6/Cre03.g197050
Cre03.g197100.v5.5	Cre03.g197100	(1 of 2) PTHR10641//PTHR10641:SF585 - MYB-LIKE DNA-BINDING PROTEIN MYB // MYB DNA-BINDING-LIKE PROTEIN		Cre03.g197100.v5.5	Cre03.g197100.v5.5	Cre03.g197100.v5.5	Cre03.g197100.v5.5			https://phytozome-next.jgi.doe.gov/report/gene/Creinhardtii_v5_6/Cre03.g197100
Cre03.g197900.v5.5	Cre03.g197900	(1 of 1) PTHR24375//PTHR24375:SF183 - FAMILY NOT NAMED // C2H2 AND C2HC ZINC FINGERS SUPERFAMILY PROTEIN			Cre03.g197900.v5.5		Cre03.g197900.v5.5			https://phytozome-next.jgi.doe.gov/report/gene/Creinhardtii_v5_6/Cre03.g197900
Cre03.g198200.v5.5	Cre03.g198200	Glucan synthase-like 4		Cre03.g198200.v5.5		Cre03.g198200.v5.5		Cre03.g198200.v5.5		https://phytozome-next.jgi.doe.gov/report/gene/Creinhardtii_v5_6/Cre03.g198200
Cre03.g199250.v5.5	Cre03.g199250	Adenylate/guanylate cyclase		Cre03.g199250.v5.5						https://phytozome-next.jgi.doe.gov/report/gene/Creinhardtii_v5_6/Cre03.g199250
Cre03.g199423.v5.5	Cre03.g199423	Dihydroorotase dehydrogenase			Cre03.g199423.v5.5					https://phytozome-next.jgi.doe.gov/report/gene/Creinhardtii_v5_6/Cre03.g199423
Cre03.g200350.v5.5	Cre03.g200350	S-adenosyl-L-methionine-dependent methyltransferase			Cre03.g200350.v5.5					https://phytozome-next.jgi.doe.gov/report/gene/Creinhardtii_v5_6/Cre03.g200350
Cre03.g200400.v5.5	Cre03.g200400	(1 of 1) PTHR30383//PTHR30383:SF3 - PERIPLASMIC BROAD-SPECIFICITY ESTERASE/LIPASE/PROTEASE // SUBFAMILY NOT NAMED			Cre03.g200400.v5.5					https://phytozome-next.jgi.doe.gov/report/gene/Creinhardtii_v5_6/Cre03.g200400
Cre03.g200450.v5.5	Cre03.g200450				Cre03.g200450.v5.5		Cre03.g200450.v5.5			https://phytozome-next.jgi.doe.gov/report/gene/Creinhardtii_v5_6/Cre03.g200450
Cre03.g200767.v5.5	Cre03.g200767	Carbohydrate sulfotransferase-related 9						Cre03.g200767.v5.5		https://phytozome-next.jgi.doe.gov/report/gene/Creinhardtii_v5_6/Cre03.g200767
Cre03.g200991.v5.5	Cre03.g200991	(1 of 1) K15262 - protein BCP1 (BCP1, BCCIP)			Cre03.g200991.v5.5		Cre03.g200991.v5.5			https://phytozome-next.jgi.doe.gov/report/gene/Creinhardtii_v5_6/Cre03.g200991
Cre03.g201103.v5.5	Cre03.g201103	psaA mRNA trans-splicing factor			Cre03.g201103.v5.5		Cre03.g201103.v5.5			https://phytozome-next.jgi.doe.gov/report/gene/Creinhardtii_v5_6/Cre03.g201103
Cre03.g202200.v5.5	Cre03.g202200				Cre03.g202200.v5.5		Cre03.g202200.v5.5			https://phytozome-next.jgi.doe.gov/report/gene/Creinhardtii_v5_6/Cre03.g202200
Cre03.g202650.v5.5	Cre03.g202650	(1 of 3) 3.2.1.41 - Pullulanase / Pullulan 6-glucanohydrolase		Cre03.g202650.v5.5		Cre03.g202650.v5.5		Cre03.g202650.v5.5		https://phytozome-next.jgi.doe.gov/report/gene/Creinhardtii_v5_6/Cre03.g202650
Cre03.g202700.v5.5	Cre03.g202700			Cre03.g202700.v5.5		Cre03.g202700.v5.5		Cre03.g202700.v5.5		https://phytozome-next.jgi.doe.gov/report/gene/Creinhardtii_v5_6/Cre03.g202700
Cre03.g203450.v5.5	Cre03.g203450	Cytosolic 80S ribosomal protein S21		Cre03.g203450.v5.5				Cre03.g203450.v5.5		https://phytozome-next.jgi.doe.gov/report/gene/Creinhardtii_v5_6/Cre03.g203450
Cre03.g203550.v5.5	Cre03.g203550	GT90 family protein 3			Cre03.g203550.v5.5		Cre03.g203550.v5.5			https://phytozome-next.jgi.doe.gov/report/gene/Creinhardtii_v5_6/Cre03.g203550
Cre03.g203600.v5.5	Cre03.g203600	Glycerophosphoryl diester phosphodiesterase, probably a phospholipase C			Cre03.g203600.v5.5		Cre03.g203600.v5.5			https://phytozome-next.jgi.doe.gov/report/gene/Creinhardtii_v5_6/Cre03.g203600
Cre03.g205585.v5.5	Cre03.g205585				Cre03.g205585.v5.5		Cre03.g205585.v5.5			https://phytozome-next.jgi.doe.gov/report/gene/Creinhardtii_v5_6/Cre03.g205585
Cre03.g206145.v5.5	Cre03.g206145				Cre03.g206145.v5.5		Cre03.g206145.v5.5			https://phytozome-next.jgi.doe.gov/report/gene/Creinhardtii_v5_6/Cre03.g206145
Cre03.g207901.v5.5	Cre03.g207901	(1 of 5) 3.6.4.1 - Myosin ATPase / Actomyosin			Cre03.g207901.v5.5		Cre03.g207901.v5.5			https://phytozome-next.jgi.doe.gov/report/gene/Creinhardtii_v5_6/Cre03.g207901
Cre03.g208050.v5.5	Cre03.g208050	3-hydroxyacyl-[acyl-carrier-protein] dehydratase		Cre03.g208050.v5.5		Cre03.g208050.v5.5		Cre03.g208050.v5.5		https://phytozome-next.jgi.doe.gov/report/gene/Creinhardtii_v5_6/Cre03.g208050
Cre03.g208100.v5.5	Cre03.g208100	3'-5' exoribonuclease II		Cre03.g208100.v5.5		Cre03.g208100.v5.5		Cre03.g208100.v5.5		https://phytozome-next.jgi.doe.gov/report/gene/Creinhardtii_v5_6/Cre03.g208100
Cre03.g208609.v5.5	Cre03.g208609			Cre03.g208609.v5.5				Cre03.g208609.v5.5		https://phytozome-next.jgi.doe.gov/report/gene/Creinhardtii_v5_6/Cre03.g208609
Cre03.g211073.v5.5	Cre03.g211073	(1 of 2) K14497 - protein phosphatase 2C (PP2C)			Cre03.g211073.v5.5		Cre03.g211073.v5.5			https://phytozome-next.jgi.doe.gov/report/gene/Creinhardtii_v5_6/Cre03.g211073
Cre03.g211185.v5.5	Cre03.g211185				Cre03.g211185.v5.5		Cre03.g211185.v5.5			https://phytozome-next.jgi.doe.gov/report/gene/Creinhardtii_v5_6/Cre03.g211185
Cre03.g213649.v5.5	Cre03.g213649	(1 of 96) 3.6.4.13 - RNA helicase		Cre03.g213649.v5.5		Cre03.g213649.v5.5		Cre03.g213649.v5.5		https://phytozome-next.jgi.doe.gov/report/gene/Creinhardtii_v5_6/Cre03.g213649
Cre04.g211850.v5.5	Cre04.g211850	Early light-inducible protein			Cre04.g211850.v5.5		Cre04.g211850.v5.5			https://phytozome-next.jgi.doe.gov/report/gene/Creinhardtii_v5_6/Cre04.g211850
Cre04.g211900.v5.5	Cre04.g211900	Exostosin-like glycosyltransferase 37			Cre04.g211900.v5.5		Cre04.g211900.v5.5			https://phytozome-next.jgi.doe.gov/report/gene/Creinhardtii_v5_6/Cre04.g211900
Cre04.g213750.v5.5	Cre04.g213750			Cre04.g213750.v5.5		Cre04.g213750.v5.5		Cre04.g213750.v5.5		https://phytozome-next.jgi.doe.gov/report/gene/Creinhardtii_v5_6/Cre04.g213750
Cre04.g213800.v5.5	Cre04.g213800	(1 of 1) PTHR10825:SF5 - E3 UBIQUITIN-PROTEIN LIGASE RING1			Cre04.g213800.v5.5		Cre04.g213800.v5.5			https://phytozome-next.jgi.doe.gov/report/gene/Creinhardtii_v5_6/Cre04.g213800
Cre04.g213985.v5.5	Cre04.g213985	(1 of 61) PF00226 - DnaJ domain (DnaJ)						Cre04.g213985.v5.5		https://phytozome-next.jgi.doe.gov/report/gene/Creinhardtii_v5_6/Cre04.g213985
Cre04.g214250.v5.5	Cre04.g214250	Argonaute-like protein		Cre04.g214250.v5.5		Cre04.g214250.v5.5		Cre04.g214250.v5.5		https://phytozome-next.jgi.doe.gov/report/gene/Creinhardtii_v5_6/Cre04.g214250
Cre04.g214505.v5.5	Cre04.g214505			Cre04.g214505.v5.5				Cre04.g214505.v5.5		https://phytozome-next.jgi.doe.gov/report/gene/Creinhardtii_v5_6/Cre04.g214505
Cre04.g214750.v5.5	Cre04.g214750	Endosomal R-SNARE protein, VAMP-like family (R.III)			Cre04.g214750.v5.5		Cre04.g214750.v5.5			https://phytozome-next.jgi.doe.gov/report/gene/Creinhardtii_v5_6/Cre04.g214750
Cre04.g214769.v5.5	Cre04.g214769				Cre04.g214769.v5.5		Cre04.g214769.v5.5			https://phytozome-next.jgi.doe.gov/report/gene/Creinhardtii_v5_6/Cre04.g214769
Cre04.g214800.v5.5	Cre04.g214800	Endosomal R-SNARE protein, VAMP-like family (R.III)					Cre04.g214800.v5.5			https://phytozome-next.jgi.doe.gov/report/gene/Creinhardtii_v5_6/Cre04.g214800
Cre04.g214801.v5.5	Cre04.g214801						Cre04.g214801.v5.5			https://phytozome-next.jgi.doe.gov/report/gene/Creinhardtii_v5_6/Cre04.g214801
Cre04.g215700.v5.5	Cre04.g215700	(1 of 8) PF07699 - GCC2 and GCC3 (GCC2_GCC3)					Cre04.g215700.v5.5			https://phytozome-next.jgi.doe.gov/report/gene/Creinhardtii_v5_6/Cre04.g215700
Cre04.g215702.v5.5	Cre04.g215702						Cre04.g215702.v5.5			https://phytozome-next.jgi.doe.gov/report/gene/Creinhardtii_v5_6/Cre04.g215702
Cre04.g216850.v5.5	Cre04.g216850	Alpha tubulin 2		Cre04.g216850.v5.5						https://phytozome-next.jgi.doe.gov/report/gene/Creinhardtii_v5_6/Cre04.g216850
Cre04.g217200.v5.5	Cre04.g217200				Cre04.g217200.v5.5		Cre04.g217200.v5.5			https://phytozome-next.jgi.doe.gov/report/gene/Creinhardtii_v5_6/Cre04.g217200
Cre04.g217650.v5.5	Cre04.g217650				Cre04.g217650.v5.5		Cre04.g217650.v5.5			https://phytozome-next.jgi.doe.gov/report/gene/Creinhardtii_v5_6/Cre04.g217650
Cre04.g217750.v5.5	Cre04.g217750	(1 of 1) PTHR16017:SF0 - WD REPEAT-CONTAINING PROTEIN 70			Cre04.g217750.v5.5		Cre04.g217750.v5.5			https://phytozome-next.jgi.doe.gov/report/gene/Creinhardtii_v5_6/Cre04.g217750
Cre04.g217927.v5.5	Cre04.g217927				Cre04.g217927.v5.5		Cre04.g217927.v5.5			https://phytozome-next.jgi.doe.gov/report/gene/Creinhardtii_v5_6/Cre04.g217927
Cre04.g217940.v5.5	Cre04.g217940	(1 of 26) PTHR24362 - SERINE/THREONINE-PROTEIN KINASE NEK						Cre04.g217940.v5.5		https://phytozome-next.jgi.doe.gov/report/gene/Creinhardtii_v5_6/Cre04.g217940
Cre04.g217943.v5.5	Cre04.g217943	(1 of 26) PTHR24362 - SERINE/THREONINE-PROTEIN KINASE NEK						Cre04.g217943.v5.5		https://phytozome-next.jgi.doe.gov/report/gene/Creinhardtii_v5_6/Cre04.g217943
Cre04.g217948.v5.5	Cre04.g217948				Cre04.g217948.v5.5		Cre04.g217948.v5.5			https://phytozome-next.jgi.doe.gov/report/gene/Creinhardtii_v5_6/Cre04.g217948
Cre04.g217953.v5.5	Cre04.g217953	(1 of 1) PTHR15241//PTHR15241:SF0 - TRANSFORMER-2-RELATED // TRANSFORMER-2 SEX-DETERMINING PROTEIN			Cre04.g217953.v5.5		Cre04.g217953.v5.5			https://phytozome-next.jgi.doe.gov/report/gene/Creinhardtii_v5_6/Cre04.g217953
Cre04.g217954.v5.5	Cre04.g217954	(1 of 1) K05850 - Ca2+ transporting ATPase, plasma membrane (ATP2B)			Cre04.g217954.v5.5		Cre04.g217954.v5.5			https://phytozome-next.jgi.doe.gov/report/gene/Creinhardtii_v5_6/Cre04.g217954
Cre04.g217977.v5.5	Cre04.g217977	Chlamydomonas-specific family U protein	Cre04.g217977.v5.5	Cre04.g217977.v5.5	Cre04.g217977.v5.5	Cre04.g217977.v5.5	Cre04.g217977.v5.5	Cre04.g217977.v5.5		https://phytozome-next.jgi.doe.gov/report/gene/Creinhardtii_v5_6/Cre04.g217977
Cre04.g217985.v5.5	Cre04.g217985							Cre04.g217985.v5.5		https://phytozome-next.jgi.doe.gov/report/gene/Creinhardtii_v5_6/Cre04.g217985
Cre04.g217986.v5.5	Cre04.g217986	(1 of 121) 2.7.7.49 - RNA-directed DNA polymerase / Revertase			Cre04.g217986.v5.5		Cre04.g217986.v5.5			https://phytozome-next.jgi.doe.gov/report/gene/Creinhardtii_v5_6/Cre04.g217986
Cre04.g217987.v5.5	Cre04.g217987				Cre04.g217987.v5.5					https://phytozome-next.jgi.doe.gov/report/gene/Creinhardtii_v5_6/Cre04.g217987
Cre04.g217988.v5.5	Cre04.g217988				Cre04.g217988.v5.5					https://phytozome-next.jgi.doe.gov/report/gene/Creinhardtii_v5_6/Cre04.g217988
Cre04.g218500.v5.5	Cre04.g218500	(1 of 1) PTHR11732//PTHR11732:SF34 - ALDO/KETO REDUCTASE // 1,5-ANHYDRO-D-FRUCTOSE REDUCTASE			Cre04.g218500.v5.5		Cre04.g218500.v5.5			https://phytozome-next.jgi.doe.gov/report/gene/Creinhardtii_v5_6/Cre04.g218500
Cre04.g218526.v5.5	Cre04.g218526				Cre04.g218526.v5.5		Cre04.g218526.v5.5			https://phytozome-next.jgi.doe.gov/report/gene/Creinhardtii_v5_6/Cre04.g218526
Cre04.g218950.v5.5	Cre04.g218950	(1 of 19) PTHR24188 - ANKYRIN REPEAT PROTEIN			Cre04.g218950.v5.5					https://phytozome-next.jgi.doe.gov/report/gene/Creinhardtii_v5_6/Cre04.g218950
Cre04.g219725.v5.5	Cre04.g219725							Cre04.g219725.v5.5		https://phytozome-next.jgi.doe.gov/report/gene/Creinhardtii_v5_6/Cre04.g219725
Cre04.g219750.v5.5	Cre04.g219750	DEAD/DEAH box helicase						Cre04.g219750.v5.5		https://phytozome-next.jgi.doe.gov/report/gene/Creinhardtii_v5_6/Cre04.g219750
Cre04.g220050.v5.5	Cre04.g220050	(1 of 104) 2.7.11.25 - Mitogen-activated protein kinase kinase kinase / MLTK		Cre04.g220050.v5.5		Cre04.g220050.v5.5				https://phytozome-next.jgi.doe.gov/report/gene/Creinhardtii_v5_6/Cre04.g220050
Cre04.g220150.v5.5	Cre04.g220150				Cre04.g220150.v5.5		Cre04.g220150.v5.5			https://phytozome-next.jgi.doe.gov/report/gene/Creinhardtii_v5_6/Cre04.g220150
Cre04.g220200.v5.5	Cre04.g220200	(1 of 1) PTHR16254:SF13 - K(+) EFFLUX ANTIPORTER 1, CHLOROPLASTIC-RELATED					Cre04.g220200.v5.5			https://phytozome-next.jgi.doe.gov/report/gene/Creinhardtii_v5_6/Cre04.g220200
Cre04.g220850.v5.5	Cre04.g220850	(1 of 4) 3.6.3.43 - Peptide-transporting ATPase		Cre04.g220850.v5.5		Cre04.g220850.v5.5		Cre04.g220850.v5.5		https://phytozome-next.jgi.doe.gov/report/gene/Creinhardtii_v5_6/Cre04.g220850
Cre04.g222200.v5.5	Cre04.g222200			Cre04.g222200.v5.5		Cre04.g222200.v5.5		Cre04.g222200.v5.5		https://phytozome-next.jgi.doe.gov/report/gene/Creinhardtii_v5_6/Cre04.g222200
Cre04.g223050.v5.5	Cre04.g223050	Carbonic anhydrase, alpha type, periplasmic		Cre04.g223050.v5.5		Cre04.g223050.v5.5		Cre04.g223050.v5.5		https://phytozome-next.jgi.doe.gov/report/gene/Creinhardtii_v5_6/Cre04.g223050
Cre04.g223100.v5.5	Cre04.g223100	Carbonic anhydrase	Cre04.g223100.v5.5		Cre04.g223100.v5.5		Cre04.g223100.v5.5			https://phytozome-next.jgi.doe.gov/report/gene/Creinhardtii_v5_6/Cre04.g223100
Cre04.g223150.v5.5	Cre04.g223150	OctotricoPeptide Repeat Protein		Cre04.g223150.v5.5		Cre04.g223150.v5.5		Cre04.g223150.v5.5		https://phytozome-next.jgi.doe.gov/report/gene/Creinhardtii_v5_6/Cre04.g223150
Cre04.g223200.v5.5	Cre04.g223200	(1 of 18) K08824 - cyclin-dependent kinase-like [EC:2.7.11.22] (CDKL)	Cre04.g223200.v5.5		Cre04.g223200.v5.5		Cre04.g223200.v5.5			https://phytozome-next.jgi.doe.gov/report/gene/Creinhardtii_v5_6/Cre04.g223200
Cre04.g223500.v5.5	Cre04.g223500	(1 of 24) PTHR24055//PTHR24055:SF137 - MITOGEN-ACTIVATED PROTEIN KINASE // SUBFAMILY NOT NAMED			Cre04.g223500.v5.5		Cre04.g223500.v5.5			https://phytozome-next.jgi.doe.gov/report/gene/Creinhardtii_v5_6/Cre04.g223500
Cre04.g223650.v5.5	Cre04.g223650	Flagellar Associated Protein 30		Cre04.g223650.v5.5		Cre04.g223650.v5.5		Cre04.g223650.v5.5		https://phytozome-next.jgi.doe.gov/report/gene/Creinhardtii_v5_6/Cre04.g223650
Cre04.g224550.v5.5	Cre04.g224550	GT90 family protein 37		Cre04.g224550.v5.5	Cre04.g224550.v5.5		Cre04.g224550.v5.5	Cre04.g224550.v5.5		https://phytozome-next.jgi.doe.gov/report/gene/Creinhardtii_v5_6/Cre04.g224550
Cre04.g224700.v5.5	Cre04.g224700	Nitrate transporter NRT1 family			Cre04.g224700.v5.5		Cre04.g224700.v5.5			https://phytozome-next.jgi.doe.gov/report/gene/Creinhardtii_v5_6/Cre04.g224700
Cre04.g224750.v5.5	Cre04.g224750	Endosomal R-SNARE protein, Vamp7/Nyv1-family (R.III)			Cre04.g224750.v5.5		Cre04.g224750.v5.5			https://phytozome-next.jgi.doe.gov/report/gene/Creinhardtii_v5_6/Cre04.g224750
Cre04.g224800.v5.5	Cre04.g224800	Endosomal R-SNARE protein, Vamp7/Nyv1-family (R.III)		Cre04.g224800.v5.5		Cre04.g224800.v5.5				https://phytozome-next.jgi.doe.gov/report/gene/Creinhardtii_v5_6/Cre04.g224800
Cre04.g224867.v5.5	Cre04.g224867			Cre04.g224867.v5.5		Cre04.g224867.v5.5		Cre04.g224867.v5.5		https://phytozome-next.jgi.doe.gov/report/gene/Creinhardtii_v5_6/Cre04.g224867
Cre04.g225100.v5.5	Cre04.g225100						Cre04.g225100.v5.5			https://phytozome-next.jgi.doe.gov/report/gene/Creinhardtii_v5_6/Cre04.g225100
Cre04.g226114.v5.5	Cre04.g226114							Cre04.g226114.v5.5		https://phytozome-next.jgi.doe.gov/report/gene/Creinhardtii_v5_6/Cre04.g226114
Cre04.g226138.v5.5	Cre04.g226138			Cre04.g226138.v5.5		Cre04.g226138.v5.5		Cre04.g226138.v5.5		https://phytozome-next.jgi.doe.gov/report/gene/Creinhardtii_v5_6/Cre04.g226138
Cre04.g226750.v5.5	Cre04.g226750	(1 of 11) PTHR31867//PTHR31867:SF1 - FAMILY NOT NAMED // EXPANSIN-A1-RELATED	Cre04.g226750.v5.5		Cre04.g226750.v5.5		Cre04.g226750.v5.5			https://phytozome-next.jgi.doe.gov/report/gene/Creinhardtii_v5_6/Cre04.g226750
Cre04.g226800.v5.5	Cre04.g226800		Cre04.g226800.v5.5		Cre04.g226800.v5.5		Cre04.g226800.v5.5			https://phytozome-next.jgi.doe.gov/report/gene/Creinhardtii_v5_6/Cre04.g226800
Cre04.g226811.v5.5	Cre04.g226811		Cre04.g226811.v5.5		Cre04.g226811.v5.5		Cre04.g226811.v5.5			https://phytozome-next.jgi.doe.gov/report/gene/Creinhardtii_v5_6/Cre04.g226811
Cre04.g226900.v5.5	Cre04.g226900	(1 of 1) PTHR15441:SF1 - RIBONUCLEASE P PROTEIN SUBUNIT P14		Cre04.g226900.v5.5		Cre04.g226900.v5.5		Cre04.g226900.v5.5		https://phytozome-next.jgi.doe.gov/report/gene/Creinhardtii_v5_6/Cre04.g226900
Cre04.g228800.v5.5	Cre04.g228800	(1 of 19) K08850 - aurora kinase, other [EC:2.7.11.1] (AURKX)			Cre04.g228800.v5.5		Cre04.g228800.v5.5			https://phytozome-next.jgi.doe.gov/report/gene/Creinhardtii_v5_6/Cre04.g228800
Cre04.g229026.v5.5	Cre04.g229026				Cre04.g229026.v5.5		Cre04.g229026.v5.5			https://phytozome-next.jgi.doe.gov/report/gene/Creinhardtii_v5_6/Cre04.g229026
Cre04.g229494.v5.5	Cre04.g229494	(1 of 27) PTHR13832 - PROTEIN PHOSPHATASE 2C					Cre04.g229494.v5.5			https://phytozome-next.jgi.doe.gov/report/gene/Creinhardtii_v5_6/Cre04.g229494
Cre04.g229536.v5.5	Cre04.g229536				Cre04.g229536.v5.5		Cre04.g229536.v5.5			https://phytozome-next.jgi.doe.gov/report/gene/Creinhardtii_v5_6/Cre04.g229536
Cre04.g231418.v5.5	Cre04.g231418						Cre04.g231418.v5.5			https://phytozome-next.jgi.doe.gov/report/gene/Creinhardtii_v5_6/Cre04.g231418
Cre04.g232104.v5.5	Cre04.g232104	Light-harvesting complex II chlorophyll a/b binding protein M3		Cre04.g232104.v5.5		Cre04.g232104.v5.5		Cre04.g232104.v5.5		https://phytozome-next.jgi.doe.gov/report/gene/Creinhardtii_v5_6/Cre04.g232104
Cre05.g230804.v5.5	Cre05.g230804	SNF2-related ATPase			Cre05.g230804.v5.5		Cre05.g230804.v5.5			https://phytozome-next.jgi.doe.gov/report/gene/Creinhardtii_v5_6/Cre05.g230804
Cre05.g232002.v5.5	Cre05.g232002	acyl-CoA oxidase/dehydrogenase superfamily protein			Cre05.g232002.v5.5		Cre05.g232002.v5.5			https://phytozome-next.jgi.doe.gov/report/gene/Creinhardtii_v5_6/Cre05.g232002
Cre05.g232003.v5.5	Cre05.g232003				Cre05.g232003.v5.5		Cre05.g232003.v5.5			https://phytozome-next.jgi.doe.gov/report/gene/Creinhardtii_v5_6/Cre05.g232003
Cre05.g232100.v5.5	Cre05.g232100			Cre05.g232100.v5.5		Cre05.g232100.v5.5				https://phytozome-next.jgi.doe.gov/report/gene/Creinhardtii_v5_6/Cre05.g232100
Cre05.g232300.v5.5	Cre05.g232300	(1 of 39) PTHR12298 - PCDC2 PROGRAMMED CELL DEATH PROTEIN 2 -RELATED						Cre05.g232300.v5.5		https://phytozome-next.jgi.doe.gov/report/gene/Creinhardtii_v5_6/Cre05.g232300
Cre05.g232304.v5.5	Cre05.g232304				Cre05.g232304.v5.5		Cre05.g232304.v5.5			https://phytozome-next.jgi.doe.gov/report/gene/Creinhardtii_v5_6/Cre05.g232304
Cre05.g233050.v5.5	Cre05.g233050	Flagellar Associated Protein 162		Cre05.g233050.v5.5		Cre05.g233050.v5.5		Cre05.g233050.v5.5		https://phytozome-next.jgi.doe.gov/report/gene/Creinhardtii_v5_6/Cre05.g233050
Cre05.g233051.v5.5	Cre05.g233051			Cre05.g233051.v5.5		Cre05.g233051.v5.5		Cre05.g233051.v5.5		https://phytozome-next.jgi.doe.gov/report/gene/Creinhardtii_v5_6/Cre05.g233051
Cre05.g233550.v5.5	Cre05.g233550	(1 of 7) 2.7.10.2//2.7.12.1 - Non-specific protein-tyrosine kinase / Cytoplasmic protein tyrosine kinase // Dual-specificity kinase			Cre05.g233550.v5.5		Cre05.g233550.v5.5			https://phytozome-next.jgi.doe.gov/report/gene/Creinhardtii_v5_6/Cre05.g233550
Cre05.g233600.v5.5	Cre05.g233600	[RNA-polymerase]-subunit kinase / CTD kinase					Cre05.g233600.v5.5			https://phytozome-next.jgi.doe.gov/report/gene/Creinhardtii_v5_6/Cre05.g233600
Cre05.g233650.v5.5	Cre05.g233650	FixL-like PAS domain protein			Cre05.g233650.v5.5		Cre05.g233650.v5.5			https://phytozome-next.jgi.doe.gov/report/gene/Creinhardtii_v5_6/Cre05.g233650
Cre05.g234400.v5.5	Cre05.g234400	(1 of 4) KOG0065 - Pleiotropic drug resistance proteins (PDR1-15), ABC superfamily		Cre05.g234400.v5.5		Cre05.g234400.v5.5		Cre05.g234400.v5.5		https://phytozome-next.jgi.doe.gov/report/gene/Creinhardtii_v5_6/Cre05.g234400
Cre05.g234550.v5.5	Cre05.g234550	Fructose-1,6-bisphosphate aldolase					Cre05.g234550.v5.5			https://phytozome-next.jgi.doe.gov/report/gene/Creinhardtii_v5_6/Cre05.g234550
Cre05.g234600.v5.5	Cre05.g234600			Cre05.g234600.v5.5		Cre05.g234600.v5.5		Cre05.g234600.v5.5		https://phytozome-next.jgi.doe.gov/report/gene/Creinhardtii_v5_6/Cre05.g234600
Cre05.g234636.v5.5	Cre05.g234636	(1 of 1) PTHR30352:SF9 - PYRUVATE FORMATE-LYASE 1-ACTIVATING ENZYME		Cre05.g234636.v5.5		Cre05.g234636.v5.5		Cre05.g234636.v5.5		https://phytozome-next.jgi.doe.gov/report/gene/Creinhardtii_v5_6/Cre05.g234636
Cre05.g234663.v5.5	Cre05.g234663	(1 of 1) PTHR11085//PTHR11085:SF23 - CHROMATIN REGULATORY PROTEIN SIR2 // NAD-DEPENDENT HISTONE DEACETYLASE HST4	Cre05.g234663.v5.5		Cre05.g234663.v5.5		Cre05.g234663.v5.5			https://phytozome-next.jgi.doe.gov/report/gene/Creinhardtii_v5_6/Cre05.g234663
Cre05.g235102.v5.5	Cre05.g235102	(1 of 14) PF00078//PF03372 - Reverse transcriptase (RNA-dependent DNA polymerase) (RVT_1) // Endonuclease/Exonuclease/phosphatase family (Exo_endo_phos)			Cre05.g235102.v5.5		Cre05.g235102.v5.5			https://phytozome-next.jgi.doe.gov/report/gene/Creinhardtii_v5_6/Cre05.g235102
Cre05.g235186.v5.5	Cre05.g235186				Cre05.g235186.v5.5		Cre05.g235186.v5.5			https://phytozome-next.jgi.doe.gov/report/gene/Creinhardtii_v5_6/Cre05.g235186
Cre05.g235228.v5.5	Cre05.g235228	Chlamydomonas-specific family U protein	Cre05.g235228.v5.5	Cre05.g235228.v5.5	Cre05.g235228.v5.5	Cre05.g235228.v5.5	Cre05.g235228.v5.5	Cre05.g235228.v5.5		https://phytozome-next.jgi.doe.gov/report/gene/Creinhardtii_v5_6/Cre05.g235228
Cre05.g236950.v5.5	Cre05.g236950	SNF2-related DNA/RNA helicase			Cre05.g236950.v5.5		Cre05.g236950.v5.5			https://phytozome-next.jgi.doe.gov/report/gene/Creinhardtii_v5_6/Cre05.g236950
Cre05.g237350.v5.5	Cre05.g237350				Cre05.g237350.v5.5		Cre05.g237350.v5.5			https://phytozome-next.jgi.doe.gov/report/gene/Creinhardtii_v5_6/Cre05.g237350
Cre05.g237400.v5.5	Cre05.g237400	Diaminopimelate epimerase			Cre05.g237400.v5.5		Cre05.g237400.v5.5			https://phytozome-next.jgi.doe.gov/report/gene/Creinhardtii_v5_6/Cre05.g237400
Cre05.g237526.v5.5	Cre05.g237526	(1 of 2) PTHR13184 - 37S RIBOSOMAL PROTEIN S22			Cre05.g237526.v5.5		Cre05.g237526.v5.5			https://phytozome-next.jgi.doe.gov/report/gene/Creinhardtii_v5_6/Cre05.g237526
Cre05.g237550.v5.5	Cre05.g237550				Cre05.g237550.v5.5		Cre05.g237550.v5.5			https://phytozome-next.jgi.doe.gov/report/gene/Creinhardtii_v5_6/Cre05.g237550
Cre05.g237850.v5.5	Cre05.g237850				Cre05.g237850.v5.5		Cre05.g237850.v5.5			https://phytozome-next.jgi.doe.gov/report/gene/Creinhardtii_v5_6/Cre05.g237850
Cre05.g237870.v5.5	Cre05.g237870				Cre05.g237870.v5.5		Cre05.g237870.v5.5			https://phytozome-next.jgi.doe.gov/report/gene/Creinhardtii_v5_6/Cre05.g237870
Cre05.g237890.v5.5	Cre05.g237890				Cre05.g237890.v5.5		Cre05.g237890.v5.5			https://phytozome-next.jgi.doe.gov/report/gene/Creinhardtii_v5_6/Cre05.g237890
Cre05.g237910.v5.5	Cre05.g237910			Cre05.g237910.v5.5						https://phytozome-next.jgi.doe.gov/report/gene/Creinhardtii_v5_6/Cre05.g237910
Cre05.g237930.v5.5	Cre05.g237930			Cre05.g237930.v5.5	Cre05.g237930.v5.5	Cre05.g237930.v5.5	Cre05.g237930.v5.5	Cre05.g237930.v5.5		https://phytozome-next.jgi.doe.gov/report/gene/Creinhardtii_v5_6/Cre05.g237930
Cre05.g237950.v5.5	Cre05.g237950		Cre05.g237950.v5.5		Cre05.g237950.v5.5		Cre05.g237950.v5.5			https://phytozome-next.jgi.doe.gov/report/gene/Creinhardtii_v5_6/Cre05.g237950
Cre05.g238260.v5.5	Cre05.g238260	(1 of 1) PF07719//PF13371//PF13414 - Tetratricopeptide repeat (TPR_2) // Tetratricopeptide repeat (TPR_9) // TPR repeat (TPR_11)		Cre05.g238260.v5.5		Cre05.g238260.v5.5		Cre05.g238260.v5.5		https://phytozome-next.jgi.doe.gov/report/gene/Creinhardtii_v5_6/Cre05.g238260
Cre05.g238290.v5.5	Cre05.g238290	Dynamin-related GTPase			Cre05.g238290.v5.5		Cre05.g238290.v5.5			https://phytozome-next.jgi.doe.gov/report/gene/Creinhardtii_v5_6/Cre05.g238290
Cre05.g238322.v5.5	Cre05.g238322	(1 of 1) PTHR10055//PTHR10055:SF9 - TRYPTOPHANYL-TRNA SYNTHETASE // PROTEIN OVULE ABORTION 4					Cre05.g238322.v5.5			https://phytozome-next.jgi.doe.gov/report/gene/Creinhardtii_v5_6/Cre05.g238322
Cre05.g238364.v5.5	Cre05.g238364			Cre05.g238364.v5.5		Cre05.g238364.v5.5		Cre05.g238364.v5.5		https://phytozome-next.jgi.doe.gov/report/gene/Creinhardtii_v5_6/Cre05.g238364
Cre05.g238400.v5.5	Cre05.g238400				Cre05.g238400.v5.5		Cre05.g238400.v5.5			https://phytozome-next.jgi.doe.gov/report/gene/Creinhardtii_v5_6/Cre05.g238400
Cre05.g238600.v5.5	Cre05.g238600	Pherophorin-chlamydomonas homolog 36		Cre05.g238600.v5.5		Cre05.g238600.v5.5				https://phytozome-next.jgi.doe.gov/report/gene/Creinhardtii_v5_6/Cre05.g238600
Cre05.g240050.v5.5	Cre05.g240050	(1 of 1) PF13813 - Membrane bound O-acyl transferase family (MBOAT_2)					Cre05.g240050.v5.5			https://phytozome-next.jgi.doe.gov/report/gene/Creinhardtii_v5_6/Cre05.g240050
Cre05.g240251.v5.5	Cre05.g240251				Cre05.g240251.v5.5		Cre05.g240251.v5.5			https://phytozome-next.jgi.doe.gov/report/gene/Creinhardtii_v5_6/Cre05.g240251
Cre05.g241202.v5.5	Cre05.g241202	(1 of 3) 3.4.22.53 - Calpain-2 / Milli-calpain		Cre05.g241202.v5.5						https://phytozome-next.jgi.doe.gov/report/gene/Creinhardtii_v5_6/Cre05.g241202
Cre05.g241630.v5.5	Cre05.g241630				Cre05.g241630.v5.5		Cre05.g241630.v5.5			https://phytozome-next.jgi.doe.gov/report/gene/Creinhardtii_v5_6/Cre05.g241630
Cre05.g241645.v5.5	Cre05.g241645	(1 of 14) PTHR13078//PTHR13078:SF22 - FAMILY NOT NAMED // MAOC-LIKE DEHYDRATASE DOMAIN-CONTAINING PROTEIN			Cre05.g241645.v5.5		Cre05.g241645.v5.5			https://phytozome-next.jgi.doe.gov/report/gene/Creinhardtii_v5_6/Cre05.g241645
Cre05.g241750.v5.5	Cre05.g241750	Pyruvate dehydrogenase kinase		Cre05.g241750.v5.5	Cre05.g241750.v5.5	Cre05.g241750.v5.5	Cre05.g241750.v5.5	Cre05.g241750.v5.5		https://phytozome-next.jgi.doe.gov/report/gene/Creinhardtii_v5_6/Cre05.g241750
Cre05.g243354.v5.5	Cre05.g243354			Cre05.g243354.v5.5		Cre05.g243354.v5.5		Cre05.g243354.v5.5		https://phytozome-next.jgi.doe.gov/report/gene/Creinhardtii_v5_6/Cre05.g243354
Cre05.g243455.v5.5	Cre05.g243455	(1 of 139) PF00400 - WD domain, G-beta repeat (WD40)		Cre05.g243455.v5.5		Cre05.g243455.v5.5		Cre05.g243455.v5.5		https://phytozome-next.jgi.doe.gov/report/gene/Creinhardtii_v5_6/Cre05.g243455
Cre05.g243472.v5.5	Cre05.g243472				Cre05.g243472.v5.5		Cre05.g243472.v5.5			https://phytozome-next.jgi.doe.gov/report/gene/Creinhardtii_v5_6/Cre05.g243472
Cre05.g243601.v5.5	Cre05.g243601	Chlamydomonas-specific family U protein		Cre05.g243601.v5.5		Cre05.g243601.v5.5		Cre05.g243601.v5.5		https://phytozome-next.jgi.doe.gov/report/gene/Creinhardtii_v5_6/Cre05.g243601
Cre05.g243602.v5.5	Cre05.g243602		Cre05.g243602.v5.5		Cre05.g243602.v5.5		Cre05.g243602.v5.5	Cre05.g243602.v5.5		https://phytozome-next.jgi.doe.gov/report/gene/Creinhardtii_v5_6/Cre05.g243602
Cre05.g243650.v5.5	Cre05.g243650				Cre05.g243650.v5.5		Cre05.g243650.v5.5			https://phytozome-next.jgi.doe.gov/report/gene/Creinhardtii_v5_6/Cre05.g243650
Cre05.g243803.v5.5	Cre05.g243803			Cre05.g243803.v5.5		Cre05.g243803.v5.5		Cre05.g243803.v5.5		https://phytozome-next.jgi.doe.gov/report/gene/Creinhardtii_v5_6/Cre05.g243803
Cre05.g244100.v5.5	Cre05.g244100						Cre05.g244100.v5.5			https://phytozome-next.jgi.doe.gov/report/gene/Creinhardtii_v5_6/Cre05.g244100
Cre05.g244150.v5.5	Cre05.g244150	(1 of 100) PTHR12393:SF6 - SPHINGOMYELIN PHOSPHODIESTERASE 2					Cre05.g244150.v5.5			https://phytozome-next.jgi.doe.gov/report/gene/Creinhardtii_v5_6/Cre05.g244150
Cre05.g244300.v5.5	Cre05.g244300				Cre05.g244300.v5.5		Cre05.g244300.v5.5			https://phytozome-next.jgi.doe.gov/report/gene/Creinhardtii_v5_6/Cre05.g244300
Cre05.g244350.v5.5	Cre05.g244350				Cre05.g244350.v5.5		Cre05.g244350.v5.5			https://phytozome-next.jgi.doe.gov/report/gene/Creinhardtii_v5_6/Cre05.g244350
Cre05.g245150.v5.5	Cre05.g245150			Cre05.g245150.v5.5		Cre05.g245150.v5.5				https://phytozome-next.jgi.doe.gov/report/gene/Creinhardtii_v5_6/Cre05.g245150
Cre05.g245352.v5.5	Cre05.g245352	(1 of 1) PF00059//PF00530//PF00704//PF14295 - Lectin C-type domain (Lectin_C) // Scavenger receptor cysteine-rich domain (SRCR) // Glycosyl hydrolases family 18 (Glyco_hydro_18) // PAN domain (PAN_4)			Cre05.g245352.v5.5		Cre05.g245352.v5.5			https://phytozome-next.jgi.doe.gov/report/gene/Creinhardtii_v5_6/Cre05.g245352
Cre05.g246750.v5.5	Cre05.g246750				Cre05.g246750.v5.5		Cre05.g246750.v5.5			https://phytozome-next.jgi.doe.gov/report/gene/Creinhardtii_v5_6/Cre05.g246750
Cre05.g246752.v5.5	Cre05.g246752				Cre05.g246752.v5.5		Cre05.g246752.v5.5			https://phytozome-next.jgi.doe.gov/report/gene/Creinhardtii_v5_6/Cre05.g246752
Cre06.g249050.v5.5	Cre06.g249050	(1 of 1) PTHR10641//PTHR10641:SF527 - MYB-LIKE DNA-BINDING PROTEIN MYB // SUBFAMILY NOT NAMED			Cre06.g249050.v5.5		Cre06.g249050.v5.5			https://phytozome-next.jgi.doe.gov/report/gene/Creinhardtii_v5_6/Cre06.g249050
Cre06.g249550.v5.5	Cre06.g249550				Cre06.g249550.v5.5		Cre06.g249550.v5.5			https://phytozome-next.jgi.doe.gov/report/gene/Creinhardtii_v5_6/Cre06.g249550
Cre06.g250250.v5.5	Cre06.g250250	Vacuolar ATP synthase subunit C		Cre06.g250250.v5.5		Cre06.g250250.v5.5		Cre06.g250250.v5.5		https://phytozome-next.jgi.doe.gov/report/gene/Creinhardtii_v5_6/Cre06.g250250
Cre06.g250276.v5.5	Cre06.g250276			Cre06.g250276.v5.5		Cre06.g250276.v5.5		Cre06.g250276.v5.5		https://phytozome-next.jgi.doe.gov/report/gene/Creinhardtii_v5_6/Cre06.g250276
Cre06.g250400.v5.5	Cre06.g250400	Probable transposon-derived protein of Chlamydomonas-Specific family B			Cre06.g250400.v5.5		Cre06.g250400.v5.5			https://phytozome-next.jgi.doe.gov/report/gene/Creinhardtii_v5_6/Cre06.g250400
Cre06.g250450.v5.5	Cre06.g250450	Sodium:bile acid symporter			Cre06.g250450.v5.5		Cre06.g250450.v5.5			https://phytozome-next.jgi.doe.gov/report/gene/Creinhardtii_v5_6/Cre06.g250450
Cre06.g250550.v5.5	Cre06.g250550				Cre06.g250550.v5.5					https://phytozome-next.jgi.doe.gov/report/gene/Creinhardtii_v5_6/Cre06.g250550
Cre06.g250567.v5.5	Cre06.g250567			Cre06.g250567.v5.5		Cre06.g250567.v5.5		Cre06.g250567.v5.5		https://phytozome-next.jgi.doe.gov/report/gene/Creinhardtii_v5_6/Cre06.g250567
Cre06.g250650.v5.5	Cre06.g250650	Similar to DRP4 (MX-like) class of Dynamin-like GTPases			Cre06.g250650.v5.5		Cre06.g250650.v5.5			https://phytozome-next.jgi.doe.gov/report/gene/Creinhardtii_v5_6/Cre06.g250650
Cre06.g251150.v5.5	Cre06.g251150	low CO2 and stress-induced one-helix protein			Cre06.g251150.v5.5		Cre06.g251150.v5.5			https://phytozome-next.jgi.doe.gov/report/gene/Creinhardtii_v5_6/Cre06.g251150
Cre06.g251750.v5.5	Cre06.g251750	(1 of 1) K10734 - GINS complex subunit 3 (GINS3)		Cre06.g251750.v5.5		Cre06.g251750.v5.5		Cre06.g251750.v5.5		https://phytozome-next.jgi.doe.gov/report/gene/Creinhardtii_v5_6/Cre06.g251750
Cre06.g252550.v5.5	Cre06.g252550	Dihydrolipoamide acetyltransferase		Cre06.g252550.v5.5	Cre06.g252550.v5.5	Cre06.g252550.v5.5	Cre06.g252550.v5.5	Cre06.g252550.v5.5		https://phytozome-next.jgi.doe.gov/report/gene/Creinhardtii_v5_6/Cre06.g252550
Cre06.g253789.v5.5	Cre06.g253789			Cre06.g253789.v5.5		Cre06.g253789.v5.5		Cre06.g253789.v5.5		https://phytozome-next.jgi.doe.gov/report/gene/Creinhardtii_v5_6/Cre06.g253789
Cre06.g254240.v5.5	Cre06.g254240			Cre06.g254240.v5.5	Cre06.g254240.v5.5	Cre06.g254240.v5.5	Cre06.g254240.v5.5	Cre06.g254240.v5.5		https://phytozome-next.jgi.doe.gov/report/gene/Creinhardtii_v5_6/Cre06.g254240
Cre06.g254250.v5.5	Cre06.g254250				Cre06.g254250.v5.5		Cre06.g254250.v5.5			https://phytozome-next.jgi.doe.gov/report/gene/Creinhardtii_v5_6/Cre06.g254250
Cre06.g254275.v5.5	Cre06.g254275			Cre06.g254275.v5.5						https://phytozome-next.jgi.doe.gov/report/gene/Creinhardtii_v5_6/Cre06.g254275
Cre06.g255550.v5.5	Cre06.g255550	Endonuclease/exonuclease/phosphatase family protein		Cre06.g255550.v5.5		Cre06.g255550.v5.5				https://phytozome-next.jgi.doe.gov/report/gene/Creinhardtii_v5_6/Cre06.g255550
Cre06.g257167.v5.5	Cre06.g257167				Cre06.g257167.v5.5		Cre06.g257167.v5.5			https://phytozome-next.jgi.doe.gov/report/gene/Creinhardtii_v5_6/Cre06.g257167
Cre06.g257183.v5.5	Cre06.g257183				Cre06.g257183.v5.5		Cre06.g257183.v5.5			https://phytozome-next.jgi.doe.gov/report/gene/Creinhardtii_v5_6/Cre06.g257183
Cre06.g258051.v5.5	Cre06.g258051	OctotricoPeptide Repeat Protein			Cre06.g258051.v5.5		Cre06.g258051.v5.5			https://phytozome-next.jgi.doe.gov/report/gene/Creinhardtii_v5_6/Cre06.g258051
Cre06.g259000.v5.5	Cre06.g259000			Cre06.g259000.v5.5		Cre06.g259000.v5.5		Cre06.g259000.v5.5		https://phytozome-next.jgi.doe.gov/report/gene/Creinhardtii_v5_6/Cre06.g259000
Cre06.g259050.v5.5	Cre06.g259050	(1 of 1) PTHR24365:SF279 - PROTEIN PHOSPHATASE 1 REGULATORY SUBUNIT SDS22		Cre06.g259050.v5.5		Cre06.g259050.v5.5		Cre06.g259050.v5.5		https://phytozome-next.jgi.doe.gov/report/gene/Creinhardtii_v5_6/Cre06.g259050
Cre06.g260650.v5.5	Cre06.g260650	(1 of 2) PTHR31362:SF0 - PROTEIN E03H4.4-RELATED	Cre06.g260650.v5.5		Cre06.g260650.v5.5		Cre06.g260650.v5.5			https://phytozome-next.jgi.doe.gov/report/gene/Creinhardtii_v5_6/Cre06.g260650
Cre06.g260776.v5.5	Cre06.g260776							Cre06.g260776.v5.5		https://phytozome-next.jgi.doe.gov/report/gene/Creinhardtii_v5_6/Cre06.g260776
Cre06.g262350.v5.5	Cre06.g262350	(1 of 55) PTHR32523//PTHR32523:SF8 - FAMILY NOT NAMED // PHYTOL KINASE 1, CHLOROPLASTIC			Cre06.g262350.v5.5		Cre06.g262350.v5.5			https://phytozome-next.jgi.doe.gov/report/gene/Creinhardtii_v5_6/Cre06.g262350
Cre06.g264850.v5.5	Cre06.g264850	(1 of 1) PTHR33820//PTHR33820:SF2 - FAMILY NOT NAMED // COILED-COIL DOMAIN-CONTAINING PROTEIN 17			Cre06.g264850.v5.5		Cre06.g264850.v5.5			https://phytozome-next.jgi.doe.gov/report/gene/Creinhardtii_v5_6/Cre06.g264850
Cre06.g265652.v5.5	Cre06.g265652	(1 of 20) PTHR19862:SF14 - WD REPEAT-CONTAINING PROTEIN 48		Cre06.g265652.v5.5		Cre06.g265652.v5.5				https://phytozome-next.jgi.doe.gov/report/gene/Creinhardtii_v5_6/Cre06.g265652
Cre06.g265750.v5.5	Cre06.g265750	(1 of 2) K09668 - glycosyltransferase-like protein LARGE (LARGE)		Cre06.g265750.v5.5		Cre06.g265750.v5.5				https://phytozome-next.jgi.doe.gov/report/gene/Creinhardtii_v5_6/Cre06.g265750
Cre06.g266150.v5.5	Cre06.g266150	(1 of 11) PTHR12291//PTHR12291:SF23 - FAMILY NOT NAMED // PROTEIN MEC-15	Cre06.g266150.v5.5		Cre06.g266150.v5.5		Cre06.g266150.v5.5			https://phytozome-next.jgi.doe.gov/report/gene/Creinhardtii_v5_6/Cre06.g266150
Cre06.g266250.v5.5	Cre06.g266250	(1 of 6) KOG0198//KOG0583 - MEKK and related serine/threonine protein kinases // Serine/threonine protein kinase					Cre06.g266250.v5.5			https://phytozome-next.jgi.doe.gov/report/gene/Creinhardtii_v5_6/Cre06.g266250
Cre06.g266276.v5.5	Cre06.g266276						Cre06.g266276.v5.5			https://phytozome-next.jgi.doe.gov/report/gene/Creinhardtii_v5_6/Cre06.g266276
Cre06.g267400.v5.5	Cre06.g267400	(1 of 55) 2.7.12.1 - Dual-specificity kinase		Cre06.g267400.v5.5		Cre06.g267400.v5.5				https://phytozome-next.jgi.doe.gov/report/gene/Creinhardtii_v5_6/Cre06.g267400
Cre06.g267450.v5.5	Cre06.g267450			Cre06.g267450.v5.5		Cre06.g267450.v5.5		Cre06.g267450.v5.5		https://phytozome-next.jgi.doe.gov/report/gene/Creinhardtii_v5_6/Cre06.g267450
Cre06.g267650.v5.5	Cre06.g267650	(1 of 1) PTHR24347//PTHR24347:SF191 - SERINE/THREONINE-PROTEIN KINASE // SERINE/THREONINE-PROTEIN KINASE DCLK3		Cre06.g267650.v5.5		Cre06.g267650.v5.5		Cre06.g267650.v5.5		https://phytozome-next.jgi.doe.gov/report/gene/Creinhardtii_v5_6/Cre06.g267650
Cre06.g269150.v5.5	Cre06.g269150						Cre06.g269150.v5.5			https://phytozome-next.jgi.doe.gov/report/gene/Creinhardtii_v5_6/Cre06.g269150
Cre06.g271188.v5.5	Cre06.g271188	(1 of 33) PF00149 - Calcineurin-like phosphoesterase (Metallophos)					Cre06.g271188.v5.5			https://phytozome-next.jgi.doe.gov/report/gene/Creinhardtii_v5_6/Cre06.g271188
Cre06.g271600.v5.5	Cre06.g271600			Cre06.g271600.v5.5		Cre06.g271600.v5.5		Cre06.g271600.v5.5		https://phytozome-next.jgi.doe.gov/report/gene/Creinhardtii_v5_6/Cre06.g271600
Cre06.g271650.v5.5	Cre06.g271650			Cre06.g271650.v5.5		Cre06.g271650.v5.5		Cre06.g271650.v5.5		https://phytozome-next.jgi.doe.gov/report/gene/Creinhardtii_v5_6/Cre06.g271650
Cre06.g272760.v5.5	Cre06.g272760				Cre06.g272760.v5.5					https://phytozome-next.jgi.doe.gov/report/gene/Creinhardtii_v5_6/Cre06.g272760
Cre06.g273500.v5.5	Cre06.g273500	Apyrase ortholog					Cre06.g273500.v5.5			https://phytozome-next.jgi.doe.gov/report/gene/Creinhardtii_v5_6/Cre06.g273500
Cre06.g273550.v5.5	Cre06.g273550						Cre06.g273550.v5.5			https://phytozome-next.jgi.doe.gov/report/gene/Creinhardtii_v5_6/Cre06.g273550
Cre06.g275350.v5.5	Cre06.g275350	Rythm Of Chloroplast 40			Cre06.g275350.v5.5		Cre06.g275350.v5.5			https://phytozome-next.jgi.doe.gov/report/gene/Creinhardtii_v5_6/Cre06.g275350
Cre06.g278091.v5.5	Cre06.g278091	(1 of 546) 2.7.11.1 - Non-specific serine/threonine protein kinase / Threonine-specific protein kinase			Cre06.g278091.v5.5		Cre06.g278091.v5.5			https://phytozome-next.jgi.doe.gov/report/gene/Creinhardtii_v5_6/Cre06.g278091
Cre06.g278106.v5.5	Cre06.g278106							Cre06.g278106.v5.5		https://phytozome-next.jgi.doe.gov/report/gene/Creinhardtii_v5_6/Cre06.g278106
Cre06.g278107.v5.5	Cre06.g278107				Cre06.g278107.v5.5		Cre06.g278107.v5.5	Cre06.g278107.v5.5		https://phytozome-next.jgi.doe.gov/report/gene/Creinhardtii_v5_6/Cre06.g278107
Cre06.g278108.v5.5	Cre06.g278108	(1 of 5) PF13508 - Acetyltransferase (GNAT) domain (Acetyltransf_7)			Cre06.g278108.v5.5		Cre06.g278108.v5.5			https://phytozome-next.jgi.doe.gov/report/gene/Creinhardtii_v5_6/Cre06.g278108
Cre06.g278122.v5.5	Cre06.g278122	(1 of 1) PTHR10504 - BACTERICIDAL PERMEABILITY-INCREASING BPI PROTEIN-RELATED			Cre06.g278122.v5.5		Cre06.g278122.v5.5			https://phytozome-next.jgi.doe.gov/report/gene/Creinhardtii_v5_6/Cre06.g278122
Cre06.g278145.v5.5	Cre06.g278145				Cre06.g278145.v5.5		Cre06.g278145.v5.5			https://phytozome-next.jgi.doe.gov/report/gene/Creinhardtii_v5_6/Cre06.g278145
Cre06.g278150.v5.5	Cre06.g278150				Cre06.g278150.v5.5		Cre06.g278150.v5.5			https://phytozome-next.jgi.doe.gov/report/gene/Creinhardtii_v5_6/Cre06.g278150
Cre06.g278163.v5.5	Cre06.g278163	Acetylornithine aminotransferase	Cre06.g278163.v5.5		Cre06.g278163.v5.5		Cre06.g278163.v5.5			https://phytozome-next.jgi.doe.gov/report/gene/Creinhardtii_v5_6/Cre06.g278163
Cre06.g278207.v5.5	Cre06.g278207	(1 of 31) PTHR13078//PTHR13078:SF53 - FAMILY NOT NAMED // PROTEIN MAOC-1			Cre06.g278207.v5.5		Cre06.g278207.v5.5			https://phytozome-next.jgi.doe.gov/report/gene/Creinhardtii_v5_6/Cre06.g278207
Cre06.g278208.v5.5	Cre06.g278208	(1 of 1) PTHR12611 - PUR-TRANSCRIPTIONAL ACTIVATOR			Cre06.g278208.v5.5		Cre06.g278208.v5.5			https://phytozome-next.jgi.doe.gov/report/gene/Creinhardtii_v5_6/Cre06.g278208
Cre06.g278231.v5.5	Cre06.g278231	(1 of 6) KOG0198//KOG0581 - MEKK and related serine/threonine protein kinases // Mitogen-activated protein kinase kinase (MAP2K)		Cre06.g278231.v5.5		Cre06.g278231.v5.5		Cre06.g278231.v5.5		https://phytozome-next.jgi.doe.gov/report/gene/Creinhardtii_v5_6/Cre06.g278231
Cre06.g278256.v5.5	Cre06.g278256	26S proteasome regulatory subunit			Cre06.g278256.v5.5		Cre06.g278256.v5.5			https://phytozome-next.jgi.doe.gov/report/gene/Creinhardtii_v5_6/Cre06.g278256
Cre06.g278272.v5.5	Cre06.g278272				Cre06.g278272.v5.5		Cre06.g278272.v5.5			https://phytozome-next.jgi.doe.gov/report/gene/Creinhardtii_v5_6/Cre06.g278272
Cre06.g278277.v5.5	Cre06.g278277			Cre06.g278277.v5.5		Cre06.g278277.v5.5		Cre06.g278277.v5.5		https://phytozome-next.jgi.doe.gov/report/gene/Creinhardtii_v5_6/Cre06.g278277
Cre06.g278286.v5.5	Cre06.g278286	(1 of 121) 2.7.7.49 - RNA-directed DNA polymerase / Revertase			Cre06.g278286.v5.5		Cre06.g278286.v5.5			https://phytozome-next.jgi.doe.gov/report/gene/Creinhardtii_v5_6/Cre06.g278286
Cre06.g278301.v5.5	Cre06.g278301				Cre06.g278301.v5.5					https://phytozome-next.jgi.doe.gov/report/gene/Creinhardtii_v5_6/Cre06.g278301
Cre06.g278302.v5.5	Cre06.g278302	(1 of 14) PF00078//PF03372 - Reverse transcriptase (RNA-dependent DNA polymerase) (RVT_1) // Endonuclease/Exonuclease/phosphatase family (Exo_endo_phos)			Cre06.g278302.v5.5		Cre06.g278302.v5.5			https://phytozome-next.jgi.doe.gov/report/gene/Creinhardtii_v5_6/Cre06.g278302
Cre06.g279976.v5.5	Cre06.g279976			Cre06.g279976.v5.5						https://phytozome-next.jgi.doe.gov/report/gene/Creinhardtii_v5_6/Cre06.g279976
Cre06.g281450.v5.5	Cre06.g281450	Scavenger receptor cysteine rich (SRCR) protein			Cre06.g281450.v5.5		Cre06.g281450.v5.5			https://phytozome-next.jgi.doe.gov/report/gene/Creinhardtii_v5_6/Cre06.g281450
Cre06.g282300.v5.5	Cre06.g282300			Cre06.g282300.v5.5						https://phytozome-next.jgi.doe.gov/report/gene/Creinhardtii_v5_6/Cre06.g282300
Cre06.g282826.v5.5	Cre06.g282826				Cre06.g282826.v5.5		Cre06.g282826.v5.5			https://phytozome-next.jgi.doe.gov/report/gene/Creinhardtii_v5_6/Cre06.g282826
Cre06.g282850.v5.5	Cre06.g282850				Cre06.g282850.v5.5		Cre06.g282850.v5.5			https://phytozome-next.jgi.doe.gov/report/gene/Creinhardtii_v5_6/Cre06.g282850
Cre06.g283050.v5.5	Cre06.g283050	light-harvesting protein of photosystem I			Cre06.g283050.v5.5		Cre06.g283050.v5.5			https://phytozome-next.jgi.doe.gov/report/gene/Creinhardtii_v5_6/Cre06.g283050
Cre06.g283150.v5.5	Cre06.g283150			Cre06.g283150.v5.5		Cre06.g283150.v5.5		Cre06.g283150.v5.5		https://phytozome-next.jgi.doe.gov/report/gene/Creinhardtii_v5_6/Cre06.g283150
Cre06.g283200.v5.5	Cre06.g283200	(1 of 1) PTHR13271//PTHR13271:SF14 - UNCHARACTERIZED PUTATIVE METHYLTRANSFERASE // SUBFAMILY NOT NAMED		Cre06.g283200.v5.5		Cre06.g283200.v5.5		Cre06.g283200.v5.5		https://phytozome-next.jgi.doe.gov/report/gene/Creinhardtii_v5_6/Cre06.g283200
Cre06.g285850.v5.5	Cre06.g285850				Cre06.g285850.v5.5		Cre06.g285850.v5.5			https://phytozome-next.jgi.doe.gov/report/gene/Creinhardtii_v5_6/Cre06.g285850
Cre06.g287176.v5.5	Cre06.g287176	dihydrolipoyllysine-residue acetyltransferase						Cre06.g287176.v5.5		https://phytozome-next.jgi.doe.gov/report/gene/Creinhardtii_v5_6/Cre06.g287176
Cre06.g287650.v5.5	Cre06.g287650	(1 of 8) PF12796//PF13920 - Ankyrin repeats (3 copies) (Ank_2) // Zinc finger, C3HC4 type (RING finger) (zf-C3HC4_3)		Cre06.g287650.v5.5		Cre06.g287650.v5.5				https://phytozome-next.jgi.doe.gov/report/gene/Creinhardtii_v5_6/Cre06.g287650
Cre06.g287700.v5.5	Cre06.g287700	Serine/threonine protein kinase			Cre06.g287700.v5.5					https://phytozome-next.jgi.doe.gov/report/gene/Creinhardtii_v5_6/Cre06.g287700
Cre06.g289000.v5.5	Cre06.g289000							Cre06.g289000.v5.5		https://phytozome-next.jgi.doe.gov/report/gene/Creinhardtii_v5_6/Cre06.g289000
Cre06.g289033.v5.5	Cre06.g289033				Cre06.g289033.v5.5		Cre06.g289033.v5.5			https://phytozome-next.jgi.doe.gov/report/gene/Creinhardtii_v5_6/Cre06.g289033
Cre06.g289150.v5.5	Cre06.g289150	Cation efflux transporter, membrane protein			Cre06.g289150.v5.5		Cre06.g289150.v5.5			https://phytozome-next.jgi.doe.gov/report/gene/Creinhardtii_v5_6/Cre06.g289150
Cre06.g289426.v5.5	Cre06.g289426	Probable transposon-derived protein of Chlamydomonas-Specific family B			Cre06.g289426.v5.5		Cre06.g289426.v5.5			https://phytozome-next.jgi.doe.gov/report/gene/Creinhardtii_v5_6/Cre06.g289426
Cre06.g289450.v5.5	Cre06.g289450	(1 of 1) PTHR15288 - SUPPRESSION OF TUMORIGENICITY 5 ST5			Cre06.g289450.v5.5		Cre06.g289450.v5.5			https://phytozome-next.jgi.doe.gov/report/gene/Creinhardtii_v5_6/Cre06.g289450
Cre06.g289500.v5.5	Cre06.g289500			Cre06.g289500.v5.5		Cre06.g289500.v5.5				https://phytozome-next.jgi.doe.gov/report/gene/Creinhardtii_v5_6/Cre06.g289500
Cre06.g289700.v5.5	Cre06.g289700	Component of TRAPP complex			Cre06.g289700.v5.5		Cre06.g289700.v5.5			https://phytozome-next.jgi.doe.gov/report/gene/Creinhardtii_v5_6/Cre06.g289700
Cre06.g290400.v5.5	Cre06.g290400	Histone deacetylase		Cre06.g290400.v5.5	Cre06.g290400.v5.5	Cre06.g290400.v5.5	Cre06.g290400.v5.5	Cre06.g290400.v5.5		https://phytozome-next.jgi.doe.gov/report/gene/Creinhardtii_v5_6/Cre06.g290400
Cre06.g290676.v5.5	Cre06.g290676	Pherophorin-chlamydomonas homolog 48			Cre06.g290676.v5.5		Cre06.g290676.v5.5	Cre06.g290676.v5.5		https://phytozome-next.jgi.doe.gov/report/gene/Creinhardtii_v5_6/Cre06.g290676
Cre06.g291450.v5.5	Cre06.g291450				Cre06.g291450.v5.5		Cre06.g291450.v5.5			https://phytozome-next.jgi.doe.gov/report/gene/Creinhardtii_v5_6/Cre06.g291450
Cre06.g292315.v5.5	Cre06.g292315				Cre06.g292315.v5.5					https://phytozome-next.jgi.doe.gov/report/gene/Creinhardtii_v5_6/Cre06.g292315
Cre06.g292550.v5.5	Cre06.g292550	Flagellar Associated Protein 15					Cre06.g292550.v5.5			https://phytozome-next.jgi.doe.gov/report/gene/Creinhardtii_v5_6/Cre06.g292550
Cre06.g292750.v5.5	Cre06.g292750	(1 of 2) PF05694 - 56kDa selenium binding protein (SBP56) (SBP56)		Cre06.g292750.v5.5		Cre06.g292750.v5.5		Cre06.g292750.v5.5		https://phytozome-next.jgi.doe.gov/report/gene/Creinhardtii_v5_6/Cre06.g292750
Cre06.g293450.v5.5	Cre06.g293450			Cre06.g293450.v5.5		Cre06.g293450.v5.5		Cre06.g293450.v5.5		https://phytozome-next.jgi.doe.gov/report/gene/Creinhardtii_v5_6/Cre06.g293450
Cre06.g293516.v5.5	Cre06.g293516	Inactive Deg protease		Cre06.g293516.v5.5		Cre06.g293516.v5.5		Cre06.g293516.v5.5		https://phytozome-next.jgi.doe.gov/report/gene/Creinhardtii_v5_6/Cre06.g293516
Cre06.g293750.v5.5	Cre06.g293750	(1 of 2) PTHR23102 - ZINC FINGER CLIPPER -RELATED		Cre06.g293750.v5.5		Cre06.g293750.v5.5				https://phytozome-next.jgi.doe.gov/report/gene/Creinhardtii_v5_6/Cre06.g293750
Cre06.g293800.v5.5	Cre06.g293800	Arylsulfatase		Cre06.g293800.v5.5		Cre06.g293800.v5.5				https://phytozome-next.jgi.doe.gov/report/gene/Creinhardtii_v5_6/Cre06.g293800
Cre06.g294400.v5.5	Cre06.g294400	Nicastrin			Cre06.g294400.v5.5		Cre06.g294400.v5.5			https://phytozome-next.jgi.doe.gov/report/gene/Creinhardtii_v5_6/Cre06.g294400
Cre06.g295376.v5.5	Cre06.g295376			Cre06.g295376.v5.5		Cre06.g295376.v5.5		Cre06.g295376.v5.5		https://phytozome-next.jgi.doe.gov/report/gene/Creinhardtii_v5_6/Cre06.g295376
Cre06.g295700.v5.5	Cre06.g295700	Minichromosome maintenance protein			Cre06.g295700.v5.5		Cre06.g295700.v5.5			https://phytozome-next.jgi.doe.gov/report/gene/Creinhardtii_v5_6/Cre06.g295700
Cre06.g295826.v5.5	Cre06.g295826	(1 of 3) PF04982 - HPP family (HPP)			Cre06.g295826.v5.5		Cre06.g295826.v5.5			https://phytozome-next.jgi.doe.gov/report/gene/Creinhardtii_v5_6/Cre06.g295826
Cre06.g296050.v5.5	Cre06.g296050	Flavin-containing monooxygenase		Cre06.g296050.v5.5		Cre06.g296050.v5.5		Cre06.g296050.v5.5		https://phytozome-next.jgi.doe.gov/report/gene/Creinhardtii_v5_6/Cre06.g296050
Cre06.g296100.v5.5	Cre06.g296100	(1 of 1) 3.6.1.29 - Bis(5'-adenosyl)-triphosphatase / Dinucleosidetriphosphatase			Cre06.g296100.v5.5		Cre06.g296100.v5.5			https://phytozome-next.jgi.doe.gov/report/gene/Creinhardtii_v5_6/Cre06.g296100
Cre06.g296150.v5.5	Cre06.g296150	PIF1-type helicase			Cre06.g296150.v5.5		Cre06.g296150.v5.5			https://phytozome-next.jgi.doe.gov/report/gene/Creinhardtii_v5_6/Cre06.g296150
Cre06.g299900.v5.5	Cre06.g299900				Cre06.g299900.v5.5		Cre06.g299900.v5.5			https://phytozome-next.jgi.doe.gov/report/gene/Creinhardtii_v5_6/Cre06.g299900
Cre06.g300144.v5.5	Cre06.g300144				Cre06.g300144.v5.5		Cre06.g300144.v5.5			https://phytozome-next.jgi.doe.gov/report/gene/Creinhardtii_v5_6/Cre06.g300144
Cre06.g300550.v5.5	Cre06.g300550	(1 of 14) PF02493 - MORN repeat (MORN)		Cre06.g300550.v5.5		Cre06.g300550.v5.5		Cre06.g300550.v5.5		https://phytozome-next.jgi.doe.gov/report/gene/Creinhardtii_v5_6/Cre06.g300550
Cre06.g301050.v5.5	Cre06.g301050	ARF-like GTPase		Cre06.g301050.v5.5		Cre06.g301050.v5.5		Cre06.g301050.v5.5		https://phytozome-next.jgi.doe.gov/report/gene/Creinhardtii_v5_6/Cre06.g301050
Cre06.g301150.v5.5	Cre06.g301150				Cre06.g301150.v5.5		Cre06.g301150.v5.5			https://phytozome-next.jgi.doe.gov/report/gene/Creinhardtii_v5_6/Cre06.g301150
Cre06.g301201.v5.5	Cre06.g301201	(1 of 52) PF03372 - Endonuclease/Exonuclease/phosphatase family (Exo_endo_phos)			Cre06.g301201.v5.5		Cre06.g301201.v5.5			https://phytozome-next.jgi.doe.gov/report/gene/Creinhardtii_v5_6/Cre06.g301201
Cre06.g301476.v5.5	Cre06.g301476			Cre06.g301476.v5.5		Cre06.g301476.v5.5				https://phytozome-next.jgi.doe.gov/report/gene/Creinhardtii_v5_6/Cre06.g301476
Cre06.g301725.v5.5	Cre06.g301725	(1 of 2) PF06838 - Methionine gamma-lyase (Met_gamma_lyase)						Cre06.g301725.v5.5		https://phytozome-next.jgi.doe.gov/report/gene/Creinhardtii_v5_6/Cre06.g301725
Cre06.g301806.v5.5	Cre06.g301806	Pherophorin-chlamydomonas homolog 76			Cre06.g301806.v5.5		Cre06.g301806.v5.5			https://phytozome-next.jgi.doe.gov/report/gene/Creinhardtii_v5_6/Cre06.g301806
Cre06.g302900.v5.5	Cre06.g302900	(1 of 1) PTHR23180//PTHR23180:SF203 - CENTAURIN/ARF // CENTAURIN BETA 1A		Cre06.g302900.v5.5		Cre06.g302900.v5.5		Cre06.g302900.v5.5		https://phytozome-next.jgi.doe.gov/report/gene/Creinhardtii_v5_6/Cre06.g302900
Cre06.g302950.v5.5	Cre06.g302950	(1 of 48) PF05548 - Gametolysin peptidase M11 (Peptidase_M11)		Cre06.g302950.v5.5		Cre06.g302950.v5.5		Cre06.g302950.v5.5		https://phytozome-next.jgi.doe.gov/report/gene/Creinhardtii_v5_6/Cre06.g302950
Cre06.g303100.v5.5	Cre06.g303100	(1 of 1) KOG1853 - LIS1-interacting protein NUDE						Cre06.g303100.v5.5		https://phytozome-next.jgi.doe.gov/report/gene/Creinhardtii_v5_6/Cre06.g303100
Cre06.g303200.v5.5	Cre06.g303200	Membrane-associated hydroxyproline-rich glycoprotein 7		Cre06.g303200.v5.5		Cre06.g303200.v5.5		Cre06.g303200.v5.5		https://phytozome-next.jgi.doe.gov/report/gene/Creinhardtii_v5_6/Cre06.g303200
Cre06.g304150.v5.5	Cre06.g304150	(1 of 4) PF06985//PF12796 - Heterokaryon incompatibility protein (HET) (HET) // Ankyrin repeats (3 copies) (Ank_2)			Cre06.g304150.v5.5		Cre06.g304150.v5.5			https://phytozome-next.jgi.doe.gov/report/gene/Creinhardtii_v5_6/Cre06.g304150
Cre06.g306501.v5.5	Cre06.g306501	(1 of 2) 3.1.1.75 - Poly(3-hydroxybutyrate) depolymerase / Poly(HA) depolymerase			Cre06.g306501.v5.5		Cre06.g306501.v5.5			https://phytozome-next.jgi.doe.gov/report/gene/Creinhardtii_v5_6/Cre06.g306501
Cre06.g307350.v5.5	Cre06.g307350	(1 of 2) K12486 - stromal membrane-associated protein (SMAP)			Cre06.g307350.v5.5		Cre06.g307350.v5.5			https://phytozome-next.jgi.doe.gov/report/gene/Creinhardtii_v5_6/Cre06.g307350
Cre06.g307800.v5.5	Cre06.g307800	Cyclophilin		Cre06.g307800.v5.5		Cre06.g307800.v5.5		Cre06.g307800.v5.5		https://phytozome-next.jgi.doe.gov/report/gene/Creinhardtii_v5_6/Cre06.g307800
Cre06.g310050.v5.5	Cre06.g310050	Conserved in the Plant Lineage			Cre06.g310050.v5.5		Cre06.g310050.v5.5			https://phytozome-next.jgi.doe.gov/report/gene/Creinhardtii_v5_6/Cre06.g310050
Cre06.g310200.v5.5	Cre06.g310200	(1 of 1) PTHR11780//PTHR11780:SF8 - NADH-UBIQUINONE OXIDOREDUCTASE FLAVOPROTEIN 1 NDUFV1 // SUBFAMILY NOT NAMED	Cre06.g310200.v5.5	Cre06.g310200.v5.5	Cre06.g310200.v5.5		Cre06.g310200.v5.5	Cre06.g310200.v5.5		https://phytozome-next.jgi.doe.gov/report/gene/Creinhardtii_v5_6/Cre06.g310200
Cre07.g313600.v5.5	Cre07.g313600	conserved methyltransferase of unknown function			Cre07.g313600.v5.5		Cre07.g313600.v5.5			https://phytozome-next.jgi.doe.gov/report/gene/Creinhardtii_v5_6/Cre07.g313600
Cre07.g314866.v5.5	Cre07.g314866	Mannan endo-1,4-beta-mannosidase			Cre07.g314866.v5.5		Cre07.g314866.v5.5			https://phytozome-next.jgi.doe.gov/report/gene/Creinhardtii_v5_6/Cre07.g314866
Cre07.g316200.v5.5	Cre07.g316200			Cre07.g316200.v5.5		Cre07.g316200.v5.5		Cre07.g316200.v5.5		https://phytozome-next.jgi.doe.gov/report/gene/Creinhardtii_v5_6/Cre07.g316200
Cre07.g317300.v5.5	Cre07.g317300	Mitogen Activated Protein Kinase Kinase Kinase Kinase		Cre07.g317300.v5.5		Cre07.g317300.v5.5		Cre07.g317300.v5.5		https://phytozome-next.jgi.doe.gov/report/gene/Creinhardtii_v5_6/Cre07.g317300
Cre07.g317350.v5.5	Cre07.g317350							Cre07.g317350.v5.5		https://phytozome-next.jgi.doe.gov/report/gene/Creinhardtii_v5_6/Cre07.g317350
Cre07.g317400.v5.5	Cre07.g317400				Cre07.g317400.v5.5		Cre07.g317400.v5.5			https://phytozome-next.jgi.doe.gov/report/gene/Creinhardtii_v5_6/Cre07.g317400
Cre07.g317576.v5.5	Cre07.g317576				Cre07.g317576.v5.5		Cre07.g317576.v5.5			https://phytozome-next.jgi.doe.gov/report/gene/Creinhardtii_v5_6/Cre07.g317576
Cre07.g318050.v5.5	Cre07.g318050	(1 of 1) KOG4196 - bZIP transcription factor MafK			Cre07.g318050.v5.5		Cre07.g318050.v5.5			https://phytozome-next.jgi.doe.gov/report/gene/Creinhardtii_v5_6/Cre07.g318050
Cre07.g318426.v5.5	Cre07.g318426				Cre07.g318426.v5.5		Cre07.g318426.v5.5			https://phytozome-next.jgi.doe.gov/report/gene/Creinhardtii_v5_6/Cre07.g318426
Cre07.g318600.v5.5	Cre07.g318600	Heat shock protein 22H			Cre07.g318600.v5.5		Cre07.g318600.v5.5			https://phytozome-next.jgi.doe.gov/report/gene/Creinhardtii_v5_6/Cre07.g318600
Cre07.g319001.v5.5	Cre07.g319001			Cre07.g319001.v5.5						https://phytozome-next.jgi.doe.gov/report/gene/Creinhardtii_v5_6/Cre07.g319001
Cre07.g319050.v5.5	Cre07.g319050			Cre07.g319050.v5.5						https://phytozome-next.jgi.doe.gov/report/gene/Creinhardtii_v5_6/Cre07.g319050
Cre07.g321400.v5.5	Cre07.g321400	Membrane-associated hydroxyproline-rich glycoprotein 6			Cre07.g321400.v5.5		Cre07.g321400.v5.5			https://phytozome-next.jgi.doe.gov/report/gene/Creinhardtii_v5_6/Cre07.g321400
Cre07.g321700.v5.5	Cre07.g321700	Alcohol dehydrogenase		Cre07.g321700.v5.5		Cre07.g321700.v5.5		Cre07.g321700.v5.5		https://phytozome-next.jgi.doe.gov/report/gene/Creinhardtii_v5_6/Cre07.g321700
Cre07.g324000.v5.5	Cre07.g324000	(1 of 1) PTHR21286 - NUCLEAR PORE COMPLEX PROTEIN NUP160			Cre07.g324000.v5.5		Cre07.g324000.v5.5			https://phytozome-next.jgi.doe.gov/report/gene/Creinhardtii_v5_6/Cre07.g324000
Cre07.g324050.v5.5	Cre07.g324050	Ubiquitin ligase SCF complex subunit Cullin			Cre07.g324050.v5.5		Cre07.g324050.v5.5			https://phytozome-next.jgi.doe.gov/report/gene/Creinhardtii_v5_6/Cre07.g324050
Cre07.g324300.v5.5	Cre07.g324300				Cre07.g324300.v5.5		Cre07.g324300.v5.5			https://phytozome-next.jgi.doe.gov/report/gene/Creinhardtii_v5_6/Cre07.g324300
Cre07.g324932.v5.5	Cre07.g324932	(1 of 104) 2.7.11.25 - Mitogen-activated protein kinase kinase kinase / MLTK			Cre07.g324932.v5.5		Cre07.g324932.v5.5			https://phytozome-next.jgi.doe.gov/report/gene/Creinhardtii_v5_6/Cre07.g324932
Cre07.g325709.v5.5	Cre07.g325709				Cre07.g325709.v5.5		Cre07.g325709.v5.5			https://phytozome-next.jgi.doe.gov/report/gene/Creinhardtii_v5_6/Cre07.g325709
Cre07.g325711.v5.5	Cre07.g325711	(1 of 2) K19363 - lipopolysaccharide-induced tumor necrosis factor-alpha factor (LITAF)		Cre07.g325711.v5.5		Cre07.g325711.v5.5		Cre07.g325711.v5.5		https://phytozome-next.jgi.doe.gov/report/gene/Creinhardtii_v5_6/Cre07.g325711
Cre07.g325718.v5.5	Cre07.g325718			Cre07.g325718.v5.5		Cre07.g325718.v5.5		Cre07.g325718.v5.5		https://phytozome-next.jgi.doe.gov/report/gene/Creinhardtii_v5_6/Cre07.g325718
Cre07.g325723.v5.5	Cre07.g325723	Adenylate kinase						Cre07.g325723.v5.5		https://phytozome-next.jgi.doe.gov/report/gene/Creinhardtii_v5_6/Cre07.g325723
Cre07.g325726.v5.5	Cre07.g325726						Cre07.g325726.v5.5			https://phytozome-next.jgi.doe.gov/report/gene/Creinhardtii_v5_6/Cre07.g325726
Cre07.g325759.v5.5	Cre07.g325759	(1 of 268) PTHR23257 - SERINE-THREONINE PROTEIN KINASE		Cre07.g325759.v5.5		Cre07.g325759.v5.5		Cre07.g325759.v5.5		https://phytozome-next.jgi.doe.gov/report/gene/Creinhardtii_v5_6/Cre07.g325759
Cre07.g327050.v5.5	Cre07.g327050	(1 of 55) PTHR32523//PTHR32523:SF8 - FAMILY NOT NAMED // PHYTOL KINASE 1, CHLOROPLASTIC			Cre07.g327050.v5.5		Cre07.g327050.v5.5			https://phytozome-next.jgi.doe.gov/report/gene/Creinhardtii_v5_6/Cre07.g327050
Cre07.g327950.v5.5	Cre07.g327950	Membrane-associated hydroxyproline-rich glycoprotein 9		Cre07.g327950.v5.5		Cre07.g327950.v5.5				https://phytozome-next.jgi.doe.gov/report/gene/Creinhardtii_v5_6/Cre07.g327950
Cre07.g328750.v5.5	Cre07.g328750				Cre07.g328750.v5.5					https://phytozome-next.jgi.doe.gov/report/gene/Creinhardtii_v5_6/Cre07.g328750
Cre07.g328800.v5.5	Cre07.g328800	Protein expressed during nitrogen-starved gametogenesis			Cre07.g328800.v5.5					https://phytozome-next.jgi.doe.gov/report/gene/Creinhardtii_v5_6/Cre07.g328800
Cre07.g329100.v5.5	Cre07.g329100				Cre07.g329100.v5.5		Cre07.g329100.v5.5			https://phytozome-next.jgi.doe.gov/report/gene/Creinhardtii_v5_6/Cre07.g329100
Cre07.g329150.v5.5	Cre07.g329150	DEAH-box helicase, possible nuclear pre-mRNA splicing factor, N-terminal			Cre07.g329150.v5.5		Cre07.g329150.v5.5			https://phytozome-next.jgi.doe.gov/report/gene/Creinhardtii_v5_6/Cre07.g329150
Cre07.g329783.v5.5	Cre07.g329783			Cre07.g329783.v5.5		Cre07.g329783.v5.5		Cre07.g329783.v5.5		https://phytozome-next.jgi.doe.gov/report/gene/Creinhardtii_v5_6/Cre07.g329783
Cre07.g331100.v5.5	Cre07.g331100	Cell wall protein pherophorin-C11		Cre07.g331100.v5.5				Cre07.g331100.v5.5		https://phytozome-next.jgi.doe.gov/report/gene/Creinhardtii_v5_6/Cre07.g331100
Cre07.g331114.v5.5	Cre07.g331114			Cre07.g331114.v5.5				Cre07.g331114.v5.5		https://phytozome-next.jgi.doe.gov/report/gene/Creinhardtii_v5_6/Cre07.g331114
Cre07.g331750.v5.5	Cre07.g331750	(1 of 8) PF12680 - SnoaL-like domain (SnoaL_2)			Cre07.g331750.v5.5		Cre07.g331750.v5.5			https://phytozome-next.jgi.doe.gov/report/gene/Creinhardtii_v5_6/Cre07.g331750
Cre07.g333150.v5.5	Cre07.g333150			Cre07.g333150.v5.5		Cre07.g333150.v5.5		Cre07.g333150.v5.5		https://phytozome-next.jgi.doe.gov/report/gene/Creinhardtii_v5_6/Cre07.g333150
Cre07.g333640.v5.5	Cre07.g333640	(1 of 121) 2.7.7.49 - RNA-directed DNA polymerase / Revertase			Cre07.g333640.v5.5		Cre07.g333640.v5.5			https://phytozome-next.jgi.doe.gov/report/gene/Creinhardtii_v5_6/Cre07.g333640
Cre07.g333850.v5.5	Cre07.g333850	(1 of 1) PTHR23153:SF37 - DNA DAMAGE RESPONSE PROTEIN WSS1			Cre07.g333850.v5.5		Cre07.g333850.v5.5			https://phytozome-next.jgi.doe.gov/report/gene/Creinhardtii_v5_6/Cre07.g333850
Cre07.g333900.v5.5	Cre07.g333900	ubiquinol-cytochrome c oxidoreductase chaperone		Cre07.g333900.v5.5		Cre07.g333900.v5.5		Cre07.g333900.v5.5		https://phytozome-next.jgi.doe.gov/report/gene/Creinhardtii_v5_6/Cre07.g333900
Cre07.g333950.v5.5	Cre07.g333950	SM/Sec1-family protein		Cre07.g333950.v5.5		Cre07.g333950.v5.5		Cre07.g333950.v5.5		https://phytozome-next.jgi.doe.gov/report/gene/Creinhardtii_v5_6/Cre07.g333950
Cre07.g335150.v5.5	Cre07.g335150	(1 of 24) PF03110 - SBP domain (SBP)		Cre07.g335150.v5.5		Cre07.g335150.v5.5		Cre07.g335150.v5.5		https://phytozome-next.jgi.doe.gov/report/gene/Creinhardtii_v5_6/Cre07.g335150
Cre07.g336250.v5.5	Cre07.g336250	(1 of 1) K13121 - protein FRA10AC1 (FRA10AC1)			Cre07.g336250.v5.5		Cre07.g336250.v5.5			https://phytozome-next.jgi.doe.gov/report/gene/Creinhardtii_v5_6/Cre07.g336250
Cre07.g339926.v5.5	Cre07.g339926			Cre07.g339926.v5.5		Cre07.g339926.v5.5		Cre07.g339926.v5.5		https://phytozome-next.jgi.doe.gov/report/gene/Creinhardtii_v5_6/Cre07.g339926
Cre07.g339950.v5.5	Cre07.g339950			Cre07.g339950.v5.5		Cre07.g339950.v5.5		Cre07.g339950.v5.5		https://phytozome-next.jgi.doe.gov/report/gene/Creinhardtii_v5_6/Cre07.g339950
Cre07.g341050.v5.5	Cre07.g341050			Cre07.g341050.v5.5		Cre07.g341050.v5.5		Cre07.g341050.v5.5		https://phytozome-next.jgi.doe.gov/report/gene/Creinhardtii_v5_6/Cre07.g341050
Cre07.g341153.v5.5	Cre07.g341153			Cre07.g341153.v5.5		Cre07.g341153.v5.5		Cre07.g341153.v5.5		https://phytozome-next.jgi.doe.gov/report/gene/Creinhardtii_v5_6/Cre07.g341153
Cre07.g342000.v5.5	Cre07.g342000	(1 of 1) PF00651//PF12847 - BTB/POZ domain (BTB) // Methyltransferase domain (Methyltransf_18)			Cre07.g342000.v5.5		Cre07.g342000.v5.5			https://phytozome-next.jgi.doe.gov/report/gene/Creinhardtii_v5_6/Cre07.g342000
Cre07.g342052.v5.5	Cre07.g342052				Cre07.g342052.v5.5		Cre07.g342052.v5.5			https://phytozome-next.jgi.doe.gov/report/gene/Creinhardtii_v5_6/Cre07.g342052
Cre07.g342650.v5.5	Cre07.g342650	(1 of 55) PTHR32523//PTHR32523:SF8 - FAMILY NOT NAMED // PHYTOL KINASE 1, CHLOROPLASTIC	Cre07.g342650.v5.5		Cre07.g342650.v5.5		Cre07.g342650.v5.5			https://phytozome-next.jgi.doe.gov/report/gene/Creinhardtii_v5_6/Cre07.g342650
Cre07.g342800.v5.5	Cre07.g342800	Conserved in the Green Lineage			Cre07.g342800.v5.5		Cre07.g342800.v5.5			https://phytozome-next.jgi.doe.gov/report/gene/Creinhardtii_v5_6/Cre07.g342800
Cre07.g342850.v5.5	Cre07.g342850	Outer Arm Dynein assembly protein 3			Cre07.g342850.v5.5		Cre07.g342850.v5.5			https://phytozome-next.jgi.doe.gov/report/gene/Creinhardtii_v5_6/Cre07.g342850
Cre07.g343101.v5.5	Cre07.g343101				Cre07.g343101.v5.5		Cre07.g343101.v5.5			https://phytozome-next.jgi.doe.gov/report/gene/Creinhardtii_v5_6/Cre07.g343101
Cre07.g343250.v5.5	Cre07.g343250	(1 of 55) PTHR32523//PTHR32523:SF8 - FAMILY NOT NAMED // PHYTOL KINASE 1, CHLOROPLASTIC			Cre07.g343250.v5.5		Cre07.g343250.v5.5			https://phytozome-next.jgi.doe.gov/report/gene/Creinhardtii_v5_6/Cre07.g343250
Cre07.g343300.v5.5	Cre07.g343300	(1 of 55) PTHR32523//PTHR32523:SF8 - FAMILY NOT NAMED // PHYTOL KINASE 1, CHLOROPLASTIC			Cre07.g343300.v5.5		Cre07.g343300.v5.5			https://phytozome-next.jgi.doe.gov/report/gene/Creinhardtii_v5_6/Cre07.g343300
Cre07.g343333.v5.5	Cre07.g343333	(1 of 1) PF13245//PF13361 - Part of AAA domain (AAA_19) // UvrD-like helicase C-terminal domain (UvrD_C)			Cre07.g343333.v5.5		Cre07.g343333.v5.5			https://phytozome-next.jgi.doe.gov/report/gene/Creinhardtii_v5_6/Cre07.g343333
Cre07.g343600.v5.5	Cre07.g343600	(1 of 55) PTHR32523//PTHR32523:SF8 - FAMILY NOT NAMED // PHYTOL KINASE 1, CHLOROPLASTIC			Cre07.g343600.v5.5		Cre07.g343600.v5.5			https://phytozome-next.jgi.doe.gov/report/gene/Creinhardtii_v5_6/Cre07.g343600
Cre07.g343900.v5.5	Cre07.g343900	(1 of 546) 2.7.11.1 - Non-specific serine/threonine protein kinase / Threonine-specific protein kinase			Cre07.g343900.v5.5		Cre07.g343900.v5.5			https://phytozome-next.jgi.doe.gov/report/gene/Creinhardtii_v5_6/Cre07.g343900
Cre07.g343933.v5.5	Cre07.g343933	Mannan endo-1,4-beta-mannosidase			Cre07.g343933.v5.5		Cre07.g343933.v5.5			https://phytozome-next.jgi.doe.gov/report/gene/Creinhardtii_v5_6/Cre07.g343933
Cre07.g344100.v5.5	Cre07.g344100	(1 of 2) K11438 - protein arginine N-methyltransferase 7 [EC:2.1.1.-] (PRMT7)			Cre07.g344100.v5.5		Cre07.g344100.v5.5			https://phytozome-next.jgi.doe.gov/report/gene/Creinhardtii_v5_6/Cre07.g344100
Cre07.g344150.v5.5	Cre07.g344150	(1 of 1) PTHR21314:SF0 - UPF0553 PROTEIN C9ORF64			Cre07.g344150.v5.5		Cre07.g344150.v5.5			https://phytozome-next.jgi.doe.gov/report/gene/Creinhardtii_v5_6/Cre07.g344150
Cre07.g344172.v5.5	Cre07.g344172		Cre07.g344172.v5.5		Cre07.g344172.v5.5					https://phytozome-next.jgi.doe.gov/report/gene/Creinhardtii_v5_6/Cre07.g344172
Cre07.g344250.v5.5	Cre07.g344250	Chlamydomonas specific family G protein		Cre07.g344250.v5.5		Cre07.g344250.v5.5		Cre07.g344250.v5.5		https://phytozome-next.jgi.doe.gov/report/gene/Creinhardtii_v5_6/Cre07.g344250
Cre07.g344260.v5.5	Cre07.g344260			Cre07.g344260.v5.5		Cre07.g344260.v5.5		Cre07.g344260.v5.5		https://phytozome-next.jgi.doe.gov/report/gene/Creinhardtii_v5_6/Cre07.g344260
Cre07.g344950.v5.5	Cre07.g344950	Light-harvesting protein of photosystem I			Cre07.g344950.v5.5		Cre07.g344950.v5.5			https://phytozome-next.jgi.doe.gov/report/gene/Creinhardtii_v5_6/Cre07.g344950
Cre07.g345050.v5.5	Cre07.g345050	(1 of 19) PTHR31251:SF1 - SQUAMOSA PROMOTER-BINDING-LIKE PROTEIN 10-RELATED					Cre07.g345050.v5.5			https://phytozome-next.jgi.doe.gov/report/gene/Creinhardtii_v5_6/Cre07.g345050
Cre07.g345250.v5.5	Cre07.g345250	(1 of 55) PTHR32523//PTHR32523:SF8 - FAMILY NOT NAMED // PHYTOL KINASE 1, CHLOROPLASTIC			Cre07.g345250.v5.5		Cre07.g345250.v5.5			https://phytozome-next.jgi.doe.gov/report/gene/Creinhardtii_v5_6/Cre07.g345250
Cre07.g346150.v5.5	Cre07.g346150			Cre07.g346150.v5.5		Cre07.g346150.v5.5		Cre07.g346150.v5.5		https://phytozome-next.jgi.doe.gov/report/gene/Creinhardtii_v5_6/Cre07.g346150
Cre07.g346200.v5.5	Cre07.g346200			Cre07.g346200.v5.5		Cre07.g346200.v5.5		Cre07.g346200.v5.5		https://phytozome-next.jgi.doe.gov/report/gene/Creinhardtii_v5_6/Cre07.g346200
Cre07.g346950.v5.5	Cre07.g346950		Cre07.g346950.v5.5		Cre07.g346950.v5.5		Cre07.g346950.v5.5			https://phytozome-next.jgi.doe.gov/report/gene/Creinhardtii_v5_6/Cre07.g346950
Cre07.g347650.v5.5	Cre07.g347650				Cre07.g347650.v5.5		Cre07.g347650.v5.5			https://phytozome-next.jgi.doe.gov/report/gene/Creinhardtii_v5_6/Cre07.g347650
Cre07.g347700.v5.5	Cre07.g347700	(1 of 1) PF10220 - Uncharacterized conserved protein (DUF2146) (DUF2146)			Cre07.g347700.v5.5		Cre07.g347700.v5.5			https://phytozome-next.jgi.doe.gov/report/gene/Creinhardtii_v5_6/Cre07.g347700
Cre07.g347980.v5.5	Cre07.g347980	(1 of 2) PTHR10566//PTHR10566:SF72 - CHAPERONE-ACTIVITY OF BC1 COMPLEX CABC1 -RELATED // PROTEIN KINASE FAMILY PROTEIN	Cre07.g347980.v5.5		Cre07.g347980.v5.5		Cre07.g347980.v5.5			https://phytozome-next.jgi.doe.gov/report/gene/Creinhardtii_v5_6/Cre07.g347980
Cre07.g348040.v5.5	Cre07.g348040	(1 of 4) PTHR11785:SF367 - AMINO-ACID PERMEASE BAT1	Cre07.g348040.v5.5		Cre07.g348040.v5.5		Cre07.g348040.v5.5			https://phytozome-next.jgi.doe.gov/report/gene/Creinhardtii_v5_6/Cre07.g348040
Cre07.g348300.v5.5	Cre07.g348300		Cre07.g348300.v5.5		Cre07.g348300.v5.5		Cre07.g348300.v5.5			https://phytozome-next.jgi.doe.gov/report/gene/Creinhardtii_v5_6/Cre07.g348300
Cre07.g353700.v5.5	Cre07.g353700				Cre07.g353700.v5.5		Cre07.g353700.v5.5			https://phytozome-next.jgi.doe.gov/report/gene/Creinhardtii_v5_6/Cre07.g353700
Cre07.g354550.v5.5	Cre07.g354550	(1 of 1) 2.3.1.136 - Polysialic-acid O-acetyltransferase			Cre07.g354550.v5.5		Cre07.g354550.v5.5			https://phytozome-next.jgi.doe.gov/report/gene/Creinhardtii_v5_6/Cre07.g354550
Cre07.g354700.v5.5	Cre07.g354700	Chlamydomonadale-specific family C protein			Cre07.g354700.v5.5		Cre07.g354700.v5.5			https://phytozome-next.jgi.doe.gov/report/gene/Creinhardtii_v5_6/Cre07.g354700
Cre07.g355650.v5.5	Cre07.g355650	Ammonium transporter			Cre07.g355650.v5.5		Cre07.g355650.v5.5			https://phytozome-next.jgi.doe.gov/report/gene/Creinhardtii_v5_6/Cre07.g355650
Cre07.g355700.v5.5	Cre07.g355700	(1 of 1) PTHR23329//PTHR23329:SF2 - TUFTELIN-INTERACTING PROTEIN 11-RELATED // ZINC FINGER CCCH-TYPE WITH G PATCH DOMAIN-CONTAINING PROTEIN			Cre07.g355700.v5.5		Cre07.g355700.v5.5			https://phytozome-next.jgi.doe.gov/report/gene/Creinhardtii_v5_6/Cre07.g355700
Cre07.g356500.v5.5	Cre07.g356500	(1 of 25) PTHR11017//PTHR11017:SF145 - LEUCINE-RICH REPEAT-CONTAINING PROTEIN // SUBFAMILY NOT NAMED			Cre07.g356500.v5.5		Cre07.g356500.v5.5			https://phytozome-next.jgi.doe.gov/report/gene/Creinhardtii_v5_6/Cre07.g356500
Cre07.g356550.v5.5	Cre07.g356550	(1 of 25) PTHR11017//PTHR11017:SF145 - LEUCINE-RICH REPEAT-CONTAINING PROTEIN // SUBFAMILY NOT NAMED			Cre07.g356550.v5.5		Cre07.g356550.v5.5			https://phytozome-next.jgi.doe.gov/report/gene/Creinhardtii_v5_6/Cre07.g356550
Cre07.g357100.v5.5	Cre07.g357100				Cre07.g357100.v5.5		Cre07.g357100.v5.5			https://phytozome-next.jgi.doe.gov/report/gene/Creinhardtii_v5_6/Cre07.g357100
Cre07.g357150.v5.5	Cre07.g357150	Putative cytochrome P450, CYP7 superfamily			Cre07.g357150.v5.5		Cre07.g357150.v5.5			https://phytozome-next.jgi.doe.gov/report/gene/Creinhardtii_v5_6/Cre07.g357150
Cre07.g357450.v5.5	Cre07.g357450				Cre07.g357450.v5.5					https://phytozome-next.jgi.doe.gov/report/gene/Creinhardtii_v5_6/Cre07.g357450
Cre08.g358350.v5.5	Cre08.g358350	Translation factor for atpA		Cre08.g358350.v5.5		Cre08.g358350.v5.5		Cre08.g358350.v5.5		https://phytozome-next.jgi.doe.gov/report/gene/Creinhardtii_v5_6/Cre08.g358350
Cre08.g358450.v5.5	Cre08.g358450				Cre08.g358450.v5.5		Cre08.g358450.v5.5			https://phytozome-next.jgi.doe.gov/report/gene/Creinhardtii_v5_6/Cre08.g358450
Cre08.g358526.v5.5	Cre08.g358526	Plastidic ADP/ATP translocase					Cre08.g358526.v5.5			https://phytozome-next.jgi.doe.gov/report/gene/Creinhardtii_v5_6/Cre08.g358526
Cre08.g358539.v5.5	Cre08.g358539	(1 of 2) PTHR13009:SF8 - AHSA1 PROTEIN			Cre08.g358539.v5.5		Cre08.g358539.v5.5			https://phytozome-next.jgi.doe.gov/report/gene/Creinhardtii_v5_6/Cre08.g358539
Cre08.g358540.v5.5	Cre08.g358540	(1 of 3) PF03703 - Bacterial PH domain (bPH_2)			Cre08.g358540.v5.5		Cre08.g358540.v5.5			https://phytozome-next.jgi.doe.gov/report/gene/Creinhardtii_v5_6/Cre08.g358540
Cre08.g358547.v5.5	Cre08.g358547			Cre08.g358547.v5.5		Cre08.g358547.v5.5		Cre08.g358547.v5.5		https://phytozome-next.jgi.doe.gov/report/gene/Creinhardtii_v5_6/Cre08.g358547
Cre08.g358548.v5.5	Cre08.g358548				Cre08.g358548.v5.5		Cre08.g358548.v5.5			https://phytozome-next.jgi.doe.gov/report/gene/Creinhardtii_v5_6/Cre08.g358548
Cre08.g358552.v5.5	Cre08.g358552			Cre08.g358552.v5.5		Cre08.g358552.v5.5		Cre08.g358552.v5.5		https://phytozome-next.jgi.doe.gov/report/gene/Creinhardtii_v5_6/Cre08.g358552
Cre08.g358578.v5.5	Cre08.g358578			Cre08.g358578.v5.5		Cre08.g358578.v5.5		Cre08.g358578.v5.5		https://phytozome-next.jgi.doe.gov/report/gene/Creinhardtii_v5_6/Cre08.g358578
Cre08.g360250.v5.5	Cre08.g360250	Urea active transporter		Cre08.g360250.v5.5		Cre08.g360250.v5.5		Cre08.g360250.v5.5		https://phytozome-next.jgi.doe.gov/report/gene/Creinhardtii_v5_6/Cre08.g360250
Cre08.g360650.v5.5	Cre08.g360650			Cre08.g360650.v5.5		Cre08.g360650.v5.5		Cre08.g360650.v5.5		https://phytozome-next.jgi.doe.gov/report/gene/Creinhardtii_v5_6/Cre08.g360650
Cre08.g360700.v5.5	Cre08.g360700				Cre08.g360700.v5.5		Cre08.g360700.v5.5			https://phytozome-next.jgi.doe.gov/report/gene/Creinhardtii_v5_6/Cre08.g360700
Cre08.g361984.v5.5	Cre08.g361984		Cre08.g361984.v5.5		Cre08.g361984.v5.5		Cre08.g361984.v5.5			https://phytozome-next.jgi.doe.gov/report/gene/Creinhardtii_v5_6/Cre08.g361984
Cre08.g362100.v5.5	Cre08.g362100	PAS Sensory Domain Flagellar Associated Protein 154						Cre08.g362100.v5.5		https://phytozome-next.jgi.doe.gov/report/gene/Creinhardtii_v5_6/Cre08.g362100
Cre08.g362450.v5.5	Cre08.g362450	Alpha-amylase			Cre08.g362450.v5.5		Cre08.g362450.v5.5			https://phytozome-next.jgi.doe.gov/report/gene/Creinhardtii_v5_6/Cre08.g362450
Cre08.g362650.v5.5	Cre08.g362650	Intraflagellar Transport Protein 140			Cre08.g362650.v5.5		Cre08.g362650.v5.5			https://phytozome-next.jgi.doe.gov/report/gene/Creinhardtii_v5_6/Cre08.g362650
Cre08.g362682.v5.5	Cre08.g362682				Cre08.g362682.v5.5		Cre08.g362682.v5.5			https://phytozome-next.jgi.doe.gov/report/gene/Creinhardtii_v5_6/Cre08.g362682
Cre08.g364000.v5.5	Cre08.g364000	(1 of 1) PTHR22847//PTHR22847:SF460 - WD40 REPEAT PROTEIN // SUBFAMILY NOT NAMED		Cre08.g364000.v5.5	Cre08.g364000.v5.5	Cre08.g364000.v5.5	Cre08.g364000.v5.5	Cre08.g364000.v5.5		https://phytozome-next.jgi.doe.gov/report/gene/Creinhardtii_v5_6/Cre08.g364000
Cre08.g364351.v5.5	Cre08.g364351	Protein of unknown function			Cre08.g364351.v5.5		Cre08.g364351.v5.5			https://phytozome-next.jgi.doe.gov/report/gene/Creinhardtii_v5_6/Cre08.g364351
Cre08.g365900.v5.5	Cre08.g365900	Stress-related chlorophyll a/b binding protein 1			Cre08.g365900.v5.5		Cre08.g365900.v5.5			https://phytozome-next.jgi.doe.gov/report/gene/Creinhardtii_v5_6/Cre08.g365900
Cre08.g365950.v5.5	Cre08.g365950	(1 of 3) PTHR22753//PTHR22753:SF1 - FAMILY NOT NAMED // TRANSMEMBRANE PROTEIN 68			Cre08.g365950.v5.5		Cre08.g365950.v5.5			https://phytozome-next.jgi.doe.gov/report/gene/Creinhardtii_v5_6/Cre08.g365950
Cre08.g367050.v5.5	Cre08.g367050				Cre08.g367050.v5.5		Cre08.g367050.v5.5			https://phytozome-next.jgi.doe.gov/report/gene/Creinhardtii_v5_6/Cre08.g367050
Cre08.g368250.v5.5	Cre08.g368250			Cre08.g368250.v5.5		Cre08.g368250.v5.5				https://phytozome-next.jgi.doe.gov/report/gene/Creinhardtii_v5_6/Cre08.g368250
Cre08.g368500.v5.5	Cre08.g368500	(1 of 1) K14838 - nucleolar protein 15 (NOP15)			Cre08.g368500.v5.5					https://phytozome-next.jgi.doe.gov/report/gene/Creinhardtii_v5_6/Cre08.g368500
Cre08.g368550.v5.5	Cre08.g368550	(1 of 96) PF01753 - MYND finger (zf-MYND)			Cre08.g368550.v5.5					https://phytozome-next.jgi.doe.gov/report/gene/Creinhardtii_v5_6/Cre08.g368550
Cre08.g368650.v5.5	Cre08.g368650				Cre08.g368650.v5.5		Cre08.g368650.v5.5			https://phytozome-next.jgi.doe.gov/report/gene/Creinhardtii_v5_6/Cre08.g368650
Cre08.g370200.v5.5	Cre08.g370200	(1 of 61) 2.1.1.43 - Histone-lysine N-methyltransferase / Protein-lysine N-methyltransferase			Cre08.g370200.v5.5		Cre08.g370200.v5.5			https://phytozome-next.jgi.doe.gov/report/gene/Creinhardtii_v5_6/Cre08.g370200
Cre08.g371500.v5.5	Cre08.g371500			Cre08.g371500.v5.5				Cre08.g371500.v5.5		https://phytozome-next.jgi.doe.gov/report/gene/Creinhardtii_v5_6/Cre08.g371500
Cre08.g371879.v5.5	Cre08.g371879				Cre08.g371879.v5.5		Cre08.g371879.v5.5			https://phytozome-next.jgi.doe.gov/report/gene/Creinhardtii_v5_6/Cre08.g371879
Cre08.g371918.v5.5	Cre08.g371918				Cre08.g371918.v5.5		Cre08.g371918.v5.5			https://phytozome-next.jgi.doe.gov/report/gene/Creinhardtii_v5_6/Cre08.g371918
Cre08.g372716.v5.5	Cre08.g372716	(1 of 100) PTHR12393:SF6 - SPHINGOMYELIN PHOSPHODIESTERASE 2			Cre08.g372716.v5.5					https://phytozome-next.jgi.doe.gov/report/gene/Creinhardtii_v5_6/Cre08.g372716
Cre08.g373345.v5.5	Cre08.g373345							Cre08.g373345.v5.5		https://phytozome-next.jgi.doe.gov/report/gene/Creinhardtii_v5_6/Cre08.g373345
Cre08.g373350.v5.5	Cre08.g373350	(1 of 121) 2.7.7.49 - RNA-directed DNA polymerase / Revertase			Cre08.g373350.v5.5					https://phytozome-next.jgi.doe.gov/report/gene/Creinhardtii_v5_6/Cre08.g373350
Cre08.g373367.v5.5	Cre08.g373367				Cre08.g373367.v5.5		Cre08.g373367.v5.5			https://phytozome-next.jgi.doe.gov/report/gene/Creinhardtii_v5_6/Cre08.g373367
Cre08.g373374.v5.5	Cre08.g373374				Cre08.g373374.v5.5					https://phytozome-next.jgi.doe.gov/report/gene/Creinhardtii_v5_6/Cre08.g373374
Cre08.g373400.v5.5	Cre08.g373400	Chlamydomonas-specific family U protein	Cre08.g373400.v5.5		Cre08.g373400.v5.5		Cre08.g373400.v5.5			https://phytozome-next.jgi.doe.gov/report/gene/Creinhardtii_v5_6/Cre08.g373400
Cre08.g374300.v5.5	Cre08.g374300	Conserved in the Green Lineage					Cre08.g374300.v5.5			https://phytozome-next.jgi.doe.gov/report/gene/Creinhardtii_v5_6/Cre08.g374300
Cre08.g374550.v5.5	Cre08.g374550	Putative ferredoxin		Cre08.g374550.v5.5				Cre08.g374550.v5.5		https://phytozome-next.jgi.doe.gov/report/gene/Creinhardtii_v5_6/Cre08.g374550
Cre08.g374600.v5.5	Cre08.g374600	(1 of 100) PTHR12393:SF6 - SPHINGOMYELIN PHOSPHODIESTERASE 2					Cre08.g374600.v5.5			https://phytozome-next.jgi.doe.gov/report/gene/Creinhardtii_v5_6/Cre08.g374600
Cre08.g379500.v5.5	Cre08.g379500	(1 of 55) 2.7.12.1 - Dual-specificity kinase		Cre08.g379500.v5.5		Cre08.g379500.v5.5		Cre08.g379500.v5.5		https://phytozome-next.jgi.doe.gov/report/gene/Creinhardtii_v5_6/Cre08.g379500
Cre08.g379750.v5.5	Cre08.g379750	(1 of 1) K19385 - transmembrane protein 216 (TMEM216)			Cre08.g379750.v5.5		Cre08.g379750.v5.5			https://phytozome-next.jgi.doe.gov/report/gene/Creinhardtii_v5_6/Cre08.g379750
Cre08.g379800.v5.5	Cre08.g379800	(1 of 4) PF00207 - Alpha-2-macroglobulin family (A2M)			Cre08.g379800.v5.5		Cre08.g379800.v5.5			https://phytozome-next.jgi.doe.gov/report/gene/Creinhardtii_v5_6/Cre08.g379800
Cre08.g380100.v5.5	Cre08.g380100							Cre08.g380100.v5.5		https://phytozome-next.jgi.doe.gov/report/gene/Creinhardtii_v5_6/Cre08.g380100
Cre08.g380151.v5.5	Cre08.g380151	(1 of 1) PF00628//PF15613//PF15614 - PHD-finger (PHD) // WSTF, HB1, Itc1p, MBD9 motif 2 (WHIM2) // WSTF, HB1, Itc1p, MBD9 motif 3 (WHIM3)			Cre08.g380151.v5.5		Cre08.g380151.v5.5			https://phytozome-next.jgi.doe.gov/report/gene/Creinhardtii_v5_6/Cre08.g380151
Cre08.g380201.v5.5	Cre08.g380201	Putative dehydroquinate dehydratase/shikimate:NADP oxidoreductase			Cre08.g380201.v5.5		Cre08.g380201.v5.5			https://phytozome-next.jgi.doe.gov/report/gene/Creinhardtii_v5_6/Cre08.g380201
Cre08.g381050.v5.5	Cre08.g381050	Cysteine endopeptidase			Cre08.g381050.v5.5		Cre08.g381050.v5.5			https://phytozome-next.jgi.doe.gov/report/gene/Creinhardtii_v5_6/Cre08.g381050
Cre08.g381650.v5.5	Cre08.g381650	(1 of 1) PTHR12265:SF0 - TRANSMEMBRANE PROTEIN 53			Cre08.g381650.v5.5		Cre08.g381650.v5.5			https://phytozome-next.jgi.doe.gov/report/gene/Creinhardtii_v5_6/Cre08.g381650
Cre08.g381702.v5.5	Cre08.g381702	(1 of 1) 1.2.1.79 - Succinate-semialdehyde dehydrogenase (NADP(+))			Cre08.g381702.v5.5		Cre08.g381702.v5.5			https://phytozome-next.jgi.doe.gov/report/gene/Creinhardtii_v5_6/Cre08.g381702
Cre08.g381750.v5.5	Cre08.g381750							Cre08.g381750.v5.5		https://phytozome-next.jgi.doe.gov/report/gene/Creinhardtii_v5_6/Cre08.g381750
Cre08.g382100.v5.5	Cre08.g382100	(1 of 4) PTHR11584//PTHR11584:SF377 - SERINE/THREONINE PROTEIN KINASE // SUBFAMILY NOT NAMED			Cre08.g382100.v5.5		Cre08.g382100.v5.5			https://phytozome-next.jgi.doe.gov/report/gene/Creinhardtii_v5_6/Cre08.g382100
Cre08.g382300.v5.5	Cre08.g382300	conserved protein required for cytochrome b6 assembly					Cre08.g382300.v5.5			https://phytozome-next.jgi.doe.gov/report/gene/Creinhardtii_v5_6/Cre08.g382300
Cre08.g382400.v5.5	Cre08.g382400				Cre08.g382400.v5.5		Cre08.g382400.v5.5			https://phytozome-next.jgi.doe.gov/report/gene/Creinhardtii_v5_6/Cre08.g382400
Cre08.g382450.v5.5	Cre08.g382450				Cre08.g382450.v5.5		Cre08.g382450.v5.5			https://phytozome-next.jgi.doe.gov/report/gene/Creinhardtii_v5_6/Cre08.g382450
Cre08.g382500.v5.5	Cre08.g382500	Cytosolic 80S ribosomal protein S25		Cre08.g382500.v5.5		Cre08.g382500.v5.5		Cre08.g382500.v5.5		https://phytozome-next.jgi.doe.gov/report/gene/Creinhardtii_v5_6/Cre08.g382500
Cre08.g382515.v5.5	Cre08.g382515	(1 of 1) PTHR22838//PTHR22838:SF0 - WD REPEAT PROTEIN 26-RELATED // WD REPEAT-CONTAINING PROTEIN 26			Cre08.g382515.v5.5		Cre08.g382515.v5.5	Cre08.g382515.v5.5		https://phytozome-next.jgi.doe.gov/report/gene/Creinhardtii_v5_6/Cre08.g382515
Cre08.g382530.v5.5	Cre08.g382530			Cre08.g382530.v5.5		Cre08.g382530.v5.5		Cre08.g382530.v5.5		https://phytozome-next.jgi.doe.gov/report/gene/Creinhardtii_v5_6/Cre08.g382530
Cre08.g382545.v5.5	Cre08.g382545	(1 of 1) PTHR33359//PTHR33359:SF1 - FAMILY NOT NAMED // MOLYBDOPTERIN SYNTHASE SULFUR CARRIER SUBUNIT			Cre08.g382545.v5.5		Cre08.g382545.v5.5			https://phytozome-next.jgi.doe.gov/report/gene/Creinhardtii_v5_6/Cre08.g382545
Cre08.g382750.v5.5	Cre08.g382750				Cre08.g382750.v5.5		Cre08.g382750.v5.5			https://phytozome-next.jgi.doe.gov/report/gene/Creinhardtii_v5_6/Cre08.g382750
Cre09.g386161.v5.5	Cre09.g386161	(1 of 13) PF05050 - Methyltransferase FkbM domain (Methyltransf_21)		Cre09.g386161.v5.5		Cre09.g386161.v5.5		Cre09.g386161.v5.5		https://phytozome-next.jgi.doe.gov/report/gene/Creinhardtii_v5_6/Cre09.g386161
Cre09.g386167.v5.5	Cre09.g386167			Cre09.g386167.v5.5		Cre09.g386167.v5.5		Cre09.g386167.v5.5		https://phytozome-next.jgi.doe.gov/report/gene/Creinhardtii_v5_6/Cre09.g386167
Cre09.g386173.v5.5	Cre09.g386173			Cre09.g386173.v5.5		Cre09.g386173.v5.5		Cre09.g386173.v5.5		https://phytozome-next.jgi.doe.gov/report/gene/Creinhardtii_v5_6/Cre09.g386173
Cre09.g386300.v5.5	Cre09.g386300	Probable transposon-derived protein of Chlamydomonas-Specific family B			Cre09.g386300.v5.5		Cre09.g386300.v5.5			https://phytozome-next.jgi.doe.gov/report/gene/Creinhardtii_v5_6/Cre09.g386300
Cre09.g386500.v5.5	Cre09.g386500			Cre09.g386500.v5.5		Cre09.g386500.v5.5		Cre09.g386500.v5.5		https://phytozome-next.jgi.doe.gov/report/gene/Creinhardtii_v5_6/Cre09.g386500
Cre09.g386600.v5.5	Cre09.g386600			Cre09.g386600.v5.5		Cre09.g386600.v5.5		Cre09.g386600.v5.5		https://phytozome-next.jgi.doe.gov/report/gene/Creinhardtii_v5_6/Cre09.g386600
Cre09.g386700.v5.5	Cre09.g386700	Kinesin motor protein		Cre09.g386700.v5.5		Cre09.g386700.v5.5		Cre09.g386700.v5.5		https://phytozome-next.jgi.doe.gov/report/gene/Creinhardtii_v5_6/Cre09.g386700
Cre09.g386730.v5.5	Cre09.g386730			Cre09.g386730.v5.5		Cre09.g386730.v5.5		Cre09.g386730.v5.5		https://phytozome-next.jgi.doe.gov/report/gene/Creinhardtii_v5_6/Cre09.g386730
Cre09.g386731.v5.5	Cre09.g386731	(1 of 2) K13095 - splicing factor 1 (SF1)		Cre09.g386731.v5.5		Cre09.g386731.v5.5		Cre09.g386731.v5.5		https://phytozome-next.jgi.doe.gov/report/gene/Creinhardtii_v5_6/Cre09.g386731
Cre09.g386733.v5.5	Cre09.g386733	(1 of 96) 3.6.4.13 - RNA helicase		Cre09.g386733.v5.5		Cre09.g386733.v5.5		Cre09.g386733.v5.5		https://phytozome-next.jgi.doe.gov/report/gene/Creinhardtii_v5_6/Cre09.g386733
Cre09.g386739.v5.5	Cre09.g386739				Cre09.g386739.v5.5		Cre09.g386739.v5.5			https://phytozome-next.jgi.doe.gov/report/gene/Creinhardtii_v5_6/Cre09.g386739
Cre09.g386743.v5.5	Cre09.g386743	(1 of 1) 2.1.1.238 - Mycinamicin VI 2''-O-methyltransferase		Cre09.g386743.v5.5		Cre09.g386743.v5.5		Cre09.g386743.v5.5		https://phytozome-next.jgi.doe.gov/report/gene/Creinhardtii_v5_6/Cre09.g386743
Cre09.g386753.v5.5	Cre09.g386753	(1 of 1) PF04689 - DNA binding protein S1FA (S1FA)			Cre09.g386753.v5.5		Cre09.g386753.v5.5			https://phytozome-next.jgi.doe.gov/report/gene/Creinhardtii_v5_6/Cre09.g386753
Cre09.g386754.v5.5	Cre09.g386754	(1 of 7) PF13578 - Methyltransferase domain (Methyltransf_24)			Cre09.g386754.v5.5		Cre09.g386754.v5.5			https://phytozome-next.jgi.doe.gov/report/gene/Creinhardtii_v5_6/Cre09.g386754
Cre09.g386756.v5.5	Cre09.g386756	(1 of 13) PF05050 - Methyltransferase FkbM domain (Methyltransf_21)			Cre09.g386756.v5.5		Cre09.g386756.v5.5			https://phytozome-next.jgi.doe.gov/report/gene/Creinhardtii_v5_6/Cre09.g386756
Cre09.g386757.v5.5	Cre09.g386757				Cre09.g386757.v5.5		Cre09.g386757.v5.5			https://phytozome-next.jgi.doe.gov/report/gene/Creinhardtii_v5_6/Cre09.g386757
Cre09.g386800.v5.5	Cre09.g386800			Cre09.g386800.v5.5		Cre09.g386800.v5.5		Cre09.g386800.v5.5		https://phytozome-next.jgi.doe.gov/report/gene/Creinhardtii_v5_6/Cre09.g386800
Cre09.g386838.v5.5	Cre09.g386838			Cre09.g386838.v5.5	Cre09.g386838.v5.5	Cre09.g386838.v5.5	Cre09.g386838.v5.5	Cre09.g386838.v5.5		https://phytozome-next.jgi.doe.gov/report/gene/Creinhardtii_v5_6/Cre09.g386838
Cre09.g387134.v5.5	Cre09.g387134	(1 of 4) PTHR14289 - F-BOX ONLY PROTEIN 3			Cre09.g387134.v5.5		Cre09.g387134.v5.5			https://phytozome-next.jgi.doe.gov/report/gene/Creinhardtii_v5_6/Cre09.g387134
Cre09.g387200.v5.5	Cre09.g387200	Adenylate/guanylate cyclase		Cre09.g387200.v5.5		Cre09.g387200.v5.5		Cre09.g387200.v5.5		https://phytozome-next.jgi.doe.gov/report/gene/Creinhardtii_v5_6/Cre09.g387200
Cre09.g387502.v5.5	Cre09.g387502				Cre09.g387502.v5.5		Cre09.g387502.v5.5			https://phytozome-next.jgi.doe.gov/report/gene/Creinhardtii_v5_6/Cre09.g387502
Cre09.g387949.v5.5	Cre09.g387949			Cre09.g387949.v5.5		Cre09.g387949.v5.5		Cre09.g387949.v5.5		https://phytozome-next.jgi.doe.gov/report/gene/Creinhardtii_v5_6/Cre09.g387949
Cre09.g388060.v5.5	Cre09.g388060	violaxanthin de-epoxidase related, chloroplast			Cre09.g388060.v5.5		Cre09.g388060.v5.5			https://phytozome-next.jgi.doe.gov/report/gene/Creinhardtii_v5_6/Cre09.g388060
Cre09.g388353.v5.5	Cre09.g388353	Pherophorin-chlamydomonas homolog 34			Cre09.g388353.v5.5		Cre09.g388353.v5.5			https://phytozome-next.jgi.doe.gov/report/gene/Creinhardtii_v5_6/Cre09.g388353
Cre09.g388650.v5.5	Cre09.g388650	Adenylate/guanylate cyclase		Cre09.g388650.v5.5		Cre09.g388650.v5.5				https://phytozome-next.jgi.doe.gov/report/gene/Creinhardtii_v5_6/Cre09.g388650
Cre09.g389050.v5.5	Cre09.g389050	Membrane-associated hydroxyproline-rich glycoprotein 4			Cre09.g389050.v5.5		Cre09.g389050.v5.5			https://phytozome-next.jgi.doe.gov/report/gene/Creinhardtii_v5_6/Cre09.g389050
Cre09.g389282.v5.5	Cre09.g389282	Coiled-Coil Flagellar Associated Protein 114			Cre09.g389282.v5.5		Cre09.g389282.v5.5			https://phytozome-next.jgi.doe.gov/report/gene/Creinhardtii_v5_6/Cre09.g389282
Cre09.g390097.v5.5	Cre09.g390097	(1 of 104) 2.7.11.25 - Mitogen-activated protein kinase kinase kinase / MLTK	Cre09.g390097.v5.5		Cre09.g390097.v5.5		Cre09.g390097.v5.5			https://phytozome-next.jgi.doe.gov/report/gene/Creinhardtii_v5_6/Cre09.g390097
Cre09.g390400.v5.5	Cre09.g390400			Cre09.g390400.v5.5		Cre09.g390400.v5.5		Cre09.g390400.v5.5		https://phytozome-next.jgi.doe.gov/report/gene/Creinhardtii_v5_6/Cre09.g390400
Cre09.g390467.v5.5	Cre09.g390467	Conserved in the Green Lineage		Cre09.g390467.v5.5		Cre09.g390467.v5.5		Cre09.g390467.v5.5		https://phytozome-next.jgi.doe.gov/report/gene/Creinhardtii_v5_6/Cre09.g390467
Cre09.g390500.v5.5	Cre09.g390500				Cre09.g390500.v5.5		Cre09.g390500.v5.5			https://phytozome-next.jgi.doe.gov/report/gene/Creinhardtii_v5_6/Cre09.g390500
Cre09.g390504.v5.5	Cre09.g390504			Cre09.g390504.v5.5		Cre09.g390504.v5.5		Cre09.g390504.v5.5		https://phytozome-next.jgi.doe.gov/report/gene/Creinhardtii_v5_6/Cre09.g390504
Cre09.g390600.v5.5	Cre09.g390600	Phosphoprotein phosphatase 2C-related		Cre09.g390600.v5.5		Cre09.g390600.v5.5		Cre09.g390600.v5.5		https://phytozome-next.jgi.doe.gov/report/gene/Creinhardtii_v5_6/Cre09.g390600
Cre09.g391500.v5.5	Cre09.g391500	Autophagy related			Cre09.g391500.v5.5		Cre09.g391500.v5.5			https://phytozome-next.jgi.doe.gov/report/gene/Creinhardtii_v5_6/Cre09.g391500
Cre09.g391615.v5.5	Cre09.g391615				Cre09.g391615.v5.5		Cre09.g391615.v5.5			https://phytozome-next.jgi.doe.gov/report/gene/Creinhardtii_v5_6/Cre09.g391615
Cre09.g391726.v5.5	Cre09.g391726				Cre09.g391726.v5.5		Cre09.g391726.v5.5			https://phytozome-next.jgi.doe.gov/report/gene/Creinhardtii_v5_6/Cre09.g391726
Cre09.g391912.v5.5	Cre09.g391912							Cre09.g391912.v5.5		https://phytozome-next.jgi.doe.gov/report/gene/Creinhardtii_v5_6/Cre09.g391912
Cre09.g392251.v5.5	Cre09.g392251	(1 of 24) 2.7.7.6 - DNA-directed RNA polymerase / RNA polymerase III			Cre09.g392251.v5.5		Cre09.g392251.v5.5			https://phytozome-next.jgi.doe.gov/report/gene/Creinhardtii_v5_6/Cre09.g392251
Cre09.g392692.v5.5	Cre09.g392692	Mago nashi component of the Exon Junction Complex			Cre09.g392692.v5.5		Cre09.g392692.v5.5			https://phytozome-next.jgi.doe.gov/report/gene/Creinhardtii_v5_6/Cre09.g392692
Cre09.g392729.v5.5	Cre09.g392729	(1 of 2) 2.1.2.9 - Methionyl-tRNA formyltransferase / transformylase			Cre09.g392729.v5.5		Cre09.g392729.v5.5			https://phytozome-next.jgi.doe.gov/report/gene/Creinhardtii_v5_6/Cre09.g392729
Cre09.g392840.v5.5	Cre09.g392840				Cre09.g392840.v5.5		Cre09.g392840.v5.5			https://phytozome-next.jgi.doe.gov/report/gene/Creinhardtii_v5_6/Cre09.g392840
Cre09.g393650.v5.5	Cre09.g393650	(1 of 1) PF00069//PF01590 - Protein kinase domain (Pkinase) // GAF domain (GAF)		Cre09.g393650.v5.5		Cre09.g393650.v5.5		Cre09.g393650.v5.5		https://phytozome-next.jgi.doe.gov/report/gene/Creinhardtii_v5_6/Cre09.g393650
Cre09.g394000.v5.5	Cre09.g394000						Cre09.g394000.v5.5			https://phytozome-next.jgi.doe.gov/report/gene/Creinhardtii_v5_6/Cre09.g394000
Cre09.g394550.v5.5	Cre09.g394550	ribose-phosphate pyrophosphokinase			Cre09.g394550.v5.5		Cre09.g394550.v5.5			https://phytozome-next.jgi.doe.gov/report/gene/Creinhardtii_v5_6/Cre09.g394550
Cre09.g394600.v5.5	Cre09.g394600	(1 of 100) PTHR12393:SF6 - SPHINGOMYELIN PHOSPHODIESTERASE 2			Cre09.g394600.v5.5					https://phytozome-next.jgi.doe.gov/report/gene/Creinhardtii_v5_6/Cre09.g394600
Cre09.g395139.v5.5	Cre09.g395139	(1 of 2) PTHR10283:SF21 - ARSENICAL PUMP MEMBRANE PROTEIN				Cre09.g395139.v5.5				https://phytozome-next.jgi.doe.gov/report/gene/Creinhardtii_v5_6/Cre09.g395139
Cre09.g395176.v5.5	Cre09.g395176					Cre09.g395176.v5.5				https://phytozome-next.jgi.doe.gov/report/gene/Creinhardtii_v5_6/Cre09.g395176
Cre09.g395500.v5.5	Cre09.g395500	Dynein assembly factor HEATR2			Cre09.g395500.v5.5		Cre09.g395500.v5.5			https://phytozome-next.jgi.doe.gov/report/gene/Creinhardtii_v5_6/Cre09.g395500
Cre09.g395750.v5.5	Cre09.g395750	(1 of 4) 3.6.3.43 - Peptide-transporting ATPase			Cre09.g395750.v5.5					https://phytozome-next.jgi.doe.gov/report/gene/Creinhardtii_v5_6/Cre09.g395750
Cre09.g395800.v5.5	Cre09.g395800	(1 of 1) PTHR12857:SF0 - UPF0587 PROTEIN C1ORF123			Cre09.g395800.v5.5					https://phytozome-next.jgi.doe.gov/report/gene/Creinhardtii_v5_6/Cre09.g395800
Cre09.g395900.v5.5	Cre09.g395900	Chlamydomonas-specific family protein			Cre09.g395900.v5.5		Cre09.g395900.v5.5			https://phytozome-next.jgi.doe.gov/report/gene/Creinhardtii_v5_6/Cre09.g395900
Cre09.g396401.v5.5	Cre09.g396401	S-adenosyl-L-methionine-dependent uroporphyrinogen III methyltransferase					Cre09.g396401.v5.5			https://phytozome-next.jgi.doe.gov/report/gene/Creinhardtii_v5_6/Cre09.g396401
Cre09.g396650.v5.5	Cre09.g396650	Phosphate acetyltransferase		Cre09.g396650.v5.5		Cre09.g396650.v5.5		Cre09.g396650.v5.5		https://phytozome-next.jgi.doe.gov/report/gene/Creinhardtii_v5_6/Cre09.g396650
Cre09.g396846.v5.5	Cre09.g396846	(1 of 2) PTHR22957:SF148 - RE26521P		Cre09.g396846.v5.5						https://phytozome-next.jgi.doe.gov/report/gene/Creinhardtii_v5_6/Cre09.g396846
Cre09.g397052.v5.5	Cre09.g397052				Cre09.g397052.v5.5		Cre09.g397052.v5.5			https://phytozome-next.jgi.doe.gov/report/gene/Creinhardtii_v5_6/Cre09.g397052
Cre09.g397327.v5.5	Cre09.g397327	(1 of 1) PTHR11139//PTHR11139:SF68 - ATAXIA TELANGIECTASIA MUTATED ATM -RELATED // DNA-DEPENDENT PROTEIN KINASE CATALYTIC SUBUNIT		Cre09.g397327.v5.5						https://phytozome-next.jgi.doe.gov/report/gene/Creinhardtii_v5_6/Cre09.g397327
Cre09.g397475.v5.5	Cre09.g397475	(1 of 41) PF00249 - Myb-like DNA-binding domain (Myb_DNA-binding)			Cre09.g397475.v5.5		Cre09.g397475.v5.5			https://phytozome-next.jgi.doe.gov/report/gene/Creinhardtii_v5_6/Cre09.g397475
Cre09.g397700.v5.5	Cre09.g397700			Cre09.g397700.v5.5		Cre09.g397700.v5.5		Cre09.g397700.v5.5		https://phytozome-next.jgi.doe.gov/report/gene/Creinhardtii_v5_6/Cre09.g397700
Cre09.g397734.v5.5	Cre09.g397734	(1 of 2) K07424 - cytochrome P450, family 3, subfamily A (CYP3A)			Cre09.g397734.v5.5		Cre09.g397734.v5.5			https://phytozome-next.jgi.doe.gov/report/gene/Creinhardtii_v5_6/Cre09.g397734
Cre09.g397771.v5.5	Cre09.g397771	OctotricoPeptide Repeat Protein			Cre09.g397771.v5.5		Cre09.g397771.v5.5			https://phytozome-next.jgi.doe.gov/report/gene/Creinhardtii_v5_6/Cre09.g397771
Cre09.g397845.v5.5	Cre09.g397845	(1 of 1) K08736 - DNA mismatch repair protein MSH3 (MSH3)			Cre09.g397845.v5.5		Cre09.g397845.v5.5			https://phytozome-next.jgi.doe.gov/report/gene/Creinhardtii_v5_6/Cre09.g397845
Cre09.g398438.v5.5	Cre09.g398438				Cre09.g398438.v5.5		Cre09.g398438.v5.5			https://phytozome-next.jgi.doe.gov/report/gene/Creinhardtii_v5_6/Cre09.g398438
Cre09.g398556.v5.5	Cre09.g398556			Cre09.g398556.v5.5		Cre09.g398556.v5.5		Cre09.g398556.v5.5		https://phytozome-next.jgi.doe.gov/report/gene/Creinhardtii_v5_6/Cre09.g398556
Cre09.g398983.v5.5	Cre09.g398983			Cre09.g398983.v5.5						https://phytozome-next.jgi.doe.gov/report/gene/Creinhardtii_v5_6/Cre09.g398983
Cre09.g399400.v5.5	Cre09.g399400	Lipase-Domain Containing Flagellar Associated Protein 199		Cre09.g399400.v5.5		Cre09.g399400.v5.5		Cre09.g399400.v5.5		https://phytozome-next.jgi.doe.gov/report/gene/Creinhardtii_v5_6/Cre09.g399400
Cre09.g399775.v5.5	Cre09.g399775	(1 of 121) 2.7.7.49 - RNA-directed DNA polymerase / Revertase			Cre09.g399775.v5.5		Cre09.g399775.v5.5			https://phytozome-next.jgi.doe.gov/report/gene/Creinhardtii_v5_6/Cre09.g399775
Cre09.g399900.v5.5	Cre09.g399900				Cre09.g399900.v5.5		Cre09.g399900.v5.5			https://phytozome-next.jgi.doe.gov/report/gene/Creinhardtii_v5_6/Cre09.g399900
Cre09.g399908.v5.5	Cre09.g399908			Cre09.g399908.v5.5		Cre09.g399908.v5.5		Cre09.g399908.v5.5		https://phytozome-next.jgi.doe.gov/report/gene/Creinhardtii_v5_6/Cre09.g399908
Cre09.g399909.v5.5	Cre09.g399909			Cre09.g399909.v5.5		Cre09.g399909.v5.5		Cre09.g399909.v5.5		https://phytozome-next.jgi.doe.gov/report/gene/Creinhardtii_v5_6/Cre09.g399909
Cre09.g399950.v5.5	Cre09.g399950				Cre09.g399950.v5.5		Cre09.g399950.v5.5			https://phytozome-next.jgi.doe.gov/report/gene/Creinhardtii_v5_6/Cre09.g399950
Cre09.g400000.v5.5	Cre09.g400000				Cre09.g400000.v5.5		Cre09.g400000.v5.5			https://phytozome-next.jgi.doe.gov/report/gene/Creinhardtii_v5_6/Cre09.g400000
Cre09.g400034.v5.5	Cre09.g400034	(1 of 121) 2.7.7.49 - RNA-directed DNA polymerase / Revertase			Cre09.g400034.v5.5					https://phytozome-next.jgi.doe.gov/report/gene/Creinhardtii_v5_6/Cre09.g400034
Cre09.g400050.v5.5	Cre09.g400050			Cre09.g400050.v5.5						https://phytozome-next.jgi.doe.gov/report/gene/Creinhardtii_v5_6/Cre09.g400050
Cre09.g400650.v5.5	Cre09.g400650	Cytosolic 80S ribosomal protein S6			Cre09.g400650.v5.5					https://phytozome-next.jgi.doe.gov/report/gene/Creinhardtii_v5_6/Cre09.g400650
Cre09.g400849.v5.5	Cre09.g400849	(1 of 49) 2.7.10.2 - Non-specific protein-tyrosine kinase / Cytoplasmic protein tyrosine kinase			Cre09.g400849.v5.5		Cre09.g400849.v5.5			https://phytozome-next.jgi.doe.gov/report/gene/Creinhardtii_v5_6/Cre09.g400849
Cre09.g401108.v5.5	Cre09.g401108				Cre09.g401108.v5.5		Cre09.g401108.v5.5			https://phytozome-next.jgi.doe.gov/report/gene/Creinhardtii_v5_6/Cre09.g401108
Cre09.g401367.v5.5	Cre09.g401367	(1 of 1) PTHR15189//PTHR15189:SF7 - FAMILY NOT NAMED // BRCA1-A COMPLEX SUBUNIT BRE	Cre09.g401367.v5.5		Cre09.g401367.v5.5		Cre09.g401367.v5.5			https://phytozome-next.jgi.doe.gov/report/gene/Creinhardtii_v5_6/Cre09.g401367
Cre09.g401552.v5.5	Cre09.g401552	(1 of 1) PTHR13244//PTHR32523//PTHR32523:SF8 - ZINC FINGER MYND DOMAIN CONTAINING PROTEIN 10 // FAMILY NOT NAMED // PHYTOL KINASE 1, CHLOROPLASTIC						Cre09.g401552.v5.5		https://phytozome-next.jgi.doe.gov/report/gene/Creinhardtii_v5_6/Cre09.g401552
Cre09.g401800.v5.5	Cre09.g401800	(1 of 17) PTHR26392 - MITOGEN-ACTIVATED PROTEIN KINASE KINASE KINASE 7-RELATED			Cre09.g401800.v5.5		Cre09.g401800.v5.5			https://phytozome-next.jgi.doe.gov/report/gene/Creinhardtii_v5_6/Cre09.g401800
Cre09.g402071.v5.5	Cre09.g402071				Cre09.g402071.v5.5		Cre09.g402071.v5.5			https://phytozome-next.jgi.doe.gov/report/gene/Creinhardtii_v5_6/Cre09.g402071
Cre09.g402108.v5.5	Cre09.g402108	Piezo R-Ras-binding domain membrane protein			Cre09.g402108.v5.5		Cre09.g402108.v5.5			https://phytozome-next.jgi.doe.gov/report/gene/Creinhardtii_v5_6/Cre09.g402108
Cre09.g402145.v5.5	Cre09.g402145				Cre09.g402145.v5.5		Cre09.g402145.v5.5			https://phytozome-next.jgi.doe.gov/report/gene/Creinhardtii_v5_6/Cre09.g402145
Cre09.g402150.v5.5	Cre09.g402150	(1 of 2) 1.5.1.3 - Dihydrofolate reductase / Tetrahydrofolate dehydrogenase			Cre09.g402150.v5.5		Cre09.g402150.v5.5			https://phytozome-next.jgi.doe.gov/report/gene/Creinhardtii_v5_6/Cre09.g402150
Cre09.g402293.v5.5	Cre09.g402293			Cre09.g402293.v5.5		Cre09.g402293.v5.5		Cre09.g402293.v5.5		https://phytozome-next.jgi.doe.gov/report/gene/Creinhardtii_v5_6/Cre09.g402293
Cre09.g402450.v5.5	Cre09.g402450	(1 of 1) 3.6.4.8 - Proteasome ATPase / RP triple-A protein			Cre09.g402450.v5.5		Cre09.g402450.v5.5			https://phytozome-next.jgi.doe.gov/report/gene/Creinhardtii_v5_6/Cre09.g402450
Cre09.g402552.v5.5	Cre09.g402552	NADH:ubiquinone oxidoreductase ND4L subunit					Cre09.g402552.v5.5			https://phytozome-next.jgi.doe.gov/report/gene/Creinhardtii_v5_6/Cre09.g402552
Cre09.g402589.v5.5	Cre09.g402589	(1 of 25) PTHR11017//PTHR11017:SF145 - LEUCINE-RICH REPEAT-CONTAINING PROTEIN // SUBFAMILY NOT NAMED					Cre09.g402589.v5.5			https://phytozome-next.jgi.doe.gov/report/gene/Creinhardtii_v5_6/Cre09.g402589
Cre09.g402812.v5.5	Cre09.g402812				Cre09.g402812.v5.5		Cre09.g402812.v5.5			https://phytozome-next.jgi.doe.gov/report/gene/Creinhardtii_v5_6/Cre09.g402812
Cre09.g402849.v5.5	Cre09.g402849				Cre09.g402849.v5.5		Cre09.g402849.v5.5			https://phytozome-next.jgi.doe.gov/report/gene/Creinhardtii_v5_6/Cre09.g402849
Cre09.g403400.v5.5	Cre09.g403400	(1 of 2) PF13637//PF13920 - Ankyrin repeats (many copies) (Ank_4) // Zinc finger, C3HC4 type (RING finger) (zf-C3HC4_3)			Cre09.g403400.v5.5					https://phytozome-next.jgi.doe.gov/report/gene/Creinhardtii_v5_6/Cre09.g403400
Cre09.g403450.v5.5	Cre09.g403450	(1 of 8) PF12796//PF13920 - Ankyrin repeats (3 copies) (Ank_2) // Zinc finger, C3HC4 type (RING finger) (zf-C3HC4_3)			Cre09.g403450.v5.5					https://phytozome-next.jgi.doe.gov/report/gene/Creinhardtii_v5_6/Cre09.g403450
Cre09.g403650.v5.5	Cre09.g403650	(1 of 1) KOG0198//KOG0581//KOG0583//KOG0598 - MEKK and related serine/threonine protein kinases // Mitogen-activated protein kinase kinase (MAP2K) // Serine/threonine protein kinase // Ribosomal protein S6 kinase and related proteins		Cre09.g403650.v5.5	Cre09.g403650.v5.5	Cre09.g403650.v5.5	Cre09.g403650.v5.5	Cre09.g403650.v5.5		https://phytozome-next.jgi.doe.gov/report/gene/Creinhardtii_v5_6/Cre09.g403650
Cre09.g403700.v5.5	Cre09.g403700			Cre09.g403700.v5.5		Cre09.g403700.v5.5				https://phytozome-next.jgi.doe.gov/report/gene/Creinhardtii_v5_6/Cre09.g403700
Cre09.g404850.v5.5	Cre09.g404850				Cre09.g404850.v5.5		Cre09.g404850.v5.5			https://phytozome-next.jgi.doe.gov/report/gene/Creinhardtii_v5_6/Cre09.g404850
Cre09.g405650.v5.5	Cre09.g405650	(1 of 1) PTHR12794:SF0 - GEM-ASSOCIATED PROTEIN 2					Cre09.g405650.v5.5			https://phytozome-next.jgi.doe.gov/report/gene/Creinhardtii_v5_6/Cre09.g405650
Cre09.g405701.v5.5	Cre09.g405701						Cre09.g405701.v5.5			https://phytozome-next.jgi.doe.gov/report/gene/Creinhardtii_v5_6/Cre09.g405701
Cre09.g405776.v5.5	Cre09.g405776			Cre09.g405776.v5.5				Cre09.g405776.v5.5		https://phytozome-next.jgi.doe.gov/report/gene/Creinhardtii_v5_6/Cre09.g405776
Cre09.g406350.v5.5	Cre09.g406350	(1 of 1) K15287 - solute carrier family 35, member F1/2 (SLC35F1_2)		Cre09.g406350.v5.5		Cre09.g406350.v5.5				https://phytozome-next.jgi.doe.gov/report/gene/Creinhardtii_v5_6/Cre09.g406350
Cre09.g406600.v5.5	Cre09.g406600		Cre09.g406600.v5.5		Cre09.g406600.v5.5		Cre09.g406600.v5.5			https://phytozome-next.jgi.doe.gov/report/gene/Creinhardtii_v5_6/Cre09.g406600
Cre09.g406625.v5.5	Cre09.g406625			Cre09.g406625.v5.5		Cre09.g406625.v5.5		Cre09.g406625.v5.5		https://phytozome-next.jgi.doe.gov/report/gene/Creinhardtii_v5_6/Cre09.g406625
Cre09.g406900.v5.5	Cre09.g406900							Cre09.g406900.v5.5		https://phytozome-next.jgi.doe.gov/report/gene/Creinhardtii_v5_6/Cre09.g406900
Cre09.g408300.v5.5	Cre09.g408300			Cre09.g408300.v5.5		Cre09.g408300.v5.5		Cre09.g408300.v5.5		https://phytozome-next.jgi.doe.gov/report/gene/Creinhardtii_v5_6/Cre09.g408300
Cre09.g408400.v5.5	Cre09.g408400	Triose phosphate transporter		Cre09.g408400.v5.5		Cre09.g408400.v5.5		Cre09.g408400.v5.5		https://phytozome-next.jgi.doe.gov/report/gene/Creinhardtii_v5_6/Cre09.g408400
Cre09.g408851.v5.5	Cre09.g408851	(1 of 1) PTHR10804//PTHR10804:SF87//PTHR10804:SF90 - PROTEASE FAMILY M24 METHIONYL AMINOPEPTIDASE, AMINOPEPTIDASE P // XAA-PRO AMINOPEPTIDASE 1 // SUBFAMILY NOT NAMED		Cre09.g408851.v5.5		Cre09.g408851.v5.5		Cre09.g408851.v5.5		https://phytozome-next.jgi.doe.gov/report/gene/Creinhardtii_v5_6/Cre09.g408851
Cre09.g409150.v5.5	Cre09.g409150	Ubiquinol:cytochrome c oxidoreductase 10 kDa subunit			Cre09.g409150.v5.5		Cre09.g409150.v5.5			https://phytozome-next.jgi.doe.gov/report/gene/Creinhardtii_v5_6/Cre09.g409150
Cre09.g409700.v5.5	Cre09.g409700				Cre09.g409700.v5.5					https://phytozome-next.jgi.doe.gov/report/gene/Creinhardtii_v5_6/Cre09.g409700
Cre09.g410150.v5.5	Cre09.g410150			Cre09.g410150.v5.5		Cre09.g410150.v5.5		Cre09.g410150.v5.5		https://phytozome-next.jgi.doe.gov/report/gene/Creinhardtii_v5_6/Cre09.g410150
Cre09.g410700.v5.5	Cre09.g410700	NADP-Malate Dehydrogenase			Cre09.g410700.v5.5		Cre09.g410700.v5.5			https://phytozome-next.jgi.doe.gov/report/gene/Creinhardtii_v5_6/Cre09.g410700
Cre09.g410750.v5.5	Cre09.g410750	Nitrite reductase (NII1)		Cre09.g410750.v5.5		Cre09.g410750.v5.5		Cre09.g410750.v5.5		https://phytozome-next.jgi.doe.gov/report/gene/Creinhardtii_v5_6/Cre09.g410750
Cre09.g410800.v5.5	Cre09.g410800	High affinity nitrate transporter		Cre09.g410800.v5.5		Cre09.g410800.v5.5		Cre09.g410800.v5.5		https://phytozome-next.jgi.doe.gov/report/gene/Creinhardtii_v5_6/Cre09.g410800
Cre09.g411400.v5.5	Cre09.g411400				Cre09.g411400.v5.5		Cre09.g411400.v5.5			https://phytozome-next.jgi.doe.gov/report/gene/Creinhardtii_v5_6/Cre09.g411400
Cre09.g411633.v5.5	Cre09.g411633	(1 of 4) PF02135 - TAZ zinc finger (zf-TAZ)			Cre09.g411633.v5.5		Cre09.g411633.v5.5			https://phytozome-next.jgi.doe.gov/report/gene/Creinhardtii_v5_6/Cre09.g411633
Cre09.g412500.v5.5	Cre09.g412500			Cre09.g412500.v5.5		Cre09.g412500.v5.5		Cre09.g412500.v5.5		https://phytozome-next.jgi.doe.gov/report/gene/Creinhardtii_v5_6/Cre09.g412500
Cre09.g413150.v5.5	Cre09.g413150			Cre09.g413150.v5.5				Cre09.g413150.v5.5		https://phytozome-next.jgi.doe.gov/report/gene/Creinhardtii_v5_6/Cre09.g413150
Cre09.g413200.v5.5	Cre09.g413200	Serine/threonine protein kinase		Cre09.g413200.v5.5	Cre09.g413200.v5.5	Cre09.g413200.v5.5		Cre09.g413200.v5.5		https://phytozome-next.jgi.doe.gov/report/gene/Creinhardtii_v5_6/Cre09.g413200
Cre09.g413250.v5.5	Cre09.g413250	GT90 family protein 15		Cre09.g413250.v5.5	Cre09.g413250.v5.5	Cre09.g413250.v5.5		Cre09.g413250.v5.5		https://phytozome-next.jgi.doe.gov/report/gene/Creinhardtii_v5_6/Cre09.g413250
Cre09.g414650.v5.5	Cre09.g414650	(1 of 18) K08824 - cyclin-dependent kinase-like [EC:2.7.11.22] (CDKL)		Cre09.g414650.v5.5		Cre09.g414650.v5.5		Cre09.g414650.v5.5		https://phytozome-next.jgi.doe.gov/report/gene/Creinhardtii_v5_6/Cre09.g414650
Cre09.g414700.v5.5	Cre09.g414700			Cre09.g414700.v5.5	Cre09.g414700.v5.5	Cre09.g414700.v5.5	Cre09.g414700.v5.5	Cre09.g414700.v5.5		https://phytozome-next.jgi.doe.gov/report/gene/Creinhardtii_v5_6/Cre09.g414700
Cre09.g415350.v5.5	Cre09.g415350				Cre09.g415350.v5.5		Cre09.g415350.v5.5			https://phytozome-next.jgi.doe.gov/report/gene/Creinhardtii_v5_6/Cre09.g415350
Cre09.g415750.v5.5	Cre09.g415750	General substrate transporter, major facilitator superfamily		Cre09.g415750.v5.5		Cre09.g415750.v5.5		Cre09.g415750.v5.5		https://phytozome-next.jgi.doe.gov/report/gene/Creinhardtii_v5_6/Cre09.g415750
Cre09.g416250.v5.5	Cre09.g416250	Myosin heavy chain, class VIII		Cre09.g416250.v5.5		Cre09.g416250.v5.5		Cre09.g416250.v5.5		https://phytozome-next.jgi.doe.gov/report/gene/Creinhardtii_v5_6/Cre09.g416250
Cre09.g416583.v5.5	Cre09.g416583	(1 of 47) PF07282 - Putative transposase DNA-binding domain (OrfB_Zn_ribbon)		Cre09.g416583.v5.5		Cre09.g416583.v5.5		Cre09.g416583.v5.5		https://phytozome-next.jgi.doe.gov/report/gene/Creinhardtii_v5_6/Cre09.g416583
Cre09.g416616.v5.5	Cre09.g416616			Cre09.g416616.v5.5		Cre09.g416616.v5.5		Cre09.g416616.v5.5		https://phytozome-next.jgi.doe.gov/report/gene/Creinhardtii_v5_6/Cre09.g416616
Cre09.g416750.v5.5	Cre09.g416750	T-complex protein 1, beta subunit		Cre09.g416750.v5.5		Cre09.g416750.v5.5		Cre09.g416750.v5.5		https://phytozome-next.jgi.doe.gov/report/gene/Creinhardtii_v5_6/Cre09.g416750
Cre09.g417350.v5.5	Cre09.g417350	Macrocin O-methyltransferase						Cre09.g417350.v5.5		https://phytozome-next.jgi.doe.gov/report/gene/Creinhardtii_v5_6/Cre09.g417350
Cre10.g419400.v5.5	Cre10.g419400			Cre10.g419400.v5.5		Cre10.g419400.v5.5				https://phytozome-next.jgi.doe.gov/report/gene/Creinhardtii_v5_6/Cre10.g419400
Cre10.g419550.v5.5	Cre10.g419550	(1 of 2) PTHR28141//PTHR28141:SF1 - FAMILY NOT NAMED // 2',3'-CYCLIC-NUCLEOTIDE 3'-PHOSPHODIESTERASE			Cre10.g419550.v5.5		Cre10.g419550.v5.5			https://phytozome-next.jgi.doe.gov/report/gene/Creinhardtii_v5_6/Cre10.g419550
Cre10.g420561.v5.5	Cre10.g420561	Pectin-lyase-like					Cre10.g420561.v5.5			https://phytozome-next.jgi.doe.gov/report/gene/Creinhardtii_v5_6/Cre10.g420561
Cre10.g421050.v5.5	Cre10.g421050	(1 of 7) 2.7.10.1 - Receptor protein-tyrosine kinase / Receptor protein tyrosine kinase			Cre10.g421050.v5.5		Cre10.g421050.v5.5			https://phytozome-next.jgi.doe.gov/report/gene/Creinhardtii_v5_6/Cre10.g421050
Cre10.g421079.v5.5	Cre10.g421079				Cre10.g421079.v5.5		Cre10.g421079.v5.5			https://phytozome-next.jgi.doe.gov/report/gene/Creinhardtii_v5_6/Cre10.g421079
Cre10.g421200.v5.5	Cre10.g421200	(1 of 3) PF01985 - CRS1 / YhbY (CRM) domain (CRS1_YhbY)		Cre10.g421200.v5.5		Cre10.g421200.v5.5		Cre10.g421200.v5.5		https://phytozome-next.jgi.doe.gov/report/gene/Creinhardtii_v5_6/Cre10.g421200
Cre10.g422300.v5.5	Cre10.g422300	Peroxiredoxin Q		Cre10.g422300.v5.5		Cre10.g422300.v5.5		Cre10.g422300.v5.5		https://phytozome-next.jgi.doe.gov/report/gene/Creinhardtii_v5_6/Cre10.g422300
Cre10.g422326.v5.5	Cre10.g422326			Cre10.g422326.v5.5		Cre10.g422326.v5.5		Cre10.g422326.v5.5		https://phytozome-next.jgi.doe.gov/report/gene/Creinhardtii_v5_6/Cre10.g422326
Cre10.g422419.v5.5	Cre10.g422419		Cre10.g422419.v5.5		Cre10.g422419.v5.5		Cre10.g422419.v5.5			https://phytozome-next.jgi.doe.gov/report/gene/Creinhardtii_v5_6/Cre10.g422419
Cre10.g422718.v5.5	Cre10.g422718			Cre10.g422718.v5.5		Cre10.g422718.v5.5				https://phytozome-next.jgi.doe.gov/report/gene/Creinhardtii_v5_6/Cre10.g422718
Cre10.g424700.v5.5	Cre10.g424700	(1 of 26) KOG1187 - Serine/threonine protein kinase			Cre10.g424700.v5.5		Cre10.g424700.v5.5			https://phytozome-next.jgi.doe.gov/report/gene/Creinhardtii_v5_6/Cre10.g424700
Cre10.g425000.v5.5	Cre10.g425000	(1 of 46) PTHR23257//PTHR23257:SF394 - SERINE-THREONINE PROTEIN KINASE // SUBFAMILY NOT NAMED			Cre10.g425000.v5.5		Cre10.g425000.v5.5			https://phytozome-next.jgi.doe.gov/report/gene/Creinhardtii_v5_6/Cre10.g425000
Cre10.g425900.v5.5	Cre10.g425900	Light-harvesting protein 5 of photosystem I			Cre10.g425900.v5.5		Cre10.g425900.v5.5			https://phytozome-next.jgi.doe.gov/report/gene/Creinhardtii_v5_6/Cre10.g425900
Cre10.g430450.v5.5	Cre10.g430450	(1 of 1) 3.5.1.10 - Formyltetrahydrofolate deformylase / Formyltetrahydrofolate hydrolase			Cre10.g430450.v5.5		Cre10.g430450.v5.5			https://phytozome-next.jgi.doe.gov/report/gene/Creinhardtii_v5_6/Cre10.g430450
Cre10.g431850.v5.5	Cre10.g431850	Phosphoglycerate mutase family protein		Cre10.g431850.v5.5		Cre10.g431850.v5.5		Cre10.g431850.v5.5		https://phytozome-next.jgi.doe.gov/report/gene/Creinhardtii_v5_6/Cre10.g431850
Cre10.g431900.v5.5	Cre10.g431900	(1 of 105) PF12796 - Ankyrin repeats (3 copies) (Ank_2)		Cre10.g431900.v5.5		Cre10.g431900.v5.5		Cre10.g431900.v5.5		https://phytozome-next.jgi.doe.gov/report/gene/Creinhardtii_v5_6/Cre10.g431900
Cre10.g432950.v5.5	Cre10.g432950	(1 of 100) PTHR12393:SF6 - SPHINGOMYELIN PHOSPHODIESTERASE 2					Cre10.g432950.v5.5			https://phytozome-next.jgi.doe.gov/report/gene/Creinhardtii_v5_6/Cre10.g432950
Cre10.g434550.v5.5	Cre10.g434550	(1 of 14) PTHR15535//PTHR15535:SF23 - TRANSMEMBRANE PROTEIN 2-RELATED // SUBFAMILY NOT NAMED			Cre10.g434550.v5.5		Cre10.g434550.v5.5			https://phytozome-next.jgi.doe.gov/report/gene/Creinhardtii_v5_6/Cre10.g434550
Cre10.g434600.v5.5	Cre10.g434600	Cation Channel Domain Flagellar Associated Protein 148			Cre10.g434600.v5.5		Cre10.g434600.v5.5			https://phytozome-next.jgi.doe.gov/report/gene/Creinhardtii_v5_6/Cre10.g434600
Cre10.g434650.v5.5	Cre10.g434650	Copper transport accessory protein			Cre10.g434650.v5.5		Cre10.g434650.v5.5			https://phytozome-next.jgi.doe.gov/report/gene/Creinhardtii_v5_6/Cre10.g434650
Cre10.g435000.v5.5	Cre10.g435000	(1 of 2) 6.3.5.1 - NAD(+) synthase (glutamine-hydrolyzing) / Nicotinamide adenine dinucleotide synthetase (glutamine)		Cre10.g435000.v5.5		Cre10.g435000.v5.5		Cre10.g435000.v5.5		https://phytozome-next.jgi.doe.gov/report/gene/Creinhardtii_v5_6/Cre10.g435000
Cre10.g435050.v5.5	Cre10.g435050			Cre10.g435050.v5.5		Cre10.g435050.v5.5		Cre10.g435050.v5.5		https://phytozome-next.jgi.doe.gov/report/gene/Creinhardtii_v5_6/Cre10.g435050
Cre10.g435100.v5.5	Cre10.g435100			Cre10.g435100.v5.5		Cre10.g435100.v5.5		Cre10.g435100.v5.5		https://phytozome-next.jgi.doe.gov/report/gene/Creinhardtii_v5_6/Cre10.g435100
Cre10.g435200.v5.5	Cre10.g435200			Cre10.g435200.v5.5		Cre10.g435200.v5.5		Cre10.g435200.v5.5		https://phytozome-next.jgi.doe.gov/report/gene/Creinhardtii_v5_6/Cre10.g435200
Cre10.g436150.v5.5	Cre10.g436150	Dephospho-CoA kinase			Cre10.g436150.v5.5		Cre10.g436150.v5.5			https://phytozome-next.jgi.doe.gov/report/gene/Creinhardtii_v5_6/Cre10.g436150
Cre10.g437601.v5.5	Cre10.g437601				Cre10.g437601.v5.5		Cre10.g437601.v5.5			https://phytozome-next.jgi.doe.gov/report/gene/Creinhardtii_v5_6/Cre10.g437601
Cre10.g437900.v5.5	Cre10.g437900	Pre-mRNA splicing factor			Cre10.g437900.v5.5		Cre10.g437900.v5.5			https://phytozome-next.jgi.doe.gov/report/gene/Creinhardtii_v5_6/Cre10.g437900
Cre10.g439550.v5.5	Cre10.g439550	(1 of 3) PTHR23354 - NUCLEOLAR PROTEIN 7/ESTROGEN RECEPTOR COACTIVATOR-RELATED		Cre10.g439550.v5.5		Cre10.g439550.v5.5				https://phytozome-next.jgi.doe.gov/report/gene/Creinhardtii_v5_6/Cre10.g439550
Cre10.g441300.v5.5	Cre10.g441300	(1 of 17) PF00847 - AP2 domain (AP2)					Cre10.g441300.v5.5			https://phytozome-next.jgi.doe.gov/report/gene/Creinhardtii_v5_6/Cre10.g441300
Cre10.g441326.v5.5	Cre10.g441326						Cre10.g441326.v5.5			https://phytozome-next.jgi.doe.gov/report/gene/Creinhardtii_v5_6/Cre10.g441326
Cre10.g442350.v5.5	Cre10.g442350			Cre10.g442350.v5.5		Cre10.g442350.v5.5		Cre10.g442350.v5.5		https://phytozome-next.jgi.doe.gov/report/gene/Creinhardtii_v5_6/Cre10.g442350
Cre10.g442400.v5.5	Cre10.g442400	(1 of 1) K12873 - bud site selection protein 31 (BUD31, G10)		Cre10.g442400.v5.5		Cre10.g442400.v5.5		Cre10.g442400.v5.5		https://phytozome-next.jgi.doe.gov/report/gene/Creinhardtii_v5_6/Cre10.g442400
Cre10.g442650.v5.5	Cre10.g442650	(1 of 1) PTHR10887:SF366 - DNA-BINDING PROTEIN-RELATED						Cre10.g442650.v5.5		https://phytozome-next.jgi.doe.gov/report/gene/Creinhardtii_v5_6/Cre10.g442650
Cre10.g444450.v5.5	Cre10.g444450	cilia-sensing, structure and/or assembly		Cre10.g444450.v5.5		Cre10.g444450.v5.5		Cre10.g444450.v5.5		https://phytozome-next.jgi.doe.gov/report/gene/Creinhardtii_v5_6/Cre10.g444450
Cre10.g444750.v5.5	Cre10.g444750				Cre10.g444750.v5.5		Cre10.g444750.v5.5			https://phytozome-next.jgi.doe.gov/report/gene/Creinhardtii_v5_6/Cre10.g444750
Cre10.g444800.v5.5	Cre10.g444800	Conserved in the Green Lineage			Cre10.g444800.v5.5		Cre10.g444800.v5.5			https://phytozome-next.jgi.doe.gov/report/gene/Creinhardtii_v5_6/Cre10.g444800
Cre10.g445371.v5.5	Cre10.g445371				Cre10.g445371.v5.5					https://phytozome-next.jgi.doe.gov/report/gene/Creinhardtii_v5_6/Cre10.g445371
Cre10.g449020.v5.5	Cre10.g449020	(1 of 1) PTHR11751//PTHR11751:SF294 - SUBGROUP I AMINOTRANSFERASE RELATED // HTH-TYPE TRANSCRIPTIONAL REGULATOR FRLR			Cre10.g449020.v5.5		Cre10.g449020.v5.5			https://phytozome-next.jgi.doe.gov/report/gene/Creinhardtii_v5_6/Cre10.g449020
Cre10.g449750.v5.5	Cre10.g449750	Type I polyketide synthase			Cre10.g449750.v5.5		Cre10.g449750.v5.5			https://phytozome-next.jgi.doe.gov/report/gene/Creinhardtii_v5_6/Cre10.g449750
Cre10.g450200.v5.5	Cre10.g450200				Cre10.g450200.v5.5		Cre10.g450200.v5.5			https://phytozome-next.jgi.doe.gov/report/gene/Creinhardtii_v5_6/Cre10.g450200
Cre10.g450400.v5.5	Cre10.g450400	NADH:ubiquinone oxidoreductase 24 kDa subunit		Cre10.g450400.v5.5				Cre10.g450400.v5.5		https://phytozome-next.jgi.doe.gov/report/gene/Creinhardtii_v5_6/Cre10.g450400
Cre10.g450800.v5.5	Cre10.g450800							Cre10.g450800.v5.5		https://phytozome-next.jgi.doe.gov/report/gene/Creinhardtii_v5_6/Cre10.g450800
Cre10.g452050.v5.5	Cre10.g452050	light-harvesting protein of photosystem I			Cre10.g452050.v5.5		Cre10.g452050.v5.5			https://phytozome-next.jgi.doe.gov/report/gene/Creinhardtii_v5_6/Cre10.g452050
Cre10.g453050.v5.5	Cre10.g453050	Chlamydomonadale-specific cyclin		Cre10.g453050.v5.5		Cre10.g453050.v5.5				https://phytozome-next.jgi.doe.gov/report/gene/Creinhardtii_v5_6/Cre10.g453050
Cre10.g453750.v5.5	Cre10.g453750	(1 of 100) PTHR12393:SF6 - SPHINGOMYELIN PHOSPHODIESTERASE 2			Cre10.g453750.v5.5		Cre10.g453750.v5.5			https://phytozome-next.jgi.doe.gov/report/gene/Creinhardtii_v5_6/Cre10.g453750
Cre10.g453782.v5.5	Cre10.g453782	(1 of 100) PTHR12393:SF6 - SPHINGOMYELIN PHOSPHODIESTERASE 2					Cre10.g453782.v5.5			https://phytozome-next.jgi.doe.gov/report/gene/Creinhardtii_v5_6/Cre10.g453782
Cre10.g454150.v5.5	Cre10.g454150	Possible serine acetyltransferase or galactoside O-acetyltransferase			Cre10.g454150.v5.5		Cre10.g454150.v5.5			https://phytozome-next.jgi.doe.gov/report/gene/Creinhardtii_v5_6/Cre10.g454150
Cre10.g454350.v5.5	Cre10.g454350				Cre10.g454350.v5.5		Cre10.g454350.v5.5			https://phytozome-next.jgi.doe.gov/report/gene/Creinhardtii_v5_6/Cre10.g454350
Cre10.g455050.v5.5	Cre10.g455050	(1 of 3) PTHR11220:SF1 - HEME-BINDING PROTEIN 1			Cre10.g455050.v5.5		Cre10.g455050.v5.5			https://phytozome-next.jgi.doe.gov/report/gene/Creinhardtii_v5_6/Cre10.g455050
Cre10.g457550.v5.5	Cre10.g457550	Autophagy related						Cre10.g457550.v5.5		https://phytozome-next.jgi.doe.gov/report/gene/Creinhardtii_v5_6/Cre10.g457550
Cre10.g458900.v5.5	Cre10.g458900	Scavenger receptor cysteine rich (SRCR) protein						Cre10.g458900.v5.5		https://phytozome-next.jgi.doe.gov/report/gene/Creinhardtii_v5_6/Cre10.g458900
Cre10.g459100.v5.5	Cre10.g459100			Cre10.g459100.v5.5		Cre10.g459100.v5.5		Cre10.g459100.v5.5		https://phytozome-next.jgi.doe.gov/report/gene/Creinhardtii_v5_6/Cre10.g459100
Cre10.g459151.v5.5	Cre10.g459151			Cre10.g459151.v5.5		Cre10.g459151.v5.5		Cre10.g459151.v5.5		https://phytozome-next.jgi.doe.gov/report/gene/Creinhardtii_v5_6/Cre10.g459151
Cre10.g459200.v5.5	Cre10.g459200	P-type ATPase/cation transporter, plasma membrane			Cre10.g459200.v5.5		Cre10.g459200.v5.5			https://phytozome-next.jgi.doe.gov/report/gene/Creinhardtii_v5_6/Cre10.g459200
Cre10.g460532.v5.5	Cre10.g460532	Anaphase promoting complex subunit 2						Cre10.g460532.v5.5		https://phytozome-next.jgi.doe.gov/report/gene/Creinhardtii_v5_6/Cre10.g460532
Cre10.g460750.v5.5	Cre10.g460750	(1 of 1) PF00429 - ENV polyprotein (coat polyprotein) (TLV_coat)		Cre10.g460750.v5.5		Cre10.g460750.v5.5		Cre10.g460750.v5.5		https://phytozome-next.jgi.doe.gov/report/gene/Creinhardtii_v5_6/Cre10.g460750
Cre10.g460901.v5.5	Cre10.g460901							Cre10.g460901.v5.5		https://phytozome-next.jgi.doe.gov/report/gene/Creinhardtii_v5_6/Cre10.g460901
Cre10.g461300.v5.5	Cre10.g461300				Cre10.g461300.v5.5		Cre10.g461300.v5.5			https://phytozome-next.jgi.doe.gov/report/gene/Creinhardtii_v5_6/Cre10.g461300
Cre10.g462150.v5.5	Cre10.g462150		Cre10.g462150.v5.5		Cre10.g462150.v5.5		Cre10.g462150.v5.5			https://phytozome-next.jgi.doe.gov/report/gene/Creinhardtii_v5_6/Cre10.g462150
Cre10.g462200.v5.5	Cre10.g462200	NADH dependent histone deacetylase	Cre10.g462200.v5.5		Cre10.g462200.v5.5		Cre10.g462200.v5.5			https://phytozome-next.jgi.doe.gov/report/gene/Creinhardtii_v5_6/Cre10.g462200
Cre10.g462350.v5.5	Cre10.g462350	(1 of 40) PTHR23257//PTHR23257:SF513 - SERINE-THREONINE PROTEIN KINASE // SUBFAMILY NOT NAMED		Cre10.g462350.v5.5		Cre10.g462350.v5.5		Cre10.g462350.v5.5		https://phytozome-next.jgi.doe.gov/report/gene/Creinhardtii_v5_6/Cre10.g462350
Cre10.g463550.v5.5	Cre10.g463550	(1 of 2) KOG0580//KOG0581//KOG0583 - Serine/threonine protein kinase // Mitogen-activated protein kinase kinase (MAP2K) // Serine/threonine protein kinase		Cre10.g463550.v5.5	Cre10.g463550.v5.5		Cre10.g463550.v5.5	Cre10.g463550.v5.5		https://phytozome-next.jgi.doe.gov/report/gene/Creinhardtii_v5_6/Cre10.g463550
Cre10.g464200.v5.5	Cre10.g464200				Cre10.g464200.v5.5		Cre10.g464200.v5.5			https://phytozome-next.jgi.doe.gov/report/gene/Creinhardtii_v5_6/Cre10.g464200
Cre10.g464550.v5.5	Cre10.g464550	Latrunculin-B sensitive 1			Cre10.g464550.v5.5		Cre10.g464550.v5.5			https://phytozome-next.jgi.doe.gov/report/gene/Creinhardtii_v5_6/Cre10.g464550
Cre10.g465226.v5.5	Cre10.g465226			Cre10.g465226.v5.5		Cre10.g465226.v5.5		Cre10.g465226.v5.5		https://phytozome-next.jgi.doe.gov/report/gene/Creinhardtii_v5_6/Cre10.g465226
Cre10.g465350.v5.5	Cre10.g465350				Cre10.g465350.v5.5		Cre10.g465350.v5.5			https://phytozome-next.jgi.doe.gov/report/gene/Creinhardtii_v5_6/Cre10.g465350
Cre10.g465500.v5.5	Cre10.g465500	(1 of 1) 3.1.1.10 - Tropinesterase / Atropinesterase			Cre10.g465500.v5.5		Cre10.g465500.v5.5			https://phytozome-next.jgi.doe.gov/report/gene/Creinhardtii_v5_6/Cre10.g465500
Cre10.g465650.v5.5	Cre10.g465650	(1 of 1) KOG0266//KOG0319 - WD40 repeat-containing protein // WD40-repeat-containing subunit of the 18S rRNA processing complex			Cre10.g465650.v5.5		Cre10.g465650.v5.5			https://phytozome-next.jgi.doe.gov/report/gene/Creinhardtii_v5_6/Cre10.g465650
Cre10.g465726.v5.5	Cre10.g465726				Cre10.g465726.v5.5		Cre10.g465726.v5.5			https://phytozome-next.jgi.doe.gov/report/gene/Creinhardtii_v5_6/Cre10.g465726
Cre10.g466100.v5.5	Cre10.g466100				Cre10.g466100.v5.5		Cre10.g466100.v5.5			https://phytozome-next.jgi.doe.gov/report/gene/Creinhardtii_v5_6/Cre10.g466100
Cre10.g466200.v5.5	Cre10.g466200	A/B-type cyclin		Cre10.g466200.v5.5				Cre10.g466200.v5.5		https://phytozome-next.jgi.doe.gov/report/gene/Creinhardtii_v5_6/Cre10.g466200
Cre11.g467350.v5.5	Cre11.g467350	Acyl-CoA oxidase/dehydrogenase		Cre11.g467350.v5.5		Cre11.g467350.v5.5		Cre11.g467350.v5.5		https://phytozome-next.jgi.doe.gov/report/gene/Creinhardtii_v5_6/Cre11.g467350
Cre11.g467528.v5.5	Cre11.g467528	Voltage-gated Ca2+ channel, alpha subunit			Cre11.g467528.v5.5		Cre11.g467528.v5.5			https://phytozome-next.jgi.doe.gov/report/gene/Creinhardtii_v5_6/Cre11.g467528
Cre11.g467529.v5.5	Cre11.g467529			Cre11.g467529.v5.5		Cre11.g467529.v5.5		Cre11.g467529.v5.5		https://phytozome-next.jgi.doe.gov/report/gene/Creinhardtii_v5_6/Cre11.g467529
Cre11.g467530.v5.5	Cre11.g467530	(1 of 546) 2.7.11.1 - Non-specific serine/threonine protein kinase / Threonine-specific protein kinase			Cre11.g467530.v5.5		Cre11.g467530.v5.5			https://phytozome-next.jgi.doe.gov/report/gene/Creinhardtii_v5_6/Cre11.g467530
Cre11.g467535.v5.5	Cre11.g467535	Mitochondrial substrate carrier protein		Cre11.g467535.v5.5		Cre11.g467535.v5.5		Cre11.g467535.v5.5		https://phytozome-next.jgi.doe.gov/report/gene/Creinhardtii_v5_6/Cre11.g467535
Cre11.g467537.v5.5	Cre11.g467537	PentratricoPeptide Repeat protein			Cre11.g467537.v5.5		Cre11.g467537.v5.5			https://phytozome-next.jgi.doe.gov/report/gene/Creinhardtii_v5_6/Cre11.g467537
Cre11.g467545.v5.5	Cre11.g467545				Cre11.g467545.v5.5		Cre11.g467545.v5.5			https://phytozome-next.jgi.doe.gov/report/gene/Creinhardtii_v5_6/Cre11.g467545
Cre11.g467551.v5.5	Cre11.g467551			Cre11.g467551.v5.5		Cre11.g467551.v5.5		Cre11.g467551.v5.5		https://phytozome-next.jgi.doe.gov/report/gene/Creinhardtii_v5_6/Cre11.g467551
Cre11.g467569.v5.5	Cre11.g467569	Chloroplast ATP synthase delta chain		Cre11.g467569.v5.5		Cre11.g467569.v5.5		Cre11.g467569.v5.5		https://phytozome-next.jgi.doe.gov/report/gene/Creinhardtii_v5_6/Cre11.g467569
Cre11.g467570.v5.5	Cre11.g467570				Cre11.g467570.v5.5		Cre11.g467570.v5.5			https://phytozome-next.jgi.doe.gov/report/gene/Creinhardtii_v5_6/Cre11.g467570
Cre11.g467612.v5.5	Cre11.g467612	(1 of 1) PTHR10108//PTHR10108:SF924 - METHYLTRANSFERASE // SUBFAMILY NOT NAMED		Cre11.g467612.v5.5		Cre11.g467612.v5.5				https://phytozome-next.jgi.doe.gov/report/gene/Creinhardtii_v5_6/Cre11.g467612
Cre11.g467621.v5.5	Cre11.g467621	Chlamydomonas-specific family U protein	Cre11.g467621.v5.5	Cre11.g467621.v5.5	Cre11.g467621.v5.5	Cre11.g467621.v5.5	Cre11.g467621.v5.5	Cre11.g467621.v5.5		https://phytozome-next.jgi.doe.gov/report/gene/Creinhardtii_v5_6/Cre11.g467621
Cre11.g467630.v5.5	Cre11.g467630	Amidase			Cre11.g467630.v5.5		Cre11.g467630.v5.5			https://phytozome-next.jgi.doe.gov/report/gene/Creinhardtii_v5_6/Cre11.g467630
Cre11.g467631.v5.5	Cre11.g467631	zinc carboxypeptidase			Cre11.g467631.v5.5		Cre11.g467631.v5.5			https://phytozome-next.jgi.doe.gov/report/gene/Creinhardtii_v5_6/Cre11.g467631
Cre11.g467658.v5.5	Cre11.g467658				Cre11.g467658.v5.5		Cre11.g467658.v5.5			https://phytozome-next.jgi.doe.gov/report/gene/Creinhardtii_v5_6/Cre11.g467658
Cre11.g467663.v5.5	Cre11.g467663	(1 of 2) PF01833//PF10162 - IPT/TIG domain (TIG) // G8 domain (G8)			Cre11.g467663.v5.5		Cre11.g467663.v5.5	Cre11.g467663.v5.5		https://phytozome-next.jgi.doe.gov/report/gene/Creinhardtii_v5_6/Cre11.g467663
Cre11.g467693.v5.5	Cre11.g467693	(1 of 5) PF07466 - Protein of unknown function (DUF1517) (DUF1517)			Cre11.g467693.v5.5		Cre11.g467693.v5.5			https://phytozome-next.jgi.doe.gov/report/gene/Creinhardtii_v5_6/Cre11.g467693
Cre11.g467724.v5.5	Cre11.g467724			Cre11.g467724.v5.5				Cre11.g467724.v5.5		https://phytozome-next.jgi.doe.gov/report/gene/Creinhardtii_v5_6/Cre11.g467724
Cre11.g467742.v5.5	Cre11.g467742	(1 of 3) PF04434 - SWIM zinc finger (SWIM)			Cre11.g467742.v5.5		Cre11.g467742.v5.5			https://phytozome-next.jgi.doe.gov/report/gene/Creinhardtii_v5_6/Cre11.g467742
Cre11.g467744.v5.5	Cre11.g467744				Cre11.g467744.v5.5		Cre11.g467744.v5.5			https://phytozome-next.jgi.doe.gov/report/gene/Creinhardtii_v5_6/Cre11.g467744
Cre11.g467745.v5.5	Cre11.g467745	Gamma tubulin interacting protein			Cre11.g467745.v5.5		Cre11.g467745.v5.5			https://phytozome-next.jgi.doe.gov/report/gene/Creinhardtii_v5_6/Cre11.g467745
Cre11.g467764.v5.5	Cre11.g467764			Cre11.g467764.v5.5		Cre11.g467764.v5.5		Cre11.g467764.v5.5		https://phytozome-next.jgi.doe.gov/report/gene/Creinhardtii_v5_6/Cre11.g467764
Cre11.g467772.v5.5	Cre11.g467772	D-type cyclin			Cre11.g467772.v5.5		Cre11.g467772.v5.5			https://phytozome-next.jgi.doe.gov/report/gene/Creinhardtii_v5_6/Cre11.g467772
Cre11.g467775.v5.5	Cre11.g467775			Cre11.g467775.v5.5		Cre11.g467775.v5.5		Cre11.g467775.v5.5		https://phytozome-next.jgi.doe.gov/report/gene/Creinhardtii_v5_6/Cre11.g467775
Cre11.g467783.v5.5	Cre11.g467783			Cre11.g467783.v5.5		Cre11.g467783.v5.5		Cre11.g467783.v5.5		https://phytozome-next.jgi.doe.gov/report/gene/Creinhardtii_v5_6/Cre11.g467783
Cre11.g467793.v5.5	Cre11.g467793				Cre11.g467793.v5.5		Cre11.g467793.v5.5			https://phytozome-next.jgi.doe.gov/report/gene/Creinhardtii_v5_6/Cre11.g467793
Cre11.g468200.v5.5	Cre11.g468200				Cre11.g468200.v5.5		Cre11.g468200.v5.5			https://phytozome-next.jgi.doe.gov/report/gene/Creinhardtii_v5_6/Cre11.g468200
Cre11.g468374.v5.5	Cre11.g468374	(1 of 100) PTHR12393:SF6 - SPHINGOMYELIN PHOSPHODIESTERASE 2			Cre11.g468374.v5.5		Cre11.g468374.v5.5			https://phytozome-next.jgi.doe.gov/report/gene/Creinhardtii_v5_6/Cre11.g468374
Cre11.g468377.v5.5	Cre11.g468377	(1 of 1) K12602 - WD repeat-containing protein 61 (WDR61, REC14, SKI8)			Cre11.g468377.v5.5		Cre11.g468377.v5.5			https://phytozome-next.jgi.doe.gov/report/gene/Creinhardtii_v5_6/Cre11.g468377
Cre11.g469224.v5.5	Cre11.g469224	(1 of 2) PF12689 - Acid Phosphatase (Acid_PPase)			Cre11.g469224.v5.5		Cre11.g469224.v5.5			https://phytozome-next.jgi.doe.gov/report/gene/Creinhardtii_v5_6/Cre11.g469224
Cre11.g474700.v5.5	Cre11.g474700	putative chloride channel			Cre11.g474700.v5.5		Cre11.g474700.v5.5			https://phytozome-next.jgi.doe.gov/report/gene/Creinhardtii_v5_6/Cre11.g474700
Cre11.g476200.v5.5	Cre11.g476200	(1 of 3) PTHR12547 - CCCH ZINC FINGER/TIS11-RELATED		Cre11.g476200.v5.5		Cre11.g476200.v5.5		Cre11.g476200.v5.5		https://phytozome-next.jgi.doe.gov/report/gene/Creinhardtii_v5_6/Cre11.g476200
Cre11.g477700.v5.5	Cre11.g477700				Cre11.g477700.v5.5		Cre11.g477700.v5.5			https://phytozome-next.jgi.doe.gov/report/gene/Creinhardtii_v5_6/Cre11.g477700
Cre11.g477900.v5.5	Cre11.g477900	protein of unknown function			Cre11.g477900.v5.5		Cre11.g477900.v5.5			https://phytozome-next.jgi.doe.gov/report/gene/Creinhardtii_v5_6/Cre11.g477900
Cre11.g477950.v5.5	Cre11.g477950	(1 of 4) PTHR16222//PTHR16222:SF17 - ADP-RIBOSYLGLYCOHYDROLASE // SUBFAMILY NOT NAMED			Cre11.g477950.v5.5		Cre11.g477950.v5.5			https://phytozome-next.jgi.doe.gov/report/gene/Creinhardtii_v5_6/Cre11.g477950
Cre11.g478450.v5.5	Cre11.g478450				Cre11.g478450.v5.5		Cre11.g478450.v5.5			https://phytozome-next.jgi.doe.gov/report/gene/Creinhardtii_v5_6/Cre11.g478450
Cre11.g479250.v5.5	Cre11.g479250	(1 of 1) K14319 - Ran GTPase-activating protein 1 (RANGAP1)		Cre11.g479250.v5.5		Cre11.g479250.v5.5		Cre11.g479250.v5.5		https://phytozome-next.jgi.doe.gov/report/gene/Creinhardtii_v5_6/Cre11.g479250
Cre11.g479850.v5.5	Cre11.g479850	Cyclophilin			Cre11.g479850.v5.5		Cre11.g479850.v5.5			https://phytozome-next.jgi.doe.gov/report/gene/Creinhardtii_v5_6/Cre11.g479850
Cre11.g480000.v5.5	Cre11.g480000	(1 of 2) PF02845 - CUE domain (CUE)			Cre11.g480000.v5.5		Cre11.g480000.v5.5			https://phytozome-next.jgi.doe.gov/report/gene/Creinhardtii_v5_6/Cre11.g480000
Cre11.g480079.v5.5	Cre11.g480079				Cre11.g480079.v5.5					https://phytozome-next.jgi.doe.gov/report/gene/Creinhardtii_v5_6/Cre11.g480079
Cre11.g480600.v5.5	Cre11.g480600					Cre11.g480600.v5.5				https://phytozome-next.jgi.doe.gov/report/gene/Creinhardtii_v5_6/Cre11.g480600
Cre11.g480650.v5.5	Cre11.g480650	Short-chain dehydrogenase/reductase				Cre11.g480650.v5.5				https://phytozome-next.jgi.doe.gov/report/gene/Creinhardtii_v5_6/Cre11.g480650
Cre11.g480700.v5.5	Cre11.g480700	(1 of 33) PTHR10157 - DOPAMINE BETA HYDROXYLASE RELATED		Cre11.g480700.v5.5		Cre11.g480700.v5.5				https://phytozome-next.jgi.doe.gov/report/gene/Creinhardtii_v5_6/Cre11.g480700
Cre11.g481093.v5.5	Cre11.g481093				Cre11.g481093.v5.5		Cre11.g481093.v5.5			https://phytozome-next.jgi.doe.gov/report/gene/Creinhardtii_v5_6/Cre11.g481093
Cre11.g481400.v5.5	Cre11.g481400	(1 of 1) K08864 - tousled-like kinase [EC:2.7.11.1] (TLK)			Cre11.g481400.v5.5		Cre11.g481400.v5.5			https://phytozome-next.jgi.doe.gov/report/gene/Creinhardtii_v5_6/Cre11.g481400
Cre11.g481450.v5.5	Cre11.g481450	Chloroplast ATP synthase subunit II			Cre11.g481450.v5.5		Cre11.g481450.v5.5			https://phytozome-next.jgi.doe.gov/report/gene/Creinhardtii_v5_6/Cre11.g481450
Cre11.g481700.v5.5	Cre11.g481700	Pre-mRNA splicing factor					Cre11.g481700.v5.5			https://phytozome-next.jgi.doe.gov/report/gene/Creinhardtii_v5_6/Cre11.g481700
Cre11.g482276.v5.5	Cre11.g482276							Cre11.g482276.v5.5		https://phytozome-next.jgi.doe.gov/report/gene/Creinhardtii_v5_6/Cre11.g482276
Cre11.g482300.v5.5	Cre11.g482300	Flagellar Associated Protein 305			Cre11.g482300.v5.5		Cre11.g482300.v5.5			https://phytozome-next.jgi.doe.gov/report/gene/Creinhardtii_v5_6/Cre11.g482300
Cre11.g482626.v5.5	Cre11.g482626						Cre11.g482626.v5.5			https://phytozome-next.jgi.doe.gov/report/gene/Creinhardtii_v5_6/Cre11.g482626
Cre11.g483301.v5.5	Cre11.g483301						Cre11.g483301.v5.5			https://phytozome-next.jgi.doe.gov/report/gene/Creinhardtii_v5_6/Cre11.g483301
Cre12.g483476.v5.5	Cre12.g483476				Cre12.g483476.v5.5		Cre12.g483476.v5.5			https://phytozome-next.jgi.doe.gov/report/gene/Creinhardtii_v5_6/Cre12.g483476
Cre12.g483650.v5.5	Cre12.g483650	(1 of 3) PTHR11584//PTHR11584:SF316 - SERINE/THREONINE PROTEIN KINASE // SERINE/THREONINE-PROTEIN KINASE STN7, CHLOROPLASTIC		Cre12.g483650.v5.5		Cre12.g483650.v5.5		Cre12.g483650.v5.5		https://phytozome-next.jgi.doe.gov/report/gene/Creinhardtii_v5_6/Cre12.g483650
Cre12.g483700.v5.5	Cre12.g483700	Chloroplast-targeted RNA-binding protein		Cre12.g483700.v5.5		Cre12.g483700.v5.5		Cre12.g483700.v5.5		https://phytozome-next.jgi.doe.gov/report/gene/Creinhardtii_v5_6/Cre12.g483700
Cre12.g484300.v5.5	Cre12.g484300		Cre12.g484300.v5.5		Cre12.g484300.v5.5		Cre12.g484300.v5.5			https://phytozome-next.jgi.doe.gov/report/gene/Creinhardtii_v5_6/Cre12.g484300
Cre12.g484350.v5.5	Cre12.g484350	(1 of 1) K07200 - 5'-AMP-activated protein kinase, regulatory gamma subunit (PRKAG)			Cre12.g484350.v5.5		Cre12.g484350.v5.5			https://phytozome-next.jgi.doe.gov/report/gene/Creinhardtii_v5_6/Cre12.g484350
Cre12.g484375.v5.5	Cre12.g484375				Cre12.g484375.v5.5		Cre12.g484375.v5.5			https://phytozome-next.jgi.doe.gov/report/gene/Creinhardtii_v5_6/Cre12.g484375
Cre12.g484400.v5.5	Cre12.g484400	DNA methylase in the FkbM family			Cre12.g484400.v5.5		Cre12.g484400.v5.5			https://phytozome-next.jgi.doe.gov/report/gene/Creinhardtii_v5_6/Cre12.g484400
Cre12.g484900.v5.5	Cre12.g484900	Flagellar Associated Protein 83			Cre12.g484900.v5.5		Cre12.g484900.v5.5			https://phytozome-next.jgi.doe.gov/report/gene/Creinhardtii_v5_6/Cre12.g484900
Cre12.g484950.v5.5	Cre12.g484950				Cre12.g484950.v5.5		Cre12.g484950.v5.5			https://phytozome-next.jgi.doe.gov/report/gene/Creinhardtii_v5_6/Cre12.g484950
Cre12.g485250.v5.5	Cre12.g485250	Chlamydomonas-specific family protein			Cre12.g485250.v5.5		Cre12.g485250.v5.5			https://phytozome-next.jgi.doe.gov/report/gene/Creinhardtii_v5_6/Cre12.g485250
Cre12.g485632.v5.5	Cre12.g485632	Probable transposon-derived protein of Chlamydomonas-Specific family B		Cre12.g485632.v5.5		Cre12.g485632.v5.5		Cre12.g485632.v5.5		https://phytozome-next.jgi.doe.gov/report/gene/Creinhardtii_v5_6/Cre12.g485632
Cre12.g486000.v5.5	Cre12.g486000	(1 of 39) PTHR12298 - PCDC2 PROGRAMMED CELL DEATH PROTEIN 2 -RELATED			Cre12.g486000.v5.5		Cre12.g486000.v5.5			https://phytozome-next.jgi.doe.gov/report/gene/Creinhardtii_v5_6/Cre12.g486000
Cre12.g486350.v5.5	Cre12.g486350	Serine/threonine protein kinase			Cre12.g486350.v5.5					https://phytozome-next.jgi.doe.gov/report/gene/Creinhardtii_v5_6/Cre12.g486350
Cre12.g486400.v5.5	Cre12.g486400	(1 of 1) PTHR22957:SF26 - PROTEIN TBC-3, ISOFORM B			Cre12.g486400.v5.5					https://phytozome-next.jgi.doe.gov/report/gene/Creinhardtii_v5_6/Cre12.g486400
Cre12.g487500.v5.5	Cre12.g487500	conserved expressed protein of unknown function			Cre12.g487500.v5.5		Cre12.g487500.v5.5			https://phytozome-next.jgi.doe.gov/report/gene/Creinhardtii_v5_6/Cre12.g487500
Cre12.g488550.v5.5	Cre12.g488550	DNA methylase in the FkbM family						Cre12.g488550.v5.5		https://phytozome-next.jgi.doe.gov/report/gene/Creinhardtii_v5_6/Cre12.g488550
Cre12.g488600.v5.5	Cre12.g488600	(1 of 9) PF01547 - Bacterial extracellular solute-binding protein (SBP_bac_1)						Cre12.g488600.v5.5		https://phytozome-next.jgi.doe.gov/report/gene/Creinhardtii_v5_6/Cre12.g488600
Cre12.g488800.v5.5	Cre12.g488800			Cre12.g488800.v5.5		Cre12.g488800.v5.5		Cre12.g488800.v5.5		https://phytozome-next.jgi.doe.gov/report/gene/Creinhardtii_v5_6/Cre12.g488800
Cre12.g488850.v5.5	Cre12.g488850	Alpha2-Adaptin		Cre12.g488850.v5.5		Cre12.g488850.v5.5		Cre12.g488850.v5.5		https://phytozome-next.jgi.doe.gov/report/gene/Creinhardtii_v5_6/Cre12.g488850
Cre12.g489300.v5.5	Cre12.g489300	(1 of 1) KOG1217 - Fibrillins and related proteins containing Ca2+-binding EGF-like domains			Cre12.g489300.v5.5		Cre12.g489300.v5.5			https://phytozome-next.jgi.doe.gov/report/gene/Creinhardtii_v5_6/Cre12.g489300
Cre12.g490141.v5.5	Cre12.g490141			Cre12.g490141.v5.5		Cre12.g490141.v5.5		Cre12.g490141.v5.5		https://phytozome-next.jgi.doe.gov/report/gene/Creinhardtii_v5_6/Cre12.g490141
Cre12.g491100.v5.5	Cre12.g491100	Short-chain dehydrogenase/reductase, putative		Cre12.g491100.v5.5				Cre12.g491100.v5.5		https://phytozome-next.jgi.doe.gov/report/gene/Creinhardtii_v5_6/Cre12.g491100
Cre12.g491150.v5.5	Cre12.g491150	Vacuolar trafficking protein		Cre12.g491150.v5.5				Cre12.g491150.v5.5		https://phytozome-next.jgi.doe.gov/report/gene/Creinhardtii_v5_6/Cre12.g491150
Cre12.g492150.v5.5	Cre12.g492150			Cre12.g492150.v5.5		Cre12.g492150.v5.5		Cre12.g492150.v5.5		https://phytozome-next.jgi.doe.gov/report/gene/Creinhardtii_v5_6/Cre12.g492150
Cre12.g492151.v5.5	Cre12.g492151			Cre12.g492151.v5.5		Cre12.g492151.v5.5		Cre12.g492151.v5.5		https://phytozome-next.jgi.doe.gov/report/gene/Creinhardtii_v5_6/Cre12.g492151
Cre12.g492350.v5.5	Cre12.g492350	(1 of 2) PTHR21530 - PHEROMONE SHUTDOWN PROTEIN			Cre12.g492350.v5.5		Cre12.g492350.v5.5			https://phytozome-next.jgi.doe.gov/report/gene/Creinhardtii_v5_6/Cre12.g492350
Cre12.g492550.v5.5	Cre12.g492550			Cre12.g492550.v5.5		Cre12.g492550.v5.5		Cre12.g492550.v5.5		https://phytozome-next.jgi.doe.gov/report/gene/Creinhardtii_v5_6/Cre12.g492550
Cre12.g492600.v5.5	Cre12.g492600	FAS Domain Flagellar Associated Protein 346		Cre12.g492600.v5.5		Cre12.g492600.v5.5		Cre12.g492600.v5.5		https://phytozome-next.jgi.doe.gov/report/gene/Creinhardtii_v5_6/Cre12.g492600
Cre12.g493150.v5.5	Cre12.g493150	Vitamin K epoxide reductase					Cre12.g493150.v5.5			https://phytozome-next.jgi.doe.gov/report/gene/Creinhardtii_v5_6/Cre12.g493150
Cre12.g493900.v5.5	Cre12.g493900			Cre12.g493900.v5.5	Cre12.g493900.v5.5	Cre12.g493900.v5.5	Cre12.g493900.v5.5	Cre12.g493900.v5.5		https://phytozome-next.jgi.doe.gov/report/gene/Creinhardtii_v5_6/Cre12.g493900
Cre12.g493903.v5.5	Cre12.g493903	Chlamydomonadale-specific family C protein			Cre12.g493903.v5.5					https://phytozome-next.jgi.doe.gov/report/gene/Creinhardtii_v5_6/Cre12.g493903
Cre12.g494000.v5.5	Cre12.g494000	Conserved, expressed protein with meprin and TRAF homology domain		Cre12.g494000.v5.5		Cre12.g494000.v5.5		Cre12.g494000.v5.5		https://phytozome-next.jgi.doe.gov/report/gene/Creinhardtii_v5_6/Cre12.g494000
Cre12.g494052.v5.5	Cre12.g494052				Cre12.g494052.v5.5		Cre12.g494052.v5.5			https://phytozome-next.jgi.doe.gov/report/gene/Creinhardtii_v5_6/Cre12.g494052
Cre12.g494800.v5.5	Cre12.g494800	Flagellar inner arm dynein light chain p28	Cre12.g494800.v5.5		Cre12.g494800.v5.5		Cre12.g494800.v5.5			https://phytozome-next.jgi.doe.gov/report/gene/Creinhardtii_v5_6/Cre12.g494800
Cre12.g495250.v5.5	Cre12.g495250	TPR-Repeat Flagellar Associated Protein 31		Cre12.g495250.v5.5		Cre12.g495250.v5.5				https://phytozome-next.jgi.doe.gov/report/gene/Creinhardtii_v5_6/Cre12.g495250
Cre12.g496100.v5.5	Cre12.g496100	Flagellar Associated Protein 149			Cre12.g496100.v5.5		Cre12.g496100.v5.5			https://phytozome-next.jgi.doe.gov/report/gene/Creinhardtii_v5_6/Cre12.g496100
Cre12.g496950.v5.5	Cre12.g496950	(1 of 1) 3.4.13.5 - Xaa-methyl-His dipeptidase / X-methyl-His dipeptidase					Cre12.g496950.v5.5			https://phytozome-next.jgi.doe.gov/report/gene/Creinhardtii_v5_6/Cre12.g496950
Cre12.g497000.v5.5	Cre12.g497000	Flagellar Associated Protein 14					Cre12.g497000.v5.5			https://phytozome-next.jgi.doe.gov/report/gene/Creinhardtii_v5_6/Cre12.g497000
Cre12.g498800.v5.5	Cre12.g498800	(1 of 1) PTHR23176 - RHO/RAC/CDC GTPASE-ACTIVATING PROTEIN		Cre12.g498800.v5.5		Cre12.g498800.v5.5		Cre12.g498800.v5.5		https://phytozome-next.jgi.doe.gov/report/gene/Creinhardtii_v5_6/Cre12.g498800
Cre12.g500300.v5.5	Cre12.g500300				Cre12.g500300.v5.5		Cre12.g500300.v5.5			https://phytozome-next.jgi.doe.gov/report/gene/Creinhardtii_v5_6/Cre12.g500300
Cre12.g500350.v5.5	Cre12.g500350	Serine/threonine-specific protein phosphatase/bis(5-nucleosyl)-tetraphosphatase			Cre12.g500350.v5.5		Cre12.g500350.v5.5			https://phytozome-next.jgi.doe.gov/report/gene/Creinhardtii_v5_6/Cre12.g500350
Cre12.g500850.v5.5	Cre12.g500850				Cre12.g500850.v5.5		Cre12.g500850.v5.5			https://phytozome-next.jgi.doe.gov/report/gene/Creinhardtii_v5_6/Cre12.g500850
Cre12.g501350.v5.5	Cre12.g501350			Cre12.g501350.v5.5		Cre12.g501350.v5.5		Cre12.g501350.v5.5		https://phytozome-next.jgi.doe.gov/report/gene/Creinhardtii_v5_6/Cre12.g501350
Cre12.g501351.v5.5	Cre12.g501351			Cre12.g501351.v5.5	Cre12.g501351.v5.5	Cre12.g501351.v5.5	Cre12.g501351.v5.5	Cre12.g501351.v5.5		https://phytozome-next.jgi.doe.gov/report/gene/Creinhardtii_v5_6/Cre12.g501351
Cre12.g501702.v5.5	Cre12.g501702				Cre12.g501702.v5.5					https://phytozome-next.jgi.doe.gov/report/gene/Creinhardtii_v5_6/Cre12.g501702
Cre12.g501717.v5.5	Cre12.g501717				Cre12.g501717.v5.5		Cre12.g501717.v5.5			https://phytozome-next.jgi.doe.gov/report/gene/Creinhardtii_v5_6/Cre12.g501717
Cre12.g501750.v5.5	Cre12.g501750				Cre12.g501750.v5.5		Cre12.g501750.v5.5			https://phytozome-next.jgi.doe.gov/report/gene/Creinhardtii_v5_6/Cre12.g501750
Cre12.g501800.v5.5	Cre12.g501800	(1 of 1) PTHR13193//PTHR13193:SF0 - CGI-140 // PROTEIN ASTERIX			Cre12.g501800.v5.5		Cre12.g501800.v5.5			https://phytozome-next.jgi.doe.gov/report/gene/Creinhardtii_v5_6/Cre12.g501800
Cre12.g503250.v5.5	Cre12.g503250				Cre12.g503250.v5.5		Cre12.g503250.v5.5			https://phytozome-next.jgi.doe.gov/report/gene/Creinhardtii_v5_6/Cre12.g503250
Cre12.g503500.v5.5	Cre12.g503500	Similar to Golgi apparatus protein 1		Cre12.g503500.v5.5		Cre12.g503500.v5.5		Cre12.g503500.v5.5		https://phytozome-next.jgi.doe.gov/report/gene/Creinhardtii_v5_6/Cre12.g503500
Cre12.g503800.v5.5	Cre12.g503800	Putative prot?ine N-methyltransferase	Cre12.g503800.v5.5		Cre12.g503800.v5.5		Cre12.g503800.v5.5			https://phytozome-next.jgi.doe.gov/report/gene/Creinhardtii_v5_6/Cre12.g503800
Cre12.g503850.v5.5	Cre12.g503850	ARF-like GTPase	Cre12.g503850.v5.5		Cre12.g503850.v5.5		Cre12.g503850.v5.5			https://phytozome-next.jgi.doe.gov/report/gene/Creinhardtii_v5_6/Cre12.g503850
Cre12.g505151.v5.5	Cre12.g505151				Cre12.g505151.v5.5		Cre12.g505151.v5.5			https://phytozome-next.jgi.doe.gov/report/gene/Creinhardtii_v5_6/Cre12.g505151
Cre12.g507150.v5.5	Cre12.g507150				Cre12.g507150.v5.5		Cre12.g507150.v5.5			https://phytozome-next.jgi.doe.gov/report/gene/Creinhardtii_v5_6/Cre12.g507150
Cre12.g507550.v5.5	Cre12.g507550	OctotricoPeptide Repeat Protein			Cre12.g507550.v5.5					https://phytozome-next.jgi.doe.gov/report/gene/Creinhardtii_v5_6/Cre12.g507550
Cre12.g507872.v5.5	Cre12.g507872							Cre12.g507872.v5.5		https://phytozome-next.jgi.doe.gov/report/gene/Creinhardtii_v5_6/Cre12.g507872
Cre12.g508850.v5.5	Cre12.g508850	Glutathione S-transferase			Cre12.g508850.v5.5		Cre12.g508850.v5.5			https://phytozome-next.jgi.doe.gov/report/gene/Creinhardtii_v5_6/Cre12.g508850
Cre12.g508900.v5.5	Cre12.g508900	Mitogen-Activated Protein Kinase 6			Cre12.g508900.v5.5		Cre12.g508900.v5.5			https://phytozome-next.jgi.doe.gov/report/gene/Creinhardtii_v5_6/Cre12.g508900
Cre12.g512950.v5.5	Cre12.g512950	Chromate ion transporter		Cre12.g512950.v5.5		Cre12.g512950.v5.5		Cre12.g512950.v5.5		https://phytozome-next.jgi.doe.gov/report/gene/Creinhardtii_v5_6/Cre12.g512950
Cre12.g514050.v5.5	Cre12.g514050	Ferredoxin-dependent glutamate synthase	Cre12.g514050.v5.5		Cre12.g514050.v5.5		Cre12.g514050.v5.5			https://phytozome-next.jgi.doe.gov/report/gene/Creinhardtii_v5_6/Cre12.g514050
Cre12.g514900.v5.5	Cre12.g514900	Mitochondrial inner membrane translocase subunit						Cre12.g514900.v5.5		https://phytozome-next.jgi.doe.gov/report/gene/Creinhardtii_v5_6/Cre12.g514900
Cre12.g515500.v5.5	Cre12.g515500	(1 of 1) PF04780 - Protein of unknown function (DUF629) (DUF629)		Cre12.g515500.v5.5	Cre12.g515500.v5.5	Cre12.g515500.v5.5	Cre12.g515500.v5.5	Cre12.g515500.v5.5		https://phytozome-next.jgi.doe.gov/report/gene/Creinhardtii_v5_6/Cre12.g515500
Cre12.g516700.v5.5	Cre12.g516700	Serine/threonine protein kinase		Cre12.g516700.v5.5						https://phytozome-next.jgi.doe.gov/report/gene/Creinhardtii_v5_6/Cre12.g516700
Cre12.g516717.v5.5	Cre12.g516717			Cre12.g516717.v5.5						https://phytozome-next.jgi.doe.gov/report/gene/Creinhardtii_v5_6/Cre12.g516717
Cre12.g517750.v5.5	Cre12.g517750	(1 of 49) 2.7.10.2 - Non-specific protein-tyrosine kinase / Cytoplasmic protein tyrosine kinase		Cre12.g517750.v5.5		Cre12.g517750.v5.5				https://phytozome-next.jgi.doe.gov/report/gene/Creinhardtii_v5_6/Cre12.g517750
Cre12.g517950.v5.5	Cre12.g517950				Cre12.g517950.v5.5		Cre12.g517950.v5.5			https://phytozome-next.jgi.doe.gov/report/gene/Creinhardtii_v5_6/Cre12.g517950
Cre12.g522450.v5.5	Cre12.g522450	COP-II coat subunit			Cre12.g522450.v5.5		Cre12.g522450.v5.5			https://phytozome-next.jgi.doe.gov/report/gene/Creinhardtii_v5_6/Cre12.g522450
Cre12.g522550.v5.5	Cre12.g522550	Kinesin II Motor Protein		Cre12.g522550.v5.5				Cre12.g522550.v5.5		https://phytozome-next.jgi.doe.gov/report/gene/Creinhardtii_v5_6/Cre12.g522550
Cre12.g523000.v5.5	Cre12.g523000	(1 of 1) K15308 - tristetraprolin (TTP)		Cre12.g523000.v5.5				Cre12.g523000.v5.5		https://phytozome-next.jgi.doe.gov/report/gene/Creinhardtii_v5_6/Cre12.g523000
Cre12.g523600.v5.5	Cre12.g523600	(1 of 3) PTHR13367:SF8 - OTU DOMAIN-CONTAINING PROTEIN 7B			Cre12.g523600.v5.5		Cre12.g523600.v5.5			https://phytozome-next.jgi.doe.gov/report/gene/Creinhardtii_v5_6/Cre12.g523600
Cre12.g524800.v5.5	Cre12.g524800			Cre12.g524800.v5.5		Cre12.g524800.v5.5		Cre12.g524800.v5.5		https://phytozome-next.jgi.doe.gov/report/gene/Creinhardtii_v5_6/Cre12.g524800
Cre12.g526068.v5.5	Cre12.g526068			Cre12.g526068.v5.5		Cre12.g526068.v5.5		Cre12.g526068.v5.5		https://phytozome-next.jgi.doe.gov/report/gene/Creinhardtii_v5_6/Cre12.g526068
Cre12.g526201.v5.5	Cre12.g526201	(1 of 14) PTHR12743//PTHR12743:SF0 - CYTOCHROME C1 HEME LYASE // CYTOCHROME C-TYPE HEME LYASE		Cre12.g526201.v5.5		Cre12.g526201.v5.5		Cre12.g526201.v5.5		https://phytozome-next.jgi.doe.gov/report/gene/Creinhardtii_v5_6/Cre12.g526201
Cre12.g526515.v5.5	Cre12.g526515			Cre12.g526515.v5.5		Cre12.g526515.v5.5		Cre12.g526515.v5.5		https://phytozome-next.jgi.doe.gov/report/gene/Creinhardtii_v5_6/Cre12.g526515
Cre12.g526603.v5.5	Cre12.g526603	(1 of 14) PTHR12743//PTHR12743:SF0 - CYTOCHROME C1 HEME LYASE // CYTOCHROME C-TYPE HEME LYASE			Cre12.g526603.v5.5		Cre12.g526603.v5.5			https://phytozome-next.jgi.doe.gov/report/gene/Creinhardtii_v5_6/Cre12.g526603
Cre12.g526650.v5.5	Cre12.g526650	(1 of 4) KOG0192//KOG0198//KOG0581 - Tyrosine kinase specific for activated (GTP-bound) p21cdc42Hs // MEKK and related serine/threonine protein kinases // Mitogen-activated protein kinase kinase (MAP2K)			Cre12.g526650.v5.5		Cre12.g526650.v5.5			https://phytozome-next.jgi.doe.gov/report/gene/Creinhardtii_v5_6/Cre12.g526650
Cre12.g527000.v5.5	Cre12.g527000	(1 of 1) PF07714//PF13202//PF13833 - Protein tyrosine kinase (Pkinase_Tyr) // EF hand (EF-hand_5) // EF-hand domain pair (EF-hand_8)			Cre12.g527000.v5.5		Cre12.g527000.v5.5			https://phytozome-next.jgi.doe.gov/report/gene/Creinhardtii_v5_6/Cre12.g527000
Cre12.g527918.v5.5	Cre12.g527918				Cre12.g527918.v5.5		Cre12.g527918.v5.5			https://phytozome-next.jgi.doe.gov/report/gene/Creinhardtii_v5_6/Cre12.g527918
Cre12.g528600.v5.5	Cre12.g528600	Probable transposon-derived protein of Chlamydomonas-Specific family B			Cre12.g528600.v5.5		Cre12.g528600.v5.5			https://phytozome-next.jgi.doe.gov/report/gene/Creinhardtii_v5_6/Cre12.g528600
Cre12.g529800.v5.5	Cre12.g529800	(1 of 3) KOG1909 - Ran GTPase-activating protein			Cre12.g529800.v5.5		Cre12.g529800.v5.5			https://phytozome-next.jgi.doe.gov/report/gene/Creinhardtii_v5_6/Cre12.g529800
Cre12.g529850.v5.5	Cre12.g529850	(1 of 5) PTHR10582 - TRANSIENT RECEPTOR POTENTIAL ION CHANNEL PROTEIN			Cre12.g529850.v5.5		Cre12.g529850.v5.5			https://phytozome-next.jgi.doe.gov/report/gene/Creinhardtii_v5_6/Cre12.g529850
Cre12.g530400.v5.5	Cre12.g530400	Iron-nutrition responsive ZIP family transporter			Cre12.g530400.v5.5		Cre12.g530400.v5.5			https://phytozome-next.jgi.doe.gov/report/gene/Creinhardtii_v5_6/Cre12.g530400
Cre12.g530450.v5.5	Cre12.g530450				Cre12.g530450.v5.5		Cre12.g530450.v5.5	Cre12.g530450.v5.5		https://phytozome-next.jgi.doe.gov/report/gene/Creinhardtii_v5_6/Cre12.g530450
Cre12.g531150.v5.5	Cre12.g531150	ribokinase			Cre12.g531150.v5.5		Cre12.g531150.v5.5			https://phytozome-next.jgi.doe.gov/report/gene/Creinhardtii_v5_6/Cre12.g531150
Cre12.g532250.v5.5	Cre12.g532250	(1 of 21) PF00027 - Cyclic nucleotide-binding domain (cNMP_binding)		Cre12.g532250.v5.5		Cre12.g532250.v5.5		Cre12.g532250.v5.5		https://phytozome-next.jgi.doe.gov/report/gene/Creinhardtii_v5_6/Cre12.g532250
Cre12.g535300.v5.5	Cre12.g535300							Cre12.g535300.v5.5		https://phytozome-next.jgi.doe.gov/report/gene/Creinhardtii_v5_6/Cre12.g535300
Cre12.g535650.v5.5	Cre12.g535650				Cre12.g535650.v5.5		Cre12.g535650.v5.5			https://phytozome-next.jgi.doe.gov/report/gene/Creinhardtii_v5_6/Cre12.g535650
Cre12.g536650.v5.5	Cre12.g536650				Cre12.g536650.v5.5		Cre12.g536650.v5.5			https://phytozome-next.jgi.doe.gov/report/gene/Creinhardtii_v5_6/Cre12.g536650
Cre12.g537050.v5.5	Cre12.g537050				Cre12.g537050.v5.5		Cre12.g537050.v5.5			https://phytozome-next.jgi.doe.gov/report/gene/Creinhardtii_v5_6/Cre12.g537050
Cre12.g537850.v5.5	Cre12.g537850	conserved protein required for cyt b6 assembly			Cre12.g537850.v5.5		Cre12.g537850.v5.5			https://phytozome-next.jgi.doe.gov/report/gene/Creinhardtii_v5_6/Cre12.g537850
Cre12.g537900.v5.5	Cre12.g537900	(1 of 1) PF11927 - Protein of unknown function (DUF3445) (DUF3445)			Cre12.g537900.v5.5		Cre12.g537900.v5.5			https://phytozome-next.jgi.doe.gov/report/gene/Creinhardtii_v5_6/Cre12.g537900
Cre12.g538350.v5.5	Cre12.g538350	Frataxin					Cre12.g538350.v5.5			https://phytozome-next.jgi.doe.gov/report/gene/Creinhardtii_v5_6/Cre12.g538350
Cre12.g538450.v5.5	Cre12.g538450	CDP-Ethanolamine:DAG Ethanolamine phosphotransferase			Cre12.g538450.v5.5		Cre12.g538450.v5.5			https://phytozome-next.jgi.doe.gov/report/gene/Creinhardtii_v5_6/Cre12.g538450
Cre12.g539000.v5.5	Cre12.g539000	CDP-Ethanolamine synthase					Cre12.g539000.v5.5			https://phytozome-next.jgi.doe.gov/report/gene/Creinhardtii_v5_6/Cre12.g539000
Cre12.g539121.v5.5	Cre12.g539121			Cre12.g539121.v5.5		Cre12.g539121.v5.5		Cre12.g539121.v5.5		https://phytozome-next.jgi.doe.gov/report/gene/Creinhardtii_v5_6/Cre12.g539121
Cre12.g539141.v5.5	Cre12.g539141			Cre12.g539141.v5.5						https://phytozome-next.jgi.doe.gov/report/gene/Creinhardtii_v5_6/Cre12.g539141
Cre12.g539161.v5.5	Cre12.g539161				Cre12.g539161.v5.5		Cre12.g539161.v5.5			https://phytozome-next.jgi.doe.gov/report/gene/Creinhardtii_v5_6/Cre12.g539161
Cre12.g539208.v5.5	Cre12.g539208				Cre12.g539208.v5.5		Cre12.g539208.v5.5			https://phytozome-next.jgi.doe.gov/report/gene/Creinhardtii_v5_6/Cre12.g539208
Cre12.g539650.v5.5	Cre12.g539650	(1 of 1) PTHR10157//PTHR10157:SF23 - DOPAMINE BETA HYDROXYLASE RELATED // DBH-LIKE MONOOXYGENASE PROTEIN 2-RELATED		Cre12.g539650.v5.5	Cre12.g539650.v5.5	Cre12.g539650.v5.5	Cre12.g539650.v5.5	Cre12.g539650.v5.5		https://phytozome-next.jgi.doe.gov/report/gene/Creinhardtii_v5_6/Cre12.g539650
Cre12.g539850.v5.5	Cre12.g539850				Cre12.g539850.v5.5		Cre12.g539850.v5.5			https://phytozome-next.jgi.doe.gov/report/gene/Creinhardtii_v5_6/Cre12.g539850
Cre12.g541050.v5.5	Cre12.g541050					Cre12.g541050.v5.5				https://phytozome-next.jgi.doe.gov/report/gene/Creinhardtii_v5_6/Cre12.g541050
Cre12.g541211.v5.5	Cre12.g541211	(1 of 546) 2.7.11.1 - Non-specific serine/threonine protein kinase / Threonine-specific protein kinase			Cre12.g541211.v5.5					https://phytozome-next.jgi.doe.gov/report/gene/Creinhardtii_v5_6/Cre12.g541211
Cre12.g541250.v5.5	Cre12.g541250	Nitrite transporter			Cre12.g541250.v5.5		Cre12.g541250.v5.5			https://phytozome-next.jgi.doe.gov/report/gene/Creinhardtii_v5_6/Cre12.g541250
Cre12.g541252.v5.5	Cre12.g541252				Cre12.g541252.v5.5					https://phytozome-next.jgi.doe.gov/report/gene/Creinhardtii_v5_6/Cre12.g541252
Cre12.g541300.v5.5	Cre12.g541300	(1 of 9) 3.6.4.3 - Microtubule-severing ATPase / Katanin			Cre12.g541300.v5.5		Cre12.g541300.v5.5			https://phytozome-next.jgi.doe.gov/report/gene/Creinhardtii_v5_6/Cre12.g541300
Cre12.g541777.v5.5	Cre12.g541777	SET domain-containing protein		Cre12.g541777.v5.5		Cre12.g541777.v5.5		Cre12.g541777.v5.5		https://phytozome-next.jgi.doe.gov/report/gene/Creinhardtii_v5_6/Cre12.g541777
Cre12.g541850.v5.5	Cre12.g541850	(1 of 1) 3.6.1.7 - Acylphosphatase / Acylphosphate phosphohydrolase		Cre12.g541850.v5.5		Cre12.g541850.v5.5		Cre12.g541850.v5.5		https://phytozome-next.jgi.doe.gov/report/gene/Creinhardtii_v5_6/Cre12.g541850
Cre12.g541851.v5.5	Cre12.g541851	(1 of 2) PF02580 - D-Tyr-tRNA(Tyr) deacylase (Tyr_Deacylase)		Cre12.g541851.v5.5		Cre12.g541851.v5.5		Cre12.g541851.v5.5		https://phytozome-next.jgi.doe.gov/report/gene/Creinhardtii_v5_6/Cre12.g541851
Cre12.g542250.v5.5	Cre12.g542250	beta-1 tubulin			Cre12.g542250.v5.5		Cre12.g542250.v5.5			https://phytozome-next.jgi.doe.gov/report/gene/Creinhardtii_v5_6/Cre12.g542250
Cre12.g542601.v5.5	Cre12.g542601	Probable transposon-derived protein of Chlamydomonas-Specific family B						Cre12.g542601.v5.5		https://phytozome-next.jgi.doe.gov/report/gene/Creinhardtii_v5_6/Cre12.g542601
Cre12.g543800.v5.5	Cre12.g543800				Cre12.g543800.v5.5		Cre12.g543800.v5.5			https://phytozome-next.jgi.doe.gov/report/gene/Creinhardtii_v5_6/Cre12.g543800
Cre12.g544551.v5.5	Cre12.g544551				Cre12.g544551.v5.5		Cre12.g544551.v5.5			https://phytozome-next.jgi.doe.gov/report/gene/Creinhardtii_v5_6/Cre12.g544551
Cre12.g546150.v5.5	Cre12.g546150	Chloroplast cytochrome b6f PetM subunit			Cre12.g546150.v5.5		Cre12.g546150.v5.5			https://phytozome-next.jgi.doe.gov/report/gene/Creinhardtii_v5_6/Cre12.g546150
Cre12.g546200.v5.5	Cre12.g546200	Rhomboid-like protein			Cre12.g546200.v5.5		Cre12.g546200.v5.5			https://phytozome-next.jgi.doe.gov/report/gene/Creinhardtii_v5_6/Cre12.g546200
Cre12.g548200.v5.5	Cre12.g548200	(1 of 1) PTHR21004:SF0 - PEROXISOMAL LEADER PEPTIDE-PROCESSING PROTEASE			Cre12.g548200.v5.5		Cre12.g548200.v5.5			https://phytozome-next.jgi.doe.gov/report/gene/Creinhardtii_v5_6/Cre12.g548200
Cre12.g548201.v5.5	Cre12.g548201				Cre12.g548201.v5.5		Cre12.g548201.v5.5			https://phytozome-next.jgi.doe.gov/report/gene/Creinhardtii_v5_6/Cre12.g548201
Cre12.g550152.v5.5	Cre12.g550152	(1 of 1) PTHR15272 - CHROMATIN ASSEMBLY FACTOR 1 SUBUNIT A CAF-1 SUBUNIT A		Cre12.g550152.v5.5		Cre12.g550152.v5.5		Cre12.g550152.v5.5		https://phytozome-next.jgi.doe.gov/report/gene/Creinhardtii_v5_6/Cre12.g550152
Cre12.g550153.v5.5	Cre12.g550153			Cre12.g550153.v5.5		Cre12.g550153.v5.5		Cre12.g550153.v5.5		https://phytozome-next.jgi.doe.gov/report/gene/Creinhardtii_v5_6/Cre12.g550153
Cre12.g550553.v5.5	Cre12.g550553				Cre12.g550553.v5.5		Cre12.g550553.v5.5			https://phytozome-next.jgi.doe.gov/report/gene/Creinhardtii_v5_6/Cre12.g550553
Cre12.g551503.v5.5	Cre12.g551503			Cre12.g551503.v5.5		Cre12.g551503.v5.5		Cre12.g551503.v5.5		https://phytozome-next.jgi.doe.gov/report/gene/Creinhardtii_v5_6/Cre12.g551503
Cre12.g551800.v5.5	Cre12.g551800	(1 of 25) PF00293 - NUDIX domain (NUDIX)			Cre12.g551800.v5.5		Cre12.g551800.v5.5	Cre12.g551800.v5.5		https://phytozome-next.jgi.doe.gov/report/gene/Creinhardtii_v5_6/Cre12.g551800
Cre12.g551852.v5.5	Cre12.g551852	(1 of 39) PTHR12298 - PCDC2 PROGRAMMED CELL DEATH PROTEIN 2 -RELATED		Cre12.g551852.v5.5		Cre12.g551852.v5.5		Cre12.g551852.v5.5		https://phytozome-next.jgi.doe.gov/report/gene/Creinhardtii_v5_6/Cre12.g551852
Cre12.g552100.v5.5	Cre12.g552100				Cre12.g552100.v5.5		Cre12.g552100.v5.5			https://phytozome-next.jgi.doe.gov/report/gene/Creinhardtii_v5_6/Cre12.g552100
Cre12.g552700.v5.5	Cre12.g552700	(1 of 20) PTHR19862:SF14 - WD REPEAT-CONTAINING PROTEIN 48		Cre12.g552700.v5.5		Cre12.g552700.v5.5		Cre12.g552700.v5.5		https://phytozome-next.jgi.doe.gov/report/gene/Creinhardtii_v5_6/Cre12.g552700
Cre12.g552750.v5.5	Cre12.g552750	(1 of 1) PF04520 - Senescence regulator (Senescence_reg)		Cre12.g552750.v5.5		Cre12.g552750.v5.5		Cre12.g552750.v5.5		https://phytozome-next.jgi.doe.gov/report/gene/Creinhardtii_v5_6/Cre12.g552750
Cre12.g553950.v5.5	Cre12.g553950				Cre12.g553950.v5.5		Cre12.g553950.v5.5			https://phytozome-next.jgi.doe.gov/report/gene/Creinhardtii_v5_6/Cre12.g553950
Cre12.g554051.v5.5	Cre12.g554051	(1 of 26) PTHR24362 - SERINE/THREONINE-PROTEIN KINASE NEK			Cre12.g554051.v5.5		Cre12.g554051.v5.5			https://phytozome-next.jgi.doe.gov/report/gene/Creinhardtii_v5_6/Cre12.g554051
Cre12.g554200.v5.5	Cre12.g554200	ER-Golgi Qb-SNARE, Memb/GS35/Bos1-family (Qb.II)			Cre12.g554200.v5.5		Cre12.g554200.v5.5			https://phytozome-next.jgi.doe.gov/report/gene/Creinhardtii_v5_6/Cre12.g554200
Cre12.g554250.v5.5	Cre12.g554250	Low Photochemical Bleaching protein			Cre12.g554250.v5.5		Cre12.g554250.v5.5			https://phytozome-next.jgi.doe.gov/report/gene/Creinhardtii_v5_6/Cre12.g554250
Cre12.g555000.v5.5	Cre12.g555000				Cre12.g555000.v5.5		Cre12.g555000.v5.5			https://phytozome-next.jgi.doe.gov/report/gene/Creinhardtii_v5_6/Cre12.g555000
Cre12.g555050.v5.5	Cre12.g555050	Crossover junction endonuclease			Cre12.g555050.v5.5		Cre12.g555050.v5.5			https://phytozome-next.jgi.doe.gov/report/gene/Creinhardtii_v5_6/Cre12.g555050
Cre12.g555803.v5.5	Cre12.g555803	Type-II NADH dehydrogenase		Cre12.g555803.v5.5	Cre12.g555803.v5.5	Cre12.g555803.v5.5	Cre12.g555803.v5.5	Cre12.g555803.v5.5		https://phytozome-next.jgi.doe.gov/report/gene/Creinhardtii_v5_6/Cre12.g555803
Cre12.g556500.v5.5	Cre12.g556500	(1 of 5) PTHR15160 - VON HIPPEL-LINDAU PROTEIN			Cre12.g556500.v5.5					https://phytozome-next.jgi.doe.gov/report/gene/Creinhardtii_v5_6/Cre12.g556500
Cre12.g556550.v5.5	Cre12.g556550				Cre12.g556550.v5.5					https://phytozome-next.jgi.doe.gov/report/gene/Creinhardtii_v5_6/Cre12.g556550
Cre12.g556905.v5.5	Cre12.g556905				Cre12.g556905.v5.5		Cre12.g556905.v5.5			https://phytozome-next.jgi.doe.gov/report/gene/Creinhardtii_v5_6/Cre12.g556905
Cre12.g556950.v5.5	Cre12.g556950				Cre12.g556950.v5.5		Cre12.g556950.v5.5			https://phytozome-next.jgi.doe.gov/report/gene/Creinhardtii_v5_6/Cre12.g556950
Cre12.g557600.v5.5	Cre12.g557600	Adenylate kinase			Cre12.g557600.v5.5		Cre12.g557600.v5.5			https://phytozome-next.jgi.doe.gov/report/gene/Creinhardtii_v5_6/Cre12.g557600
Cre12.g557650.v5.5	Cre12.g557650				Cre12.g557650.v5.5		Cre12.g557650.v5.5			https://phytozome-next.jgi.doe.gov/report/gene/Creinhardtii_v5_6/Cre12.g557650
Cre12.g558300.v5.5	Cre12.g558300	(1 of 49) 2.7.10.2 - Non-specific protein-tyrosine kinase / Cytoplasmic protein tyrosine kinase	Cre12.g558300.v5.5		Cre12.g558300.v5.5		Cre12.g558300.v5.5			https://phytozome-next.jgi.doe.gov/report/gene/Creinhardtii_v5_6/Cre12.g558300
Cre12.g558353.v5.5	Cre12.g558353				Cre12.g558353.v5.5		Cre12.g558353.v5.5			https://phytozome-next.jgi.doe.gov/report/gene/Creinhardtii_v5_6/Cre12.g558353
Cre12.g559250.v5.5	Cre12.g559250	14-3-3 protein			Cre12.g559250.v5.5					https://phytozome-next.jgi.doe.gov/report/gene/Creinhardtii_v5_6/Cre12.g559250
Cre12.g560150.v5.5	Cre12.g560150	Rab-like GTP-Binding Flagellar Associated Protein 353			Cre12.g560150.v5.5		Cre12.g560150.v5.5			https://phytozome-next.jgi.doe.gov/report/gene/Creinhardtii_v5_6/Cre12.g560150
Cre12.g560300.v5.5	Cre12.g560300	(1 of 1) PTHR24012:SF318 - RNA-BINDING (RRM/RBD/RNP MOTIFS) FAMILY PROTEIN			Cre12.g560300.v5.5		Cre12.g560300.v5.5			https://phytozome-next.jgi.doe.gov/report/gene/Creinhardtii_v5_6/Cre12.g560300
Cre12.g561100.v5.5	Cre12.g561100	(1 of 5) PF06839 - GRF zinc finger (zf-GRF)		Cre12.g561100.v5.5		Cre12.g561100.v5.5		Cre12.g561100.v5.5		https://phytozome-next.jgi.doe.gov/report/gene/Creinhardtii_v5_6/Cre12.g561100
Cre12.g561300.v5.5	Cre12.g561300	(1 of 1) PF07989 - Centrosomin N-terminal motif 1 (Cnn_1N)			Cre12.g561300.v5.5		Cre12.g561300.v5.5			https://phytozome-next.jgi.doe.gov/report/gene/Creinhardtii_v5_6/Cre12.g561300
Cre12.g561601.v5.5	Cre12.g561601				Cre12.g561601.v5.5		Cre12.g561601.v5.5	Cre12.g561601.v5.5		https://phytozome-next.jgi.doe.gov/report/gene/Creinhardtii_v5_6/Cre12.g561601
Cre13.g562700.v5.5	Cre13.g562700	Probable transposon-derived protein of Chlamydomonas-Specific family B			Cre13.g562700.v5.5		Cre13.g562700.v5.5			https://phytozome-next.jgi.doe.gov/report/gene/Creinhardtii_v5_6/Cre13.g562700
Cre13.g563400.v5.5	Cre13.g563400	(1 of 1) PTHR12606//PTHR12606:SF18 - SENTRIN/SUMO-SPECIFIC PROTEASE // SUBFAMILY NOT NAMED			Cre13.g563400.v5.5		Cre13.g563400.v5.5	Cre13.g563400.v5.5		https://phytozome-next.jgi.doe.gov/report/gene/Creinhardtii_v5_6/Cre13.g563400
Cre13.g563450.v5.5	Cre13.g563450				Cre13.g563450.v5.5		Cre13.g563450.v5.5	Cre13.g563450.v5.5		https://phytozome-next.jgi.doe.gov/report/gene/Creinhardtii_v5_6/Cre13.g563450
Cre13.g564400.v5.5	Cre13.g564400	Flagellar Associated Protein 161	Cre13.g564400.v5.5		Cre13.g564400.v5.5		Cre13.g564400.v5.5			https://phytozome-next.jgi.doe.gov/report/gene/Creinhardtii_v5_6/Cre13.g564400
Cre13.g565083.v5.5	Cre13.g565083				Cre13.g565083.v5.5		Cre13.g565083.v5.5			https://phytozome-next.jgi.doe.gov/report/gene/Creinhardtii_v5_6/Cre13.g565083
Cre13.g565116.v5.5	Cre13.g565116				Cre13.g565116.v5.5		Cre13.g565116.v5.5			https://phytozome-next.jgi.doe.gov/report/gene/Creinhardtii_v5_6/Cre13.g565116
Cre13.g565260.v5.5	Cre13.g565260	(1 of 1) PTHR10566//PTHR10566:SF83 - CHAPERONE-ACTIVITY OF BC1 COMPLEX CABC1 -RELATED // SUBFAMILY NOT NAMED			Cre13.g565260.v5.5		Cre13.g565260.v5.5			https://phytozome-next.jgi.doe.gov/report/gene/Creinhardtii_v5_6/Cre13.g565260
Cre13.g565270.v5.5	Cre13.g565270				Cre13.g565270.v5.5		Cre13.g565270.v5.5			https://phytozome-next.jgi.doe.gov/report/gene/Creinhardtii_v5_6/Cre13.g565270
Cre13.g565280.v5.5	Cre13.g565280			Cre13.g565280.v5.5		Cre13.g565280.v5.5		Cre13.g565280.v5.5		https://phytozome-next.jgi.doe.gov/report/gene/Creinhardtii_v5_6/Cre13.g565280
Cre13.g566450.v5.5	Cre13.g566450	Rhythm of Chloroplast 104						Cre13.g566450.v5.5		https://phytozome-next.jgi.doe.gov/report/gene/Creinhardtii_v5_6/Cre13.g566450
Cre13.g567400.v5.5	Cre13.g567400	3',5'-cyclic-nucleotide phosphodiesterase		Cre13.g567400.v5.5		Cre13.g567400.v5.5		Cre13.g567400.v5.5		https://phytozome-next.jgi.doe.gov/report/gene/Creinhardtii_v5_6/Cre13.g567400
Cre13.g567600.v5.5	Cre13.g567600	Mitochondrial cytochrome c oxidase subunit Vb, 13 kD		Cre13.g567600.v5.5	Cre13.g567600.v5.5	Cre13.g567600.v5.5	Cre13.g567600.v5.5	Cre13.g567600.v5.5		https://phytozome-next.jgi.doe.gov/report/gene/Creinhardtii_v5_6/Cre13.g567600
Cre13.g567626.v5.5	Cre13.g567626			Cre13.g567626.v5.5	Cre13.g567626.v5.5	Cre13.g567626.v5.5	Cre13.g567626.v5.5	Cre13.g567626.v5.5		https://phytozome-next.jgi.doe.gov/report/gene/Creinhardtii_v5_6/Cre13.g567626
Cre13.g567650.v5.5	Cre13.g567650	(1 of 1) 3.4.14.2 - Dipeptidyl-peptidase II / Quiescent cell proline dipeptidase		Cre13.g567650.v5.5		Cre13.g567650.v5.5		Cre13.g567650.v5.5		https://phytozome-next.jgi.doe.gov/report/gene/Creinhardtii_v5_6/Cre13.g567650
Cre13.g567700.v5.5	Cre13.g567700	Histone H2A variant			Cre13.g567700.v5.5		Cre13.g567700.v5.5			https://phytozome-next.jgi.doe.gov/report/gene/Creinhardtii_v5_6/Cre13.g567700
Cre13.g568025.v5.5	Cre13.g568025	(1 of 1) PTHR15590:SF0 - CX9C MOTIF-CONTAINING PROTEIN 4			Cre13.g568025.v5.5		Cre13.g568025.v5.5			https://phytozome-next.jgi.doe.gov/report/gene/Creinhardtii_v5_6/Cre13.g568025
Cre13.g568200.v5.5	Cre13.g568200	Arabinose chain extension enzyme like protein 1			Cre13.g568200.v5.5		Cre13.g568200.v5.5			https://phytozome-next.jgi.doe.gov/report/gene/Creinhardtii_v5_6/Cre13.g568200
Cre13.g568316.v5.5	Cre13.g568316			Cre13.g568316.v5.5		Cre13.g568316.v5.5		Cre13.g568316.v5.5		https://phytozome-next.jgi.doe.gov/report/gene/Creinhardtii_v5_6/Cre13.g568316
Cre13.g568350.v5.5	Cre13.g568350	bZIP transcription factor			Cre13.g568350.v5.5		Cre13.g568350.v5.5			https://phytozome-next.jgi.doe.gov/report/gene/Creinhardtii_v5_6/Cre13.g568350
Cre13.g569500.v5.5	Cre13.g569500	(1 of 3) PTHR10696 - GAMMA-BUTYROBETAINE HYDROXYLASE-RELATED			Cre13.g569500.v5.5					https://phytozome-next.jgi.doe.gov/report/gene/Creinhardtii_v5_6/Cre13.g569500
Cre13.g571560.v5.5	Cre13.g571560	(1 of 1) PTHR13374 - DET1 HOMOLOG DE-ETIOLATED-1 HOMOLOG			Cre13.g571560.v5.5		Cre13.g571560.v5.5			https://phytozome-next.jgi.doe.gov/report/gene/Creinhardtii_v5_6/Cre13.g571560
Cre13.g571927.v5.5	Cre13.g571927			Cre13.g571927.v5.5				Cre13.g571927.v5.5		https://phytozome-next.jgi.doe.gov/report/gene/Creinhardtii_v5_6/Cre13.g571927
Cre13.g574000.v5.5	Cre13.g574000	Voltage-gated chloride channel		Cre13.g574000.v5.5		Cre13.g574000.v5.5		Cre13.g574000.v5.5		https://phytozome-next.jgi.doe.gov/report/gene/Creinhardtii_v5_6/Cre13.g574000
Cre13.g575500.v5.5	Cre13.g575500							Cre13.g575500.v5.5		https://phytozome-next.jgi.doe.gov/report/gene/Creinhardtii_v5_6/Cre13.g575500
Cre13.g576250.v5.5	Cre13.g576250	(1 of 1) K15202 - general transcription factor 3C polypeptide 5 (transcription factor C subunit 1) (GTF3C5, TFC1)			Cre13.g576250.v5.5		Cre13.g576250.v5.5			https://phytozome-next.jgi.doe.gov/report/gene/Creinhardtii_v5_6/Cre13.g576250
Cre13.g576433.v5.5	Cre13.g576433				Cre13.g576433.v5.5		Cre13.g576433.v5.5			https://phytozome-next.jgi.doe.gov/report/gene/Creinhardtii_v5_6/Cre13.g576433
Cre13.g576466.v5.5	Cre13.g576466				Cre13.g576466.v5.5		Cre13.g576466.v5.5			https://phytozome-next.jgi.doe.gov/report/gene/Creinhardtii_v5_6/Cre13.g576466
Cre13.g577600.v5.5	Cre13.g577600			Cre13.g577600.v5.5		Cre13.g577600.v5.5				https://phytozome-next.jgi.doe.gov/report/gene/Creinhardtii_v5_6/Cre13.g577600
Cre13.g577800.v5.5	Cre13.g577800	(1 of 1) PTHR11089:SF24 - GUANINE NUCLEOTIDE-BINDING PROTEIN-LIKE 1			Cre13.g577800.v5.5		Cre13.g577800.v5.5			https://phytozome-next.jgi.doe.gov/report/gene/Creinhardtii_v5_6/Cre13.g577800
Cre13.g577850.v5.5	Cre13.g577850	peptidyl-prolyl cis-trans isomerase, FKBP-type			Cre13.g577850.v5.5		Cre13.g577850.v5.5			https://phytozome-next.jgi.doe.gov/report/gene/Creinhardtii_v5_6/Cre13.g577850
Cre13.g578201.v5.5	Cre13.g578201	Putative ribosomal RNA methyltransferase			Cre13.g578201.v5.5		Cre13.g578201.v5.5			https://phytozome-next.jgi.doe.gov/report/gene/Creinhardtii_v5_6/Cre13.g578201
Cre13.g578350.v5.5	Cre13.g578350	Metallophosphoesterase/metallo-dependent phosphatase			Cre13.g578350.v5.5		Cre13.g578350.v5.5			https://phytozome-next.jgi.doe.gov/report/gene/Creinhardtii_v5_6/Cre13.g578350
Cre13.g579350.v5.5	Cre13.g579350				Cre13.g579350.v5.5		Cre13.g579350.v5.5			https://phytozome-next.jgi.doe.gov/report/gene/Creinhardtii_v5_6/Cre13.g579350
Cre13.g580500.v5.5	Cre13.g580500	(1 of 2) PTHR12847:SF3 - NECAP-LIKE PROTEIN CG9132			Cre13.g580500.v5.5		Cre13.g580500.v5.5			https://phytozome-next.jgi.doe.gov/report/gene/Creinhardtii_v5_6/Cre13.g580500
Cre13.g582201.v5.5	Cre13.g582201	(1 of 1) PTHR13622:SF8 - THIAMIN PYROPHOSPHOKINASE 1			Cre13.g582201.v5.5		Cre13.g582201.v5.5			https://phytozome-next.jgi.doe.gov/report/gene/Creinhardtii_v5_6/Cre13.g582201
Cre13.g582800.v5.5	Cre13.g582800	(1 of 1) 6.3.2.11 - Carnosine synthase / Carnosine synthetase			Cre13.g582800.v5.5		Cre13.g582800.v5.5			https://phytozome-next.jgi.doe.gov/report/gene/Creinhardtii_v5_6/Cre13.g582800
Cre13.g584200.v5.5	Cre13.g584200	(1 of 1) PF00462//PF01814//PF03595//PF14340 - Glutaredoxin (Glutaredoxin) // Hemerythrin HHE cation binding domain (Hemerythrin) // Voltage-dependent anion channel (SLAC1) // Domain of unknown function (DUF4395) (DUF4395)		Cre13.g584200.v5.5		Cre13.g584200.v5.5		Cre13.g584200.v5.5		https://phytozome-next.jgi.doe.gov/report/gene/Creinhardtii_v5_6/Cre13.g584200
Cre13.g585000.v5.5	Cre13.g585000						Cre13.g585000.v5.5			https://phytozome-next.jgi.doe.gov/report/gene/Creinhardtii_v5_6/Cre13.g585000
Cre13.g585700.v5.5	Cre13.g585700			Cre13.g585700.v5.5		Cre13.g585700.v5.5		Cre13.g585700.v5.5		https://phytozome-next.jgi.doe.gov/report/gene/Creinhardtii_v5_6/Cre13.g585700
Cre13.g585750.v5.5	Cre13.g585750	FAD-dependent oxidoreductase		Cre13.g585750.v5.5		Cre13.g585750.v5.5		Cre13.g585750.v5.5		https://phytozome-next.jgi.doe.gov/report/gene/Creinhardtii_v5_6/Cre13.g585750
Cre13.g586150.v5.5	Cre13.g586150				Cre13.g586150.v5.5		Cre13.g586150.v5.5			https://phytozome-next.jgi.doe.gov/report/gene/Creinhardtii_v5_6/Cre13.g586150
Cre13.g588150.v5.5	Cre13.g588150	(1 of 1) 2.7.7.69 - GDP-L-galactose phosphorylase			Cre13.g588150.v5.5		Cre13.g588150.v5.5			https://phytozome-next.jgi.doe.gov/report/gene/Creinhardtii_v5_6/Cre13.g588150
Cre13.g588201.v5.5	Cre13.g588201	OctotricoPeptide Repeat Protein			Cre13.g588201.v5.5		Cre13.g588201.v5.5			https://phytozome-next.jgi.doe.gov/report/gene/Creinhardtii_v5_6/Cre13.g588201
Cre13.g588736.v5.5	Cre13.g588736							Cre13.g588736.v5.5		https://phytozome-next.jgi.doe.gov/report/gene/Creinhardtii_v5_6/Cre13.g588736
Cre13.g589870.v5.5	Cre13.g589870	(1 of 18) 3.1.4.17 - 3',5'-cyclic-nucleotide phosphodiesterase / Cyclic AMP phosphodiesterase		Cre13.g589870.v5.5		Cre13.g589870.v5.5		Cre13.g589870.v5.5		https://phytozome-next.jgi.doe.gov/report/gene/Creinhardtii_v5_6/Cre13.g589870
Cre13.g590450.v5.5	Cre13.g590450	(1 of 100) PTHR12393:SF6 - SPHINGOMYELIN PHOSPHODIESTERASE 2			Cre13.g590450.v5.5		Cre13.g590450.v5.5	Cre13.g590450.v5.5		https://phytozome-next.jgi.doe.gov/report/gene/Creinhardtii_v5_6/Cre13.g590450
Cre13.g590650.v5.5	Cre13.g590650	(1 of 1) PF07223 - Protein of unknown function (DUF1421) (DUF1421)						Cre13.g590650.v5.5		https://phytozome-next.jgi.doe.gov/report/gene/Creinhardtii_v5_6/Cre13.g590650
Cre13.g590700.v5.5	Cre13.g590700	(1 of 4) PTHR16255:SF4 - SPORULATION PROTEIN RMD8						Cre13.g590700.v5.5		https://phytozome-next.jgi.doe.gov/report/gene/Creinhardtii_v5_6/Cre13.g590700
Cre13.g590950.v5.5	Cre13.g590950				Cre13.g590950.v5.5		Cre13.g590950.v5.5			https://phytozome-next.jgi.doe.gov/report/gene/Creinhardtii_v5_6/Cre13.g590950
Cre13.g591000.v5.5	Cre13.g591000				Cre13.g591000.v5.5		Cre13.g591000.v5.5			https://phytozome-next.jgi.doe.gov/report/gene/Creinhardtii_v5_6/Cre13.g591000
Cre13.g591100.v5.5	Cre13.g591100	Predicted protein with mechanosensitive ion channel domain			Cre13.g591100.v5.5		Cre13.g591100.v5.5			https://phytozome-next.jgi.doe.gov/report/gene/Creinhardtii_v5_6/Cre13.g591100
Cre13.g591851.v5.5	Cre13.g591851			Cre13.g591851.v5.5	Cre13.g591851.v5.5	Cre13.g591851.v5.5	Cre13.g591851.v5.5	Cre13.g591851.v5.5		https://phytozome-next.jgi.doe.gov/report/gene/Creinhardtii_v5_6/Cre13.g591851
Cre13.g602400.v5.5	Cre13.g602400	Kinesin motor protein			Cre13.g602400.v5.5		Cre13.g602400.v5.5			https://phytozome-next.jgi.doe.gov/report/gene/Creinhardtii_v5_6/Cre13.g602400
Cre13.g602425.v5.5	Cre13.g602425				Cre13.g602425.v5.5		Cre13.g602425.v5.5			https://phytozome-next.jgi.doe.gov/report/gene/Creinhardtii_v5_6/Cre13.g602425
Cre13.g602750.v5.5	Cre13.g602750			Cre13.g602750.v5.5		Cre13.g602750.v5.5		Cre13.g602750.v5.5		https://phytozome-next.jgi.doe.gov/report/gene/Creinhardtii_v5_6/Cre13.g602750
Cre13.g603350.v5.5	Cre13.g603350	Adenylate/guanylate cyclase			Cre13.g603350.v5.5		Cre13.g603350.v5.5			https://phytozome-next.jgi.doe.gov/report/gene/Creinhardtii_v5_6/Cre13.g603350
Cre13.g603400.v5.5	Cre13.g603400	SNF2-related DNA/RNA helicase			Cre13.g603400.v5.5		Cre13.g603400.v5.5			https://phytozome-next.jgi.doe.gov/report/gene/Creinhardtii_v5_6/Cre13.g603400
Cre13.g603450.v5.5	Cre13.g603450	(1 of 4) PF14159 - CAAD domains of cyanobacterial aminoacyl-tRNA synthetase (CAAD)						Cre13.g603450.v5.5		https://phytozome-next.jgi.doe.gov/report/gene/Creinhardtii_v5_6/Cre13.g603450
Cre13.g603850.v5.5	Cre13.g603850		Cre13.g603850.v5.5		Cre13.g603850.v5.5		Cre13.g603850.v5.5			https://phytozome-next.jgi.doe.gov/report/gene/Creinhardtii_v5_6/Cre13.g603850
Cre13.g604400.v5.5	Cre13.g604400	(1 of 14) PTHR15535//PTHR15535:SF23 - TRANSMEMBRANE PROTEIN 2-RELATED // SUBFAMILY NOT NAMED		Cre13.g604400.v5.5	Cre13.g604400.v5.5	Cre13.g604400.v5.5	Cre13.g604400.v5.5	Cre13.g604400.v5.5		https://phytozome-next.jgi.doe.gov/report/gene/Creinhardtii_v5_6/Cre13.g604400
Cre13.g604450.v5.5	Cre13.g604450			Cre13.g604450.v5.5	Cre13.g604450.v5.5	Cre13.g604450.v5.5	Cre13.g604450.v5.5	Cre13.g604450.v5.5		https://phytozome-next.jgi.doe.gov/report/gene/Creinhardtii_v5_6/Cre13.g604450
Cre13.g604950.v5.5	Cre13.g604950			Cre13.g604950.v5.5				Cre13.g604950.v5.5		https://phytozome-next.jgi.doe.gov/report/gene/Creinhardtii_v5_6/Cre13.g604950
Cre13.g607100.v5.5	Cre13.g607100	Adenylate/guanylate cyclase			Cre13.g607100.v5.5		Cre13.g607100.v5.5			https://phytozome-next.jgi.doe.gov/report/gene/Creinhardtii_v5_6/Cre13.g607100
Cre14.g608900.v5.5	Cre14.g608900	(1 of 6) PTHR13339:SF0 - COP9 SIGNALOSOME COMPLEX SUBUNIT 8			Cre14.g608900.v5.5		Cre14.g608900.v5.5			https://phytozome-next.jgi.doe.gov/report/gene/Creinhardtii_v5_6/Cre14.g608900
Cre14.g608970.v5.5	Cre14.g608970	Putative 80S Ribosomal protein L34-like protein					Cre14.g608970.v5.5			https://phytozome-next.jgi.doe.gov/report/gene/Creinhardtii_v5_6/Cre14.g608970
Cre14.g609300.v5.5	Cre14.g609300	(1 of 1) PTHR19288//PTHR19288:SF3 - 4-NITROPHENYLPHOSPHATASE-RELATED // SUBFAMILY NOT NAMED			Cre14.g609300.v5.5					https://phytozome-next.jgi.doe.gov/report/gene/Creinhardtii_v5_6/Cre14.g609300
Cre14.g610050.v5.5	Cre14.g610050	(1 of 1) K15180 - negative elongation factor B (COBRA1, NELFB)			Cre14.g610050.v5.5		Cre14.g610050.v5.5			https://phytozome-next.jgi.doe.gov/report/gene/Creinhardtii_v5_6/Cre14.g610050
Cre14.g610450.v5.5	Cre14.g610450	(1 of 1) K14715 - solute carrier family 39 (zinc transporter), member 9 (SLC39A9, ZIP9)		Cre14.g610450.v5.5		Cre14.g610450.v5.5		Cre14.g610450.v5.5		https://phytozome-next.jgi.doe.gov/report/gene/Creinhardtii_v5_6/Cre14.g610450
Cre14.g611051.v5.5	Cre14.g611051	(1 of 100) PTHR12393:SF6 - SPHINGOMYELIN PHOSPHODIESTERASE 2			Cre14.g611051.v5.5		Cre14.g611051.v5.5			https://phytozome-next.jgi.doe.gov/report/gene/Creinhardtii_v5_6/Cre14.g611051
Cre14.g612000.v5.5	Cre14.g612000	(1 of 1) K17545 - serine/threonine-protein kinase ULK4 [EC:2.7.11.1] (ULK4)		Cre14.g612000.v5.5		Cre14.g612000.v5.5				https://phytozome-next.jgi.doe.gov/report/gene/Creinhardtii_v5_6/Cre14.g612000
Cre14.g612100.v5.5	Cre14.g612100	RWP-RK transcription factor						Cre14.g612100.v5.5		https://phytozome-next.jgi.doe.gov/report/gene/Creinhardtii_v5_6/Cre14.g612100
Cre14.g612567.v5.5	Cre14.g612567			Cre14.g612567.v5.5		Cre14.g612567.v5.5		Cre14.g612567.v5.5		https://phytozome-next.jgi.doe.gov/report/gene/Creinhardtii_v5_6/Cre14.g612567
Cre14.g612633.v5.5	Cre14.g612633	Pherophorin-chlamydomonas homolog 58			Cre14.g612633.v5.5		Cre14.g612633.v5.5			https://phytozome-next.jgi.doe.gov/report/gene/Creinhardtii_v5_6/Cre14.g612633
Cre14.g612700.v5.5	Cre14.g612700	Nexin-dynein regulatory complex 7			Cre14.g612700.v5.5		Cre14.g612700.v5.5			https://phytozome-next.jgi.doe.gov/report/gene/Creinhardtii_v5_6/Cre14.g612700
Cre14.g612750.v5.5	Cre14.g612750	Flagellar Associated Protein 197			Cre14.g612750.v5.5		Cre14.g612750.v5.5			https://phytozome-next.jgi.doe.gov/report/gene/Creinhardtii_v5_6/Cre14.g612750
Cre14.g613350.v5.5	Cre14.g613350	(1 of 1) K14016 - ubiquitin fusion degradation protein 1 (UFD1)		Cre14.g613350.v5.5		Cre14.g613350.v5.5				https://phytozome-next.jgi.doe.gov/report/gene/Creinhardtii_v5_6/Cre14.g613350
Cre14.g614200.v5.5	Cre14.g614200			Cre14.g614200.v5.5				Cre14.g614200.v5.5		https://phytozome-next.jgi.doe.gov/report/gene/Creinhardtii_v5_6/Cre14.g614200
Cre14.g615300.v5.5	Cre14.g615300				Cre14.g615300.v5.5		Cre14.g615300.v5.5			https://phytozome-next.jgi.doe.gov/report/gene/Creinhardtii_v5_6/Cre14.g615300
Cre14.g616850.v5.5	Cre14.g616850	(1 of 7) PF00582 - Universal stress protein family (Usp)						Cre14.g616850.v5.5		https://phytozome-next.jgi.doe.gov/report/gene/Creinhardtii_v5_6/Cre14.g616850
Cre14.g617276.v5.5	Cre14.g617276				Cre14.g617276.v5.5		Cre14.g617276.v5.5			https://phytozome-next.jgi.doe.gov/report/gene/Creinhardtii_v5_6/Cre14.g617276
Cre14.g617750.v5.5	Cre14.g617750	3',5'-cyclic-nucleotide phosphodiesterase			Cre14.g617750.v5.5		Cre14.g617750.v5.5			https://phytozome-next.jgi.doe.gov/report/gene/Creinhardtii_v5_6/Cre14.g617750
Cre14.g618550.v5.5	Cre14.g618550				Cre14.g618550.v5.5		Cre14.g618550.v5.5			https://phytozome-next.jgi.doe.gov/report/gene/Creinhardtii_v5_6/Cre14.g618550
Cre14.g618600.v5.5	Cre14.g618600	ABC transporter, multidrug resistance associated protein			Cre14.g618600.v5.5		Cre14.g618600.v5.5			https://phytozome-next.jgi.doe.gov/report/gene/Creinhardtii_v5_6/Cre14.g618600
Cre14.g619650.v5.5	Cre14.g619650							Cre14.g619650.v5.5		https://phytozome-next.jgi.doe.gov/report/gene/Creinhardtii_v5_6/Cre14.g619650
Cre14.g619700.v5.5	Cre14.g619700							Cre14.g619700.v5.5		https://phytozome-next.jgi.doe.gov/report/gene/Creinhardtii_v5_6/Cre14.g619700
Cre14.g620050.v5.5	Cre14.g620050	(1 of 100) PTHR12393:SF6 - SPHINGOMYELIN PHOSPHODIESTERASE 2			Cre14.g620050.v5.5		Cre14.g620050.v5.5			https://phytozome-next.jgi.doe.gov/report/gene/Creinhardtii_v5_6/Cre14.g620050
Cre14.g620076.v5.5	Cre14.g620076				Cre14.g620076.v5.5		Cre14.g620076.v5.5			https://phytozome-next.jgi.doe.gov/report/gene/Creinhardtii_v5_6/Cre14.g620076
Cre14.g620250.v5.5	Cre14.g620250			Cre14.g620250.v5.5		Cre14.g620250.v5.5		Cre14.g620250.v5.5		https://phytozome-next.jgi.doe.gov/report/gene/Creinhardtii_v5_6/Cre14.g620250
Cre14.g621100.v5.5	Cre14.g621100	(1 of 2) PF14299 - Phloem protein 2 (PP2)			Cre14.g621100.v5.5		Cre14.g621100.v5.5			https://phytozome-next.jgi.doe.gov/report/gene/Creinhardtii_v5_6/Cre14.g621100
Cre14.g621676.v5.5	Cre14.g621676			Cre14.g621676.v5.5		Cre14.g621676.v5.5				https://phytozome-next.jgi.doe.gov/report/gene/Creinhardtii_v5_6/Cre14.g621676
Cre14.g622050.v5.5	Cre14.g622050	Exostosin-like glycosyltransferase 28			Cre14.g622050.v5.5		Cre14.g622050.v5.5			https://phytozome-next.jgi.doe.gov/report/gene/Creinhardtii_v5_6/Cre14.g622050
Cre14.g623439.v5.5	Cre14.g623439	(1 of 1) 3.4.19.3 - Pyroglutamyl-peptidase I / Pyrrolidone-carboxylate peptidase						Cre14.g623439.v5.5		https://phytozome-next.jgi.doe.gov/report/gene/Creinhardtii_v5_6/Cre14.g623439
Cre14.g624800.v5.5	Cre14.g624800	(1 of 1) PTHR11188 - ARRESTIN DOMAIN CONTAINING PROTEIN			Cre14.g624800.v5.5		Cre14.g624800.v5.5			https://phytozome-next.jgi.doe.gov/report/gene/Creinhardtii_v5_6/Cre14.g624800
Cre14.g626634.v5.5	Cre14.g626634	(1 of 1) K15450 - tRNA wybutosine-synthesizing protein 3 [EC:2.1.1.282] (TYW3)			Cre14.g626634.v5.5		Cre14.g626634.v5.5			https://phytozome-next.jgi.doe.gov/report/gene/Creinhardtii_v5_6/Cre14.g626634
Cre14.g627466.v5.5	Cre14.g627466			Cre14.g627466.v5.5	Cre14.g627466.v5.5	Cre14.g627466.v5.5	Cre14.g627466.v5.5	Cre14.g627466.v5.5		https://phytozome-next.jgi.doe.gov/report/gene/Creinhardtii_v5_6/Cre14.g627466
Cre14.g627477.v5.5	Cre14.g627477	(1 of 7) PF13476 - AAA domain (AAA_23)		Cre14.g627477.v5.5	Cre14.g627477.v5.5	Cre14.g627477.v5.5	Cre14.g627477.v5.5	Cre14.g627477.v5.5		https://phytozome-next.jgi.doe.gov/report/gene/Creinhardtii_v5_6/Cre14.g627477
Cre14.g627500.v5.5	Cre14.g627500	(1 of 4) PF02463 - RecF/RecN/SMC N terminal domain (SMC_N)						Cre14.g627500.v5.5		https://phytozome-next.jgi.doe.gov/report/gene/Creinhardtii_v5_6/Cre14.g627500
Cre14.g628200.v5.5	Cre14.g628200	(1 of 12) 2.7.10.2//2.7.11.1 - Non-specific protein-tyrosine kinase / Cytoplasmic protein tyrosine kinase // Non-specific serine/threonine protein kinase / Threonine-specific protein kinase						Cre14.g628200.v5.5		https://phytozome-next.jgi.doe.gov/report/gene/Creinhardtii_v5_6/Cre14.g628200
Cre14.g628650.v5.5	Cre14.g628650	NADP malic enzyme			Cre14.g628650.v5.5		Cre14.g628650.v5.5			https://phytozome-next.jgi.doe.gov/report/gene/Creinhardtii_v5_6/Cre14.g628650
Cre14.g628702.v5.5	Cre14.g628702	(1 of 1) KOG1851 - Uncharacterized conserved protein			Cre14.g628702.v5.5		Cre14.g628702.v5.5			https://phytozome-next.jgi.doe.gov/report/gene/Creinhardtii_v5_6/Cre14.g628702
Cre14.g629000.v5.5	Cre14.g629000	Arabinose chain extension enzyme for HRGP 1			Cre14.g629000.v5.5		Cre14.g629000.v5.5			https://phytozome-next.jgi.doe.gov/report/gene/Creinhardtii_v5_6/Cre14.g629000
Cre14.g629200.v5.5	Cre14.g629200	Flagellar Associated Protein 98		Cre14.g629200.v5.5		Cre14.g629200.v5.5		Cre14.g629200.v5.5		https://phytozome-next.jgi.doe.gov/report/gene/Creinhardtii_v5_6/Cre14.g629200
Cre14.g629241.v5.5	Cre14.g629241	Adenylate/guanylate cyclase			Cre14.g629241.v5.5		Cre14.g629241.v5.5			https://phytozome-next.jgi.doe.gov/report/gene/Creinhardtii_v5_6/Cre14.g629241
Cre14.g629880.v5.5	Cre14.g629880	(1 of 16) PF12937 - F-box-like (F-box-like)			Cre14.g629880.v5.5		Cre14.g629880.v5.5			https://phytozome-next.jgi.doe.gov/report/gene/Creinhardtii_v5_6/Cre14.g629880
Cre14.g629960.v5.5	Cre14.g629960	(1 of 2) 2.3.2.15 - Glutathione gamma-glutamylcysteinyltransferase / Phytochelatin synthase						Cre14.g629960.v5.5		https://phytozome-next.jgi.doe.gov/report/gene/Creinhardtii_v5_6/Cre14.g629960
Cre14.g630150.v5.5	Cre14.g630150	(1 of 1) PTHR10131:SF52 - TNF RECEPTOR-ASSOCIATED FACTOR FAMILY PROTEIN DDB_G0268444-RELATED	Cre14.g630150.v5.5		Cre14.g630150.v5.5		Cre14.g630150.v5.5			https://phytozome-next.jgi.doe.gov/report/gene/Creinhardtii_v5_6/Cre14.g630150
Cre14.g630400.v5.5	Cre14.g630400	(1 of 1) 1.1.1.316 - L-galactose 1-dehydrogenase / L-galDH			Cre14.g630400.v5.5		Cre14.g630400.v5.5			https://phytozome-next.jgi.doe.gov/report/gene/Creinhardtii_v5_6/Cre14.g630400
Cre14.g630763.v5.5	Cre14.g630763	(1 of 55) PTHR32523//PTHR32523:SF8 - FAMILY NOT NAMED // PHYTOL KINASE 1, CHLOROPLASTIC						Cre14.g630763.v5.5		https://phytozome-next.jgi.doe.gov/report/gene/Creinhardtii_v5_6/Cre14.g630763
Cre14.g630775.v5.5	Cre14.g630775				Cre14.g630775.v5.5					https://phytozome-next.jgi.doe.gov/report/gene/Creinhardtii_v5_6/Cre14.g630775
Cre14.g631100.v5.5	Cre14.g631100	Scavenger receptor cysteine-rich protein		Cre14.g631100.v5.5		Cre14.g631100.v5.5		Cre14.g631100.v5.5		https://phytozome-next.jgi.doe.gov/report/gene/Creinhardtii_v5_6/Cre14.g631100
Cre14.g631141.v5.5	Cre14.g631141			Cre14.g631141.v5.5		Cre14.g631141.v5.5		Cre14.g631141.v5.5		https://phytozome-next.jgi.doe.gov/report/gene/Creinhardtii_v5_6/Cre14.g631141
Cre14.g631575.v5.5	Cre14.g631575		Cre14.g631575.v5.5		Cre14.g631575.v5.5		Cre14.g631575.v5.5			https://phytozome-next.jgi.doe.gov/report/gene/Creinhardtii_v5_6/Cre14.g631575
Cre14.g631600.v5.5	Cre14.g631600	(1 of 1) 1.5.1.40 - 8-hydroxy-5-deazaflavin:NADPH oxidoreductase	Cre14.g631600.v5.5		Cre14.g631600.v5.5		Cre14.g631600.v5.5			https://phytozome-next.jgi.doe.gov/report/gene/Creinhardtii_v5_6/Cre14.g631600
Cre14.g631650.v5.5	Cre14.g631650	Flagellar Associated protein 406					Cre14.g631650.v5.5			https://phytozome-next.jgi.doe.gov/report/gene/Creinhardtii_v5_6/Cre14.g631650
Cre14.g632501.v5.5	Cre14.g632501			Cre14.g632501.v5.5						https://phytozome-next.jgi.doe.gov/report/gene/Creinhardtii_v5_6/Cre14.g632501
Cre14.g632775.v5.5	Cre14.g632775	(1 of 1) K03035 - 26S proteasome regulatory subunit N5 (PSMD12, RPN5)			Cre14.g632775.v5.5		Cre14.g632775.v5.5			https://phytozome-next.jgi.doe.gov/report/gene/Creinhardtii_v5_6/Cre14.g632775
Cre14.g632783.v5.5	Cre14.g632783	(1 of 1) K06634 - cyclin H (CCNH)			Cre14.g632783.v5.5		Cre14.g632783.v5.5			https://phytozome-next.jgi.doe.gov/report/gene/Creinhardtii_v5_6/Cre14.g632783
Cre14.g632900.v5.5	Cre14.g632900	(1 of 100) PTHR12393:SF6 - SPHINGOMYELIN PHOSPHODIESTERASE 2			Cre14.g632900.v5.5		Cre14.g632900.v5.5			https://phytozome-next.jgi.doe.gov/report/gene/Creinhardtii_v5_6/Cre14.g632900
Cre14.g632950.v5.5	Cre14.g632950	Component of CCR4-NOT transcriptional regulator complex			Cre14.g632950.v5.5		Cre14.g632950.v5.5			https://phytozome-next.jgi.doe.gov/report/gene/Creinhardtii_v5_6/Cre14.g632950
Cre14.g633789.v5.5	Cre14.g633789	(1 of 23) PTHR10641 - MYB-LIKE DNA-BINDING PROTEIN MYB			Cre14.g633789.v5.5		Cre14.g633789.v5.5			https://phytozome-next.jgi.doe.gov/report/gene/Creinhardtii_v5_6/Cre14.g633789
Cre14.g634100.v5.5	Cre14.g634100			Cre14.g634100.v5.5						https://phytozome-next.jgi.doe.gov/report/gene/Creinhardtii_v5_6/Cre14.g634100
Cre14.g634236.v5.5	Cre14.g634236	(1 of 15) 2.7.11.18 - [Myosin light-chain] kinase / Smooth-muscle-myosin-light-chain kinase		Cre14.g634236.v5.5		Cre14.g634236.v5.5		Cre14.g634236.v5.5		https://phytozome-next.jgi.doe.gov/report/gene/Creinhardtii_v5_6/Cre14.g634236
Cre14.g634279.v5.5	Cre14.g634279			Cre14.g634279.v5.5		Cre14.g634279.v5.5		Cre14.g634279.v5.5		https://phytozome-next.jgi.doe.gov/report/gene/Creinhardtii_v5_6/Cre14.g634279
Cre15.g635100.v5.5	Cre15.g635100	(1 of 8) PF06203 - CCT motif (CCT)			Cre15.g635100.v5.5		Cre15.g635100.v5.5			https://phytozome-next.jgi.doe.gov/report/gene/Creinhardtii_v5_6/Cre15.g635100
Cre15.g636004.v5.5	Cre15.g636004	(1 of 100) PTHR12393:SF6 - SPHINGOMYELIN PHOSPHODIESTERASE 2			Cre15.g636004.v5.5		Cre15.g636004.v5.5			https://phytozome-next.jgi.doe.gov/report/gene/Creinhardtii_v5_6/Cre15.g636004
Cre15.g636500.v5.5	Cre15.g636500				Cre15.g636500.v5.5					https://phytozome-next.jgi.doe.gov/report/gene/Creinhardtii_v5_6/Cre15.g636500
Cre15.g637000.v5.5	Cre15.g637000							Cre15.g637000.v5.5		https://phytozome-next.jgi.doe.gov/report/gene/Creinhardtii_v5_6/Cre15.g637000
Cre15.g637100.v5.5	Cre15.g637100	(1 of 1) K04523 - ubiquilin (UBQLN, DSK2)			Cre15.g637100.v5.5		Cre15.g637100.v5.5			https://phytozome-next.jgi.doe.gov/report/gene/Creinhardtii_v5_6/Cre15.g637100
Cre15.g637150.v5.5	Cre15.g637150							Cre15.g637150.v5.5		https://phytozome-next.jgi.doe.gov/report/gene/Creinhardtii_v5_6/Cre15.g637150
Cre15.g638950.v5.5	Cre15.g638950	OctotricoPeptide Repeat Protein		Cre15.g638950.v5.5						https://phytozome-next.jgi.doe.gov/report/gene/Creinhardtii_v5_6/Cre15.g638950
Cre15.g638956.v5.5	Cre15.g638956	OctotricoPeptide Repeat Protein						Cre15.g638956.v5.5		https://phytozome-next.jgi.doe.gov/report/gene/Creinhardtii_v5_6/Cre15.g638956
Cre15.g639100.v5.5	Cre15.g639100	Flagellar Associated Protein 195		Cre15.g639100.v5.5		Cre15.g639100.v5.5		Cre15.g639100.v5.5		https://phytozome-next.jgi.doe.gov/report/gene/Creinhardtii_v5_6/Cre15.g639100
Cre15.g639500.v5.5	Cre15.g639500	(1 of 100) PTHR12393:SF6 - SPHINGOMYELIN PHOSPHODIESTERASE 2		Cre15.g639500.v5.5						https://phytozome-next.jgi.doe.gov/report/gene/Creinhardtii_v5_6/Cre15.g639500
Cre15.g639552.v5.5	Cre15.g639552				Cre15.g639552.v5.5		Cre15.g639552.v5.5			https://phytozome-next.jgi.doe.gov/report/gene/Creinhardtii_v5_6/Cre15.g639552
Cre15.g639950.v5.5	Cre15.g639950	(1 of 100) PTHR12393:SF6 - SPHINGOMYELIN PHOSPHODIESTERASE 2			Cre15.g639950.v5.5		Cre15.g639950.v5.5			https://phytozome-next.jgi.doe.gov/report/gene/Creinhardtii_v5_6/Cre15.g639950
Cre15.g640426.v5.5	Cre15.g640426	OctotricoPeptide Repeat Protein			Cre15.g640426.v5.5		Cre15.g640426.v5.5			https://phytozome-next.jgi.doe.gov/report/gene/Creinhardtii_v5_6/Cre15.g640426
Cre15.g640900.v5.5	Cre15.g640900						Cre15.g640900.v5.5			https://phytozome-next.jgi.doe.gov/report/gene/Creinhardtii_v5_6/Cre15.g640900
Cre15.g641100.v5.5	Cre15.g641100	(1 of 55) 2.7.12.1 - Dual-specificity kinase		Cre15.g641100.v5.5		Cre15.g641100.v5.5		Cre15.g641100.v5.5		https://phytozome-next.jgi.doe.gov/report/gene/Creinhardtii_v5_6/Cre15.g641100
Cre15.g641150.v5.5	Cre15.g641150	(1 of 20) PTHR19862:SF14 - WD REPEAT-CONTAINING PROTEIN 48				Cre15.g641150.v5.5				https://phytozome-next.jgi.doe.gov/report/gene/Creinhardtii_v5_6/Cre15.g641150
Cre15.g641282.v5.5	Cre15.g641282			Cre15.g641282.v5.5		Cre15.g641282.v5.5		Cre15.g641282.v5.5		https://phytozome-next.jgi.doe.gov/report/gene/Creinhardtii_v5_6/Cre15.g641282
Cre15.g641298.v5.5	Cre15.g641298				Cre15.g641298.v5.5		Cre15.g641298.v5.5			https://phytozome-next.jgi.doe.gov/report/gene/Creinhardtii_v5_6/Cre15.g641298
Cre15.g641500.v5.5	Cre15.g641500			Cre15.g641500.v5.5		Cre15.g641500.v5.5		Cre15.g641500.v5.5		https://phytozome-next.jgi.doe.gov/report/gene/Creinhardtii_v5_6/Cre15.g641500
Cre15.g642050.v5.5	Cre15.g642050	(1 of 1) PTHR14387//PTHR14387:SF0 - THADA/DEATH RECEPTOR INTERACTING PROTEIN // PROTEIN Y92H12A.5, ISOFORM B		Cre15.g642050.v5.5		Cre15.g642050.v5.5		Cre15.g642050.v5.5		https://phytozome-next.jgi.doe.gov/report/gene/Creinhardtii_v5_6/Cre15.g642050
Cre15.g643387.v5.5	Cre15.g643387			Cre15.g643387.v5.5		Cre15.g643387.v5.5		Cre15.g643387.v5.5		https://phytozome-next.jgi.doe.gov/report/gene/Creinhardtii_v5_6/Cre15.g643387
Cre15.g643400.v5.5	Cre15.g643400					Cre15.g643400.v5.5				https://phytozome-next.jgi.doe.gov/report/gene/Creinhardtii_v5_6/Cre15.g643400
Cre15.g643702.v5.5	Cre15.g643702			Cre15.g643702.v5.5		Cre15.g643702.v5.5		Cre15.g643702.v5.5		https://phytozome-next.jgi.doe.gov/report/gene/Creinhardtii_v5_6/Cre15.g643702
Cre15.g643740.v5.5	Cre15.g643740		Cre15.g643740.v5.5		Cre15.g643740.v5.5		Cre15.g643740.v5.5			https://phytozome-next.jgi.doe.gov/report/gene/Creinhardtii_v5_6/Cre15.g643740
Cre15.g643850.v5.5	Cre15.g643850			Cre15.g643850.v5.5		Cre15.g643850.v5.5		Cre15.g643850.v5.5		https://phytozome-next.jgi.doe.gov/report/gene/Creinhardtii_v5_6/Cre15.g643850
Cre16.g648288.v5.5	Cre16.g648288						Cre16.g648288.v5.5			https://phytozome-next.jgi.doe.gov/report/gene/Creinhardtii_v5_6/Cre16.g648288
Cre16.g648650.v5.5	Cre16.g648650						Cre16.g648650.v5.5			https://phytozome-next.jgi.doe.gov/report/gene/Creinhardtii_v5_6/Cre16.g648650
Cre16.g649350.v5.5	Cre16.g649350			Cre16.g649350.v5.5						https://phytozome-next.jgi.doe.gov/report/gene/Creinhardtii_v5_6/Cre16.g649350
Cre16.g649400.v5.5	Cre16.g649400	Putative RNA methyl transferase		Cre16.g649400.v5.5						https://phytozome-next.jgi.doe.gov/report/gene/Creinhardtii_v5_6/Cre16.g649400
Cre16.g650000.v5.5	Cre16.g650000	(1 of 3) KOG4039 - Serine/threonine kinase TIP30/CC3			Cre16.g650000.v5.5		Cre16.g650000.v5.5			https://phytozome-next.jgi.doe.gov/report/gene/Creinhardtii_v5_6/Cre16.g650000
Cre16.g651250.v5.5	Cre16.g651250				Cre16.g651250.v5.5		Cre16.g651250.v5.5			https://phytozome-next.jgi.doe.gov/report/gene/Creinhardtii_v5_6/Cre16.g651250
Cre16.g651450.v5.5	Cre16.g651450	(1 of 3) PTHR13367:SF8 - OTU DOMAIN-CONTAINING PROTEIN 7B			Cre16.g651450.v5.5					https://phytozome-next.jgi.doe.gov/report/gene/Creinhardtii_v5_6/Cre16.g651450
Cre16.g654600.v5.5	Cre16.g654600	Pherophorin-chlamydomonas homolog 56			Cre16.g654600.v5.5		Cre16.g654600.v5.5			https://phytozome-next.jgi.doe.gov/report/gene/Creinhardtii_v5_6/Cre16.g654600
Cre16.g654700.v5.5	Cre16.g654700	Pherophorin-chlamydomonas homolog 61					Cre16.g654700.v5.5			https://phytozome-next.jgi.doe.gov/report/gene/Creinhardtii_v5_6/Cre16.g654700
Cre16.g655800.v5.5	Cre16.g655800				Cre16.g655800.v5.5		Cre16.g655800.v5.5			https://phytozome-next.jgi.doe.gov/report/gene/Creinhardtii_v5_6/Cre16.g655800
Cre16.g655850.v5.5	Cre16.g655850				Cre16.g655850.v5.5		Cre16.g655850.v5.5			https://phytozome-next.jgi.doe.gov/report/gene/Creinhardtii_v5_6/Cre16.g655850
Cre16.g659650.v5.5	Cre16.g659650				Cre16.g659650.v5.5		Cre16.g659650.v5.5			https://phytozome-next.jgi.doe.gov/report/gene/Creinhardtii_v5_6/Cre16.g659650
Cre16.g659850.v5.5	Cre16.g659850	conserved protein related to shikimate kinase			Cre16.g659850.v5.5		Cre16.g659850.v5.5			https://phytozome-next.jgi.doe.gov/report/gene/Creinhardtii_v5_6/Cre16.g659850
Cre16.g660225.v5.5	Cre16.g660225				Cre16.g660225.v5.5		Cre16.g660225.v5.5			https://phytozome-next.jgi.doe.gov/report/gene/Creinhardtii_v5_6/Cre16.g660225
Cre16.g660300.v5.5	Cre16.g660300	(1 of 33) PTHR10157 - DOPAMINE BETA HYDROXYLASE RELATED			Cre16.g660300.v5.5		Cre16.g660300.v5.5			https://phytozome-next.jgi.doe.gov/report/gene/Creinhardtii_v5_6/Cre16.g660300
Cre16.g660390.v5.5	Cre16.g660390	Carbohydrate sulfotransferase-related 1			Cre16.g660390.v5.5		Cre16.g660390.v5.5			https://phytozome-next.jgi.doe.gov/report/gene/Creinhardtii_v5_6/Cre16.g660390
Cre16.g661000.v5.5	Cre16.g661000	(1 of 2) PTHR10681//PTHR10681:SF17 - THIOREDOXIN PEROXIDASE // PEROXIREDOXIN-6		Cre16.g661000.v5.5		Cre16.g661000.v5.5		Cre16.g661000.v5.5		https://phytozome-next.jgi.doe.gov/report/gene/Creinhardtii_v5_6/Cre16.g661000
Cre16.g661150.v5.5	Cre16.g661150	Conserved in the Green Lineage			Cre16.g661150.v5.5		Cre16.g661150.v5.5			https://phytozome-next.jgi.doe.gov/report/gene/Creinhardtii_v5_6/Cre16.g661150
Cre16.g661250.v5.5	Cre16.g661250	(1 of 6) PTHR10681//PTHR10681:SF118 - THIOREDOXIN PEROXIDASE // SUBFAMILY NOT NAMED			Cre16.g661250.v5.5		Cre16.g661250.v5.5			https://phytozome-next.jgi.doe.gov/report/gene/Creinhardtii_v5_6/Cre16.g661250
Cre16.g661300.v5.5	Cre16.g661300	(1 of 6) PTHR10681//PTHR10681:SF118 - THIOREDOXIN PEROXIDASE // SUBFAMILY NOT NAMED		Cre16.g661300.v5.5		Cre16.g661300.v5.5		Cre16.g661300.v5.5		https://phytozome-next.jgi.doe.gov/report/gene/Creinhardtii_v5_6/Cre16.g661300
Cre16.g661638.v5.5	Cre16.g661638				Cre16.g661638.v5.5		Cre16.g661638.v5.5			https://phytozome-next.jgi.doe.gov/report/gene/Creinhardtii_v5_6/Cre16.g661638
Cre16.g661750.v5.5	Cre16.g661750	(1 of 2) PF08332 - Calcium/calmodulin dependent protein kinase II association domain (CaMKII_AD)			Cre16.g661750.v5.5		Cre16.g661750.v5.5			https://phytozome-next.jgi.doe.gov/report/gene/Creinhardtii_v5_6/Cre16.g661750
Cre16.g662052.v5.5	Cre16.g662052	(1 of 31) PTHR13078//PTHR13078:SF53 - FAMILY NOT NAMED // PROTEIN MAOC-1		Cre16.g662052.v5.5		Cre16.g662052.v5.5		Cre16.g662052.v5.5		https://phytozome-next.jgi.doe.gov/report/gene/Creinhardtii_v5_6/Cre16.g662052
Cre16.g662702.v5.5	Cre16.g662702	(1 of 2) K14411 - RNA-binding protein Musashi (MSI)			Cre16.g662702.v5.5		Cre16.g662702.v5.5			https://phytozome-next.jgi.doe.gov/report/gene/Creinhardtii_v5_6/Cre16.g662702
Cre16.g664251.v5.5	Cre16.g664251				Cre16.g664251.v5.5		Cre16.g664251.v5.5			https://phytozome-next.jgi.doe.gov/report/gene/Creinhardtii_v5_6/Cre16.g664251
Cre16.g664450.v5.5	Cre16.g664450	(1 of 1) PTHR12276//PTHR12276:SF45 - EPSIN/ENT-RELATED // CLATHRIN INTERACTOR 1			Cre16.g664450.v5.5		Cre16.g664450.v5.5			https://phytozome-next.jgi.doe.gov/report/gene/Creinhardtii_v5_6/Cre16.g664450
Cre16.g664500.v5.5	Cre16.g664500	Bardet-Biedl syndrome-3 associated protein			Cre16.g664500.v5.5		Cre16.g664500.v5.5			https://phytozome-next.jgi.doe.gov/report/gene/Creinhardtii_v5_6/Cre16.g664500
Cre16.g665600.v5.5	Cre16.g665600	Casein kinase II-related Ser/Thr kinase			Cre16.g665600.v5.5		Cre16.g665600.v5.5			https://phytozome-next.jgi.doe.gov/report/gene/Creinhardtii_v5_6/Cre16.g665600
Cre16.g665650.v5.5	Cre16.g665650	(1 of 1) K03665 - GTP-binding protein HflX (hflX)		Cre16.g665650.v5.5		Cre16.g665650.v5.5				https://phytozome-next.jgi.doe.gov/report/gene/Creinhardtii_v5_6/Cre16.g665650
Cre16.g666302.v5.5	Cre16.g666302				Cre16.g666302.v5.5		Cre16.g666302.v5.5			https://phytozome-next.jgi.doe.gov/report/gene/Creinhardtii_v5_6/Cre16.g666302
Cre16.g666334.v5.5	Cre16.g666334	putative raffinose synthase			Cre16.g666334.v5.5		Cre16.g666334.v5.5			https://phytozome-next.jgi.doe.gov/report/gene/Creinhardtii_v5_6/Cre16.g666334
Cre16.g666500.v5.5	Cre16.g666500	Bardet Biedl Syndrome-8 associated protein			Cre16.g666500.v5.5		Cre16.g666500.v5.5			https://phytozome-next.jgi.doe.gov/report/gene/Creinhardtii_v5_6/Cre16.g666500
Cre16.g666550.v5.5	Cre16.g666550	SOUL heme-binding protein			Cre16.g666550.v5.5		Cre16.g666550.v5.5			https://phytozome-next.jgi.doe.gov/report/gene/Creinhardtii_v5_6/Cre16.g666550
Cre16.g666576.v5.5	Cre16.g666576				Cre16.g666576.v5.5		Cre16.g666576.v5.5			https://phytozome-next.jgi.doe.gov/report/gene/Creinhardtii_v5_6/Cre16.g666576
Cre16.g666627.v5.5	Cre16.g666627	(1 of 14) PF00078//PF03372 - Reverse transcriptase (RNA-dependent DNA polymerase) (RVT_1) // Endonuclease/Exonuclease/phosphatase family (Exo_endo_phos)			Cre16.g666627.v5.5					https://phytozome-next.jgi.doe.gov/report/gene/Creinhardtii_v5_6/Cre16.g666627
Cre16.g666653.v5.5	Cre16.g666653				Cre16.g666653.v5.5					https://phytozome-next.jgi.doe.gov/report/gene/Creinhardtii_v5_6/Cre16.g666653
Cre16.g667350.v5.5	Cre16.g667350	Voltage-gated Ca2+ channel, alpha subunit			Cre16.g667350.v5.5		Cre16.g667350.v5.5			https://phytozome-next.jgi.doe.gov/report/gene/Creinhardtii_v5_6/Cre16.g667350
Cre16.g667700.v5.5	Cre16.g667700	(1 of 30) PF03407 - Nucleotide-diphospho-sugar transferase (Nucleotid_trans)			Cre16.g667700.v5.5		Cre16.g667700.v5.5			https://phytozome-next.jgi.doe.gov/report/gene/Creinhardtii_v5_6/Cre16.g667700
Cre16.g667701.v5.5	Cre16.g667701	(1 of 2) PTHR12154:SF4 - UDP-N-ACETYLGLUCOSAMINE TRANSFERASE SUBUNIT ALG14 HOMOLOG			Cre16.g667701.v5.5		Cre16.g667701.v5.5			https://phytozome-next.jgi.doe.gov/report/gene/Creinhardtii_v5_6/Cre16.g667701
Cre16.g667769.v5.5	Cre16.g667769				Cre16.g667769.v5.5		Cre16.g667769.v5.5			https://phytozome-next.jgi.doe.gov/report/gene/Creinhardtii_v5_6/Cre16.g667769
Cre16.g669125.v5.5	Cre16.g669125	(1 of 2) 1.1.1.1//1.2.1.10 - Alcohol dehydrogenase / Aldehyde reductase // Acetaldehyde dehydrogenase (acetylating) / Aldehyde dehydrogenase (acylating)		Cre16.g669125.v5.5		Cre16.g669125.v5.5		Cre16.g669125.v5.5		https://phytozome-next.jgi.doe.gov/report/gene/Creinhardtii_v5_6/Cre16.g669125
Cre16.g669193.v5.5	Cre16.g669193	(1 of 121) 2.7.7.49 - RNA-directed DNA polymerase / Revertase		Cre16.g669193.v5.5		Cre16.g669193.v5.5		Cre16.g669193.v5.5		https://phytozome-next.jgi.doe.gov/report/gene/Creinhardtii_v5_6/Cre16.g669193
Cre16.g669250.v5.5	Cre16.g669250			Cre16.g669250.v5.5						https://phytozome-next.jgi.doe.gov/report/gene/Creinhardtii_v5_6/Cre16.g669250
Cre16.g669300.v5.5	Cre16.g669300			Cre16.g669300.v5.5						https://phytozome-next.jgi.doe.gov/report/gene/Creinhardtii_v5_6/Cre16.g669300
Cre16.g670617.v5.5	Cre16.g670617	(1 of 1) K09142 - hypothetical protein (K09142)			Cre16.g670617.v5.5		Cre16.g670617.v5.5			https://phytozome-next.jgi.doe.gov/report/gene/Creinhardtii_v5_6/Cre16.g670617
Cre16.g672450.v5.5	Cre16.g672450				Cre16.g672450.v5.5		Cre16.g672450.v5.5			https://phytozome-next.jgi.doe.gov/report/gene/Creinhardtii_v5_6/Cre16.g672450
Cre16.g672609.v5.5	Cre16.g672609				Cre16.g672609.v5.5		Cre16.g672609.v5.5			https://phytozome-next.jgi.doe.gov/report/gene/Creinhardtii_v5_6/Cre16.g672609
Cre16.g672721.v5.5	Cre16.g672721				Cre16.g672721.v5.5		Cre16.g672721.v5.5			https://phytozome-next.jgi.doe.gov/report/gene/Creinhardtii_v5_6/Cre16.g672721
Cre16.g672833.v5.5	Cre16.g672833			Cre16.g672833.v5.5		Cre16.g672833.v5.5		Cre16.g672833.v5.5		https://phytozome-next.jgi.doe.gov/report/gene/Creinhardtii_v5_6/Cre16.g672833
Cre16.g673650.v5.5	Cre16.g673650	Light-harvesting minor chlorophyll a/b binding protein of photosystem II	Cre16.g673650.v5.5		Cre16.g673650.v5.5		Cre16.g673650.v5.5			https://phytozome-next.jgi.doe.gov/report/gene/Creinhardtii_v5_6/Cre16.g673650
Cre16.g674534.v5.5	Cre16.g674534	(1 of 4) PF07719//PF13414 - Tetratricopeptide repeat (TPR_2) // TPR repeat (TPR_11)			Cre16.g674534.v5.5					https://phytozome-next.jgi.doe.gov/report/gene/Creinhardtii_v5_6/Cre16.g674534
Cre16.g674602.v5.5	Cre16.g674602		Cre16.g674602.v5.5		Cre16.g674602.v5.5		Cre16.g674602.v5.5			https://phytozome-next.jgi.doe.gov/report/gene/Creinhardtii_v5_6/Cre16.g674602
Cre16.g676421.v5.5	Cre16.g676421	(1 of 1) PTHR26402:SF465 - TWO-COMPONENT RESPONSE REGULATOR-LIKE APRR1-RELATED		Cre16.g676421.v5.5		Cre16.g676421.v5.5				https://phytozome-next.jgi.doe.gov/report/gene/Creinhardtii_v5_6/Cre16.g676421
Cre16.g676600.v5.5	Cre16.g676600				Cre16.g676600.v5.5		Cre16.g676600.v5.5			https://phytozome-next.jgi.doe.gov/report/gene/Creinhardtii_v5_6/Cre16.g676600
Cre16.g676650.v5.5	Cre16.g676650	Gamma1-Adaptin			Cre16.g676650.v5.5		Cre16.g676650.v5.5			https://phytozome-next.jgi.doe.gov/report/gene/Creinhardtii_v5_6/Cre16.g676650
Cre16.g676670.v5.5	Cre16.g676670	(1 of 88) PTHR15535 - TRANSMEMBRANE PROTEIN 2-RELATED		Cre16.g676670.v5.5		Cre16.g676670.v5.5				https://phytozome-next.jgi.doe.gov/report/gene/Creinhardtii_v5_6/Cre16.g676670
Cre16.g677750.v5.5	Cre16.g677750				Cre16.g677750.v5.5		Cre16.g677750.v5.5			https://phytozome-next.jgi.doe.gov/report/gene/Creinhardtii_v5_6/Cre16.g677750
Cre16.g678650.v5.5	Cre16.g678650				Cre16.g678650.v5.5		Cre16.g678650.v5.5			https://phytozome-next.jgi.doe.gov/report/gene/Creinhardtii_v5_6/Cre16.g678650
Cre16.g679800.v5.5	Cre16.g679800	(1 of 2) PTHR17630//PTHR17630:SF43 - DIENELACTONE HYDROLASE // SUBFAMILY NOT NAMED			Cre16.g679800.v5.5		Cre16.g679800.v5.5			https://phytozome-next.jgi.doe.gov/report/gene/Creinhardtii_v5_6/Cre16.g679800
Cre16.g680450.v5.5	Cre16.g680450				Cre16.g680450.v5.5		Cre16.g680450.v5.5			https://phytozome-next.jgi.doe.gov/report/gene/Creinhardtii_v5_6/Cre16.g680450
Cre16.g680500.v5.5	Cre16.g680500	EF-hand Calcium binding protein, may be centrin-related			Cre16.g680500.v5.5		Cre16.g680500.v5.5			https://phytozome-next.jgi.doe.gov/report/gene/Creinhardtii_v5_6/Cre16.g680500
Cre16.g680550.v5.5	Cre16.g680550				Cre16.g680550.v5.5		Cre16.g680550.v5.5			https://phytozome-next.jgi.doe.gov/report/gene/Creinhardtii_v5_6/Cre16.g680550
Cre16.g681690.v5.5	Cre16.g681690			Cre16.g681690.v5.5				Cre16.g681690.v5.5		https://phytozome-next.jgi.doe.gov/report/gene/Creinhardtii_v5_6/Cre16.g681690
Cre16.g681802.v5.5	Cre16.g681802	(1 of 1) PF01590//PF07714 - GAF domain (GAF) // Protein tyrosine kinase (Pkinase_Tyr)		Cre16.g681802.v5.5				Cre16.g681802.v5.5		https://phytozome-next.jgi.doe.gov/report/gene/Creinhardtii_v5_6/Cre16.g681802
Cre16.g682450.v5.5	Cre16.g682450	(1 of 14) PF13857 - Ankyrin repeats (many copies) (Ank_5)			Cre16.g682450.v5.5		Cre16.g682450.v5.5			https://phytozome-next.jgi.doe.gov/report/gene/Creinhardtii_v5_6/Cre16.g682450
Cre16.g684200.v5.5	Cre16.g684200				Cre16.g684200.v5.5		Cre16.g684200.v5.5			https://phytozome-next.jgi.doe.gov/report/gene/Creinhardtii_v5_6/Cre16.g684200
Cre16.g684491.v5.5	Cre16.g684491	(1 of 3) PF04536 - TLP18.3, Psb32 and MOLO-1 founding proteins of phosphatase (TPM)		Cre16.g684491.v5.5		Cre16.g684491.v5.5		Cre16.g684491.v5.5		https://phytozome-next.jgi.doe.gov/report/gene/Creinhardtii_v5_6/Cre16.g684491
Cre16.g685050.v5.5	Cre16.g685050	PRLI-interacting factor L	Cre16.g685050.v5.5		Cre16.g685050.v5.5		Cre16.g685050.v5.5			https://phytozome-next.jgi.doe.gov/report/gene/Creinhardtii_v5_6/Cre16.g685050
Cre16.g685100.v5.5	Cre16.g685100	(1 of 3) PTHR13748//PTHR13748:SF43 - COBW-RELATED // SUBFAMILY NOT NAMED			Cre16.g685100.v5.5		Cre16.g685100.v5.5			https://phytozome-next.jgi.doe.gov/report/gene/Creinhardtii_v5_6/Cre16.g685100
Cre16.g685451.v5.5	Cre16.g685451		Cre16.g685451.v5.5	Cre16.g685451.v5.5	Cre16.g685451.v5.5	Cre16.g685451.v5.5	Cre16.g685451.v5.5	Cre16.g685451.v5.5		https://phytozome-next.jgi.doe.gov/report/gene/Creinhardtii_v5_6/Cre16.g685451
Cre16.g685650.v5.5	Cre16.g685650	Ionotropic glutamate receptor		Cre16.g685650.v5.5		Cre16.g685650.v5.5		Cre16.g685650.v5.5		https://phytozome-next.jgi.doe.gov/report/gene/Creinhardtii_v5_6/Cre16.g685650
Cre16.g686000.v5.5	Cre16.g686000	putative RNA-binding protein			Cre16.g686000.v5.5		Cre16.g686000.v5.5			https://phytozome-next.jgi.doe.gov/report/gene/Creinhardtii_v5_6/Cre16.g686000
Cre16.g686002.v5.5	Cre16.g686002	(1 of 5) PTHR12907 - EGL NINE HOMOLOG-RELATED			Cre16.g686002.v5.5		Cre16.g686002.v5.5			https://phytozome-next.jgi.doe.gov/report/gene/Creinhardtii_v5_6/Cre16.g686002
Cre16.g686100.v5.5	Cre16.g686100	(1 of 19) PTHR31251:SF1 - SQUAMOSA PROMOTER-BINDING-LIKE PROTEIN 10-RELATED			Cre16.g686100.v5.5		Cre16.g686100.v5.5			https://phytozome-next.jgi.doe.gov/report/gene/Creinhardtii_v5_6/Cre16.g686100
Cre16.g686173.v5.5	Cre16.g686173	(1 of 1) PTHR11071//PTHR11071:SF276 - PEPTIDYL-PROLYL CIS-TRANS ISOMERASE // PEPTIDYL-PROLYL CIS-TRANS ISOMERASE			Cre16.g686173.v5.5		Cre16.g686173.v5.5			https://phytozome-next.jgi.doe.gov/report/gene/Creinhardtii_v5_6/Cre16.g686173
Cre16.g686285.v5.5	Cre16.g686285			Cre16.g686285.v5.5		Cre16.g686285.v5.5		Cre16.g686285.v5.5		https://phytozome-next.jgi.doe.gov/report/gene/Creinhardtii_v5_6/Cre16.g686285
Cre16.g686958.v5.5	Cre16.g686958				Cre16.g686958.v5.5		Cre16.g686958.v5.5			https://phytozome-next.jgi.doe.gov/report/gene/Creinhardtii_v5_6/Cre16.g686958
Cre16.g687901.v5.5	Cre16.g687901							Cre16.g687901.v5.5		https://phytozome-next.jgi.doe.gov/report/gene/Creinhardtii_v5_6/Cre16.g687901
Cre16.g687966.v5.5	Cre16.g687966	Flagellar Associated Protein 5		Cre16.g687966.v5.5				Cre16.g687966.v5.5		https://phytozome-next.jgi.doe.gov/report/gene/Creinhardtii_v5_6/Cre16.g687966
Cre16.g688250.v5.5	Cre16.g688250				Cre16.g688250.v5.5		Cre16.g688250.v5.5			https://phytozome-next.jgi.doe.gov/report/gene/Creinhardtii_v5_6/Cre16.g688250
Cre16.g688633.v5.5	Cre16.g688633		Cre16.g688633.v5.5		Cre16.g688633.v5.5		Cre16.g688633.v5.5			https://phytozome-next.jgi.doe.gov/report/gene/Creinhardtii_v5_6/Cre16.g688633
Cre16.g689001.v5.5	Cre16.g689001				Cre16.g689001.v5.5		Cre16.g689001.v5.5			https://phytozome-next.jgi.doe.gov/report/gene/Creinhardtii_v5_6/Cre16.g689001
Cre16.g689087.v5.5	Cre16.g689087	related to reticulon			Cre16.g689087.v5.5		Cre16.g689087.v5.5			https://phytozome-next.jgi.doe.gov/report/gene/Creinhardtii_v5_6/Cre16.g689087
Cre16.g689201.v5.5	Cre16.g689201			Cre16.g689201.v5.5		Cre16.g689201.v5.5				https://phytozome-next.jgi.doe.gov/report/gene/Creinhardtii_v5_6/Cre16.g689201
Cre16.g689535.v5.5	Cre16.g689535	(1 of 2) PTHR12506 - PROTEIN PHOSPHATASE RELATED			Cre16.g689535.v5.5		Cre16.g689535.v5.5			https://phytozome-next.jgi.doe.gov/report/gene/Creinhardtii_v5_6/Cre16.g689535
Cre16.g689647.v5.5	Cre16.g689647	Argonaute-like protein			Cre16.g689647.v5.5		Cre16.g689647.v5.5			https://phytozome-next.jgi.doe.gov/report/gene/Creinhardtii_v5_6/Cre16.g689647
Cre16.g689733.v5.5	Cre16.g689733	(1 of 14) PTHR15535//PTHR15535:SF23 - TRANSMEMBRANE PROTEIN 2-RELATED // SUBFAMILY NOT NAMED			Cre16.g689733.v5.5		Cre16.g689733.v5.5			https://phytozome-next.jgi.doe.gov/report/gene/Creinhardtii_v5_6/Cre16.g689733
Cre16.g689766.v5.5	Cre16.g689766							Cre16.g689766.v5.5		https://phytozome-next.jgi.doe.gov/report/gene/Creinhardtii_v5_6/Cre16.g689766
Cre16.g689800.v5.5	Cre16.g689800	(1 of 1) K08203 - MFS transporter, OCT family, solute carrier family 22 (organic anion transporter), member 6 (SLC22A6, OAT1)						Cre16.g689800.v5.5		https://phytozome-next.jgi.doe.gov/report/gene/Creinhardtii_v5_6/Cre16.g689800
Cre16.g689851.v5.5	Cre16.g689851	(1 of 21) PF01822 - WSC domain (WSC)		Cre16.g689851.v5.5	Cre16.g689851.v5.5	Cre16.g689851.v5.5	Cre16.g689851.v5.5	Cre16.g689851.v5.5		https://phytozome-next.jgi.doe.gov/report/gene/Creinhardtii_v5_6/Cre16.g689851
Cre16.g690800.v5.5	Cre16.g690800							Cre16.g690800.v5.5		https://phytozome-next.jgi.doe.gov/report/gene/Creinhardtii_v5_6/Cre16.g690800
Cre16.g691202.v5.5	Cre16.g691202				Cre16.g691202.v5.5		Cre16.g691202.v5.5			https://phytozome-next.jgi.doe.gov/report/gene/Creinhardtii_v5_6/Cre16.g691202
Cre16.g691204.v5.5	Cre16.g691204				Cre16.g691204.v5.5		Cre16.g691204.v5.5			https://phytozome-next.jgi.doe.gov/report/gene/Creinhardtii_v5_6/Cre16.g691204
Cre16.g691215.v5.5	Cre16.g691215	(1 of 1) PTHR12925:SF0 - PROTEIN HIKESHI	Cre16.g691215.v5.5		Cre16.g691215.v5.5		Cre16.g691215.v5.5			https://phytozome-next.jgi.doe.gov/report/gene/Creinhardtii_v5_6/Cre16.g691215
Cre16.g691350.v5.5	Cre16.g691350	(1 of 546) 2.7.11.1 - Non-specific serine/threonine protein kinase / Threonine-specific protein kinase			Cre16.g691350.v5.5		Cre16.g691350.v5.5			https://phytozome-next.jgi.doe.gov/report/gene/Creinhardtii_v5_6/Cre16.g691350
Cre16.g691352.v5.5	Cre16.g691352			Cre16.g691352.v5.5				Cre16.g691352.v5.5		https://phytozome-next.jgi.doe.gov/report/gene/Creinhardtii_v5_6/Cre16.g691352
Cre16.g691400.v5.5	Cre16.g691400	(1 of 39) PTHR12298 - PCDC2 PROGRAMMED CELL DEATH PROTEIN 2 -RELATED			Cre16.g691400.v5.5		Cre16.g691400.v5.5			https://phytozome-next.jgi.doe.gov/report/gene/Creinhardtii_v5_6/Cre16.g691400
Cre16.g691900.v5.5	Cre16.g691900	RNA pseudouridine synthase					Cre16.g691900.v5.5			https://phytozome-next.jgi.doe.gov/report/gene/Creinhardtii_v5_6/Cre16.g691900
Cre16.g691950.v5.5	Cre16.g691950			Cre16.g691950.v5.5		Cre16.g691950.v5.5		Cre16.g691950.v5.5		https://phytozome-next.jgi.doe.gov/report/gene/Creinhardtii_v5_6/Cre16.g691950
Cre16.g692003.v5.5	Cre16.g692003			Cre16.g692003.v5.5		Cre16.g692003.v5.5		Cre16.g692003.v5.5		https://phytozome-next.jgi.doe.gov/report/gene/Creinhardtii_v5_6/Cre16.g692003
Cre16.g692585.v5.5	Cre16.g692585				Cre16.g692585.v5.5		Cre16.g692585.v5.5			https://phytozome-next.jgi.doe.gov/report/gene/Creinhardtii_v5_6/Cre16.g692585
Cre16.g693203.v5.5	Cre16.g693203	(1 of 1) KOG0061//KOG0065 - Transporter, ABC superfamily (Breast cancer resistance protein) // Pleiotropic drug resistance proteins (PDR1-15), ABC superfamily			Cre16.g693203.v5.5		Cre16.g693203.v5.5			https://phytozome-next.jgi.doe.gov/report/gene/Creinhardtii_v5_6/Cre16.g693203
Cre16.g693250.v5.5	Cre16.g693250	(1 of 100) PTHR12393:SF6 - SPHINGOMYELIN PHOSPHODIESTERASE 2		Cre16.g693250.v5.5		Cre16.g693250.v5.5		Cre16.g693250.v5.5		https://phytozome-next.jgi.doe.gov/report/gene/Creinhardtii_v5_6/Cre16.g693250
Cre16.g693819.v5.5	Cre16.g693819	PWR motif protein			Cre16.g693819.v5.5		Cre16.g693819.v5.5			https://phytozome-next.jgi.doe.gov/report/gene/Creinhardtii_v5_6/Cre16.g693819
Cre16.g693950.v5.5	Cre16.g693950	Glyoxal oxidase 20		Cre16.g693950.v5.5		Cre16.g693950.v5.5				https://phytozome-next.jgi.doe.gov/report/gene/Creinhardtii_v5_6/Cre16.g693950
Cre16.g694204.v5.5	Cre16.g694204	(1 of 1) K15177 - RNA polymerase-associated protein LEO1 (LEO1)			Cre16.g694204.v5.5					https://phytozome-next.jgi.doe.gov/report/gene/Creinhardtii_v5_6/Cre16.g694204
Cre16.g694403.v5.5	Cre16.g694403			Cre16.g694403.v5.5		Cre16.g694403.v5.5		Cre16.g694403.v5.5		https://phytozome-next.jgi.doe.gov/report/gene/Creinhardtii_v5_6/Cre16.g694403
Cre16.g694850.v5.5	Cre16.g694850	N-acetylglutamate synthase	Cre16.g694850.v5.5							https://phytozome-next.jgi.doe.gov/report/gene/Creinhardtii_v5_6/Cre16.g694850
Cre16.g694950.v5.5	Cre16.g694950	(1 of 546) 2.7.11.1 - Non-specific serine/threonine protein kinase / Threonine-specific protein kinase			Cre16.g694950.v5.5		Cre16.g694950.v5.5			https://phytozome-next.jgi.doe.gov/report/gene/Creinhardtii_v5_6/Cre16.g694950
Cre16.g695300.v5.5	Cre16.g695300	(1 of 1) K12878 - THO complex subunit 1 (THOC1)			Cre16.g695300.v5.5		Cre16.g695300.v5.5			https://phytozome-next.jgi.doe.gov/report/gene/Creinhardtii_v5_6/Cre16.g695300
Cre16.g695650.v5.5	Cre16.g695650				Cre16.g695650.v5.5					https://phytozome-next.jgi.doe.gov/report/gene/Creinhardtii_v5_6/Cre16.g695650
Cre17.g692676.v5.5	Cre17.g692676			Cre17.g692676.v5.5		Cre17.g692676.v5.5				https://phytozome-next.jgi.doe.gov/report/gene/Creinhardtii_v5_6/Cre17.g692676
Cre17.g696200.v5.5	Cre17.g696200	(1 of 1) PTHR15438 - NUCLEAR PORE COMPLEX INTERACTING PROTEIN		Cre17.g696200.v5.5		Cre17.g696200.v5.5				https://phytozome-next.jgi.doe.gov/report/gene/Creinhardtii_v5_6/Cre17.g696200
Cre17.g696800.v5.5	Cre17.g696800				Cre17.g696800.v5.5		Cre17.g696800.v5.5			https://phytozome-next.jgi.doe.gov/report/gene/Creinhardtii_v5_6/Cre17.g696800
Cre17.g696950.v5.5	Cre17.g696950	(1 of 66) KOG0198 - MEKK and related serine/threonine protein kinases		Cre17.g696950.v5.5						https://phytozome-next.jgi.doe.gov/report/gene/Creinhardtii_v5_6/Cre17.g696950
Cre17.g697550.v5.5	Cre17.g697550				Cre17.g697550.v5.5		Cre17.g697550.v5.5			https://phytozome-next.jgi.doe.gov/report/gene/Creinhardtii_v5_6/Cre17.g697550
Cre17.g697624.v5.5	Cre17.g697624	(1 of 1) K12587 - exosome complex component MTR3 (MTR3, EXOSC6)		Cre17.g697624.v5.5		Cre17.g697624.v5.5		Cre17.g697624.v5.5		https://phytozome-next.jgi.doe.gov/report/gene/Creinhardtii_v5_6/Cre17.g697624
Cre17.g697750.v5.5	Cre17.g697750			Cre17.g697750.v5.5						https://phytozome-next.jgi.doe.gov/report/gene/Creinhardtii_v5_6/Cre17.g697750
Cre17.g697800.v5.5	Cre17.g697800			Cre17.g697800.v5.5						https://phytozome-next.jgi.doe.gov/report/gene/Creinhardtii_v5_6/Cre17.g697800
Cre17.g698100.v5.5	Cre17.g698100	(1 of 6) PF05903 - PPPDE putative peptidase domain (Peptidase_C97)			Cre17.g698100.v5.5		Cre17.g698100.v5.5			https://phytozome-next.jgi.doe.gov/report/gene/Creinhardtii_v5_6/Cre17.g698100
Cre17.g698266.v5.5	Cre17.g698266	(1 of 1) K01522 - bis(5'-adenosyl)-triphosphatase (FHIT)					Cre17.g698266.v5.5			https://phytozome-next.jgi.doe.gov/report/gene/Creinhardtii_v5_6/Cre17.g698266
Cre17.g698299.v5.5	Cre17.g698299	(1 of 4) PTHR11697//PTHR11697:SF74 - GENERAL TRANSCRIPTION FACTOR 2-RELATED ZINC FINGER PROTEIN // WITHOUT CHILDREN, ISOFORM B			Cre17.g698299.v5.5		Cre17.g698299.v5.5			https://phytozome-next.jgi.doe.gov/report/gene/Creinhardtii_v5_6/Cre17.g698299
Cre17.g698550.v5.5	Cre17.g698550	(1 of 24) PTHR24055//PTHR24055:SF137 - MITOGEN-ACTIVATED PROTEIN KINASE // SUBFAMILY NOT NAMED			Cre17.g698550.v5.5		Cre17.g698550.v5.5			https://phytozome-next.jgi.doe.gov/report/gene/Creinhardtii_v5_6/Cre17.g698550
Cre17.g699250.v5.5	Cre17.g699250			Cre17.g699250.v5.5	Cre17.g699250.v5.5	Cre17.g699250.v5.5	Cre17.g699250.v5.5	Cre17.g699250.v5.5		https://phytozome-next.jgi.doe.gov/report/gene/Creinhardtii_v5_6/Cre17.g699250
Cre17.g699450.v5.5	Cre17.g699450	(1 of 100) PTHR12393:SF6 - SPHINGOMYELIN PHOSPHODIESTERASE 2						Cre17.g699450.v5.5		https://phytozome-next.jgi.doe.gov/report/gene/Creinhardtii_v5_6/Cre17.g699450
Cre17.g699500.v5.5	Cre17.g699500	Tubulin-Tyrosine Ligase 9			Cre17.g699500.v5.5		Cre17.g699500.v5.5			https://phytozome-next.jgi.doe.gov/report/gene/Creinhardtii_v5_6/Cre17.g699500
Cre17.g701500.v5.5	Cre17.g701500	DnaJ-like protein			Cre17.g701500.v5.5					https://phytozome-next.jgi.doe.gov/report/gene/Creinhardtii_v5_6/Cre17.g701500
Cre17.g701700.v5.5	Cre17.g701700	plastid acyl-ACP desaturase		Cre17.g701700.v5.5		Cre17.g701700.v5.5		Cre17.g701700.v5.5		https://phytozome-next.jgi.doe.gov/report/gene/Creinhardtii_v5_6/Cre17.g701700
Cre17.g701751.v5.5	Cre17.g701751	(1 of 31) PTHR13078//PTHR13078:SF53 - FAMILY NOT NAMED // PROTEIN MAOC-1		Cre17.g701751.v5.5		Cre17.g701751.v5.5		Cre17.g701751.v5.5		https://phytozome-next.jgi.doe.gov/report/gene/Creinhardtii_v5_6/Cre17.g701751
Cre17.g703101.v5.5	Cre17.g703101				Cre17.g703101.v5.5		Cre17.g703101.v5.5			https://phytozome-next.jgi.doe.gov/report/gene/Creinhardtii_v5_6/Cre17.g703101
Cre17.g703151.v5.5	Cre17.g703151							Cre17.g703151.v5.5		https://phytozome-next.jgi.doe.gov/report/gene/Creinhardtii_v5_6/Cre17.g703151
Cre17.g703176.v5.5	Cre17.g703176	Mn superoxide dismutase						Cre17.g703176.v5.5		https://phytozome-next.jgi.doe.gov/report/gene/Creinhardtii_v5_6/Cre17.g703176
Cre17.g703932.v5.5	Cre17.g703932				Cre17.g703932.v5.5		Cre17.g703932.v5.5			https://phytozome-next.jgi.doe.gov/report/gene/Creinhardtii_v5_6/Cre17.g703932
Cre17.g703950.v5.5	Cre17.g703950	(1 of 2) 1.1.2.6//1.1.3.30 - Polyvinyl alcohol dehydrogenase (cytochrome) / PVADH // Polyvinyl-alcohol oxidase / PVA oxidase			Cre17.g703950.v5.5		Cre17.g703950.v5.5			https://phytozome-next.jgi.doe.gov/report/gene/Creinhardtii_v5_6/Cre17.g703950
Cre17.g704650.v5.5	Cre17.g704650					Cre17.g704650.v5.5				https://phytozome-next.jgi.doe.gov/report/gene/Creinhardtii_v5_6/Cre17.g704650
Cre17.g704802.v5.5	Cre17.g704802			Cre17.g704802.v5.5		Cre17.g704802.v5.5		Cre17.g704802.v5.5		https://phytozome-next.jgi.doe.gov/report/gene/Creinhardtii_v5_6/Cre17.g704802
Cre17.g705100.v5.5	Cre17.g705100		Cre17.g705100.v5.5		Cre17.g705100.v5.5		Cre17.g705100.v5.5			https://phytozome-next.jgi.doe.gov/report/gene/Creinhardtii_v5_6/Cre17.g705100
Cre17.g705316.v5.5	Cre17.g705316	Probable transposon-derived protein of Chlamydomonas-Specific family B			Cre17.g705316.v5.5		Cre17.g705316.v5.5			https://phytozome-next.jgi.doe.gov/report/gene/Creinhardtii_v5_6/Cre17.g705316
Cre17.g705500.v5.5	Cre17.g705500	Pherophorin-chlamydomonas homolog 23			Cre17.g705500.v5.5		Cre17.g705500.v5.5			https://phytozome-next.jgi.doe.gov/report/gene/Creinhardtii_v5_6/Cre17.g705500
Cre17.g706400.v5.5	Cre17.g706400			Cre17.g706400.v5.5	Cre17.g706400.v5.5	Cre17.g706400.v5.5	Cre17.g706400.v5.5	Cre17.g706400.v5.5		https://phytozome-next.jgi.doe.gov/report/gene/Creinhardtii_v5_6/Cre17.g706400
Cre17.g707350.v5.5	Cre17.g707350				Cre17.g707350.v5.5		Cre17.g707350.v5.5			https://phytozome-next.jgi.doe.gov/report/gene/Creinhardtii_v5_6/Cre17.g707350
Cre17.g707450.v5.5	Cre17.g707450	(1 of 14) PTHR15535//PTHR15535:SF23 - TRANSMEMBRANE PROTEIN 2-RELATED // SUBFAMILY NOT NAMED			Cre17.g707450.v5.5		Cre17.g707450.v5.5			https://phytozome-next.jgi.doe.gov/report/gene/Creinhardtii_v5_6/Cre17.g707450
Cre17.g707600.v5.5	Cre17.g707600				Cre17.g707600.v5.5		Cre17.g707600.v5.5			https://phytozome-next.jgi.doe.gov/report/gene/Creinhardtii_v5_6/Cre17.g707600
Cre17.g708150.v5.5	Cre17.g708150	Histone H3			Cre17.g708150.v5.5		Cre17.g708150.v5.5			https://phytozome-next.jgi.doe.gov/report/gene/Creinhardtii_v5_6/Cre17.g708150
Cre17.g708200.v5.5	Cre17.g708200	Histone H4			Cre17.g708200.v5.5		Cre17.g708200.v5.5			https://phytozome-next.jgi.doe.gov/report/gene/Creinhardtii_v5_6/Cre17.g708200
Cre17.g709800.v5.5	Cre17.g709800	RegA/RlsA-like protein			Cre17.g709800.v5.5		Cre17.g709800.v5.5			https://phytozome-next.jgi.doe.gov/report/gene/Creinhardtii_v5_6/Cre17.g709800
Cre17.g709850.v5.5	Cre17.g709850	Acetate kinase			Cre17.g709850.v5.5		Cre17.g709850.v5.5			https://phytozome-next.jgi.doe.gov/report/gene/Creinhardtii_v5_6/Cre17.g709850
Cre17.g710150.v5.5	Cre17.g710150	26S proteasome regulatory subunit			Cre17.g710150.v5.5		Cre17.g710150.v5.5			https://phytozome-next.jgi.doe.gov/report/gene/Creinhardtii_v5_6/Cre17.g710150
Cre17.g710351.v5.5	Cre17.g710351	(1 of 10) PTHR12270:SF6 - GLYCOSYLTRANSFERASE-LIKE PROTEIN LARGE			Cre17.g710351.v5.5		Cre17.g710351.v5.5			https://phytozome-next.jgi.doe.gov/report/gene/Creinhardtii_v5_6/Cre17.g710351
Cre17.g710871.v5.5	Cre17.g710871				Cre17.g710871.v5.5		Cre17.g710871.v5.5			https://phytozome-next.jgi.doe.gov/report/gene/Creinhardtii_v5_6/Cre17.g710871
Cre17.g710879.v5.5	Cre17.g710879				Cre17.g710879.v5.5		Cre17.g710879.v5.5			https://phytozome-next.jgi.doe.gov/report/gene/Creinhardtii_v5_6/Cre17.g710879
Cre17.g711350.v5.5	Cre17.g711350	(1 of 4) PTHR11697//PTHR11697:SF74 - GENERAL TRANSCRIPTION FACTOR 2-RELATED ZINC FINGER PROTEIN // WITHOUT CHILDREN, ISOFORM B			Cre17.g711350.v5.5		Cre17.g711350.v5.5			https://phytozome-next.jgi.doe.gov/report/gene/Creinhardtii_v5_6/Cre17.g711350
Cre17.g711550.v5.5	Cre17.g711550	Cyclin-related protein					Cre17.g711550.v5.5			https://phytozome-next.jgi.doe.gov/report/gene/Creinhardtii_v5_6/Cre17.g711550
Cre17.g711600.v5.5	Cre17.g711600				Cre17.g711600.v5.5		Cre17.g711600.v5.5			https://phytozome-next.jgi.doe.gov/report/gene/Creinhardtii_v5_6/Cre17.g711600
Cre17.g711650.v5.5	Cre17.g711650	Nuclear distribution/movement family protein			Cre17.g711650.v5.5		Cre17.g711650.v5.5			https://phytozome-next.jgi.doe.gov/report/gene/Creinhardtii_v5_6/Cre17.g711650
Cre17.g712300.v5.5	Cre17.g712300				Cre17.g712300.v5.5		Cre17.g712300.v5.5			https://phytozome-next.jgi.doe.gov/report/gene/Creinhardtii_v5_6/Cre17.g712300
Cre17.g712600.v5.5	Cre17.g712600				Cre17.g712600.v5.5		Cre17.g712600.v5.5			https://phytozome-next.jgi.doe.gov/report/gene/Creinhardtii_v5_6/Cre17.g712600
Cre17.g712700.v5.5	Cre17.g712700	putative transposase						Cre17.g712700.v5.5		https://phytozome-next.jgi.doe.gov/report/gene/Creinhardtii_v5_6/Cre17.g712700
Cre17.g712771.v5.5	Cre17.g712771	(1 of 100) PTHR12393:SF6 - SPHINGOMYELIN PHOSPHODIESTERASE 2		Cre17.g712771.v5.5						https://phytozome-next.jgi.doe.gov/report/gene/Creinhardtii_v5_6/Cre17.g712771
Cre17.g713150.v5.5	Cre17.g713150	(1 of 20) PF02469 - Fasciclin domain (Fasciclin)			Cre17.g713150.v5.5		Cre17.g713150.v5.5			https://phytozome-next.jgi.doe.gov/report/gene/Creinhardtii_v5_6/Cre17.g713150
Cre17.g714700.v5.5	Cre17.g714700	(1 of 20) PTHR13140 - MYOSIN			Cre17.g714700.v5.5		Cre17.g714700.v5.5			https://phytozome-next.jgi.doe.gov/report/gene/Creinhardtii_v5_6/Cre17.g714700
Cre17.g714750.v5.5	Cre17.g714750	(1 of 16) 3.6.5.5 - Dynamin GTPase					Cre17.g714750.v5.5			https://phytozome-next.jgi.doe.gov/report/gene/Creinhardtii_v5_6/Cre17.g714750
Cre17.g714800.v5.5	Cre17.g714800	Hydroxyproline-rich cell wall protein					Cre17.g714800.v5.5			https://phytozome-next.jgi.doe.gov/report/gene/Creinhardtii_v5_6/Cre17.g714800
Cre17.g717050.v5.5	Cre17.g717050	(1 of 18) KOG0061 - Transporter, ABC superfamily (Breast cancer resistance protein)		Cre17.g717050.v5.5		Cre17.g717050.v5.5		Cre17.g717050.v5.5		https://phytozome-next.jgi.doe.gov/report/gene/Creinhardtii_v5_6/Cre17.g717050
Cre17.g717850.v5.5	Cre17.g717850	Pherophorin-chlamydomonas homolog 8		Cre17.g717850.v5.5		Cre17.g717850.v5.5		Cre17.g717850.v5.5		https://phytozome-next.jgi.doe.gov/report/gene/Creinhardtii_v5_6/Cre17.g717850
Cre17.g718950.v5.5	Cre17.g718950	Similar to RuBisCO activase	Cre17.g718950.v5.5		Cre17.g718950.v5.5		Cre17.g718950.v5.5			https://phytozome-next.jgi.doe.gov/report/gene/Creinhardtii_v5_6/Cre17.g718950
Cre17.g719792.v5.5	Cre17.g719792				Cre17.g719792.v5.5		Cre17.g719792.v5.5			https://phytozome-next.jgi.doe.gov/report/gene/Creinhardtii_v5_6/Cre17.g719792
Cre17.g720400.v5.5	Cre17.g720400	heavy metal transporting ATPase					Cre17.g720400.v5.5			https://phytozome-next.jgi.doe.gov/report/gene/Creinhardtii_v5_6/Cre17.g720400
Cre17.g721000.v5.5	Cre17.g721000	(1 of 2) PTHR19229//PTHR19229:SF127 - ATP-BINDING CASSETTE TRANSPORTER SUBFAMILY A ABCA // SUBFAMILY NOT NAMED			Cre17.g721000.v5.5					https://phytozome-next.jgi.doe.gov/report/gene/Creinhardtii_v5_6/Cre17.g721000
Cre17.g721450.v5.5	Cre17.g721450	Sodium:solute symporter					Cre17.g721450.v5.5			https://phytozome-next.jgi.doe.gov/report/gene/Creinhardtii_v5_6/Cre17.g721450
Cre17.g721750.v5.5	Cre17.g721750	Exostosin-like glycosyltransferase 9			Cre17.g721750.v5.5		Cre17.g721750.v5.5			https://phytozome-next.jgi.doe.gov/report/gene/Creinhardtii_v5_6/Cre17.g721750
Cre17.g721950.v5.5	Cre17.g721950	(1 of 1) PTHR11685:SF119 - E3 UBIQUITIN-PROTEIN LIGASE ARI2-RELATED			Cre17.g721950.v5.5					https://phytozome-next.jgi.doe.gov/report/gene/Creinhardtii_v5_6/Cre17.g721950
Cre17.g722526.v5.5	Cre17.g722526				Cre17.g722526.v5.5		Cre17.g722526.v5.5			https://phytozome-next.jgi.doe.gov/report/gene/Creinhardtii_v5_6/Cre17.g722526
Cre17.g722550.v5.5	Cre17.g722550				Cre17.g722550.v5.5		Cre17.g722550.v5.5			https://phytozome-next.jgi.doe.gov/report/gene/Creinhardtii_v5_6/Cre17.g722550
Cre17.g724873.v5.5	Cre17.g724873				Cre17.g724873.v5.5		Cre17.g724873.v5.5			https://phytozome-next.jgi.doe.gov/report/gene/Creinhardtii_v5_6/Cre17.g724873
Cre17.g725250.v5.5	Cre17.g725250				Cre17.g725250.v5.5		Cre17.g725250.v5.5			https://phytozome-next.jgi.doe.gov/report/gene/Creinhardtii_v5_6/Cre17.g725250
Cre17.g726526.v5.5	Cre17.g726526			Cre17.g726526.v5.5		Cre17.g726526.v5.5		Cre17.g726526.v5.5		https://phytozome-next.jgi.doe.gov/report/gene/Creinhardtii_v5_6/Cre17.g726526
Cre17.g726900.v5.5	Cre17.g726900				Cre17.g726900.v5.5		Cre17.g726900.v5.5			https://phytozome-next.jgi.doe.gov/report/gene/Creinhardtii_v5_6/Cre17.g726900
Cre17.g726950.v5.5	Cre17.g726950	(1 of 3) PTHR11042 - EUKARYOTIC TRANSLATION INITIATION FACTOR 2-ALPHA KINASE EIF2-ALPHA KINASE -RELATED			Cre17.g726950.v5.5		Cre17.g726950.v5.5			https://phytozome-next.jgi.doe.gov/report/gene/Creinhardtii_v5_6/Cre17.g726950
Cre17.g728050.v5.5	Cre17.g728050							Cre17.g728050.v5.5		https://phytozome-next.jgi.doe.gov/report/gene/Creinhardtii_v5_6/Cre17.g728050
Cre17.g728800.v5.5	Cre17.g728800	Isocitrate dehydrogenase, NAD-dependent					Cre17.g728800.v5.5			https://phytozome-next.jgi.doe.gov/report/gene/Creinhardtii_v5_6/Cre17.g728800
Cre17.g728850.v5.5	Cre17.g728850						Cre17.g728850.v5.5			https://phytozome-next.jgi.doe.gov/report/gene/Creinhardtii_v5_6/Cre17.g728850
Cre17.g728900.v5.5	Cre17.g728900	Transaldolase			Cre17.g728900.v5.5		Cre17.g728900.v5.5			https://phytozome-next.jgi.doe.gov/report/gene/Creinhardtii_v5_6/Cre17.g728900
Cre17.g729650.v5.5	Cre17.g729650	Metallophosphoesterase/metallo-dependent phosphatase			Cre17.g729650.v5.5		Cre17.g729650.v5.5			https://phytozome-next.jgi.doe.gov/report/gene/Creinhardtii_v5_6/Cre17.g729650
Cre17.g729700.v5.5	Cre17.g729700	Conserved in the Green Lineage			Cre17.g729700.v5.5		Cre17.g729700.v5.5			https://phytozome-next.jgi.doe.gov/report/gene/Creinhardtii_v5_6/Cre17.g729700
Cre17.g730750.v5.5	Cre17.g730750	(1 of 1) PTHR10913:SF47 - FOLLISTATIN			Cre17.g730750.v5.5		Cre17.g730750.v5.5			https://phytozome-next.jgi.doe.gov/report/gene/Creinhardtii_v5_6/Cre17.g730750
Cre17.g731350.v5.5	Cre17.g731350	Short-chain dehydrogenase/reductase			Cre17.g731350.v5.5		Cre17.g731350.v5.5			https://phytozome-next.jgi.doe.gov/report/gene/Creinhardtii_v5_6/Cre17.g731350
Cre17.g731591.v5.5	Cre17.g731591		Cre17.g731591.v5.5		Cre17.g731591.v5.5		Cre17.g731591.v5.5			https://phytozome-next.jgi.doe.gov/report/gene/Creinhardtii_v5_6/Cre17.g731591
Cre17.g731750.v5.5	Cre17.g731750	Cytochrome P450, CYP26 superfamily			Cre17.g731750.v5.5		Cre17.g731750.v5.5			https://phytozome-next.jgi.doe.gov/report/gene/Creinhardtii_v5_6/Cre17.g731750
Cre17.g732350.v5.5	Cre17.g732350	Glyoxal oxidase 4			Cre17.g732350.v5.5		Cre17.g732350.v5.5			https://phytozome-next.jgi.doe.gov/report/gene/Creinhardtii_v5_6/Cre17.g732350
Cre17.g732951.v5.5	Cre17.g732951				Cre17.g732951.v5.5		Cre17.g732951.v5.5	Cre17.g732951.v5.5		https://phytozome-next.jgi.doe.gov/report/gene/Creinhardtii_v5_6/Cre17.g732951
Cre17.g733000.v5.5	Cre17.g733000				Cre17.g733000.v5.5		Cre17.g733000.v5.5	Cre17.g733000.v5.5		https://phytozome-next.jgi.doe.gov/report/gene/Creinhardtii_v5_6/Cre17.g733000
Cre17.g733652.v5.5	Cre17.g733652				Cre17.g733652.v5.5		Cre17.g733652.v5.5			https://phytozome-next.jgi.doe.gov/report/gene/Creinhardtii_v5_6/Cre17.g733652
Cre17.g733750.v5.5	Cre17.g733750			Cre17.g733750.v5.5		Cre17.g733750.v5.5				https://phytozome-next.jgi.doe.gov/report/gene/Creinhardtii_v5_6/Cre17.g733750
Cre17.g733800.v5.5	Cre17.g733800						Cre17.g733800.v5.5			https://phytozome-next.jgi.doe.gov/report/gene/Creinhardtii_v5_6/Cre17.g733800
Cre17.g733850.v5.5	Cre17.g733850	(1 of 1) PF01391 - Collagen triple helix repeat (20 copies) (Collagen)						Cre17.g733850.v5.5		https://phytozome-next.jgi.doe.gov/report/gene/Creinhardtii_v5_6/Cre17.g733850
Cre17.g734564.v5.5	Cre17.g734564	atpH mRNA stabilization factor					Cre17.g734564.v5.5			https://phytozome-next.jgi.doe.gov/report/gene/Creinhardtii_v5_6/Cre17.g734564
Cre17.g734805.v5.5	Cre17.g734805	(1 of 546) 2.7.11.1 - Non-specific serine/threonine protein kinase / Threonine-specific protein kinase					Cre17.g734805.v5.5			https://phytozome-next.jgi.doe.gov/report/gene/Creinhardtii_v5_6/Cre17.g734805
Cre17.g734821.v5.5	Cre17.g734821						Cre17.g734821.v5.5			https://phytozome-next.jgi.doe.gov/report/gene/Creinhardtii_v5_6/Cre17.g734821
Cre17.g735375.v5.5	Cre17.g735375			Cre17.g735375.v5.5		Cre17.g735375.v5.5		Cre17.g735375.v5.5		https://phytozome-next.jgi.doe.gov/report/gene/Creinhardtii_v5_6/Cre17.g735375
Cre17.g735400.v5.5	Cre17.g735400	Subunit of the ESCRT-III complex		Cre17.g735400.v5.5		Cre17.g735400.v5.5		Cre17.g735400.v5.5		https://phytozome-next.jgi.doe.gov/report/gene/Creinhardtii_v5_6/Cre17.g735400
Cre17.g735900.v5.5	Cre17.g735900				Cre17.g735900.v5.5		Cre17.g735900.v5.5			https://phytozome-next.jgi.doe.gov/report/gene/Creinhardtii_v5_6/Cre17.g735900
Cre17.g735950.v5.5	Cre17.g735950	(1 of 1) 4.1.1.97 - 2-oxo-4-hydroxy-4-carboxy-5-ureidoimidazoline decarboxylase / OHCU decarboxylase			Cre17.g735950.v5.5		Cre17.g735950.v5.5			https://phytozome-next.jgi.doe.gov/report/gene/Creinhardtii_v5_6/Cre17.g735950
Cre17.g737084.v5.5	Cre17.g737084				Cre17.g737084.v5.5		Cre17.g737084.v5.5			https://phytozome-next.jgi.doe.gov/report/gene/Creinhardtii_v5_6/Cre17.g737084
Cre17.g737300.v5.5	Cre17.g737300	(1 of 3) KOG4726 - Ultrahigh sulfur keratin-associated protein		Cre17.g737300.v5.5		Cre17.g737300.v5.5		Cre17.g737300.v5.5		https://phytozome-next.jgi.doe.gov/report/gene/Creinhardtii_v5_6/Cre17.g737300
Cre17.g737350.v5.5	Cre17.g737350	(1 of 546) 2.7.11.1 - Non-specific serine/threonine protein kinase / Threonine-specific protein kinase				Cre17.g737350.v5.5				https://phytozome-next.jgi.doe.gov/report/gene/Creinhardtii_v5_6/Cre17.g737350
Cre17.g737353.v5.5	Cre17.g737353					Cre17.g737353.v5.5				https://phytozome-next.jgi.doe.gov/report/gene/Creinhardtii_v5_6/Cre17.g737353
Cre17.g739450.v5.5	Cre17.g739450	DR1-like protein			Cre17.g739450.v5.5		Cre17.g739450.v5.5			https://phytozome-next.jgi.doe.gov/report/gene/Creinhardtii_v5_6/Cre17.g739450
Cre17.g739457.v5.5	Cre17.g739457				Cre17.g739457.v5.5		Cre17.g739457.v5.5			https://phytozome-next.jgi.doe.gov/report/gene/Creinhardtii_v5_6/Cre17.g739457
Cre17.g739466.v5.5	Cre17.g739466					Cre17.g739466.v5.5				https://phytozome-next.jgi.doe.gov/report/gene/Creinhardtii_v5_6/Cre17.g739466
Cre17.g740261.v5.5	Cre17.g740261	Flagellar Associated Protein 365	Cre17.g740261.v5.5		Cre17.g740261.v5.5		Cre17.g740261.v5.5			https://phytozome-next.jgi.doe.gov/report/gene/Creinhardtii_v5_6/Cre17.g740261
Cre17.g740300.v5.5	Cre17.g740300		Cre17.g740300.v5.5		Cre17.g740300.v5.5		Cre17.g740300.v5.5			https://phytozome-next.jgi.doe.gov/report/gene/Creinhardtii_v5_6/Cre17.g740300
Cre17.g740323.v5.5	Cre17.g740323				Cre17.g740323.v5.5		Cre17.g740323.v5.5			https://phytozome-next.jgi.doe.gov/report/gene/Creinhardtii_v5_6/Cre17.g740323
Cre17.g741750.v5.5	Cre17.g741750	(1 of 20) PTHR13140 - MYOSIN			Cre17.g741750.v5.5		Cre17.g741750.v5.5			https://phytozome-next.jgi.doe.gov/report/gene/Creinhardtii_v5_6/Cre17.g741750
Cre17.g742300.v5.5	Cre17.g742300	Flagellar Associated Protein 179			Cre17.g742300.v5.5		Cre17.g742300.v5.5			https://phytozome-next.jgi.doe.gov/report/gene/Creinhardtii_v5_6/Cre17.g742300
Cre17.g742350.v5.5	Cre17.g742350				Cre17.g742350.v5.5		Cre17.g742350.v5.5			https://phytozome-next.jgi.doe.gov/report/gene/Creinhardtii_v5_6/Cre17.g742350
Cre17.g742400.v5.5	Cre17.g742400	Protein tyrosine kinase			Cre17.g742400.v5.5		Cre17.g742400.v5.5			https://phytozome-next.jgi.doe.gov/report/gene/Creinhardtii_v5_6/Cre17.g742400
Cre17.g743200.v5.5	Cre17.g743200	putative transposase		Cre17.g743200.v5.5		Cre17.g743200.v5.5		Cre17.g743200.v5.5		https://phytozome-next.jgi.doe.gov/report/gene/Creinhardtii_v5_6/Cre17.g743200
Cre17.g743250.v5.5	Cre17.g743250			Cre17.g743250.v5.5		Cre17.g743250.v5.5		Cre17.g743250.v5.5		https://phytozome-next.jgi.doe.gov/report/gene/Creinhardtii_v5_6/Cre17.g743250
Cre17.g743397.v5.5	Cre17.g743397				Cre17.g743397.v5.5		Cre17.g743397.v5.5			https://phytozome-next.jgi.doe.gov/report/gene/Creinhardtii_v5_6/Cre17.g743397
Cre17.g743647.v5.5	Cre17.g743647			Cre17.g743647.v5.5				Cre17.g743647.v5.5		https://phytozome-next.jgi.doe.gov/report/gene/Creinhardtii_v5_6/Cre17.g743647
Cre17.g743697.v5.5	Cre17.g743697			Cre17.g743697.v5.5						https://phytozome-next.jgi.doe.gov/report/gene/Creinhardtii_v5_6/Cre17.g743697
Cre17.g743997.v5.5	Cre17.g743997				Cre17.g743997.v5.5		Cre17.g743997.v5.5			https://phytozome-next.jgi.doe.gov/report/gene/Creinhardtii_v5_6/Cre17.g743997
Cre17.g745197.v5.5	Cre17.g745197						Cre17.g745197.v5.5			https://phytozome-next.jgi.doe.gov/report/gene/Creinhardtii_v5_6/Cre17.g745197
Cre17.g746247.v5.5	Cre17.g746247	(1 of 1) K11430 - histone-lysine N-methyltransferase EZH2 (EZH2)			Cre17.g746247.v5.5		Cre17.g746247.v5.5			https://phytozome-next.jgi.doe.gov/report/gene/Creinhardtii_v5_6/Cre17.g746247
Cre17.g747047.v5.5	Cre17.g747047			Cre17.g747047.v5.5		Cre17.g747047.v5.5		Cre17.g747047.v5.5		https://phytozome-next.jgi.doe.gov/report/gene/Creinhardtii_v5_6/Cre17.g747047
Cre17.g747097.v5.5	Cre17.g747097			Cre17.g747097.v5.5		Cre17.g747097.v5.5		Cre17.g747097.v5.5		https://phytozome-next.jgi.doe.gov/report/gene/Creinhardtii_v5_6/Cre17.g747097
Cre18.g748097.v5.5	Cre18.g748097				Cre18.g748097.v5.5					https://phytozome-next.jgi.doe.gov/report/gene/Creinhardtii_v5_6/Cre18.g748097
Cre18.g748597.v5.5	Cre18.g748597			Cre18.g748597.v5.5		Cre18.g748597.v5.5		Cre18.g748597.v5.5		https://phytozome-next.jgi.doe.gov/report/gene/Creinhardtii_v5_6/Cre18.g748597
Cre18.g748647.v5.5	Cre18.g748647			Cre18.g748647.v5.5		Cre18.g748647.v5.5		Cre18.g748647.v5.5		https://phytozome-next.jgi.doe.gov/report/gene/Creinhardtii_v5_6/Cre18.g748647
Cre18.g748697.v5.5	Cre18.g748697	(1 of 2) PTHR31362:SF0 - PROTEIN E03H4.4-RELATED		Cre18.g748697.v5.5		Cre18.g748697.v5.5		Cre18.g748697.v5.5		https://phytozome-next.jgi.doe.gov/report/gene/Creinhardtii_v5_6/Cre18.g748697
Cre19.g750447.v5.5	Cre19.g750447	(1 of 1) PTHR10795//PTHR10795:SF403 - PROPROTEIN CONVERTASE SUBTILISIN/KEXIN // SUBFAMILY NOT NAMED			Cre19.g750447.v5.5		Cre19.g750447.v5.5			https://phytozome-next.jgi.doe.gov/report/gene/Creinhardtii_v5_6/Cre19.g750447
Cre19.g750597.v5.5	Cre19.g750597	Conserved Serine/Threonine Protein Kinase		Cre19.g750597.v5.5	Cre19.g750597.v5.5	Cre19.g750597.v5.5	Cre19.g750597.v5.5	Cre19.g750597.v5.5		https://phytozome-next.jgi.doe.gov/report/gene/Creinhardtii_v5_6/Cre19.g750597
Cre19.g750647.v5.5	Cre19.g750647	(1 of 12) 2.7.10.2//2.7.11.1 - Non-specific protein-tyrosine kinase / Cytoplasmic protein tyrosine kinase // Non-specific serine/threonine protein kinase / Threonine-specific protein kinase		Cre19.g750647.v5.5		Cre19.g750647.v5.5		Cre19.g750647.v5.5		https://phytozome-next.jgi.doe.gov/report/gene/Creinhardtii_v5_6/Cre19.g750647
Cre19.g750797.v5.5	Cre19.g750797	(1 of 2) KOG0198//KOG1187 - MEKK and related serine/threonine protein kinases // Serine/threonine protein kinase						Cre19.g750797.v5.5		https://phytozome-next.jgi.doe.gov/report/gene/Creinhardtii_v5_6/Cre19.g750797
Cre21.g751997.v5.5	Cre21.g751997			Cre21.g751997.v5.5		Cre21.g751997.v5.5		Cre21.g751997.v5.5		https://phytozome-next.jgi.doe.gov/report/gene/Creinhardtii_v5_6/Cre21.g751997
Cre21.g752147.v5.5	Cre21.g752147				Cre21.g752147.v5.5		Cre21.g752147.v5.5			https://phytozome-next.jgi.doe.gov/report/gene/Creinhardtii_v5_6/Cre21.g752147
Cre21.g752547.v5.5	Cre21.g752547				Cre21.g752547.v5.5		Cre21.g752547.v5.5			https://phytozome-next.jgi.doe.gov/report/gene/Creinhardtii_v5_6/Cre21.g752547
Cre21.g752597.v5.5	Cre21.g752597				Cre21.g752597.v5.5		Cre21.g752597.v5.5			https://phytozome-next.jgi.doe.gov/report/gene/Creinhardtii_v5_6/Cre21.g752597
Cre21.g753247.v5.5	Cre21.g753247				Cre21.g753247.v5.5		Cre21.g753247.v5.5			https://phytozome-next.jgi.doe.gov/report/gene/Creinhardtii_v5_6/Cre21.g753247
Cre22.g753547.v5.5	Cre22.g753547			Cre22.g753547.v5.5		Cre22.g753547.v5.5		Cre22.g753547.v5.5		https://phytozome-next.jgi.doe.gov/report/gene/Creinhardtii_v5_6/Cre22.g753547
Cre22.g753647.v5.5	Cre22.g753647							Cre22.g753647.v5.5		https://phytozome-next.jgi.doe.gov/report/gene/Creinhardtii_v5_6/Cre22.g753647
Cre22.g753947.v5.5	Cre22.g753947			Cre22.g753947.v5.5	Cre22.g753947.v5.5	Cre22.g753947.v5.5	Cre22.g753947.v5.5	Cre22.g753947.v5.5		https://phytozome-next.jgi.doe.gov/report/gene/Creinhardtii_v5_6/Cre22.g753947
Cre22.g753997.v5.5	Cre22.g753997			Cre22.g753997.v5.5		Cre22.g753997.v5.5		Cre22.g753997.v5.5		https://phytozome-next.jgi.doe.gov/report/gene/Creinhardtii_v5_6/Cre22.g753997
Cre22.g754097.v5.5	Cre22.g754097				Cre22.g754097.v5.5		Cre22.g754097.v5.5			https://phytozome-next.jgi.doe.gov/report/gene/Creinhardtii_v5_6/Cre22.g754097
Cre24.g755497.v5.5	Cre24.g755497	(1 of 2) K05770 - benzodiazapine receptor (BZRP)		Cre24.g755497.v5.5		Cre24.g755497.v5.5		Cre24.g755497.v5.5		https://phytozome-next.jgi.doe.gov/report/gene/Creinhardtii_v5_6/Cre24.g755497
Cre24.g755547.v5.5	Cre24.g755547			Cre24.g755547.v5.5		Cre24.g755547.v5.5		Cre24.g755547.v5.5		https://phytozome-next.jgi.doe.gov/report/gene/Creinhardtii_v5_6/Cre24.g755547
Cre24.g755647.v5.5	Cre24.g755647	(1 of 1) K14404 - cleavage and polyadenylation specificity factor subunit 4 (CPSF4, YTH1)					Cre24.g755647.v5.5			https://phytozome-next.jgi.doe.gov/report/gene/Creinhardtii_v5_6/Cre24.g755647
Cre24.g755697.v5.5	Cre24.g755697						Cre24.g755697.v5.5			https://phytozome-next.jgi.doe.gov/report/gene/Creinhardtii_v5_6/Cre24.g755697
Cre25.g756397.v5.5	Cre25.g756397	(1 of 121) 2.7.7.49 - RNA-directed DNA polymerase / Revertase			Cre25.g756397.v5.5		Cre25.g756397.v5.5			https://phytozome-next.jgi.doe.gov/report/gene/Creinhardtii_v5_6/Cre25.g756397
Cre25.g756497.v5.5	Cre25.g756497						Cre25.g756497.v5.5			https://phytozome-next.jgi.doe.gov/report/gene/Creinhardtii_v5_6/Cre25.g756497
Cre26.g756597.v5.5	Cre26.g756597			Cre26.g756597.v5.5		Cre26.g756597.v5.5		Cre26.g756597.v5.5		https://phytozome-next.jgi.doe.gov/report/gene/Creinhardtii_v5_6/Cre26.g756597
Cre26.g756797.v5.5	Cre26.g756797	(1 of 1) K02732 - 20S proteasome subunit beta 6 (PSMB1)			Cre26.g756797.v5.5					https://phytozome-next.jgi.doe.gov/report/gene/Creinhardtii_v5_6/Cre26.g756797
Cre26.g756897.v5.5	Cre26.g756897			Cre26.g756897.v5.5		Cre26.g756897.v5.5		Cre26.g756897.v5.5		https://phytozome-next.jgi.doe.gov/report/gene/Creinhardtii_v5_6/Cre26.g756897
Cre27.g757347.v5.5	Cre27.g757347	(1 of 121) 2.7.7.49 - RNA-directed DNA polymerase / Revertase			Cre27.g757347.v5.5		Cre27.g757347.v5.5			https://phytozome-next.jgi.doe.gov/report/gene/Creinhardtii_v5_6/Cre27.g757347
Cre30.g758247.v5.5	Cre30.g758247				Cre30.g758247.v5.5					https://phytozome-next.jgi.doe.gov/report/gene/Creinhardtii_v5_6/Cre30.g758247
Cre31.g758447.v5.5	Cre31.g758447	Chlamydomonas-specific family U protein	Cre31.g758447.v5.5	Cre31.g758447.v5.5	Cre31.g758447.v5.5	Cre31.g758447.v5.5	Cre31.g758447.v5.5	Cre31.g758447.v5.5		https://phytozome-next.jgi.doe.gov/report/gene/Creinhardtii_v5_6/Cre31.g758447
Cre32.g758547.v5.5	Cre32.g758547	(1 of 6) PTHR10666//PTHR10666:SF57 - UBIQUITIN // MCG1031578			Cre32.g758547.v5.5		Cre32.g758547.v5.5			https://phytozome-next.jgi.doe.gov/report/gene/Creinhardtii_v5_6/Cre32.g758547
Cre32.g758597.v5.5	Cre32.g758597	(1 of 11) PF14214 - Helitron helicase-like domain at N-terminus (Helitron_like_N)			Cre32.g758597.v5.5		Cre32.g758597.v5.5			https://phytozome-next.jgi.doe.gov/report/gene/Creinhardtii_v5_6/Cre32.g758597
Cre33.g759047.v5.5	Cre33.g759047	Outer Arm Dynein Light Chain 7. Likely Genome Assembly Artifact. The protein, coding sequence and genomic sequence are identical to DLR1 encoded by transcript Cre08g376550t12.			Cre33.g759047.v5.5		Cre33.g759047.v5.5			https://phytozome-next.jgi.doe.gov/report/gene/Creinhardtii_v5_6/Cre33.g759047
Cre35.g759497.v5.5	Cre35.g759497				Cre35.g759497.v5.5		Cre35.g759497.v5.5			https://phytozome-next.jgi.doe.gov/report/gene/Creinhardtii_v5_6/Cre35.g759497
Cre36.g759747.v5.5	Cre36.g759747				Cre36.g759747.v5.5		Cre36.g759747.v5.5			https://phytozome-next.jgi.doe.gov/report/gene/Creinhardtii_v5_6/Cre36.g759747
Cre39.g760097.v5.5	Cre39.g760097	(1 of 121) 2.7.7.49 - RNA-directed DNA polymerase / Revertase		Cre39.g760097.v5.5		Cre39.g760097.v5.5		Cre39.g760097.v5.5		https://phytozome-next.jgi.doe.gov/report/gene/Creinhardtii_v5_6/Cre39.g760097
Cre43.g760497.v5.5	Cre43.g760497	(1 of 1) PTHR11638//PTHR11638:SF96 - ATP-DEPENDENT CLP PROTEASE // SUBFAMILY NOT NAMED			Cre43.g760497.v5.5		Cre43.g760497.v5.5			https://phytozome-next.jgi.doe.gov/report/gene/Creinhardtii_v5_6/Cre43.g760497
Cre43.g760547.v5.5	Cre43.g760547			Cre43.g760547.v5.5		Cre43.g760547.v5.5		Cre43.g760547.v5.5		https://phytozome-next.jgi.doe.gov/report/gene/Creinhardtii_v5_6/Cre43.g760547
Cre43.g760647.v5.5	Cre43.g760647				Cre43.g760647.v5.5		Cre43.g760647.v5.5			https://phytozome-next.jgi.doe.gov/report/gene/Creinhardtii_v5_6/Cre43.g760647
Cre45.g760797.v5.5	Cre45.g760797				Cre45.g760797.v5.5		Cre45.g760797.v5.5			https://phytozome-next.jgi.doe.gov/report/gene/Creinhardtii_v5_6/Cre45.g760797
Cre47.g761097.v5.5	Cre47.g761097	(1 of 1) PF13148 - Protein of unknown function (DUF3987) (DUF3987)		Cre47.g761097.v5.5		Cre47.g761097.v5.5		Cre47.g761097.v5.5		https://phytozome-next.jgi.doe.gov/report/gene/Creinhardtii_v5_6/Cre47.g761097
Cre48.g761147.v5.5	Cre48.g761147			Cre48.g761147.v5.5	Cre48.g761147.v5.5		Cre48.g761147.v5.5	Cre48.g761147.v5.5		https://phytozome-next.jgi.doe.gov/report/gene/Creinhardtii_v5_6/Cre48.g761147
Cre48.g761247.v5.5	Cre48.g761247	(1 of 8) PF12680 - SnoaL-like domain (SnoaL_2)			Cre48.g761247.v5.5		Cre48.g761247.v5.5			https://phytozome-next.jgi.doe.gov/report/gene/Creinhardtii_v5_6/Cre48.g761247
SequenceName					SequenceName
