# Supplementary material for: From Feasting to Fasting: The Arginine Pathway as a Metabolic Switch in Nitrogen-Deprived Chlamydomonas reinhardtii
Source: Cells. 2023 May 13;12(10):1379. doi: 10.3390/cells12101379 (PMC10216424; doi:10.3390/cells12101379)
Supplement: Supplementary file 1 [file cells-12-01379-s001.zip › Suppl. Material S13.txt]

M1 MAST: M1 = identified in gene promoters from Arg metabolism-related genes encoding upregulated proteins


********************************************************************************
MAST - Motif Alignment and Search Tool
********************************************************************************
	MAST version 5.5.0 (Release date: Wed Sep 7 14:18:26 2022 -0700)

	For further information on how to interpret these results please access https://meme-suite.org/meme.
	To get a copy of the MAST software please access https://meme-suite.org.
********************************************************************************


********************************************************************************
REFERENCE
********************************************************************************
	If you use this program in your research, please cite:

	Timothy L. Bailey and Michael Gribskov,
	"Combining evidence using p-values: application to sequence homology
	searches", Bioinformatics, 14(48-54), 1998.
********************************************************************************


********************************************************************************
DATABASE AND MOTIFS
********************************************************************************
	DATABASE CRE_v5.6_promoters_1500bp.fasta (nucleotide)
	Last updated on Sun Jan 29 18:06:34 2023
	Database contains 17568 sequences, 7242088 residues

	Scores for positive and reverse complement strands are combined.

	MOTIFS motifs.meme (nucleotide)
	MOTIF ID                            ALT ID WIDTH BEST POSSIBLE MATCH
	----- ----------------------------- ------ ----- -------------------
	    1 AGGGGCAGGGGCAGGGGCAGGGGCAGGGG MEME-1    29 AGGGGCAGGGGCAGGGGCAGGGGCAGGGG

	Random model letter frequencies (from non-redundant database):
	A 0.274 C 0.225 G 0.225 T 0.274 
********************************************************************************


********************************************************************************
SECTION I: HIGH-SCORING SEQUENCES
********************************************************************************
	- Each of the following 68 sequences has E-value less than 0.05.
	- The E-value of a sequence is the expected number of sequences
	  in a random database of the same size that would match the motifs as
	  well as the sequence does and is equal to the combined p-value of the
	  sequence times the number of sequences in the database.
	- The combined p-value of a sequence measures the strength of the
	  match of the sequence to all the motifs and is calculated by
	    o finding the score of the single best match of each motif
	      to the sequence (best matches may overlap),
	    o calculating the sequence p-value of each score,
	    o forming the product of the p-values,
	    o taking the p-value of the product.
	- The sequence p-value of a score is defined as the
	  probability of a random sequence of the same length containing
	  some match with as good or better a score.
	- The score for the match of a position in a sequence to a motif
	  is computed by by summing the appropriate entry from each column of
	  the position-dependent scoring matrix that represents the motif.
	- Sequences shorter than one or more of the motifs are skipped.
	- The table is sorted by increasing E-value.
********************************************************************************

SEQUENCE NAME                      DESCRIPTION                   E-VALUE  LENGTH
-------------                      -----------                   -------- ------
Cre01.g008550.v5.5                 PromoterCoords:1623276 - 1...    1e-11    658
Cre07.g342650.v5.5                 PromoterCoords:4146136 - 4...    1e-11    674
Cre17.g740261.v5.5                 PromoterCoords:5946718 - 5...  1.1e-11    730
Cre17.g740300.v5.5                 PromoterCoords:5945948 - 5...  1.1e-11    730
Cre06.g260650.v5.5                 PromoterCoords:1607300 - 1...  1.3e-11    873
Cre08.g361984.v5.5                 PromoterCoords:980359 - 98...  1.5e-11    995
Cre05.g234663.v5.5                 PromoterCoords:2254680 - 2...  1.6e-11   1044
Cre09.g406600.v5.5                 PromoterCoords:6300321 - 6...  2.3e-11   1500
Cre02.g074600.v5.5                 PromoterCoords:207440 - 20...  2.3e-11   1500
Cre03.g162800.v5.5                 PromoterCoords:2887872 - 2...  2.3e-11   1500
Cre01.g013500.v5.5                 PromoterCoords:2420467 - 2...  2.3e-11   1500
Cre04.g223100.v5.5                 PromoterCoords:2666376 - 2...  2.3e-11   1500
Cre07.g346950.v5.5                 PromoterCoords:5000946 - 5...  7.6e-06   1442
Cre12.g514050.v5.5                 PromoterCoords:3628603 - 3...  1.8e-05   1152
Cre03.g165186.v5.5                 PromoterCoords:3153907 - 3...    3e-05   1500
Cre04.g226800.v5.5                 PromoterCoords:3280789 - 3...    3e-05   1500
Cre04.g226811.v5.5                 PromoterCoords:3280789 - 3...    3e-05   1500
Cre04.g226750.v5.5                 PromoterCoords:3278559 - 3...    3e-05   1500
Cre16.g694850.v5.5                 PromoterCoords:203572 - 20...  4.6e-05     94
Cre17.g731591.v5.5                 PromoterCoords:4396950 - 4...  0.00014   1500
Cre16.g673650.v5.5                 PromoterCoords:6409557 - 6...  0.00036   1233
Cre09.g401367.v5.5                 PromoterCoords:5681893 - 5...  0.00043   1478
Cre06.g278163.v5.5                 PromoterCoords:3789892 - 3...  0.00088   1500
Cre12.g558300.v5.5                 PromoterCoords:7234895 - 7...    0.001   1224
Cre07.g348300.v5.5                 PromoterCoords:5164916 - 5...   0.0012    533
Cre02.g075400.v5.5                 PromoterCoords:320190 - 32...   0.0013   1500
Cre01.g045752.v5.5                 PromoterCoords:6441893 - 6...   0.0013   1500
Cre15.g643740.v5.5                 PromoterCoords:1702098 - 1...   0.0022     68
Cre02.g143327.v5.5                 PromoterCoords:9096996 - 9...   0.0023    795
Cre13.g564400.v5.5                 PromoterCoords:356010 - 35...   0.0024   1500
Cre17.g718950.v5.5                 PromoterCoords:2809892 - 2...    0.003    168
Cre06.g310200.v5.5                 PromoterCoords:8808337 - 8...   0.0033   1500
Cre09.g390097.v5.5                 PromoterCoords:3585204 - 3...   0.0039    329
Cre06.g266150.v5.5                 PromoterCoords:2211352 - 2...   0.0049   1500
Cre16.g691215.v5.5                 PromoterCoords:7715474 - 7...   0.0052    456
Cre16.g685451.v5.5                 PromoterCoords:18956 - 204...   0.0053   1500
Cre02.g099550.v5.5                 PromoterCoords:4379251 - 4...   0.0057    534
Cre08.g373400.v5.5                 PromoterCoords:3156606 - 3...   0.0065   1500
Cre11.g467621.v5.5                 PromoterCoords:674356 - 67...   0.0065   1500
Cre31.g758447.v5.5                 PromoterCoords:10226 - 117...   0.0065   1500
Cre05.g235228.v5.5                 PromoterCoords:2432794 - 2...   0.0065   1500
Cre05.g243602.v5.5                 PromoterCoords:1529898 - 1...   0.0065   1500
Cre02.g142947.v5.5                 PromoterCoords:8981785 - 8...   0.0065   1500
Cre04.g217977.v5.5                 PromoterCoords:853893 - 85...   0.0065   1500
Cre07.g347980.v5.5                 PromoterCoords:5134686 - 5...   0.0079    230
Cre07.g348040.v5.5                 PromoterCoords:5133416 - 5...   0.0079    230
Cre10.g462200.v5.5                 PromoterCoords:5934093 - 5...   0.0086    180
Cre10.g462150.v5.5                 PromoterCoords:5935413 - 5...   0.0086    180
Cre12.g484300.v5.5                 PromoterCoords:132246 - 13...     0.01    158
Cre12.g503850.v5.5                 PromoterCoords:2693577 - 2...    0.011    130
Cre12.g503800.v5.5                 PromoterCoords:2692207 - 2...    0.011    130
Cre10.g422419.v5.5                 PromoterCoords:698422 - 69...    0.014   1500
Cre13.g603850.v5.5                 PromoterCoords:4572225 - 4...    0.015   1196
Cre03.g177700.v5.5                 PromoterCoords:4691535 - 4...    0.017    722
Cre12.g494800.v5.5                 PromoterCoords:697182 - 69...    0.017     46
Cre05.g237950.v5.5                 PromoterCoords:2875020 - 2...    0.019   1500
Cre17.g705100.v5.5                 PromoterCoords:1224718 - 1...     0.02   1500
Cre14.g631575.v5.5                 PromoterCoords:3680189 - 3...     0.03    360
Cre14.g631600.v5.5                 PromoterCoords:3679049 - 3...     0.03    360
Cre04.g223200.v5.5                 PromoterCoords:2676683 - 2...    0.031   1500
Cre16.g685050.v5.5                 PromoterCoords:4993800 - 4...    0.035   1114
Cre16.g688633.v5.5                 PromoterCoords:3671345 - 3...    0.036   1500
Cre02.g074200.v5.5                 PromoterCoords:130026 - 13...    0.037    548
Cre03.g144124.v5.5                 PromoterCoords:145986 - 14...    0.039     48
Cre07.g344172.v5.5                 PromoterCoords:4613883 - 4...    0.041    578
Cre16.g674602.v5.5                 PromoterCoords:6293736 - 6...    0.042    240
Cre01.g046950.v5.5                 PromoterCoords:6566326 - 6...    0.049   1500
Cre14.g630150.v5.5                 PromoterCoords:3371615 - 3...    0.049    284

********************************************************************************


********************************************************************************
SECTION II: MOTIF DIAGRAMS
********************************************************************************
	- The ordering and spacing of all non-overlapping motif occurrences
	  are shown for each high-scoring sequence listed in Section I.
	- A motif occurrence is defined as a position in the sequence whose
	  match to the motif has POSITION p-value less than 0.0001.
	- The POSITION p-value of a match is the probability of
	  a single random subsequence of the length of the motif
	  scoring at least as well as the observed match.
	- For each sequence, all motif occurrences are shown unless there
	  are overlaps.  In that case, a motif occurrence is shown only if its
	  p-value is less than the product of the p-values of the other
	  (lower-numbered) motif occurrences that it overlaps.
	- The table also shows the E-value of each sequence.
	- Spacers and motif occurences are indicated by
	   o -d-    `d' residues separate the end of the preceding motif 
		    occurrence and the start of the following motif occurrence
	   o [sn]  occurrence of motif `n' with p-value less than 0.0001.
		    A minus sign indicates that the occurrence is on the
		    reverse complement strand.
********************************************************************************

SEQUENCE NAME                      E-VALUE   MOTIF DIAGRAM
-------------                      --------  -------------
Cre01.g008550.v5.5                    1e-11  394-[+1]-1-[+1]-1-[+1]-1-[+1]-13-[+1]-103
Cre07.g342650.v5.5                    1e-11  219-[-1]-61-[+1]-1-[+1]-1-[+1]-1-[+1]-1-[+1]-1-[+1]-1-[+1]-1-[+1]-1-[+1]-3-[+1]-64
Cre17.g740261.v5.5                  1.1e-11  93-[+1]-138-[-1]-1-[-1]-1-[-1]-1-[-1]-1-[-1]-1-[-1]-21-[-1]-2-[-1]-115-[-1]-66
Cre17.g740300.v5.5                  1.1e-11  66-[+1]-115-[+1]-46-[+1]-1-[+1]-1-[+1]-1-[+1]-1-[+1]-1-[+1]-144-[-1]-93
Cre06.g260650.v5.5                  1.3e-11  401-[-1]-1-[-1]-1-[-1]-1-[-1]-10-[-1]-314
Cre08.g361984.v5.5                  1.5e-11  39-[+1]-477-[-1]-1-[-1]-1-[-1]-361
Cre05.g234663.v5.5                  1.6e-11  45-[-1]-200-[+1]-36-[+1]-1-[+1]-1-[+1]-1-[+1]-1-[+1]-1-[+1]-1-[+1]-1-[+1]-27-[+1]-1-[+1]-1-[+1]-1-[+1]-1-[+1]-14-[+1]-1-[+1]-2-[+1]-186
Cre09.g406600.v5.5                  2.3e-11  251-[-1]-1-[-1]-1-[-1]-1-[-1]-1-[-1]-1-[-1]-1-[-1]-1-[-1]-1-[-1]-1-[-1]-1-[-1]-1-[-1]-1-[-1]-1-[-1]-1-[-1]-25-[+1]-400-[+1]-317
Cre02.g074600.v5.5                  2.3e-11  145-[-1]-495-[+1]-1-[+1]-1-[+1]-1-[+1]-1-[+1]-1-[+1]-1-[+1]-1-[+1]-1-[+1]-1-[+1]-1-[+1]-1-[+1]-1-[+1]-1-[+1]-1-[+1]-1-[+1]-1-[+1]-1-[+1]-13-[+1]-13-[+1]-1-[+1]-1-[+1]-1-[+1]-1-[+1]-88
Cre03.g162800.v5.5                  2.3e-11  681-[+1]-1-[+1]-1-[+1]-1-[+1]-1-[+1]-1-[+1]-1-[+1]-1-[+1]-1-[+1]-1-[+1]-1-[+1]-1-[+1]-1-[+1]-1-[+1]-1-[+1]-1-[+1]-340
Cre01.g013500.v5.5                  2.3e-11  170-[-1]-204-[-1]-25-[-1]-103-[-1]-21-[-1]-1-[-1]-1-[-1]-1-[-1]-1-[-1]-1-[-1]-29-[-1]-1-[-1]-1-[-1]-24-[+1]-383-[-1]-1-[-1]-69
Cre04.g223100.v5.5                  2.3e-11  286-[+1]-37-[+1]-13-[+1]-13-[+1]-1-[+1]-1-[+1]-1-[+1]-1-[+1]-1-[+1]-1-[+1]-1-[+1]-1-[+1]-1-[+1]-1-[+1]-1-[+1]-705
Cre07.g346950.v5.5                  7.6e-06  113-[+1]-82-[+1]-17-[-1]-23-[+1]-47-[+1]-147-[+1]-31-[+1]-27-[+1]-59-[+1]-635
Cre12.g514050.v5.5                  1.8e-05  196-[+1]-271-[-1]-49-[-1]-155-[-1]-365
Cre03.g165186.v5.5                    3e-05  541-[-1]-283-[+1]-165-[+1]-19-[+1]-1-[+1]-346
Cre04.g226800.v5.5                    3e-05  26-[+1]-55-[+1]-141-[+1]-827-[+1]-19-[+1]-7-[+1]-7-[+1]-215
Cre04.g226811.v5.5                    3e-05  26-[+1]-55-[+1]-141-[+1]-827-[+1]-19-[+1]-7-[+1]-7-[+1]-215
Cre04.g226750.v5.5                    3e-05  15-[+1]-1-[+1]-161-[+1]-19-[+1]-7-[+1]-575-[+1]-332-[+1]-187
Cre16.g694850.v5.5                  4.6e-05  [-1]-3-[+1]-33
Cre17.g731591.v5.5                  0.00014  43-[-1]-63-[-1]-46-[-1]-38-[+1]-215-[-1]-254-[+1]-44-[+1]-115-[-1]-54-[-1]-170-[+1]-168
Cre16.g673650.v5.5                  0.00036  48-[-1]-466-[+1]-147-[+1]-22-[+1]-105-[+1]-14-[+1]-16-[+1]-6-[+1]-177
Cre09.g401367.v5.5                  0.00043  671-[+1]-369-[+1]-31-[+1]-19-[+1]-1-[+1]-242
Cre06.g278163.v5.5                  0.00088  1284-[-1]-65-[+1]-93
Cre12.g558300.v5.5                    0.001  319-[-1]-438-[+1]-106-[+1]-274
Cre07.g348300.v5.5                   0.0012  83-[+1]-18-[+1]-40-[+1]-1-[+1]-178-[-1]-68
Cre02.g075400.v5.5                   0.0013  76-[-1]-64-[-1]-10-[-1]-14-[-1]-21-[-1]-183-[-1]-31-[-1]-113-[-1]-21-[-1]-2-[-1]-26-[-1]-71-[-1]-154-[+1]-337
Cre01.g045752.v5.5                   0.0013  73-[-1]-171-[+1]-28-[+1]-10-[+1]-37-[+1]-11-[+1]-52-[+1]-10-[+1]-46-[+1]-42-[+1]-10-[+1]-32-[+1]-160-[-1]-250-[+1]-162
Cre15.g643740.v5.5                   0.0022  2-[+1]-37
Cre02.g143327.v5.5                   0.0023  45-[+1]-201-[-1]-18-[-1]-32-[+1]-383
Cre13.g564400.v5.5                   0.0024  329-[-1]-1-[-1]-7-[-1]-1076
Cre17.g718950.v5.5                    0.003  87-[+1]-52
Cre06.g310200.v5.5                   0.0033  1092-[+1]-62-[+1]-1-[-1]-70-[-1]-1-[-1]-19-[-1]-1-[-1]-51
Cre09.g390097.v5.5                   0.0039  30-[+1]-[+1]-26-[+1]-186
Cre06.g266150.v5.5                   0.0049  252-[-1]-131-[-1]-12-[-1]-335-[+1]-654
Cre16.g691215.v5.5                   0.0052  22-[-1]-58-[-1]-116-[+1]-173
Cre16.g685451.v5.5                   0.0053  381-[-1]-634-[+1]-5-[+1]-100-[-1]-8-[-1]-9-[-1]-67-[-1]-93
Cre02.g099550.v5.5                   0.0057  231-[+1]-1-[+1]-244
Cre08.g373400.v5.5                   0.0065  1200-[-1]-35-[-1]-207
Cre11.g467621.v5.5                   0.0065  497-[-1]-300-[-1]-645
Cre31.g758447.v5.5                   0.0065  581-[-1]-890
Cre05.g235228.v5.5                   0.0065  79-[-1]-457-[-1]-906
Cre05.g243602.v5.5                   0.0065  216-[+1]-481-[+1]-100-[-1]-498-[+1]-89
Cre02.g142947.v5.5                   0.0065  496-[-1]-63-[-1]-750-[+1]-104
Cre04.g217977.v5.5                   0.0065  585-[-1]-886
Cre07.g347980.v5.5                   0.0079  71-[-1]-19-[+1]-82
Cre07.g348040.v5.5                   0.0079  82-[-1]-19-[+1]-71
Cre10.g462200.v5.5                   0.0086  115-[-1]-36
Cre10.g462150.v5.5                   0.0086  36-[+1]-115
Cre12.g484300.v5.5                     0.01  [+1]-18-[+1]-82
Cre12.g503850.v5.5                    0.011  70-[-1]-31
Cre12.g503800.v5.5                    0.011  31-[+1]-70
Cre10.g422419.v5.5                    0.014  26-[-1]-971-[+1]-51-[+1]-25-[+1]-1-[+1]-1-[+1]-1-[+1]-1-[+1]-191
Cre13.g603850.v5.5                    0.015  441-[-1]-22-[-1]-54-[+1]-37-[-1]-77-[-1]-33-[-1]-35-[-1]-83-[+1]-130-[-1]-23
Cre03.g177700.v5.5                    0.017  222-[-1]-59-[+1]-383
Cre12.g494800.v5.5                    0.017  16-[+1]-1
Cre05.g237950.v5.5                    0.019  105-[+1]-1183-[+1]-55-[-1]-70
Cre17.g705100.v5.5                     0.02  372-[+1]-123-[+1]-17-[+1]-226-[+1]-24-[+1]-21-[+1]-543
Cre14.g631575.v5.5                     0.03  104-[-1]-77-[+1]-121
Cre14.g631600.v5.5                     0.03  121-[-1]-77-[+1]-104
Cre04.g223200.v5.5                    0.031  481-[-1]-35-[+1]-52-[+1]-245-[+1]-195-[+1]-87-[+1]-121-[+1]-4-[+1]-48
Cre16.g685050.v5.5                    0.035  58-[-1]-203-[+1]-344-[+1]-422
Cre16.g688633.v5.5                    0.036  86-[-1]-3-[-1]-171-[-1]-28-[-1]-1096
Cre02.g074200.v5.5                    0.037  79-[+1]-2-[-1]-201-[+1]-179
Cre03.g144124.v5.5                    0.039  6-[-1]-13
Cre07.g344172.v5.5                    0.041  169-[-1]-202-[+1]-65-[+1]-55
Cre16.g674602.v5.5                    0.042  125-[+1]-86
Cre01.g046950.v5.5                    0.049  77-[-1]-117-[+1]-228-[+1]-188-[-1]-127-[+1]-191-[-1]-43-[-1]-12-[-1]-3-[-1]-253
Cre14.g630150.v5.5                    0.049  128-[+1]-6-[+1]-92

********************************************************************************


********************************************************************************
SECTION III: ANNOTATED SEQUENCES
********************************************************************************
	- The positions and p-values of the non-overlapping motif occurrences
	  are shown above the actual sequence for each of the high-scoring
	  sequences from Section I.
	- A motif occurrence is defined as a position in the sequence whose
	  match to the motif has POSITION p-value less than 0.0001 as 
	  defined in Section II.
	- For each sequence, the first line specifies the name of the sequence.
	- The second (and possibly more) lines give a description of the 
	  sequence.
	- Following the description line(s) is a line giving the length, 
	  combined p-value, and E-value of the sequence as defined in Section I.
	- The next line reproduces the motif diagram from Section II.
	- The entire sequence is printed on the following lines.
	- Motif occurrences are indicated directly above their positions in the
	  sequence on lines showing
	   o the motif number of the occurrence (a minus sign indicates that
	  the occurrence is on the reverse complement strand),
	   o the position p-value of the occurrence,
	   o the best possible match to the motif (or its reverse complement), and
	   o columns whose match to the motif has a positive score (indicated 
	     by a plus sign).
********************************************************************************


Cre01.g008550.v5.5
  PromoterCoords:1623276 - 1624775 Strand:+ GeneCoords:1624776 - 1632086 
  Trimmed if gene in upstream region
  LENGTH = 658  COMBINED P-VALUE = 5.67e-16  E-VALUE =    1e-11
  DIAGRAM: 394-[+1]-1-[+1]-1-[+1]-1-[+1]-13-[+1]-103

                        [+1]                          [+1]
                        4.5e-19                       4.5e-19
                        AGGGGCAGGGGCAGGGGCAGGGGCAGGGG AGGGGCAGGGGCAGGGGCAGGGGCAG
                        +++++++++++++++++++++++++++++ ++++++++++++++++++++++++++
376  GCTGAGAACCGATGAAGGCAGGGGCAGGGGCAGGGGCAGGGGCAGGGGCAGGGGCAGGGGCAGGGGCAGGGGCAG

         [+1]                          [+1]
         4.5e-19                       4.5e-19
     GGG AGGGGCAGGGGCAGGGGCAGGGGCAGGGG AGGGGCAGGGGCAGGGGCAGGGGCAGGGG
     +++ +++++++++++++++++++++++++++++ +++++++++++++++++++++++++++++
451  GGGCAGGGGCAGGGGCAGGGGCAGGGGCAGGGGCAGGGGCAGGGGCAGGGGCAGGGGCAGGGGCAGGGGCAGGGG

      [+1]
      1.6e-16
      AGGGGCAGGGGCAGGGGCAGGGGCAGGGG
      ++ +++++++++++++++++ ++++++++
526  CAGAGGCAGGGGCAGGGGCAGCGGCAGGGGCCGGGAAGCGACCGTCGACCGAGCGACAGCCACGCCTGGGCTGTC


Cre07.g342650.v5.5
  PromoterCoords:4146136 - 4147635 Strand:- GeneCoords:4141260 - 4146135 
  Trimmed if gene in upstream region
  LENGTH = 674  COMBINED P-VALUE = 5.81e-16  E-VALUE =    1e-11
  DIAGRAM: 219-[-1]-61-[+1]-1-[+1]-1-[+1]-1-[+1]-1-[+1]-1-[+1]-1-[+1]-1-[+1]-1-[+1]-3-[+1]-64

                                                                          [-1]
                                                                          1.4e-0
                                                                          CCCCTG
                                                                          + ++
151  CGCCAGCAAAGACTGCAAACCAGACACCGGCAGGTCTGAACCTGCGCGCCGGCGCCGCTTCTTGGGCAGCGCCAC

     
     5
     CCCCTGCCCCTGCCCCTGCCCCT
      + ++ + +++ + + ++ ++ +
226  GCACTCCTCCTCCACGTGGCCTTGTCATCTTGTGTAGCCCCTCCGCTACGCACATGCACGCCACCATCACCGCAG

              [+1]                          [+1]                          [+1]
              4.5e-19                       4.5e-19                       4.5e-1
              AGGGGCAGGGGCAGGGGCAGGGGCAGGGG AGGGGCAGGGGCAGGGGCAGGGGCAGGGG AGGGGC
              +++++++++++++++++++++++++++++ +++++++++++++++++++++++++++++ ++++++
301  CCACGGCGCAGGGGCAGGGGCAGGGGCAGGGGCAGGGGCAGGGGCAGGGGCAGGGGCAGGGGCAGGGGCAGGGGC

                             [+1]                          [+1]
     9                       4.5e-19                       4.5e-19
     AGGGGCAGGGGCAGGGGCAGGGG AGGGGCAGGGGCAGGGGCAGGGGCAGGGG AGGGGCAGGGGCAGGGGCAGG
     +++++++++++++++++++++++ +++++++++++++++++++++++++++++ +++++++++++++++++++++
376  AGGGGCAGGGGCAGGGGCAGGGGCAGGGGCAGGGGCAGGGGCAGGGGCAGGGGCAGGGGCAGGGGCAGGGGCAGG

              [+1]                          [+1]                          [+1]
              4.5e-19                       4.5e-19                       4.5e-1
     GGCAGGGG AGGGGCAGGGGCAGGGGCAGGGGCAGGGG AGGGGCAGGGGCAGGGGCAGGGGCAGGGG AGGGGC
     ++++++++ +++++++++++++++++++++++++++++ +++++++++++++++++++++++++++++ ++++++
451  GGCAGGGGCAGGGGCAGGGGCAGGGGCAGGGGCAGGGGCAGGGGCAGGGGCAGGGGCAGGGGCAGGGGCAGGGGC

                             [+1]                            [+1]
     9                       8.6e-17                         3.3e-09
     AGGGGCAGGGGCAGGGGCAGGGG AGGGGCAGGGGCAGGGGCAGGGGCAGGGG   AGGGGCAGGGGCAGGGGCA
     +++++++++++++++++++++++ +++++++++ +++++ +++++++++++++    ++++++++++++++++++
526  AGGGGCAGGGGCAGGGGCAGGGGCAGGGGCAGGTGCAGGTGCAGGGGCAGGGGCAGTGGGGCAGGGGCAGGGGCA

     
     
     GGGGCAGGGG
     +++++   +
601  GGGGCCACGATGCGCGGTGCGATCCTTAGCCTTGACGGTGCTCGTTGATGTGACAGTTGCATGGTGTAATTATT


Cre17.g740261.v5.5
  PromoterCoords:5946718 - 5948217 Strand:- GeneCoords:5933648 - 5946717 
  Trimmed if gene in upstream region
  LENGTH = 730  COMBINED P-VALUE = 6.31e-16  E-VALUE =  1.1e-11
  DIAGRAM: 93-[+1]-138-[-1]-1-[-1]-1-[-1]-1-[-1]-1-[-1]-1-[-1]-21-[-1]-2-[-1]-115-[-1]-66

                       [+1]
                       2.3e-05
                       AGGGGCAGGGGCAGGGGCAGGGGCAGGGG
                        ++ ++++  ++  ++  ++  +  + ++
76   GCGGCCCCATGGCAGTTGTGGCGCAGACGCCCGGAGAGCTGGTGAGGGGTCCCGGCGTGCCACGTCGGGTGGGCA

                                        [-1]                          [-1]
                                        4.5e-19                       4.5e-19
                                        CCCCTGCCCCTGCCCCTGCCCCTGCCCCT CCCCTGCCCC
                                        +++++++++++++++++++++++++++++ ++++++++++
226  CTTTCGCGAATGATGGGGGAGGGTTCTTTGCCCTGCCCCTGCCCCTGCCCCTGCCCCTGCCCCTGCCCCTGCCCC

                         [-1]                          [-1]
                         4.5e-19                       4.5e-19
     TGCCCCTGCCCCTGCCCCT CCCCTGCCCCTGCCCCTGCCCCTGCCCCT CCCCTGCCCCTGCCCCTGCCCCTGC
     +++++++++++++++++++ +++++++++++++++++++++++++++++ +++++++++++++++++++++++++
301  TGCCCCTGCCCCTGCCCCTGCCCCTGCCCCTGCCCCTGCCCCTGCCCCTGCCCCTGCCCCTGCCCCTGCCCCTGC

          [-1]                          [-1]
          4.5e-19                       4.5e-19
     CCCT CCCCTGCCCCTGCCCCTGCCCCTGCCCCT CCCCTGCCCCTGCCCCTGCCCCTGCCCCT
     ++++ +++++++++++++++++++++++++++++ +++++++++++++++++++++++++++++
376  CCCTGCCCCTGCCCCTGCCCCTGCCCCTGCCCCTGCCCCTGCCCCTGCCCCTGCCCCTGCCCCTGCCCCTGCCCC

               [-1]                           [-1]
               2.0e-05                        3.7e-06
               CCCCTGCCCCTGCCCCTGCCCCTGCCCCT  CCCCTGCCCCTGCCCCTGCCCCTGCCCCT
                +++ ++     ++++   ++  ++++++  + +  + ++++   +++ + + +++ + +
451  CAGCGCCGTTGCCCGGCGATACCCCCACTCCGCGCCCCTGACACTGGTCCCTCGTCCTCCACATGCGCGTGCACA

                                        [-1]
                                        3.6e-05
                                        CCCCTGCCCCTGCCCCTGCCCCTGCCCCT
                                        + ++  + ++  ++ ++ ++ + +++
601  GACCCCAGGCTGCGCCGCCCATTGGAACCTGGTCTCACCGCCGCCCCCCGCTCCCGCAGCCTGGTCAGCAGCCGC


Cre17.g740300.v5.5
  PromoterCoords:5945948 - 5947447 Strand:+ GeneCoords:5947448 - 5952939 
  Trimmed if gene in upstream region
  LENGTH = 730  COMBINED P-VALUE = 6.31e-16  E-VALUE =  1.1e-11
  DIAGRAM: 66-[+1]-115-[+1]-46-[+1]-1-[+1]-1-[+1]-1-[+1]-1-[+1]-1-[+1]-144-[-1]-93

                                                                       [+1]
                                                                       3.6e-05
                                                                       AGGGGCAGG
                                                                          +++ +
1    TCCCTTCCGCAGGCCGATTCTGGGACAGACACAGCAGCACTTGCGCGCATGGTGTGCGGCTGCTGACCAGGCTGC

     
     
     GGCAGGGGCAGGGGCAGGGG
     ++ ++ ++  ++ +  ++ +
76   GGGAGCGGGGGGCGGCGGTGAGACCAGGTTCCAATGGGCGGCGCAGCCTGGGGTCGCCTGGAGCAAGCTGGGGTC

                                                                 [+1]
                                                                 3.7e-06
                                                                 AGGGGCAGGGGCAGG
                                                                 + + +++ + + +++
151  GCCTGGAGCAAGCCCTTCTTAAGCTATCACTGTATCTATCATTGTAACTATGAAGTGTGCACGCGCATGTGGAGG

                                                                 [+1]
                                                                 4.5e-19
     GGCAGGGGCAGGGG                                              AGGGGCAGGGGCAGG
        ++++ +  + +                                              +++++++++++++++
226  ACGAGGGACCAGTGTCAGGGGCGCGGAGTGGGGGTATCGCCGGGCAACGGCGCTGGGGGCAGGGGCAGGGGCAGG

                    [+1]                          [+1]
                    4.5e-19                       4.5e-19
     GGCAGGGGCAGGGG AGGGGCAGGGGCAGGGGCAGGGGCAGGGG AGGGGCAGGGGCAGGGGCAGGGGCAGGGG
     ++++++++++++++ +++++++++++++++++++++++++++++ +++++++++++++++++++++++++++++
301  GGCAGGGGCAGGGGCAGGGGCAGGGGCAGGGGCAGGGGCAGGGGCAGGGGCAGGGGCAGGGGCAGGGGCAGGGGC

     [+1]                          [+1]                          [+1]
     4.5e-19                       4.5e-19                       4.5e-19
     AGGGGCAGGGGCAGGGGCAGGGGCAGGGG AGGGGCAGGGGCAGGGGCAGGGGCAGGGG AGGGGCAGGGGCAGG
     +++++++++++++++++++++++++++++ +++++++++++++++++++++++++++++ +++++++++++++++
376  AGGGGCAGGGGCAGGGGCAGGGGCAGGGGCAGGGGCAGGGGCAGGGGCAGGGGCAGGGGCAGGGGCAGGGGCAGG

     
     
     GGCAGGGGCAGGGG
     ++++++++++++++
451  GGCAGGGGCAGGGGCAGGGGCAGGGCAAAGAACCCTCCCCCATCATTCGCGAAAGCTGCCTGGAGCCATGGACTG

             [-1]
             2.3e-05
             CCCCTGCCCCTGCCCCTGCCCCTGCCCCT
             ++ +  +  ++  ++  ++  ++++ ++
601  CCGGGACCCCTCACCAGCTCTCCGGGCGTCTGCGCCACAACTGCCATGGGGCCGCGGTACAAGCCACGGTCCCCG


Cre06.g260650.v5.5
  PromoterCoords:1607300 - 1608799 Strand:- GeneCoords:1602664 - 1607299 
  Trimmed if gene in upstream region
  LENGTH = 873  COMBINED P-VALUE = 7.60e-16  E-VALUE =  1.3e-11
  DIAGRAM: 401-[-1]-1-[-1]-1-[-1]-1-[-1]-10-[-1]-314

                               [-1]                          [-1]
                               4.5e-19                       4.5e-19
                               CCCCTGCCCCTGCCCCTGCCCCTGCCCCT CCCCTGCCCCTGCCCCTGC
                               +++++++++++++++++++++++++++++ +++++++++++++++++++
376  GCCCACGCGTCCCGCCTCCCTCCCTGCCCCTGCCCCTGCCCCTGCCCCTGCCCCTGCCCCTGCCCCTGCCCCTGC

                [-1]                          [-1]
                4.5e-19                       4.5e-19
     CCCTGCCCCT CCCCTGCCCCTGCCCCTGCCCCTGCCCCT CCCCTGCCCCTGCCCCTGCCCCTGCCCCT
     ++++++++++ +++++++++++++++++++++++++++++ +++++++++++++++++++++++++++++
451  CCCTGCCCCTGCCCCTGCCCCTGCCCCTGCCCCTGCCCCTGCCCCTGCCCCTGCCCCTGCCCCTGCCCCTCCAAT

          [-1]
          4.5e-05
          CCCCTGCCCCTGCCCCTGCCCCTGCCCCT
          +  ++  ++++++  ++ +   +++  ++
526  GTATTCAGCTTGCCCTGCAACTTCATGTGCAGCTCGGGTATGGGCACTTGAACATCATCGAAGAGTACGGATGCG


Cre08.g361984.v5.5
  PromoterCoords:980359 - 981858 Strand:- GeneCoords:975143 - 980358 Trimmed if 
  gene in upstream region
  LENGTH = 995  COMBINED P-VALUE = 8.70e-16  E-VALUE =  1.5e-11
  DIAGRAM: 39-[+1]-477-[-1]-1-[-1]-1-[-1]-361

                                            [+1]
                                            9.4e-05
                                            AGGGGCAGGGGCAGGGGCAGGGGCAGGGG
                                             +++ +++ + ++ ++   +  +  +  +
1    ACATCCCCTGGCCCTCAACTTGATTAATTGGATGTGCGATGGGACAGTGTCAAGGCAGGTTGGTGAAGTCCCGCA

                         [-1]                          [-1]
                         4.5e-19                       4.5e-19
                         CCCCTGCCCCTGCCCCTGCCCCTGCCCCT CCCCTGCCCCTGCCCCTGCCCCTGC
                         +++++++++++++++++++++++++++++ +++++++++++++++++++++++++
526  TGTCCCTGTCCCTGTCCCTGCCCCTGCCCCTGCCCCTGCCCCTGCCCCTGCCCCTGCCCCTGCCCCTGCCCCTGC

          [-1]
          3.0e-07
     CCCT CCCCTGCCCCTGCCCCTGCCCCTGCCCCT
     ++++ +++++++++++++++++++ ++  +  +
601  CCCTGCCCCTGCCCCTGCCCCTGCGCCACCGACCCCAAGTGGTCGAAAAGCATAGGCCGAAGGCGGCTCCGTCGC


Cre05.g234663.v5.5
  PromoterCoords:2254680 - 2256179 Strand:- GeneCoords:2247071 - 2254679 
  Trimmed if gene in upstream region
  LENGTH = 1044  COMBINED P-VALUE = 9.14e-16  E-VALUE =  1.6e-11
  DIAGRAM: 45-[-1]-200-[+1]-36-[+1]-1-[+1]-1-[+1]-1-[+1]-1-[+1]-1-[+1]-1-[+1]-1-[+1]-27-[+1]-1-[+1]-1-[+1]-1-[+1]-1-[+1]-14-[+1]-1-[+1]-2-[+1]-186

                                                  [-1]
                                                  7.7e-05
                                                  CCCCTGCCCCTGCCCCTGCCCCTGCCCCT
                                                  +   +   +  ++++  +++ +++ + ++
1    GTAGCGCGCAACCGCATTTCAGCAATTCAGCTCACCCGCAGCCAACAGGTCATCTCGCCCTCGCCTCTGGCGCTC

                                                      [+1]
                                                      8.5e-12
                                                      AGGGGCAGGGGCAGGGGCAGGGGCAG
                                                      ++++++++++ +++++ +++++++ +
226  GATGTGACGAGGAAACAATGGCTTTGACATGGGCAGGGGCAGGGGCAGCAGGGGCAGGGCCAGGGCCAGGGGCCG

                                            [+1]                          [+1]
                                            4.5e-19                       4.5e-1
     GGG                                    AGGGGCAGGGGCAGGGGCAGGGGCAGGGG AGGGGC
     + +                                    +++++++++++++++++++++++++++++ ++++++
301  GAGCCAGGGCCAGGGCCAGGGGCAGGGCAGGGGCAGGGCAGGGGCAGGGGCAGGGGCAGGGGCAGGGGCAGGGGC

                             [+1]                          [+1]
     9                       4.5e-19                       4.5e-19
     AGGGGCAGGGGCAGGGGCAGGGG AGGGGCAGGGGCAGGGGCAGGGGCAGGGG AGGGGCAGGGGCAGGGGCAGG
     +++++++++++++++++++++++ +++++++++++++++++++++++++++++ +++++++++++++++++++++
376  AGGGGCAGGGGCAGGGGCAGGGGCAGGGGCAGGGGCAGGGGCAGGGGCAGGGGCAGGGGCAGGGGCAGGGGCAGG

              [+1]                          [+1]                          [+1]
              4.5e-19                       4.5e-19                       4.5e-1
     GGCAGGGG AGGGGCAGGGGCAGGGGCAGGGGCAGGGG AGGGGCAGGGGCAGGGGCAGGGGCAGGGG AGGGGC
     ++++++++ +++++++++++++++++++++++++++++ +++++++++++++++++++++++++++++ ++++++
451  GGCAGGGGCAGGGGCAGGGGCAGGGGCAGGGGCAGGGGCAGGGGCAGGGGCAGGGGCAGGGGCAGGGGCAGGGGC

                             [+1]
     9                       4.5e-19
     AGGGGCAGGGGCAGGGGCAGGGG AGGGGCAGGGGCAGGGGCAGGGGCAGGGG
     +++++++++++++++++++++++ +++++++++++++++++++++++++++++
526  AGGGGCAGGGGCAGGGGCAGGGGCAGGGGCAGGGGCAGGGGCAGGGGCAGGGGCAGGGGCAGGGGCAGGGGCAGG

          [+1]                          [+1]                          [+1]
          4.5e-19                       4.5e-19                       4.5e-19
          AGGGGCAGGGGCAGGGGCAGGGGCAGGGG AGGGGCAGGGGCAGGGGCAGGGGCAGGGG AGGGGCAGGG
          +++++++++++++++++++++++++++++ +++++++++++++++++++++++++++++ ++++++++++
601  GGGGCAGGGGCAGGGGCAGGGGCAGGGGCAGGGGCAGGGGCAGGGGCAGGGGCAGGGGCAGGGGCAGGGGCAGGG

                         [+1]                          [+1]
                         4.5e-19                       1.4e-14
     GCAGGGGCAGGGGCAGGGG AGGGGCAGGGGCAGGGGCAGGGGCAGGGG AGGGGCAGGGGCAGGGGCAGGGGCA
     +++++++++++++++++++ +++++++++++++++++++++++++++++ ++++++++ +++++ ++++++++++
676  GCAGGGGCAGGGGCAGGGGCAGGGGCAGGGGCAGGGGCAGGGGCAGGGGCAGGGGCAGAGGCAGAGGCAGGGGCA

                       [+1]                          [+1]
                       4.5e-19                       6.9e-14
     GGGG              AGGGGCAGGGGCAGGGGCAGGGGCAGGGG AGGGGCAGGGGCAGGGGCAGGGGCAGG
     ++++              +++++++++++++++++++++++++++++ ++ +++++ ++++++++++++++++++
751  GGGGCAGGGCACGGGGGCAGGGGCAGGGGCAGGGGCAGGGGCAGGGGCAGAGGCAGAGGCAGGGGCAGGGGCAGG

         [+1]
         7.6e-09
     GG  AGGGGCAGGGGCAGGGGCAGGGGCAGGGG
     +    ++++++++++++++++++++++   +
826  GCACGGGGGCAGGGGCAGGGGCAGGGGAGTGACCCGAGGACCAGTGCGGCAGGGGTAAACCCCGCCGCTTGCTGG


Cre09.g406600.v5.5
  PromoterCoords:6300321 - 6301820 Strand:- GeneCoords:6293593 - 6300320 
  Trimmed if gene in upstream region
  LENGTH = 1500  COMBINED P-VALUE = 1.32e-15  E-VALUE =  2.3e-11
  DIAGRAM: 251-[-1]-1-[-1]-1-[-1]-1-[-1]-1-[-1]-1-[-1]-1-[-1]-1-[-1]-1-[-1]-1-[-1]-1-[-1]-1-[-1]-1-[-1]-1-[-1]-1-[-1]-25-[+1]-400-[+1]-317

                               [-1]                          [-1]
                               4.5e-19                       4.5e-19
                               CCCCTGCCCCTGCCCCTGCCCCTGCCCCT CCCCTGCCCCTGCCCCTGC
                               +++++++++++++++++++++++++++++ +++++++++++++++++++
226  TTCTACATGGCACGGGCACTGCCTTGCCCCTGCCCCTGCCCCTGCCCCTGCCCCTGCCCCTGCCCCTGCCCCTGC

                [-1]                          [-1]                          [-1]
                4.5e-19                       4.5e-19                       4.5e
     CCCTGCCCCT CCCCTGCCCCTGCCCCTGCCCCTGCCCCT CCCCTGCCCCTGCCCCTGCCCCTGCCCCT CCCC
     ++++++++++ +++++++++++++++++++++++++++++ +++++++++++++++++++++++++++++ ++++
301  CCCTGCCCCTGCCCCTGCCCCTGCCCCTGCCCCTGCCCCTGCCCCTGCCCCTGCCCCTGCCCCTGCCCCTGCCCC

                               [-1]                          [-1]
     -19                       4.5e-19                       4.5e-19
     TGCCCCTGCCCCTGCCCCTGCCCCT CCCCTGCCCCTGCCCCTGCCCCTGCCCCT CCCCTGCCCCTGCCCCTGC
     +++++++++++++++++++++++++ +++++++++++++++++++++++++++++ +++++++++++++++++++
376  TGCCCCTGCCCCTGCCCCTGCCCCTGCCCCTGCCCCTGCCCCTGCCCCTGCCCCTGCCCCTGCCCCTGCCCCTGC

                [-1]                          [-1]                          [-1]
                4.5e-19                       4.5e-19                       4.5e
     CCCTGCCCCT CCCCTGCCCCTGCCCCTGCCCCTGCCCCT CCCCTGCCCCTGCCCCTGCCCCTGCCCCT CCCC
     ++++++++++ +++++++++++++++++++++++++++++ +++++++++++++++++++++++++++++ ++++
451  CCCTGCCCCTGCCCCTGCCCCTGCCCCTGCCCCTGCCCCTGCCCCTGCCCCTGCCCCTGCCCCTGCCCCTGCCCC

                               [-1]                          [-1]
     -19                       4.5e-19                       4.5e-19
     TGCCCCTGCCCCTGCCCCTGCCCCT CCCCTGCCCCTGCCCCTGCCCCTGCCCCT CCCCTGCCCCTGCCCCTGC
     +++++++++++++++++++++++++ +++++++++++++++++++++++++++++ +++++++++++++++++++
526  TGCCCCTGCCCCTGCCCCTGCCCCTGCCCCTGCCCCTGCCCCTGCCCCTGCCCCTGCCCCTGCCCCTGCCCCTGC

                [-1]                          [-1]                          [-1]
                4.5e-19                       4.5e-19                       2.6e
     CCCTGCCCCT CCCCTGCCCCTGCCCCTGCCCCTGCCCCT CCCCTGCCCCTGCCCCTGCCCCTGCCCCT CCCC
     ++++++++++ +++++++++++++++++++++++++++++ +++++++++++++++++++++++++++++ ++++
601  CCCTGCCCCTGCCCCTGCCCCTGCCCCTGCCCCTGCCCCTGCCCCTGCCCCTGCCCCTGCCCCTGCCCCTGCCCC

                                                       [+1]
     -09                                               9.6e-05
     TGCCCCTGCCCCTGCCCCTGCCCCT                         AGGGGCAGGGGCAGGGGCAGGGGCA
     ++++++++++++++++++   +  +                         ++  ++       +  + ++ +++
676  TGCCCCTGCCCCTGCCCCACGCTATCCCTGGCTGCAGCCGGAACGCTCGCAGCCGCGCATCGGGCAGAAGCGGCC

     
     
     GGGG
     ++ +
751  GGTGGCCACCTCGGCCGACACCCTGGCAAAGCTGCAGACGGCTGCAGACGGGGTAGTTGGTTCAAGGGATGACGC

                                  [+1]
                                  2.9e-05
                                  AGGGGCAGGGGCAGGGGCAGGGGCAGGGG
                                  ++  + +  +++    +  ++ ++ ++++
1126 ATGCTGACGCAGCTGTTGAGCTATTACCAAGAAGTACTGGCGCCTGTGGGAGCGGGGGTTTCCTTCAAAGCCCTG


Cre02.g074600.v5.5
  PromoterCoords:207440 - 208939 Strand:- GeneCoords:203274 - 207439 Trimmed if 
  gene in upstream region
  LENGTH = 1500  COMBINED P-VALUE = 1.32e-15  E-VALUE =  2.3e-11
  DIAGRAM: 145-[-1]-495-[+1]-1-[+1]-1-[+1]-1-[+1]-1-[+1]-1-[+1]-1-[+1]-1-[+1]-1-[+1]-1-[+1]-1-[+1]-1-[+1]-1-[+1]-1-[+1]-1-[+1]-1-[+1]-1-[+1]-1-[+1]-13-[+1]-13-[+1]-1-[+1]-1-[+1]-1-[+1]-1-[+1]-88

                                                                           [-1]
                                                                           7.9e-
                                                                           CCCCT
                                                                            +++
76   CAAGGGGGGTCCCGGGGGATTTCGGGGCATGGGGTCTGGCACTTTGTTTCCTACCCCCCCTACCCCACTGACCCG

     
     07
     GCCCCTGCCCCTGCCCCTGCCCCT
     ++  ++++  + + ++ ++++ ++
151  GCAGCTGCTACAGACCGTGCCACTTGCGCCCACCATATCTGCCTCCATTGTCCGCCTGCCAGCTTCCTCTTGTAT

                                                                          [+1]
                                                                          4.5e-1
                                                                          AGGGGC
                                                                          ++++++
601  GACGCAACTCGAACGTTGGGGTCTGGGAATGCGCTGCACACTACGCCACTAGGGGGCAGGGGCAGGCGCAGGGGC

                             [+1]                          [+1]
     9                       4.5e-19                       4.5e-19
     AGGGGCAGGGGCAGGGGCAGGGG AGGGGCAGGGGCAGGGGCAGGGGCAGGGG AGGGGCAGGGGCAGGGGCAGG
     +++++++++++++++++++++++ +++++++++++++++++++++++++++++ +++++++++++++++++++++
676  AGGGGCAGGGGCAGGGGCAGGGGCAGGGGCAGGGGCAGGGGCAGGGGCAGGGGCAGGGGCAGGGGCAGGGGCAGG

              [+1]                          [+1]                          [+1]
              4.5e-19                       4.5e-19                       4.5e-1
     GGCAGGGG AGGGGCAGGGGCAGGGGCAGGGGCAGGGG AGGGGCAGGGGCAGGGGCAGGGGCAGGGG AGGGGC
     ++++++++ +++++++++++++++++++++++++++++ +++++++++++++++++++++++++++++ ++++++
751  GGCAGGGGCAGGGGCAGGGGCAGGGGCAGGGGCAGGGGCAGGGGCAGGGGCAGGGGCAGGGGCAGGGGCAGGGGC

                             [+1]                          [+1]
     9                       4.5e-19                       4.5e-19
     AGGGGCAGGGGCAGGGGCAGGGG AGGGGCAGGGGCAGGGGCAGGGGCAGGGG AGGGGCAGGGGCAGGGGCAGG
     +++++++++++++++++++++++ +++++++++++++++++++++++++++++ +++++++++++++++++++++
826  AGGGGCAGGGGCAGGGGCAGGGGCAGGGGCAGGGGCAGGGGCAGGGGCAGGGGCAGGGGCAGGGGCAGGGGCAGG

              [+1]                          [+1]                          [+1]
              4.5e-19                       4.5e-19                       4.5e-1
     GGCAGGGG AGGGGCAGGGGCAGGGGCAGGGGCAGGGG AGGGGCAGGGGCAGGGGCAGGGGCAGGGG AGGGGC
     ++++++++ +++++++++++++++++++++++++++++ +++++++++++++++++++++++++++++ ++++++
901  GGCAGGGGCAGGGGCAGGGGCAGGGGCAGGGGCAGGGGCAGGGGCAGGGGCAGGGGCAGGGGCAGGGGCAGGGGC

                             [+1]                          [+1]
     9                       4.5e-19                       4.5e-19
     AGGGGCAGGGGCAGGGGCAGGGG AGGGGCAGGGGCAGGGGCAGGGGCAGGGG AGGGGCAGGGGCAGGGGCAGG
     +++++++++++++++++++++++ +++++++++++++++++++++++++++++ +++++++++++++++++++++
976  AGGGGCAGGGGCAGGGGCAGGGGCAGGGGCAGGGGCAGGGGCAGGGGCAGGGGCAGGGGCAGGGGCAGGGGCAGG

              [+1]                          [+1]                          [+1]
              4.5e-19                       4.5e-19                       4.5e-1
     GGCAGGGG AGGGGCAGGGGCAGGGGCAGGGGCAGGGG AGGGGCAGGGGCAGGGGCAGGGGCAGGGG AGGGGC
     ++++++++ +++++++++++++++++++++++++++++ +++++++++++++++++++++++++++++ ++++++
1051 GGCAGGGGCAGGGGCAGGGGCAGGGGCAGGGGCAGGGGCAGGGGCAGGGGCAGGGGCAGGGGCAGGGGCAGGGGC

                             [+1]                          [+1]
     9                       4.5e-19                       4.5e-19
     AGGGGCAGGGGCAGGGGCAGGGG AGGGGCAGGGGCAGGGGCAGGGGCAGGGG AGGGGCAGGGGCAGGGGCAGG
     +++++++++++++++++++++++ +++++++++++++++++++++++++++++ +++++++++++++++++++++
1126 AGGGGCAGGGGCAGGGGCAGGGGCAGGGGCAGGGGCAGGGGCAGGGGCAGGGGCAGGGGCAGGGGCAGGGGCAGG

                          [+1]                                      [+1]
                          4.5e-19                                   4.5e-19
     GGCAGGGG             AGGGGCAGGGGCAGGGGCAGGGGCAGGGG             AGGGGCAGGGGC
     ++++++++             +++++++++++++++++++++++++++++             ++++++++++++
1201 GGCAGGGGCAGGGGCAGGGACAGGGGCAGGGGCAGGGGCAGGGGCAGGGGCAGGGGCAGGGACAGGGGCAGGGGC

                       [+1]                          [+1]
                       4.5e-19                       4.5e-19
     AGGGGCAGGGGCAGGGG AGGGGCAGGGGCAGGGGCAGGGGCAGGGG AGGGGCAGGGGCAGGGGCAGGGGCAGG
     +++++++++++++++++ +++++++++++++++++++++++++++++ +++++++++++++++++++++++++++
1276 AGGGGCAGGGGCAGGGGCAGGGGCAGGGGCAGGGGCAGGGGCAGGGGCAGGGGCAGGGGCAGGGGCAGGGGCAGG

        [+1]                          [+1]
        4.5e-19                       2.5e-15
     GG AGGGGCAGGGGCAGGGGCAGGGGCAGGGG AGGGGCAGGGGCAGGGGCAGGGGCAGGGG
     ++ +++++++++++++++++++++++++++++ ++++++++++++++++++++++++++++
1351 GGCAGGGGCAGGGGCAGGGGCAGGGGCAGGGGCAGGGGCAGGGGCAGGGGCAGGGGCAGGGACAGGGGCAGGGGC


Cre03.g162800.v5.5
  PromoterCoords:2887872 - 2889371 Strand:- GeneCoords:2885264 - 2887871 
  Trimmed if gene in upstream region
  LENGTH = 1500  COMBINED P-VALUE = 1.32e-15  E-VALUE =  2.3e-11
  DIAGRAM: 681-[+1]-1-[+1]-1-[+1]-1-[+1]-1-[+1]-1-[+1]-1-[+1]-1-[+1]-1-[+1]-1-[+1]-1-[+1]-1-[+1]-1-[+1]-1-[+1]-1-[+1]-1-[+1]-340

           [+1]                          [+1]                          [+1]
           4.5e-19                       4.5e-19                       4.5e-19
           AGGGGCAGGGGCAGGGGCAGGGGCAGGGG AGGGGCAGGGGCAGGGGCAGGGGCAGGGG AGGGGCAGG
           +++++++++++++++++++++++++++++ +++++++++++++++++++++++++++++ +++++++++
676  GCATTCAGGGGCAGGGGCAGGGGCAGGGGCAGGGGCAGGGGCAGGGGCAGGGGCAGGGGCAGGGGCAGGGGCAGG

                          [+1]                          [+1]
                          4.5e-19                       4.5e-19
     GGCAGGGGCAGGGGCAGGGG AGGGGCAGGGGCAGGGGCAGGGGCAGGGG AGGGGCAGGGGCAGGGGCAGGGGC
     ++++++++++++++++++++ +++++++++++++++++++++++++++++ ++++++++++++++++++++++++
751  GGCAGGGGCAGGGGCAGGGGCAGGGGCAGGGGCAGGGGCAGGGGCAGGGGCAGGGGCAGGGGCAGGGGCAGGGGC

           [+1]                          [+1]                          [+1]
           4.5e-19                       4.5e-19                       4.5e-19
     AGGGG AGGGGCAGGGGCAGGGGCAGGGGCAGGGG AGGGGCAGGGGCAGGGGCAGGGGCAGGGG AGGGGCAGG
     +++++ +++++++++++++++++++++++++++++ +++++++++++++++++++++++++++++ +++++++++
826  AGGGGCAGGGGCAGGGGCAGGGGCAGGGGCAGGGGCAGGGGCAGGGGCAGGGGCAGGGGCAGGGGCAGGGGCAGG

                          [+1]                          [+1]
                          4.5e-19                       4.5e-19
     GGCAGGGGCAGGGGCAGGGG AGGGGCAGGGGCAGGGGCAGGGGCAGGGG AGGGGCAGGGGCAGGGGCAGGGGC
     ++++++++++++++++++++ +++++++++++++++++++++++++++++ ++++++++++++++++++++++++
901  GGCAGGGGCAGGGGCAGGGGCAGGGGCAGGGGCAGGGGCAGGGGCAGGGGCAGGGGCAGGGGCAGGGGCAGGGGC

           [+1]                          [+1]                          [+1]
           4.5e-19                       4.5e-19                       4.5e-19
     AGGGG AGGGGCAGGGGCAGGGGCAGGGGCAGGGG AGGGGCAGGGGCAGGGGCAGGGGCAGGGG AGGGGCAGG
     +++++ +++++++++++++++++++++++++++++ +++++++++++++++++++++++++++++ +++++++++
976  AGGGGCAGGGGCAGGGGCAGGGGCAGGGGCAGGGGCAGGGGCAGGGGCAGGGGCAGGGGCAGGGGCAGGGGCAGG

                          [+1]                          [+1]
                          4.5e-19                       4.5e-19
     GGCAGGGGCAGGGGCAGGGG AGGGGCAGGGGCAGGGGCAGGGGCAGGGG AGGGGCAGGGGCAGGGGCAGGGGC
     ++++++++++++++++++++ +++++++++++++++++++++++++++++ ++++++++++++++++++++++++
1051 GGCAGGGGCAGGGGCAGGGGCAGGGGCAGGGGCAGGGGCAGGGGCAGGGGCAGGGGCAGGGGCAGGGGCAGGGGC

           [+1]
           2.4e-15
     AGGGG AGGGGCAGGGGCAGGGGCAGGGGCAGGGG
     +++++ ++++++++++++++++++++++++++ ++
1126 AGGGGCAGGGGCAGGGGCAGGGGCAGGGGCAGCGGGGACAGGGACTTTGCGTGGCGAGTTGAGGACGCGGACTTC


Cre01.g013500.v5.5
  PromoterCoords:2420467 - 2421966 Strand:+ GeneCoords:2421967 - 2426463 
  Trimmed if gene in upstream region
  LENGTH = 1500  COMBINED P-VALUE = 1.32e-15  E-VALUE =  2.3e-11
  DIAGRAM: 170-[-1]-204-[-1]-25-[-1]-103-[-1]-21-[-1]-1-[-1]-1-[-1]-1-[-1]-1-[-1]-1-[-1]-29-[-1]-1-[-1]-1-[-1]-24-[+1]-383-[-1]-1-[-1]-69

                         [-1]
                         8.4e-05
                         CCCCTGCCCCTGCCCCTGCCCCTGCCCCT
                         +  +  + ++ +++++  ++    ++
151  GCCACGTGGGCCGGGGCCGCCAACGCCACCAGCCCCCACCAGGCCCGGGACCGCCGCCACCAGCCACACGCTGTT

                                 [-1]
                                 3.1e-05
                                 CCCCTGCCCCTGCCCCTGCCCCTGCCCCT
                                       +++   ++ ++++++  ++++ +
376  TAGGGATGACGGTGGCCGTTGCTTGTCTAATGACCCCTCCCCACTGCCCGGGCCCATAACCATACGGGCCACTGC

            [-1]
            7.8e-09
            CCCCTGCCCCTGCCCCTGCCCCTGCCCCT
            ++  ++++++++++++    +++++++++
451  CCGGTGCCCGGTGCCCCTGCCCCACAGCCTGCCCCTGCTGCCAGCTGCGGCAACACATCTGAGGACTAAATCGAC

                                                                     [-1]
                                                                     4.5e-19
                                                                     CCCCTGCCCCT
                                                                     +++++++++++
526  AAGGGCCGAACATAAGAAGGCCAGAACCTAAGGTGCATTGAATGAAAGGATGCGCGCGCGTGTGCCCCTGCCCCT

                                            [-1]                          [-1]
                                            4.5e-19                       4.5e-1
     GCCCCTGCCCCTGCCCCT                     CCCCTGCCCCTGCCCCTGCCCCTGCCCCT CCCCTG
     ++++++++++++++++++                     +++++++++++++++++++++++++++++ ++++++
601  GCCCCTGCCCCTGCCCCTGTAATCCTGCCCCTGCCCCCGCCCCTGCCCCTGCCCCTGCCCCTGCCCCTGCCCCTG

                             [-1]                          [-1]
     9                       4.5e-19                       4.5e-19
     CCCCTGCCCCTGCCCCTGCCCCT CCCCTGCCCCTGCCCCTGCCCCTGCCCCT CCCCTGCCCCTGCCCCTGCCC
     +++++++++++++++++++++++ +++++++++++++++++++++++++++++ +++++++++++++++++++++
676  CCCCTGCCCCTGCCCCTGCCCCTGCCCCTGCCCCTGCCCCTGCCCCTGCCCCTGCCCCTGCCCCTGCCCCTGCCC

              [-1]                          [-1]
              4.5e-19                       4.5e-19
     CTGCCCCT CCCCTGCCCCTGCCCCTGCCCCTGCCCCT CCCCTGCCCCTGCCCCTGCCCCTGCCCCT
     ++++++++ +++++++++++++++++++++++++++++ +++++++++++++++++++++++++++++
751  CTGCCCCTGCCCCTGCCCCTGCCCCTGCCCCTGCCCCTGCCCCTGCCCCTGCCCCTGCCCCTGCCCCTGCCCCTG

                           [-1]                          [-1]
                           4.5e-19                       4.5e-19
                           CCCCTGCCCCTGCCCCTGCCCCTGCCCCT CCCCTGCCCCTGCCCCTGCCCCT
                           +++++++++++++++++++++++++++++ +++++++++++++++++++++++
826  CCCCTGCCCCTGGTAGGCCCTGCCCCTGCCCCTGCCCCTGCCCCTGCCCCTGCCCCTGCCCCTGCCCCTGCCCCT

            [-1]                                                 [+1]
            3.2e-15                                              4.9e-05
     GCCCCT CCCCTGCCCCTGCCCCTGCCCCTGCCCCT                        AGGGGCAGGGGCAGG
     ++++++ ++++++++++++++++++++++++++++                            ++ + + +++ +
901  GCCCCTGCCCCTGCCCCTGCCCCTGCCCCTGCCCCCATGGTAGGAGATTGCTATATGCAGCCAGGAACGAGCAAG

     
     
     GGCAGGGGCAGGGG
     +   +    + +++
976  GAGTGATCGATGGGAACGCAGTAATGGCGCGCATCAAATCGCAAGTTATAGCAGACTTCTGGTCTAGGTTACAAT

                           [-1]                          [-1]
                           4.5e-19                       4.5e-19
                           CCCCTGCCCCTGCCCCTGCCCCTGCCCCT CCCCTGCCCCTGCCCCTGCCCCT
                           +++++++++++++++++++++++++++++ +++++++++++++++++++++++
1351 CTCTTGTAACCAATGCAATCTGCCCCTGCCCCTGCCCCTGCCCCTGCCCCTGCCCCTGCCCCTGCCCCTGCCCCT

     
     
     GCCCCT
     ++++++
1426 GCCCCTGCCCCTGCGGCCTCTGCGGCAACTCGGCGACTCGGCAATTCGGCAATGCCCGAAATGACACTTCCAGGA


Cre04.g223100.v5.5
  PromoterCoords:2666376 - 2667875 Strand:- GeneCoords:2662125 - 2666375 
  Trimmed if gene in upstream region
  LENGTH = 1500  COMBINED P-VALUE = 1.32e-15  E-VALUE =  2.3e-11
  DIAGRAM: 286-[+1]-37-[+1]-13-[+1]-13-[+1]-1-[+1]-1-[+1]-1-[+1]-1-[+1]-1-[+1]-1-[+1]-1-[+1]-1-[+1]-1-[+1]-1-[+1]-1-[+1]-705

                                                                  [+1]
                                                                  4.5e-19
                                                                  AGGGGCAGGGGCAG
                                                                  ++++++++++++++
226  AAGCCACGAATGTTCTCCACCTTGCCAGCGCACTGCGCTACTCGTATTTGGCAGCAGGGGTAGGGGCAGGGGCAG

                                                         [+1]
                                                         4.5e-19
     GGGCAGGGGCAGGGG                                     AGGGGCAGGGGCAGGGGCAGGGG
     +++++++++++++++                                     +++++++++++++++++++++++
301  GGGCAGGGGCAGGGGCAGGGGCAGGGGCAGGGGCACGGGCAGGGGCACGGGCAGGGGCAGGGGCAGGGGCAGGGG

                        [+1]                                      [+1]
                        9.0e-18                                   4.5e-19
     CAGGGG             AGGGGCAGGGGCAGGGGCAGGGGCAGGGG             AGGGGCAGGGGCAG
     ++++++             +++++++++++++ +++++++++++++++             ++++++++++++++
376  CAGGGGCAGGGGCAGGGGCAGGGGCAGGGGCACGGGCAGGGGCAGGGGCAGGGGCACGGGCAGGGGCAGGGGCAG

                     [+1]                          [+1]
                     4.5e-19                       4.5e-19
     GGGCAGGGGCAGGGG AGGGGCAGGGGCAGGGGCAGGGGCAGGGG AGGGGCAGGGGCAGGGGCAGGGGCAGGGG
     +++++++++++++++ +++++++++++++++++++++++++++++ +++++++++++++++++++++++++++++
451  GGGCAGGGGCAGGGGCAGGGGCAGGGGCAGGGGCAGGGGCAGGGGCAGGGGCAGGGGCAGGGGCAGGGGCAGGGG

      [+1]                          [+1]                          [+1]
      4.5e-19                       4.5e-19                       4.5e-19
      AGGGGCAGGGGCAGGGGCAGGGGCAGGGG AGGGGCAGGGGCAGGGGCAGGGGCAGGGG AGGGGCAGGGGCAG
      +++++++++++++++++++++++++++++ +++++++++++++++++++++++++++++ ++++++++++++++
526  CAGGGGCAGGGGCAGGGGCAGGGGCAGGGGCAGGGGCAGGGGCAGGGGCAGGGGCAGGGGCAGGGGCAGGGGCAG

                     [+1]                          [+1]
                     4.5e-19                       4.5e-19
     GGGCAGGGGCAGGGG AGGGGCAGGGGCAGGGGCAGGGGCAGGGG AGGGGCAGGGGCAGGGGCAGGGGCAGGGG
     +++++++++++++++ +++++++++++++++++++++++++++++ +++++++++++++++++++++++++++++
601  GGGCAGGGGCAGGGGCAGGGGCAGGGGCAGGGGCAGGGGCAGGGGCAGGGGCAGGGGCAGGGGCAGGGGCAGGGG

      [+1]                          [+1]                          [+1]
      4.5e-19                       4.5e-19                       4.5e-19
      AGGGGCAGGGGCAGGGGCAGGGGCAGGGG AGGGGCAGGGGCAGGGGCAGGGGCAGGGG AGGGGCAGGGGCAG
      +++++++++++++++++++++++++++++ +++++++++++++++++++++++++++++ ++++++++++++++
676  CAGGGGCAGGGGCAGGGGCAGGGGCAGGGGCAGGGGCAGGGGCAGGGGCAGGGGCAGGGGCAGGGGCAGGGGCAG

                     [+1]
                     4.5e-19
     GGGCAGGGGCAGGGG AGGGGCAGGGGCAGGGGCAGGGGCAGGGG
     +++++++++++++++ +++++++++++++++++++++++++++++
751  GGGCAGGGGCAGGGGCAGGGGCAGGGGCAGGGGCAGGGGCAGGGGCGCCCGTGTCGACTTTTGGGTCAGCCACTG


Cre07.g346950.v5.5
  PromoterCoords:5000946 - 5002445 Strand:- GeneCoords:4996500 - 5000945 
  Trimmed if gene in upstream region
  LENGTH = 1442  COMBINED P-VALUE = 4.30e-10  E-VALUE =  7.6e-06
  DIAGRAM: 113-[+1]-82-[+1]-17-[-1]-23-[+1]-47-[+1]-147-[+1]-31-[+1]-27-[+1]-59-[+1]-635

                                           [+1]
                                           1.5e-13
                                           AGGGGCAGGGGCAGGGGCAGGGGCAGGGG
                                           +++++++++++  +++++++++++ ++++
76   GCCGACAGCAGGTGTGCTCGCATGATGCATGACTGGGCAGGGGCAGGGGTGGGGGCAGGGGCGGGGGCAGTGACA

                                                                               [
                                                                               6
                                                                               A
     
151  GGGGCAGCCTTGTGAATGCAAAGCAGCTTCAGCTGCCGGGGGCGGGCGGCGGCAGGATGGGCAGCAGCAACAGAC

     +1]                                          [-1]
     .9e-05                                       7.2e-06
     GGGGCAGGGGCAGGGGCAGGGGCAGGGG                 CCCCTGCCCCTGCCCCTGCCCCTGCCCCT
     +  ++++ +++ + +++   +++ +  +                  + + ++  +++ + + ++++++++   +
226  GCAGCAGCGGCGGCGGCTTAGGCGGCTGCGGCGACACTGTAGCGCGCGCAGCAGCTGGCACCGCCCCTGCTGGTG

                           [+1]
                           5.4e-05
                           AGGGGCAGGGGCAGGGGCAGGGGCAGGGG
                            ++ ++ +  ++  + +  ++ +++ +++
301  CTGGAGTGCTTGGCGCCGCTGCCGGCGCGGCAGCTTGTGGCGGTGCACGGGCGGCACCGCGGCAGAACATTGTGA

                            [+1]
                            1.5e-05
                            AGGGGCAGGGGCAGGGGCAGGGGCAGGGG
                            ++ ++    ++ ++ ++  + +++ + ++
376  GTAGATAACCTGGATGCGGTAACAGAGGTTCTGGGAGCGGACGTGGCTGAGGTGCGCAGTAGAGATAGATGCTGA

                                                      [+1]
                                                      5.0e-05
                                                      AGGGGCAGGGGCAGGGGCAGGGGCAG
                                                      + ++  +++  ++++ +  +++++ +
526  GTTAAGTGTTTTACCATTGAGCGGCCGCGGTACCCGTGGCTGTTGTCTCAAGGCGAGGTACAGGAGGCGGGGCTG

                                       [+1]
                                       3.1e-06
     GGG                               AGGGGCAGGGGCAGGGGCAGGGGCAGGGG
                                        + +++    ++ +  ++ +  ++  +++
601  CATGACCCGATGGCCGCTGAGGCTGCAGCGCGTGCGCGGCGCATGCGGCTGCGGCTGCTCGGGCGGGTGGAGTCC

                    [+1]
                    2.6e-05
                    AGGGGCAGGGGCAGGGGCAGGGGCAGGGG
                     + +++++  ++++  +   ++++ +
676  ACGCAAGCCTCCAGCCGTGGCAGTAGCAGCAGTTAGGGCGGTTTGGCAGCGGCAATAATAGCCGTAACAAGGGCG

                                 [+1]
                                 2.7e-06
                                 AGGGGCAGGGGCAGGGGCAGGGGCAGGGG
                                 ++ +  +   + + + +  ++ ++ +  +
751  GCGCTGGGCAGGGTGGCAGGGTTATAGGAGAGAAACAAGTAAGTGGGGGCGCTGATGATGATGGCCGCGACTGGA


Cre12.g514050.v5.5
  PromoterCoords:3628603 - 3630102 Strand:- GeneCoords:3619877 - 3628602 
  Trimmed if gene in upstream region
  LENGTH = 1152  COMBINED P-VALUE = 1.03e-09  E-VALUE =  1.8e-05
  DIAGRAM: 196-[+1]-271-[-1]-49-[-1]-155-[-1]-365

                                                   [+1]
                                                   2.3e-05
                                                   AGGGGCAGGGGCAGGGGCAGGGGCAGGGG
                                                    +++    + ++++  ++   +++ +++
151  GTGTGGCCCACGCATTCCGGCACGCAGCATCGCAGCGCAATGAAGGGGGGAATAGTGCAGTAGCTTCGGCTGGGC

                                                   [-1]
                                                   4.3e-05
                                                   CCCCTGCCCCTGCCCCTGCCCCTGCCCCT
                                                       +++++++ + + ++++++  +  +
451  CTGCAATTTCAAAAGAGGGCCTGTTCTTCAGCCCTGTCAGGGCCGCATTGTGCCCCTACACTTGCCCCCACGGCC

                                                      [-1]
                                                      4.6e-13
                                                      CCCCTGCCCCTGCCCCTGCCCCTGCC
                                                      + ++ ++ + +++ + +++ +++ ++
526  CATGAAGGTGATTGGCAGGCATGGGAGACCTGAAGAGACGCCCAGCGCCCTCCAGCACTTGCTCTTGCACCTTCC

     
     
     CCT
     +++
601  CCTCCCGCATATCGTCTGCCTCGTTTCCAAACCCAGCCCTGTGCAAGTGCGTTAACCCAAGAGCCACGTCATGTT

             [-1]
             7.5e-05
             CCCCTGCCCCTGCCCCTGCCCCTGCCCCT
              +++ ++++++ + +++ + +   + +
751  CTGGTTGCTCCCCGCCCCTCCGCCTCCGCGCCCGCGACCATCATTCACACCAAGCCAACGCTGGTGTACTACGCA


Cre03.g165186.v5.5
  PromoterCoords:3153907 - 3155406 Strand:+ GeneCoords:3155407 - 3157577 
  Trimmed if gene in upstream region
  LENGTH = 1500  COMBINED P-VALUE = 1.73e-09  E-VALUE =    3e-05
  DIAGRAM: 541-[-1]-283-[+1]-165-[+1]-19-[+1]-1-[+1]-346

                     [-1]
                     8.0e-05
                     CCCCTGCCCCTGCCCCTGCCCCTGCCCCT
                     +++ ++    +++ + +++ + ++ +++
526  GCCACATGGACTCGAACCCATGTAAATGCTCATGCTCATGACCCGCGACGAGGCGGGAATGAACTCAGGAACGCC

                                 [+1]
                                 5.0e-05
                                 AGGGGCAGGGGCAGGGGCAGGGGCAGGGG
                                    ++++++      ++  ++++  ++ +
826  TATGACAGTTCACAGGAACTTGATGCAGCCCGGCAGGCTGTATGGGTGGGGGTGGAGGCGGGTTGGGGCCAGAGG

                                                                             [+1
                                                                             5.9
                                                                             AGG
                                                                             +++
976  TTGTGAACCTCGCAGGGGTTGGGTAGATATGACAGTTCACAGGAACTTGATGCAGCCTGGGATGGGCGTGACAGG

     ]                                            [+1]
     e-13                                         4.5e-12
     GGCAGGGGCAGGGGCAGGGGCAGGGG                   AGGGGCAGGGGCAGGGGCAGGGGCAGGGG
     +++++++ +++++++++++ ++++++                   +++++ ++++ ++++++++ ++ ++++++
1051 GGCAGGGCCAGGGGCAGGGCCAGGGGCAGGGCCAGGGGCAGGGCCAGGGGAAGGGCCAGGGGCAAGGCCAGGGGC

     [+1]
     1.8e-09
     AGGGGCAGGGGCAGGGGCAGGGGCAGGGG
     + ++ ++++++++ ++ +++++++++++
1126 AAGGCCAGGGGCAAGGTCAGGGGCAGGGCGTCGCACTTAACTCGGGATACCGTCGAGGGGCAGCCGAATAAGGCT


Cre04.g226800.v5.5
  PromoterCoords:3280789 - 3282288 Strand:+ GeneCoords:3282289 - 3283560 
  Trimmed if gene in upstream region
  LENGTH = 1500  COMBINED P-VALUE = 1.73e-09  E-VALUE =    3e-05
  DIAGRAM: 26-[+1]-55-[+1]-141-[+1]-827-[+1]-19-[+1]-7-[+1]-7-[+1]-215

                               [+1]
                               5.5e-05
                               AGGGGCAGGGGCAGGGGCAGGGGCAGGGG
                                + + + + ++   ++    + ++++  +
1    AGAGGGCCCCTGGTGTGATGTGTGTGTGCGACGGAGGGCAGGCGTCGTGCAGATGGTGTTGTCGCGTGAACATGC

                                        [+1]
                                        2.1e-05
                                        AGGGGCAGGGGCAGGGGCAGGGGCAGGGG
                                         +++ +++ +++ ++ +  + + +   ++
76   GGTGCGGCGAGCGTGTGTGGTGCTGTGACGCCCGCGGGGCCAGAGGCGGGCGGGGCGCCCCTGGAGTACTCATGT

                                                            [+1]
                                                            8.6e-06
                                                            AGGGGCAGGGGCAGGGGCAG
                                                            ++ +++++++  ++ +   +
226  AAAGTCCCTTAGGGCGCAGCTAATTCCCATGCCCAACAAATGGCAAACAATTGGCAGAGGCAGGGCAAGAGTGCG

     
     
     GGGCAGGGG
      +++ ++
301  CGGCTGGTCTAACGCCGGAGTTACTGTACCGAGTTACTGTACCGAGTTACTGTACCGAGTTACTGTACCGACGAG

                [+1]                                            [+1]
                5.9e-13                                         4.5e-12
                AGGGGCAGGGGCAGGGGCAGGGGCAGGGG                   AGGGGCAGGGGCAGGG
                ++++++++++ +++++++++++ ++++++                   +++++ ++++ +++++
1126 GGGGCAGGTTCAGGGGCAGGGCCAGGGGCAGGGCCAGGGGCAGGGCCAGGGGCAGGGCGAGGGGAAGGGCCAGGG

                         [+1]                                [+1]
                         9.4e-11                             9.4e-11
     GCAGGGGCAGGGG       AGGGGCAGGGGCAGGGGCAGGGGCAGGGG       AGGGGCAGGGGCAGGGGCA
     +++ ++ ++++++       +++++++ ++ ++++++++ ++ ++++++       +++++++ ++ ++++++++
1201 GCAAGGCCAGGGGCAAGGCCAGGGGCAAGGCCAGGGGCAAGGCCAGGGGCAAGGCCAGGGGCAAGGTCAGGGGCA

     
     
     GGGGCAGGGG
      ++ ++++++
1276 AGGTCAGGGGCAGGGCGTCGCACTTAACTCGGGATACCGACGAGGGGCAGCCGGATTAGACTAAACCCGTTATGA


Cre04.g226811.v5.5
  PromoterCoords:3280789 - 3282288 Strand:+ GeneCoords:3282289 - 3285568 
  Trimmed if gene in upstream region
  LENGTH = 1500  COMBINED P-VALUE = 1.73e-09  E-VALUE =    3e-05
  DIAGRAM: 26-[+1]-55-[+1]-141-[+1]-827-[+1]-19-[+1]-7-[+1]-7-[+1]-215

                               [+1]
                               5.5e-05
                               AGGGGCAGGGGCAGGGGCAGGGGCAGGGG
                                + + + + ++   ++    + ++++  +
1    AGAGGGCCCCTGGTGTGATGTGTGTGTGCGACGGAGGGCAGGCGTCGTGCAGATGGTGTTGTCGCGTGAACATGC

                                        [+1]
                                        2.1e-05
                                        AGGGGCAGGGGCAGGGGCAGGGGCAGGGG
                                         +++ +++ +++ ++ +  + + +   ++
76   GGTGCGGCGAGCGTGTGTGGTGCTGTGACGCCCGCGGGGCCAGAGGCGGGCGGGGCGCCCCTGGAGTACTCATGT

                                                            [+1]
                                                            8.6e-06
                                                            AGGGGCAGGGGCAGGGGCAG
                                                            ++ +++++++  ++ +   +
226  AAAGTCCCTTAGGGCGCAGCTAATTCCCATGCCCAACAAATGGCAAACAATTGGCAGAGGCAGGGCAAGAGTGCG

     
     
     GGGCAGGGG
      +++ ++
301  CGGCTGGTCTAACGCCGGAGTTACTGTACCGAGTTACTGTACCGAGTTACTGTACCGAGTTACTGTACCGACGAG

                [+1]                                            [+1]
                5.9e-13                                         4.5e-12
                AGGGGCAGGGGCAGGGGCAGGGGCAGGGG                   AGGGGCAGGGGCAGGG
                ++++++++++ +++++++++++ ++++++                   +++++ ++++ +++++
1126 GGGGCAGGTTCAGGGGCAGGGCCAGGGGCAGGGCCAGGGGCAGGGCCAGGGGCAGGGCGAGGGGAAGGGCCAGGG

                         [+1]                                [+1]
                         9.4e-11                             9.4e-11
     GCAGGGGCAGGGG       AGGGGCAGGGGCAGGGGCAGGGGCAGGGG       AGGGGCAGGGGCAGGGGCA
     +++ ++ ++++++       +++++++ ++ ++++++++ ++ ++++++       +++++++ ++ ++++++++
1201 GCAAGGCCAGGGGCAAGGCCAGGGGCAAGGCCAGGGGCAAGGCCAGGGGCAAGGCCAGGGGCAAGGTCAGGGGCA

     
     
     GGGGCAGGGG
      ++ ++++++
1276 AGGTCAGGGGCAGGGCGTCGCACTTAACTCGGGATACCGACGAGGGGCAGCCGGATTAGACTAAACCCGTTATGA


Cre04.g226750.v5.5
  PromoterCoords:3278559 - 3280058 Strand:- GeneCoords:3274623 - 3278558 
  Trimmed if gene in upstream region
  LENGTH = 1500  COMBINED P-VALUE = 1.73e-09  E-VALUE =    3e-05
  DIAGRAM: 15-[+1]-1-[+1]-161-[+1]-19-[+1]-7-[+1]-575-[+1]-332-[+1]-187

                    [+1]                          [+1]
                    3.4e-11                       2.1e-09
                    AGGGGCAGGGGCAGGGGCAGGGGCAGGGG AGGGGCAGGGGCAGGGGCAGGGGCAGGGG
                    ++++ +++++ +++++++++++ ++++++  +++ ++++++++ ++ +++++++++++
1    TCAGATGGGCGTCACAGGGTCAGGGCCAGGGGCAGGGCCAGGGGAGGGGCCAGGGGCAAGGTCAGGGGCAGGGCG

               [+1]                                            [+1]
               5.9e-13                                         4.5e-12
               AGGGGCAGGGGCAGGGGCAGGGGCAGGGG                   AGGGGCAGGGGCAGGGG
               ++++++++++ +++++++++++ ++++++                   +++++ ++++ ++++++
226  GGGCAGGTTCAGGGGCAGGGCCAGGGGCAGGGCCAGGGGCAGGGCCAGGGGCAGGGCGAGGGGAAGGGCCAGGGG

                        [+1]
                        9.4e-11
     CAGGGGCAGGGG       AGGGGCAGGGGCAGGGGCAGGGGCAGGGG
     ++ ++ ++++++       +++++++ ++ ++++++++ ++ ++++++
301  CAAGGCCAGGGGCAAGGCCAGGGGCAAGGCCAGGGGCAAGGTCAGGGGCAGGGCGTCGCACTTAACTCGGGATAC

                            [+1]
                            8.1e-07
                            AGGGGCAGGGGCAGGGGCAGGGGCAGGGG
                             ++ +++++++ + +++++++  ++ + +
901  CGGCTTGCCGGCACCAACTCGGAGGGCGCAGGGGAACGGGCAGGTCCATGCGCTCTTCGTGCACATAGGTGCGCC

              [+1]
              9.8e-05
              AGGGGCAGGGGCAGGGGCAGGGGCAGGGG
              ++  +++  ++ +++ ++   +   ++ +
1276 CATGCCCCAAGCCGCACAGGAAGGAGCGCCGAGCGGAGGACAGATTCTGCAGGCCCATGAACCATAAGTGTTTTA


Cre16.g694850.v5.5
  PromoterCoords:203572 - 205071 Strand:- GeneCoords:196636 - 203571 Trimmed if 
  gene in upstream region
  LENGTH = 94  COMBINED P-VALUE = 2.63e-09  E-VALUE =  4.6e-05
  DIAGRAM: [-1]-3-[+1]-33

     [-1]                            [+1]
     3.2e-05                         2.0e-11
     CCCCTGCCCCTGCCCCTGCCCCTGCCCCT   AGGGGCAGGGGCAGGGGCAGGGGCAGGGG
       ++++++++    ++ ++  +++++ +      +++ ++ ++ +++ ++++  ++ + ++
1    GACCTGCCCCATGTCCCGCGGCTGCCGCCTGACCGGGAAGAGGGAGGTGCAGCTGCCGAGGGTCCATGCCATAGT


Cre17.g731591.v5.5
  PromoterCoords:4396950 - 4398449 Strand:- GeneCoords:4395387 - 4396949 
  Trimmed if gene in upstream region
  LENGTH = 1500  COMBINED P-VALUE = 7.93e-09  E-VALUE =  0.00014
  DIAGRAM: 43-[-1]-63-[-1]-46-[-1]-38-[+1]-215-[-1]-254-[+1]-44-[+1]-115-[-1]-54-[-1]-170-[+1]-168

                                                [-1]
                                                7.9e-06
                                                CCCCTGCCCCTGCCCCTGCCCCTGCCCCT
                                                ++ +  ++++ +++ +  ++     ++ +
1    TCCCCGCCCCGGTATCCTGTTCCCAATGTTTTTAACCTTGCACCCACCACCCCAGCCGCCCCCAGGTACCGTACC

                                                                 [-1]
                                                                 6.2e-06
                                                                 CCCCTGCCCCTGCCC
                                                                 +++  + ++ + ++
76   TGGATGTTCGTGAAGGGCATGAGGGAGCACGCGCCCGGCCACATGAGGCACGGGTTCACGCCCGCGTCCATTCCG

                                                                 [-1]
                                                                 7.1e-06
     CTGCCCCTGCCCCT                                              CCCCTGCCCCTGCCC
     + ++++  ++++ +                                              +++  +++ + +++
151  CCGCCCGCGCCCATACCATATCGCAGCTCCTCCTCTGCTACCTCTGCCGGCACGCCCCGCCCCGCGCCGCGGCCG

                                                         [+1]
                                                         8.8e-06
     CTGCCCCTGCCCCT                                      AGGGGCAGGGGCAGGGGCAGGGG
     + +++ + +++ +                                       ++ +++ + + + +  ++++ ++
226  CCGCCGCCGCCGCCGCCACCACTTGGCATCGCCACCGCAGAGTCGGGTCATCAGAGGCTGAGTCGGTTGCAGAGG

     
     
     CAGGGG
     + +  +
301  CGGCCGCGGCGGCGCTGTTGGCGGCGGCGGCGGCGGACGCGAGCGGCTCATCATTGCCGGCCAGCTGCCGCGTCA

                                                                            [-1]
                                                                            6.0e
                                                                            CCCC
                                                                            +  +
451  CACAGAACATGGACTTTGAGGACGGAGCTGCACACATGTCACCGCTCGGAGCAATGGCGCTGGTGCCGCCGCATC

     
     -05
     TGCCCCTGCCCCTGCCCCTGCCCCT
      ++   ++   ++++  + ++  +
526  CGCAGTTGTAACTGCAACCGCAACCGTATCCGCAGCTGCGCAATGCATGCGCTCCGATGCTCTGCACTACCTTGC

                                                           [+1]
                                                           2.0e-05
                                                           AGGGGCAGGGGCAGGGGCAGG
                                                           +++ + ++  +  ++ + +++
751  CCTTCGCTAATGCACCTCTGCTGCTCGGCGGGCCCGGACGTGAAGATGGCAGGGAGGTGGAGATGGCGGCGGAGG

                                                         [+1]
                                                         5.6e-05
     GGCAGGGG                                            AGGGGCAGGGGCAGGGGCAGGGG
      +  + +                                              +++++    ++  ++    + +
826  TGGGGAGCGCGCCATGGCGCATTGGTACCGCTGTGCCGGCTGAGGTTGCGGCCGGGGCCCCAGCGCGGTGTTGTG

     
     
     CAGGGG
     + + ++
901  CCGCGGTGTGGTTAAGACGTGGGCGTGAGCACAGCGGAAGTTAACGCGTCTGCGCCATCCACCCGGCGACTTGCC

                                                   [-1]
                                                   2.7e-12
                                                   CCCCTGCCCCTGCCCCTGCCCCTGCCCCT
                                                   +++++++++   +++++++++++++++++
976  GTACCCATGTCGCTTCCGTGCCATTGTCATTCGGCAAACACCGCTGCCCCTGCCCAGCCCCCTGCCCCTGCCCCT

                                                           [-1]
                                                           1.8e-07
                                                           CCCCTGCCCCTGCCCCTGCCC
                                                           + ++ ++  + +++++ ++
1051 GCCCAGCCCCACGCGGCCCTATCATCTGCTTCACCACCCTTACCCCGATGGCCCCGCCGGCAGCAGCCCCCGCAG

     
     
     CTGCCCCT
     + +++++
1126 CAGCCCCAGCAGCTAGCCCCCCGCTGCGCATTGACGCACCTCGAAGCTGCGCGCCCGGGCCGCCGCCATGTCTGC

                                 [+1]
                                 1.2e-06
                                 AGGGGCAGGGGCAGGGGCAGGGGCAGGGG
                                  +++++++ +   +  ++++ ++ + +++
1276 GCCGGCCTGTGGCAGGCCACGGTGTCAGGGGGGCAGCGCGGGTTGCAGCGGTACGGGCCGGATGCTGCGAGTGTT


Cre16.g673650.v5.5
  PromoterCoords:6409557 - 6411056 Strand:+ GeneCoords:6411057 - 6413437 
  Trimmed if gene in upstream region
  LENGTH = 1233  COMBINED P-VALUE = 2.04e-08  E-VALUE =  0.00036
  DIAGRAM: 48-[-1]-466-[+1]-147-[+1]-22-[+1]-105-[+1]-14-[+1]-16-[+1]-6-[+1]-177

                                                     [-1]
                                                     1.4e-05
                                                     CCCCTGCCCCTGCCCCTGCCCCTGCCC
                                                     ++++  +++   ++ +  + ++ ++++
1    GGTGGCATGCTACGTGCCTGCGTCCCCCGCGGGTGCAATGGGACACGTCCCCCACCCGGCCCACCCCGCCCGCCC

     
     
     CT
     +
76   CGCCTGCCAGGTACTAAGTTGGGCCTATGGCCGGGTCGGAGACAAGGTCGGACAGCGGTTCTCCGTGCGCGTTCC

                       [+1]
                       4.0e-05
                       AGGGGCAGGGGCAGGGGCAGGGGCAGGGG
                       + ++  +  +    +++ ++ + +   +
526  TTGTGGCAGCTGCCCCCAAAGGAAACTGTGGCGGGAAGCGCCCCAGTCGCGCAAGCTTATCGCTCGGTCGCGCGT

                                                 [+1]
                                                 8.5e-12
                                                 AGGGGCAGGGGCAGGGGCAGGGGCAGGGG
                                                 +++++ +++++ +++++ +++++ +++++
676  GACAGCGAGAGGCGCGAAATATTATGGTTGCGGGGGTTGCGGGGAGGGGGAGGGGGAGGGGGAGGGGGAGGGGGA

                         [+1]
                         3.5e-10
                         AGGGGCAGGGGCAGGGGCAGGGGCAGGGG
                          ++++ +++++ +++++ +++++ +++++
751  GGGGGGAGGGGGAGGGGGGAGGGGGGAGGGGGAGGGGGAGGGGGAGGGGGANNNNNNNNNNNNNNNNNNNNNNNN

         [+1]                                       [+1]
         1.0e-09                                    1.0e-06
         AGGGGCAGGGGCAGGGGCAGGGGCAGGGG              AGGGGCAGGGGCAGGGGCAGGGGCAGGG
         +++++ +++++ +++++ +++++  +++               +++++  +++   ++ +  + ++   ++
901  NGGGAGGGGGAGGGGGAGGGGGAGGGGAGGGGAGGGGAGGGGAGGGGAGGGGAGGGGAGGGGAGGGGCGGGGCGG

                      [+1]                               [+1]
                      1.5e-06                            1.5e-06
     G                AGGGGCAGGGGCAGGGGCAGGGGCAGGGG      AGGGGCAGGGGCAGGGGCAGGGG
     +                 +++++ +++   ++ +  + ++   +++       +++++ +++   ++ +  + ++
976  GGCGGGGCGGGGCGGGGCGGGGCGGGGAGGGGAGGGGCGGGGCGGGGCGGGGCGGGGCGGGGAGGGGAGGGGCGG

     
     
     CAGGGG
        +++
1051 GGCGGGGCGGACAAATAGGTCAGCAAATGGATGAACATGACCGCAAATTGATAATCATACCTGGCTTGCAAGCTC


Cre09.g401367.v5.5
  PromoterCoords:5681893 - 5683392 Strand:- GeneCoords:5676530 - 5681892 
  Trimmed if gene in upstream region
  LENGTH = 1478  COMBINED P-VALUE = 2.46e-08  E-VALUE =  0.00043
  DIAGRAM: 671-[+1]-369-[+1]-31-[+1]-19-[+1]-1-[+1]-242

                                                                            [+1]
                                                                            2.1e
                                                                            AGGG
                                                                             + +
601  ACTATTGTTCGTACCCCCCCCCCTGGTGTTGACCATCAATGGTGCGCATGTAAGATGTGATTTACCAGTAGTGAG

     
     -05
     GCAGGGGCAGGGGCAGGGGCAGGGG
     +++ +  + + +   ++ ++ +
676  GCACGTCCGGTGTGTGGTGCGGATATTGCACAACGTAACAAGGAGGTGGCTGCCTTATGCCGCCCGAATTATCCC

                        [+1]
                        1.7e-05
                        AGGGGCAGGGGCAGGGGCAGGGGCAGGGG
                          ++ ++ +++++ ++   ++    + +
1051 GTGGCAGCACGGTCGGCGTCCGGACACGGGCACGGCGTGGACGCGAGCAGTGAGGCAGCGGGAGGCTAGGGGCAC

         [+1]                                            [+1]
         8.5e-12                                         8.5e-12
         AGGGGCAGGGGCAGGGGCAGGGGCAGGGG                   AGGGGCAGGGGCAGGGGCAGGGG
         ++++++++ ++ ++++++++ ++ +++++                   ++++++++ ++ ++++++++ ++
1126 GGCTAGGGGCAGCGGGAGGGGCAGCGGGAGGGGCAGCGGGAGGGGTAGCAGGAGGGGCAGCGGGAGGGGCAGCGG

            [+1]
            5.2e-07
     CAGGGG AGGGGCAGGGGCAGGGGCAGGGGCAGGGG
      +++++ ++ ++ ++++++++ ++ ++++++++
1201 GAGGGGCAGCGGGAGGGGCAGCGGGAGGGGCAGCCATGGGCCCAGGGGCGCATAAGAGGTATGTGGCTCATGTGG


Cre06.g278163.v5.5
  PromoterCoords:3789892 - 3791391 Strand:+ GeneCoords:3791392 - 3795573 
  Trimmed if gene in upstream region
  LENGTH = 1500  COMBINED P-VALUE = 4.99e-08  E-VALUE =  0.00088
  DIAGRAM: 1284-[-1]-65-[+1]-93

              [-1]
              1.7e-11
              CCCCTGCCCCTGCCCCTGCCCCTGCCCCT
              + ++ ++ ++  +++  +++ +++ + ++
1276 TCGTGCGTACACCCGCACCACCCCTCGCCACTGTCTCTCACACCTAGACGCACCTCGTATAGCGGGCATCATAGA

                                 [+1]
                                 2.6e-05
                                 AGGGGCAGGGGCAGGGGCAGGGGCAGGGG
                                   +++++   ++  +  +++ +++++
1351 TAGTCCAGCAGCAGGGTTCATTTCACATCCGGGCACATGCCTGTCCAGTGGCAGCTTGGCGGTCGCTTTTGCTGT


Cre12.g558300.v5.5
  PromoterCoords:7234895 - 7236394 Strand:- GeneCoords:7230139 - 7234894 
  Trimmed if gene in upstream region
  LENGTH = 1224  COMBINED P-VALUE = 5.81e-08  E-VALUE =    0.001
  DIAGRAM: 319-[-1]-438-[+1]-106-[+1]-274

                        [-1]
                        2.4e-11
                        CCCCTGCCCCTGCCCCTGCCCCTGCCCCT
                        + ++ + +++++++++++++++++ +++
301  GCGGCGCTGCGCCCTCCTCCTCCAGGCCCTGCCCCTGCCCCTGTCCCATCGCACCCGAAACCCACGACCCATGGA

                                         [+1]
                                         3.8e-06
                                         AGGGGCAGGGGCAGGGGCAGGGGCAGGGG
                                           +++  + +++++  ++++ +++ +
751  ACCCCAGGTGACATGCCGTCCGGCTTAAGTCCGTCGGCGGGGGGAGGCAGCAGCAGCGGCCGATAGCCCCCACAC

                          [+1]
                          1.9e-06
                          AGGGGCAGGGGCAGGGGCAGGGGCAGGGG
                           + +++    + + + +  +++++ + ++
901  AGCCGCTCCGTGCGGGCGGGGCGCGGCGCCTGGACGAGGGGGGGCTGAGGACCCTGGTTAACCCGAATAGGAGAA


Cre07.g348300.v5.5
  PromoterCoords:5164916 - 5166415 Strand:- GeneCoords:5159347 - 5164915 
  Trimmed if gene in upstream region
  LENGTH = 533  COMBINED P-VALUE = 6.87e-08  E-VALUE =   0.0012
  DIAGRAM: 83-[+1]-18-[+1]-40-[+1]-1-[+1]-178-[-1]-68

             [+1]                                           [+1]
             5.8e-05                                        5.0e-08
             AGGGGCAGGGGCAGGGGCAGGGGCAGGGG                  AGGGGCAGGGGCAGGGGCAG
               ++++++ ++  + ++  +  +   ++                   + ++  ++ +++++ ++  +
76   ATGACAAGCCGGGCAGCGGGGGCGGGGGTTGGCCGGTTGGATTCACCCGTCCCACACGGTAAGAGGCAGTGGGTG

                                                      [+1]
                                                      6.8e-11
     GGGCAGGGG                                        AGGGGCAGGGGCAGGGGCAGGGGCAG
     ++++ +                                            + ++  + +++++++++ +++++++
151  GGGCGGATCATTACTGGACAGAGATGTGGAGCCAGGGACAGCACTCGAGCGAGGATGTGGCAGGGGCGGGGGCAG

         [+1]
         2.0e-05
     GGG AGGGGCAGGGGCAGGGGCAGGGGCAGGGG
     +++   ++ ++++  +++ +++++  ++ +++
226  GGGCGTGGACAGGAACAGCGGCAGCAGCGGGGATGACAGGGCGGGTGACGAGGGCTTGTGGTGACATGTCGTCCA

                                                                  [-1]
                                                                  6.7e-05
                                                                  CCCCTGCCCCTGCC
                                                                  + ++  + +   +
376  TGACAAGCCCTGATTCACCACGACGACAACAGCTACAACTGCAAAACCCGGTGTTTCTCAACACCACCACGAACA

     
     
     CCTGCCCCTGCCCCT
        + +  ++++++
451  GACGGCTGTGCCCCGCGGCGGGGAGACAGGCTGGCGGCCAATTGCTTGCGTGGCCCGTCGGCAGCCTGCCTGTCA


Cre02.g075400.v5.5
  PromoterCoords:320190 - 321689 Strand:- GeneCoords:316276 - 320189 Trimmed if 
  gene in upstream region
  LENGTH = 1500  COMBINED P-VALUE = 7.16e-08  E-VALUE =   0.0013
  DIAGRAM: 76-[-1]-64-[-1]-10-[-1]-14-[-1]-21-[-1]-183-[-1]-31-[-1]-113-[-1]-21-[-1]-2-[-1]-26-[-1]-71-[-1]-154-[+1]-337

      [-1]
      1.9e-05
      CCCCTGCCCCTGCCCCTGCCCCTGCCCCT
       +++   + + ++++  +++++  ++ +
76   TTCCCGCGCGCCGCCCTCGCCCCGCCCTCGCCCAGTCGCCCCGCCGTTACTCTCGCCCCGCCACACGCCCTGCTC

                        [-1]                                   [-1]
                        2.8e-07                                2.5e-05
                        CCCCTGCCCCTGCCCCTGCCCCTGCCCCT          CCCCTGCCCCTGCCCCT
                         ++++  ++++  ++++ +++ ++++++            + +++ ++++  +++
151  TTACCCTTCCCATAGCTCCTCCCTCGCCCTCGCCCTCCCCATGCCCCGCCCTCGCCCAGCGCTGGCCCTCACCCA

                               [-1]
                               4.6e-06
     GCCCCTGCCCCT              CCCCTGCCCCTGCCCCTGCCCCTGCCCCT
     ++++  ++++                 +++   + ++  ++++ ++  ++ +++
226  GCCCTCGCCCGGAGCCCATCCGGCCATCCCCCGCTCTCGCCCTCCCTGTGTCCCGACCTTTCCCCATCCTTGCCC

      [-1]
      4.0e-05
      CCCCTGCCCCTGCCCCTGCCCCTGCCCCT
        +++  ++++++ ++  +  +  +  +
301  CATCCTCGCCCTGCTCCCCCAACCTCATCCCGCCCTCACCCCACCCTCGTTCGGCCCTCAATAGGCCCAGTCCTC

                                                                    [-1]
                                                                    4.1e-06
                                                                    CCCCTGCCCCTG
                                                                     +++ +++++++
451  CACACACACACACACACACACCTCCCCCGAACTCACCCATCCCTCACCATCACCCTCGGCCTCACCCAGCCCCTG

                                                     [-1]
                                                     1.8e-06
     CCCCTGCCCCTGCCCCT                               CCCCTGCCCCTGCCCCTGCCCCTGCCC
     +++   ++ + +++                                   ++++  ++++  +  + ++  +++++
526  CCCTGCCCTCGGCCAACCCTCGCCCTGCCCTTGCCGTTCCCTCCCTCCTCCCTCGCCCTCGCTTTCCCAGTGCCC

     
     
     CT
     +
601  CGCCCTCGCCCTGCCTGCGCGAAGCTCTTACCCTCGCCCCGACCTCACTCTACTCACTCTGCCTGTGCCCAGCGC

                                             [-1]
                                             3.2e-07
                                             CCCCTGCCCCTGCCCCTGCCCCTGCCCCT
                                              ++++  ++++++++ +++++   ++ +
676  TTGCCCCGCTCTCGCCCTCCCCGTGCACTGACCTTGCCCCGCCCTCGCCCTGCCCTTGCCCTGTCCTCGCCCAGC

                    [-1]                           [-1]
                    1.8e-06                        3.7e-05
                    CCCCTGCCCCTGCCCCTGCCCCTGCCCCT  CCCCTGCCCCTGCCCCTGCCCCTGCCCCT
                     ++++ +++ +++ +++ ++ +  ++     + ++++   +++  + +++     ++ +
751  TCTCGCCCTGCCATCACCCTTCCCTTGCTCCTCCCTCGCCCTTGCTCTCCTGGTGCTGGTCGTGCTTTGTCCTCG

                               [-1]
                               5.6e-06
                               CCCCTGCCCCTGCCCCTGCCCCTGCCCCT
                               +  +   + +++ ++++++++ +++++
826  CGCTGCCTGCGCGTATCTCTTACCCTCGACCCGCGCTGGCCCTGCCCGTGCCCAGTGCTTGCTCTGCTCTCGCCC

                                                        [-1]
                                                        2.4e-11
                                                        CCCCTGCCCCTGCCCCTGCCCCTG
                                                        ++  ++++++++++++++++  ++
901  TTCCCGCGCGAAGCTCTTACCCTCGCCCCGCCCTCGCCTGCCCTCGCCCCTCCTTTGCCCCTGCCCCTGCCTTTG

     
     
     CCCCT
     ++++
976  CCCCGCCCTCGCCCAGCCCCACACATCACACGATTTTGTGTTTGAAAGCTGATGAGCTACGGCCCCCTCAAGCCA

              [+1]
              1.4e-05
              AGGGGCAGGGGCAGGGGCAGGGGCAGGGG
               ++ ++   +++  +    ++ +++  ++
1126 CCCCCAACCCGGCGCCCTGGCGCGAAGCGGTGCACTGGTTACGGTCAAGGGCTTCGACGTGGTCTCTCGGTCGAG


Cre01.g045752.v5.5
  PromoterCoords:6441893 - 6443392 Strand:- GeneCoords:6439297 - 6441892 
  Trimmed if gene in upstream region
  LENGTH = 1500  COMBINED P-VALUE = 7.16e-08  E-VALUE =   0.0013
  DIAGRAM: 73-[-1]-171-[+1]-28-[+1]-10-[+1]-37-[+1]-11-[+1]-52-[+1]-10-[+1]-46-[+1]-42-[+1]-10-[+1]-32-[+1]-160-[-1]-250-[+1]-162

                                                                              [-
                                                                              4.
                                                                              CC
                                                                              +
1    CGCTCGGGTTTCAAGGTTATAACTCAACTCAAAACTGGAATAACCGGGAGGGCCCCCCGCGGCGAGCTCGATGCG

     1]
     4e-06
     CCTGCCCCTGCCCCTGCCCCTGCCCCT
      + ++    ++   +++++++ +++++
76   ACCGCAATGGCTATTGCCCCTCCCCCTTCGGGGGAAGGGGCAAGCCAACCACCTCCAGGTTGGCTGCACAAGTCC

                                                     [+1]
                                                     2.1e-05
                                                     AGGGGCAGGGGCAGGGGCAGGGGCAGG
                                                       +++++ + ++++ +  ++++  +++
226  AGCCTGGGCGTGGGGTTGTGGGTATGTCGCGTGGTAGACCGGCGAGGGCAGGGCACGAGCAGAGCGAGGGCGAGG

                                   [+1]                                   [+1]
                                   1.7e-07                                3.9e-0
     GG                            AGGGGCAGGGGCAGGGGCAGGGGCAGGGG          AGGGGC
     +                             ++ +  +++++   ++++++++  +++++            ++++
301  GAGGAGCGTTGGAAGGGTGCAGGCACGGCGAGAGCGAGGGGTGAGGGCAGGGCAAGGGGAGGTGTAGAGCTGGGC

                                                                 [+1]
     5                                                           9.6e-07
     AGGGGCAGGGGCAGGGGCAGGGG                                     AGGGGCAGGGGCAGG
     + ++++ +++  + ++   ++ +                                      + ++   ++++  +
376  AAGGGCTGGGCGAAGGCGGGGCGAGATTGAGGGCGGGGCGTAGGCGGGGCAAGGGTGGGGCGAGGGCAGGGCGAG

                              [+1]
                              4.2e-07
     GGCAGGGGCAGGGG           AGGGGCAGGGGCAGGGGCAGGGGCAGGGG
     +++++++   ++++            + ++ ++++++  +++ ++++  ++++
451  GGCAGGGCATGGGGAGAGCGAGGCGCGAGGGAGGGGCGAGGGAAGGGTGAGGGCAGGGCGAAAGCTGGGCGAGGG

                                    [+1]                                   [+1]
                                    4.2e-07                                1.3e-
                                    AGGGGCAGGGGCAGGGGCAGGGGCAGGGG          AGGGG
                                     + ++ ++++++  +++ ++++  ++++             +++
526  CAGGGCATGGGGAGAGCGAGGCGCCGAGGCGCGAGGGAGGGGCGAGGGAAGGGTGAGGGCAGGGCGAAAGCTGGG

                                                                           [+1]
     05                                                                    2.5e-
     CAGGGGCAGGGGCAGGGGCAGGGG                                              AGGGG
     +  ++++++++   +++++ ++ +                                               ++++
601  CGAGGGCAGGGCACGGGGCGGGCGAGGGCGAGGCACGAGGGAAGGATGAGTGCAGGGCGTGTGGCGAGGGCGGGG

                                                                       [+1]
     07                                                                2.4e-11
     CAGGGGCAGGGGCAGGGGCAGGGG                                          AGGGGCAGG
     ++ ++++++++  + ++  ++++                                            ++++++
676  CAAGGGCAGGGCGAAGGCGAGGGCAGGGTTAGGGGAGGGTGAAAGCTGGCAAGGGCTGGGCGAGGGCGGGGCAAA

                                   [+1]
                                   4.3e-05
     GGCAGGGGCAGGGGCAGGGG          AGGGGCAGGGGCAGGGGCAGGGGCAGGGG
     ++++++++++++++++  ++            ++++  ++++ +++  ++++  ++ +
751  GGCAGGGGCAGGGGCAAAGGAGGGGCGAGGGCGGGCGAGGGCGGGGCGAGGGTAAGAGCTTCGCGCGGGAAGGGC

                     [+1]
                     5.6e-06
                     AGGGGCAGGGGCAGGGGCAGGGGCAGGGG
                       +++++ ++++++++ +++ +   +  +
826  GAGAGCAGAGCAAGCACTGGGCACGGGCAGGGCCAGCGCGGGTCGAGGGTAAGAGATACGCGCAGGCAGCGCGAG

                                                            [-1]
                                                            8.7e-05
                                                            CCCCTGCCCCTGCCCCTGCC
                                                              ++  + ++  +++  +++
976  TCCAGCCCGTGGGCGTGTGAGCTTGCCCCCCGCGCACTGGCCGGCGCTGAGACCCTTCCCCCGCCACCCCTGGCC

     
     
     CCTGCCCCT
     +  + +
1051 CTAGTCTGGGCGTGTGCGGTAGCGCTTGGGCGTGTGAGCGGACATGCATGTGTAACATGTGAATGTGACACACGA

                                       [+1]
                                       4.7e-05
                                       AGGGGCAGGGGCAGGGGCAGGGGCAGGGG
                                        +  ++  +++ + + ++  + +++ +++
1276 ACTGCCGTGTTGCGTTAGAGTCACGCACGGCGCAGGACGCTCGGGTACGTGCCTGTGCATGGGGCCGAACCGAGC


Cre15.g643740.v5.5
  PromoterCoords:1702098 - 1703597 Strand:+ GeneCoords:1703598 - 1704928 
  Trimmed if gene in upstream region
  LENGTH = 68  COMBINED P-VALUE = 1.24e-07  E-VALUE =   0.0022
  DIAGRAM: 2-[+1]-37

       [+1]
       1.6e-09
       AGGGGCAGGGGCAGGGGCAGGGGCAGGGG
        +++++ +++++ ++++++++++   +++
1    GGCGGGGCGGGGGCGGGGGCAGGGGGCAGGGCACTGGCGTGGTGGTTGAACACGTGCCCTGCCTCCGC


Cre02.g143327.v5.5
  PromoterCoords:9096996 - 9098495 Strand:+ GeneCoords:9098496 - 9104961 
  Trimmed if gene in upstream region
  LENGTH = 795  COMBINED P-VALUE = 1.30e-07  E-VALUE =   0.0023
  DIAGRAM: 45-[+1]-201-[-1]-18-[-1]-32-[+1]-383

                                                  [+1]
                                                  7.7e-06
                                                  AGGGGCAGGGGCAGGGGCAGGGGCAGGGG
                                                   ++++++ ++++ +++ +  +  + + +
1    AATGCTGCTCGCCCCAGCCCACAGAATATGGTGCCCGCAATGCAAGGGGGCATGGGCGGGGCCGAGTCCCGAGTC

                                                       [-1]
                                                       8.5e-11
                                                       CCCCTGCCCCTGCCCCTGCCCCTGC
                                                       +++++++++ + +++++++++ +++
226  CCATGGCTTTGCTGCACTCCGCCTGCACTGCGAGACCCCCAGGCCCGTCCCCCCTGCCCGTCCCCCTGCCCGTGC

                           [-1]
                           3.9e-06
     CCCT                  CCCCTGCCCCTGCCCCTGCCCCTGCCCCT
        +                  + +++++  + +  + + +++++ + +++
301  GTGTGCGTGCGGAGGCGCCTCGCTCCTGCGTCCGGTCGTCCCCCTCCTCCTCCGTCTCGTCCAGGGGACAGGGGG

             [+1]
             3.1e-05
             AGGGGCAGGGGCAGGGGCAGGGGCAGGGG
                  ++      ++++ ++++ + ++ +
376  TGGCCTCGCCACCCACACAGGGGGGGAGGGCCGGGAGGCACTTACCGTCCTGCCCGCTCACCATGAGAGGCCGTA


Cre13.g564400.v5.5
  PromoterCoords:356010 - 357509 Strand:- GeneCoords:351380 - 356009 Trimmed if 
  gene in upstream region
  LENGTH = 1500  COMBINED P-VALUE = 1.37e-07  E-VALUE =   0.0024
  DIAGRAM: 329-[-1]-1-[-1]-7-[-1]-1076

                                  [-1]                          [-1]
                                  4.7e-10                       4.7e-10
                                  CCCCTGCCCCTGCCCCTGCCCCTGCCCCT CCCCTGCCCCTGCCCC
                                  ++++ +++++ +++++ +++++ +++++  ++++ +++++ +++++
301  NNNNNNNNNNNNNNNNNNNNNGGCCCCGGCCCCAGCCCCAGCCCCAGCCCCAGCCCCAGCCCCAGCCCCAGCCCC

                         [-1]
                         4.6e-11
     TGCCCCTGCCCCT       CCCCTGCCCCTGCCCCTGCCCCTGCCCCT
      +++++ +++++        ++++ +++++ +++++ +++++ +++++
376  AGCCCCAGCCCCAGCCCCAGCCCCAGCCCCAGCCCCAGCCCCAGCCCCGGCCCCAGCCCCAGGCCAGCCWWWWWW


Cre17.g718950.v5.5
  PromoterCoords:2809892 - 2811391 Strand:+ GeneCoords:2811392 - 2817880 
  Trimmed if gene in upstream region
  LENGTH = 168  COMBINED P-VALUE = 1.72e-07  E-VALUE =    0.003
  DIAGRAM: 87-[+1]-52

                 [+1]
                 6.1e-10
                 AGGGGCAGGGGCAGGGGCAGGGGCAGGGG
                  +++++ +++++ +++++ +++++ ++++
76   TGCTTCTCAGGCCGGGGCCGGGGCCGGGGCCGGGGCCGGGGCCGGGGCAAACAGCAGAATCGTGACGAATGGTCC


Cre06.g310200.v5.5
  PromoterCoords:8808337 - 8809836 Strand:+ GeneCoords:8809837 - 8812473 
  Trimmed if gene in upstream region
  LENGTH = 1500  COMBINED P-VALUE = 1.86e-07  E-VALUE =   0.0033
  DIAGRAM: 1092-[+1]-62-[+1]-1-[-1]-70-[-1]-1-[-1]-19-[-1]-1-[-1]-51

                                               [+1]
                                               5.2e-05
                                               AGGGGCAGGGGCAGGGGCAGGGGCAGGGG
                                                    ++ +  +  ++ + +  +  + ++
1051 CCGCGCCGCACTCGGTTCCATTAGCAAGCACATGGGCATGCCCCATACACGTTCTAGGCCTGCTGTTGAGGGCCA

                                                               [+1]
                                                               1.4e-05
                                                               AGGGGCAGGGGCAGGGG
                                                                +  +++   ++++  +
1126 ATCTCTTCGGTCTGACTGTCAGCTCGTGTGACAGGGTGGGGCCTCTGACGGCGTCAATTGCAGCATTAGCAGCAG

                  [-1]
                  3.4e-05
     CAGGGGCAGGGG CCCCTGCCCCTGCCCCTGCCCCTGCCCCT
      ++ +++ ++ + +  + ++   +++   ++++ +  + ++
1201 GAGCGGCTGGTGGCTGCCGCTGTTGCTGTTGCCGCATCGCCGAGCATCGCCGAGCATCGCCGGAGTGCTGCTCTG

                                          [-1]                          [-1]
                                          6.1e-10                       6.1e-10
                                          CCCCTGCCCCTGCCCCTGCCCCTGCCCCT CCCCTGCC
                                          ++++ +++++ +++++ +++++ +++++  ++++ +++
1276 CTGGGCACTTTCGCCTTTGTGTCCGCTGCGCAATGCGCCCCCGCCCCCGCCCCCGCCCCCGCCCCCGCCCCCGCC

                                             [-1]                          [-1]
                                             6.1e-10                       6.3e-
     CCTGCCCCTGCCCCTGCCCCT                   CCCCTGCCCCTGCCCCTGCCCCTGCCCCT CCCCT
     ++ +++++ +++++ +++++                    ++++ +++++ +++++ +++++ +++++  ++++
1351 CCCGCCCCCGCCCCCGCCCCCGCCCCCGCCCCCGCCCCCACCCCCGCCCCCGCCCCCGCCCCCGCCCCCGCCCCC

     
     11
     GCCCCTGCCCCTGCCCCTGCCCCT
     +++++ +++++ +++++ +++++
1426 GCCCCCGCCCCCGCCCCCGCCCCGCTCTTTTATTGTTCAGCCAGGGGTTCTGCCTAAAGCTATGCTCGTTCCCAG


Cre09.g390097.v5.5
  PromoterCoords:3585204 - 3586703 Strand:- GeneCoords:3575016 - 3585203 
  Trimmed if gene in upstream region
  LENGTH = 329  COMBINED P-VALUE = 2.20e-07  E-VALUE =   0.0039
  DIAGRAM: 30-[+1]-[+1]-26-[+1]-186

                                   [+1]                         [+1]
                                   3.7e-10                      2.2e-05
                                   AGGGGCAGGGGCAGGGGCAGGGGCAGGGGAGGGGCAGGGGCAGGG
                                   + +++ +++++ + +++  +++++ ++ +++++++  +    + +
1    CCAAACCACCTGGCAGGCAGGCGTGGAGGGATGGGAAGGGGGAAGGGGGGGGGCGGGAGAGGGGCGAGCAAGGCG

                                            [+1]
                                            5.8e-05
     GCAGGGGCAGGGG                          AGGGGCAGGGGCAGGGGCAGGGGCAGGGG
     +++ ++++  +++                          + +++  ++ + + +++  ++ ++++
76   GCAAGGGCGAGGGGGCAAAACGGCGGCCTCTCGTGTTGGATGGGTGGGTGGACGGGGGGGAGCAGCATCACTCGG


Cre06.g266150.v5.5
  PromoterCoords:2211352 - 2212851 Strand:- GeneCoords:2208375 - 2211351 
  Trimmed if gene in upstream region
  LENGTH = 1500  COMBINED P-VALUE = 2.78e-07  E-VALUE =   0.0049
  DIAGRAM: 252-[-1]-131-[-1]-12-[-1]-335-[+1]-654

                                [-1]
                                3.5e-05
                                CCCCTGCCCCTGCCCCTGCCCCTGCCCCT
                                 ++++ ++ + +++ ++++  + + ++
226  ACCATACCACCGGGTCCAGCGGGCGTGGCCCTACCGCAGCCGCTGCAACCGGCCACCCCCGCCGCCATCAGCAAC

                                          [-1]
                                          1.3e-05
                                          CCCCTGCCCCTGCCCCTGCCCCTGCCCCT
                                          ++ +  + + +++  ++ ++ ++++   +
376  ACCGGGTATCACCGTAGCACCTTCAATTGGCCGCGTCCCGCACCGCTTGCGGCTCCCACTGCATGTTCACTGCCC

        [-1]
        1.2e-05
        CCCCTGCCCCTGCCCCTGCCCCTGCCCCT
        + ++  + ++ ++  + +     +++++
451  GAACACCGCCACCAGCATCAGGATGGGCCCCGCGACACAGCATTATTGCAGCCTATGTGCCTGACGCCCTGACCA

                                                                        [+1]
                                                                        9.4e-11
                                                                        AGGGGCAG
                                                                        + ++++ +
751  GGCCAGGTGCCAGGAACACGAATAATTCCAGGGGTGCTGGATCGCGAGCATCAGTGTTCCGGGGATGAAGGGCTG

     
     
     GGGCAGGGGCAGGGGCAGGGG
     +++++ +++ +++++++  ++
826  GGGCACGGGGAGGGGCACAGGCACGTTATTAGCCTTCACTGCACGCACACGAACATGCGCAACAACTGGAAATGC


Cre16.g691215.v5.5
  PromoterCoords:7715474 - 7716973 Strand:- GeneCoords:7712390 - 7715473 
  Trimmed if gene in upstream region
  LENGTH = 456  COMBINED P-VALUE = 2.93e-07  E-VALUE =   0.0052
  DIAGRAM: 22-[-1]-58-[-1]-116-[+1]-173

                           [-1]
                           1.6e-06
                           CCCCTGCCCCTGCCCCTGCCCCTGCCCCT
                           +  + ++ ++  + +++ +++   +++
1    TTCAACCCCCCGCCATGCGGCCCTTCCGCTCCCCCTCCTCCCCTATCCCGGCGCCTTCGCCCGCTGCCAGCCCGC

                                       [-1]
                                       4.1e-05
                                       CCCCTGCCCCTGCCCCTGCCCCTGCCCCT
                                       +      ++ +++ ++  ++++  +
76   TCTCACTTCCAGAGCACGCCTTTCCGCTCTTTCGCATGCAGCCTTGCACCCACCCCCTCTTGGTTTGTGGATTGA

                                  [+1]
                                  3.4e-10
                                  AGGGGCAGGGGCAGGGGCAGGGGCAGGGG
                                   +++++++++ +++++ +++ +++   ++
226  AAGGGTCAGCCAGTCAGGGCCAGGGTCAGCGGGGCAGGGCCAGGGTCAGCGGCGCAGGGCCAGGGTCAGCGGGGC


Cre16.g685451.v5.5
  PromoterCoords:18956 - 20455 Strand:- GeneCoords:13428 - 18955 Trimmed if 
  gene in upstream region
  LENGTH = 1500  COMBINED P-VALUE = 3.00e-07  E-VALUE =   0.0053
  DIAGRAM: 381-[-1]-634-[+1]-5-[+1]-100-[-1]-8-[-1]-9-[-1]-67-[-1]-93

           [-1]
           7.5e-05
           CCCCTGCCCCTGCCCCTGCCCCTGCCCCT
           ++    + ++ +++    ++ + +++
376  CCGCCACCTAAACACCAGCCGGCTCCTCAGCCTGCGCGCTTGCGCCGCTTGTGTGTGTGTGTGTGTGTGTGTGTG

                                                                          [+1]
                                                                          1.0e-1
                                                                          AGGGGC
                                                                            ++++
976  ATGAGGCGGGTCTTTGCCGCAGCGTTCAGGCAGGGGCAGATGCAGGTTTGGGCTGGGGCAGGTGCAGGTTTGGGC

                                 [+1]
     0                           3.2e-05
     AGGGGCAGGGGCAGGGGCAGGGG     AGGGGCAGGGGCAGGGGCAGGGGCAGGGG
     +++++++++++++++++++++        ++++++++ +++++    ++ +  +  +
1051 AGGGGCAGGGGCAGGGGCAGGTTTGGGCGGGGGCAGGTGCAGGTTTGGGCGGGGCAGGTGCAGGTTCATTACATA

            [-1]                                 [-1]
            5.9e-06                              2.2e-05
            CCCCTGCCCCTGCCCCTGCCCCTGCCCCT        CCCCTGCCCCTGCCCCTGCCCCTGCCCCT
            +++  ++++ + ++    +++    +++         ++     ++ ++++    + ++++++  +
1201 AAACCCTCCCGAGCCCTTCCCTTCCCCCAGTACCCCTGAAAACCCCTGACACCTTGCCTTGTCGCCTGCCTGTGC

            [-1]
            4.4e-05
            CCCCTGCCCCTGCCCCTGCCCCTGCCCCT
            +      +++  + +  +++++++++
1276 TTGCTGGCTTGCTGCCCCACTCTCGCCCCTGCCTAAGCATCCCTGCATCTGGGTGCCCCTATGTGTGCGGGGTGA

                                 [-1]
                                 4.5e-05
                                 CCCCTGCCCCTGCCCCTGCCCCTGCCCCT
                                 + + ++ +++     ++++++   +++ +
1351 CCATGCTGGCAATGACTGTCGAGAGCCGCACGTGGCCCAAATGCTGCCCACTCCCATGCTCTTCCACTAACCGCC


Cre02.g099550.v5.5
  PromoterCoords:4379251 - 4380750 Strand:- GeneCoords:4369042 - 4379250 
  Trimmed if gene in upstream region
  LENGTH = 534  COMBINED P-VALUE = 3.22e-07  E-VALUE =   0.0057
  DIAGRAM: 231-[+1]-1-[+1]-244

           [+1]                          [+1]
           3.2e-10                       5.1e-06
           AGGGGCAGGGGCAGGGGCAGGGGCAGGGG AGGGGCAGGGGCAGGGGCAGGGGCAGGGG
           +++++++  +++++ ++  + +++ ++++ ++ ++ +  ++  +  ++ +++++ ++++
226  AGAGGCAGGGGCACAGGCAGCGGGGGCGGCGGGGGCAGCGGGAACGGGGGCAGCGGGGGCGGGGGCGGGGGCCTG


Cre08.g373400.v5.5
  PromoterCoords:3156606 - 3158105 Strand:- GeneCoords:3152550 - 3156605 
  Trimmed if gene in upstream region
  LENGTH = 1500  COMBINED P-VALUE = 3.71e-07  E-VALUE =   0.0065
  DIAGRAM: 1200-[-1]-35-[-1]-207

     [-1]                                                            [-1]
     1.3e-10                                                         1.1e-05
     CCCCTGCCCCTGCCCCTGCCCCTGCCCCT                                   CCCCTGCCCCT
     + +   +++ +++ + +++++++++++++                                   + +  +++  +
1201 CTCACACCCTTGCACTTGCCCCTGCCCCTGTACACGCAAACGCGCACGCATGCACGCAAGCACGCACACGCCTTT

     
     
     GCCCCTGCCCCTGCCCCT
     ++ + ++++    + +++
1276 GCGCATGCCAGCTCGCCTCCCTTCTGGTAATGCCATTGCTAGGGCGTCTTTAATGTCTACTATCAATAGCTGCTC


Cre11.g467621.v5.5
  PromoterCoords:674356 - 675855 Strand:- GeneCoords:670570 - 674355 Trimmed if 
  gene in upstream region
  LENGTH = 1500  COMBINED P-VALUE = 3.71e-07  E-VALUE =   0.0065
  DIAGRAM: 497-[-1]-300-[-1]-645

                                                    [-1]
                                                    1.3e-10
                                                    CCCCTGCCCCTGCCCCTGCCCCTGCCCC
                                                    + +   +++ +++ + ++++++++++++
451  AGTGACAAACAACAAGCACCCCGCCCACGCCCACAGCATTGCCCTTGCTCACACCCTTGCACTTGCCCCTGCCCC

     
     
     T
     +
526  TGTACACGCAAACGCGCACGCATGCACGCAAGCACGCATGCACGCACGCACACAGGTGCACACCCACGCGCACGC

      [-1]
      3.9e-05
      CCCCTGCCCCTGCCCCTGCCCCTGCCCCT
      +    +++++  ++++  ++++   + +
826  ACATGCGCCCCCCCCCCCCCCCCCCACACCCACACCCACACCCACACACACACACACACACACACACACACACAC


Cre31.g758447.v5.5
  PromoterCoords:10226 - 11725 Strand:+ GeneCoords:11726 - 13647 Trimmed if 
  gene in upstream region
  LENGTH = 1500  COMBINED P-VALUE = 3.71e-07  E-VALUE =   0.0065
  DIAGRAM: 581-[-1]-890

                                                             [-1]
                                                             1.3e-10
                                                             CCCCTGCCCCTGCCCCTGC
                                                             + +   +++ +++ + +++
526  GTTGGGCCAAGTGACAAACAACAAGCACCCCGCCCACGCCCACAGCATTGCCCTTGCTCACACCCTTGCACTTGC

     
     
     CCCTGCCCCT
     ++++++++++
601  CCCTGCCCCTGTACACGCAAACGCGCACGCATGCACGCAAGCACGCACGCACACACGCACACAGGTGCACACCCA


Cre05.g235228.v5.5
  PromoterCoords:2432794 - 2434293 Strand:+ GeneCoords:2434294 - 2436415 
  Trimmed if gene in upstream region
  LENGTH = 1500  COMBINED P-VALUE = 3.71e-07  E-VALUE =   0.0065
  DIAGRAM: 79-[-1]-457-[-1]-906

         [-1]
         5.5e-05
         CCCCTGCCCCTGCCCCTGCCCCTGCCCCT
         +++ +++  + ++ +   +++ +  + +
76   TCTCCCCATGCAGCAGCGCTGCCCCATTGCGCATGCCAGCTCGCCTCCCTTCTGGTAATGCCATTGCTAGGACGC

                                             [-1]
                                             1.3e-10
                                             CCCCTGCCCCTGCCCCTGCCCCTGCCCCT
                                             + +   +++ +++ + +++++++++++++
526  AAACAACAAGCACACGCCCACGCCCACAGCCTTGCCCTTGCTCACACCCTTGCACTTGCCCCTGCCCCTGTACAC


Cre05.g243602.v5.5
  PromoterCoords:1529898 - 1531397 Strand:+ GeneCoords:1531398 - 1544229 
  Trimmed if gene in upstream region
  LENGTH = 1500  COMBINED P-VALUE = 3.71e-07  E-VALUE =   0.0065
  DIAGRAM: 216-[+1]-481-[+1]-100-[-1]-498-[+1]-89

                                                                       [+1]
                                                                       1.3e-10
                                                                       AGGGGCAGG
                                                                       +++++++++
151  GTGGGTGTGCACCTGTGTGCGTGCGTGCATGCGTGCTTGCGTGCGTGCGTGCGCGTTTGCGTGTACAGGGGCAGG

     
     
     GGCAGGGGCAGGGGCAGGGG
     ++++ + +++ +++   + +
226  GGCAAGTGCAAGGGTGTGAGCAAGTGCAAGGCTGTGGGCGTGGGTGTGGGCTTGTTGTTTGTCACTTGGCTCAAC

                                                        [+1]
                                                        6.6e-05
                                                        AGGGGCAGGGGCAGGGGCAGGGGC
                                                        +++++  + +   + +    + +
676  GGGAGACAGGGGTTCCCCTGGCGGGAGAGTGAGGTTGGGTCGGCGGGAAGCAGGGGAGGAGTGGGCGTGTCGTGT

     
     
     AGGGG
      ++ +
751  CGGTGTCGACATCGTGCGGGTCGGGGGCGGAGCCCCCGGAAAAATTTTGGGGTGAACGAAGCGGCGGCAGCCTGT

                                   [-1]
                                   9.1e-06
                                   CCCCTGCCCCTGCCCCTGCCCCTGCCCCT
                                      + +++ +++ + + +++++++++
826  TTCGTCAACTAAACGAAGCCATTTTAAGGAATTCGGCCACTGACGCCGCCCCTGCCTTCGTAAGATACGAGCGCT

                                     [+1]
                                     2.2e-05
                                     AGGGGCAGGGGCAGGGGCAGGGGCAGGGG
                                     +++ +    ++++ + +++  +++   +
1351 CCTAGCAATGGCATTACCAGATCTGGGAAGGGAGGCGAGCTGGCATGCGCAATGGCGCAGCGCTGCTGCATGGGG


Cre02.g142947.v5.5
  PromoterCoords:8981785 - 8983284 Strand:- GeneCoords:8978289 - 8981784 
  Trimmed if gene in upstream region
  LENGTH = 1500  COMBINED P-VALUE = 3.71e-07  E-VALUE =   0.0065
  DIAGRAM: 496-[-1]-63-[-1]-750-[+1]-104

                                                   [-1]
                                                   1.3e-10
                                                   CCCCTGCCCCTGCCCCTGCCCCTGCCCCT
                                                   + +   +++ +++ + +++++++++++++
451  GTGACAAACAACAAGCACCCCGCCCACGCCCACAGCATTGCCCTTGCTCACACCCTTGCACTTGCCCCTGCCCCT

                                                                    [-1]
                                                                    4.4e-05
                                                                    CCCCTGCCCCTG
                                                                    + +  ++ +
526  GTACACGCAAACGCGCACGCATGCACGCAAGCACGCATGCACGCACGCACACAGGTGCACACCCACGCGCACGCA

     
     
     CCCCTGCCCCTGCCCCT
     + +   + +  ++++
601  CACGCCCACGCGCCCGCACAAGCGTGCACACACACCCACAAATGCACAAGCTCATGCTCATGTACGCACATACGC

                      [+1]
                      2.0e-05
                      AGGGGCAGGGGCAGGGGCAGGGGCAGGGG
                      +++++  + +  ++   ++++++     +
1351 AATAGCTACTCGGCATTAGGGGAGGTGTGAGCATCAGGGGATAAAGAATTCGAGGTGTACGCGACGAACGGAAAA


Cre04.g217977.v5.5
  PromoterCoords:853893 - 855392 Strand:+ GeneCoords:855393 - 857284 Trimmed if 
  gene in upstream region
  LENGTH = 1500  COMBINED P-VALUE = 3.71e-07  E-VALUE =   0.0065
  DIAGRAM: 585-[-1]-886

                                                                 [-1]
                                                                 1.3e-10
                                                                 CCCCTGCCCCTGCCC
                                                                 + +   +++ +++ +
526  GCTGTGTTGGGCCAAGTGACAAACAACAAGCCCACGCCCACGCCCACAGCCTTGCCCTTGCTCACACCCTTGCAC

     
     
     CTGCCCCTGCCCCT
      +++++++++++++
601  TTGCCCCTGCCCCTGTACACGCAAACGCGCACGCATGCACGCAAGCCCGCATGCACGCACGCACACAGGTGCACA


Cre07.g347980.v5.5
  PromoterCoords:5134686 - 5136185 Strand:- GeneCoords:5118973 - 5134685 
  Trimmed if gene in upstream region
  LENGTH = 230  COMBINED P-VALUE = 4.51e-07  E-VALUE =   0.0079
  DIAGRAM: 71-[-1]-19-[+1]-82

                                                                            [-1]
                                                                            1.1e
                                                                            CCCC
                                                                            ++++
1    ACATATGCGAGTATACCAACTTTGCCTAAGTAAGCTGCTTATTACAAAAAACGATTTGGTCGCAAGCGGATCCCC

                                                 [+1]
     -09                                         1.5e-06
     TGCCCCTGCCCCTGCCCCTGCCCCT                   AGGGGCAGGGGCAGGGGCAGGGGCAGGGG
      ++++  ++++++ ++++  +++++                    ++++  ++++   ++++ +++++  ++
76   CGCCCTCGCCCCTCCCCCCCCCCCTGTCAGGTCTCATTTCCCGGGGGGGGGGGGGGGCGGGCGGGGGCTCGGATT


Cre07.g348040.v5.5
  PromoterCoords:5133416 - 5134915 Strand:+ GeneCoords:5134916 - 5144117 
  Trimmed if gene in upstream region
  LENGTH = 230  COMBINED P-VALUE = 4.51e-07  E-VALUE =   0.0079
  DIAGRAM: 82-[-1]-19-[+1]-71

            [-1]                                            [+1]
            1.5e-06                                         1.1e-09
            CCCCTGCCCCTGCCCCTGCCCCTGCCCCT                   AGGGGCAGGGGCAGGGGCAG
             ++  +++++ ++++   ++++  ++++                    +++++  ++++ ++++++
76   GGAGGAATCCGAGCCCCCGCCCGCCCCCCCCCCCCCCCGGGAAATGAGACCTGACAGGGGGGGGGGGAGGGGCGA

     
     
     GGGCAGGGG
     ++++ ++++
151  GGGCGGGGGATCCGCTTGCGACCAAATCGTTTTTTGTAATAAGCAGCTTACTTAGGCAAAGTTGGTATACTCGCA


Cre10.g462200.v5.5
  PromoterCoords:5934093 - 5935592 Strand:+ GeneCoords:5935593 - 5941064 
  Trimmed if gene in upstream region
  LENGTH = 180  COMBINED P-VALUE = 4.87e-07  E-VALUE =   0.0086
  DIAGRAM: 115-[-1]-36

                                             [-1]
                                             1.6e-09
                                             CCCCTGCCCCTGCCCCTGCCCCTGCCCCT
                                             ++++ ++ +++++ +++++ ++ ++ ++
76   GTGCCGAGCCAGCCTTCCTTTCTCTCCCGCCCCACACCCCCCCCCGCACCTGCACCTGCACCCGCGCCATGTCCC


Cre10.g462150.v5.5
  PromoterCoords:5935413 - 5936912 Strand:- GeneCoords:5924387 - 5935412 
  Trimmed if gene in upstream region
  LENGTH = 180  COMBINED P-VALUE = 4.87e-07  E-VALUE =   0.0086
  DIAGRAM: 36-[+1]-115

                                         [+1]
                                         1.6e-09
                                         AGGGGCAGGGGCAGGGGCAGGGGCAGGGG
                                          ++ ++ ++ +++++ +++++ ++ ++++
1    AGGTCATTGCTAATATAAATACAACATTCTGGGACATGGCGCGGGTGCAGGTGCAGGTGCGGGGGGGGGTGTGGG


Cre12.g484300.v5.5
  PromoterCoords:132246 - 133745 Strand:+ GeneCoords:133746 - 135081 Trimmed if 
  gene in upstream region
  LENGTH = 158  COMBINED P-VALUE = 5.94e-07  E-VALUE =     0.01
  DIAGRAM: [+1]-18-[+1]-82

     [+1]                                           [+1]
     6.6e-05                                        2.3e-09
     AGGGGCAGGGGCAGGGGCAGGGGCAGGGG                  AGGGGCAGGGGCAGGGGCAGGGGCAGGG
      +++++++  +   + +  +   +   ++                     ++++++++++++ ++++++++ ++
1    TGGGGCAGCAGGGAGAGAGGCTCCGCAGGTGGCTGGCTCATGGGCAGCATGGCAGGGGCAGGTGCAGGGGCCGGA

     
     
     G
     
76   AGGCCGGGCCTCTGCGGGATGCATGGCGTCATCGGCCTGTGACTCGTAAGTTCAATTGGCGCAGGCCCGCCGCTG


Cre12.g503850.v5.5
  PromoterCoords:2693577 - 2695076 Strand:- GeneCoords:2688631 - 2693576 
  Trimmed if gene in upstream region
  LENGTH = 130  COMBINED P-VALUE = 6.16e-07  E-VALUE =    0.011
  DIAGRAM: 70-[-1]-31

                                                                           [-1]
                                                                           3.0e-
                                                                           CCCCT
                                                                           ++++
1    TTTGAGCTCTTAATCTAGTTACATACTAAAATCACAGTTTCAACTGCTCTGGGCCCCATCCCCACCTGTCCCCCA

     
     09
     GCCCCTGCCCCTGCCCCTGCCCCT
     ++  ++++ + +++ +++  +
76   GCAGCTGCTCTTGCACCTTGCTGCAGTCTCGCTGTCCAGCGCTATCCCGATCGAT


Cre12.g503800.v5.5
  PromoterCoords:2692207 - 2693706 Strand:+ GeneCoords:2693707 - 2699414 
  Trimmed if gene in upstream region
  LENGTH = 130  COMBINED P-VALUE = 6.16e-07  E-VALUE =    0.011
  DIAGRAM: 31-[+1]-70

                                    [+1]
                                    3.0e-09
                                    AGGGGCAGGGGCAGGGGCAGGGGCAGGGG
                                       +  +++ +++ + ++++  ++ ++++
1    ATCGATCGGGATAGCGCTGGACAGCGAGACTGCAGCAAGGTGCAAGAGCAGCTGCTGGGGGACAGGTGGGGATGG


Cre10.g422419.v5.5
  PromoterCoords:698422 - 699921 Strand:- GeneCoords:697106 - 698421 Trimmed if 
  gene in upstream region
  LENGTH = 1500  COMBINED P-VALUE = 7.93e-07  E-VALUE =    0.014
  DIAGRAM: 26-[-1]-971-[+1]-51-[+1]-25-[+1]-1-[+1]-1-[+1]-1-[+1]-1-[+1]-191

                               [-1]
                               2.1e-05
                               CCCCTGCCCCTGCCCCTGCCCCTGCCCCT
                               +  + ++  ++ + ++ ++ + ++++
1    TGCAGCGATGCAGGTCGCTTGTGCCCCAGCAGCATCTCCACCAGCGCGTGCCGGATGTTGGTTGCAGAGTTGACG

                                                        [+1]
                                                        2.1e-05
                                                        AGGGGCAGGGGCAGGGGCAGGGGC
                                                           ++++ + ++ ++ + ++  ++
976  ACCCTACCCTTCTGACGGGGCAGGGACGTGACGTCAACTCCGCAACCAACATCCGGCACGCGCTGGTGGAGATGC

                                                             [+1]
                                                             1.5e-06
     AGGGG                                                   AGGGGCAGGGGCAGGGGCA
      +  +                                                    + +++ + +++++ ++++
1051 TGCTGGGGCACAAGCGACCTGCATCGCTGCAGACTGGCGGCGGCGGCGGCGGCAGCGGTGGCGGCGGCAGCGGCA

                                        [+1]                          [+1]
                                        2.6e-09                       2.6e-09
     GGGGCAGGGG                         AGGGGCAGGGGCAGGGGCAGGGGCAGGGG AGGGGCAGGG
     + +++ + ++                         ++ +++++ +++++ +++++ +++++ ++ ++ +++++ +
1126 GCGGCGGCGGCGGCAGCGGCGGCGGCGGCGGCGGCAGCGGCAGCGGCAGCGGCAGCGGCAGCGGCAGCGGCAGCG

                         [+1]                          [+1]
                         2.6e-09                       2.6e-09
     GCAGGGGCAGGGGCAGGGG AGGGGCAGGGGCAGGGGCAGGGGCAGGGG AGGGGCAGGGGCAGGGGCAGGGGCA
     ++++ +++++ +++++ ++ ++ +++++ +++++ +++++ +++++ ++ ++ +++++ +++++ +++++ ++++
1201 GCAGCGGCAGCGGCAGCGGCAGCGGCAGCGGCAGCGGCAGCGGCAGCGGCAGCGGCAGCGGCAGCGGCAGCGGCA

          [+1]
          2.7e-10
     GGGG AGGGGCAGGGGCAGGGGCAGGGGCAGGGG
     + ++ ++ +++++ +++++ +++++ +++++ ++
1276 GCGGCAGCGGCAGTGGCAGCGGCAGCGGCAGCGGCAGCGGCAGGGTTCAACTGTGGAACTTTGACGGACGTGACC


Cre13.g603850.v5.5
  PromoterCoords:4572225 - 4573724 Strand:- GeneCoords:4568934 - 4572224 
  Trimmed if gene in upstream region
  LENGTH = 1196  COMBINED P-VALUE = 8.29e-07  E-VALUE =    0.015
  DIAGRAM: 441-[-1]-22-[-1]-54-[+1]-37-[-1]-77-[-1]-33-[-1]-35-[-1]-83-[+1]-130-[-1]-23

                                                                       [-1]
                                                                       1.4e-05
                                                                       CCCCTGCCC
                                                                       ++ + ++ +
376  GGTCACGGCAGCGGTAGGCGTCCCGGCGCTTACGGCGGAAGGTGGGGTTGTGGGCTTGTGGTCATACCGCAGCAC

                                               [-1]
                                               3.6e-05
     CTGCCCCTGCCCCTGCCCCT                      CCCCTGCCCCTGCCCCTGCCCCTGCCCCT
      + + ++  ++++ + ++                        +    +++ + +++   +++     + +
451  GTACACCACCCCCAGACCGGTTGGGAGCTGCTGGGGCTTTTGCTTGCGCCGCAGCCGTCGCCGGCTGCTCCTCCG

                                                       [+1]
                                                       7.4e-05
                                                       AGGGGCAGGGGCAGGGGCAGGGGCA
                                                         ++ +   +++ +  ++ +++++
526  CCGCAGCGCCGGCGAAGAGGCACTGCAGCCGGTGCCTGTGCAGGCTACTTCAGGCCGTTGGCTGCAGCCGGGGCG

                                              [-1]
                                              9.3e-06
     GGGG                                     CCCCTGCCCCTGCCCCTGCCCCTGCCCCT
      +++                                     + ++ + + + ++ +++ ++   +++ ++
601  CGGGTGCTGCTGTACGCCCTCCCCTCCGCCTTCAACACCCGCGCCGGTCGCCGCACCTTCCAGCGCCGCTGCTGC

                                                                             [-1
                                                                             1.9
                                                                             CCC
                                                                             + +
676  TCCGGCCGGCCGCGCCATCTGGCGCCAGCATCCCTTGCTGACGTGTCAGGCGGATCGCGTCTGCCGCCTCCGCGC

     ]                                                          [-1]
     e-05                                                       3.5e-10
     CTGCCCCTGCCCCTGCCCCTGCCCCT                                 CCCCTGCCCCTGCCCC
     + ++ +++   ++ +++ +++++  +                                 ++++ +++++ + +++
751  CGGCGCCTTGGCCCGCCGCTGCCAGTGCCTGCCACCGCGCCGGGTGCCTCTGCCTAGCGCCCCAGCCCCAGACCC

                                                     [-1]
                                                     8.2e-06
     TGCCCCTGCCCCT                                   CCCCTGCCCCTGCCCCTGCCCCTGCCC
     ++++++  +++++                                   +++  +++++ ++++ +++ +  +
826  TGCCCCGACCCCTGCTTGGTTTGGTCTAGTTTGGGCTGGTACTTACAACCCTGGCCCCAGCCCTTGCGCTGGTGG

     
     
     CT
     +
901  CGGCGGCGCGGCTGGGTGTGCTGGTCAGCGGCCCTGGAGAAGGCCGCACTTGCAGCCGGTGCGAACGCCACGGCT

               [+1]
               6.5e-06
               AGGGGCAGGGGCAGGGGCAGGGGCAGGGG
                 + ++ + +++ ++++  + +++ ++++
976  ACTGCCACTTCCGAGCTGTGGCCGGGGTCGAGGCCGGGGTTCGGGCCTGCCGCTGACGCCGCAGCAGCTGGTGCC

                        [-1]
                        2.0e-05
                        CCCCTGCCCCTGCCCCTGCCCCTGCCCCT
                        ++  ++++++   +++  +++ + + +++
1126 CAGAACCCGAAGTCGACCCCCTGTGCCCCGCGCCCATCCCATACTCCTAGTAAAAGCCTCATGTGATTATG


Cre03.g177700.v5.5
  PromoterCoords:4691535 - 4693034 Strand:+ GeneCoords:4693035 - 4696776 
  Trimmed if gene in upstream region
  LENGTH = 722  COMBINED P-VALUE = 9.76e-07  E-VALUE =    0.017
  DIAGRAM: 222-[-1]-59-[+1]-383

                                                                             [-1
                                                                             4.4
                                                                             CCC
                                                                             +
151  CACACTCGCCGTCGAGCCCTCCCCCGTAGCCTGCCAGCCAACCCCACCCAATTTCCCAAGTTGGACAGGTCACAT

     ]
     e-05
     CTGCCCCTGCCCCTGCCCCTGCCCCT
       +++  ++  + + +++ ++  + +
226  GCGCCAGTGGACGTTCCCATGTGCGTGGTCCTTTGAGGACAACACCGCGTGAGCAAAACATTTGGCGCGCTAGAC

               [+1]
               7.0e-10
               AGGGGCAGGGGCAGGGGCAGGGGCAGGGG
               +++ +++++ ++++ ++++ +++++ + +
301  GCTCTGACAAAGGAGCAGGAGCAGTGGCAAGGGCACGAGCACACGGTATACGATGCAACGGATATGGCGCTCGGT


Cre12.g494800.v5.5
  PromoterCoords:697182 - 698681 Strand:- GeneCoords:695826 - 697181 Trimmed if 
  gene in upstream region
  LENGTH = 46  COMBINED P-VALUE = 9.95e-07  E-VALUE =    0.017
  DIAGRAM: 16-[+1]-1

                     [+1]
                     2.8e-08
                     AGGGGCAGGGGCAGGGGCAGGGGCAGGGG
                     + +++ ++++++ ++++ +++++  +  +
1    TCAACCGCATCTTCGAAAGGGAAGGGGCTGGGGAAGGGGTGGAAGA


Cre05.g237950.v5.5
  PromoterCoords:2875020 - 2876519 Strand:+ GeneCoords:2876520 - 2884948 
  Trimmed if gene in upstream region
  LENGTH = 1500  COMBINED P-VALUE = 1.08e-06  E-VALUE =    0.019
  DIAGRAM: 105-[+1]-1183-[+1]-55-[-1]-70

                                   [+1]
                                   1.1e-05
                                   AGGGGCAGGGGCAGGGGCAGGGGCAGGGG
                                   +  ++ ++++    ++    ++++ +  +
76   CTGTTTCTAAGAGGAAGATTACTGGGAGCAAAAGGAAGGGAGGCGGAGGAGGGCTGTAGCAGGATATTCGGCAAA

                                               [+1]
                                               8.9e-05
                                               AGGGGCAGGGGCAGGGGCAGGGGCAGGGG
                                                +   + + + +    +++  ++++ + +
1276 AGCAGGCGCTCTTTCGCTGCAGCGCGGCCGCATTGATGCCCCCGAAACCGTGACGTTCGCAACGGCACGTGTGAC

                                                        [-1]
                                                        3.7e-10
                                                        CCCCTGCCCCTGCCCCTGCCCCTG
                                                        + +++++  ++++ ++ +++  ++
1351 GACACTGATGGTTCTGCCATGCTTCAGATGCAATTTCTACAGGACAGAAACCACCTGCAGCTGCGCCCGCCTGTG

     
     
     CCCCT
     ++ ++
1426 CCACTTCGCTGGCCCGCATGTCCATATCTTGTTTGTGGACGACGCTTTCACTTTCACAGGAGCCAAGGACACGTT


Cre17.g705100.v5.5
  PromoterCoords:1224718 - 1226217 Strand:+ GeneCoords:1226218 - 1228605 
  Trimmed if gene in upstream region
  LENGTH = 1500  COMBINED P-VALUE = 1.12e-06  E-VALUE =     0.02
  DIAGRAM: 372-[+1]-123-[+1]-17-[+1]-226-[+1]-24-[+1]-21-[+1]-543

                                                                             [+1
                                                                             2.3
                                                                             AGG
                                                                              +
301  GGAGCCGGTACTCGGGCCAACTTGGCGTGAGTTTACAACCCCGATATCTCGCTCGCTCGAGGCGGTACGTAGTGA

     ]
     e-05
     GGCAGGGGCAGGGGCAGGGGCAGGGG
      + ++++ ++ ++   + +++ +  +
376  AGAAGGGACATGGTGCGCGGCTGATGACACTATGCATGTGGACCCGCGGCGACGGGGCTGCGCGGTGATGACGGC

                                                                               [
                                                                               3
                                                                               A
                                                                               +
451  GACACACGCCAGCACACGGGATAGCGTGACAGGCGTTGGGTACAGCGCCGCCGTCGCCCAGCGTGACAATCAGCA

     +1]                                          [+1]
     .8e-10                                       3.8e-07
     GGGGCAGGGGCAGGGGCAGGGGCAGGGG                 AGGGGCAGGGGCAGGGGCAGGGGCAGGGG
     ++ +++++ +++++  ++++ +++++ +                 ++ ++  + +++ + ++  + +++ + ++
526  GGTGCAGGTGCAGGTTCAGGTGCAGGCGGCAGTGGGGGCGGCATAAGAGGAGGTGGCGGTGGAGGCGGCGGAGGG

     [+1]                                                 [+1]
     3.0e-06                                              2.4e-05
     AGGGGCAGGGGCAGGGGCAGGGGCAGGGG                        AGGGGCAGGGGCAGGGGCAGGG
     ++ ++  + +++      + ++++++ ++                         +  ++ +     ++++ +++
826  AGAGGAGGAGGCGCACCGAAGGGCAGTGGCGATGACGGCGGTGAACCTGCTGGCGATGCGGACTGCGGGGGAGGT

                                 [+1]
                                 9.3e-06
     GCAGGGG                     AGGGGCAGGGGCAGGGGCAGGGGCAGGGG
     + +++ +                     ++ +++++  ++++ +++ +  ++++ +
901  GGAGGAGGGCGCAGGCGCACGCCCGGCGAGCGGCAGTAGCAGAGGCGGCCGCAGCGAGCGGCTGCCGACGGCCCT


Cre14.g631575.v5.5
  PromoterCoords:3680189 - 3681688 Strand:- GeneCoords:3676063 - 3680188 
  Trimmed if gene in upstream region
  LENGTH = 360  COMBINED P-VALUE = 1.72e-06  E-VALUE =     0.03
  DIAGRAM: 104-[-1]-77-[+1]-121

                                  [-1]
                                  2.1e-06
                                  CCCCTGCCCCTGCCCCTGCCCCTGCCCCT
                                  ++ ++++++++  ++  ++  ++     +
76   TGCTAACATGCTCCCTCTCTGCCGCCCCCCCTCTGCCCCTCTCCTGGCAGCTTAGTGTAGGAGCAGTGCAAGGTT

                                                                 [+1]
                                                                 2.6e-09
                                                                 AGGGGCAGGGGCAGG
                                                                 +++++ +++++   +
151  GTCTTATGCCCAAGGTCCGGCTGTGCCAGGAGCAGCTGGGAGAAAGGAGGGAAACGTGGGAGGGGAAGGGGGGAG

     
     
     GGCAGGGGCAGGGG
      +   +++  ++++
226  TGGCAGGGGTGGGGAGTGACCAGGGTGGATGGCGGGGATTTGCATGGCGCCGCTGGCGACATTCTAGCTCAGGCG


Cre14.g631600.v5.5
  PromoterCoords:3679049 - 3680548 Strand:+ GeneCoords:3680549 - 3683659 
  Trimmed if gene in upstream region
  LENGTH = 360  COMBINED P-VALUE = 1.72e-06  E-VALUE =     0.03
  DIAGRAM: 121-[-1]-77-[+1]-104

                                                   [-1]
                                                   2.6e-09
                                                   CCCCTGCCCCTGCCCCTGCCCCTGCCCCT
                                                   ++++  +++   + +   +++++ +++++
76   GTCGCCAGCGGCGCCATGCAAATCCCCGCCATCCACCCTGGTCACTCCCCACCCCTGCCACTCCCCCCTTCCCCT

       [+1]
       2.1e-06
       AGGGGCAGGGGCAGGGGCAGGGGCAGGGG
       +     ++  ++  ++  ++++++++ ++
226  CTACACTAAGCTGCCAGGAGAGGGGCAGAGGGGGGGCGGCAGAGAGGGAGCATGTTAGCATGTCCCAACTGCTCT


Cre04.g223200.v5.5
  PromoterCoords:2676683 - 2678182 Strand:+ GeneCoords:2678183 - 2684334 
  Trimmed if gene in upstream region
  LENGTH = 1500  COMBINED P-VALUE = 1.75e-06  E-VALUE =    0.031
  DIAGRAM: 481-[-1]-35-[+1]-52-[+1]-245-[+1]-195-[+1]-87-[+1]-121-[+1]-4-[+1]-48

                                    [-1]
                                    6.5e-06
                                    CCCCTGCCCCTGCCCCTGCCCCTGCCCCT
                                    + + ++ ++ +++++   +++    + +
451  GCTTTGAAGGCGGCGCCGCGCTGTCCTCCTCCACGTGGCCTTGCCCGCCCCCTCTGCTCCGAACATGCGCGCCGC

                         [+1]
                         1.5e-05
                         AGGGGCAGGGGCAGGGGCAGGGGCAGGGG
                          +++ +++ ++++ ++  ++  +     +
526  CACTGCCGCTGGGCGTGTGATGGGACAGTGGCAAGGCAAGTTGAGAAAGTCCCGTAGGGCGTAGCTGATTCCCAG

                               [+1]
                               3.4e-05
                               AGGGGCAGGGGCAGGGGCAGGGGCAGGGG
                               ++ +++++++  ++ +   + +++ ++
601  AACCCAACAAATGGCATACAATTGGCAGCGGCAGGGCAAGAGTGCGCGGCTGGTCGAACGCCGGAGTTACTGTAC

     [+1]
     7.2e-06
     AGGGGCAGGGGCAGGGGCAGGGGCAGGGG
      + + +++ +      +++++++++  +
901  GGCGACAGTGTGGCAAGCAGGGGCACAGACAGGGCGAGGCAAGGCAGGAGAGGGCGCCCGATTGTACGGATGAGT

                                                                               [
                                                                               8
                                                                               A
     
1051 AGCCGTGGCTGATGTTCGGGGCAGAGCTGTGTCGCGCGCCCTAAGGACCGAGTGCGGTTAGCGGAATGTTTGCTG

     +1]
     .7e-05
     GGGGCAGGGGCAGGGGCAGGGGCAGGGG
       + +  + ++ ++ ++ ++ ++ ++ +
1126 CCGTCGCGCGCTGGAGCTGGTGCTGGCGTGGGGATTTTGTAGACAGCGATAAGATGGGCAGAAGAACTCATGAAG

                                             [+1]
                                             3.6e-06
                                             AGGGGCAGGGGCAGGGGCAGGGGCAGGGG
                                             +++ + +  ++++ ++ +++  ++++  +
1201 AGCTGACCGGTGAGACGGCGGGCGCAACTGGCGAGTGGCGAGGCGGACAGGCACGGTCAGTAGCAGCTGGGCCTA

                                             [+1]                             [+
                                             5.9e-10                          5.
                                             AGGGGCAGGGGCAGGGGCAGGGGCAGGGG    AG
                                             + +++++++++ + +++ +++++ + +++     +
1351 TATAGAAGACAGCGGCTGCAAAGGATGTAGAGGGGTAGAAACGGGCAGGGGAAAGGGGAGGGGGAAGGGGATTTG

     1]
     8e-06
     GGGCAGGGGCAGGGGCAGGGGCAGGGG
     +++  ++++   ++++++++   ++ +
1426 GGGGGGGGGGGCGGGCAGGGAGTGGCGTGTCGCGAGCACCCGACTTAACGCGGTGGCTATCCCATGAGGTATAAG


Cre16.g685050.v5.5
  PromoterCoords:4993800 - 4995299 Strand:- GeneCoords:4990180 - 4993799 
  Trimmed if gene in upstream region
  LENGTH = 1114  COMBINED P-VALUE = 1.99e-06  E-VALUE =    0.035
  DIAGRAM: 58-[-1]-203-[+1]-344-[+1]-422

                                                               [-1]
                                                               9.1e-10
                                                               CCCCTGCCCCTGCCCCT
                                                                +++ +++++++++ ++
1    CGCAGCCGCTGCCGCCGGCTGGCGAGAAGGACCCGACGGCATTCAGGGGCTCCACTATGCCCCGCCCCTGCCTCT

     
     
     GCCCCTGCCCCT
     +++  +++ +++
76   GCCTGTGCTCCTTGGTTTGCTTTAGTTAGGAGTGGTATTCACAACCCCCCCTTGGGCTGGTATCTACAACCCCCC

                                                                      [+1]
                                                                      3.1e-05
                                                                      AGGGGCAGGG
                                                                       + + ++++
226  CGGAAATGCCCAATCTTTCAGGCCCTCTGCATTAGGGTCCGTTGCTTGCCGCTCCCCCTAGGTTGCGTGACAGGC

     
     
     GCAGGGGCAGGGGCAGGGG
     ++  + +  ++    ++++
301  GCGCGTGTTGGATTTGGGGGGTCTGGGGGCCTTGCCCGGTTGCCCCCGAAGACCGGCGGTAGTTTCCGACCTCTA

                                                                    [+1]
                                                                    1.0e-05
                                                                    AGGGGCAGGGGC
                                                                     + +   + ++
601  GCCTTTAGGAGAGGTTTGGGGGGCAGAGCCCCCTCCCGAACGCTAAGAATTAGGTGCCGTGGGCGAGAACGTGGT

     
     
     AGGGGCAGGGGCAGGGG
       ++ +++ +++   ++
676  TAGGCCAGCGGCGCCGGCCTAGTCCTGGAGTATGCAAGCCCTGCCGAGCGGTAACGGTTGTGCAGCCCCGCACGT


Cre16.g688633.v5.5
  PromoterCoords:3671345 - 3672844 Strand:- GeneCoords:3668680 - 3671344 
  Trimmed if gene in upstream region
  LENGTH = 1500  COMBINED P-VALUE = 2.07e-06  E-VALUE =    0.036
  DIAGRAM: 86-[-1]-3-[-1]-171-[-1]-28-[-1]-1096

                [-1]                            [-1]
                2.8e-05                         3.2e-05
                CCCCTGCCCCTGCCCCTGCCCCTGCCCCT   CCCCTGCCCCTGCCCCTGCCCCTGCCCCT
                ++++  + +   + ++  + ++++ ++     ++ +  + +++ +++++ +  +  ++++
76   TGGCCATCTGCCCCCACCTCTACCACCAACACCTGGCCGCCGACCTCAACGCCTCCCCCTTCTACACCCCCATTT

                       [-1]
                       7.0e-10
                       CCCCTGCCCCTGCCCCTGCCCCTGCCCCT
                       + +++ ++++ ++ ++  + ++++++++
301  CGTCAGGGTGTCGGGGTGCTCCTCCCCCAGCTCCGCCACCTGCCCCGCCAGCGCCTGCCGGTACAGCCGCTCAGC

     [-1]
     9.1e-05
     CCCCTGCCCCTGCCCCTGCCCCTGCCCCT
     + +   +  +++++ + +++    + +++
376  CTCTGCCAGCTGCCGCCGCCGGGCCGCCTGAGTGCAGTCAGCATGCGTGCATGCGTGCATGTGTGCATGTGAACA


Cre02.g074200.v5.5
  PromoterCoords:130026 - 131525 Strand:- GeneCoords:126911 - 130025 Trimmed if 
  gene in upstream region
  LENGTH = 548  COMBINED P-VALUE = 2.09e-06  E-VALUE =    0.037
  DIAGRAM: 79-[+1]-2-[-1]-201-[+1]-179

         [+1]                           [-1]
         2.2e-06                        5.8e-05
         AGGGGCAGGGGCAGGGGCAGGGGCAGGGG  CCCCTGCCCCTGCCCCTGCCCCTGCCCCT
           +++     ++++++++++++++  +++  +++ + ++ +  +  +++++     ++
76   TCAGCAGGGACTCAGCAGGGGCAGGGGCGTGGGCCCCCGTACCGCACCAGCTGCCTGCCGCCGCCAGCCAGCACG

                                             [+1]
                                             2.0e-09
                                             AGGGGCAGGGGCAGGGGCAGGGGCAGGGG
                                             ++++ +++++ +++++ ++++++    ++
301  TTGGCACGCACTCGAGGTCTGGCAGGAAAGCATGGGGGTCAGGGACAGGGACAGGGACAGGGGGTCAGGAGGCGC


Cre03.g144124.v5.5
  PromoterCoords:145986 - 147485 Strand:+ GeneCoords:147486 - 151117 Trimmed if 
  gene in upstream region
  LENGTH = 48  COMBINED P-VALUE = 2.22e-06  E-VALUE =    0.039
  DIAGRAM: 6-[-1]-13

           [-1]
           5.5e-08
           CCCCTGCCCCTGCCCCTGCCCCTGCCCCT
           ++++ ++++     +  ++ + ++ ++++
1    CCTACACCCCAGCCCGACGTCTCGCACGTGGCCCTTTCCGTCACTCGG


Cre07.g344172.v5.5
  PromoterCoords:4613883 - 4615382 Strand:- GeneCoords:4611417 - 4613882 
  Trimmed if gene in upstream region
  LENGTH = 578  COMBINED P-VALUE = 2.35e-06  E-VALUE =    0.041
  DIAGRAM: 169-[-1]-202-[+1]-65-[+1]-55

                        [-1]
                        2.1e-09
                        CCCCTGCCCCTGCCCCTGCCCCTGCCCCT
                        + +++++  ++ + +++ +    + +++
151  TGGACGTTGGCATGTAGAGCTCCTGCAGCTCCTCCTCCAAGCGTCCCGCCCAGGCGCCCACTTCTTTGACCAGGC

                              [+1]
                              4.7e-06
                              AGGGGCAGGGGCAGGGGCAGGGGCAGGGG
                               ++++    +   ++   + + ++  +++
376  CAGTCGGGGAGGCGCTATGAGGTAGCGGGGAGCAGCAGGGTTGAAGTGCGCGGGGGTGCTAGCTTTGGTGTGCTG

                                                 [+1]
                                                 1.1e-06
                                                 AGGGGCAGGGGCAGGGGCAGGGGCAGGGG
                                                  + +++ + ++   +++  ++++ + + +
451  GTATCCTGCGATGCGTGTGTTGCGGCAGATTGTGAGAGTAAAGGCGCGGCGGTGGAGCGGGGTGGGGGACGTGGA


Cre16.g674602.v5.5
  PromoterCoords:6293736 - 6295235 Strand:- GeneCoords:6292279 - 6293735 
  Trimmed if gene in upstream region
  LENGTH = 240  COMBINED P-VALUE = 2.39e-06  E-VALUE =    0.042
  DIAGRAM: 125-[+1]-86

                                                       [+1]
                                                       5.6e-09
                                                       AGGGGCAGGGGCAGGGGCAGGGGCA
                                                       ++ ++ ++++   +++++ ++++
76   ACAAGATATGGGCAGGCGGCGTTGTCCTGCTGTCCCGTGGAGAACAAAACAGAGGAAGGGTGGGGGGCCGGGGGG

     
     
     GGGG
     ++++
151  GGGGGGGCGAGGCCGTCGCCGAGCTGGCACCTCCCGCCAAAGTTCGCAACTGTGCATTTCTGCATACATCAACGA


Cre01.g046950.v5.5
  PromoterCoords:6566326 - 6567825 Strand:+ GeneCoords:6567826 - 6569307 
  Trimmed if gene in upstream region
  LENGTH = 1500  COMBINED P-VALUE = 2.79e-06  E-VALUE =    0.049
  DIAGRAM: 77-[-1]-117-[+1]-228-[+1]-188-[-1]-127-[+1]-191-[-1]-43-[-1]-12-[-1]-3-[-1]-253

       [-1]
       6.2e-05
       CCCCTGCCCCTGCCCCTGCCCCTGCCCCT
       + ++ +++++  +   ++++ + ++   +
76   CCCACCCGCCCCCCCTGGTGCCGCCGCGGATTAATGTGGTGGCACCCGTGGGCGCTGCGGCGTGCGTGGTTGTCT

                                                                              [+
                                                                              8.
                                                                              AG
                                                                              +
151  GGACTCTGCTGCTATCAGGCACTTCATACATGCGACACACCCAGTACTGGCAGCACTTTCGGCCACTAGTGCAAC

     1]
     4e-05
     GGGCAGGGGCAGGGGCAGGGGCAGGGG
         +   +   ++++ +++++ ++
226  CTCAACACGGGCGGGCTGGGGCGGGCACGGCGGACTTGGTGGGGTTATCGGGAGCTGCGAGGCCGGAGGTAGGAG

                                   [+1]
                                   1.4e-05
                                   AGGGGCAGGGGCAGGGGCAGGGGCAGGGG
                                   + +++  + +    +++++  ++  ++++
451  GGTGGTGTGTGCACGGGGGCCCGCGCGTATATGGGAGGTGCGGCGGGCACTGGGTGGGGTGGAACAAAGCATGAG

                           [-1]
                           1.0e-05
                           CCCCTGCCCCTGCCCCTGCCCCTGCCCCT
                           + + ++++   +++++ +++++  ++
676  TACACGCACACACACACACCCACTCATGCCGACGCCCCCGCCCCCACCTTGACTCGCTCCATGGCGTCGCACTCG

                                 [+1]
                                 9.5e-10
                                 AGGGGCAGGGGCAGGGGCAGGGGCAGGGG
                                 +++++++ +++  ++++++ ++++ ++ +
826  GCCCTATCCCGAGCGCTGGGGCGAGGGTAGGGGCAAGGGGTGGGGCACGGGCGGGAGCGGACGCGGGTGGCGGGC

                            [-1]
                            5.3e-05
                            CCCCTGCCCCTGCCCCTGCCCCTGCCCCT
                            + ++ ++  + ++ ++ +++ + ++  +
1051 GTCACCGTCACCGTCATCACACGCGCCCGCAACCGCTCCCGCCGCCGCGTCCGGCGCTAAGCCCGCTCTCGGAGC

                         [-1]                                     [-1]
                         2.6e-05                                  6.8e-07
                         CCCCTGCCCCTGCCCCTGCCCCTGCCCCT            CCCCTGCCCCTGCC
                         + ++ +++ + ++++ ++   ++ ++ +             ++ +  ++ ++ ++
1126 CGCGCCCAGCACACGGCGCCCGCCAGCCGCCGCCCTTGTGGCTCCCTCATGGATCCCGCAGCCTCCCCCGCTACC

                       [-1]
                       9.1e-05
     CCTGCCCCTGCCCCT   CCCCTGCCCCTGCCCCTGCCCCTGCCCCT
     ++ ++ ++ +++++    ++++  +  +  + +  +++   +++
1201 CCAGCGCCCGCCCCGGGGCCCCCCCGGCACCACTCGCCTGGGCCATCTCGTTGCGCTCCTGTTCGGAGGCCGGCA


Cre14.g630150.v5.5
  PromoterCoords:3371615 - 3373114 Strand:- GeneCoords:3358959 - 3371614 
  Trimmed if gene in upstream region
  LENGTH = 284  COMBINED P-VALUE = 2.80e-06  E-VALUE =    0.049
  DIAGRAM: 128-[+1]-6-[+1]-92

                                                          [+1]
                                                          9.8e-05
                                                          AGGGGCAGGGGCAGGGGCAGGG
                                                          + +     + ++  +   +++
76   GGTGCCTGAGCTGCCCGGAGACAGTGCGACTTGCGCAAAGCAGCCATCCAGTCAAGAAATTGTGCGCGTCGAGGT

                  [+1]
                  5.5e-09
     GCAGGGG      AGGGGCAGGGGCAGGGGCAGGGGCAGGGG
     ++ ++           ++ +++++ +++++ +++++  ++++
151  GCGGGTTTTGCGAGCTGGAAGGGGGAGGGGGAGGGGGGGGGGCATGGCCGCAGCTTGGCACACATGATGGACCTG

********************************************************************************


CPU: noble-meme.grid.gs.washington.edu
Time 0.667 secs.

mast -oc . -nostatus -minseqs 17568 -remcorr -ev 0.05 motifs.meme CRE_v5.6_promoters_1500bp.fasta
