# Supplementary material for: From Feasting to Fasting: The Arginine Pathway as a Metabolic Switch in Nitrogen-Deprived Chlamydomonas reinhardtii
Source: Cells. 2023 May 13;12(10):1379. doi: 10.3390/cells12101379 (PMC10216424; doi:10.3390/cells12101379)
Supplement: Supplementary file 1 [file cells-12-01379-s001.zip › Suppl. Material S14.txt]

M2 MAST: M2 = identified in gene promoters from Arg metabolism-related genes encoding upregulated proteins


********************************************************************************
MAST - Motif Alignment and Search Tool
********************************************************************************
	MAST version 5.5.0 (Release date: Wed Sep 7 14:18:26 2022 -0700)

	For further information on how to interpret these results please access https://meme-suite.org/meme.
	To get a copy of the MAST software please access https://meme-suite.org.
********************************************************************************


********************************************************************************
REFERENCE
********************************************************************************
	If you use this program in your research, please cite:

	Timothy L. Bailey and Michael Gribskov,
	"Combining evidence using p-values: application to sequence homology
	searches", Bioinformatics, 14(48-54), 1998.
********************************************************************************


********************************************************************************
DATABASE AND MOTIFS
********************************************************************************
	DATABASE CRE_v5.6_promoters_1500bp.fasta (nucleotide)
	Last updated on Sun Jan 29 18:06:50 2023
	Database contains 17568 sequences, 7242088 residues

	Scores for positive and reverse complement strands are combined.

	MOTIFS motifs.meme (nucleotide)
	MOTIF ID                    ALT ID WIDTH BEST POSSIBLE MATCH
	----- --------------------- ------ ----- -------------------
	    1 GTGTGTGTGTGTGTRTGTGTG MEME-2    21 GTGTGTGTGTGTGTGTGTGTG

	Random model letter frequencies (from non-redundant database):
	A 0.274 C 0.225 G 0.225 T 0.274 
********************************************************************************


********************************************************************************
SECTION I: HIGH-SCORING SEQUENCES
********************************************************************************
	- Each of the following 321 sequences has E-value less than 0.05.
	- The E-value of a sequence is the expected number of sequences
	  in a random database of the same size that would match the motifs as
	  well as the sequence does and is equal to the combined p-value of the
	  sequence times the number of sequences in the database.
	- The combined p-value of a sequence measures the strength of the
	  match of the sequence to all the motifs and is calculated by
	    o finding the score of the single best match of each motif
	      to the sequence (best matches may overlap),
	    o calculating the sequence p-value of each score,
	    o forming the product of the p-values,
	    o taking the p-value of the product.
	- The sequence p-value of a score is defined as the
	  probability of a random sequence of the same length containing
	  some match with as good or better a score.
	- The score for the match of a position in a sequence to a motif
	  is computed by by summing the appropriate entry from each column of
	  the position-dependent scoring matrix that represents the motif.
	- Sequences shorter than one or more of the motifs are skipped.
	- The table is sorted by increasing E-value.
********************************************************************************

SEQUENCE NAME                      DESCRIPTION                   E-VALUE  LENGTH
-------------                      -----------                   -------- ------
Cre01.g009000.v5.5                 PromoterCoords:1700626 - 1...    2e-07     51
Cre07.g341050.v5.5                 PromoterCoords:4385885 - 4...  4.6e-07     92
Cre03.g213649.v5.5                 PromoterCoords:9219387 - 9...  5.1e-07    100
Cre09.g416583.v5.5                 PromoterCoords:7826852 - 7...  6.7e-07    124
Cre01.g050900.v5.5                 PromoterCoords:7050826 - 7...  7.5e-07    138
Cre14.g612567.v5.5                 PromoterCoords:688346 - 68...  7.7e-07    140
Cre17.g726526.v5.5                 PromoterCoords:3649681 - 3...  7.9e-07    144
Cre01.g027550.v5.5                 PromoterCoords:4171524 - 4...  7.9e-07    144
Cre17.g747047.v5.5                 PromoterCoords:7077536 - 7...    1e-06    184
Cre02.g127237.v5.5                 PromoterCoords:6969092 - 6...    1e-06    184
Cre03.g146427.v5.5                 PromoterCoords:812574 - 81...  1.1e-06    188
Cre11.g467775.v5.5                 PromoterCoords:1669401 - 1...  1.2e-06    214
Cre11.g467764.v5.5                 PromoterCoords:1606491 - 1...  1.5e-06    248
Cre16.g672833.v5.5                 PromoterCoords:6735328 - 6...  1.5e-06    248
Cre09.g390400.v5.5                 PromoterCoords:2602190 - 2...  1.6e-06    264
Cre17.g747097.v5.5                 PromoterCoords:7079456 - 7...  1.7e-06    282
Cre02.g085400.v5.5                 PromoterCoords:1641599 - 1...  1.8e-06    298
Cre16.g669125.v5.5                 PromoterCoords:4138026 - 4...  1.9e-06    310
Cre03.g160700.v5.5                 PromoterCoords:2614978 - 2...  2.5e-06    405
Cre02.g144050.v5.5                 PromoterCoords:7483761 - 7...  2.5e-06    408
Cre09.g390504.v5.5                 PromoterCoords:3654334 - 3...  2.5e-06    414
Cre26.g756597.v5.5                 PromoterCoords:1526 - 3025...  3.1e-06    498
Cre09.g399400.v5.5                 PromoterCoords:1269210 - 1...  3.3e-06    538
Cre07.g333900.v5.5                 PromoterCoords:3218474 - 3...  3.6e-06    580
Cre07.g333950.v5.5                 PromoterCoords:3217554 - 3...  3.6e-06    580
Cre04.g222200.v5.5                 PromoterCoords:2532773 - 2...  3.7e-06    594
Cre09.g390467.v5.5                 PromoterCoords:3652223 - 3...  3.8e-06    615
Cre02.g111014.v5.5                 PromoterCoords:5818548 - 5...  3.8e-06    618
Cre13.g567400.v5.5                 PromoterCoords:864568 - 86...    4e-06    644
Cre03.g162333.v5.5                 PromoterCoords:2811341 - 2...  4.1e-06    660
Cre03.g162300.v5.5                 PromoterCoords:2812181 - 2...  4.1e-06    660
Cre09.g410800.v5.5                 PromoterCoords:6990590 - 6...  4.3e-06    697
Cre06.g296050.v5.5                 PromoterCoords:6917027 - 6...  4.4e-06    328
Cre01.g003751.v5.5                 PromoterCoords:708319 - 70...  4.5e-06    731
Cre18.g748647.v5.5                 PromoterCoords:94576 - 960...  4.7e-06    750
Cre18.g748697.v5.5                 PromoterCoords:93826 - 953...  4.7e-06    750
Cre07.g346150.v5.5                 PromoterCoords:4882926 - 4...  4.7e-06    760
Cre07.g346200.v5.5                 PromoterCoords:4882186 - 4...  4.7e-06    760
Cre09.g410150.v5.5                 PromoterCoords:6884595 - 6...  4.8e-06    768
Cre02.g081950.v5.5                 PromoterCoords:1196817 - 1...  4.9e-06    784
Cre09.g393650.v5.5                 PromoterCoords:2109976 - 2...  4.9e-06    793
Cre02.g142566.v5.5                 PromoterCoords:8832089 - 8...    5e-06    804
Cre10.g459151.v5.5                 PromoterCoords:5500627 - 5...  5.2e-06    840
Cre10.g459100.v5.5                 PromoterCoords:5501287 - 5...  5.2e-06    840
Cre16.g662052.v5.5                 PromoterCoords:2661075 - 2...  5.5e-06    877
Cre01.g027600.v5.5                 PromoterCoords:4170903 - 4...  5.5e-06    879
Cre14.g629200.v5.5                 PromoterCoords:3221823 - 3...  5.5e-06    885
Cre17.g699250.v5.5                 PromoterCoords:488668 - 49...  5.6e-06    890
Cre16.g691950.v5.5                 PromoterCoords:632429 - 63...  5.6e-06    900
Cre16.g692003.v5.5                 PromoterCoords:633029 - 63...  5.6e-06    900
Cre16.g693250.v5.5                 PromoterCoords:421363 - 42...  5.7e-06    912
Cre06.g267450.v5.5                 PromoterCoords:2345162 - 2...  5.8e-06    921
Cre09.g386700.v5.5                 PromoterCoords:126094 - 12...  5.8e-06    926
Cre06.g250276.v5.5                 PromoterCoords:156506 - 15...    6e-06    960
Cre06.g250250.v5.5                 PromoterCoords:157046 - 15...    6e-06    960
Cre09.g386500.v5.5                 PromoterCoords:95096 - 965...  6.1e-06    978
Cre07.g339950.v5.5                 PromoterCoords:4009946 - 4...  6.1e-06    980
Cre07.g339926.v5.5                 PromoterCoords:4010466 - 4...  6.1e-06    980
Cre13.g604400.v5.5                 PromoterCoords:4680605 - 4...  6.2e-06    990
Cre13.g604450.v5.5                 PromoterCoords:4680095 - 4...  6.2e-06    990
Cre03.g165976.v5.5                 PromoterCoords:3285837 - 3...  6.2e-06    991
Cre06.g267650.v5.5                 PromoterCoords:2363505 - 2...  6.3e-06   1001
Cre03.g198200.v5.5                 PromoterCoords:6756596 - 6...  6.5e-06   1029
Cre03.g157900.v5.5                 PromoterCoords:2260140 - 2...  6.5e-06   1040
Cre03.g157850.v5.5                 PromoterCoords:2260600 - 2...  6.5e-06   1040
Cre09.g387200.v5.5                 PromoterCoords:3065786 - 3...  6.5e-06   1044
Cre12.g526068.v5.5                 PromoterCoords:5013946 - 5...  6.7e-06   1060
Cre12.g526201.v5.5                 PromoterCoords:5013506 - 5...  6.7e-06   1060
Cre09.g399908.v5.5                 PromoterCoords:1182046 - 1...  6.7e-06   1066
Cre09.g399909.v5.5                 PromoterCoords:1181612 - 1...  6.7e-06   1066
Cre12.g555803.v5.5                 PromoterCoords:9683818 - 9...  6.7e-06   1066
Cre12.g541851.v5.5                 PromoterCoords:9202879 - 9...  6.7e-06   1072
Cre12.g541850.v5.5                 PromoterCoords:9203307 - 9...  6.7e-06   1072
Cre04.g223050.v5.5                 PromoterCoords:2661033 - 2...  6.9e-06   1092
Cre09.g396650.v5.5                 PromoterCoords:1739847 - 1...    7e-06   1110
Cre06.g250567.v5.5                 PromoterCoords:227295 - 22...  7.1e-06   1124
Cre14.g610450.v5.5                 PromoterCoords:372732 - 37...  7.2e-06   1143
Cre05.g238364.v5.5                 PromoterCoords:2988695 - 2...  7.3e-06   1158
Cre17.g735400.v5.5                 PromoterCoords:5152910 - 5...  7.3e-06   1164
Cre17.g735375.v5.5                 PromoterCoords:5153246 - 5...  7.3e-06   1164
Cre09.g408400.v5.5                 PromoterCoords:6597908 - 6...  7.4e-06   1184
Cre12.g551503.v5.5                 PromoterCoords:8112556 - 8...  7.5e-06   1185
Cre12.g492600.v5.5                 PromoterCoords:587927 - 58...  7.5e-06   1190
Cre12.g492550.v5.5                 PromoterCoords:587617 - 58...  7.5e-06   1190
Cre17.g706400.v5.5                 PromoterCoords:1402311 - 1...  7.5e-06   1194
Cre18.g748597.v5.5                 PromoterCoords:91486 - 929...  7.6e-06   1204
Cre07.g325718.v5.5                 PromoterCoords:1747992 - 1...  7.7e-06   1228
Cre10.g435100.v5.5                 PromoterCoords:2363813 - 2...  7.8e-06   1238
Cre01.g008402.v5.5                 PromoterCoords:1596846 - 1...  7.9e-06   1248
Cre13.g565280.v5.5                 PromoterCoords:541203 - 54...  7.9e-06   1256
Cre03.g154800.v5.5                 PromoterCoords:1862762 - 1...  7.9e-06   1258
Cre02.g111526.v5.5                 PromoterCoords:5901920 - 5...  7.9e-06   1260
Cre02.g111500.v5.5                 PromoterCoords:5902160 - 5...  7.9e-06   1260
Cre01.g001600.v5.5                 PromoterCoords:243602 - 24...    8e-06   1277
Cre12.g515500.v5.5                 PromoterCoords:3865944 - 3...  8.1e-06   1284
Cre09.g397700.v5.5                 PromoterCoords:1549612 - 1...  8.2e-06   1298
Cre10.g431900.v5.5                 PromoterCoords:1900177 - 1...  8.2e-06   1300
Cre10.g431850.v5.5                 PromoterCoords:1900377 - 1...  8.2e-06   1300
Cre09.g413250.v5.5                 PromoterCoords:7407486 - 7...  8.3e-06   1320
Cre09.g413200.v5.5                 PromoterCoords:7407666 - 7...  8.3e-06   1320
Cre02.g095300.v5.5                 PromoterCoords:3752204 - 3...  8.5e-06   1356
Cre12.g552750.v5.5                 PromoterCoords:7884692 - 7...  8.7e-06   1387
Cre12.g552700.v5.5                 PromoterCoords:7884579 - 7...  8.7e-06   1387
Cre02.g143427.v5.5                 PromoterCoords:9122876 - 9...  8.9e-06   1408
Cre16.g661300.v5.5                 PromoterCoords:2540289 - 2...  8.9e-06   1412
Cre08.g358350.v5.5                 PromoterCoords:23056 - 245...  9.1e-06    135
Cre08.g379500.v5.5                 PromoterCoords:4071906 - 4...  9.2e-06   1463
Cre01.g045150.v5.5                 PromoterCoords:6333974 - 6...  9.3e-06   1479
Cre01.g045200.v5.5                 PromoterCoords:6333953 - 6...  9.3e-06   1479
Cre08.g382500.v5.5                 PromoterCoords:4471827 - 4...  9.5e-06   1500
Cre08.g364000.v5.5                 PromoterCoords:1368010 - 1...  9.5e-06   1500
Cre08.g358552.v5.5                 PromoterCoords:234460 - 23...  9.5e-06   1500
Cre08.g358547.v5.5                 PromoterCoords:214030 - 21...  9.5e-06   1500
Cre07.g333150.v5.5                 PromoterCoords:2982078 - 2...  9.5e-06   1500
Cre07.g321700.v5.5                 PromoterCoords:1273792 - 1...  9.5e-06   1500
Cre07.g344260.v5.5                 PromoterCoords:4627413 - 4...  9.5e-06   1500
Cre07.g335150.v5.5                 PromoterCoords:3395167 - 3...  9.5e-06   1500
Cre07.g344250.v5.5                 PromoterCoords:4627253 - 4...  9.5e-06   1500
Cre07.g325759.v5.5                 PromoterCoords:2010001 - 2...  9.5e-06   1500
Cre07.g317300.v5.5                 PromoterCoords:672951 - 67...  9.5e-06   1500
Cre11.g467535.v5.5                 PromoterCoords:96046 - 975...  9.5e-06   1500
Cre11.g467621.v5.5                 PromoterCoords:674356 - 67...  9.5e-06   1500
Cre11.g467551.v5.5                 PromoterCoords:181109 - 18...  9.5e-06   1500
Cre11.g476200.v5.5                 PromoterCoords:2567435 - 2...  9.5e-06   1500
Cre11.g467783.v5.5                 PromoterCoords:1711874 - 1...  9.5e-06   1500
Cre14.g627466.v5.5                 PromoterCoords:2838119 - 2...  9.5e-06   1500
Cre14.g627477.v5.5                 PromoterCoords:2838339 - 2...  9.5e-06   1500
Cre16.g685451.v5.5                 PromoterCoords:18956 - 204...  9.5e-06   1500
Cre16.g669193.v5.5                 PromoterCoords:3411149 - 3...  9.5e-06   1500
Cre16.g686285.v5.5                 PromoterCoords:3642756 - 3...  9.5e-06   1500
Cre16.g684491.v5.5                 PromoterCoords:7326490 - 7...  9.5e-06   1500
Cre22.g753997.v5.5                 PromoterCoords:124126 - 12...  9.5e-06   1500
Cre22.g753947.v5.5                 PromoterCoords:98666 - 100...  9.5e-06   1500
Cre22.g753547.v5.5                 PromoterCoords:19666 - 211...  9.5e-06   1500
Cre19.g750647.v5.5                 PromoterCoords:91606 - 931...  9.5e-06   1500
Cre19.g750597.v5.5                 PromoterCoords:89156 - 906...  9.5e-06   1500
Cre09.g386167.v5.5                 PromoterCoords:61176 - 626...  9.5e-06   1500
Cre09.g402293.v5.5                 PromoterCoords:5856158 - 5...  9.5e-06   1500
Cre09.g416616.v5.5                 PromoterCoords:7828252 - 7...  9.5e-06   1500
Cre09.g403650.v5.5                 PromoterCoords:587754 - 58...  9.5e-06   1500
Cre09.g386731.v5.5                 PromoterCoords:129506 - 13...  9.5e-06   1500
Cre09.g414650.v5.5                 PromoterCoords:7601738 - 7...  9.5e-06   1500
Cre09.g398556.v5.5                 PromoterCoords:1425959 - 1...  9.5e-06   1500
Cre09.g386800.v5.5                 PromoterCoords:3101586 - 3...  9.5e-06   1500
Cre09.g416250.v5.5                 PromoterCoords:7749152 - 7...  9.5e-06   1500
Cre09.g386743.v5.5                 PromoterCoords:195843 - 19...  9.5e-06   1500
Cre09.g410750.v5.5                 PromoterCoords:6984870 - 6...  9.5e-06   1500
Cre09.g386173.v5.5                 PromoterCoords:64346 - 658...  9.5e-06   1500
Cre09.g416750.v5.5                 PromoterCoords:7843392 - 7...  9.5e-06   1500
Cre09.g406625.v5.5                 PromoterCoords:6301575 - 6...  9.5e-06   1500
Cre09.g386730.v5.5                 PromoterCoords:129296 - 13...  9.5e-06   1500
Cre09.g415750.v5.5                 PromoterCoords:7706145 - 7...  9.5e-06   1500
Cre09.g386733.v5.5                 PromoterCoords:145846 - 14...  9.5e-06   1500
Cre09.g414700.v5.5                 PromoterCoords:7602338 - 7...  9.5e-06   1500
Cre09.g386600.v5.5                 PromoterCoords:115106 - 11...  9.5e-06   1500
Cre09.g387949.v5.5                 PromoterCoords:3265500 - 3...  9.5e-06   1500
Cre06.g253789.v5.5                 PromoterCoords:631079 - 63...  9.5e-06   1500
Cre06.g251750.v5.5                 PromoterCoords:375646 - 37...  9.5e-06   1500
Cre06.g252550.v5.5                 PromoterCoords:453416 - 45...  9.5e-06   1500
Cre06.g303200.v5.5                 PromoterCoords:7891207 - 7...  9.5e-06   1500
Cre06.g283150.v5.5                 PromoterCoords:5320136 - 5...  9.5e-06   1500
Cre06.g283200.v5.5                 PromoterCoords:5320736 - 5...  9.5e-06   1500
Cre06.g254240.v5.5                 PromoterCoords:815349 - 81...  9.5e-06   1500
Cre06.g278231.v5.5                 PromoterCoords:4173396 - 4...  9.5e-06   1500
Cre06.g295376.v5.5                 PromoterCoords:6860487 - 6...  9.5e-06   1500
Cre31.g758447.v5.5                 PromoterCoords:10226 - 117...  9.5e-06   1500
Cre17.g701751.v5.5                 PromoterCoords:786769 - 78...  9.5e-06   1500
Cre17.g704802.v5.5                 PromoterCoords:1189796 - 1...  9.5e-06   1500
Cre17.g701700.v5.5                 PromoterCoords:786029 - 78...  9.5e-06   1500
Cre17.g717850.v5.5                 PromoterCoords:2683691 - 2...  9.5e-06   1500
Cre17.g737300.v5.5                 PromoterCoords:5477579 - 5...  9.5e-06   1500
Cre39.g760097.v5.5                 PromoterCoords:13346 - 148...  9.5e-06   1500
Cre05.g243803.v5.5                 PromoterCoords:1504468 - 1...  9.5e-06   1500
Cre05.g243455.v5.5                 PromoterCoords:1614818 - 1...  9.5e-06   1500
Cre05.g237930.v5.5                 PromoterCoords:2872700 - 2...  9.5e-06   1500
Cre05.g243354.v5.5                 PromoterCoords:1616298 - 1...  9.5e-06   1500
Cre05.g235228.v5.5                 PromoterCoords:2432794 - 2...  9.5e-06   1500
Cre05.g234600.v5.5                 PromoterCoords:2079786 - 2...  9.5e-06   1500
Cre05.g241750.v5.5                 PromoterCoords:1858185 - 1...  9.5e-06   1500
Cre05.g234636.v5.5                 PromoterCoords:2090426 - 2...  9.5e-06   1500
Cre05.g243601.v5.5                 PromoterCoords:1527838 - 1...  9.5e-06   1500
Cre05.g233050.v5.5                 PromoterCoords:376513 - 37...  9.5e-06   1500
Cre15.g641500.v5.5                 PromoterCoords:1231100 - 1...  9.5e-06   1500
Cre15.g642050.v5.5                 PromoterCoords:1362201 - 1...  9.5e-06   1500
Cre15.g643387.v5.5                 PromoterCoords:1839258 - 1...  9.5e-06   1500
Cre02.g103426.v5.5                 PromoterCoords:4899837 - 4...  9.5e-06   1500
Cre02.g142947.v5.5                 PromoterCoords:8981785 - 8...  9.5e-06   1500
Cre02.g102050.v5.5                 PromoterCoords:4727989 - 4...  9.5e-06   1500
Cre02.g141446.v5.5                 PromoterCoords:8354212 - 8...  9.5e-06   1500
Cre02.g142166.v5.5                 PromoterCoords:8690039 - 8...  9.5e-06   1500
Cre02.g075400.v5.5                 PromoterCoords:320190 - 32...  9.5e-06   1500
Cre02.g141506.v5.5                 PromoterCoords:8376556 - 8...  9.5e-06   1500
Cre02.g142687.v5.5                 PromoterCoords:8905119 - 8...  9.5e-06   1500
Cre02.g134124.v5.5                 PromoterCoords:6971732 - 6...  9.5e-06   1500
Cre02.g098550.v5.5                 PromoterCoords:4196636 - 4...  9.5e-06   1500
Cre02.g119201.v5.5                 PromoterCoords:6829353 - 6...  9.5e-06   1500
Cre02.g077800.v5.5                 PromoterCoords:604267 - 60...  9.5e-06   1500
Cre13.g584200.v5.5                 PromoterCoords:2989564 - 2...  9.5e-06   1500
Cre13.g591851.v5.5                 PromoterCoords:4144886 - 4...  9.5e-06   1500
Cre03.g202700.v5.5                 PromoterCoords:7862440 - 7...  9.5e-06   1500
Cre03.g146407.v5.5                 PromoterCoords:811574 - 81...  9.5e-06   1500
Cre03.g146307.v5.5                 PromoterCoords:775834 - 77...  9.5e-06   1500
Cre03.g173050.v5.5                 PromoterCoords:4104906 - 4...  9.5e-06   1500
Cre03.g167712.v5.5                 PromoterCoords:3523019 - 3...  9.5e-06   1500
Cre03.g146327.v5.5                 PromoterCoords:776074 - 77...  9.5e-06   1500
Cre03.g173100.v5.5                 PromoterCoords:4105046 - 4...  9.5e-06   1500
Cre03.g202650.v5.5                 PromoterCoords:7862960 - 7...  9.5e-06   1500
Cre01.g011050.v5.5                 PromoterCoords:2060916 - 2...  9.5e-06   1500
Cre01.g015000.v5.5                 PromoterCoords:2574273 - 2...  9.5e-06   1500
Cre01.g011000.v5.5                 PromoterCoords:2059026 - 2...  9.5e-06   1500
Cre01.g047050.v5.5                 PromoterCoords:6573206 - 6...  9.5e-06   1500
Cre01.g014450.v5.5                 PromoterCoords:2520220 - 2...  9.5e-06   1500
Cre01.g072027.v5.5                 PromoterCoords:8027256 - 8...  9.5e-06   1500
Cre01.g041700.v5.5                 PromoterCoords:5840708 - 5...  9.5e-06   1500
Cre01.g068012.v5.5                 PromoterCoords:7963397 - 7...  9.5e-06   1500
Cre01.g006450.v5.5                 PromoterCoords:1114676 - 1...  9.5e-06   1500
Cre01.g001700.v5.5                 PromoterCoords:305012 - 30...  9.5e-06   1500
Cre01.g002400.v5.5                 PromoterCoords:388646 - 39...  9.5e-06   1500
Cre01.g040517.v5.5                 PromoterCoords:5688044 - 5...  9.5e-06   1500
Cre10.g465226.v5.5                 PromoterCoords:6305391 - 6...  9.5e-06   1500
Cre10.g435000.v5.5                 PromoterCoords:2356553 - 2...  9.5e-06   1500
Cre10.g435050.v5.5                 PromoterCoords:2357863 - 2...  9.5e-06   1500
Cre10.g435200.v5.5                 PromoterCoords:2370163 - 2...  9.5e-06   1500
Cre10.g462350.v5.5                 PromoterCoords:5959233 - 5...  9.5e-06   1500
Cre04.g217977.v5.5                 PromoterCoords:853893 - 85...  9.5e-06   1500
Cre04.g224867.v5.5                 PromoterCoords:2978518 - 2...  9.5e-06   1500
Cre21.g751997.v5.5                 PromoterCoords:18616 - 201...  9.5e-06   1500
Cre12.g493900.v5.5                 PromoterCoords:407578 - 40...  9.5e-06   1500
Cre12.g539121.v5.5                 PromoterCoords:6576438 - 6...  9.5e-06   1500
Cre12.g488800.v5.5                 PromoterCoords:1316655 - 1...  9.5e-06   1500
Cre12.g501351.v5.5                 PromoterCoords:2970597 - 2...  9.5e-06   1500
Cre12.g539650.v5.5                 PromoterCoords:9465851 - 9...  9.5e-06   1500
Cre12.g494000.v5.5                 PromoterCoords:396318 - 39...  9.5e-06   1500
Cre12.g551852.v5.5                 PromoterCoords:8014986 - 8...  9.5e-06   1500
Cre12.g526515.v5.5                 PromoterCoords:5073906 - 5...  9.5e-06   1500
Cre12.g485632.v5.5                 PromoterCoords:302180 - 30...  9.5e-06   1500
Cre12.g512950.v5.5                 PromoterCoords:3502673 - 3...  9.5e-06   1500
Cre12.g541777.v5.5                 PromoterCoords:9504731 - 9...  9.5e-06   1500
Cre12.g488850.v5.5                 PromoterCoords:1315390 - 1...  9.5e-06   1500
Cre12.g490141.v5.5                 PromoterCoords:303360 - 30...  9.5e-06   1500
Cre12.g503500.v5.5                 PromoterCoords:2720720 - 2...  9.5e-06   1500
Cre01.g009025.v5.5                 PromoterCoords:1702526 - 1...    2e-05    154
Cre09.g412500.v5.5                 PromoterCoords:7236640 - 7...  2.1e-05   1500
Cre04.g214250.v5.5                 PromoterCoords:1421017 - 1...  3.1e-05    352
Cre16.g685650.v5.5                 PromoterCoords:4915200 - 4...  5.4e-05   1500
Cre02.g073400.v5.5                 PromoterCoords:45976 - 474...  0.00015     46
Cre02.g141846.v5.5                 PromoterCoords:8511276 - 8...  0.00023   1500
Cre03.g146187.v5.5                 PromoterCoords:741404 - 74...   0.0003    102
Cre03.g146167.v5.5                 PromoterCoords:742802 - 74...   0.0003    102
Cre12.g550153.v5.5                 PromoterCoords:8284766 - 8...  0.00036    100
Cre12.g550152.v5.5                 PromoterCoords:8286166 - 8...  0.00036    100
Cre13.g568316.v5.5                 PromoterCoords:981827 - 98...  0.00043     64
Cre43.g760547.v5.5                 PromoterCoords:6036 - 7535...  0.00051   1500
Cre17.g697624.v5.5                 PromoterCoords:203984 - 20...  0.00057    148
Cre16.g694403.v5.5                 PromoterCoords:262252 - 26...  0.00064     48
Cre01.g055461.v5.5                 PromoterCoords:7717002 - 7...  0.00069   1500
Cre05.g233051.v5.5                 PromoterCoords:378143 - 37...  0.00076   1500
Cre24.g755547.v5.5                 PromoterCoords:58216 - 597...  0.00094    230
Cre24.g755497.v5.5                 PromoterCoords:59486 - 609...  0.00094    230
Cre12.g492151.v5.5                 PromoterCoords:643627 - 64...   0.0018    130
Cre12.g492150.v5.5                 PromoterCoords:644997 - 64...   0.0018    130
Cre06.g293450.v5.5                 PromoterCoords:6561641 - 6...   0.0029    810
Cre06.g293516.v5.5                 PromoterCoords:6560951 - 6...   0.0029    810
Cre13.g567600.v5.5                 PromoterCoords:889688 - 89...   0.0036    860
Cre13.g567626.v5.5                 PromoterCoords:889048 - 89...   0.0036    860
Cre03.g162550.v5.5                 PromoterCoords:2846333 - 2...   0.0042    812
Cre03.g162500.v5.5                 PromoterCoords:2847021 - 2...   0.0042    812
Cre11.g467350.v5.5                 PromoterCoords:1781128 - 1...   0.0047    391
Cre08.g360650.v5.5                 PromoterCoords:783940 - 78...   0.0049   1500
Cre09.g386838.v5.5                 PromoterCoords:3114506 - 3...   0.0054   1500
Cre12.g561100.v5.5                 PromoterCoords:6839323 - 6...   0.0063   1438
Cre07.g316200.v5.5                 PromoterCoords:532131 - 53...   0.0063   1500
Cre05.g234400.v5.5                 PromoterCoords:176226 - 17...   0.0066   1500
Cre11.g467612.v5.5                 PromoterCoords:613536 - 61...   0.0073   1500
Cre16.g665650.v5.5                 PromoterCoords:3120446 - 3...   0.0073   1500
Cre13.g602750.v5.5                 PromoterCoords:4538460 - 4...   0.0079     60
Cre11.g479250.v5.5                 PromoterCoords:3143286 - 3...   0.0085   1418
Cre15.g641282.v5.5                 PromoterCoords:1206690 - 1...     0.01   1500
Cre01.g046950.v5.5                 PromoterCoords:6566326 - 6...     0.01   1500
Cre06.g301050.v5.5                 PromoterCoords:7587170 - 7...     0.01   1167
Cre02.g141466.v5.5                 PromoterCoords:8364042 - 8...    0.011    838
Cre14.g613350.v5.5                 PromoterCoords:856666 - 85...    0.012    739
Cre01.g033700.v5.5                 PromoterCoords:4864020 - 4...    0.012   1500
Cre11.g467529.v5.5                 PromoterCoords:64516 - 660...    0.013   1500
Cre02.g142226.v5.5                 PromoterCoords:8713899 - 8...    0.013   1500
Cre12.g501350.v5.5                 PromoterCoords:2969567 - 2...    0.013   1500
Cre13.g585700.v5.5                 PromoterCoords:3229464 - 3...    0.014    400
Cre13.g585750.v5.5                 PromoterCoords:3228364 - 3...    0.014    400
Cre02.g095114.v5.5                 PromoterCoords:3441482 - 3...    0.015    924
Cre02.g144350.v5.5                 PromoterCoords:7445431 - 7...    0.016   1014
Cre08.g368250.v5.5                 PromoterCoords:2019416 - 2...    0.017   1063
Cre16.g693950.v5.5                 PromoterCoords:349192 - 35...    0.021   1306
Cre15.g643850.v5.5                 PromoterCoords:1657978 - 1...    0.022   1500
Cre05.g232100.v5.5                 PromoterCoords:601595 - 60...    0.022   1358
Cre10.g444450.v5.5                 PromoterCoords:3416523 - 3...    0.023     54
Cre16.g676670.v5.5                 PromoterCoords:3511069 - 3...    0.023   1451
Cre05.g238600.v5.5                 PromoterCoords:3032736 - 3...    0.024   1474
Cre06.g267400.v5.5                 PromoterCoords:2333432 - 2...    0.024   1489
Cre16.g676421.v5.5                 PromoterCoords:6890118 - 6...    0.024   1500
Cre09.g406350.v5.5                 PromoterCoords:6248145 - 6...    0.024   1500
Cre09.g408851.v5.5                 PromoterCoords:6700538 - 6...    0.024   1500
Cre06.g293750.v5.5                 PromoterCoords:6620891 - 6...    0.024   1500
Cre06.g287650.v5.5                 PromoterCoords:5818401 - 5...    0.024   1500
Cre06.g301476.v5.5                 PromoterCoords:7645430 - 7...    0.024   1500
Cre06.g293800.v5.5                 PromoterCoords:6621431 - 6...    0.024   1500
Cre05.g245150.v5.5                 PromoterCoords:1278089 - 1...    0.024   1500
Cre02.g142601.v5.5                 PromoterCoords:7754923 - 7...    0.024   1500
Cre02.g102100.v5.5                 PromoterCoords:4730057 - 4...    0.024   1500
Cre02.g098850.v5.5                 PromoterCoords:4252057 - 4...    0.024   1500
Cre01.g020182.v5.5                 PromoterCoords:3220207 - 3...    0.024   1500
Cre01.g032700.v5.5                 PromoterCoords:4734560 - 4...    0.024   1500
Cre01.g032650.v5.5                 PromoterCoords:4734250 - 4...    0.024   1500
Cre01.g004000.v5.5                 PromoterCoords:771799 - 77...    0.024   1500
Cre01.g011100.v5.5                 PromoterCoords:2075096 - 2...    0.024   1500
Cre10.g422718.v5.5                 PromoterCoords:734241 - 73...    0.024   1500
Cre10.g439550.v5.5                 PromoterCoords:2826225 - 2...    0.024   1500
Cre10.g460750.v5.5                 PromoterCoords:5705170 - 5...    0.024   1500
Cre04.g224800.v5.5                 PromoterCoords:2957613 - 2...    0.024   1500
Cre14.g634279.v5.5                 PromoterCoords:4143186 - 4...    0.034    720
Cre14.g634236.v5.5                 PromoterCoords:4143966 - 4...    0.034    720
Cre03.g144707.v5.5                 PromoterCoords:337086 - 33...    0.035   1040

********************************************************************************


********************************************************************************
SECTION II: MOTIF DIAGRAMS
********************************************************************************
	- The ordering and spacing of all non-overlapping motif occurrences
	  are shown for each high-scoring sequence listed in Section I.
	- A motif occurrence is defined as a position in the sequence whose
	  match to the motif has POSITION p-value less than 0.0001.
	- The POSITION p-value of a match is the probability of
	  a single random subsequence of the length of the motif
	  scoring at least as well as the observed match.
	- For each sequence, all motif occurrences are shown unless there
	  are overlaps.  In that case, a motif occurrence is shown only if its
	  p-value is less than the product of the p-values of the other
	  (lower-numbered) motif occurrences that it overlaps.
	- The table also shows the E-value of each sequence.
	- Spacers and motif occurences are indicated by
	   o -d-    `d' residues separate the end of the preceding motif 
		    occurrence and the start of the following motif occurrence
	   o [sn]  occurrence of motif `n' with p-value less than 0.0001.
		    A minus sign indicates that the occurrence is on the
		    reverse complement strand.
********************************************************************************

SEQUENCE NAME                      E-VALUE   MOTIF DIAGRAM
-------------                      --------  -------------
Cre01.g009000.v5.5                    2e-07  [-1]-1-[-1]-8
Cre07.g341050.v5.5                  4.6e-07  12-[+1]-59
Cre03.g213649.v5.5                  5.1e-07  [-1]-6-[-1]-1-[-1]-1-[-1]-8
Cre09.g416583.v5.5                  6.7e-07  36-[-1]-26-<-1>-20
Cre01.g050900.v5.5                  7.5e-07  76-[-1]-41
Cre14.g612567.v5.5                  7.7e-07  [-1]-1-[-1]-1-[-1]-1-[-1]-53
Cre17.g726526.v5.5                  7.9e-07  32-[+1]-1-[+1]-69
Cre01.g027550.v5.5                  7.9e-07  [+1]-1-[+1]-101
Cre17.g747047.v5.5                    1e-06  7-[-1]-1-[-1]-1-[-1]-1-[-1]-1-[-1]-68
Cre02.g127237.v5.5                    1e-06  39-[-1]-1-[-1]-1-[-1]-1-[-1]-1-[-1]-36
Cre03.g146427.v5.5                  1.1e-06  2-[+1]-9-[+1]-26-[+1]-24-[+1]-43
Cre11.g467775.v5.5                  1.2e-06  134-[-1]-9-[-1]-1-[-1]-7
Cre11.g467764.v5.5                  1.5e-06  155-[-1]-72
Cre16.g672833.v5.5                  1.5e-06  19-[+1]-1-[+1]-1-[+1]-68-[+1]-75
Cre09.g390400.v5.5                  1.6e-06  19-[+1]-1-[+1]-1-[+1]-5-[+1]-3-[+1]-130
Cre17.g747097.v5.5                  1.7e-06  230-[-1]-31
Cre02.g085400.v5.5                  1.8e-06  [-1]-1-[-1]-1-[-1]-43-[-1]-133-[-1]-15
Cre16.g669125.v5.5                  1.9e-06  36-[+1]-1-[+1]-1-[+1]-1-[+1]-11-[+1]-24-[+1]-1-[+1]-1-[+1]-8-[+1]-37
Cre03.g160700.v5.5                  2.5e-06  150-[-1]-1-[-1]-1-[-1]-1-[-1]-1-[-1]-146
Cre02.g144050.v5.5                  2.5e-06  1-[-1]-1-[-1]-1-[-1]-1-[-1]-1-[-1]-1-[-1]-276
Cre09.g390504.v5.5                  2.5e-06  21-[-1]-1-[-1]-1-[-1]-328
Cre26.g756597.v5.5                  3.1e-06  49-[-1]-1-[-1]-1-[-1]-1-[-1]-1-[-1]-340
Cre09.g399400.v5.5                  3.3e-06  10-[-1]-1-[-1]-485
Cre07.g333900.v5.5                  3.6e-06  531-[-1]-28
Cre07.g333950.v5.5                  3.6e-06  28-[+1]-531
Cre04.g222200.v5.5                  3.7e-06  391-[-1]-1-[-1]-32-[-1]-34-[-1]-52
Cre09.g390467.v5.5                  3.8e-06  36-[-1]-1-[-1]-1-[-1]-1-[-1]-1-[-1]-1-[-1]-1-[-1]-426
Cre02.g111014.v5.5                  3.8e-06  465-[+1]-9-[+1]-102
Cre13.g567400.v5.5                    4e-06  104-[+1]-1-[+1]-1-[+1]-1-[+1]-1-[+1]-1-[+1]-1-[+1]-387
Cre03.g162333.v5.5                  4.1e-06  181-[+1]-3-[+1]-434
Cre03.g162300.v5.5                  4.1e-06  446-[-1]-1-[-1]-171
Cre09.g410800.v5.5                  4.3e-06  162-[-1]-1-[-1]-1-[-1]-1-[-1]-448
Cre06.g296050.v5.5                  4.4e-06  30-[-1]-277
Cre01.g003751.v5.5                  4.5e-06  74-[-1]-1-[-1]-1-[-1]-1-[-1]-1-[-1]-1-[-1]-526
Cre18.g748647.v5.5                  4.7e-06  66-[-1]-85-[-1]-1-[-1]-1-[-1]-1-[-1]-1-[-1]-78-[-1]-370
Cre18.g748697.v5.5                  4.7e-06  370-[+1]-86-[+1]-1-[+1]-1-[+1]-1-[+1]-1-[+1]-77-[+1]-66
Cre07.g346150.v5.5                  4.7e-06  6-[+1]-1-[+1]-1-[+1]-3-[+1]-251-[-1]-393
Cre09.g410150.v5.5                  4.8e-06  31-[-1]-1-[-1]-1-[-1]-23-[-1]-25-[-1]-1-[-1]-560
Cre02.g081950.v5.5                  4.9e-06  4-[+1]-1-[+1]-1-[+1]-107-[+1]-1-[+1]-1-[+1]-73-[+1]-1-[+1]-1-[+1]-1-[+1]-383
Cre09.g393650.v5.5                  4.9e-06  385-[+1]-1-[+1]-1-[+1]-1-[+1]-1-[+1]-[+1]-1-[+1]-111-[+1]-124
Cre02.g142566.v5.5                    5e-06  106-[+1]-200-[+1]-1-[+1]-1-[+1]-1-[+1]-1-[+1]-1-[+1]-1-[+1]-1-[+1]-1-[+1]-1-[+1]-258
Cre10.g459151.v5.5                  5.2e-06  612-[-1]-1-[-1]-1-[-1]-1-[-1]-1-[-1]-35-[-1]-3-[-1]-1-[-1]-17
Cre10.g459100.v5.5                  5.2e-06  19-[+1]-21-[+1]-1-[+1]-3-[+1]-17-[+1]-1-[+1]-1-[+1]-1-[+1]-608
Cre16.g662052.v5.5                  5.5e-06  47-[-1]-809
Cre01.g027600.v5.5                  5.5e-06  101-[-1]-1-[-1]-735
Cre14.g629200.v5.5                  5.5e-06  293-[-1]-1-[-1]-3-[-1]-3-[-1]-69-[-1]-31-[-1]-1-[-1]-248-[-1]-68
Cre17.g699250.v5.5                  5.6e-06  357-[+1]-1-[+1]-1-[+1]-1-[+1]-19-[+1]-406
Cre16.g691950.v5.5                  5.6e-06  47-[+1]-1-[+1]-1-[+1]-143-[-1]-624
Cre16.g692003.v5.5                  5.6e-06  624-[+1]-139-[-1]-1-[-1]-1-[-1]-1-[-1]-29
Cre16.g693250.v5.5                  5.7e-06  438-[+1]-1-[+1]-1-[+1]-1-[+1]-387
Cre06.g267450.v5.5                  5.8e-06  798-[+1]-1-[+1]-19-[+1]-40
Cre09.g386700.v5.5                  5.8e-06  39-[-1]-1-[-1]-1-[-1]-1-[-1]-1-[-1]-1-[-1]-1-[-1]-1-[-1]-1-[-1]-1-[-1]-668
Cre06.g250276.v5.5                    6e-06  338-[-1]-17-[-1]-1-[-1]-1-[-1]-519
Cre06.g250250.v5.5                    6e-06  523-[+1]-1-[+1]-21-[+1]-1-[+1]-330
Cre09.g386500.v5.5                  6.1e-06  12-[-1]-1-[-1]-1-[-1]-1-[-1]-1-[-1]-722-[-1]-114
Cre07.g339950.v5.5                  6.1e-06  431-[+1]-1-[+1]-332-[-1]-153
Cre07.g339926.v5.5                  6.1e-06  153-[+1]-334-[-1]-1-[-1]-429
Cre13.g604400.v5.5                  6.2e-06  751-[+1]-1-[+1]-1-[+1]-7-[+1]-146
Cre13.g604450.v5.5                  6.2e-06  154-[-1]-1-[-1]-1-[-1]-1-[-1]-749
Cre03.g165976.v5.5                  6.2e-06  219-[+1]-3-[+1]-3-[+1]-23-[+1]-21-[+1]-1-[+1]-1-[+1]-1-[+1]-1-[+1]-1-[+1]-507
Cre06.g267650.v5.5                  6.3e-06  281-[-1]-1-[-1]-1-[-1]-1-[-1]-1-[-1]-611
Cre03.g198200.v5.5                  6.5e-06  49-[+1]-959
Cre03.g157900.v5.5                  6.5e-06  99-[-1]-5-[-1]-5-[-1]-868
Cre03.g157850.v5.5                  6.5e-06  868-[+1]-31-[+1]-99
Cre09.g387200.v5.5                  6.5e-06  193-[+1]-3-[+1]-19-[+1]-1-[+1]-1-[+1]-1-[+1]-20-[+1]-11-[+1]-110-[-1]-358-[+1]-117
Cre12.g526068.v5.5                  6.7e-06  412-[+1]-1-[+1]-1-[+1]-1-[+1]-3-[+1]-537
Cre12.g526201.v5.5                  6.7e-06  563-[-1]-1-[-1]-1-[-1]-1-[-1]-410
Cre09.g399908.v5.5                  6.7e-06  57-[+1]-1-[+1]-1-[+1]-1-[+1]-3-[+1]-898
Cre09.g399909.v5.5                  6.7e-06  920-[-1]-1-[-1]-1-[-1]-1-[-1]-59
Cre12.g555803.v5.5                  6.7e-06  183-[-1]-70-[-1]-1-[-1]-1-[-1]-727
Cre12.g541851.v5.5                  6.7e-06  680-[+1]-39-[+1]-1-[+1]-1-[+1]-1-[+1]-245
Cre12.g541850.v5.5                  6.7e-06  235-[-1]-1-[-1]-1-[-1]-1-[-1]-49-[-1]-680
Cre04.g223050.v5.5                  6.9e-06  120-[-1]-1-[-1]-19-[-1]-1-[-1]-1-[-1]-845
Cre09.g396650.v5.5                    7e-06  428-[-1]-61-[+1]-579
Cre06.g250567.v5.5                  7.1e-06  21-[-1]-1-[-1]-1-[-1]-478-[+1]-73-[+1]-445
Cre14.g610450.v5.5                  7.2e-06  86-[+1]-163-[+1]-1-[+1]-17-[+1]-7-[+1]-7-[+1]-60-[+1]-11-[+1]-15-[+1]-1-[+1]-1-[+1]-19-[+1]-503
Cre05.g238364.v5.5                  7.3e-06  [-1]-1-[-1]-35-[-1]-1-[-1]-1-[-1]-1015
Cre17.g735400.v5.5                  7.3e-06  602-[-1]-1-[-1]-1-[-1]-1-[-1]-1-[-1]-1-[-1]-11-[-1]-399
Cre17.g735375.v5.5                  7.3e-06  399-[+1]-7-[+1]-1-[+1]-1-[+1]-1-[+1]-1-[+1]-1-[+1]-606
Cre09.g408400.v5.5                  7.4e-06  443-[+1]-1-[+1]-5-[+1]-7-[+1]-1-[+1]-1-[+1]-1-[+1]-1-[+1]-378-[-1]-157
Cre12.g551503.v5.5                  7.5e-06  495-[+1]-83-[+1]-52-[+1]-3-[+1]-29-[+1]-1-[+1]-1-[+1]-5-[+1]-348
Cre12.g492600.v5.5                  7.5e-06  697-[+1]-1-[+1]-1-[+1]-3-[+1]-404
Cre12.g492550.v5.5                  7.5e-06  418-[-1]-1-[-1]-1-[-1]-707
Cre17.g706400.v5.5                  7.5e-06  407-[-1]-1-[-1]-1-[-1]-722
Cre18.g748597.v5.5                  7.6e-06  54-[-1]-1-[-1]-33-[-1]-27-[-1]-25-[-1]-1-[-1]-322-[+1]-1-[+1]-1-[+1]-1-[+1]-1-[+1]-1-[+1]-484
Cre07.g325718.v5.5                  7.7e-06  575-[-1]-1-[-1]-1-[-1]-1-[-1]-1-[-1]-225-[-1]-298
Cre10.g435100.v5.5                  7.8e-06  682-[-1]-234-[+1]-1-[+1]-1-[+1]-1-[+1]-214
Cre01.g008402.v5.5                  7.9e-06  69-[+1]-1-[+1]-1-[+1]-1-[+1]-25-[+1]-3-[+1]-21-[+1]-980
Cre13.g565280.v5.5                  7.9e-06  [-1]-1-[-1]-267-[-1]-1-[-1]-1-[-1]-1-[-1]-1-[-1]-1-[-1]-1-[-1]-1-[-1]-1-[-1]-1-[-1]-1-[-1]-705
Cre03.g154800.v5.5                  7.9e-06  12-[+1]-1-[+1]-1-[+1]-1-[+1]-1-[+1]-1-[+1]-1-[+1]-1-[+1]-1-[+1]-3-[+1]-791-[+1]-213
Cre02.g111526.v5.5                  7.9e-06  217-[+1]-270-[-1]-1-[-1]-1-[-1]-1-[-1]-1-[-1]-1-[-1]-1-[-1]-137-[-1]-34-[-1]-29-[-1]-336
Cre02.g111500.v5.5                  7.9e-06  336-[+1]-27-[+1]-36-[+1]-131-[+1]-1-[+1]-1-[+1]-1-[+1]-1-[+1]-1-[+1]-1-[+1]-276-[-1]-217
Cre01.g001600.v5.5                    8e-06  276-[-1]-1-[-1]-3-[-1]-378-[+1]-535
Cre12.g515500.v5.5                  8.1e-06  603-[+1]-67-[+1]-72-[+1]-31-[+1]-1-[+1]-1-[+1]-1-[+1]-1-[+1]-1-[+1]-317
Cre09.g397700.v5.5                  8.2e-06  71-[-1]-1-[-1]-1-[-1]-1162
Cre10.g431900.v5.5                  8.2e-06  572-[+1]-1-[+1]-1-[+1]-1-[+1]-1-[+1]-1-[+1]-19-[+1]-18-[+1]-518
Cre10.g431850.v5.5                  8.2e-06  518-[-1]-4-[-1]-25-[-1]-1-[-1]-1-[-1]-1-[-1]-1-[-1]-1-[-1]-580
Cre09.g413250.v5.5                  8.3e-06  515-[-1]-1-[-1]-1-[-1]-1-[-1]-21-[-1]-1-[-1]-1-[-1]-1-[-1]-1-[-1]-588
Cre09.g413200.v5.5                  8.3e-06  632-[+1]-1-[+1]-1-[+1]-5-[+1]-1-[+1]-1-[+1]-1-[+1]-3-[+1]-507
Cre02.g095300.v5.5                  8.5e-06  137-[+1]-1-[+1]-1127-[+1]-28
Cre12.g552750.v5.5                  8.7e-06  590-[-1]-1-[-1]-1-[-1]-1-[-1]-1-[-1]-1-[-1]-666
Cre12.g552700.v5.5                  8.7e-06  664-[+1]-1-[+1]-1-[+1]-1-[+1]-1-[+1]-1-[+1]-592
Cre02.g143427.v5.5                  8.9e-06  701-[+1]-1-[+1]-1-[+1]-1-[+1]-1-[+1]-1-[+1]-1-[+1]-1-[+1]-64-[+1]-447
Cre16.g661300.v5.5                  8.9e-06  [-1]-1-[-1]-1-[-1]-18-[-1]-56-[-1]-647-[+1]-563
Cre08.g358350.v5.5                  9.1e-06  62-[+1]-52
Cre08.g379500.v5.5                  9.2e-06  75-[-1]-1367
Cre01.g045150.v5.5                  9.3e-06  987-[-1]-1-[-1]-1-[-1]-1-[-1]-1-[-1]-1-[-1]-1-[-1]-339
Cre01.g045200.v5.5                  9.3e-06  347-[+1]-1-[+1]-1-[+1]-1-[+1]-1-[+1]-1-[+1]-1001
Cre08.g382500.v5.5                  9.5e-06  268-[-1]-1-[-1]-1-[-1]-1167
Cre08.g364000.v5.5                  9.5e-06  157-[+1]-499-[+1]-24-[+1]-1-[+1]-19-[+1]-1-[+1]-1-[+1]-1-[+1]-6-[+1]-1-[+1]-1-[+1]-1-[+1]-1-[+1]-1-[+1]-492
Cre08.g358552.v5.5                  9.5e-06  699-[+1]-65-[-1]-1-[-1]-1-[-1]-1-[-1]-1-[-1]-1-[-1]-584
Cre08.g358547.v5.5                  9.5e-06  249-[-1]-619-[-1]-1-[-1]-1-[-1]-1-[-1]-11-[-1]-1-[-1]-35-[-1]-1-[-1]-19-[-1]-1-[-1]-1-[-1]-1-[-1]-1-[-1]-1-[-1]-1-[-1]-1-[-1]-1-[-1]-21-[-1]-1-[-1]-1-[-1]-9-[-1]-60
Cre07.g333150.v5.5                  9.5e-06  1436-[-1]-43
Cre07.g321700.v5.5                  9.5e-06  351-[-1]-17-[-1]-30-[-1]-1-[-1]-218-[+1]-407-[+1]-350
Cre07.g344260.v5.5                  9.5e-06  668-[-1]-1-[-1]-1-[-1]-1-[-1]-1-[-1]-1-[-1]-56-[-1]-9-[-1]-1-[-1]-11-[-1]-[-1]-109-[-1]-389
Cre07.g335150.v5.5                  9.5e-06  155-[+1]-1-[+1]-1-[+1]-1-[+1]-1-[+1]-1-[+1]-1214
Cre07.g344250.v5.5                  9.5e-06  229-[+1]-109-[+1]-[+1]-11-[+1]-1-[+1]-9-[+1]-17-[+1]-20-[+1]-1-[+1]-1-[+1]-1-[+1]-1-[+1]-1-[+1]-826
Cre07.g325759.v5.5                  9.5e-06  71-[+1]-77-[+1]-104-[+1]-273-[+1]-39-[+1]-581-[+1]-1-[+1]-1-[+1]-1-[+1]-68-[+1]-22-[-1]-31
Cre07.g317300.v5.5                  9.5e-06  289-[+1]-1-[+1]-1-[+1]-1-[+1]-1124
Cre11.g467535.v5.5                  9.5e-06  238-[+1]-1-[+1]-1-[+1]-1197
Cre11.g467621.v5.5                  9.5e-06  557-[-1]-5-[-1]-23-[-1]-11-[-1]-24-[-1]-13-[-1]-45-[-1]-42-[-1]-1-[-1]-1-[-1]-1-[-1]-546
Cre11.g467551.v5.5                  9.5e-06  1409-[-1]-1-[-1]-1-[-1]-26
Cre11.g476200.v5.5                  9.5e-06  325-[+1]-99-[-1]-19-[-1]-1-[-1]-972
Cre11.g467783.v5.5                  9.5e-06  19-[+1]-1-[+1]-1-[+1]-1-[+1]-1-[+1]-1160-[-1]-191
Cre14.g627466.v5.5                  9.5e-06  448-[-1]-269-[+1]-128-[-1]-262-[+1]-1-[+1]-287
Cre14.g627477.v5.5                  9.5e-06  57-[-1]-1-[-1]-1-[-1]-250-[+1]-128-[-1]-269-[+1]-557-[+1]-90
Cre16.g685451.v5.5                  9.5e-06  425-[+1]-1-[+1]-1-[+1]-17-[+1]-1-[+1]-3-[+1]-122-[+1]-783
Cre16.g669193.v5.5                  9.5e-06  50-[+1]-203-[+1]-1-[+1]-1-[+1]-1-[+1]-1-[+1]-99-[+1]-1-[+1]-7-[+1]-17-[+1]-909
Cre16.g686285.v5.5                  9.5e-06  1295-[+1]-1-[+1]-1-[+1]-1-[+1]-1-[+1]-1-[+1]-1-[+1]-52
Cre16.g684491.v5.5                  9.5e-06  557-[-1]-716-[+1]-47-[+1]-3-[+1]-93
Cre22.g753997.v5.5                  9.5e-06  [-1]-115-[-1]-1-[-1]-63-[-1]-19-[-1]-17-[-1]-103-[-1]-1-[-1]-1-[-1]-1-[-1]-1-[-1]-947
Cre22.g753947.v5.5                  9.5e-06  308-[+1]-1-[+1]-27-[+1]-1-[+1]-99-[+1]-5-[+1]-360-[+1]-6-[+1]-1-[+1]-315-[+1]-2-[+1]-144
Cre22.g753547.v5.5                  9.5e-06  976-[+1]-21-[+1]-1-[+1]-439
Cre19.g750647.v5.5                  9.5e-06  [+1]-1-[+1]-1-[+1]-222-[+1]-1-[+1]-1-[+1]-1-[+1]-1-[+1]-1-[+1]-1-[+1]-427-[-1]-612
Cre19.g750597.v5.5                  9.5e-06  391-[-1]-569-[-1]-1-[-1]-1-[-1]-1-[-1]-1-[-1]-1-[-1]-1-[-1]-366
Cre09.g386167.v5.5                  9.5e-06  595-[-1]-1-[-1]-1-[-1]-1-[-1]-1-[-1]-1-[-1]-1-[-1]-1-[-1]-1-[-1]-1-[-1]-1-[-1]-141-[-1]-1-[-1]-1-[-1]-1-[-1]-1-[-1]-1-[-1]-1-[-1]-1-[-1]-1-[-1]-1-[-1]-13-[-1]-270
Cre09.g402293.v5.5                  9.5e-06  310-[+1]-1-[+1]-1-[+1]-1-[+1]-1-[+1]-7-[+1]-1-[+1]-1-[+1]-1-[+1]-1-[+1]-273-[-1]-329-[-1]-321
Cre09.g416616.v5.5                  9.5e-06  382-[-1]-27-[-1]-1-[-1]-1-[-1]-1-[-1]-1-[-1]-399-[-1]-52-[-1]-1-[-1]-184-[+1]-14-[+1]-206
Cre09.g403650.v5.5                  9.5e-06  184-[-1]-1-[-1]-1-[-1]-1-[-1]-1-[-1]-1207
Cre09.g386731.v5.5                  9.5e-06  353-[+1]-1-[+1]-1-[+1]-1-[+1]-1-[+1]-292-[+1]-725
Cre09.g414650.v5.5                  9.5e-06  628-[+1]-1-[+1]-1-[+1]-1-[+1]-1-[+1]-1-[+1]-741
Cre09.g398556.v5.5                  9.5e-06  289-[+1]-5-[+1]-19-[+1]-1-[+1]-1-[+1]-1-[+1]-1-[+1]-1-[+1]-1014
Cre09.g386800.v5.5                  9.5e-06  1176-[+1]-1-[+1]-1-[+1]-1-[+1]-1-[+1]-72-[+1]-80-[-1]-21
Cre09.g416250.v5.5                  9.5e-06  109-[+1]-1-[+1]-1-[+1]-767-[+1]-16-[+1]-1-[+1]-1-[+1]-1-[+1]-1-[+1]-413
Cre09.g386743.v5.5                  9.5e-06  [+1]-1-[+1]-1-[+1]-1435
Cre09.g410750.v5.5                  9.5e-06  9-[+1]-1-[+1]-1-[+1]-1426
Cre09.g386173.v5.5                  9.5e-06  76-[+1]-261-[+1]-1-[+1]-1-[+1]-1-[+1]-1055
Cre09.g416750.v5.5                  9.5e-06  366-[+1]-1-[+1]-1-[+1]-1-[+1]-1-[+1]-810-[+1]-194
Cre09.g406625.v5.5                  9.5e-06  332-[+1]-1-[+1]-1-[+1]-1-[+1]-1-[+1]-1-[+1]-358-[-1]-658
Cre09.g386730.v5.5                  9.5e-06  515-[-1]-288-[-1]-1-[-1]-1-[-1]-1-[-1]-1-[-1]-413-[-1]-133
Cre09.g415750.v5.5                  9.5e-06  201-[+1]-18-[+1]-1-[+1]-19-[+1]-305-[+1]-851
Cre09.g386733.v5.5                  9.5e-06  855-[+1]-296-[+1]-1-[+1]-1-[+1]-19-[+1]-223
Cre09.g414700.v5.5                  9.5e-06  145-[-1]-1-[-1]-1-[-1]-1-[-1]-1-[-1]-1-[-1]-1224
Cre09.g386600.v5.5                  9.5e-06  11-[+1]-263-[-1]-603-[+1]-3-[+1]-213-[+1]-1-[+1]-1-[+1]-7-[+1]-5-[+1]-204
Cre09.g387949.v5.5                  9.5e-06  1-[-1]-1-[-1]-1-[-1]-37-[-1]-13-[-1]-1342
Cre06.g253789.v5.5                  9.5e-06  842-[-1]-32-[-1]-1-[-1]-1-[-1]-23-[-1]-3-[-1]-40-[-1]-1-[-1]-1-[-1]-1-[-1]-3-[-1]-7-[-1]-293
Cre06.g251750.v5.5                  9.5e-06  31-[+1]-1-[+1]-1-[+1]-598-[+1]-1-[+1]-1-[+1]-27-[+1]-693
Cre06.g252550.v5.5                  9.5e-06  80-[+1]-8-[+1]-3-[+1]-1-[+1]-1-[+1]-1-[+1]-1-[+1]-1-[+1]-1-[+1]-1-[+1]-5-[+1]-1166
Cre06.g303200.v5.5                  9.5e-06  292-[+1]-41-[+1]-1-[+1]-1-[+1]-1-[+1]-1-[+1]-1-[+1]-1-[+1]-1-[+1]-1-[+1]-1-[+1]-1-[+1]-208-[-1]-209-[+1]-1-[+1]-1-[+1]-1-[+1]-380
Cre06.g283150.v5.5                  9.5e-06  312-[+1]-1-[+1]-1-[+1]-1-[+1]-1-[+1]-1-[+1]-1-[+1]-404-[+1]-1-[+1]-1-[+1]-1-[+1]-5-[+1]-518
Cre06.g283200.v5.5                  9.5e-06  [-1]-420-[-1]-1-[-1]-1-[-1]-1-[-1]-1-[-1]-1-[-1]-1-[-1]-906
Cre06.g254240.v5.5                  9.5e-06  264-[+1]-150-[+1]-217-[+1]-1-[+1]-1-[+1]-1-[+1]-1-[+1]-184-[+1]-1-[+1]-1-[+1]-1-[+1]-1-[+1]-1-[+1]-1-[+1]-1-[+1]-1-[+1]-1-[+1]-1-[+1]-293
Cre06.g278231.v5.5                  9.5e-06  49-[+1]-1-[+1]-1-[+1]-1-[+1]-1364
Cre06.g295376.v5.5                  9.5e-06  434-[-1]-1-[-1]-1-[-1]-1-[-1]-1-[-1]-1-[-1]-1-[-1]-1-[-1]-891
Cre31.g758447.v5.5                  9.5e-06  641-[-1]-13-[-1]-15-[-1]-58-[-1]-5-[-1]-61-[-1]-1-[-1]-1-[-1]-537
Cre17.g701751.v5.5                  9.5e-06  328-[-1]-1-[-1]-1-[-1]-305-[-1]-519-[-1]-1-[-1]-1-[-1]-1-[-1]-1-[-1]-1-[-1]-1-[-1]-109
Cre17.g704802.v5.5                  9.5e-06  259-[+1]-1-[+1]-1-[+1]-339-[+1]-9-[+1]-786
Cre17.g701700.v5.5                  9.5e-06  41-[+1]-301-[+1]-1-[+1]-1-[+1]-659-[-1]-392
Cre17.g717850.v5.5                  9.5e-06  597-[-1]-1-[-1]-38-[-1]-7-[-1]-773
Cre17.g737300.v5.5                  9.5e-06  239-[+1]-531-[-1]-385-[+1]-282
Cre39.g760097.v5.5                  9.5e-06  175-[+1]-3-[+1]-21-[+1]-38-[+1]-863-[-1]-1-[-1]-1-[-1]-1-[-1]-27-[-1]-9-[-1]-23-[-1]-7-[-1]-79
Cre05.g243803.v5.5                  9.5e-06  215-[+1]-316-[+1]-192-[+1]-1-[+1]-1-[+1]-1-[+1]-35-[+1]-1-[+1]-570
Cre05.g243455.v5.5                  9.5e-06  1440-[-1]-1-[-1]-17
Cre05.g237930.v5.5                  9.5e-06  408-[+1]-1-[+1]-11-[+1]-1-[+1]-243-[+1]-731
Cre05.g243354.v5.5                  9.5e-06  269-[+1]-1-[+1]-5-[+1]-1-[+1]-1-[+1]-1-[+1]-1-[+1]-1074
Cre05.g235228.v5.5                  9.5e-06  533-[-1]-71-[-1]-5-[-1]-23-[-1]-11-[-1]-8-[-1]-5-[-1]-35-[-1]-13-[-1]-1-[-1]-1-[-1]-1-[-1]-541
Cre05.g234600.v5.5                  9.5e-06  258-[-1]-1-[-1]-1-[-1]-3-[-1]-380-[-1]-60-[+1]-390-[+1]-53-[-1]-87-[+1]-78
Cre05.g241750.v5.5                  9.5e-06  581-[+1]-898
Cre05.g234636.v5.5                  9.5e-06  828-[+1]-1-[+1]-1-[+1]-7-[+1]-3-[+1]-1-[+1]-1-[+1]-57-[+1]-1-[+1]-1-[+1]-1-[+1]-1-[+1]-1-[+1]-9-[+1]-293
Cre05.g243601.v5.5                  9.5e-06  1-[-1]-1-[-1]-663-[-1]-1-[-1]-15-[-1]-1-[-1]-40-[-1]-1-[-1]-1-[-1]-1-[-1]-565
Cre05.g233050.v5.5                  9.5e-06  522-[-1]-1-[-1]-1-[-1]-1-[-1]-891
Cre15.g641500.v5.5                  9.5e-06  444-[+1]-1-[+1]-1-[+1]-1-[+1]-1-[+1]-1-[+1]-925
Cre15.g642050.v5.5                  9.5e-06  1233-[-1]-1-[-1]-1-[-1]-13-[-1]-1-[-1]-1-[-1]-1-[-1]-102
Cre15.g643387.v5.5                  9.5e-06  193-[-1]-63-[+1]-369-[+1]-247-[+1]-544
Cre02.g103426.v5.5                  9.5e-06  414-[-1]-777-[+1]-1-[+1]-12-[+1]-34-[+1]-18-[+1]-1-[+1]-96
Cre02.g142947.v5.5                  9.5e-06  556-[-1]-5-[-1]-23-[-1]-84-[-1]-7-[-1]-35-[-1]-5-[-1]-7-[-1]-1-[-1]-1-[-1]-1-[-1]-544
Cre02.g102050.v5.5                  9.5e-06  90-[+1]-764-[-1]-1-[-1]-112-[-1]-449
Cre02.g141446.v5.5                  9.5e-06  40-[+1]-224-[+1]-7-[+1]-9-[+1]-33-[+1]-1-[+1]-1-[+1]-1-[+1]-1-[+1]-1-[+1]-23-[+1]-20-[+1]-887
Cre02.g142166.v5.5                  9.5e-06  133-[+1]-1-[+1]-1-[+1]-1-[+1]-1-[+1]-832-[+1]-405
Cre02.g075400.v5.5                  9.5e-06  404-[-1]-1-[-1]-1-[-1]-1031
Cre02.g141506.v5.5                  9.5e-06  1397-[+1]-1-[+1]-60
Cre02.g142687.v5.5                  9.5e-06  702-[+1]-110-[+1]-27-[+1]-140-[-1]-437
Cre02.g134124.v5.5                  9.5e-06  1040-[-1]-1-[-1]-1-[-1]-1-[-1]-1-[-1]-1-[-1]-1-[-1]-1-[-1]-285
Cre02.g098550.v5.5                  9.5e-06  11-[+1]-1-[+1]-1-[+1]-53-[+1]-1-[+1]-1328
Cre02.g119201.v5.5                  9.5e-06  508-[+1]-1-[+1]-375-[+1]-3-[+1]-11-[+1]-48-[+1]-122-[-1]-285
Cre02.g077800.v5.5                  9.5e-06  [-1]-1-[-1]-1457
Cre13.g584200.v5.5                  9.5e-06  472-[-1]-13-[-1]-1-[-1]-1-[-1]-1-[-1]-5-[-1]-1-[-1]-1-[-1]-494-[-1]-322
Cre13.g591851.v5.5                  9.5e-06  889-[+1]-1-[+1]-4-[+1]-1-[+1]-1-[+1]-1-[+1]-477
Cre03.g202700.v5.5                  9.5e-06  191-[+1]-8-[+1]-349-[-1]-21-[-1]-24-[-1]-364-[+1]-1-[+1]-1-[+1]-373
Cre03.g146407.v5.5                  9.5e-06  343-[-1]-198-[+1]-278-[-1]-1-[-1]-3-[-1]-572
Cre03.g146307.v5.5                  9.5e-06  230-[-1]-1-[-1]-419-[-1]-1-[-1]-33-[-1]-2-[-1]-613-[-1]-54
Cre03.g173050.v5.5                  9.5e-06  704-[-1]-1-[-1]-1-[-1]-206-[-1]-504
Cre03.g167712.v5.5                  9.5e-06  [-1]-1-[-1]-1-[-1]-1-[-1]-1-[-1]-151-[-1]-1219
Cre03.g146327.v5.5                  9.5e-06  448-[+1]-2-[+1]-1-[+1]-9-[+1]-1-[+1]-443-[+1]-256-[-1]-21-[+1]-1-[+1]-5-[+1]-103
Cre03.g173100.v5.5                  9.5e-06  364-[+1]-202-[+1]-1-[+1]-1-[+1]-848
Cre03.g202650.v5.5                  9.5e-06  282-[+1]-24-[+1]-21-[+1]-349-[-1]-8-[-1]-569-[-1]-1-[-1]-99
Cre01.g011050.v5.5                  9.5e-06  170-[-1]-48-[-1]-1-[-1]-54-[-1]-618-[+1]-504
Cre01.g015000.v5.5                  9.5e-06  347-[+1]-384-[+1]-67-[+1]-1-[+1]-42-[+1]-1-[+1]-3-[+1]-508
Cre01.g011000.v5.5                  9.5e-06  [+1]-1-[+1]-1-[+1]-516-[-1]-37-[-1]-608-[-1]-211
Cre01.g047050.v5.5                  9.5e-06  851-[-1]-19-[-1]-228-[-1]-43-[-1]-1-[-1]-1-[-1]-129-[-1]-1-[-1]-59
Cre01.g014450.v5.5                  9.5e-06  132-[-1]-517-[-1]-1-[-1]-1-[-1]-13-[-1]-3-[-1]-15-[-1]-1-[-1]-649
Cre01.g072027.v5.5                  9.5e-06  370-[-1]-558-[+1]-1-[+1]-1-[+1]-1-[+1]-1-[+1]-1-[+1]-420
Cre01.g041700.v5.5                  9.5e-06  1061-[+1]-1-[+1]-1-[+1]-374
Cre01.g068012.v5.5                  9.5e-06  54-[+1]-1-[+1]-263-[+1]-1-[+1]-1097
Cre01.g006450.v5.5                  9.5e-06  1265-[-1]-32-[-1]-1-[-1]-17-[-1]-3-[-1]-40-[-1]-16
Cre01.g001700.v5.5                  9.5e-06  195-[-1]-13-[-1]-22-[-1]-1-[-1]-1-[-1]-687-[+1]-50-[+1]-1-[+1]-1-[+1]-1-[+1]-17-[+1]-28-[+1]-231
Cre01.g002400.v5.5                  9.5e-06  1443-[-1]-36
Cre01.g040517.v5.5                  9.5e-06  1108-[-1]-140-[-1]-21-[-1]-17-[-1]-13-[-1]-96
Cre10.g465226.v5.5                  9.5e-06  225-[+1]-1-[+1]-1-[+1]-1-[+1]-1-[+1]-19-[+1]-1126
Cre10.g435000.v5.5                  9.5e-06  835-[-1]-1-[-1]-1-[-1]-1-[-1]-1-[-1]-1-[-1]-1-[-1]-1-[-1]-490
Cre10.g435050.v5.5                  9.5e-06  303-[+1]-1-[+1]-1-[+1]-1-[+1]-1-[+1]-251-[-1]-232-[-1]-563
Cre10.g435200.v5.5                  9.5e-06  344-[+1]-405-[+1]-1-[+1]-1-[+1]-11-[+1]-276-[+1]-1-[+1]-1-[+1]-1-[+1]-1-[+1]-1-[+1]-5-[+1]-31-[+1]-1-[+1]-1-[+1]-1-[+1]-1-[+1]-60
Cre10.g462350.v5.5                  9.5e-06  1064-[-1]-1-[-1]-55-[-1]-317
Cre04.g217977.v5.5                  9.5e-06  77-[-1]-168-[-1]-266-[-1]-45-[-1]-5-[-1]-5-[-1]-23-[-1]-11-[-1]-24-[-1]-5-[-1]-39-[-1]-29-[-1]-1-[-1]-529
Cre04.g224867.v5.5                  9.5e-06  1-[-1]-393-[-1]-1-[-1]-1-[-1]-1-[-1]-1-[-1]-1-[-1]-1-[-1]-932
Cre21.g751997.v5.5                  9.5e-06  381-[-1]-63-[+1]-651-[+1]-342
Cre12.g493900.v5.5                  9.5e-06  261-[-1]-1-[-1]-1-[-1]-239-[-1]-[-1]-3-[-1]-288-[+1]-560
Cre12.g539121.v5.5                  9.5e-06  814-[-1]-32-[-1]-1-[-1]-21-[-1]-24-[-1]-13-[-1]-216-[-1]-1-[-1]-1-[-1]-1-[-1]-1-[-1]-1-[-1]-4-[-1]-13-[-1]-63
Cre12.g488800.v5.5                  9.5e-06  62-[-1]-1-[-1]-1-[-1]-1-[-1]-1-[-1]-1-[-1]-331-[-1]-1-[-1]-3-[-1]-15-[-1]-36-[-1]-816
Cre12.g501351.v5.5                  9.5e-06  228-[+1]-116-[+1]-3-[+1]-347-[-1]-534-[-1]-3-[-1]-143
Cre12.g539650.v5.5                  9.5e-06  1375-[+1]-1-[+1]-45-[+1]-16
Cre12.g494000.v5.5                  9.5e-06  269-[-1]-516-[-1]-673
Cre12.g551852.v5.5                  9.5e-06  77-[-1]-62-[-1]-1-[-1]-1-[-1]-143-[-1]-1111
Cre12.g526515.v5.5                  9.5e-06  862-[+1]-1-[+1]-1-[+1]-1-[+1]-1-[+1]-529
Cre12.g485632.v5.5                  9.5e-06  130-[+1]-1-[+1]-1-[+1]-1-[+1]-255-[-1]-176-[+1]-1-[+1]-1-[+1]-1-[+1]-1-[+1]-722
Cre12.g512950.v5.5                  9.5e-06  1303-[-1]-1-[-1]-1-[-1]-1-[-1]-1-[-1]-1-[-1]-1-[-1]-1-[-1]-22
Cre12.g541777.v5.5                  9.5e-06  632-[+1]-199-[+1]-1-[+1]-1-[+1]-1-[+1]-1-[+1]-1-[+1]-1-[+1]-3-[+1]-209-[+1]-241
Cre12.g488850.v5.5                  9.5e-06  30-[+1]-13-[+1]-1-[+1]-1-[+1]-1-[+1]-1-[+1]-1327
Cre12.g490141.v5.5                  9.5e-06  107-[-1]-1-[-1]-1-[-1]-1-[-1]-156-[-1]-1035-[+1]-73
Cre12.g503500.v5.5                  9.5e-06  [-1]-1-[-1]-1-[-1]-1-[-1]-28-[+1]-518-[-1]-1-[-1]-1-[-1]-1-[-1]-18-[-1]-698-[+1]-1
Cre01.g009025.v5.5                    2e-05  1-[-1]-9-[-1]-9-[-1]-7-[-1]-1-[-1]-22
Cre09.g412500.v5.5                  2.1e-05  242-[-1]-25-[-1]-53-[+1]-1117
Cre04.g214250.v5.5                  3.1e-05  20-[+1]-2-[+1]-14-[+1]-253
Cre16.g685650.v5.5                  5.4e-05  434-[+1]-1045
Cre02.g073400.v5.5                  0.00015  6-[-1]-19
Cre02.g141846.v5.5                  0.00023  521-[+1]-716-[-1]-221
Cre03.g146187.v5.5                   0.0003  36-[+1]-45
Cre03.g146167.v5.5                   0.0003  45-[-1]-36
Cre12.g550153.v5.5                  0.00036  1-[-1]-23-[-1]-34
Cre12.g550152.v5.5                  0.00036  34-[+1]-17-[+1]-7
Cre13.g568316.v5.5                  0.00043  31-[+1]-12
Cre43.g760547.v5.5                  0.00051  108-[-1]-437-[-1]-913
Cre17.g697624.v5.5                  0.00057  39-[+1]-88
Cre16.g694403.v5.5                  0.00064  23-[+1]-4
Cre01.g055461.v5.5                  0.00069  432-[+1]-29-[+1]-9-[+1]-6-[+1]-8-[+1]-17-[+1]-5-[+1]-40-[+1]-266-[+1]-439-[+1]-39
Cre05.g233051.v5.5                  0.00076  930-[+1]-194-[+1]-334
Cre24.g755547.v5.5                  0.00094  144-[-1]-65
Cre24.g755497.v5.5                  0.00094  65-[+1]-144
Cre12.g492151.v5.5                   0.0018  20-[+1]-89
Cre12.g492150.v5.5                   0.0018  89-[-1]-20
Cre06.g293450.v5.5                   0.0029  602-[-1]-187
Cre06.g293516.v5.5                   0.0029  187-[+1]-602
Cre13.g567600.v5.5                   0.0036  200-[+1]-3-[+1]-3-[+1]-15-[+1]-105-[+1]-169-[-1]-239
Cre13.g567626.v5.5                   0.0036  239-[+1]-169-[-1]-105-[-1]-33-[-1]-3-[-1]-1-[-1]-184
Cre03.g162550.v5.5                   0.0042  524-[+1]-267
Cre03.g162500.v5.5                   0.0042  267-[-1]-524
Cre11.g467350.v5.5                   0.0047  170-[-1]-149-[+1]-30
Cre08.g360650.v5.5                   0.0049  144-[-1]-7-[-1]-1307
Cre09.g386838.v5.5                   0.0054  13-[+1]-1466
Cre12.g561100.v5.5                   0.0063  37-[-1]-899-[+1]-460
Cre07.g316200.v5.5                   0.0063  211-[-1]-11-[-1]-1236
Cre05.g234400.v5.5                   0.0066  69-[-1]-204-[+1]-521-[+1]-643
Cre11.g467612.v5.5                   0.0073  714-[+1]-765
Cre16.g665650.v5.5                   0.0073  188-[+1]-477-[-1]-146-[+1]-626
Cre13.g602750.v5.5                   0.0079  5-[-1]-34
Cre11.g479250.v5.5                   0.0085  335-[+1]-112-[+1]-268-[-1]-640
Cre15.g641282.v5.5                     0.01  170-[-1]-399-[+1]-889
Cre01.g046950.v5.5                     0.01  673-[-1]-612-[+1]-173
Cre06.g301050.v5.5                     0.01  812-[+1]-15-[+1]-26-[+1]-251
Cre02.g141466.v5.5                    0.011  102-[-1]-226-[-1]-23-[-1]-424
Cre14.g613350.v5.5                    0.012  402-[+1]-316
Cre01.g033700.v5.5                    0.012  95-[+1]-4-[+1]-197-[-1]-1141
Cre11.g467529.v5.5                    0.013  232-[+1]-1247
Cre02.g142226.v5.5                    0.013  469-[+1]-17-[+1]-42-[+1]-361-[-1]-527
Cre12.g501350.v5.5                    0.013  84-[-1]-116-[-1]-405-[-1]-832
Cre13.g585700.v5.5                    0.014  250-[-1]-129
Cre13.g585750.v5.5                    0.014  129-[+1]-11-[+1]-218
Cre02.g095114.v5.5                    0.015  344-[-1]-559
Cre02.g144350.v5.5                    0.016  19-[-1]-628-[-1]-38-[-1]-21-[-1]-3-[-1]-200
Cre08.g368250.v5.5                    0.017  479-[-1]-563
Cre16.g693950.v5.5                    0.021  404-[-1]-457-[-1]-403
Cre15.g643850.v5.5                    0.022  1342-[+1]-22-[+1]-94
Cre05.g232100.v5.5                    0.022  241-[-1]-390-[-1]-438-[+1]-226
Cre10.g444450.v5.5                    0.023  8-[-1]-25
Cre16.g676670.v5.5                    0.023  665-[-1]-765
Cre05.g238600.v5.5                    0.024  754-[+1]-445-[+1]-233
Cre06.g267400.v5.5                    0.024  [-1]-656-[+1]-683-[+1]-87
Cre16.g676421.v5.5                    0.024  203-[-1]-489-[-1]-766
Cre09.g406350.v5.5                    0.024  222-[-1]-882-[+1]-354
Cre09.g408851.v5.5                    0.024  1432-[-1]-1-[-1]-25
Cre06.g293750.v5.5                    0.024  205-[-1]-410-[-1]-843
Cre06.g287650.v5.5                    0.024  334-[+1]-1145
Cre06.g301476.v5.5                    0.024  820-[-1]-506-[-1]-132
Cre06.g293800.v5.5                    0.024  303-[+1]-410-[+1]-745
Cre05.g245150.v5.5                    0.024  698-[-1]-781
Cre02.g142601.v5.5                    0.024  328-[+1]-1151
Cre02.g102100.v5.5                    0.024  166-[+1]-511-[+1]-781
Cre02.g098850.v5.5                    0.024  689-[-1]-560-[-1]-209
Cre01.g020182.v5.5                    0.024  733-[-1]-746
Cre01.g032700.v5.5                    0.024  732-[+1]-401-[+1]-325
Cre01.g032650.v5.5                    0.024  15-[-1]-401-[-1]-1042
Cre01.g004000.v5.5                    0.024  739-[-1]-740
Cre01.g011100.v5.5                    0.024  207-[-1]-398-[+1]-853
Cre10.g422718.v5.5                    0.024  291-[+1]-1188
Cre10.g439550.v5.5                    0.024  551-[+1]-650-[+1]-7-[+1]-229
Cre10.g460750.v5.5                    0.024  128-[+1]-724-[+1]-606
Cre04.g224800.v5.5                    0.024  30-[-1]-408-[-1]-1020
Cre14.g634279.v5.5                    0.034  43-[+1]-92-[-1]-230-[-1]-13-[-1]-41-[+1]-196
Cre14.g634236.v5.5                    0.034  196-[-1]-41-[+1]-13-[+1]-230-[+1]-92-[-1]-43
Cre03.g144707.v5.5                    0.035  415-[+1]-30-[+1]-19-[+1]-513

********************************************************************************


********************************************************************************
SECTION III: ANNOTATED SEQUENCES
********************************************************************************
	- The positions and p-values of the non-overlapping motif occurrences
	  are shown above the actual sequence for each of the high-scoring
	  sequences from Section I.
	- A motif occurrence is defined as a position in the sequence whose
	  match to the motif has POSITION p-value less than 0.0001 as 
	  defined in Section II.
	- For each sequence, the first line specifies the name of the sequence.
	- The second (and possibly more) lines give a description of the 
	  sequence.
	- Following the description line(s) is a line giving the length, 
	  combined p-value, and E-value of the sequence as defined in Section I.
	- The next line reproduces the motif diagram from Section II.
	- The entire sequence is printed on the following lines.
	- Motif occurrences are indicated directly above their positions in the
	  sequence on lines showing
	   o the motif number of the occurrence (a minus sign indicates that
	  the occurrence is on the reverse complement strand),
	   o the position p-value of the occurrence,
	   o the best possible match to the motif (or its reverse complement), and
	   o columns whose match to the motif has a positive score (indicated 
	     by a plus sign).
********************************************************************************


Cre01.g009000.v5.5
  PromoterCoords:1700626 - 1702125 Strand:- GeneCoords:1698720 - 1700625 
  Trimmed if gene in upstream region
  LENGTH = 51  COMBINED P-VALUE = 1.13e-11  E-VALUE =    2e-07
  DIAGRAM: [-1]-1-[-1]-8

     [-1]                  [-1]
     1.8e-13               1.8e-13
     CACACACACACACACACACAC CACACACACACACACACACAC
     +++++++++++++++++++++ +++++++++++++++++++++
1    CACACACACACACACACACACACACACACACACACACACACACACACACAC


Cre07.g341050.v5.5
  PromoterCoords:4385885 - 4387384 Strand:+ GeneCoords:4387385 - 4388926 
  Trimmed if gene in upstream region
  LENGTH = 92  COMBINED P-VALUE = 2.62e-11  E-VALUE =  4.6e-07
  DIAGRAM: 12-[+1]-59

                 [+1]
                 1.8e-13
                 GTGTGTGTGTGTGTGTGTGTG
                 +++++++++++++++++++++
1    TGACATGTGTGCGTGTGTGTGTGTGTGTGTGTGTGTGTGTGTGACTACGGTTTTCACGGTTATTCTGCCAGATCA


Cre03.g213649.v5.5
  PromoterCoords:9219387 - 9219486 Strand:- GeneCoords:9216995 - 9219386 
  Trimmed if gene in upstream region
  LENGTH = 100  COMBINED P-VALUE = 2.91e-11  E-VALUE =  5.1e-07
  DIAGRAM: [-1]-6-[-1]-1-[-1]-1-[-1]-8

     [-1]                       [-1]                  [-1]                  [-1]
     1.8e-13                    1.8e-13               1.8e-13               5.9e
     CACACACACACACACACACAC      CACACACACACACACACACAC CACACACACACACACACACAC CACA
     +++++++++++++++++++++      +++++++++++++++++++++ +++++++++++++++++++++ ++++
1    CACACACACACACACACACACACACAACACACACACACACACACACACACACACACACACACACACACACACACA

     
     -06
     CACACACACACACACAC
       ++++++ ++++ +
76   ACTACACAAACACCCTGCTCTCAGG


Cre09.g416583.v5.5
  PromoterCoords:7826852 - 7828351 Strand:- GeneCoords:7824356 - 7826851 
  Trimmed if gene in upstream region
  LENGTH = 124  COMBINED P-VALUE = 3.79e-11  E-VALUE =  6.7e-07
  DIAGRAM: 36-[-1]-26-<-1>-20

                                         [-1]
                                         1.8e-13
                                         CACACACACACACACACACAC
                                         +++++++++++++++++++++
1    CACGTGATCTGGCAGAATAACCGTGGAAACCGTAGTCACACACACACACACACACACACACGCCACGCTCCTTCG

             <-1>
             1.0e-04
             CACACACACACACACACACAC
             +++ + +++  ++++ +  +
76   GAGCCCACCACTCCTACGAACACTCCGAGCGCTGGAAACCTTGGTTTCT


Cre01.g050900.v5.5
  PromoterCoords:7050826 - 7052325 Strand:+ GeneCoords:7052326 - 7054967 
  Trimmed if gene in upstream region
  LENGTH = 138  COMBINED P-VALUE = 4.30e-11  E-VALUE =  7.5e-07
  DIAGRAM: 76-[-1]-41

      [-1]
      1.8e-13
      CACACACACACACACACACAC
      +++++++++++++++++++++
76   ACACACACACACACACACACACACGTGGCGTACCCGTCTGCCTGCGTGGTTTCGTGTGCGGCT


Cre14.g612567.v5.5
  PromoterCoords:688346 - 689845 Strand:+ GeneCoords:689846 - 690447 Trimmed if 
  gene in upstream region
  LENGTH = 140  COMBINED P-VALUE = 4.37e-11  E-VALUE =  7.7e-07
  DIAGRAM: [-1]-1-[-1]-1-[-1]-1-[-1]-53

     [-1]                  [-1]                  [-1]                  [-1]
     1.8e-13               1.8e-13               1.8e-13               1.8e-13
     CACACACACACACACACACAC CACACACACACACACACACAC CACACACACACACACACACAC CACACACAC
     +++++++++++++++++++++ +++++++++++++++++++++ +++++++++++++++++++++ +++++++++
1    CACACACACACACACACACACACACACACACACACACACACACACACACACACACACACACACACACACACACAC

     
     
     ACACACACACAC
     ++++++++++++
76   ACACACACACACTCTGCTGTCGCAGGCTAAGCATCCAGTTGTTAGAAGTGAGACGACGAGCATCC


Cre17.g726526.v5.5
  PromoterCoords:3649681 - 3651180 Strand:- GeneCoords:3647065 - 3649680 
  Trimmed if gene in upstream region
  LENGTH = 144  COMBINED P-VALUE = 4.51e-11  E-VALUE =  7.9e-07
  DIAGRAM: 32-[+1]-1-[+1]-69

                                     [+1]                  [+1]
                                     1.8e-13               1.8e-13
                                     GTGTGTGTGTGTGTGTGTGTG GTGTGTGTGTGTGTGTGTGTG
                                     +++++++++++++++++++++ +++++++++++++++++++++
1    CGGAACCTTCCGCCATACACGCGCGCAGAGTTGTGTGTGTGTGTGTGTGTGTGTGTGTGTGTGTGTGTGTGTGTG


Cre01.g027550.v5.5
  PromoterCoords:4171524 - 4173023 Strand:- GeneCoords:4167300 - 4171523 
  Trimmed if gene in upstream region
  LENGTH = 144  COMBINED P-VALUE = 4.51e-11  E-VALUE =  7.9e-07
  DIAGRAM: [+1]-1-[+1]-101

     [+1]                  [+1]
     1.8e-13               1.8e-13
     GTGTGTGTGTGTGTGTGTGTG GTGTGTGTGTGTGTGTGTGTG
     +++++++++++++++++++++ +++++++++++++++++++++
1    GTGTGTGTGTGTGTGTGTGTGTGTGTGTGTGTGTGTGTGTGTGTNNNNNNNNNNNNNNNNNNNNNNNNNNNNNNN


Cre17.g747047.v5.5
  PromoterCoords:7077536 - 7079035 Strand:- GeneCoords:7076610 - 7077535 
  Trimmed if gene in upstream region
  LENGTH = 184  COMBINED P-VALUE = 5.97e-11  E-VALUE =    1e-06
  DIAGRAM: 7-[-1]-1-[-1]-1-[-1]-1-[-1]-1-[-1]-68

            [-1]                  [-1]                  [-1]                  [-
            1.8e-13               1.8e-13               1.8e-13               1.
            CACACACACACACACACACAC CACACACACACACACACACAC CACACACACACACACACACAC CA
            +++++++++++++++++++++ +++++++++++++++++++++ +++++++++++++++++++++ ++
1    CCGTAGTCACACACACACACACACACACACACACACACACACACACACACACACACACACACACACACACACACA

     1]                  [-1]
     8e-13               1.1e-07
     CACACACACACACACACAC CACACACACACACACACACAC
     +++++++++++++++++++ ++++++++++++++++++
76   CACACACACACACACACACACACACACACACACACACATGTTACGCGCGCGTGTATGGCGGAATTTTGTTCCGTT


Cre02.g127237.v5.5
  PromoterCoords:6969092 - 6970591 Strand:- GeneCoords:6967976 - 6969091 
  Trimmed if gene in upstream region
  LENGTH = 184  COMBINED P-VALUE = 5.97e-11  E-VALUE =    1e-06
  DIAGRAM: 39-[-1]-1-[-1]-1-[-1]-1-[-1]-1-[-1]-36

                                            [-1]                  [-1]
                                            1.8e-13               1.8e-13
                                            CACACACACACACACACACAC CACACACACACACA
                                            +++++++++++++++++++++ ++++++++++++++
1    ATTCACGTGATCTGGCAGAATAACCGTGGAAACCGTAGTCACACACACACACACACACACACACACACACACACA

             [-1]                  [-1]                  [-1]
             1.8e-13               1.8e-13               3.4e-06
     CACACAC CACACACACACACACACACAC CACACACACACACACACACAC CACACACACACACACACACAC
     +++++++ +++++++++++++++++++++ +++++++++++++++++++++ +++++++++++++++ +
76   CACACACACACACACACACACACACACACACACACACACACACACACACACACACACACACACACACGCTTGGCG


Cre03.g146427.v5.5
  PromoterCoords:812574 - 814073 Strand:+ GeneCoords:814074 - 823333 Trimmed if 
  gene in upstream region
  LENGTH = 188  COMBINED P-VALUE = 6.12e-11  E-VALUE =  1.1e-06
  DIAGRAM: 2-[+1]-9-[+1]-26-[+1]-24-[+1]-43

       [+1]                          [+1]
       4.0e-13                       1.8e-13
       GTGTGTGTGTGTGTGTGTGTG         GTGTGTGTGTGTGTGTGTGTG
       +++++++++++++++++++++         +++++++++++++++++++++
1    GCGTGTGTGTGTGTGTATGTGTGTGTGTATATGTGTGTGTGTGTGTGTGTGTGTGTGTGTGTTCCGTGTGCGTGC

         [+1]                                         [+1]
         1.0e-10                                      1.8e-13
         GTGTGTGTGTGTGTGTGTGTG                        GTGTGTGTGTGTGTGTGTGTG
         ++++++++++ ++++++++++                        +++++++++++++++++++++
76   ATGCGTGTGTGTGTATGTGTGTGTGTGTGTGTTCCATGTGCGTGCATGCGTGTGTGTGTGTGTGTGTGTGTTAAA


Cre11.g467775.v5.5
  PromoterCoords:1669401 - 1670900 Strand:- GeneCoords:1666695 - 1669400 
  Trimmed if gene in upstream region
  LENGTH = 214  COMBINED P-VALUE = 7.06e-11  E-VALUE =  1.2e-06
  DIAGRAM: 134-[-1]-9-[-1]-1-[-1]-7

                                                                [-1]
                                                                1.8e-13
                                                                CACACACACACACACA
                                                                ++++++++++++++++
76   TAGTCCGTCGCCTCTGCACTTCAAGAAATCCGACTACCGAGGGCGGGGAAAAGGGCGCGCACACACACACACACA

                   [-1]                  [-1]
                   1.8e-13               1.5e-08
     CACAC         CACACACACACACACACACAC CACACACACACACACACACAC
     +++++         +++++++++++++++++++++ ++++++++++++++  + +++
151  CACACACACACATACACACACACACACACACACACACACACACACACACAGTCGCACAGTCGCA


Cre11.g467764.v5.5
  PromoterCoords:1606491 - 1607990 Strand:+ GeneCoords:1607991 - 1608936 
  Trimmed if gene in upstream region
  LENGTH = 248  COMBINED P-VALUE = 8.30e-11  E-VALUE =  1.5e-06
  DIAGRAM: 155-[-1]-72

          [-1]
          1.8e-13
          CACACACACACACACACACAC
          +++++++++++++++++++++
151  AAATACACACACACACACACACACACACACACACACACAGGTAGGTATCCGTAAGTAACTCCGGCGTCGTCTGGG


Cre16.g672833.v5.5
  PromoterCoords:6735328 - 6736827 Strand:+ GeneCoords:6736828 - 6738459 
  Trimmed if gene in upstream region
  LENGTH = 248  COMBINED P-VALUE = 8.30e-11  E-VALUE =  1.5e-06
  DIAGRAM: 19-[+1]-1-[+1]-1-[+1]-68-[+1]-75

                        [+1]                  [+1]                  [+1]
                        1.8e-13               1.8e-13               1.8e-13
                        GTGTGTGTGTGTGTGTGTGTG GTGTGTGTGTGTGTGTGTGTG GTGTGTGTGTGT
                        +++++++++++++++++++++ +++++++++++++++++++++ ++++++++++++
1    GATGTGCGTGTGCGTACATGTGTGTGTGTGTGTGTGTGTGTGTGTGTGTGTGTGTGTGTGTGTGTGTGTGTGTGT

     
     
     GTGTGTGTG
     +++++++++
76   GTGTGTGTGTGTGTTAAAGAGCACAAGGGAAAACAACAAGAGACTGTGTTAAAGAGCACAAGGAAAACATTACAA

       [+1]
       8.4e-09
       GTGTGTGTGTGTGTGTGTGTG
       +  +++++++++++++++++
151  GAGACTGTGTGTGTGTGTGTGTCGAGGGAAAGAGAGCAGAGAGGGGCAGAGAGACCGAGAGGGAGGAGAGCTGAG


Cre09.g390400.v5.5
  PromoterCoords:2602190 - 2603689 Strand:- GeneCoords:2599494 - 2602189 
  Trimmed if gene in upstream region
  LENGTH = 264  COMBINED P-VALUE = 8.88e-11  E-VALUE =  1.6e-06
  DIAGRAM: 19-[+1]-1-[+1]-1-[+1]-5-[+1]-3-[+1]-130

                        [+1]                  [+1]                  [+1]
                        1.8e-13               1.8e-13               1.8e-13
                        GTGTGTGTGTGTGTGTGTGTG GTGTGTGTGTGTGTGTGTGTG GTGTGTGTGTGT
                        +++++++++++++++++++++ +++++++++++++++++++++ ++++++++++++
1    ACCGCCAGCGTGTGTGTATGTGTGTGTGTGTGTGTGTGTGTGTGTGTGTGTGTGTGTGTGTGTGTGTGTGTGTGT

                   [+1]                    [+1]
                   6.0e-09                 2.0e-06
     GTGTGTGTG     GTGTGTGTGTGTGTGTGTGTG   GTGTGTGTGTGTGTGTGTGTG
     +++++++++     +++++++++++ +++ +++++   +++++++ +++ +++ +++ +
76   GTGTGTGTGTGTGTGTGTGTGTGTGGGTGGGTGTGTGGGTGTGTGGGTGGGTGGGTGGGGGGGGGGGGGGGTCAT


Cre17.g747097.v5.5
  PromoterCoords:7079456 - 7080955 Strand:- GeneCoords:7077720 - 7079455 
  Trimmed if gene in upstream region
  LENGTH = 282  COMBINED P-VALUE = 9.54e-11  E-VALUE =  1.7e-06
  DIAGRAM: 230-[-1]-31

          [-1]
          1.8e-13
          CACACACACACACACACACAC
          +++++++++++++++++++++
226  GCACGCACACACACACACACACACACATTCGCATGGGCTTGCACCCTTGGGATCGTG


Cre02.g085400.v5.5
  PromoterCoords:1641599 - 1643098 Strand:+ GeneCoords:1643099 - 1646319 
  Trimmed if gene in upstream region
  LENGTH = 298  COMBINED P-VALUE = 1.01e-10  E-VALUE =  1.8e-06
  DIAGRAM: [-1]-1-[-1]-1-[-1]-43-[-1]-133-[-1]-15

     [-1]                  [-1]                  [-1]
     1.8e-13               1.8e-13               1.8e-13
     CACACACACACACACACACAC CACACACACACACACACACAC CACACACACACACACACACAC
     +++++++++++++++++++++ +++++++++++++++++++++ +++++++++++++++++++++
1    CACACACACACACACACACACACACACACACACACACACACACACACACACACACACACACACACACACATGATA

                                      [-1]
                                      2.1e-05
                                      CACACACACACACACACACAC
                                      ++  + ++  +++++++++++
76   CACGATTCACGTGATCTGGCAGAATAACTGTGGAAACCGTAGTCACACACACACGCGTAGGCTTGGGAGACATGC

                                          [-1]
                                          2.1e-07
                                          CACACACACACACACACACAC
                                          ++++++++++++++++  +
226  CGATCACGTGATCTGATAAACAACTGTAAACCATTGTCACACACACACACACATGCTTCCACCTTTGCCTATA


Cre16.g669125.v5.5
  PromoterCoords:4138026 - 4139525 Strand:+ GeneCoords:4139526 - 4144257 
  Trimmed if gene in upstream region
  LENGTH = 310  COMBINED P-VALUE = 1.06e-10  E-VALUE =  1.9e-06
  DIAGRAM: 36-[+1]-1-[+1]-1-[+1]-1-[+1]-11-[+1]-24-[+1]-1-[+1]-1-[+1]-8-[+1]-37

                                         [+1]                  [+1]
                                         1.8e-13               1.8e-13
                                         GTGTGTGTGTGTGTGTGTGTG GTGTGTGTGTGTGTGTG
                                         +++++++++++++++++++++ +++++++++++++++++
1    TGGTTGCCTCCTTGAGTCTCGTGTATGTGTCTGGTTGTGTGTGTGTGTGTGTGTGTGTGTGTGTGTGTGTGTGTG

          [+1]                  [+1]                            [+1]
          1.8e-13               7.4e-09                         2.7e-08
     TGTG GTGTGTGTGTGTGTGTGTGTG GTGTGTGTGTGTGTGTGTGTG           GTGTGTGTGTGTGTGT
     ++++ +++++++++++++++++++++ ++++++++++++++++ ++ +           +++ +++ +++++++
76   TGTGTGTGTGTGTGTGTGTGTGTGTGTGTGTGTGTGTGTGTGTCTGGTTGTGCGCGCGAGTGAGTGAGTGTGTGA

                                  [+1]                  [+1]                  [+
                                  1.8e-13               1.8e-13               1.
     GTGTG                        GTGTGTGTGTGTGTGTGTGTG GTGTGTGTGTGTGTGTGTGTG GT
     ++ ++                        +++++++++++++++++++++ +++++++++++++++++++++ ++
151  GTTTGTTCGTGGGTTTGGTTGGCAGTTTTGTGTGTGTGTGTGTGTGTGTGTGTGTGTGTGTGTGTGTGTGTGTGT

     1]                         [+1]
     1e-07                      2.9e-05
     GTGTGTGTGTGTGTGTGTG        GTGTGTGTGTGTGTGTGTGTG
     ++++++++++++++++           +++++++++++ +++     +
226  GTGTGTGTGTGTGTGTTAAAATGTTCGGTGTGTGTGTGGGTGACGTGGCTACACGCGCCTGCATCAGCTGCTACT


Cre03.g160700.v5.5
  PromoterCoords:2614978 - 2616477 Strand:- GeneCoords:2610972 - 2614977 
  Trimmed if gene in upstream region
  LENGTH = 405  COMBINED P-VALUE = 1.40e-10  E-VALUE =  2.5e-06
  DIAGRAM: 150-[-1]-1-[-1]-1-[-1]-1-[-1]-1-[-1]-146

     [-1]                  [-1]                  [-1]                  [-1]
     1.8e-13               1.8e-13               1.8e-13               1.8e-13
     CACACACACACACACACACAC CACACACACACACACACACAC CACACACACACACACACACAC CACACACAC
     +++++++++++++++++++++ +++++++++++++++++++++ +++++++++++++++++++++ +++++++++
151  CACACACACACACACACACACACACACACACACACACACACACACACACACACACACACACACACACACACACAC

                  [-1]
                  2.4e-10
     ACACACACACAC CACACACACACACACACACAC
     ++++++++++++ +++++++++++++++++++
226  ACACACACACACACACACACACACACACACACTACACACACACACACCCCTCTCCCGTCTTCCCGCCCCCGCACA


Cre02.g144050.v5.5
  PromoterCoords:7483761 - 7485260 Strand:+ GeneCoords:7485261 - 7493527 
  Trimmed if gene in upstream region
  LENGTH = 408  COMBINED P-VALUE = 1.41e-10  E-VALUE =  2.5e-06
  DIAGRAM: 1-[-1]-1-[-1]-1-[-1]-1-[-1]-1-[-1]-1-[-1]-276

      [-1]                  [-1]                  [-1]                  [-1]
      1.8e-13               1.8e-13               1.8e-13               1.8e-13
      CACACACACACACACACACAC CACACACACACACACACACAC CACACACACACACACACACAC CACACACA
      +++++++++++++++++++++ +++++++++++++++++++++ +++++++++++++++++++++ ++++++++
1    ACACACACACACACACACACACACACACACACACACACACACACACACACACACACACACACACACACACACACA

                   [-1]                  [-1]
                   1.8e-13               1.8e-13
     CACACACACACAC CACACACACACACACACACAC CACACACACACACACACACAC
     +++++++++++++ +++++++++++++++++++++ +++++++++++++++++++++
76   CACACACACACACACACACACACACACACACACACACACACACACACACACACACACACACACACATACCGCAAC


Cre09.g390504.v5.5
  PromoterCoords:3654334 - 3655833 Strand:- GeneCoords:3652838 - 3654333 
  Trimmed if gene in upstream region
  LENGTH = 414  COMBINED P-VALUE = 1.43e-10  E-VALUE =  2.5e-06
  DIAGRAM: 21-[-1]-1-[-1]-1-[-1]-328

                          [-1]                  [-1]                  [-1]
                          1.8e-13               1.8e-13               6.4e-09
                          CACACACACACACACACACAC CACACACACACACACACACAC CACACACACA
                          +++++++++++++++++++++ +++++++++++++++++++++ ++++++++++
1    GCGCTGTGCTACACACACTGACACACACACACACACACACACACACACACACACACACACACACACACACACACA

     
     
     CACACACACAC
     +++++++ + +
76   CACACACGCGCGTCTTGTGACCATCGGTGACTTAGTGCGAGCCCACGCTGCACGACCACCTGCGGCGGCTGCAGT


Cre26.g756597.v5.5
  PromoterCoords:1526 - 3025 Strand:+ GeneCoords:3026 - 13417 Trimmed if gene 
  in upstream region
  LENGTH = 498  COMBINED P-VALUE = 1.74e-10  E-VALUE =  3.1e-06
  DIAGRAM: 49-[-1]-1-[-1]-1-[-1]-1-[-1]-1-[-1]-340

                                                      [-1]                  [-1]
                                                      1.8e-13               1.8e
                                                      CACACACACACACACACACAC CACA
                                                      +++++++++++++++++++++ ++++
1    CGCCCCCACCTACCCCTGTGCCTGGCTACAACTTCACTCTACCCCCCAACACACACACACACACACACACACACA

                       [-1]                  [-1]                  [-1]
     -13               1.8e-13               1.8e-13               1.3e-07
     CACACACACACACACAC CACACACACACACACACACAC CACACACACACACACACACAC CACACACACACAC
     +++++++++++++++++ +++++++++++++++++++++ +++++++++++++++++++++ +++++++++++++
76   CACACACACACACACACACACACACACACACACACACACACACACACACACACACACACACACACACACACACAC

     
     
     ACACACAC
     ++++   +
151  ACACCTGCAGGGACTTCATATAGGATTTGTGTCCATCGTAGGCACACATACGTGCGGGGGTGGCGCCCGACCTTA


Cre09.g399400.v5.5
  PromoterCoords:1269210 - 1270709 Strand:- GeneCoords:1258513 - 1269209 
  Trimmed if gene in upstream region
  LENGTH = 538  COMBINED P-VALUE = 1.89e-10  E-VALUE =  3.3e-06
  DIAGRAM: 10-[-1]-1-[-1]-485

               [-1]                  [-1]
               1.8e-13               1.8e-13
               CACACACACACACACACACAC CACACACACACACACACACAC
               +++++++++++++++++++++ +++++++++++++++++++++
1    CTTGGTGCTACACACACACACACACACACACACACACACACACACACACACACACACACAAGGCTTGCTTTCGAG


Cre07.g333900.v5.5
  PromoterCoords:3218474 - 3219973 Strand:- GeneCoords:3217064 - 3218473 
  Trimmed if gene in upstream region
  LENGTH = 580  COMBINED P-VALUE = 2.04e-10  E-VALUE =  3.6e-06
  DIAGRAM: 531-[-1]-28

           [-1]
           1.8e-13
           CACACACACACACACACACAC
           +++++++++++++++++++++
526  CCATCGCACACACACACACACACACACATCGTGCCGGACCATTTGCGCATGCATC


Cre07.g333950.v5.5
  PromoterCoords:3217554 - 3219053 Strand:+ GeneCoords:3219054 - 3224787 
  Trimmed if gene in upstream region
  LENGTH = 580  COMBINED P-VALUE = 2.04e-10  E-VALUE =  3.6e-06
  DIAGRAM: 28-[+1]-531

                                 [+1]
                                 1.8e-13
                                 GTGTGTGTGTGTGTGTGTGTG
                                 +++++++++++++++++++++
1    GATGCATGCGCAAATGGTCCGGCACGATGTGTGTGTGTGTGTGTGTGTGCGATGGTGACCCGCCCCCGGACCTTC


Cre04.g222200.v5.5
  PromoterCoords:2532773 - 2534272 Strand:- GeneCoords:2530577 - 2532772 
  Trimmed if gene in upstream region
  LENGTH = 594  COMBINED P-VALUE = 2.09e-10  E-VALUE =  3.7e-06
  DIAGRAM: 391-[-1]-1-[-1]-32-[-1]-34-[-1]-52

                     [-1]                  [-1]
                     1.8e-13               1.8e-13
                     CACACACACACACACACACAC CACACACACACACACACACAC
                     +++++++++++++++++++++ +++++++++++++++++++++
376  TCCTTGTGCTCTTTAACACACACACACACACACACACACACACACACACACACACACACACACACACCGCTTTCC

                     [-1]                                                   [-1]
                     2.7e-06                                                1.8e
                     CACACACACACACACACACAC                                  CACA
                     +   +++  ++++++++++++                                  ++++
451  TGCCCCTTGCCATGTTCCATCACGAACACACACACACCGCTTTCCTGCCCCTTGCCATGTTCCATCACGAACACA

     
     -13
     CACACACACACACACAC
     +++++++++++++++++
526  CACACACACACACACACCGTGAGCACATGCATGGGTTTGCACCCTTGAGAGCGTGTGGACACTAATCCC


Cre09.g390467.v5.5
  PromoterCoords:3652223 - 3653722 Strand:- GeneCoords:3647778 - 3652222 
  Trimmed if gene in upstream region
  LENGTH = 615  COMBINED P-VALUE = 2.17e-10  E-VALUE =  3.8e-06
  DIAGRAM: 36-[-1]-1-[-1]-1-[-1]-1-[-1]-1-[-1]-1-[-1]-1-[-1]-426

                                         [-1]                  [-1]
                                         1.8e-13               1.8e-13
                                         CACACACACACACACACACAC CACACACACACACACAC
                                         +++++++++++++++++++++ +++++++++++++++++
1    CACGTGATCTGGCAGAATAACCGTGGAAACCGTAGTCACACACACACACACACACACACACACACACACACACAC

          [-1]                  [-1]                  [-1]                  [-1]
          1.8e-13               1.8e-13               1.8e-13               1.8e
     ACAC CACACACACACACACACACAC CACACACACACACACACACAC CACACACACACACACACACAC CACA
     ++++ +++++++++++++++++++++ +++++++++++++++++++++ +++++++++++++++++++++ ++++
76   ACACACACACACACACACACACACACACACACACACACACACACACACACACACACACACACACACACACACACA

                       [-1]
     -13               1.8e-13
     CACACACACACACACAC CACACACACACACACACACAC
     +++++++++++++++++ +++++++++++++++++++++
151  CACACACACACACACACACACACACACACACACACACACACACCTCCTTCGTTGACATTGACGCTCATGTCGTGT


Cre02.g111014.v5.5
  PromoterCoords:5818548 - 5820047 Strand:+ GeneCoords:5820048 - 5827789 
  Trimmed if gene in upstream region
  LENGTH = 618  COMBINED P-VALUE = 2.18e-10  E-VALUE =  3.8e-06
  DIAGRAM: 465-[+1]-9-[+1]-102

                    [+1]                          [+1]
                    1.8e-13                       2.7e-05
                    GTGTGTGTGTGTGTGTGTGTG         GTGTGTGTGTGTGTGTGTGTG
                    +++++++++++++++++++++         + + +++++++++ + +  ++
451  CACCCATGTATGTCTGTGTGTGTGTGTGTGTGTGTGGGGGGGGGGGGGCGTGTGTGTGCGGGCATGCAGAACCCC


Cre13.g567400.v5.5
  PromoterCoords:864568 - 866067 Strand:- GeneCoords:852995 - 864567 Trimmed if 
  gene in upstream region
  LENGTH = 644  COMBINED P-VALUE = 2.27e-10  E-VALUE =    4e-06
  DIAGRAM: 104-[+1]-1-[+1]-1-[+1]-1-[+1]-1-[+1]-1-[+1]-1-[+1]-387

                                  [+1]                  [+1]                  [+
                                  1.8e-13               1.8e-13               1.
                                  GTGTGTGTGTGTGTGTGTGTG GTGTGTGTGTGTGTGTGTGTG GT
                                  +++++++++++++++++++++ +++++++++++++++++++++ ++
76   TGGGTGGCTGGCCTTTCGGCCGGCGGGCTGTGTGTGTGTGTGTGTGTGTGTGTGTGTGTGTGTGTGTGTGTGTGT

     1]                  [+1]                  [+1]                  [+1]
     8e-13               1.8e-13               1.8e-13               1.8e-13
     GTGTGTGTGTGTGTGTGTG GTGTGTGTGTGTGTGTGTGTG GTGTGTGTGTGTGTGTGTGTG GTGTGTGTGTG
     +++++++++++++++++++ +++++++++++++++++++++ +++++++++++++++++++++ +++++++++++
151  GTGTGTGTGTGTGTGTGTGTGTGTGTGTGTGTGTGTGTGTGTGTGTGTGTGTGTGTGTGTGTGTGTGTGTGTGTG

                [+1]
                2.4e-05
     TGTGTGTGTG GTGTGTGTGTGTGTGTGTGTG
     ++++++++++ ++++++++++  +   +++ +
226  TGTGTGTGTGTGTGTGTGTGTTGGGCCGTGCGCCCACAGCGTGAGCAATGCGCGTCAGCAAAGTACCAGCTTGCC


Cre03.g162333.v5.5
  PromoterCoords:2811341 - 2812840 Strand:+ GeneCoords:2812841 - 2823539 
  Trimmed if gene in upstream region
  LENGTH = 660  COMBINED P-VALUE = 2.33e-10  E-VALUE =  4.1e-06
  DIAGRAM: 181-[+1]-3-[+1]-434

                                    [+1]                    [+1]
                                    1.8e-13                 1.0e-10
                                    GTGTGTGTGTGTGTGTGTGTG   GTGTGTGTGTGTGTGTGTGT
                                    +++++++++++++++++++++   ++++++++++ +++++++++
151  GCACTGCTGCTGCCCCACCCTGTGTGTACATGTGTGTGTGTGTGTGTGTGTGTGTGTGTGTGTGTCTGTGTGTGT

     
     
     G
     +
226  GTGGCTGTGTACCCGCCACCTCCTGTCCGGCCTTCTCTCTTTGGTTGCATCCCGAGGCTGGCAATGCGGGCACAC


Cre03.g162300.v5.5
  PromoterCoords:2812181 - 2813680 Strand:- GeneCoords:2807125 - 2812180 
  Trimmed if gene in upstream region
  LENGTH = 660  COMBINED P-VALUE = 2.33e-10  E-VALUE =  4.1e-06
  DIAGRAM: 446-[-1]-1-[-1]-171

                                                                            [-1]
                                                                            1.8e
                                                                            CACA
                                                                            ++++
376  CAGCCTCGGGATGCAACCAAAGAGAGAAGGCCGGACAGGAGGTGGCGGGTACACAGCCACACACACACAGACACA

                       [-1]
     -13               1.1e-07
     CACACACACACACACAC CACACACACACACACACACAC
     +++++++++++++++++ ++++++++++++   ++++++
451  CACACACACACACACACACACACACACACATGTACACACAGGGTGGGGCAGCAGCAGTGCCGATCGGCAGACCGG


Cre09.g410800.v5.5
  PromoterCoords:6990590 - 6992089 Strand:- GeneCoords:6986662 - 6990589 
  Trimmed if gene in upstream region
  LENGTH = 697  COMBINED P-VALUE = 2.46e-10  E-VALUE =  4.3e-06
  DIAGRAM: 162-[-1]-1-[-1]-1-[-1]-1-[-1]-448

                 [-1]                  [-1]                  [-1]
                 1.8e-13               1.8e-13               1.8e-13
                 CACACACACACACACACACAC CACACACACACACACACACAC CACACACACACACACACAC
                 +++++++++++++++++++++ +++++++++++++++++++++ +++++++++++++++++++
151  CACGCACGCACGCACACACACACACACACACACACACACACACACACACACACACACACACACACACACACACAC

        [-1]
        2.6e-10
     AC CACACACACACACACACACAC
     ++ ++++++++++++++++ ++ +
226  ACACACACACACACACACAAACTCCCTCTCCCGCTCTTCATTCGGTACCGCAATTCCGTTGCAACTTGATACTTC


Cre06.g296050.v5.5
  PromoterCoords:6917027 - 6918526 Strand:+ GeneCoords:6918527 - 6926028 
  Trimmed if gene in upstream region
  LENGTH = 328  COMBINED P-VALUE = 2.49e-10  E-VALUE =  4.4e-06
  DIAGRAM: 30-[-1]-277

                                   [-1]
                                   4.0e-13
                                   CACACACACACACACACACAC
                                   +++++++++++++++++++++
1    CACCACCCTCTGCTCTGAACTACACACACACACACATACACACACACACACACACAGTACAGGCATGGATGTGTG


Cre01.g003751.v5.5
  PromoterCoords:708319 - 709818 Strand:+ GeneCoords:709819 - 725710 Trimmed if 
  gene in upstream region
  LENGTH = 731  COMBINED P-VALUE = 2.59e-10  E-VALUE =  4.5e-06
  DIAGRAM: 74-[-1]-1-[-1]-1-[-1]-1-[-1]-1-[-1]-1-[-1]-526

                                                                               [
                                                                               1
                                                                               C
                                                                               +
1    CAGACAGCGGCCTTCTCATCTTCTCCTGGTTTCGGGGGTTAACCGGGGGCCTCAGACACACTCAACACACTCAAC

     -1]                  [-1]                  [-1]                  [-1]
     .8e-13               1.8e-13               1.8e-13               1.8e-13
     ACACACACACACACACACAC CACACACACACACACACACAC CACACACACACACACACACAC CACACACACA
     ++++++++++++++++++++ +++++++++++++++++++++ +++++++++++++++++++++ ++++++++++
76   ACACACACACACACACACACACACACACACACACACACACACACACACACACACACACACACACACACACACACA

                 [-1]                  [-1]
                 1.8e-13               1.4e-08
     CACACACACAC CACACACACACACACACACAC CACACACACACACACACACAC
     +++++++++++ +++++++++++++++++++++ +++++++++++++++ + + +
151  CACACACACACACACACACACACACACACACACACACACACACACACACTCTCTCTCTCTCTCTCTCTCTCGTCC


Cre18.g748647.v5.5
  PromoterCoords:94576 - 96075 Strand:- GeneCoords:92690 - 94575 Trimmed if 
  gene in upstream region
  LENGTH = 750  COMBINED P-VALUE = 2.66e-10  E-VALUE =  4.7e-06
  DIAGRAM: 66-[-1]-85-[-1]-1-[-1]-1-[-1]-1-[-1]-1-[-1]-78-[-1]-370

                                                                       [-1]
                                                                       5.7e-12
                                                                       CACACACAC
                                                                       +++++++++
1    TGGCACACAACCGTTCCCGCGTAATGAAGGCACGTTCAGCAACGCCCCCCCCCTTACCCCCCCCCCAACACACAC

     
     
     ACACACACACAC
     ++++ +++++++
76   ACACTCACACACATCCGTAAACCGTCGCTTTGCTGCATCGCATACACTGTCTTTGCGCAACGTTCTCCTTGTGCT

                           [-1]                  [-1]                  [-1]
                           1.8e-13               1.8e-13               1.8e-13
                           CACACACACACACACACACAC CACACACACACACACACACAC CACACACAC
                           +++++++++++++++++++++ +++++++++++++++++++++ +++++++++
151  CTTTAACACACACACACACATACACACACACACACACACACACACACACACACACACACACACACACACACACAC

                  [-1]                  [-1]
                  1.8e-13               2.6e-05
     ACACACACACAC CACACACACACACACACACAC CACACACACACACACACACAC
     ++++++++++++ +++++++++++++++++++++ ++++++++++++++   +
226  ACACACACACACACACACACACACACACACACACACACACACACACACAGGTAACTTCAGGTAACATCCGTAAAC

                                                                [-1]
                                                                1.1e-10
                                                                CACACACACACACACA
                                                                ++ +++++++++++++
301  CGTCGCTTTGCTGCATCGCATACACTGTCTTTGCGCAACGTTCTCCTTGTGCTCTTTAACAAACACACACACACA

     
     
     CACAC
     +++++
376  CACACGCACGCACGACTACCGCCATAGGACGCTGCCAGCCTGCGCGCGTCTGGTGACCATCGGTGACTTAGTGCG


Cre18.g748697.v5.5
  PromoterCoords:93826 - 95325 Strand:+ GeneCoords:95326 - 100457 Trimmed if 
  gene in upstream region
  LENGTH = 750  COMBINED P-VALUE = 2.66e-10  E-VALUE =  4.7e-06
  DIAGRAM: 370-[+1]-86-[+1]-1-[+1]-1-[+1]-1-[+1]-1-[+1]-77-[+1]-66

                                                                           [+1]
                                                                           1.1e-
                                                                           GTGTG
                                                                           +++++
301  CGCACTAAGTCACCGATGGTCACCAGACGCGCGCAGGCTGGCAGCGTCCTATGGCGGTAGTCGTGCGTGCGTGTG

     
     10
     TGTGTGTGTGTGTGTG
     +++++++++++++ ++
376  TGTGTGTGTGTGTTTGTTAAAGAGCACAAGGAGAACGTTGCGCAAAGACAGTGTATGCGATGCAGCAAAGCGACG

                                [+1]                  [+1]                  [+1]
                                1.8e-13               1.8e-13               1.8e
                                GTGTGTGTGTGTGTGTGTGTG GTGTGTGTGTGTGTGTGTGTG GTGT
                                +++++++++++++++++++++ +++++++++++++++++++++ ++++
451  GTTTACGGATGTTACCTGAAGTTACCTGTGTGTGTGTGTGTGTGTGTGTGTGTGTGTGTGTGTGTGTGTGTGTGT

                       [+1]                  [+1]
     -13               1.8e-13               4.0e-13
     GTGTGTGTGTGTGTGTG GTGTGTGTGTGTGTGTGTGTG GTGTGTGTGTGTGTGTGTGTG
     +++++++++++++++++ +++++++++++++++++++++ +++++++++++++++++++++
526  GTGTGTGTGTGTGTGTGTGTGTGTGTGTGTGTGTGTGTGTGTGTGTGTGTGTGTATGTGTGTGTGTGTGTTAAAG

                                                                    [+1]
                                                                    5.7e-12
                                                                    GTGTGTGTGTGT
                                                                    +++++++ ++++
601  AGCACAAGGAGAACGTTGCGCAAAGACAGTGTATGCGATGCAGCAAAGCGACGGTTTACGGATGTGTGTGAGTGT

     
     
     GTGTGTGTG
     +++++++++
676  GTGTGTGTTGGGGGGGGGGTAAGGGGGGGGGCGTTGCTGAACGTGCCTTCATTACGCGGGAACGGTTGTGTGCCA


Cre07.g346150.v5.5
  PromoterCoords:4882926 - 4884425 Strand:- GeneCoords:4875328 - 4882925 
  Trimmed if gene in upstream region
  LENGTH = 760  COMBINED P-VALUE = 2.69e-10  E-VALUE =  4.7e-06
  DIAGRAM: 6-[+1]-1-[+1]-1-[+1]-3-[+1]-251-[-1]-393

           [+1]                  [+1]                  [+1]                    [
           1.8e-13               1.8e-13               1.8e-13                 1
           GTGTGTGTGTGTGTGTGTGTG GTGTGTGTGTGTGTGTGTGTG GTGTGTGTGTGTGTGTGTGTG   G
           +++++++++++++++++++++ +++++++++++++++++++++ +++++++++++++++++++++   +
1    TATTTTGTGTGTGTGTGTGTGTGTGTGTGTGTGTGTGTGTGTGTGTGTGTGTGTGTGTGTGTGTGTGTGTGTGTG

     +1]
     .2e-10
     TGTGTGTGTGTGTGTGTGTG
     +++++++++++++++ ++++
76   TGTGTGTGTGTGTATATGTGTGTGTGCACGTAGGACACGCGGTGGACCGGCGTGTTCATTCCCGGCTTCGGAAGT

                                                   [-1]
                                                   2.4e-05
                                                   CACACACACACACACACACAC
                                                   +++ +++  +  ++++ ++++
301  GGGGATTGGGGGCAATCCTCAGACAGCAGCCACGCACGCACGGTCGCACGCACGTAGGCACAGACACGTCAGACA


Cre07.g346200.v5.5
  PromoterCoords:4882186 - 4883685 Strand:+ GeneCoords:4883686 - 4885545 
  Trimmed if gene in upstream region
  LENGTH = 760  COMBINED P-VALUE = 2.69e-10  E-VALUE =  4.7e-06

                       [+1]
                       2.4e-05
                       GTGTGTGTGTGTGTGTGTGTG
                       ++++ ++++  +  +++ +++
376  AAACCGAACCTGTCTGACGTGTCTGTGCCTACGTGCGTGCGACCGTGCGTGCGTGGCTGCTGTCTGAGGATTGCC

                                                                              [-
                                                                              1.
                                                                              CA
                                                                              ++
601  CTGCATCCGAACTTCCGAAGCCGGGAATGAACACGCCGGTCCACCGCGTGTCCTACGTGCACACACACATATACA

     1]                  [-1]                  [-1]                  [-1]
     8e-13               1.8e-13               1.8e-13               1.8e-07
     CACACACACACACACACAC CACACACACACACACACACAC CACACACACACACACACACAC CACACACACAC
     +++++++++++++++++++ +++++++++++++++++++++ +++++++++++++++++++++ +++++++++++
676  CACACACACACACACACACACACACACACACACACACACACACACACACACACACACACACACACACACACACAC

     
     
     ACACACACAC
     +++++ +
751  ACACAAAATA


Cre09.g410150.v5.5
  PromoterCoords:6884595 - 6886094 Strand:+ GeneCoords:6886095 - 6891156 
  Trimmed if gene in upstream region
  LENGTH = 768  COMBINED P-VALUE = 2.72e-10  E-VALUE =  4.8e-06
  DIAGRAM: 31-[-1]-1-[-1]-1-[-1]-23-[-1]-25-[-1]-1-[-1]-560

                                    [-1]                  [-1]
                                    1.8e-13               1.8e-13
                                    CACACACACACACACACACAC CACACACACACACACACACAC
                                    +++++++++++++++++++++ +++++++++++++++++++++
1    CGGCCAGGCGATAGACAGTACCAGACACAGACACACACACACACACACACACACACACACACACACACACACACA

     [-1]                                        [-1]
     1.8e-13                                     1.8e-13
     CACACACACACACACACACAC                       CACACACACACACACACACAC
     +++++++++++++++++++++                       +++++++++++++++++++++
76   CACACACACACACACACACACACACACACACACACACACACATACACACACACACACACACACACACACACATAC

                    [-1]                  [-1]
                    1.8e-13               2.5e-06
                    CACACACACACACACACACAC CACACACACACACACACACAC
                    +++++++++++++++++++++ +++++++ +++++++++
151  ACACATACACACATACACACACACACACACACACACACACACACGCACACACACCGCAACGCCACACGCGTGAAG


Cre02.g081950.v5.5
  PromoterCoords:1196817 - 1198316 Strand:- GeneCoords:1185198 - 1196816 
  Trimmed if gene in upstream region
  LENGTH = 784  COMBINED P-VALUE = 2.78e-10  E-VALUE =  4.9e-06
  DIAGRAM: 4-[+1]-1-[+1]-1-[+1]-107-[+1]-1-[+1]-1-[+1]-73-[+1]-1-[+1]-1-[+1]-1-[+1]-383

         [+1]                  [+1]                  [+1]
         1.8e-13               1.8e-13               1.8e-13
         GTGTGTGTGTGTGTGTGTGTG GTGTGTGTGTGTGTGTGTGTG GTGTGTGTGTGTGTGTGTGTG
         +++++++++++++++++++++ +++++++++++++++++++++ +++++++++++++++++++++
1    GCAGGTGTGTGTGTGTGTGTGTGTGTGTGTGTGTGTGTGTGTGTGTGTGTGTGTGTGTGTGTGTGTGTGTGTGTG

                               [+1]                  [+1]                  [+1]
                               1.8e-13               1.8e-13               1.8e-
                               GTGTGTGTGTGTGTGTGTGTG GTGTGTGTGTGTGTGTGTGTG GTGTG
                               +++++++++++++++++++++ +++++++++++++++++++++ +++++
151  AATTTACCGAGCGTCGCGTGACTGTCGTGTGTGTGTGTGTGTGTGTGTGTGTGTGTGTGTGTGTGTGTGTGTGTG

     
     13
     TGTGTGTGTGTGTGTG
     ++++++++++++++++
226  TGTGTGTGTGTGTGTGTGTGTGTGTTAAAGAGCACAAGGAAAACATAGCGCAAAGGCAGTGTATGCGATGCAGCA

                   [+1]                  [+1]                  [+1]
                   1.8e-13               1.8e-13               1.8e-13
                   GTGTGTGTGTGTGTGTGTGTG GTGTGTGTGTGTGTGTGTGTG GTGTGTGTGTGTGTGTG
                   +++++++++++++++++++++ +++++++++++++++++++++ +++++++++++++++++
301  AAACGATGTTTTACGTGTGTGTGTGTGTGTGTGTGTGTGTGTGTGTGTGTGTGTGTGTGTGTGTGTGTGTGTGTG

          [+1]
          1.8e-06
     TGTG GTGTGTGTGTGTGTGTGTGTG
     ++++ +++++++++   + + + + +
376  TGTGTGTGTGTGTGATCGCGAGAGGGGACGGGGCGCTCCATTGTGGGCGCACTCGCGTGCCGGCATTTTCGGATG


Cre09.g393650.v5.5
  PromoterCoords:2109976 - 2111475 Strand:+ GeneCoords:2111476 - 2121661 
  Trimmed if gene in upstream region
  LENGTH = 793  COMBINED P-VALUE = 2.81e-10  E-VALUE =  4.9e-06
  DIAGRAM: 385-[+1]-1-[+1]-1-[+1]-1-[+1]-1-[+1]-[+1]-1-[+1]-111-[+1]-124

               [+1]                  [+1]                  [+1]
               1.8e-13               1.8e-13               1.8e-13
               GTGTGTGTGTGTGTGTGTGTG GTGTGTGTGTGTGTGTGTGTG GTGTGTGTGTGTGTGTGTGTG
               +++++++++++++++++++++ +++++++++++++++++++++ +++++++++++++++++++++
376  CTCACACACTGTGTGTGTGTGTGTGTGTGTGTGTGTGTGTGTGTGTGTGTGTGTGTGTGTGTGTGTGTGTGTGTG

      [+1]                  [+1]                 [+1]                  [+1]
      1.8e-13               1.8e-10              1.3e-07               8.2e-05
      GTGTGTGTGTGTGTGTGTGTG GTGTGTGTGTGTGTGTGTGTGGTGTGTGTGTGTGTGTGTGTG GTGTGTGTG
      +++++++++++++++++++++ +++++++++++++++++++ ++++++++++++++ ++  +++ +++ + + +
451  TGTGTGTGTGTGTGTGTGTGTGTGTGTGTGTGTGTGTGTGTGCTGTGTGTGTGTGTGAGTCAGTGAGTGAGCGAG

     
     
     TGTGTGTGTGTG
     +  + + +++ +
526  TCAGCGAGTGAGTCCATCTTGGTGCAGTCCAGCGCCCAGCACTCAGCAGTCCGGTAATGGTACCGTGGAAGCCTA

                                                     [+1]
                                                     5.7e-06
                                                     GTGTGTGTGTGTGTGTGTGTG
                                                     +++++ + +++++ +   +++
601  CAGACCCACATGCACCGCCCTGACAAATGGCTTGGGCGTGATGCTGCGGTGTGGGCGTGTGCAACCGTGGCACAG


Cre02.g142566.v5.5
  PromoterCoords:8832089 - 8833588 Strand:- GeneCoords:8830009 - 8832088 
  Trimmed if gene in upstream region
  LENGTH = 804  COMBINED P-VALUE = 2.85e-10  E-VALUE =    5e-06
  DIAGRAM: 106-[+1]-200-[+1]-1-[+1]-1-[+1]-1-[+1]-1-[+1]-1-[+1]-1-[+1]-1-[+1]-1-[+1]-1-[+1]-258

                                    [+1]
                                    7.2e-05
                                    GTGTGTGTGTGTGTGTGTGTG
                                    +  + ++++   + ++ ++++
76   TCCCCGGAACCCCCACGTCTCTGCTGCTGGCGGATTTGTGCTCGCATATGTGCAGGCTCCCTTAATTTCAAGCTC

                                [+1]                  [+1]                  [+1]
                                1.8e-13               1.8e-13               1.8e
                                GTGTGTGTGTGTGTGTGTGTG GTGTGTGTGTGTGTGTGTGTG GTGT
                                +++++++++++++++++++++ +++++++++++++++++++++ ++++
301  GCAAACAGCTGGCAAACAAACGCGCATGTGTGTGTGTGTGTGTGTGTGTGTGTGTGTGTGTGTGTGTGTGTGTGT

                       [+1]                  [+1]                  [+1]
     -13               1.8e-13               1.8e-13               1.8e-13
     GTGTGTGTGTGTGTGTG GTGTGTGTGTGTGTGTGTGTG GTGTGTGTGTGTGTGTGTGTG GTGTGTGTGTGTG
     +++++++++++++++++ +++++++++++++++++++++ +++++++++++++++++++++ +++++++++++++
376  GTGTGTGTGTGTGTGTGTGTGTGTGTGTGTGTGTGTGTGTGTGTGTGTGTGTGTGTGTGTGTGTGTGTGTGTGTG

              [+1]                  [+1]                  [+1]
              1.8e-13               1.8e-13               1.8e-13
     TGTGTGTG GTGTGTGTGTGTGTGTGTGTG GTGTGTGTGTGTGTGTGTGTG GTGTGTGTGTGTGTGTGTGTG
     ++++++++ +++++++++++++++++++++ +++++++++++++++++++++ +++++++++++++++++++++
451  TGTGTGTGTGTGTGTGTGTGTGTGTGTGTGTGTGTGTGTGTGTGTGTGTGTGTGTGTGTGTGTGTGTGTGTGTGT

     [+1]
     6.3e-13
     GTGTGTGTGTGTGTGTGTGTG
     +++++++++++++++++++++
526  GTGTGTGTGTGTGTGTGTGTTGGTGGTGGTGGTGGTGGGGGGCGGGGCCTGGTGTAGGACAAGGTGCGGCATTGC


Cre10.g459151.v5.5
  PromoterCoords:5500627 - 5502126 Strand:+ GeneCoords:5502127 - 5504186 
  Trimmed if gene in upstream region
  LENGTH = 840  COMBINED P-VALUE = 2.99e-10  E-VALUE =  5.2e-06
  DIAGRAM: 612-[-1]-1-[-1]-1-[-1]-1-[-1]-1-[-1]-35-[-1]-3-[-1]-1-[-1]-17

                 [-1]                  [-1]                  [-1]
                 1.8e-13               1.8e-13               1.8e-13
                 CACACACACACACACACACAC CACACACACACACACACACAC CACACACACACACACACAC
                 +++++++++++++++++++++ +++++++++++++++++++++ +++++++++++++++++++
601  TGTTGTTTTTAACACACACACACACACACACACACACACACACACACACACACACACACACACACACACACACAC

        [-1]                  [-1]
        1.4e-10               3.3e-06
     AC CACACACACACACACACACAC CACACACACACACACACACAC
     ++ +++++++++++++++++ +++ +++ +++ +++ +++ +++ +
676  ACACACACACACACACACACGCACGCACGCACGCACGCACGCACGCACGCACGCACGCACGCACGCACGCACGCA

           [-1]                    [-1]                  [-1]
           1.1e-10                 3.3e-06               4.0e-06
           CACACACACACACACACACAC   CACACACACACACACACACAC CACACACACACACACACACAC
           ++++ ++++++++++++++++   +++ +++ +++ +++ +++ + + +++ +++ +++ +++ +++
751  CGCACGCACATACACACACACACACACACGCACGCACGCACGCACGCACGCACGCACGCACGCACGCACGCACGA


Cre10.g459100.v5.5
  PromoterCoords:5501287 - 5502786 Strand:- GeneCoords:5496913 - 5501286 
  Trimmed if gene in upstream region
  LENGTH = 840  COMBINED P-VALUE = 2.99e-10  E-VALUE =  5.2e-06
  DIAGRAM: 19-[+1]-21-[+1]-1-[+1]-3-[+1]-17-[+1]-1-[+1]-1-[+1]-1-[+1]-608

                        [+1]                                      [+1]
                        3.3e-06                                   1.1e-10
                        GTGTGTGTGTGTGTGTGTGTG                     GTGTGTGTGTGTGT
                        + +++ +++ +++ +++ +++                     ++++++++++++++
1    CTCCTGTGCGTGCGTTCGTGCGTGCGTGCGTGCGTGCGTGCGTGCGTGCGTGCGTGCGTGCGTGTGTGTGTGTGT

             [+1]                    [+1]                                  [+1]
             3.3e-06                 3.3e-06                               1.8e-
     GTGTGTG GTGTGTGTGTGTGTGTGTGTG   GTGTGTGTGTGTGTGTGTGTG                 GTGTG
     ++++ ++ + +++ +++ +++ +++ +++   + +++ +++ +++ +++ +++                 +++++
76   GTGTATGTGCGTGCGTGCGTGCGTGCGTGCGTGCGTGCGTGCGTGCGTGCGTGCGTGCGTGCGTGCGTGCGTGTG

                      [+1]                  [+1]                  [+1]
     13               1.8e-13               1.8e-13               1.1e-07
     TGTGTGTGTGTGTGTG GTGTGTGTGTGTGTGTGTGTG GTGTGTGTGTGTGTGTGTGTG GTGTGTGTGTGTGT
     ++++++++++++++++ +++++++++++++++++++++ +++++++++++++++++++++ ++++++++++++++
151  TGTGTGTGTGTGTGTGTGTGTGTGTGTGTGTGTGTGTGTGTGTGTGTGTGTGTGTGTGTGTGTGTGTGTGTGTGT

     
     
     GTGTGTG
     ++++
226  GTGTTAAAAACAACAAAACGAAGCCCGCCCAAGAGGCGCCGGAGTTACTTACGGATACCTACCGAATACCGAGCG


Cre16.g662052.v5.5
  PromoterCoords:2661075 - 2662574 Strand:+ GeneCoords:2662575 - 2665490 
  Trimmed if gene in upstream region
  LENGTH = 877  COMBINED P-VALUE = 3.12e-10  E-VALUE =  5.5e-06
  DIAGRAM: 47-[-1]-809

                                                    [-1]
                                                    1.8e-13
                                                    CACACACACACACACACACAC
                                                    +++++++++++++++++++++
1    CGCACCGCACCGCACCGTACCGCCTGCACCACACTACCCCCCCCCCCCACACACACACACACACACACACACGGC


Cre01.g027600.v5.5
  PromoterCoords:4170903 - 4172402 Strand:+ GeneCoords:4172403 - 4177970 
  Trimmed if gene in upstream region
  LENGTH = 879  COMBINED P-VALUE = 3.13e-10  E-VALUE =  5.5e-06
  DIAGRAM: 101-[-1]-1-[-1]-735

                               [-1]                  [-1]
                               1.8e-13               1.8e-13
                               CACACACACACACACACACAC CACACACACACACACACACAC
                               +++++++++++++++++++++ +++++++++++++++++++++
76   NNNNNNNNNNNNNNNNNNNNNNNNNACACACACACACACACACACACACACACACACACACACACACACWWWWWW


Cre14.g629200.v5.5
  PromoterCoords:3221823 - 3223322 Strand:- GeneCoords:3216287 - 3221822 
  Trimmed if gene in upstream region
  LENGTH = 885  COMBINED P-VALUE = 3.15e-10  E-VALUE =  5.5e-06
  DIAGRAM: 293-[-1]-1-[-1]-3-[-1]-3-[-1]-69-[-1]-31-[-1]-1-[-1]-248-[-1]-68

                                                                         [-1]
                                                                         2.0e-07
                                                                         CACACAC
                                                                         ++++ ++
226  CCTGGCGTCACCAGAGAGTGAAGGCGCTGTGTGGGCTGCACGCCCGCACCTGCCTGGCACACAGCAGACACAGAC

                    [-1]                    [-1]                    [-1]
                    3.3e-06                 3.3e-06                 3.3e-06
     ACACACACACACAC CACACACACACACACACACAC   CACACACACACACACACACAC   CACACACACACA
      +++++ +++ +++ +++ +++ +++ +++ +++ +   +++ +++ +++ +++ +++ +   +++ +++ +++
301  GCACACGCACGCACGCACGCACGCACGCACGCACGCACGCACGCACGCACGCACGCACGCACGCACGCACGCACG

     
     
     CACACACAC
     +++ +++ +
376  CACGCACGCACGCACGCACGCGCGCGCGCACGCACGCACGCACGCACGCACGCGCGCGCACACACACACGCACAC

        [-1]                                                [-1]
        1.8e-13                                             1.8e-13
        CACACACACACACACACACAC                               CACACACACACACACACACA
        +++++++++++++++++++++                               ++++++++++++++++++++
451  AAACACACACACACACACACACACACACAAACACAAACACAAACACAAACACAAACACACACACACACACACACA

       [-1]
       2.8e-10
     C CACACACACACACACACACAC
     + ++++++++++++++++++ +
526  CACACACACACACACACACATAGGGCTTGCATCTTCGGGGAGCGGCAAGGATGTGCCCCCAATGCAGGCCCTCGG

                                                   [-1]
                                                   2.8e-07
                                                   CACACACACACACACACACAC
                                                   ++  + + +++++++++++++
751  TGAGGGCCCTCCTCGCCAGTTGCGGCGGTGTACCCCTGGAAGCTCCAAACCCTGCACACACACACACGCGACCAG


Cre17.g699250.v5.5
  PromoterCoords:488668 - 490167 Strand:- GeneCoords:479520 - 488667 Trimmed if 
  gene in upstream region
  LENGTH = 890  COMBINED P-VALUE = 3.17e-10  E-VALUE =  5.6e-06
  DIAGRAM: 357-[+1]-1-[+1]-1-[+1]-1-[+1]-19-[+1]-406

                                                              [+1]
                                                              1.8e-13
                                                              GTGTGTGTGTGTGTGTGT
                                                              ++++++++++++++++++
301  GACAAGTGTGGCCGCGTGCAGCCGGCATCCTAGGGAACACGCATCCAAATGGTCGCCGTGTGTGTGTGTGTGTGT

         [+1]                  [+1]                  [+1]
         1.8e-13               1.8e-13               1.8e-13
     GTG GTGTGTGTGTGTGTGTGTGTG GTGTGTGTGTGTGTGTGTGTG GTGTGTGTGTGTGTGTGTGTG
     +++ +++++++++++++++++++++ +++++++++++++++++++++ +++++++++++++++++++++
376  GTGTGTGTGTGTGTGTGTGTGTGTGTGTGTGTGTGTGTGTGTGTGTGTGTGTGTGTGTGTGTGTGTGTGTGTGTG

                  [+1]
                  1.8e-13
                  GTGTGTGTGTGTGTGTGTGTG
                  +++++++++++++++++++++
451  TGTGTGTGTGTATGTGTGTGTGTGTGTGTGTGTGTGCGCGCGCGTGTGTGTAATGCGCGTCAGCAAATCACCGGT


Cre16.g691950.v5.5
  PromoterCoords:632429 - 633928 Strand:+ GeneCoords:633929 - 637660 Trimmed if 
  gene in upstream region
  LENGTH = 900  COMBINED P-VALUE = 3.20e-10  E-VALUE =  5.6e-06
  DIAGRAM: 47-[+1]-1-[+1]-1-[+1]-143-[-1]-624

                                                    [+1]                  [+1]
                                                    1.8e-13               1.8e-1
                                                    GTGTGTGTGTGTGTGTGTGTG GTGTGT
                                                    +++++++++++++++++++++ ++++++
1    GATCACGTGATCTGTTCCTGGAGGTGTGGGCGTGCGTGCGCGCGTGCGTGTGTGTGTGTGTGTGTGTGTGTGTGT

                     [+1]
     3               1.8e-13
     GTGTGTGTGTGTGTG GTGTGTGTGTGTGTGTGTGTG
     +++++++++++++++ +++++++++++++++++++++
76   GTGTGTGTGTGTGTGTGTGTGTGTGTGTGTGTGTGTGTGTGCAAACAATGGATGTGTGTGCAAGCAATGGGTAGA

                                   [-1]
                                   3.4e-05
                                   CACACACACACACACACACAC
                                     ++++  ++++++  ++ ++
226  CCGGACATAGCCGGGGTCGGTTACTCGGTTTCCACAGGCACACAGCCAAACCAGGTGCCTATCAATCGCGATGCC


Cre16.g692003.v5.5
  PromoterCoords:633029 - 634528 Strand:- GeneCoords:632263 - 633028 Trimmed if 
  gene in upstream region
  LENGTH = 900  COMBINED P-VALUE = 3.20e-10  E-VALUE =  5.6e-06
  DIAGRAM: 624-[+1]-139-[-1]-1-[-1]-1-[-1]-1-[-1]-29

                             [+1]
                             3.4e-05
                             GTGTGTGTGTGTGTGTGTGTG
                             ++ ++  ++++++  ++++
601  GGCATCGCGATTGATAGGCACCTGGTTTGGCTGTGTGCCTGTGGAAACCGAGTAACCGACCCCGGCTATGTCCGG

                                       [-1]                  [-1]
                                       1.8e-13               1.8e-13
                                       CACACACACACACACACACAC CACACACACACACACACAC
                                       +++++++++++++++++++++ +++++++++++++++++++
751  TCTACCCATTGCTTGCACACACATCCATTGTTTGCACACACACACACACACACACACACACACACACACACACAC

        [-1]                  [-1]
        1.8e-13               7.1e-06
     AC CACACACACACACACACACAC CACACACACACACACACACAC
     ++ +++++++++++++++++++++ +++ +++ + + +++ +++ +
826  ACACACACACACACACACACACACACACGCACGCGCGCACGCACGCCCACACCTCCAGGAACAGATCACGTGATC


Cre16.g693250.v5.5
  PromoterCoords:421363 - 422862 Strand:- GeneCoords:418228 - 421362 Trimmed if 
  gene in upstream region
  LENGTH = 912  COMBINED P-VALUE = 3.25e-10  E-VALUE =  5.7e-06
  DIAGRAM: 438-[+1]-1-[+1]-1-[+1]-1-[+1]-387

                                                                    [+1]
                                                                    1.8e-13
                                                                    GTGTGTGTGTGT
                                                                    ++++++++++++
376  TTGGACGTCTCCGGCCCGTGAGCTGGCCCGTGAGCTCACGCTGCAGGCATACATGCGCGCGCAGTGTGTGTGTGT

               [+1]                  [+1]                  [+1]
               1.8e-13               1.8e-13               1.5e-06
     GTGTGTGTG GTGTGTGTGTGTGTGTGTGTG GTGTGTGTGTGTGTGTGTGTG GTGTGTGTGTGTGTGTGTGTG
     +++++++++ +++++++++++++++++++++ +++++++++++++++++++++ ++++++++++++++++ +
451  GTGTGTGTGTGTGTGTGTGTGTGTGTGTGTGTGTGTGTGTGTGTGTGTGTGTGTGTGTGTGTGTGTGTGTCTTCA


Cre06.g267450.v5.5
  PromoterCoords:2345162 - 2346661 Strand:+ GeneCoords:2346662 - 2351123 
  Trimmed if gene in upstream region
  LENGTH = 921  COMBINED P-VALUE = 3.28e-10  E-VALUE =  5.8e-06
  DIAGRAM: 798-[+1]-1-[+1]-19-[+1]-40

                                                     [+1]                  [+1]
                                                     1.8e-13               1.8e-
                                                     GTGTGTGTGTGTGTGTGTGTG GTGTG
                                                     +++++++++++++++++++++ +++++
751  TGTGTGCTTGCTGCCGGTCCCAACGGCTGAGAGCTAGATGCGATGAAGGTGTGTGTGTGTGTGTGTGTGTGTGTG

                                        [+1]
     13                                 1.3e-07
     TGTGTGTGTGTGTGTG                   GTGTGTGTGTGTGTGTGTGTG
     ++++++++++++++++                    +++++++++++++++ + ++
826  TGTGTGTGTGTGTGTGTTGAAAAGAAAACAACAAAATGTGTGTGTGTGTGTATCTTACGGTATCCCCACAAGTCC


Cre09.g386700.v5.5
  PromoterCoords:126094 - 127593 Strand:- GeneCoords:122080 - 126093 Trimmed if 
  gene in upstream region
  LENGTH = 926  COMBINED P-VALUE = 3.30e-10  E-VALUE =  5.8e-06
  DIAGRAM: 39-[-1]-1-[-1]-1-[-1]-1-[-1]-1-[-1]-1-[-1]-1-[-1]-1-[-1]-1-[-1]-1-[-1]-668

                                            [-1]                  [-1]
                                            1.8e-13               1.8e-13
                                            CACACACACACACACACACAC CACACACACACACA
                                            +++++++++++++++++++++ ++++++++++++++
1    ATTCACGTGATCTGGCAGAATAACCGTGGAAACCGTAGTCACACACACACACACACACACACACACACACACACA

             [-1]                  [-1]                  [-1]                  [
             1.8e-13               1.8e-13               1.8e-13               1
     CACACAC CACACACACACACACACACAC CACACACACACACACACACAC CACACACACACACACACACAC C
     +++++++ +++++++++++++++++++++ +++++++++++++++++++++ +++++++++++++++++++++ +
76   CACACACACACACACACACACACACACACACACACACACACACACACACACACACACACACACACACACACACAC

     -1]                  [-1]                  [-1]                  [-1]
     .8e-13               1.8e-13               1.8e-13               1.8e-13
     ACACACACACACACACACAC CACACACACACACACACACAC CACACACACACACACACACAC CACACACACA
     ++++++++++++++++++++ +++++++++++++++++++++ +++++++++++++++++++++ ++++++++++
151  ACACACACACACACACACACACACACACACACACACACACACACACACACACACACACACACACACACACACACA

                 [-1]
                 1.8e-13
     CACACACACAC CACACACACACACACACACAC
     +++++++++++ +++++++++++++++++++++
226  CACACACACACACACACACACACACACACACACACACACACACACACACCGTTGTGCCACACGCGCGAAAAAACG


Cre06.g250276.v5.5
  PromoterCoords:156506 - 158005 Strand:+ GeneCoords:158006 - 161057 Trimmed if 
  gene in upstream region
  LENGTH = 960  COMBINED P-VALUE = 3.42e-10  E-VALUE =    6e-06
  DIAGRAM: 338-[-1]-17-[-1]-1-[-1]-1-[-1]-519

                                           [-1]
                                           1.8e-13
                                           CACACACACACACACACACAC
                                           +++++++++++++++++++++
301  CGTGCCATCCGTGGCGAGCACACACACGCACACACACGCACACACACACACACACACACACACACACACACACAA

      [-1]                  [-1]                  [-1]
      1.8e-13               1.8e-13               5.4e-09
      CACACACACACACACACACAC CACACACACACACACACACAC CACACACACACACACACACAC
      +++++++++++++++++++++ +++++++++++++++++++++ ++++++++++++++++++  +
376  ACACACACACACACACACACACACACACACACACACACACACACACACACACACACACACACATCCCTGCACGCT


Cre06.g250250.v5.5
  PromoterCoords:157046 - 158545 Strand:- GeneCoords:153327 - 157045 Trimmed if 
  gene in upstream region
  LENGTH = 960  COMBINED P-VALUE = 3.42e-10  E-VALUE =    6e-06
  DIAGRAM: 523-[+1]-1-[+1]-21-[+1]-1-[+1]-330

                                                                              [+
                                                                              1.
                                                                              GT
                                                                              ++
451  TCGGGGAGCGGGTGGCTGGGGATGATGTCGCCGGCGCCCTCCGCCACCGGTACTGCCGTCAGCGTGCAGGGATGT

     1]                  [+1]                                      [+1]
     8e-13               1.8e-13                                   1.8e-13
     GTGTGTGTGTGTGTGTGTG GTGTGTGTGTGTGTGTGTGTG                     GTGTGTGTGTGTG
     +++++++++++++++++++ +++++++++++++++++++++                     +++++++++++++
526  GTGTGTGTGTGTGTGTGTGTGTGTGTGTGTGTGTGTGTGTGTGTGTGTGTGTGTGTGTGTTTGTGTGTGTGTGTG

              [+1]
              1.0e-12
     TGTGTGTG GTGTGTGTGTGTGTGTGTGTG
     ++++++++ +++++++++++++ +++++++
601  TGTGTGTGTGTGTGTGTGTGTGCGTGTGTGTGCGTGTGTGTGCTCGCCACGGATGGCACGAAGCCGGCCGTGGCG


Cre09.g386500.v5.5
  PromoterCoords:95096 - 96595 Strand:+ GeneCoords:96596 - 100047 Trimmed if 
  gene in upstream region
  LENGTH = 978  COMBINED P-VALUE = 3.49e-10  E-VALUE =  6.1e-06
  DIAGRAM: 12-[-1]-1-[-1]-1-[-1]-1-[-1]-1-[-1]-722-[-1]-114

                 [-1]                  [-1]                  [-1]
                 1.8e-13               1.8e-13               1.8e-13
                 CACACACACACACACACACAC CACACACACACACACACACAC CACACACACACACACACAC
                 +++++++++++++++++++++ +++++++++++++++++++++ +++++++++++++++++++
1    GGAAACCGTAGTCACACACACACACACACACACACACACACACACACACACACACACACACACACACACACACAC

        [-1]                  [-1]
        1.8e-13               1.8e-13
     AC CACACACACACACACACACAC CACACACACACACACACACAC
     ++ +++++++++++++++++++++ +++++++++++++++++++++
76   ACACACACACACACACACACACACACACACACACACACACACACACTACCTGGGTCACGACAGTCACGCGACGCT

                       [-1]
                       1.8e-13
                       CACACACACACACACACACAC
                       +++++++++++++++++++++
826  CCCACGGCGCACACACGTCACACACACACACACACACACCAGCCTGACACGTCTGGAAATAACGCTGCAACCGCC


Cre07.g339950.v5.5
  PromoterCoords:4009946 - 4011445 Strand:+ GeneCoords:4011446 - 4014307 
  Trimmed if gene in upstream region
  LENGTH = 980  COMBINED P-VALUE = 3.49e-10  E-VALUE =  6.1e-06
  DIAGRAM: 431-[+1]-1-[+1]-332-[-1]-153

                                                             [+1]
                                                             1.8e-13
                                                             GTGTGTGTGTGTGTGTGTG
                                                             +++++++++++++++++++
376  CGTGTAGGTCCGGCCGCCGCGTGGCCACATCGTCCAGCACGCCACATCGTCCAGCAGTGTGTGTGTGTGTGTGTG

        [+1]
        6.3e-13
     TG GTGTGTGTGTGTGTGTGTGTG
     ++ +++++++++++++++++++++
451  TGTGTGTGTGTGTGTGTGTGTGTTTACAAGGCGGTGCGCACGTTGATGCGTGCAATCCTCTCCTTGCAAAGCCAC

                                                             [-1]
                                                             6.7e-05
                                                             CACACACACACACACACAC
                                                              ++++++ +++ +++  +
751  TGCTGTCCGCCCACGCCTCTGCCCTTCAGTGCCTTGCCTTTCTCGCACTAGGCTGCTACACACGCACGCACGGAT

     
     
     AC
     
826  TGCTGCACGTTCGCGTTGTGTGCCGCCGAAGCCGGCGCCCGAGTAGCAAGCTATGAAGCTTGCCCTTCAGCCACG


Cre07.g339926.v5.5
  PromoterCoords:4010466 - 4011965 Strand:- GeneCoords:4009540 - 4010465 
  Trimmed if gene in upstream region
  LENGTH = 980  COMBINED P-VALUE = 3.49e-10  E-VALUE =  6.1e-06
  DIAGRAM: 153-[+1]-334-[-1]-1-[-1]-429

        [+1]
        6.7e-05
        GTGTGTGTGTGTGTGTGTGTG
           +  +++ +++ ++++++
151  CAGCAATCCGTGCGTGCGTGTGTAGCAGCCTAGTGCGAGAAAGGCAAGGCACTGAAGGGCAGAGGCGTGGGCGGA

                                                               [-1]
                                                               1.8e-13
                                                               CACACACACACACACAC
                                                               +++++++++++++++++
451  GGCCAGTGGCTTTGCAAGGAGAGGATTGCACGCATCAACGTGCGCACCGCCTTGTAAACACACACACACACACAC

          [-1]
          1.5e-11
     ACAC CACACACACACACACACACAC
     ++++ +++++++++++++++++++
526  ACACACACACACACACACACACACTGCTGGACGATGTGGCGTGCTGGACGATGTGGCCACGCGGCGGCCGGACCT


Cre13.g604400.v5.5
  PromoterCoords:4680605 - 4682104 Strand:- GeneCoords:4679039 - 4680604 
  Trimmed if gene in upstream region
  LENGTH = 990  COMBINED P-VALUE = 3.53e-10  E-VALUE =  6.2e-06
  DIAGRAM: 751-[+1]-1-[+1]-1-[+1]-7-[+1]-146

      [+1]                  [+1]                  [+1]                        [+
      1.8e-13               1.8e-13               1.8e-13                     1.
      GTGTGTGTGTGTGTGTGTGTG GTGTGTGTGTGTGTGTGTGTG GTGTGTGTGTGTGTGTGTGTG       GT
      +++++++++++++++++++++ +++++++++++++++++++++ +++++++++++++++++++++       ++
751  AGTGTGTGTGTGTGTGTGTGTGTGTGTGTGTGTGTGTGTGTGTGTGTGTGTGTGTGTGTGTGTGTGTGTGTGTGT

     1]
     0e-12
     GTGTGTGTGTGTGTGTGTG
     +++++++++++ +++++++
826  GTGTGTGTGTGCGTGTGTGTGTGCGTGTGTGTATGCCACAGTCGGGGACCCAAGGCGTTCGCACAGACACGGTAA


Cre13.g604450.v5.5
  PromoterCoords:4680095 - 4681594 Strand:+ GeneCoords:4681595 - 4691756 
  Trimmed if gene in upstream region
  LENGTH = 990  COMBINED P-VALUE = 3.53e-10  E-VALUE =  6.2e-06
  DIAGRAM: 154-[-1]-1-[-1]-1-[-1]-1-[-1]-749

         [-1]                  [-1]                  [-1]                  [-1]
         1.8e-13               1.8e-13               1.8e-13               1.5e-
         CACACACACACACACACACAC CACACACACACACACACACAC CACACACACACACACACACAC CACAC
         +++++++++++++++++++++ +++++++++++++++++++++ +++++++++++++++++++++ +++++
151  CACGCACACACACACACACACACACACACACACACACACACACACACACACACACACACACACACACACACACAC

     
     11
     ACACACACACACACAC
     ++++++++++++++
226  ACACACACACACACTGTGTGCACCCCGTGTGGCCCTGCTGCCGTATGCCGCACGTCCACAATGCAGTAGGGCAGC


Cre03.g165976.v5.5
  PromoterCoords:3285837 - 3287336 Strand:- GeneCoords:3284711 - 3285836 
  Trimmed if gene in upstream region
  LENGTH = 991  COMBINED P-VALUE = 3.53e-10  E-VALUE =  6.2e-06
  DIAGRAM: 219-[+1]-3-[+1]-3-[+1]-23-[+1]-21-[+1]-1-[+1]-1-[+1]-1-[+1]-1-[+1]-1-[+1]-507

                                                                          [+1]
                                                                          2.3e-1
                                                                          GTGTGT
                                                                          + ++++
151  ACTGGAGAGACCGCATCAAACCCCTGACAACTATCCCCTGCATGCCCGCTGGGCCCCAGTAGAGAGAGCGAGTGT

                       [+1]                    [+1]
     2                 3.5e-05                 3.5e-05
     GTGTGTGTGTGTGTG   GTGTGTGTGTGTGTGTGTGTG   GTGTGTGTGTGTGTGTGTGTG
     +++++++++++++++   +++ + +++ + +++ + +++   +++ + +++ + +++ + +++
226  GTGTGTGTGTGTGTGAGGGTGAGGGTGAGGGTGAGGGTGAGGGTGAGGGTGAGGGTGAGGGTGAGGGTGAGGGTG

                [+1]                                      [+1]
                1.8e-06                                   1.8e-13
                GTGTGTGTGTGTGTGTGTGTG                     GTGTGTGTGTGTGTGTGTGTG
                + + +++ + +++ + + +++                     +++++++++++++++++++++
301  AGGGTGAGGGTGAGGGTGAGGGTGCAAGGGTGCAAGGGTGCAAGGGTGCAAGGGTGTGTGTGTGTGTGTGTGTGT

     [+1]                  [+1]                  [+1]                  [+1]
     1.8e-13               1.8e-13               1.8e-13               1.8e-13
     GTGTGTGTGTGTGTGTGTGTG GTGTGTGTGTGTGTGTGTGTG GTGTGTGTGTGTGTGTGTGTG GTGTGTGTG
     +++++++++++++++++++++ +++++++++++++++++++++ +++++++++++++++++++++ +++++++++
376  GTGTGTGTGTGTGTGTGTGTGTGTGTGTGTGTGTGTGTGTGTGTGTGTGTGTGTGTGTGTGTGTGTGTGTGTGTG

                  [+1]
                  1.8e-13
     TGTGTGTGTGTG GTGTGTGTGTGTGTGTGTGTG
     ++++++++++++ +++++++++++++++++++++
451  TGTGTGTGTGTGTGTGTGTGTGTGTGTGTGTGTGTGCGTGCATGTATATGTGTGAAGCGTGCGCGTCTCCATATT


Cre06.g267650.v5.5
  PromoterCoords:2363505 - 2365004 Strand:+ GeneCoords:2365005 - 2369166 
  Trimmed if gene in upstream region
  LENGTH = 1001  COMBINED P-VALUE = 3.57e-10  E-VALUE =  6.3e-06
  DIAGRAM: 281-[-1]-1-[-1]-1-[-1]-1-[-1]-1-[-1]-611

                                                             [-1]
                                                             1.8e-13
                                                             CACACACACACACACACAC
                                                             +++++++++++++++++++
226  ATGGTCGGGCCCCTACGGACCAGGTGACGGTAAGCTGCCGGGTGCCATCGACGTGACACACACACACACACACAC

        [-1]                  [-1]                  [-1]                  [-1]
        1.8e-13               1.8e-13               1.8e-13               1.7e-0
     AC CACACACACACACACACACAC CACACACACACACACACACAC CACACACACACACACACACAC CACACA
     ++ +++++++++++++++++++++ +++++++++++++++++++++ +++++++++++++++++++++ ++++++
301  ACACACACACACACACACACACACACACACACACACACACACACACACACACACACACACACACACACACACACA

     
     6
     CACACACACACACAC
     +++++++++++
376  CACACACACACGGGTAAGGGAAGCATGTAGTTGATGTAGCTGTGTCCCGAGAAGCAAGATACGCCAAGCCCAGGC


Cre03.g198200.v5.5
  PromoterCoords:6756596 - 6758095 Strand:+ GeneCoords:6758096 - 6778656 
  Trimmed if gene in upstream region
  LENGTH = 1029  COMBINED P-VALUE = 3.67e-10  E-VALUE =  6.5e-06
  DIAGRAM: 49-[+1]-959

                                                      [+1]
                                                      1.8e-13
                                                      GTGTGTGTGTGTGTGTGTGTG
                                                      +++++++++++++++++++++
1    TACTTGAAAGCCTGACTAACATCCTGTGCCCTGTGTCGTGTGCCTTCGAGTGTGTGTGTGTGTGTGTGTGTGCAG


Cre03.g157900.v5.5
  PromoterCoords:2260140 - 2261639 Strand:+ GeneCoords:2261640 - 2268551 
  Trimmed if gene in upstream region
  LENGTH = 1040  COMBINED P-VALUE = 3.71e-10  E-VALUE =  6.5e-06
  DIAGRAM: 99-[-1]-5-[-1]-5-[-1]-868

                             [-1]                      [-1]
                             1.8e-13                   1.7e-08
                             CACACACACACACACACACAC     CACACACACACACACACACAC
                             +++++++++++++++++++++     +++++++++ +++ +++ +++
76   TCGCTCGTCGACCCCCCCCCCCCCCACACACACACACACACACACGCACACACACATACGCACGCACGCACATAC

      [-1]
      2.7e-08
      CACACACACACACACACACAC
      +++ +++ +++ +++++++ +
151  GCACGCACGCACGCACACACTCCTGCACTTACCTTCCTGCGAGTATCAGCTGTTAAAATCTTTATGTTTAAGCAC


Cre03.g157850.v5.5
  PromoterCoords:2260600 - 2262099 Strand:- GeneCoords:2258974 - 2260599 
  Trimmed if gene in upstream region
  LENGTH = 1040  COMBINED P-VALUE = 3.71e-10  E-VALUE =  6.5e-06
  DIAGRAM: 868-[+1]-31-[+1]-99

                                                [+1]
                                                2.7e-08
                                                GTGTGTGTGTGTGTGTGTGTG
                                                + +++++++ +++ +++ +++
826  ATAAAGATTTTAACAGCTGATACTCGCAGGAAGGTAAGTGCAGGAGTGTGTGCGTGCGTGCGTGCGTATGTGCGT

                         [+1]
                         1.8e-13
                         GTGTGTGTGTGTGTGTGTGTG
                         +++++++++++++++++++++
901  GCGTGCGTATGTGTGTGTGCGTGTGTGTGTGTGTGTGTGTGGGGGGGGGGGGGGTCGACGAGCGAGGGAAACCAT


Cre09.g387200.v5.5
  PromoterCoords:3065786 - 3067285 Strand:- GeneCoords:3057490 - 3065785 
  Trimmed if gene in upstream region
  LENGTH = 1044  COMBINED P-VALUE = 3.73e-10  E-VALUE =  6.5e-06
  DIAGRAM: 193-[+1]-3-[+1]-19-[+1]-1-[+1]-1-[+1]-1-[+1]-20-[+1]-11-[+1]-110-[-1]-358-[+1]-117

                                                [+1]                    [+1]
                                                3.1e-06                 2.9e-06
                                                GTGTGTGTGTGTGTGTGTGTG   GTGTGTGT
                                                 ++++ +++ +++ +++ +++   + ++++++
151  GTTGGAAAGATCACCGCCGTGACTTCAGCCTGGGTGTACGCGTTTGTGCGTGCGTGCATGCGTGCATGCGTGTGT

                                     [+1]                  [+1]
                                     1.8e-13               1.8e-13
     GTGTGTGTGTGTG                   GTGTGTGTGTGTGTGTGTGTG GTGTGTGTGTGTGTGTGTGTG
       +++ +++ +++                   +++++++++++++++++++++ +++++++++++++++++++++
226  ACGTGCGTGCGTGCGTGCGTGCGCGCGCGCGCGTGTGTGTGTGTGTGTGTGTGTGTGTGTGTGTGTGTGTGTGTG

      [+1]                  [+1]                                     [+1]
      1.8e-13               1.8e-13                                  1.9e-09
      GTGTGTGTGTGTGTGTGTGTG GTGTGTGTGTGTGTGTGTGTG                    GTGTGTGTGTG
      +++++++++++++++++++++ +++++++++++++++++++++                    ++++++  +++
301  TGTGTGTGTGTGTGTGTGTGTGTGTGTGTGTGTGTGTGTGTGTGTGTGTGTGTGTGTGTGTGTTGTGTGTCAGTG

                          [+1]
                          1.1e-07
     TGTGTGTGTG           GTGTGTGTGTGTGTGTGTGTG
     +++  +++++            +++++++++  +++++++++
376  TGTCAGTGTGTGTACAGTCATATGTGTGTGTCAGTGTGTGTGCCCGGCTGTGTCGCCACGATTCAAACGCAGGTG

       [-1]
       1.9e-06
       CACACACACACACACACACAC
       +++ +++ +++ ++++++ ++
526  CCCACCCACCCACCCACACATACCAACCCGGGATAATGGGACGGCCGAGTCGGCACCTCAAGATTGCCGAAGCGG

           [+1]
           5.9e-05
           GTGTGTGTGTGTGTGTGTGTG
           + + +++ + +++ + +++ +
901  AGTGAAGGGAGTGAGCGTGGGAGTGAGGGAAACTCATCGCCGGACGGGTGGTACTGCCATGGTAGCGCACGCGAA


Cre12.g526068.v5.5
  PromoterCoords:5013946 - 5015445 Strand:- GeneCoords:5011070 - 5013945 
  Trimmed if gene in upstream region
  LENGTH = 1060  COMBINED P-VALUE = 3.79e-10  E-VALUE =  6.7e-06
  DIAGRAM: 412-[+1]-1-[+1]-1-[+1]-1-[+1]-3-[+1]-537

                                          [+1]                  [+1]
                                          1.8e-13               1.8e-13
                                          GTGTGTGTGTGTGTGTGTGTG GTGTGTGTGTGTGTGT
                                          +++++++++++++++++++++ ++++++++++++++++
376  AGGTCAGATATGTTGAAGGTATTGACAAACACCGCATGTGTGTGTGTGTGTGTGTGTGTGTGTGTGTGTGTGTGT

           [+1]                  [+1]                    [+1]
           1.8e-13               1.4e-10                 4.6e-10
     GTGTG GTGTGTGTGTGTGTGTGTGTG GTGTGTGTGTGTGTGTGTGTG   GTGTGTGTGTGTGTGTGTGTG
     +++++ +++++++++++++++++++++ +++++++++++++++++++ +   +++++++++ + +++++++++
451  GTGTGTGTGTGTGTGTGTGTGTGTGTGTGTGTGTGTGTGTGTGTGTGCGTGCGTGTGTGTGCGCGTGTGTGTGTG


Cre12.g526201.v5.5
  PromoterCoords:5013506 - 5015005 Strand:+ GeneCoords:5015006 - 5017352 
  Trimmed if gene in upstream region
  LENGTH = 1060  COMBINED P-VALUE = 3.79e-10  E-VALUE =  6.7e-06
  DIAGRAM: 563-[-1]-1-[-1]-1-[-1]-1-[-1]-410

                                           [-1]                  [-1]
                                           1.8e-13               1.8e-13
                                           CACACACACACACACACACAC CACACACACACACAC
                                           +++++++++++++++++++++ +++++++++++++++
526  TTTCTACACACACACACACACGCGCACACACACGCACGCACACACACACACACACACACACACACACACACACAC

            [-1]                  [-1]
            1.8e-13               1.0e-10
     ACACAC CACACACACACACACACACAC CACACACACACACACACACAC
     ++++++ +++++++++++++++++++++ ++++++++++++++++++++
601  ACACACACACACACACACACACACACACACACACACACACACACACACATGCGGTGTTTGTCAATACCTTCAACA


Cre09.g399908.v5.5
  PromoterCoords:1182046 - 1183545 Strand:- GeneCoords:1176269 - 1182045 
  Trimmed if gene in upstream region
  LENGTH = 1066  COMBINED P-VALUE = 3.81e-10  E-VALUE =  6.7e-06
  DIAGRAM: 57-[+1]-1-[+1]-1-[+1]-1-[+1]-3-[+1]-898

                                                              [+1]
                                                              1.8e-13
                                                              GTGTGTGTGTGTGTGTGT
                                                              ++++++++++++++++++
1    AAGCATGCGGGGGAGCCCTGAGGGAAGCCCTGAGGCCCTGAGGGTTCGCGCGCGCGCGTGTGTGTGTGTGTGTGT

         [+1]                  [+1]                  [+1]                    [+1
         1.8e-13               1.8e-13               1.8e-13                 1.0
     GTG GTGTGTGTGTGTGTGTGTGTG GTGTGTGTGTGTGTGTGTGTG GTGTGTGTGTGTGTGTGTGTG   GTG
     +++ +++++++++++++++++++++ +++++++++++++++++++++ +++++++++++++++++++++    ++
76   GTGTGTGTGTGTGTGTGTGTGTGTGTGTGTGTGTGTGTGTGTGTGTGTGTGTGTGTGTGTGTGTGTGTGTGTTTG

     ]
     e-07
     TGTGTGTGTGTGTGTGTG
     +++ +++++++++ ++++
151  TGTTTGTGTGTGTTTGTGCGTGACCGCTGTTTGCTAGGGCTGCTGCACATTGCTGACTGGAGTGTTTATATGCTC


Cre09.g399909.v5.5
  PromoterCoords:1181612 - 1183111 Strand:+ GeneCoords:1183112 - 1183983 
  Trimmed if gene in upstream region
  LENGTH = 1066  COMBINED P-VALUE = 3.81e-10  E-VALUE =  6.7e-06
  DIAGRAM: 920-[-1]-1-[-1]-1-[-1]-1-[-1]-59

                         [-1]                  [-1]                  [-1]
                         1.8e-13               1.8e-13               1.8e-13
                         CACACACACACACACACACAC CACACACACACACACACACAC CACACACACAC
                         +++++++++++++++++++++ +++++++++++++++++++++ +++++++++++
901  CAAACACACACAAACACAAACACACACACACACACACACACACACACACACACACACACACACACACACACACAC

                [-1]
                1.8e-13
     ACACACACAC CACACACACACACACACACAC
     ++++++++++ +++++++++++++++++++++
976  ACACACACACACACACACACACACACACACACACGCGCGCGCGCGAACCCTCAGGGCCTCAGGGCTTCCCTCAGG


Cre12.g555803.v5.5
  PromoterCoords:9683818 - 9685317 Strand:- GeneCoords:9677464 - 9683817 
  Trimmed if gene in upstream region
  LENGTH = 1066  COMBINED P-VALUE = 3.81e-10  E-VALUE =  6.7e-06
  DIAGRAM: 183-[-1]-70-[-1]-1-[-1]-1-[-1]-727

                                      [-1]
                                      9.5e-05
                                      CACACACACACACACACACAC
                                      +++++++++      ++++
151  GCTCTCTCGACACCGTGTGGACTGTGGACACACCACACATACGGCACGACACGGTCCTTCAAACAGCTATGCCGA

                                                      [-1]                  [-1]
                                                      1.8e-13               1.8e
                                                      CACACACACACACACACACAC CACA
                                                      +++++++++++++++++++++ ++++
226  GTGCTCGATGCATGCAGATAAGAGCCCGAGCTTCCCTGCAACACGACAACACACACACACACACACACACACACA

                       [-1]
     -13               1.0e-10
     CACACACACACACACAC CACACACACACACACACACAC
     +++++++++++++++++ ++++++++++++++++++++
301  CACACACACACACACACACACACACACACACACACACATTTGCCCCGCAACCAATTCGAGATTTCTAGCAGCATT


Cre12.g541851.v5.5
  PromoterCoords:9202879 - 9204378 Strand:+ GeneCoords:9204379 - 9206493 
  Trimmed if gene in upstream region
  LENGTH = 1072  COMBINED P-VALUE = 3.83e-10  E-VALUE =  6.7e-06
  DIAGRAM: 680-[+1]-39-[+1]-1-[+1]-1-[+1]-1-[+1]-245

          [+1]                                                        [+1]
          2.1e-06                                                     1.8e-13
          GTGTGTGTGTGTGTGTGTGTG                                       GTGTGTGTGT
          +    ++++++++++++++++                                       ++++++++++
676  ACAATGGCCTTGTGTGTGTGTGTGTTAGAAAAAAACAACAAAACGAAGCCCACCCAAGCGGCGCCGTGTGTGTGT

                 [+1]                  [+1]                  [+1]
                 1.8e-13               1.8e-13               1.8e-13
     GTGTGTGTGTG GTGTGTGTGTGTGTGTGTGTG GTGTGTGTGTGTGTGTGTGTG GTGTGTGTGTGTGTGTGTG
     +++++++++++ +++++++++++++++++++++ +++++++++++++++++++++ +++++++++++++++++++
751  GTGTGTGTGTGTGTGTGTGTGTGTGTGTGTGTGTGTGTGTGTGTGTGTGTGTGTGTGTGTGTGTGTGTGTGTGTG

     
     
     TG
     ++
826  TGTGTGTGTGTGCACGCCTGCAGCGGGGCACGTCGTCCACTGGCCCATCTGCGAGCTGCACAGCCACTGGATGGC


Cre12.g541850.v5.5
  PromoterCoords:9203307 - 9204806 Strand:- GeneCoords:9201429 - 9203306 
  Trimmed if gene in upstream region
  LENGTH = 1072  COMBINED P-VALUE = 3.83e-10  E-VALUE =  6.7e-06
  DIAGRAM: 235-[-1]-1-[-1]-1-[-1]-1-[-1]-49-[-1]-680

               [-1]                  [-1]                  [-1]
               1.8e-13               1.8e-13               1.8e-13
               CACACACACACACACACACAC CACACACACACACACACACAC CACACACACACACACACACAC
               +++++++++++++++++++++ +++++++++++++++++++++ +++++++++++++++++++++
226  TGCAGGCGTGCACACACACACACACACACACACACACACACACACACACACACACACACACACACACACACACAC

      [-1]                                                                  [-1]
      1.8e-13                                                               2.1e
      CACACACACACACACACACAC                                                 CACA
      +++++++++++++++++++++                                                 ++++
301  ACACACACACACACACACACACACACACACACGGCGCCGCTTGGGTGGGCTTCGTTTTGTTGTTTTTTTCTAACA

     
     -06
     CACACACACACACACAC
     ++++++++++++    +
376  CACACACACACAAGGCCATTGTGGCTGGCGTTCCGCACTAACACCGCCACGAGGGAAGTGAGGGACCGACCCTGT


Cre04.g223050.v5.5
  PromoterCoords:2661033 - 2662532 Strand:- GeneCoords:2656608 - 2661032 
  Trimmed if gene in upstream region
  LENGTH = 1092  COMBINED P-VALUE = 3.90e-10  E-VALUE =  6.9e-06
  DIAGRAM: 120-[-1]-1-[-1]-19-[-1]-1-[-1]-1-[-1]-845

                                                  [-1]                  [-1]
                                                  1.8e-13               1.8e-13
                                                  CACACACACACACACACACAC CACACACA
                                                  +++++++++++++++++++++ ++++++++
76   CCGTCTGAGGCCGCAAGTGTCTACCTCATCGCCAGGGGATAGCAACACACACACACACACACACACACACACACA

                                     [-1]                  [-1]
                                     1.8e-13               1.8e-13
     CACACACACACAC                   CACACACACACACACACACAC CACACACACACACACACACAC
     +++++++++++++                   +++++++++++++++++++++ +++++++++++++++++++++
151  CACACACACACACACACACACACACACACATACACACACACACACACACACACACACACACACACACACACACAC

      [-1]
      3.2e-06
      CACACACACACACACACACAC
      +++++++++++++    ++ +
226  ACACACACACACACCGCAACGCCACACACTGTGTGTCCCGAGCTTTGGGCCGTGGATTGCCGCGACGCCTGGCAC


Cre09.g396650.v5.5
  PromoterCoords:1739847 - 1741346 Strand:- GeneCoords:1728553 - 1739846 
  Trimmed if gene in upstream region
  LENGTH = 1110  COMBINED P-VALUE = 3.97e-10  E-VALUE =    7e-06
  DIAGRAM: 428-[-1]-61-[+1]-579

                                                          [-1]
                                                          9.2e-07
                                                          CACACACACACACACACACAC
                                                          ++++ ++    +++++++++
376  AGGGATGCTCGAGGGATGGCAGGTTTGGGATGGCAGGTTTGGGGCAGGCCAGGAACAGATGGGAACACACACAAC

                                                                 [+1]
                                                                 1.8e-13
                                                                 GTGTGTGTGTGTGTG
                                                                 +++++++++++++++
451  AACAACAGCCCCCCCTGCCCCTCATGCAGGCTTCACTGCGGCGGCTGCTGAGCTGCAAGCGTGTGTGTGTGTGTG

     
     
     TGTGTG
     ++++++
526  TGTGTGTGTGTGGCGGCTGTTGGTGGCTGTGGGCCATGCGTGCTAGACAGGTGGTGCGGAATGGCGCGGCAGCTG


Cre06.g250567.v5.5
  PromoterCoords:227295 - 228794 Strand:- GeneCoords:225180 - 227294 Trimmed if 
  gene in upstream region
  LENGTH = 1124  COMBINED P-VALUE = 4.02e-10  E-VALUE =  7.1e-06
  DIAGRAM: 21-[-1]-1-[-1]-1-[-1]-478-[+1]-73-[+1]-445

                          [-1]                  [-1]                  [-1]
                          1.8e-13               1.8e-13               9.3e-09
                          CACACACACACACACACACAC CACACACACACACACACACAC CACACACACA
                          +++++++++++++++++++++ +++++++++++++++++++++ ++++++++++
1    ATACACAGACACACACACAAACACACACACACACACACACACACACACACACACACACACACACACACACACACA

     
     
     CACACACACAC
     ++ + +++++
76   CATAGACACAAATTATGATCATACGTCGATTGTAACTTGTGTGTTTACGAGGTCATGCACATACCTTTGTGTGCC

                                            [+1]
                                            9.3e-05
                                            GTGTGTGTGTGTGTGTGTGTG
                                            +++ +  ++++   +++  ++
526  GCGACACACGCCCAATGCACCAGCAGCCACCGGCCAGGCGTGCGGCTGTGCACATGCCTGTTGCCGGTTGTATGA

                                                               [+1]
                                                               4.7e-05
                                                               GTGTGTGTGTGTGTGTG
                                                                 +++++ +  ++ +++
601  TCCAGGGTCCAAGGATGCATGCTGAGGGGTGGCGCGCCAGGGGGCGGAGCGGTTTGGGCGGTGTGCGGCTGCGTG

     
     
     TGTG
      +++
676  CGTGCAGGCTTTGCGGGCGGTGGAGTAAGGGCGCGGGCCTCCACGCACGTGCCTGCTGCCGTACCGTGCAGTGTA


Cre14.g610450.v5.5
  PromoterCoords:372732 - 374231 Strand:+ GeneCoords:374232 - 379348 Trimmed if 
  gene in upstream region
  LENGTH = 1143  COMBINED P-VALUE = 4.09e-10  E-VALUE =  7.2e-06
  DIAGRAM: 86-[+1]-163-[+1]-1-[+1]-17-[+1]-7-[+1]-7-[+1]-60-[+1]-11-[+1]-15-[+1]-1-[+1]-1-[+1]-19-[+1]-503

                [+1]
                4.6e-05
                GTGTGTGTGTGTGTGTGTGTG
                ++  ++     ++++++++++
76   GGGAAACACGGGTAGGTCACGATGTGTGTGTGTCTTAAACAAAGAACAAACGGAACAATTCCGCCATACACGCGC

                                                  [+1]                  [+1]
                                                  1.8e-13               1.8e-13
                                                  GTGTGTGTGTGTGTGTGTGTG GTGTGTGT
                                                  +++++++++++++++++++++ ++++++++
226  GTATACTCACCCGCATATGTTGCCTGGAACCCCCTACCTGTGCCTGTGTGTGTGTGTGTGTGTGTGTGTGTGTGT

                                   [+1]                        [+1]
                                   1.0e-12                     1.8e-13
     GTGTGTGTGTGTG                 GTGTGTGTGTGTGTGTGTGTG       GTGTGTGTGTGTGTGTG
     +++++++++++++                 +++++++++++++ +++++++       +++++++++++++++++
301  GTGTGTGTGTGTGTGTGTGTGCGCGCGCGTGTGTGTGTGTGTGCGTGTGTGCGTGTGCGTGTGTGTGTGTGTGTG

                [+1]
                1.8e-13
     TGTG       GTGTGTGTGTGTGTGTGTGTG
     ++++       +++++++++++++++++++++
376  TGTGTGTGCGCGTGTGTGTGTGTGTGTGTGTGTGTGTTGAAAAGAAAACAACAAAACGAAGTGTGTGTGTGTGCG

                      [+1]                            [+1]
                      4.0e-13                         4.0e-13
                      GTGTGTGTGTGTGTGTGTGTG           GTGTGTGTGTGTGTGTGTGTG
                      +++++++++++++++++++++           +++++++++++++++++++++
451  CGTGTGTGTGTGTGTGCGTGTGTGTGTGTGTATGTGTGTGTGTGTGTATGTGTGTGTGTGTGTATGTGTGTGTGT

               [+1]                  [+1]                  [+1]
               6.3e-13               1.8e-13               1.8e-13
               GTGTGTGTGTGTGTGTGTGTG GTGTGTGTGTGTGTGTGTGTG GTGTGTGTGTGTGTGTGTGTG
               +++++++++++++++++++++ +++++++++++++++++++++ +++++++++++++++++++++
526  GTGTGTGTGCGTGTGTGTGTGTGTGTGTGTTTGTGTGTGTGTGTGTGTGTGTGTGTGTGTGTGTGTGTGTGTGTG

                        [+1]
                        1.8e-13
                        GTGTGTGTGTGTGTGTGTGTG
                        +++++++++++++++++++++
601  TGTGTATGTGCGTGTGTGCGTGTGTGTGTGTGTGTGTGTGTGCATGAGGCAGCCGAGGCTTAGGGCCATGTATCC


Cre05.g238364.v5.5
  PromoterCoords:2988695 - 2990194 Strand:+ GeneCoords:2990195 - 2992836 
  Trimmed if gene in upstream region
  LENGTH = 1158  COMBINED P-VALUE = 4.14e-10  E-VALUE =  7.3e-06
  DIAGRAM: [-1]-1-[-1]-35-[-1]-1-[-1]-1-[-1]-1015

     [-1]                  [-1]
     1.8e-13               3.3e-10
     CACACACACACACACACACAC CACACACACACACACACACAC
     +++++++++++++++++++++ +++++++++++++++++++
1    CACACACACACACACACACACACACACACACACACACACACCGCCGTCTGGGCGGGCTTCGTTTTGTTGTTTTTA

        [-1]                  [-1]                  [-1]
        6.3e-13               1.8e-13               1.8e-13
        CACACACACACACACACACAC CACACACACACACACACACAC CACACACACACACACACACAC
        +++++++++++++++++++++ +++++++++++++++++++++ +++++++++++++++++++++
76   TTTAACACACACACACACACACACGCACACACACACACACACACACACACACACACACACACACACACTCCTGAT


Cre17.g735400.v5.5
  PromoterCoords:5152910 - 5154409 Strand:+ GeneCoords:5154410 - 5158988 
  Trimmed if gene in upstream region
  LENGTH = 1164  COMBINED P-VALUE = 4.16e-10  E-VALUE =  7.3e-06
  DIAGRAM: 602-[-1]-1-[-1]-1-[-1]-1-[-1]-1-[-1]-1-[-1]-11-[-1]-399

       [-1]                  [-1]                  [-1]                  [-1]
       1.8e-13               1.8e-13               1.8e-13               1.8e-13
       CACACACACACACACACACAC CACACACACACACACACACAC CACACACACACACACACACAC CACACAC
       +++++++++++++++++++++ +++++++++++++++++++++ +++++++++++++++++++++ +++++++
601  AACACACACACACACACACACACACACACACACACACACACACACACACACACACACACACACACACACACACAC

                    [-1]                  [-1]                            [-1]
                    1.8e-13               1.8e-13                         2.6e-0
     ACACACACACACAC CACACACACACACACACACAC CACACACACACACACACACAC           CACACA
     ++++++++++++++ +++++++++++++++++++++ +++++++++++++++++++++           +++ ++
676  ACACACACACACACACACACACACACACACACACACACACACACACACACACACACACACACTTCGCCCCACGCA

     
     6
     CACACACACACACAC
     + ++++++++  ++
751  CGCACACACATGCATACAGCACCACCGAGGCACCGACCCGGCCCACGACCACCACCCTGTCCTCCGAGGTGAAGG


Cre17.g735375.v5.5
  PromoterCoords:5153246 - 5154745 Strand:- GeneCoords:5148430 - 5153245 
  Trimmed if gene in upstream region
  LENGTH = 1164  COMBINED P-VALUE = 4.16e-10  E-VALUE =  7.3e-06
  DIAGRAM: 399-[+1]-7-[+1]-1-[+1]-1-[+1]-1-[+1]-1-[+1]-1-[+1]-606

                             [+1]                        [+1]                  [
                             2.6e-06                     1.8e-13               1
                             GTGTGTGTGTGTGTGTGTGTG       GTGTGTGTGTGTGTGTGTGTG G
                              ++  ++++++++ +++ +++       +++++++++++++++++++++ +
376  GGGTCGGTGCCTCGGTGGTGCTGTATGCATGTGTGTGCGTGCGTGGGGCGAAGTGTGTGTGTGTGTGTGTGTGTG

     +1]                  [+1]                  [+1]                  [+1]
     .8e-13               1.8e-13               1.8e-13               1.8e-13
     TGTGTGTGTGTGTGTGTGTG GTGTGTGTGTGTGTGTGTGTG GTGTGTGTGTGTGTGTGTGTG GTGTGTGTGT
     ++++++++++++++++++++ +++++++++++++++++++++ +++++++++++++++++++++ ++++++++++
451  TGTGTGTGTGTGTGTGTGTGTGTGTGTGTGTGTGTGTGTGTGTGTGTGTGTGTGTGTGTGTGTGTGTGTGTGTGT

                 [+1]
                 1.8e-13
     GTGTGTGTGTG GTGTGTGTGTGTGTGTGTGTG
     +++++++++++ +++++++++++++++++++++
526  GTGTGTGTGTGTGTGTGTGTGTGTGTGTGTGTGTGTGTTGTTGTGTGTGCTGGTTACAAGGTGGTGAGCACGACG


Cre09.g408400.v5.5
  PromoterCoords:6597908 - 6599407 Strand:- GeneCoords:6592542 - 6597907 
  Trimmed if gene in upstream region
  LENGTH = 1184  COMBINED P-VALUE = 4.24e-10  E-VALUE =  7.4e-06
  DIAGRAM: 443-[+1]-1-[+1]-5-[+1]-7-[+1]-1-[+1]-1-[+1]-1-[+1]-1-[+1]-378-[-1]-157

                                                                         [+1]
                                                                         1.8e-13
                                                                         GTGTGTG
                                                                         +++++++
376  CGTTGCCTTACACGCTCTTGTCGACGCCTCGCAGGTACTGGGCCCCGACCGTGTGTGTGTGTGTGTATGTGTGTG

                    [+1]                      [+1]                        [+1]
                    1.8e-13                   1.3e-10                     1.8e-1
     TGTGTGTGTGTGTG GTGTGTGTGTGTGTGTGTGTG     GTGTGTGTGTGTGTGTGTGTG       GTGTGT
     ++++++++++++++ +++++++++++++++++++++     + +++++++++++++++++++       ++++++
451  TGTGTGTGTGTGTGTGTGTGTGTGTGTGTGTGTGTGCGTGTGCGTGTGTGTGTGTGTGTGTGCGTGTGCGTGTGT

                     [+1]                  [+1]                  [+1]
     3               1.8e-13               1.8e-13               1.8e-13
     GTGTGTGTGTGTGTG GTGTGTGTGTGTGTGTGTGTG GTGTGTGTGTGTGTGTGTGTG GTGTGTGTGTGTGTG
     +++++++++++++++ +++++++++++++++++++++ +++++++++++++++++++++ +++++++++++++++
526  GTGTGTGTGTGTGTGTGTGTGTGTGTGTGTGTGTGTGTGTGTGTGTGTGTGTGTGTGTGTGTGTGTGTGTGTGTG

            [+1]
            4.1e-05
     TGTGTG GTGTGTGTGTGTGTGTGTGTG
     ++++++ +++++++ +  ++ ++ +  +
601  TGTGTGCGTGTGTGGGCTTGCATATCGGCATGTTTGTGGGCGGGCGGGCGGGGGTAGCGGGGGTTGCAACTTGCA

                                    [-1]
                                    3.0e-06
                                    CACACACACACACACACACAC
                                    +++++++ +++++ +   +++
976  CGCCAACCTGCCTCAACACTGTCCCATCGCACACACATGCACACGCCAGCACGTGCCTGCTGCTGCCACGGGCTG


Cre12.g551503.v5.5
  PromoterCoords:8112556 - 8114055 Strand:+ GeneCoords:8114056 - 8119527 
  Trimmed if gene in upstream region
  LENGTH = 1185  COMBINED P-VALUE = 4.24e-10  E-VALUE =  7.5e-06
  DIAGRAM: 495-[+1]-83-[+1]-52-[+1]-3-[+1]-29-[+1]-1-[+1]-1-[+1]-5-[+1]-348

                                                  [+1]
                                                  7.5e-05
                                                  GTGTGTGTGTGTGTGTGTGTG
                                                   ++  +  +++++ + + +++
451  GTAGTCGCTGGACTGCTTGGTTGCTGGGTCAGAATGCGCGGCCGCTTGGATCAGTGTGCGGGCGTGGCGGTCGGG

                                                                               [
                                                                               2
                                                                               G
                                                                               +
526  TAGCCACTGCCTGTATTCCCTGGCCTGCTCGGGACCCGGGGCCCGTGTTTTTGCGGGGGTGCCGGCGCTCTGTTG

     +1]                                                                     [+1
     .1e-05                                                                  2.6
     TGTGTGTGTGTGTGTGTGTG                                                    GTG
     ++++++++  ++++   +++                                                    +++
601  TGTGTGTGCCTGTGGTGGTTTCCCGTTCTCGAGGTGGTTTGGGCTTGGGTGCAGTGTTCCTCCTTTCTATGTGTG

     ]                    [+1]                                              [+1]
     e-10                 3.3e-06                                           1.8e
     TGTGTGTGTGTGTGTGTG   GTGTGTGTGTGTGTGTGTGTG                             GTGT
     ++++++++++ +++ +++   + +++ +++ +++ +++ +++                             ++++
676  TGTGTGTGTGCGTGCGTGCGTGCGTGCGTGCGTGCGTGCGTGCGTGCGTGCGTGCGTGCGTGCGTGCGTGCGTGT

                       [+1]                  [+1]                      [+1]
     -13               1.8e-13               1.8e-13                   4.3e-12
     GTGTGTGTGTGTGTGTG GTGTGTGTGTGTGTGTGTGTG GTGTGTGTGTGTGTGTGTGTG     GTGTGTGTG
     +++++++++++++++++ +++++++++++++++++++++ +++++++++++++++++++++     +++++++++
751  GTGTGTGTGTGTGTGTGTGTGTGTGTGTGTGTGTGTGTGTGTGTGTGTGTGTGTGTGTGTGTGTGTGTGTGTGTG

     
     
     TGTGTGTGTGTG
     + ++++++++++
826  TTTGTGTGTGTTAAAGAGCGCTGCCGCCTTGTCTTTGCAAGCAAGCAGTCCCTGGGTCCGAAAGACAGGCCTTCG


Cre12.g492600.v5.5
  PromoterCoords:587927 - 589426 Strand:- GeneCoords:582138 - 587926 Trimmed if 
  gene in upstream region
  LENGTH = 1190  COMBINED P-VALUE = 4.26e-10  E-VALUE =  7.5e-06
  DIAGRAM: 697-[+1]-1-[+1]-1-[+1]-3-[+1]-404

                           [+1]                  [+1]                  [+1]
                           1.8e-13               1.8e-13               1.8e-13
                           GTGTGTGTGTGTGTGTGTGTG GTGTGTGTGTGTGTGTGTGTG GTGTGTGTG
                           +++++++++++++++++++++ +++++++++++++++++++++ +++++++++
676  GTGTTAAACAAAGAATCAAACGGTGTGTGTGTGTGTGTGTGTGTGTGTGTGTGTGTGTGTGTGTGTGTGTGTGTG

                    [+1]
                    3.9e-06
     TGTGTGTGTGTG   GTGTGTGTGTGTGTGTGTGTG
     ++++++++++++   +++++++  +++ ++  +++
751  TGTGTGTGTGTGTGTGTGTGTGACTGTTTGACTGTCGACCGCACACAACGCAAGGAAGCCGCACATTCGCAGTGC


Cre12.g492550.v5.5
  PromoterCoords:587617 - 589116 Strand:+ GeneCoords:589117 - 594296 Trimmed if 
  gene in upstream region
  LENGTH = 1190  COMBINED P-VALUE = 4.26e-10  E-VALUE =  7.5e-06
  DIAGRAM: 418-[-1]-1-[-1]-1-[-1]-707

                                                [-1]                  [-1]
                                                1.8e-13               1.8e-13
                                                CACACACACACACACACACAC CACACACACA
                                                +++++++++++++++++++++ ++++++++++
376  TGTGCGGCTTCCTTGCGTTGTGTGCGGTCGACAGTCAAACAGTCACACACACACACACACACACACACACACACA

                 [-1]
                 1.8e-13
     CACACACACAC CACACACACACACACACACAC
     +++++++++++ +++++++++++++++++++++
451  CACACACACACACACACACACACACACACACACACACACACACCGTTTGATTCTTTGTTTAACACACACCGCTTC


Cre17.g706400.v5.5
  PromoterCoords:1402311 - 1403810 Strand:- GeneCoords:1399923 - 1402310 
  Trimmed if gene in upstream region
  LENGTH = 1194  COMBINED P-VALUE = 4.27e-10  E-VALUE =  7.5e-06
  DIAGRAM: 407-[-1]-1-[-1]-1-[-1]-722

                                     [-1]                  [-1]
                                     1.8e-13               1.8e-13
                                     CACACACACACACACACACAC CACACACACACACACACACAC
                                     +++++++++++++++++++++ +++++++++++++++++++++
376  TTGGCCGTGTGCCTCGGCCGCCTCTCCCACACCACACACACACACACACACACACACACACACACACACACACAC

      [-1]
      1.8e-13
      CACACACACACACACACACAC
      +++++++++++++++++++++
451  ACACACACACACACACACACACACACACACACCAGGAACGTCGGCCCCACTACAGCGGAAGTGCAGGGGTGCTCC


Cre18.g748597.v5.5
  PromoterCoords:91486 - 92985 Strand:- GeneCoords:86840 - 91485 Trimmed if 
  gene in upstream region
  LENGTH = 1204  COMBINED P-VALUE = 4.31e-10  E-VALUE =  7.6e-06
  DIAGRAM: 54-[-1]-1-[-1]-33-[-1]-27-[-1]-25-[-1]-1-[-1]-322-[+1]-1-[+1]-1-[+1]-1-[+1]-1-[+1]-1-[+1]-484

                                                           [-1]
                                                           1.8e-13
                                                           CACACACACACACACACACAC
                                                           +++++++++++++++++++++
1    TTCACGTGATCTGGCAGAATAACCGTGGAAACCGTAGTCACACACACGCACACGCACACACACACACACACACAC

      [-1]                                                  [-1]
      1.8e-13                                               1.7e-08
      CACACACACACACACACACAC                                 CACACACACACACACACACA
      +++++++++++++++++++++                                 +++ +++++ +++++ ++++
76   ACACACACACACACACACACACACGCGCGCGCACGCGCACGCGCACGCGCACGCGCACGCACACGCACACGCACA

                                 [-1]                                          [
                                 1.7e-08                                       1
     C                           CACACACACACACACACACAC                         C
     +                           +++ +++++ +++++ +++++                         +
151  CGCGCACGCGCACGCGCACGCGCACGCGCACGCACACGCACACGCACACGCACACGCACACGCACACGCACACGC

     -1]                  [-1]
     .8e-13               1.0e-07
     ACACACACACACACACACAC CACACACACACACACACACAC
     ++++++++++++++++++++ ++++++ +++++++++++  +
226  ACACACACACACACACACACACACACAAACACACACACAGGCTCCGCACCGCAGATGCTTGGTCCAAAAGGGTAC

                                                                     [+1]
                                                                     1.8e-13
                                                                     GTGTGTGTGTG
                                                                     +++++++++++
526  GTCGCGACCCGTGTTCACGTGTTGTGACCAGCTTCGCAGCGGCCGCGGCTGGGCGGCGACAGCAGTGTGTGTGTG

                [+1]                  [+1]                  [+1]
                1.8e-13               1.8e-13               1.8e-13
     TGTGTGTGTG GTGTGTGTGTGTGTGTGTGTG GTGTGTGTGTGTGTGTGTGTG GTGTGTGTGTGTGTGTGTGT
     ++++++++++ +++++++++++++++++++++ +++++++++++++++++++++ ++++++++++++++++++++
601  TGTGTGTGTGTGTGTGTGTGTGTGTGTGTGTGTGTGTGTGTGTGTGTGTGTGTGTGTGTGTGTGTGTGTGTGTGT

       [+1]                  [+1]
       1.8e-13               1.9e-06
     G GTGTGTGTGTGTGTGTGTGTG GTGTGTGTGTGTGTGTGTGTG
     + +++++++++++++++++++++ ++++++++++++++++    +
676  GTGTGTGTGTGTGTGTGTGTGTGTGTGTGTGTGTGTGTATAATAGGGGTTGTGGATACCAGCCCAAACCAAAGTG


Cre07.g325718.v5.5
  PromoterCoords:1747992 - 1749491 Strand:+ GeneCoords:1749492 - 1757730 
  Trimmed if gene in upstream region
  LENGTH = 1228  COMBINED P-VALUE = 4.40e-10  E-VALUE =  7.7e-06
  DIAGRAM: 575-[-1]-1-[-1]-1-[-1]-1-[-1]-1-[-1]-225-[-1]-298

                                                       [-1]                  [-1
                                                       1.8e-13               1.8
                                                       CACACACACACACACACACAC CAC
                                                       +++++++++++++++++++++ +++
526  ACGCGTGCGGCGTTGCGGGATGGGTTAAGGGGAAGGTTGGCGCGCGCGCGCACACACACACACACACACACACAC

     ]                  [-1]                  [-1]                  [-1]
     e-13               1.8e-13               1.8e-13               2.6e-12
     ACACACACACACACACAC CACACACACACACACACACAC CACACACACACACACACACAC CACACACACACA
     ++++++++++++++++++ +++++++++++++++++++++ +++++++++++++++++++++ ++++++++++++
601  ACACACACACACACACACACACACACACACACACACACACACACACACACACACACACACACACACACACACACA

     
     
     CACACACAC
     ++++++++
676  CACACACAGACAGGGGAGAGGGGTATGCAACTCGGCTGGCACGGGCTGCATGGGGCTGCATGGGGCTGCATGGGG

              [-1]
              5.1e-05
              CACACACACACACACACACAC
              + + + + ++++++++++
901  CATACCCCTCTCCCCTGCACACACACAAGGGGCGCTAGCAGTAGATAGTCCAATTAGCAGCTGCTAAGGGGACAG


Cre10.g435100.v5.5
  PromoterCoords:2363813 - 2365312 Strand:+ GeneCoords:2365313 - 2367724 
  Trimmed if gene in upstream region
  LENGTH = 1238  COMBINED P-VALUE = 4.43e-10  E-VALUE =  7.8e-06
  DIAGRAM: 682-[-1]-234-[+1]-1-[+1]-1-[+1]-1-[+1]-214

            [-1]
            5.9e-06
            CACACACACACACACACACAC
            +++ +++ +++ +++  +++
676  AGGCACGCACGCACGCACGCACGGACAGGGGCAATCCTGGGGGGCTTCGCCCCCCCCTGGATCGCTTCGCTCGGG

                                          [+1]                  [+1]
                                          1.8e-13               1.8e-13
                                          GTGTGTGTGTGTGTGTGTGTG GTGTGTGTGTGTGTGT
                                          +++++++++++++++++++++ ++++++++++++++++
901  AATCTCCTAAGGGCTGATCCCTTTCAAGCCTCCAGCTGTGTGTGTGTGTGTGTGTGTGTGTGTGTGTGTGTGTGT

           [+1]                  [+1]
           1.8e-13               1.8e-13
     GTGTG GTGTGTGTGTGTGTGTGTGTG GTGTGTGTGTGTGTGTGTGTG
     +++++ +++++++++++++++++++++ +++++++++++++++++++++
976  GTGTGTGTGTGTGTGTGTGTGTGTGTGTGTGTGTGTGTGTGTGTGTGTGTGCGTATACCGCGTGTGGCGTGTGGT


Cre01.g008402.v5.5
  PromoterCoords:1596846 - 1598345 Strand:+ GeneCoords:1598346 - 1606788 
  Trimmed if gene in upstream region
  LENGTH = 1248  COMBINED P-VALUE = 4.47e-10  E-VALUE =  7.9e-06
  DIAGRAM: 69-[+1]-1-[+1]-1-[+1]-1-[+1]-25-[+1]-3-[+1]-21-[+1]-980

                                                                          [+1]
                                                                          1.8e-1
                                                                          GTGTGT
                                                                          ++++++
1    GATGGGCCCAGACGCTGTTCGCCTGCCTACACGTGCGCTGCGCCTCTGCTTCACGAGTGTGGCGTTGTGGTGTGT

                     [+1]                  [+1]                  [+1]
     3               1.8e-13               1.8e-13               1.8e-13
     GTGTGTGTGTGTGTG GTGTGTGTGTGTGTGTGTGTG GTGTGTGTGTGTGTGTGTGTG GTGTGTGTGTGTGTG
     +++++++++++++++ +++++++++++++++++++++ +++++++++++++++++++++ +++++++++++++++
76   GTGTGTGTGTGTGTGTGTGTGTGTGTGTGTGTGTGTGTGTGTGTGTGTGTGTGTGTGTGTGTGTGTGTGTGTGTG

                                    [+1]                    [+1]
                                    1.8e-13                 1.7e-08
     TGTGTG                         GTGTGTGTGTGTGTGTGTGTG   GTGTGTGTGTGTGTGTGTGT
     ++++++                         +++++++++++++++++++++   +++++ +++++ +++++ ++
151  TGTGTGTGTGTTTGTGTGTGTGTGTGTGTTTGTGTGTGTGTGTGTGTGTGTGTGCGTGTGCGTGTGCGTGTGCGT

                           [+1]
                           1.8e-13
     G                     GTGTGTGTGTGTGTGTGTGTG
     +                     +++++++++++++++++++++
226  GTGCGTGTGCGTGTGCGTGTGCGTGTGTGTGTGTGTGTGTGTGTGTGTGTGTTACTATCGCCTGCAGGTTGGCCA


Cre13.g565280.v5.5
  PromoterCoords:541203 - 542702 Strand:+ GeneCoords:542703 - 543742 Trimmed if 
  gene in upstream region
  LENGTH = 1256  COMBINED P-VALUE = 4.50e-10  E-VALUE =  7.9e-06
  DIAGRAM: [-1]-1-[-1]-267-[-1]-1-[-1]-1-[-1]-1-[-1]-1-[-1]-1-[-1]-1-[-1]-1-[-1]-1-[-1]-1-[-1]-1-[-1]-705

     [-1]                  [-1]
     1.8e-13               2.8e-10
     CACACACACACACACACACAC CACACACACACACACACACAC
     +++++++++++++++++++++ ++++++++++++++++++ +
1    CACACACACACACACACACACACACACACACACACACACAGAGACTTGTTTGCTGTTTTTTGTCTTCTGCCCGCC

               [-1]                  [-1]                  [-1]
               1.8e-13               1.8e-13               1.8e-13
               CACACACACACACACACACAC CACACACACACACACACACAC CACACACACACACACACACAC
               +++++++++++++++++++++ +++++++++++++++++++++ +++++++++++++++++++++
301  AAACCGTAGTCACACACACACACACACACACACACACACACACACACACACACACACACACACACACACACACAC

      [-1]                  [-1]                  [-1]                  [-1]
      1.8e-13               1.8e-13               1.8e-13               1.8e-13
      CACACACACACACACACACAC CACACACACACACACACACAC CACACACACACACACACACAC CACACACA
      +++++++++++++++++++++ +++++++++++++++++++++ +++++++++++++++++++++ ++++++++
376  ACACACACACACACACACACACACACACACACACACACACACACACACACACACACACACACACACACACACACA

                   [-1]                  [-1]                  [-1]
                   1.8e-13               1.8e-13               1.8e-13
     CACACACACACAC CACACACACACACACACACAC CACACACACACACACACACAC CACACACACACACACAC
     +++++++++++++ +++++++++++++++++++++ +++++++++++++++++++++ +++++++++++++++++
451  CACACACACACACACACACACACACACACACACACACACACACACACACACACACACACACACACACACACACAC

          [-1]
          1.8e-13
     ACAC CACACACACACACACACACAC
     ++++ +++++++++++++++++++++
526  ACACACACACACACACACACACACACTAGCGGACCGCCATGCGATCCATGGGGCGTGCCCCAAAGGGAGTCAAGT


Cre03.g154800.v5.5
  PromoterCoords:1862762 - 1864261 Strand:+ GeneCoords:1864262 - 1867713 
  Trimmed if gene in upstream region
  LENGTH = 1258  COMBINED P-VALUE = 4.51e-10  E-VALUE =  7.9e-06
  DIAGRAM: 12-[+1]-1-[+1]-1-[+1]-1-[+1]-1-[+1]-1-[+1]-1-[+1]-1-[+1]-1-[+1]-3-[+1]-791-[+1]-213

                 [+1]                  [+1]                  [+1]
                 1.8e-13               1.8e-13               1.8e-13
                 GTGTGTGTGTGTGTGTGTGTG GTGTGTGTGTGTGTGTGTGTG GTGTGTGTGTGTGTGTGTG
                 +++++++++++++++++++++ +++++++++++++++++++++ +++++++++++++++++++
1    GTTGGTCAGAACGTGTGTGTGTGTGTGTGTGTGTGTGTGTGTGTGTGTGTGTGTGTGTGTGTGTGTGTGTGTGTG

        [+1]                  [+1]                  [+1]                  [+1]
        1.8e-13               1.8e-13               1.8e-13               1.8e-1
     TG GTGTGTGTGTGTGTGTGTGTG GTGTGTGTGTGTGTGTGTGTG GTGTGTGTGTGTGTGTGTGTG GTGTGT
     ++ +++++++++++++++++++++ +++++++++++++++++++++ +++++++++++++++++++++ ++++++
76   TGTGTGTGTGTGTGTGTGTGTGTGTGTGTGTGTGTGTGTGTGTGTGTGTGTGTGTGTGTGTGTGTGTGTGTGTGT

                     [+1]                  [+1]                    [+1]
     3               1.8e-13               1.8e-13                 4.7e-06
     GTGTGTGTGTGTGTG GTGTGTGTGTGTGTGTGTGTG GTGTGTGTGTGTGTGTGTGTG   GTGTGTGTGTGTG
     +++++++++++++++ +++++++++++++++++++++ +++++++++++++++++++++   +++++++ +++++
151  GTGTGTGTGTGTGTGTGTGTGTGTGTGTGTGTGTGTGTGTGTGTGTGTGTGTGTGTGTGTGTGTGTGTGAGTGTG

     
     
     TGTGTGTG
      +++
226  CATGAAAACTAAAAGCGTGATAGCGTGACGGATAGCGTACGCACAGTGTATGCAGGTTACGCAATCGCCACTGTA

                                                      [+1]
                                                      2.1e-07
                                                      GTGTGTGTGTGTGTGTGTGTG
                                                      ++ +++  ++++ ++++++++
976  ACAGGTCACTCCTGGGCCAAGAGTGTGATGGGTATGTGCGTGTGTACCGGTATGTCCGTGTATGTGTGTGTATAA


Cre02.g111526.v5.5
  PromoterCoords:5901920 - 5903419 Strand:+ GeneCoords:5903420 - 5906071 
  Trimmed if gene in upstream region
  LENGTH = 1260  COMBINED P-VALUE = 4.51e-10  E-VALUE =  7.9e-06
  DIAGRAM: 217-[+1]-270-[-1]-1-[-1]-1-[-1]-1-[-1]-1-[-1]-1-[-1]-1-[-1]-137-[-1]-34-[-1]-29-[-1]-336

                                                                        [+1]
                                                                        5.4e-05
                                                                        GTGTGTGT
                                                                        +++++
151  CCTTTATTCGTATGGCTGTTTAAATGCAGCACCAGCCACACGTCCAGAAAAAAGGGCGGTCGCTGTCGTGTGCCA

     
     
     GTGTGTGTGTGTG
     +++++ +  ++ +
226  GTGTGAGGTTGCGATGGGACAGGTATGGGGCAGGTTGGCGTAGTCCCCACGCGTAGTCCCGTAGTGTGCAGCGTA

                                                               [-1]
                                                               1.8e-13
                                                               CACACACACACACACAC
                                                               +++++++++++++++++
451  GGGGAGGGTTTGCCGATTCCTCACGCTCCGGGCGCCCCGTCACGCGATAGCAACAGACCACACACACACACACAC

          [-1]                  [-1]                  [-1]                  [-1]
          1.8e-13               1.8e-13               1.8e-13               1.8e
     ACAC CACACACACACACACACACAC CACACACACACACACACACAC CACACACACACACACACACAC CACA
     ++++ +++++++++++++++++++++ +++++++++++++++++++++ +++++++++++++++++++++ ++++
526  ACACACACACACACACACACACACACACACACACACACACACACACACACACACACACACACACACACACACACA

                       [-1]                  [-1]
     -13               1.8e-13               1.8e-13
     CACACACACACACACAC CACACACACACACACACACAC CACACACACACACACACACAC
     +++++++++++++++++ +++++++++++++++++++++ +++++++++++++++++++++
601  CACACACACACACACACACACACACACACACACACACACACACACACACACACACACACACACACACATGGGCTT

                                                     [-1]
                                                     1.0e-10
                                                     CACACACACACACACACACAC
                                                     ++++++++++++++ ++++++
751  CCGTCGCGCCGTCTGGGCGGGCTTCGTTTTGTTGTTTTCTTTTCAACACACACACACACACATACACACACGCAC

                                 [-1]
                                 4.8e-09
                                 CACACACACACACACACACAC
                                 ++++++++++ +++++ ++++
826  TGGGCGGGCTTCGTTTTGTTGTTTTTAACACACACACATACACATACACACGCACACACGTACACACGTACACAC

        [-1]
        1.2e-10
        CACACACACACACACACACAC
        ++++++++++++ ++++++++
901  ACACACACATACACATACACACACGTACCTTACAAGAAGCGGCGCCGGCGTGCAGGTTGAGGCCGGCCGGTGTCT


Cre02.g111500.v5.5
  PromoterCoords:5902160 - 5903659 Strand:- GeneCoords:5892113 - 5902159 
  Trimmed if gene in upstream region
  LENGTH = 1260  COMBINED P-VALUE = 4.51e-10  E-VALUE =  7.9e-06
  DIAGRAM: 336-[+1]-27-[+1]-36-[+1]-131-[+1]-1-[+1]-1-[+1]-1-[+1]-1-[+1]-1-[+1]-1-[+1]-276-[-1]-217

                                         [+1]
                                         1.2e-10
                                         GTGTGTGTGTGTGTGTGTGTG
                                         ++++++++ ++++++++++++
301  TCAACCTGCACGCCGGCGCCGCTTCTTGTAAGGTACGTGTGTGTATGTGTATGTGTGTGTGTGTGTACGTGTGTA

              [+1]                                                     [+1]
              4.8e-09                                                  1.0e-10
              GTGTGTGTGTGTGTGTGTGTG                                    GTGTGTGTG
              ++++++ +++++ ++++++++                                    ++++++ ++
376  CGTGTGTGCGTGTGTATGTGTATGTGTGTGTGTTAAAAACAACAAAACGAAGCCCGCCCAGTGCGTGTGTGTATG

     
     
     TGTGTGTGTGTG
     ++++++++++++
451  TGTGTGTGTGTGTGTTGAAAAGAAAACAACAAAACGAAGCCCGCCCAGACGGCGCGACGGAGTTACTTACGGATA

                                                                         [+1]
                                                                         1.8e-13
                                                                         GTGTGTG
                                                                         +++++++
526  CCTACCGATACCGAGCGTCTTGTAGCCGCGTCGACCCCGGTAGTCATACTTACCCGCAAAAAGCCCATGTGTGTG

                    [+1]                  [+1]                  [+1]
                    1.8e-13               1.8e-13               1.8e-13
     TGTGTGTGTGTGTG GTGTGTGTGTGTGTGTGTGTG GTGTGTGTGTGTGTGTGTGTG GTGTGTGTGTGTGTGT
     ++++++++++++++ +++++++++++++++++++++ +++++++++++++++++++++ ++++++++++++++++
601  TGTGTGTGTGTGTGTGTGTGTGTGTGTGTGTGTGTGTGTGTGTGTGTGTGTGTGTGTGTGTGTGTGTGTGTGTGT

           [+1]                  [+1]                  [+1]
           1.8e-13               1.8e-13               1.8e-13
     GTGTG GTGTGTGTGTGTGTGTGTGTG GTGTGTGTGTGTGTGTGTGTG GTGTGTGTGTGTGTGTGTGTG
     +++++ +++++++++++++++++++++ +++++++++++++++++++++ +++++++++++++++++++++
676  GTGTGTGTGTGTGTGTGTGTGTGTGTGTGTGTGTGTGTGTGTGTGTGTGTGTGTGTGTGTGTGTGTGTGTGTGTG

                                                    [-1]
                                                    5.4e-05
                                                    CACACACACACACACACACAC
                                                    + ++  + +++++   +++++
976  GGGACTACGCGTGGGGACTACGCCAACCTGCCCCATACCTGTCCCATCGCAACCTCACACTGGCACACGACAGCG


Cre01.g001600.v5.5
  PromoterCoords:243602 - 245101 Strand:+ GeneCoords:245102 - 248187 Trimmed if 
  gene in upstream region
  LENGTH = 1277  COMBINED P-VALUE = 4.58e-10  E-VALUE =    8e-06
  DIAGRAM: 276-[-1]-1-[-1]-3-[-1]-378-[+1]-535

                                                        [-1]                  [-
                                                        1.8e-13               1.
                                                        CACACACACACACACACACAC CA
                                                        +++++++++++++++++++++ ++
226  CTGGGTGCTGCAGCGCTGCCACCAAACTGCAGCTCGCGGGACACACATATACACACACACACACACACACACACA

     1]                    [-1]
     8e-13                 2.0e-10
     CACACACACACACACACAC   CACACACACACACACACACAC
     +++++++++++++++++++   ++++++++++ +++ ++++++
301  CACACACACACACACACACACACACACACACAAACATACACACAGACACATGCATCGCATACACTGTCTTTGCGC

                                                   [+1]
                                                   3.5e-06
                                                   GTGTGTGTGTGTGTGTGTGTG
                                                   +++++++ +++ +++   +++
676  GCTGCATCCTGCGCCCTGCTGCCTCATCCGCGACTGCACACACCTGGTGTGTGGGTGCGTGGAAGTGAGCGGGAA


Cre12.g515500.v5.5
  PromoterCoords:3865944 - 3867443 Strand:- GeneCoords:3853570 - 3865943 
  Trimmed if gene in upstream region
  LENGTH = 1284  COMBINED P-VALUE = 4.60e-10  E-VALUE =  8.1e-06
  DIAGRAM: 603-[+1]-67-[+1]-72-[+1]-31-[+1]-1-[+1]-1-[+1]-1-[+1]-1-[+1]-1-[+1]-317

        [+1]
        4.0e-06
        GTGTGTGTGTGTGTGTGTGTG
        + ++    +++++++++++++
601  TGTGCGTTGCGGTGTGTGTGTGTTAAAGAGCACAAGGAAGACGTTGCGCAAAGACAGTGTATGCGATGCAGCAAA

                     [+1]
                     1.8e-13
                     GTGTGTGTGTGTGTGTGTGTG
                     +++++++++++++++++++++
676  GCGACGGTTTACGGACGTGTGTGTGTGTGTGTGTGTGTGTGTGTGTGTTAAAAAACGAAACGAAAGCCCGCCCAG

                                       [+1]
                                       1.8e-13
                                       GTGTGTGTGTGTGTGTGTGTG
                                       +++++++++++++++++++++
751  TGTATGCGATGCAGCAAAGGGACGGTTTACGGACGTGTGTGTGTGTGTGTGTGTGTGTGCGTGTGTGACTGACTG

                [+1]                  [+1]                  [+1]
                1.8e-13               1.8e-13               1.8e-13
                GTGTGTGTGTGTGTGTGTGTG GTGTGTGTGTGTGTGTGTGTG GTGTGTGTGTGTGTGTGTGT
                +++++++++++++++++++++ +++++++++++++++++++++ ++++++++++++++++++++
826  TGTGTGTGACTGTGTGTGTGTGTGTGTGTGTGTGTGTGTGTGTGTGTGTGTGTGTGTGTGTGTGTGTGTGTGTGT

       [+1]                  [+1]                  [+1]
       1.8e-13               1.8e-13               1.8e-13
     G GTGTGTGTGTGTGTGTGTGTG GTGTGTGTGTGTGTGTGTGTG GTGTGTGTGTGTGTGTGTGTG
     + +++++++++++++++++++++ +++++++++++++++++++++ +++++++++++++++++++++
901  GTGTGTGTGTGTGTGTGTGTGTGTGTGTGTGTGTGTGTGTGTGTGTGTGTGTGTGTGTGTGTGTGTGCGTGTGTG


Cre09.g397700.v5.5
  PromoterCoords:1549612 - 1551111 Strand:+ GeneCoords:1551112 - 1562743 
  Trimmed if gene in upstream region
  LENGTH = 1298  COMBINED P-VALUE = 4.65e-10  E-VALUE =  8.2e-06
  DIAGRAM: 71-[-1]-1-[-1]-1-[-1]-1162

                                                                            [-1]
                                                                            1.8e
                                                                            CACA
                                                                            ++++
1    GTTAACACGCACCCCAAAGCAGTGATAAAAGTGGAAGTTGGCAGACTGACACTGGAGGCTGGTATGGCGGACACA

                       [-1]                  [-1]
     -13               1.8e-13               1.8e-13
     CACACACACACACACAC CACACACACACACACACACAC CACACACACACACACACACAC
     +++++++++++++++++ +++++++++++++++++++++ +++++++++++++++++++++
76   CACACACACACACACACACACACACACACACACACACACACACACACACACACACACACACGCATACACGGGTTG


Cre10.g431900.v5.5
  PromoterCoords:1900177 - 1901676 Strand:+ GeneCoords:1901677 - 1905769 
  Trimmed if gene in upstream region
  LENGTH = 1300  COMBINED P-VALUE = 4.66e-10  E-VALUE =  8.2e-06
  DIAGRAM: 572-[+1]-1-[+1]-1-[+1]-1-[+1]-1-[+1]-1-[+1]-19-[+1]-18-[+1]-518

                                                    [+1]                  [+1]
                                                    1.8e-13               1.8e-1
                                                    GTGTGTGTGTGTGTGTGTGTG GTGTGT
                                                    +++++++++++++++++++++ ++++++
526  CCTCCTCTAGTATCTTTATCAAGAACCTGGGACAACTTGCGGGACCTGTGTGTGTGTGTGTGTGTGTGTGTGTGT

                     [+1]                  [+1]                  [+1]
     3               1.8e-13               1.8e-13               1.8e-13
     GTGTGTGTGTGTGTG GTGTGTGTGTGTGTGTGTGTG GTGTGTGTGTGTGTGTGTGTG GTGTGTGTGTGTGTG
     +++++++++++++++ +++++++++++++++++++++ +++++++++++++++++++++ +++++++++++++++
601  GTGTGTGTGTGTGTGTGTGTGTGTGTGTGTGTGTGTGTGTGTGTGTGTGTGTGTGTGTGTGTGTGTGTGTGTGTG

            [+1]                                    [+1]
            1.8e-13                                 1.8e-13
     TGTGTG GTGTGTGTGTGTGTGTGTGTG                   GTGTGTGTGTGTGTGTGTGTG
     ++++++ +++++++++++++++++++++                   +++++++++++++++++++++
676  TGTGTGTGTGTGTGTGTGTGTGTGTGTGTGTGTGTGTATGTGTGCATGTGTGTGTGTGTGTGTGTGTGTGTGTGT

                [+1]
                3.8e-07
                GTGTGTGTGTGTGTGTGTGTG
                ++++++   ++++++  ++++
751  GTGTGTGTTGTGTGTGTAATTGTGTAATTGTGTGTTTTGGGGTGCCGTGTCCGGGTGCCGTGTTTTGGGGGGGGC


Cre10.g431850.v5.5
  PromoterCoords:1900377 - 1901876 Strand:- GeneCoords:1897401 - 1900376 
  Trimmed if gene in upstream region
  LENGTH = 1300  COMBINED P-VALUE = 4.66e-10  E-VALUE =  8.2e-06
  DIAGRAM: 518-[-1]-4-[-1]-25-[-1]-1-[-1]-1-[-1]-1-[-1]-1-[-1]-1-[-1]-580

                                                                         [-1]
                                                                         3.8e-07
                                                                         CACACAC
                                                                         ++++  +
451  GCGCTGGGCAAAGAGTGCACGCCTTGCCCCCCCCAAAACACGGCACCCGGACACGGCACCCCAAAACACACAATT

                       [-1]                                          [-1]
                       1.8e-13                                       1.8e-13
     ACACACACACACAC    CACACACACACACACACACAC                         CACACACACAC
     +++++   ++++++    +++++++++++++++++++++                         +++++++++++
526  ACACAATTACACACACAACACACACACACACACACACACACACACACACACACATGCACACATACACACACACAC

                [-1]                  [-1]                  [-1]
                1.8e-13               1.8e-13               1.8e-13
     ACACACACAC CACACACACACACACACACAC CACACACACACACACACACAC CACACACACACACACACACA
     ++++++++++ +++++++++++++++++++++ +++++++++++++++++++++ ++++++++++++++++++++
601  ACACACACACACACACACACACACACACACACACACACACACACACACACACACACACACACACACACACACACA

       [-1]                  [-1]
       1.8e-13               1.8e-13
     C CACACACACACACACACACAC CACACACACACACACACACAC
     + +++++++++++++++++++++ +++++++++++++++++++++
676  CACACACACACACACACACACACACACACACACACACACACACACACACACACAGGTCCCGCAAGTTGTCCCAGG


Cre09.g413250.v5.5
  PromoterCoords:7407486 - 7408985 Strand:+ GeneCoords:7408986 - 7413847 
  Trimmed if gene in upstream region
  LENGTH = 1320  COMBINED P-VALUE = 4.73e-10  E-VALUE =  8.3e-06
  DIAGRAM: 515-[-1]-1-[-1]-1-[-1]-1-[-1]-21-[-1]-1-[-1]-1-[-1]-1-[-1]-1-[-1]-588

                                                                      [-1]
                                                                      1.8e-13
                                                                      CACACACACA
                                                                      ++++++++++
451  GCCGGATCGCCAGGCACCCGTGAGCTGCGTCAGCCTCTCGCTCGCTGGCTGCCACACCGCAATTACACACACACA

                 [-1]                  [-1]                  [-1]
                 1.8e-13               1.8e-13               1.8e-13
     CACACACACAC CACACACACACACACACACAC CACACACACACACACACACAC CACACACACACACACACAC
     +++++++++++ +++++++++++++++++++++ +++++++++++++++++++++ +++++++++++++++++++
526  CACACACACACACACACACACACACACACACACACACACACACACACACACACACACACACACACACACACACAC

                            [-1]                  [-1]                  [-1]
                            1.8e-13               1.8e-13               1.8e-13
     AC                     CACACACACACACACACACAC CACACACACACACACACACAC CACACACA
     ++                     +++++++++++++++++++++ +++++++++++++++++++++ ++++++++
601  ACACACACACACACACACATATACACACACACACACACACACACACACACACACACACACACACACACACACACA

                   [-1]                  [-1]
                   9.5e-11               2.5e-06
     CACACACACACAC CACACACACACACACACACAC CACACACACACACACACACAC
     +++++++++++++  ++++++++++++++++++++  +++++++++++ +++++
676  CACACACACACACATACACACACACACACACACACATACACATACACATACACATGGCCCACGCTTCCCATGCGA


Cre09.g413200.v5.5
  PromoterCoords:7407666 - 7409165 Strand:- GeneCoords:7397020 - 7407665 
  Trimmed if gene in upstream region
  LENGTH = 1320  COMBINED P-VALUE = 4.73e-10  E-VALUE =  8.3e-06
  DIAGRAM: 632-[+1]-1-[+1]-1-[+1]-5-[+1]-1-[+1]-1-[+1]-1-[+1]-3-[+1]-507

                                     [+1]                  [+1]
                                     1.8e-13               1.8e-13
                                     GTGTGTGTGTGTGTGTGTGTG GTGTGTGTGTGTGTGTGTGTG
                                     +++++++++++++++++++++ +++++++++++++++++++++
601  GTATGTGTATGTGTGTGTGTGTGTGTGTGTATGTGTGTGTGTGTGTGTGTGTGTGTGTGTGTGTGTGTGTGTGTG

      [+1]                      [+1]                  [+1]                  [+1]
      1.8e-13                   1.8e-13               1.8e-13               1.8e
      GTGTGTGTGTGTGTGTGTGTG     GTGTGTGTGTGTGTGTGTGTG GTGTGTGTGTGTGTGTGTGTG GTGT
      +++++++++++++++++++++     +++++++++++++++++++++ +++++++++++++++++++++ ++++
676  TGTGTGTGTGTGTGTGTGTGTGTATATGTGTGTGTGTGTGTGTGTGTGTGTGTGTGTGTGTGTGTGTGTGTGTGT

                       [+1]                    [+1]
     -13               1.8e-13                 1.3e-08
     GTGTGTGTGTGTGTGTG GTGTGTGTGTGTGTGTGTGTG   GTGTGTGTGTGTGTGTGTGTG
     +++++++++++++++++ +++++++++++++++++++++   +++++++++++++++  ++ +
751  GTGTGTGTGTGTGTGTGTGTGTGTGTGTGTGTGTGTGTGTGTGTGTGTGTGTGTGTAATTGCGGTGTGGCAGCCA


Cre02.g095300.v5.5
  PromoterCoords:3752204 - 3753703 Strand:+ GeneCoords:3753704 - 3762814 
  Trimmed if gene in upstream region
  LENGTH = 1356  COMBINED P-VALUE = 4.86e-10  E-VALUE =  8.5e-06
  DIAGRAM: 137-[+1]-1-[+1]-1127-[+1]-28

                                                                   [+1]
                                                                   1.8e-13
                                                                   GTGTGTGTGTGTG
                                                                   +++++++++++++
76   CTCTGCTTGACTTGCGTGACTTGCGTTAAGTCCCGTAGGGTGCAGCTGGTTCCCAACCTCCTGTGTGTGTGTGTG

              [+1]
              6.3e-13
     TGTGTGTG GTGTGTGTGTGTGTGTGTGTG
     ++++++++ +++++++++++++++++++++
151  TGTGTGTGTGTGTGTGTGTGTGTGTGTGTTTGGCTGGTGCTATCGCCTGGCCGGGCCTAGCCGGGCGCCCAGAGC

                                     [+1]
                                     8.1e-05
                                     GTGTGTGTGTGTGTGTGTGTG
                                       ++   +++ ++  +++++
1276 CCATGACGAAATTAAAGTTCCACGGGTTGCTGCAGTACATGTTTGCCTGTGTATGCAAGCTAGCACGAGAGCTAT


Cre12.g552750.v5.5
  PromoterCoords:7884692 - 7886191 Strand:- GeneCoords:7881807 - 7884691 
  Trimmed if gene in upstream region
  LENGTH = 1387  COMBINED P-VALUE = 4.98e-10  E-VALUE =  8.7e-06
  DIAGRAM: 590-[-1]-1-[-1]-1-[-1]-1-[-1]-1-[-1]-1-[-1]-666

                                                                      [-1]
                                                                      1.8e-13
                                                                      CACACACACA
                                                                      ++++++++++
526  CGAAGGCGCATTCCTCATGCTGCGGGCGCCCGGTCAGGCAAGAGCATTGATAAGCATTCGGGAGACACACACACA

                 [-1]                  [-1]                  [-1]
                 1.8e-13               1.8e-13               1.8e-13
     CACACACACAC CACACACACACACACACACAC CACACACACACACACACACAC CACACACACACACACACAC
     +++++++++++ +++++++++++++++++++++ +++++++++++++++++++++ +++++++++++++++++++
601  CACACACACACACACACACACACACACACACACACACACACACACACACACACACACACACACACACACACACAC

        [-1]                  [-1]
        1.8e-13               1.8e-13
     AC CACACACACACACACACACAC CACACACACACACACACACAC
     ++ +++++++++++++++++++++ +++++++++++++++++++++
676  ACACACACACACACACACACACACACACACACACACACACACACACACCGCAACGCCACATTCGTGTACGTAGCA


Cre12.g552700.v5.5
  PromoterCoords:7884579 - 7886078 Strand:+ GeneCoords:7886079 - 7909850 
  Trimmed if gene in upstream region
  LENGTH = 1387  COMBINED P-VALUE = 4.98e-10  E-VALUE =  8.7e-06
  DIAGRAM: 664-[+1]-1-[+1]-1-[+1]-1-[+1]-1-[+1]-1-[+1]-592

                                                                     [+1]
                                                                     1.8e-13
                                                                     GTGTGTGTGTG
                                                                     +++++++++++
601  CTGGGCGTCGCCAAGTTACCACGGTGCGATGCGACATTGCTACGTACACGAATGTGGCGTTGCGGTGTGTGTGTG

                [+1]                  [+1]                  [+1]
                1.8e-13               1.8e-13               1.8e-13
     TGTGTGTGTG GTGTGTGTGTGTGTGTGTGTG GTGTGTGTGTGTGTGTGTGTG GTGTGTGTGTGTGTGTGTGT
     ++++++++++ +++++++++++++++++++++ +++++++++++++++++++++ ++++++++++++++++++++
676  TGTGTGTGTGTGTGTGTGTGTGTGTGTGTGTGTGTGTGTGTGTGTGTGTGTGTGTGTGTGTGTGTGTGTGTGTGT

       [+1]                  [+1]
       1.8e-13               1.8e-13
     G GTGTGTGTGTGTGTGTGTGTG GTGTGTGTGTGTGTGTGTGTG
     + +++++++++++++++++++++ +++++++++++++++++++++
751  GTGTGTGTGTGTGTGTGTGTGTGTGTGTGTGTGTGTGTGTGTGTGTGTCTCCCGAATGCTTATCAATGCTCTTGC


Cre02.g143427.v5.5
  PromoterCoords:9122876 - 9124375 Strand:+ GeneCoords:9124376 - 9130977 
  Trimmed if gene in upstream region
  LENGTH = 1408  COMBINED P-VALUE = 5.05e-10  E-VALUE =  8.9e-06
  DIAGRAM: 701-[+1]-1-[+1]-1-[+1]-1-[+1]-1-[+1]-1-[+1]-1-[+1]-1-[+1]-64-[+1]-447

                               [+1]                  [+1]                  [+1]
                               1.8e-13               1.8e-13               1.8e-
                               GTGTGTGTGTGTGTGTGTGTG GTGTGTGTGTGTGTGTGTGTG GTGTG
                               +++++++++++++++++++++ +++++++++++++++++++++ +++++
676  ATCTACAAGATACGAGCACTGAAGCTGTGTGTGTGTGTGTGTGTGTGTGTGTGTGTGTGTGTGTGTGTGTGTGTG

                      [+1]                  [+1]                  [+1]
     13               1.8e-13               1.8e-13               1.8e-13
     TGTGTGTGTGTGTGTG GTGTGTGTGTGTGTGTGTGTG GTGTGTGTGTGTGTGTGTGTG GTGTGTGTGTGTGT
     ++++++++++++++++ +++++++++++++++++++++ +++++++++++++++++++++ ++++++++++++++
751  TGTGTGTGTGTGTGTGTGTGTGTGTGTGTGTGTGTGTGTGTGTGTGTGTGTGTGTGTGTGTGTGTGTGTGTGTGT

             [+1]                  [+1]
             1.8e-13               2.1e-07
     GTGTGTG GTGTGTGTGTGTGTGTGTGTG GTGTGTGTGTGTGTGTGTGTG
     +++++++ +++++++++++++++++++++ ++++++++++++++  + + +
826  GTGTGTGTGTGTGTGTGTGTGTGTGTGTGTGTGTGTGTGTGTGTCAGGGGGTGAGAGGGGGTGAGCAGGGGAGAC

                                             [+1]
                                             1.7e-05
                                             GTGTGTGTGTGTGTGTGTGTG
                                             +++   + ++++++ ++++++
901  GGGGGTGTTGTTGCGAGGTTACTAGGGCAGTGGGAGCAAGGTGGCCGCGTGTGTCTGTGTGGTGCTATCGCCTGG


Cre16.g661300.v5.5
  PromoterCoords:2540289 - 2541788 Strand:+ GeneCoords:2541789 - 2546796 
  Trimmed if gene in upstream region
  LENGTH = 1412  COMBINED P-VALUE = 5.07e-10  E-VALUE =  8.9e-06
  DIAGRAM: [-1]-1-[-1]-1-[-1]-18-[-1]-56-[-1]-647-[+1]-563

     [-1]                  [-1]                  [-1]
     1.8e-13               1.8e-13               1.8e-13
     CACACACACACACACACACAC CACACACACACACACACACAC CACACACACACACACACACAC
     +++++++++++++++++++++ +++++++++++++++++++++ +++++++++++++++++++++
1    CACACACACACACACACACACACACACACACACACACACACACACACACACACACACACACACACACACACACAC

             [-1]
             1.6e-08
             CACACACACACACACACACAC
             + ++++++++ +++++++++
76   ACACACACAGCACACACATACACACACAGCACACTACGGGACTATGCCAACCTGCCTTACCCTGTCCCATCGGCC

               [-1]
               1.8e-13
               CACACACACACACACACACAC
               +++++++++++++++++++++
151  ATCGCACAGACACACACACACACACACACACACTCACACACAGCACAGCACATACTGCGATGCCCCAAGCCGCAC

        [+1]
        2.3e-06
        GTGTGTGTGTGTGTGTGTGTG
        ++++++ ++ + + ++++++
826  GTTGTGTGTATGGGAGCGTGTGTATGGGCACTTGGGCAGAGGGACGAACCCAGCCTTATCTCCGCTGCGATACGG


Cre08.g358350.v5.5
  PromoterCoords:23056 - 24555 Strand:+ GeneCoords:24556 - 30597 Trimmed if 
  gene in upstream region
  LENGTH = 135  COMBINED P-VALUE = 5.21e-10  E-VALUE =  9.1e-06
  DIAGRAM: 62-[+1]-52

                                                                   [+1]
                                                                   2.3e-12
                                                                   GTGTGTGTGTGTG
                                                                   + +++++++++++
1    GCCAAAATGGGCTACAGACAGACCCGGTAAGCGACGCCAGAAACACAGTTTTAATATAGTATGAGTGTGTGTGTG

     
     
     TGTGTGTG
     ++++++++
76   TGTGTGTGACGCCTGCAGCCAACGCTCGCAAGACGCGTGCAAGCAGAAGGCCCTAGTCCT


Cre08.g379500.v5.5
  PromoterCoords:4071906 - 4073405 Strand:+ GeneCoords:4073406 - 4085114 
  Trimmed if gene in upstream region
  LENGTH = 1463  COMBINED P-VALUE = 5.25e-10  E-VALUE =  9.2e-06
  DIAGRAM: 75-[-1]-1367

     [-1]
     1.8e-13
     CACACACACACACACACACAC
     +++++++++++++++++++++
76   CACACACACACACACACACACACACAGTACGAGCACCGCGTTTACCGAGACGCAGCACGAGGACGTGCCGACGGC


Cre01.g045150.v5.5
  PromoterCoords:6333974 - 6335473 Strand:- GeneCoords:6325388 - 6333973 
  Trimmed if gene in upstream region
  LENGTH = 1479  COMBINED P-VALUE = 5.31e-10  E-VALUE =  9.3e-06
  DIAGRAM: 987-[-1]-1-[-1]-1-[-1]-1-[-1]-1-[-1]-1-[-1]-1-[-1]-339

                 [-1]                  [-1]                  [-1]
                 1.8e-13               1.8e-13               1.8e-13
                 CACACACACACACACACACAC CACACACACACACACACACAC CACACACACACACACACAC
                 +++++++++++++++++++++ +++++++++++++++++++++ +++++++++++++++++++
976  CGACGGTAGCACCACACACACACACACACACACACACACACACACACACACACACACACACACACACACACACAC

        [-1]                  [-1]                  [-1]                  [-1]
        1.8e-13               1.8e-13               1.8e-13               3.2e-0
     AC CACACACACACACACACACAC CACACACACACACACACACAC CACACACACACACACACACAC CACACA
     ++ +++++++++++++++++++++ +++++++++++++++++++++ +++++++++++++++++++++ ++++++
1051 ACACACACACACACACACACACACACACACACACACACACACACACACACACACACACACACACACACACACACA

     
     6
     CACACACACACACAC
     +++++++    ++ +
1126 CACACACCGCAACGCCACACGCGTGAAGCAGAGGCGCAGCGCACCTGCAGGCTAGTGCAGGCAGGCGACCAGCGT


Cre01.g045200.v5.5
  PromoterCoords:6333953 - 6335452 Strand:+ GeneCoords:6335453 - 6338184 
  Trimmed if gene in upstream region
  LENGTH = 1479  COMBINED P-VALUE = 5.31e-10  E-VALUE =  9.3e-06
  DIAGRAM: 347-[+1]-1-[+1]-1-[+1]-1-[+1]-1-[+1]-1-[+1]-1001

                                                    [+1]                  [+1]
                                                    1.8e-13               1.8e-1
                                                    GTGTGTGTGTGTGTGTGTGTG GTGTGT
                                                    +++++++++++++++++++++ ++++++
301  TAGCCTGCAGGTGCGCTGCGCCTCTGCTTCACGCGTGTGGCGTTGCGGTGTGTGTGTGTGTGTGTGTGTGTGTGT

                     [+1]                  [+1]                  [+1]
     3               1.8e-13               1.8e-13               1.8e-13
     GTGTGTGTGTGTGTG GTGTGTGTGTGTGTGTGTGTG GTGTGTGTGTGTGTGTGTGTG GTGTGTGTGTGTGTG
     +++++++++++++++ +++++++++++++++++++++ +++++++++++++++++++++ +++++++++++++++
376  GTGTGTGTGTGTGTGTGTGTGTGTGTGTGTGTGTGTGTGTGTGTGTGTGTGTGTGTGTGTGTGTGTGTGTGTGTG

            [+1]
            1.8e-13
     TGTGTG GTGTGTGTGTGTGTGTGTGTG
     ++++++ +++++++++++++++++++++
451  TGTGTGTGTGTGTGTGTGTGTGTGTGTGTGTGTGTGTGTGTGGTGCTACCGTCGGACCGGGGGCCCGGAGCATGA


Cre08.g382500.v5.5
  PromoterCoords:4471827 - 4473326 Strand:- GeneCoords:4471219 - 4471826 
  Trimmed if gene in upstream region
  LENGTH = 1500  COMBINED P-VALUE = 5.39e-10  E-VALUE =  9.5e-06
  DIAGRAM: 268-[-1]-1-[-1]-1-[-1]-1167

                                                [-1]                  [-1]
                                                1.8e-13               1.8e-13
                                                CACACACACACACACACACAC CACACACACA
                                                +++++++++++++++++++++ ++++++++++
226  CCGGCGCCGCCGCCGCTGTCCAGCCGCTCTATCCAACCACATACACACACACACACACACACACACACACACACA

                 [-1]
                 1.3e-10
     CACACACACAC CACACACACACACACACACAC
     +++++++++++ +++++++++++++++++++ +
301  CACACACACACACACACACACACACACACACGCAGCCAGTGCCATGTCGCCGCCGTGCTGGTGCCCCGGCCGCAG


Cre08.g364000.v5.5
  PromoterCoords:1368010 - 1369509 Strand:- GeneCoords:1352644 - 1368009 
  Trimmed if gene in upstream region
  LENGTH = 1500  COMBINED P-VALUE = 5.39e-10  E-VALUE =  9.5e-06
  DIAGRAM: 157-[+1]-499-[+1]-24-[+1]-1-[+1]-19-[+1]-1-[+1]-1-[+1]-1-[+1]-6-[+1]-1-[+1]-1-[+1]-1-[+1]-1-[+1]-1-[+1]-492

            [+1]
            3.5e-06
            GTGTGTGTGTGTGTGTGTGTG
             ++ ++++ ++++ +++++ +
151  TGTATGGCTGGGTGTATGTGGATGTGGGTTTGGGTGTGGGTGTAGGCGTAAGGGCCTCGGCCACGGCCGGGGATG

       [+1]                                         [+1]                  [+1]
       3.4e-05                                      1.8e-13               1.8e-1
       GTGTGTGTGTGTGTGTGTGTG                        GTGTGTGTGTGTGTGTGTGTG GTGTGT
       + ++ +  +++ + +++++++                        +++++++++++++++++++++ ++++++
676  GCGGGTCTTGGTGCGGGTGTGTTGTTCCCTGAAGTTACCTTGTGTTTGTGTGTGTGTGTGTGTGTGTGTGTGTGT

                                       [+1]                  [+1]
     3                                 1.8e-13               1.8e-13
     GTGTGTGTGTGTGTG                   GTGTGTGTGTGTGTGTGTGTG GTGTGTGTGTGTGTGTGTG
     +++++++++++++++                   +++++++++++++++++++++ +++++++++++++++++++
751  GTGTGTGTGTGTGTGTGTGTGTGTGTGTGTGTTTGTGTGTGTGTGTGTGTGTGTGTGTGTGTGTGTGTGTGTGTG

        [+1]                  [+1]                       [+1]                  [
        1.8e-13               1.8e-13                    1.8e-13               1
     TG GTGTGTGTGTGTGTGTGTGTG GTGTGTGTGTGTGTGTGTGTG      GTGTGTGTGTGTGTGTGTGTG G
     ++ +++++++++++++++++++++ +++++++++++++++++++++      +++++++++++++++++++++ +
826  TGTGTGTGTGTGTGTGTGTGTGTGTGTGTGTGTGTGTGTGTGTGTGTGTGTTGTGTGTGTGTGTGTGTGTGTGTG

     +1]                  [+1]                  [+1]                  [+1]
     .8e-13               1.8e-13               1.8e-13               1.8e-13
     TGTGTGTGTGTGTGTGTGTG GTGTGTGTGTGTGTGTGTGTG GTGTGTGTGTGTGTGTGTGTG GTGTGTGTGT
     ++++++++++++++++++++ +++++++++++++++++++++ +++++++++++++++++++++ ++++++++++
901  TGTGTGTGTGTGTGTGTGTGTGTGTGTGTGTGTGTGTGTGTGTGTGTGTGTGTGTGTGTGTGTGTGTGTGTGTGT

                 [+1]
                 1.8e-13
     GTGTGTGTGTG GTGTGTGTGTGTGTGTGTGTG
     +++++++++++ +++++++++++++++++++++
976  GTGTGTGTGTGTGTGTGTGTGTGTGTGTGTGTGTGTGGAACGTCAATGGGGGGGGCTGTGCGCGTTCAGGGGTAC


Cre08.g358552.v5.5
  PromoterCoords:234460 - 235959 Strand:+ GeneCoords:235960 - 243341 Trimmed if 
  gene in upstream region
  LENGTH = 1500  COMBINED P-VALUE = 5.39e-10  E-VALUE =  9.5e-06
  DIAGRAM: 699-[+1]-65-[-1]-1-[-1]-1-[-1]-1-[-1]-1-[-1]-1-[-1]-584

                             [+1]
                             9.0e-05
                             GTGTGTGTGTGTGTGTGTGTG
                             +   ++  ++  +  ++++++
676  GTGGGGGTGTACAGGCCTGCTGAAGACCGTTAGTTAGCCTGTGTGAACGGAGTGGAGGTGCGCGTGCAGTCGATC

                                        [-1]                  [-1]
                                        1.8e-13               1.8e-13
                                        CACACACACACACACACACAC CACACACACACACACACA
                                        +++++++++++++++++++++ ++++++++++++++++++
751  GGCGGTGTATGTGTGGCGCCGTACCAGCTGCCGTACACACACACACACACACACACACACACACACACACACACA

         [-1]                  [-1]                  [-1]                  [-1]
         1.8e-13               1.8e-13               1.8e-13               1.8e-
     CAC CACACACACACACACACACAC CACACACACACACACACACAC CACACACACACACACACACAC CACAC
     +++ +++++++++++++++++++++ +++++++++++++++++++++ +++++++++++++++++++++ +++++
826  CACACACACACACACACACACACACACACACACACACACACACACACACACACACACACACACACACACACACAC

     
     13
     ACACACACACACACAC
     ++++++++++++++++
901  ACACACACACACACACTGCGGCGTGTCAGGTGGCTGGCAGCCACAGTGGGCGAGCGCTCAGCCGGGTGGGCCGAA


Cre08.g358547.v5.5
  PromoterCoords:214030 - 215529 Strand:- GeneCoords:209797 - 214029 Trimmed if 
  gene in upstream region
  LENGTH = 1500  COMBINED P-VALUE = 5.39e-10  E-VALUE =  9.5e-06
  DIAGRAM: 249-[-1]-619-[-1]-1-[-1]-1-[-1]-1-[-1]-11-[-1]-1-[-1]-35-[-1]-1-[-1]-19-[-1]-1-[-1]-1-[-1]-1-[-1]-1-[-1]-1-[-1]-1-[-1]-1-[-1]-1-[-1]-21-[-1]-1-[-1]-1-[-1]-9-[-1]-60

                             [-1]
                             1.8e-13
                             CACACACACACACACACACAC
                             +++++++++++++++++++++
226  CAACGTTTTCCTTGTGCTCTTTAACACACACACACACACACACACACACACACACAGTGGGGAGCGGGGGTTTTT

                                                                     [-1]
                                                                     1.2e-11
                                                                     CACACACACAC
                                                                     +++++++ +++
826  GTCGCTTTGCTGCATCGCATACACTGTCTTTGCGCAACGTTTTCCTTGTGCTCTTTAACACACACACACATGCAC

                [-1]                  [-1]                  [-1]
                1.8e-13               1.8e-13               1.8e-13
     ACACACACAC CACACACACACACACACACAC CACACACACACACACACACAC CACACACACACACACACACA
     +++++++++  +++++++++++++++++++++ +++++++++++++++++++++ ++++++++++++++++++++
901  ACACACACAGTCACACACACACACACACACACACACACACACACACACACACACACACACACACACACACACACA

                 [-1]                  [-1]
                 1.8e-13               1.8e-13
     C           CACACACACACACACACACAC CACACACACACACACACACAC
     +           +++++++++++++++++++++ +++++++++++++++++++++
976  CACACACACAGTCACACACACACACACACACACACACACACACACACACACACACACACACACACACGCACATAC

                    [-1]                  [-1]
                    1.8e-13               1.4e-10
                    CACACACACACACACACACAC CACACACACACACACACACAC
                    +++++++++++++++++++++ +++++++++++++++++ +++
1051 ACACACACACACATGCACACACACACACACACACACACACACACACACACACACGCACATCCACACACACACACA

       [-1]                  [-1]                  [-1]                  [-1]
       1.8e-13               1.8e-13               1.8e-13               1.8e-13
       CACACACACACACACACACAC CACACACACACACACACACAC CACACACACACACACACACAC CACACAC
       +++++++++++++++++++++ +++++++++++++++++++++ +++++++++++++++++++++ +++++++
1126 TGCACACACACACACACACACACACACACACACACACACACACACACACACACACACACACACACACACACACAC

                    [-1]                  [-1]                  [-1]
                    1.8e-13               1.8e-13               1.8e-13
     ACACACACACACAC CACACACACACACACACACAC CACACACACACACACACACAC CACACACACACACACA
     ++++++++++++++ +++++++++++++++++++++ +++++++++++++++++++++ ++++++++++++++++
1201 ACACACACACACACACACACACACACACACACACACACACACACACACACACACACACACACACACACACACACA

           [-1]                  [-1]                                      [-1]
           1.8e-13               1.8e-13                                   1.8e-
     CACAC CACACACACACACACACACAC CACACACACACACACACACAC                     CACAC
     +++++ +++++++++++++++++++++ +++++++++++++++++++++                     +++++
1276 CACACACACACACACACACACACACACACACACACACACACACACACACACATGCACACACACACACATGCACAC

                      [-1]                  [-1]                          [-1]
     13               1.8e-13               1.8e-13                       1.8e-1
     ACACACACACACACAC CACACACACACACACACACAC CACACACACACACACACACAC         CACACA
     ++++++++++++++++ +++++++++++++++++++++ +++++++++++++++++++++         ++++++
1351 ACACACACACACACACACACACACACACACACACACACACACACACACACACACACACACACACACACGCACACA

     
     3
     CACACACACACACAC
     +++++++++++++++
1426 CACACACACACACACACGCCCTGCTATCATGTCGTGTCATGTTAAATGTCACACGCTGCATGATGCCCCGTACAC


Cre07.g333150.v5.5
  PromoterCoords:2982078 - 2983577 Strand:- GeneCoords:2979854 - 2982077 
  Trimmed if gene in upstream region
  LENGTH = 1500  COMBINED P-VALUE = 5.39e-10  E-VALUE =  9.5e-06
  DIAGRAM: 1436-[-1]-43

                [-1]
                1.8e-13
                CACACACACACACACACACAC
                +++++++++++++++++++++
1426 ACAGACACAGACACACACACACACACACACACACCGCCTATGTACCCGCTCGCCTCCCCCCCCCCCATTCACCAC


Cre07.g321700.v5.5
  PromoterCoords:1273792 - 1275291 Strand:- GeneCoords:1267106 - 1273791 
  Trimmed if gene in upstream region
  LENGTH = 1500  COMBINED P-VALUE = 5.39e-10  E-VALUE =  9.5e-06
  DIAGRAM: 351-[-1]-17-[-1]-30-[-1]-1-[-1]-218-[+1]-407-[+1]-350

                                                        [-1]
                                                        2.7e-06
                                                        CACACACACACACACACACAC
                                                        + + + +++++++++++ +++
301  GCTAGCGTCCCACCAAGCCATGTGCTGCCATCTTGCCGCCCCCACCGGCGCAGCGCGTACACACACACGCACTCC

                   [-1]                                               [-1]
                   2.8e-07                                            1.8e-13
                   CACACACACACACACACACAC                              CACACACACA
                   ++++++++++++ ++++   +                              ++++++++++
376  TTGTGCTTTCCTATAACACACACACATACACTGTCTTTGCGCAATGTTTTCCTTGTGCTCTTTAACACACACACA

                 [-1]
                 1.8e-13
     CACACACACAC CACACACACACACACACACAC
     +++++++++++ +++++++++++++++++++++
451  CACACACACACACACACACACACACACACACACACACACACACGTACGCAGGTGCGTTCGTTGTGGGCGCGCTTG

                               [+1]
                               7.2e-05
                               GTGTGTGTGTGTGTGTGTGTG
                               + ++   ++ +++  ++ +++
676  AGTGGCTTGATGCACGGATGTGGCGTGAGTTGCTGAGTGCCTGGGTGCCTACCTCCTTGGAGGTTATGCTGTGTT

         [+1]
         7.0e-05
         GTGTGTGTGTGTGTGTGTGTG
              +++++  ++++ ++++
1126 CAACCACACTGTGTTGGTGTTTGTGGCGCATGCAGTTTACGGTGTAGATTATGCCGCGCCCCTTTTTAGAAGCGG


Cre07.g344260.v5.5
  PromoterCoords:4627413 - 4628912 Strand:+ GeneCoords:4628913 - 4633524 
  Trimmed if gene in upstream region
  LENGTH = 1500  COMBINED P-VALUE = 5.39e-10  E-VALUE =  9.5e-06
  DIAGRAM: 668-[-1]-1-[-1]-1-[-1]-1-[-1]-1-[-1]-1-[-1]-56-[-1]-9-[-1]-1-[-1]-11-[-1]-[-1]-109-[-1]-389

                                                                         [-1]
                                                                         1.8e-13
                                                                         CACACAC
                                                                         +++++++
601  GTGGCAGTGATGACTGCCCGTGCTGCCGTGGGCTCGTTAGTCTACGAGCGGTACCGGCACTGTATATACACACAC

                    [-1]                  [-1]                  [-1]
                    1.8e-13               1.8e-13               1.8e-13
     ACACACACACACAC CACACACACACACACACACAC CACACACACACACACACACAC CACACACACACACACA
     ++++++++++++++ +++++++++++++++++++++ +++++++++++++++++++++ ++++++++++++++++
676  ACACACACACACACACACACACACACACACACACACACACACACACACACACACACACACACACACACACACACA

           [-1]                  [-1]
           1.8e-13               3.3e-10
     CACAC CACACACACACACACACACAC CACACACACACACACACACAC
     +++++ +++++++++++++++++++++ +++++++++++++++++++
751  CACACACACACACACACACACACACACACACACACACACACACACACCGCACCCACCCACATCCATCCACCCACC

                                   [-1]                          [-1]
                                   1.5e-07                       1.9e-06
                                   CACACACACACACACACACAC         CACACACACACACAC
                                   +++++++++ +++++ +++ +         +++++ +++ ++ ++
826  CACCCTCACCCACCCACGCCCACACCCACCCACACATACCCACACCCACCCACACCCACCCACACCCACCCATAC

            [-1]                            [-1]                 [-1]
            3.1e-07                         2.5e-07              3.1e-07
     ACACAC CACACACACACACACACACAC           CACACACACACACACACACACCACACACACACACAC
      +++++ +++ +++++ +++ +++ +++           + +++++ +++ +++ ++++++++ +++++ +++ +
901  CCACACCCACCCACACGCACCCACCCACGCCCACACCCACCCACACGCACCCACCCACACCACCCACACGCACCC

     
     
     ACACAC
     ++ +++
976  ACCCACCCACCCAACCACGCACCTGGCTCATGCGGTCCTCGTCGTCCAGCGCCAGCACCTCCTCCTCCTTGCGCC

                                             [-1]
                                             2.9e-06
                                             CACACACACACACACACACAC
                                             +++++ + ++++++++  + +
1051 GGGCCTACCTGGACCCCCGCGCATACACATGGCATTCACGCACACCTGCACACACATCCGCATGCACGGGCGTGT


Cre07.g335150.v5.5
  PromoterCoords:3395167 - 3396666 Strand:- GeneCoords:3388701 - 3395166 
  Trimmed if gene in upstream region
  LENGTH = 1500  COMBINED P-VALUE = 5.39e-10  E-VALUE =  9.5e-06
  DIAGRAM: 155-[+1]-1-[+1]-1-[+1]-1-[+1]-1-[+1]-1-[+1]-1214

          [+1]                  [+1]                  [+1]                  [+1]
          1.8e-13               1.8e-13               1.8e-13               1.8e
          GTGTGTGTGTGTGTGTGTGTG GTGTGTGTGTGTGTGTGTGTG GTGTGTGTGTGTGTGTGTGTG GTGT
          +++++++++++++++++++++ +++++++++++++++++++++ +++++++++++++++++++++ ++++
151  TCTCTGTGTGTGTGTGTGTGTGTGTGTGTGTGTGTGTGTGTGTGTGTGTGTGTGTGTGTGTGTGTGTGTGTGTGT

                       [+1]                  [+1]
     -13               1.8e-13               2.7e-06
     GTGTGTGTGTGTGTGTG GTGTGTGTGTGTGTGTGTGTG GTGTGTGTGTGTGTGTGTGTG
     +++++++++++++++++ +++++++++++++++++++++ +++++++++++++ +  +  +
226  GTGTGTGTGTGTGTGTGTGTGTGTGTGTGTGTGTGTGTGTGTGTGTGTGTGTGCAGTTCGGTGTGCGTCATCGGA


Cre07.g344250.v5.5
  PromoterCoords:4627253 - 4628752 Strand:- GeneCoords:4624937 - 4627252 
  Trimmed if gene in upstream region
  LENGTH = 1500  COMBINED P-VALUE = 5.39e-10  E-VALUE =  9.5e-06
  DIAGRAM: 229-[+1]-109-[+1]-[+1]-11-[+1]-1-[+1]-9-[+1]-17-[+1]-20-[+1]-1-[+1]-1-[+1]-1-[+1]-1-[+1]-1-[+1]-826

         [+1]
         2.9e-06
         GTGTGTGTGTGTGTGTGTGTG
         + +  ++++++++ + +++++
226  GCATGCGGATGTGTGTGCAGGTGTGCGTGAATGCCATGTGTATGCGCGGGGGTCCAGGTAGGCCCGGCGCAAGGA

                                                                [+1]
                                                                3.1e-07
                                                                GTGTGTGTGTGTGTGT
                                                                +++ +++ +++ ++++
301  GGAGGAGGTGCTGGCGCTGGACGACGAGGACCGCATGAGCCAGGTGCGTGGTTGGGTGGGTGGGTGGGTGCGTGT

          [+1]                            [+1]                  [+1]
          2.5e-07                         3.1e-07               1.9e-06
     GTGTGGTGTGTGTGTGTGTGTGTGTG           GTGTGTGTGTGTGTGTGTGTG GTGTGTGTGTGTGTGT
     + ++++++++ +++ +++ +++++ +           +++ +++ +++ +++++ +++ +++++ ++ ++ +++
376  GGGTGGTGTGGGTGGGTGCGTGTGGGTGGGTGTGGGCGTGGGTGGGTGCGTGTGGGTGGGTGTGGGTATGGGTGG

                   [+1]                                  [+1]
                   1.5e-07                               3.6e-06
     GTGTG         GTGTGTGTGTGTGTGTGTGTG                 GTGTGTGTGTGTGTGTGTGTG
     +++++         + +++ +++++ +++++++++                 +++ +++ + +++ +++ +++
451  GTGTGGGTGGGTGTGGGTGGGTGTGGGTATGTGTGGGTGGGTGTGGGCGTGGGTGGGTGAGGGTGGGTGGGTGGA

                       [+1]                  [+1]                  [+1]
                       1.8e-13               1.8e-13               1.8e-13
                       GTGTGTGTGTGTGTGTGTGTG GTGTGTGTGTGTGTGTGTGTG GTGTGTGTGTGTG
                       +++++++++++++++++++++ +++++++++++++++++++++ +++++++++++++
526  TGGATGTGGGTGGGTGCGGTGTGTGTGTGTGTGTGTGTGTGTGTGTGTGTGTGTGTGTGTGTGTGTGTGTGTGTG

              [+1]                  [+1]                  [+1]
              1.8e-13               1.8e-13               9.5e-11
     TGTGTGTG GTGTGTGTGTGTGTGTGTGTG GTGTGTGTGTGTGTGTGTGTG GTGTGTGTGTGTGTGTGTGTG
     ++++++++ +++++++++++++++++++++ +++++++++++++++++++++ ++++++++++++++++++++
601  TGTGTGTGTGTGTGTGTGTGTGTGTGTGTGTGTGTGTGTGTGTGTGTGTGTGTGTGTGTGTGTGTGTGTGTGTAT


Cre07.g325759.v5.5
  PromoterCoords:2010001 - 2011500 Strand:- GeneCoords:1996086 - 2010000 
  Trimmed if gene in upstream region
  LENGTH = 1500  COMBINED P-VALUE = 5.39e-10  E-VALUE =  9.5e-06
  DIAGRAM: 71-[+1]-77-[+1]-104-[+1]-273-[+1]-39-[+1]-581-[+1]-1-[+1]-1-[+1]-1-[+1]-68-[+1]-22-[-1]-31

                                                                            [+1]
                                                                            1.8e
                                                                            GTGT
                                                                             ++
1    CGGCGCCGGGGTCGGCTCTGGTGCTGGGGGCTCTGCCGGGCGACTGGCGGGCGCTGCAGCTGCGGCACGGGCTGC

     
     -05
     GTGTGTGTGTGTGTGTG
     +    + ++++++ +++
76   GGCACTTTGTGTGCGTGCCGCTGTGCAGCGGCGAGGTGGTGGTGGGCGTGCTGACGCTGGCGGCCAGGGAGGGTG

                        [+1]
                        2.5e-06
                        GTGTGTGTGTGTGTGTGTGTG
                         + ++++++ + + +++++++
151  AGAGGGCACACGTGTGGGGTTTTGTGTGGGGGCGTGTGTGGTTCTGTGTGGGGCGTGTGAGGTGCGGTGTGCTTG

                                                                          [+1]
                                                                          2.1e-0
                                                                          GTGTGT
                                                                          + ++++
226  CGCGTGGGCCAGGGCGAAGCGTTGAGTGATGTGCATCTGCGTCCCTCCCTGGTGTCCATCCGAATAACCGGGTGT

     
     6
     GTGTGTGTGTGTGTG
     +++++   +++++++
301  GTGTGACAGTGTGTTAAAAAAACGAAACGAAAGCCCGCCCAGACGACGCCGGAGTTACTTACCGATACCTACCAA

                                                                    [+1]
                                                                    9.2e-07
                                                                    GTGTGTGTGTGT
                                                                    +  ++   ++++
526  CCAGCACGCCTAATTCCCAGATTCCCGCCCGCTGGTCGTAGTCGAGCTCACCCCCCTGATAGTGAATGACAGTGT

                                                     [+1]
                                                     1.2e-08
     GTGTGTGTG                                       GTGTGTGTGTGTGTGTGTGTG
     ++++++ ++                                       +   +++++++++++++++++
601  GTGTGTATGACCGTGTATATGCATGACCATGTGTGTATGTATGTGCATGACCGTGTGTGTGTGTGTGTGCGCCCC

                                                       [+1]                  [+1
                                                       1.8e-13               1.8
                                                       GTGTGTGTGTGTGTGTGTGTG GTG
                                                       +++++++++++++++++++++ +++
1201 ACCTGCAGCCCACGCTGAGGGTGGCGCTGGTGCGGGCGGTGAGTGGGTGGGTGTGTGTGTGTGTGTGTGTGTGTG

     ]                  [+1]                  [+1]
     e-13               1.8e-13               1.8e-13
     TGTGTGTGTGTGTGTGTG GTGTGTGTGTGTGTGTGTGTG GTGTGTGTGTGTGTGTGTGTG
     ++++++++++++++++++ +++++++++++++++++++++ +++++++++++++++++++++
1276 TGTGTGTGTGTGTGTGTGTGTGTGTGTGTGTGTGTGTGTGTGTGTGTGTGTGTGTGTGTGTGTGTTGTACCAGTC

                                                            [+1]
                                                            3.2e-06
                                                            GTGTGTGTGTGTGTGTGTGT
                                                            + +++ + +  +++++++++
1351 CAAAACCAAGCCAAGCGAAATAAGGCGGGGAGGGAGAGAGGGGGAGAGAGAGGGCGAGTGAGGGCATGTGTGTGT

                            [-1]
                            5.2e-05
     G                      CACACACACACACACACACAC
     +                      +  +++++ ++++ + + + +
1426 GCACGTGCTGTGTGCTCTCCAACCCAACACAAACACTCCCGCTCGCAGGACGGCACCGCGGCGGCGGTGTTTGAG


Cre07.g317300.v5.5
  PromoterCoords:672951 - 674450 Strand:- GeneCoords:666135 - 672950 Trimmed if 
  gene in upstream region
  LENGTH = 1500  COMBINED P-VALUE = 5.39e-10  E-VALUE =  9.5e-06
  DIAGRAM: 289-[+1]-1-[+1]-1-[+1]-1-[+1]-1124

                                                                     [+1]
                                                                     1.8e-13
                                                                     GTGTGTGTGTG
                                                                     +++++++++++
226  AATTCCCGGATTCCCGCCCGCTGGTCGTAGTCGAGCTCACCTATAGGCAAAGGTGAAAGCATGGGTGTGTGTGTG

                [+1]                  [+1]                  [+1]
                1.8e-13               1.8e-13               1.8e-13
     TGTGTGTGTG GTGTGTGTGTGTGTGTGTGTG GTGTGTGTGTGTGTGTGTGTG GTGTGTGTGTGTGTGTGTGT
     ++++++++++ +++++++++++++++++++++ +++++++++++++++++++++ ++++++++++++++++++++
301  TGTGTGTGTGTGTGTGTGTGTGTGTGTGTGTGTGTGTGTGTGTGTGTGTGTGTGTGTGTGTGTGTGTGTGTGTGT

     
     
     G
     +
376  GTGTGTGTGTGTGTACCATCCATGCCCCGTCACAGCAGCGGGCTGCAGCCTTGGATACAGCAGCGACGTGCGTGG


Cre11.g467535.v5.5
  PromoterCoords:96046 - 97545 Strand:+ GeneCoords:97546 - 101293 Trimmed if 
  gene in upstream region
  LENGTH = 1500  COMBINED P-VALUE = 5.39e-10  E-VALUE =  9.5e-06
  DIAGRAM: 238-[+1]-1-[+1]-1-[+1]-1197

                  [+1]                  [+1]                  [+1]
                  1.8e-13               1.8e-13               1.8e-13
                  GTGTGTGTGTGTGTGTGTGTG GTGTGTGTGTGTGTGTGTGTG GTGTGTGTGTGTGTGTGT
                  +++++++++++++++++++++ +++++++++++++++++++++ ++++++++++++++++++
226  GCGGTGTGTGTTTGTGTGTGTGTGTGTGTGTGTGTGTGTGTGTGTGTGTGTGTGTGTGTGTGTGTGTGTGTGTGT

     
     
     GTG
     +++
301  GTGTGTGTGTGTGTGTGGTGCGGTCGCCTAGCCGCCGGGCGCCCAGAGCGTAAGGAATGCGCGTCAGCAAACTAC


Cre11.g467621.v5.5
  PromoterCoords:674356 - 675855 Strand:- GeneCoords:670570 - 674355 Trimmed if 
  gene in upstream region
  LENGTH = 1500  COMBINED P-VALUE = 5.39e-10  E-VALUE =  9.5e-06
  DIAGRAM: 557-[-1]-5-[-1]-23-[-1]-11-[-1]-24-[-1]-13-[-1]-45-[-1]-42-[-1]-1-[-1]-1-[-1]-1-[-1]-546

                                     [-1]                      [-1]
                                     2.7e-07                   3.1e-07
                                     CACACACACACACACACACAC     CACACACACACACACAC
                                     +++ +++ +++ +++ +++++     +++++ +++ + +++ +
526  TGTACACGCAAACGCGCACGCATGCACGCAAGCACGCATGCACGCACGCACACAGGTGCACACCCACGCGCACGC

                                [-1]                            [-1]
                                1.7e-06                         2.7e-05
     ACAC                       CACACACACACACACACACAC           CACACACACACACACA
     ++++                       +++++++++ ++++ +  +++           +++  ++ ++++ ++
601  ACACGCACACGCGCCCGCACAAGCGTGCACACACACCCACAAATGCACAAGCTCATGCTCACGTACGCACATACG

                                  [-1]                              [-1]
                                  2.2e-06                           1.1e-10
     CACAC                        CACACACACACACACACACAC             CACACACACACA
     + +++                        +++++   +++++ ++ ++++             ++++++++++++
676  CGCACGTCAATACACACGCACCTCGTGTACACACGAGCACACGCATACACAAGCCCACATATGCACACACACACA

                                                           [-1]
                                                           1.8e-13
     CACACACAC                                             CACACACACACACACACACAC
     ++++++ ++                                             +++++++++++++++++++++
751  CACACATACTGTCCTACGCGTAATGTTTTCCTTGTGCTATTTAACACACCCACCCACACACACACACACACACAC

                                               [-1]                  [-1]
                                               1.8e-13               1.8e-13
                                               CACACACACACACACACACAC CACACACACAC
                                               +++++++++++++++++++++ +++++++++++
826  ACATGCGCCCCCCCCCCCCCCCCCCACACCCACACCCACACCCACACACACACACACACACACACACACACACAC

                [-1]                  [-1]
                1.8e-13               1.8e-13
     ACACACACAC CACACACACACACACACACAC CACACACACACACACACACAC
     ++++++++++ +++++++++++++++++++++ +++++++++++++++++++++
901  ACACACACACACACACACACACACACACACACACACACACACACACACACACACACACACACACACACGCCTTTG


Cre11.g467551.v5.5
  PromoterCoords:181109 - 182608 Strand:- GeneCoords:178950 - 181108 Trimmed if 
  gene in upstream region
  LENGTH = 1500  COMBINED P-VALUE = 5.39e-10  E-VALUE =  9.5e-06
  DIAGRAM: 1409-[-1]-1-[-1]-1-[-1]-26

                                                                [-1]
                                                                1.8e-13
                                                                CACACACACACACACA
                                                                ++++++++++++++++
1351 TCCTGCCGCCCCCCCCTGCGGTGCCAGCCCAGCCTCCCGGCCCTCCCACCGCACACATGCACACACACACACACA

           [-1]                  [-1]
           1.8e-13               2.5e-07
     CACAC CACACACACACACACACACAC CACACACACACACACACACAC
     +++++ +++++++++++++++++++++ +++++++++++++++ +   +
1426 CACACACACACACACACACACACACACACACACACACACACACGCTGTCCCCCGCCTGTTTTCTTATTCGCTCGT


Cre11.g476200.v5.5
  PromoterCoords:2567435 - 2568934 Strand:- GeneCoords:2559992 - 2567434 
  Trimmed if gene in upstream region
  LENGTH = 1500  COMBINED P-VALUE = 5.39e-10  E-VALUE =  9.5e-06
  DIAGRAM: 325-[+1]-99-[-1]-19-[-1]-1-[-1]-972

                              [+1]
                              4.2e-05
                              GTGTGTGTGTGTGTGTGTGTG
                              +++++++++ +++ +   +
301  TATACTGTACACTTGGCACTGCATAGTGTGTGTGCGTGCGACCGCACCAGATATTCTTGCACACATTCCCTCGGC

                                                                           [-1]
                                                                           2.0e-
                                                                           CACAC
                                                                           +++++
376  CTTCCAGTTTGCGTGCGGCAGTAATGCACATGCGTGCGCGTGCATGCAGCTGTTGCTACACTTACATATCCACAC

                                        [-1]                  [-1]
     06                                 1.8e-13               3.3e-10
     ACACACACACACACAC                   CACACACACACACACACACAC CACACACACACACACACA
     +++  +++++ + +++                   +++++++++++++++++++++ +++++++++++++ ++++
451  ACAGCCACACGCGCACGTTTTGTTTCACACACATACACACACACACACACACACACACACACACACACACGCACA

     
     
     CAC
     ++
526  CAGGCCGAAACCATGTGTGGCAGCTTACGACAACGCGGGCTGGGCTGCGTTCTTGGCAGCTGTGCGCCTCCAACC


Cre11.g467783.v5.5
  PromoterCoords:1711874 - 1713373 Strand:+ GeneCoords:1713374 - 1715670 
  Trimmed if gene in upstream region
  LENGTH = 1500  COMBINED P-VALUE = 5.39e-10  E-VALUE =  9.5e-06
  DIAGRAM: 19-[+1]-1-[+1]-1-[+1]-1-[+1]-1-[+1]-1160-[-1]-191

                        [+1]                  [+1]                  [+1]
                        1.8e-13               1.8e-13               1.8e-13
                        GTGTGTGTGTGTGTGTGTGTG GTGTGTGTGTGTGTGTGTGTG GTGTGTGTGTGT
                        +++++++++++++++++++++ +++++++++++++++++++++ ++++++++++++
1    TGTGTGCGTGTGCGTGTGCGTGTGTGTGTGTGTGTGTGTGTGTGTGTGTGTGTGTGTGTGTGTGTGTGTGTGTGT

               [+1]                  [+1]
               1.8e-13               1.8e-13
     GTGTGTGTG GTGTGTGTGTGTGTGTGTGTG GTGTGTGTGTGTGTGTGTGTG
     +++++++++ +++++++++++++++++++++ +++++++++++++++++++++
76   GTGTGTGTGTGTGTGTGTGTGTGTGTGTGTGTGTGTGTGTGTGTGTGTGTGTGGTTGCTTGAGCATGCTAGGCAC

                  [-1]
                  8.6e-05
                  CACACACACACACACACACAC
                   +++++++  ++++    ++
1276 CCTGGCAATACGTTACACACAAGCACAGCTTCAGCTTGCAGCAGCGCAGGCATCACGATGGTAATTACGGAGGTT


Cre14.g627466.v5.5
  PromoterCoords:2838119 - 2839618 Strand:- GeneCoords:2837243 - 2838118 
  Trimmed if gene in upstream region
  LENGTH = 1500  COMBINED P-VALUE = 5.39e-10  E-VALUE =  9.5e-06
  DIAGRAM: 448-[-1]-269-[+1]-128-[-1]-262-[+1]-1-[+1]-287

                                                                              [-
                                                                              6.
                                                                              CA
                                                                              +
376  TATTCTTCTGCGACGTTGCCCCCATCTCCCCATCTTCACAGCTCGTCTCCCACCCTCTTGCTGGCTGGACCGCCC

     1]
     3e-05
     CACACACACACACACACAC
     + + +++ + + + +++++
451  CCCTCACCCCCTCCCACACAAACCATTTCTCCACCCCCTGTACCGCTTTTCCAAACATCCTTGCAACCCCCAAGA

                                                                    [+1]
                                                                    3.2e-06
                                                                    GTGTGTGTGTGT
                                                                    ++ + ++++++
676  GCAGGCGGGGGGGGAGAGTGAGGTGGGGGAGACAAGGGGTTTTGGGGAGAGCGAAATAAGGCAGTTTCTGTGTGC

     
     
     GTGTGTGTG
      ++++ +++
751  CTATGCGTGCTTGCGAGCGTGTGGGATACGCAGCCAACGCCGCGTCGTAGACCAAGACAAAGAACACAAGACACA

                                                                   [-1]
                                                                   5.9e-05
                                                                   CACACACACACAC
                                                                   + + + + ++  +
826  CAGCCCCCACCCTGTCCTCCTCCCCCCCTCTGCCGAGCGCTCCCCTTCAGCGCTCTCCCGCTCGCTCTTCCAAGC

     
     
     ACACACAC
     ++ +++++
901  ACGCACACGCCCCCCTGGTCTGACAACAACGACCTCTACGCCTTCACATGTACACAATACCCCCATTGTCATCTC

                                                  [+1]                  [+1]
                                                  1.8e-13               1.8e-13
                                                  GTGTGTGTGTGTGTGTGTGTG GTGTGTGT
                                                  +++++++++++++++++++++ ++++++++
1126 GGGAGGGTGTGGAGGGAGGTGGGGGTGTATCAGGTGCGTGTGCAGGTGTGTGTGTGTGTGTGTGTGTGTGTGTGT

     
     
     GTGTGTGTGTGTG
     +++++++++++++
1201 GTGTGTGTGTGTGTGTGTGTGTGACCGAGCACCGCTGCCACGGGAATTACTTGAATGGGCCGGGCCTTGCTGTCC


Cre14.g627477.v5.5
  PromoterCoords:2838339 - 2839838 Strand:+ GeneCoords:2839839 - 2844340 
  Trimmed if gene in upstream region
  LENGTH = 1500  COMBINED P-VALUE = 5.39e-10  E-VALUE =  9.5e-06
  DIAGRAM: 57-[-1]-1-[-1]-1-[-1]-250-[+1]-128-[-1]-269-[+1]-557-[+1]-90

                                                              [-1]
                                                              1.8e-13
                                                              CACACACACACACACACA
                                                              ++++++++++++++++++
1    TTACAGGACAGCAAGGCCCGGCCCATTCAAGTAATTCCCGTGGCAGCGGTGCTCGGTCACACACACACACACACA

         [-1]                  [-1]
         1.8e-13               1.9e-06
     CAC CACACACACACACACACACAC CACACACACACACACACACAC
     +++ +++++++++++++++++++++ +++++++++   +++++ +++
76   CACACACACACACACACACACACACACACACACACCTGCACACGCACCTGATACACCCCCACCTCCCTCCACACC

                                                                             [+1
                                                                             5.9
                                                                             GTG
                                                                             +++
301  GGGGGGAGATGACAATGGGGGTATTGTGTACATGTGAAGGCGTAGAGGTCGTTGTTGTCAGACCAGGGGGGCGTG

     ]
     e-05
     TGTGTGTGTGTGTGTGTG
     ++ +++  ++ + + + +
376  TGCGTGCTTGGAAGAGCGAGCGGGAGAGCGCTGAAGGGGAGCGCTCGGCAGAGGGGGGGAGGAGGACAGGGTGGG

                                                                            [-1]
                                                                            3.2e
                                                                            CACA
                                                                            +++
451  GGCTGTGTGTCTTGTGTTCTTTGTCTTGGTCTACGACGCGGCGTTGGCTGCGTATCCCACACGCTCGCAAGCACG

     
     -06
     CACACACACACACACAC
     ++++  ++++++ + ++
526  CATAGGCACACAGAAACTGCCTTATTTCGCTCTCCCCAAAACCCCTTGTCTCCCCCACCTCACTCTCCCCCCCCG

                                                                  [+1]
                                                                  6.3e-05
                                                                  GTGTGTGTGTGTGT
                                                                  +++++ + + + ++
751  TTTTGTCTTGGGGGTTGCAAGGATGTTTGGAAAAGCGGTACAGGGGGTGGAGAAATGGTTTGTGTGGGAGGGGGT

     
     
     GTGTGTG
     + + + +
826  GAGGGGGGCGGTCCAGCCAGCAAGAGGGTGGGAGACGAGCTGTGAAGATGGGGAGATGGGGGCAACGTCGCAGAA

                                            [+1]
                                            1.5e-07
                                            GTGTGTGTGTGTGTGTGTGTG
                                            + +++++++++++++++ + +
1351 TGGAGCCCACCAAGTGATTGCACGGTATGTGCAGGGGAGGGGTGTGTGTGTGTGTGGGGGGGGGGGGGATGACTG


Cre16.g685451.v5.5
  PromoterCoords:18956 - 20455 Strand:- GeneCoords:13428 - 18955 Trimmed if 
  gene in upstream region
  LENGTH = 1500  COMBINED P-VALUE = 5.39e-10  E-VALUE =  9.5e-06
  DIAGRAM: 425-[+1]-1-[+1]-1-[+1]-17-[+1]-1-[+1]-3-[+1]-122-[+1]-783

                                                       [+1]                  [+1
                                                       1.8e-13               1.8
                                                       GTGTGTGTGTGTGTGTGTGTG GTG
                                                       +++++++++++++++++++++ +++
376  CCGCCACCTAAACACCAGCCGGCTCCTCAGCCTGCGCGCTTGCGCCGCTTGTGTGTGTGTGTGTGTGTGTGTGTG

     ]                  [+1]                                  [+1]
     e-13               1.8e-13                               1.8e-13
     TGTGTGTGTGTGTGTGTG GTGTGTGTGTGTGTGTGTGTG                 GTGTGTGTGTGTGTGTGT
     ++++++++++++++++++ +++++++++++++++++++++                 ++++++++++++++++++
451  TGTGTGTGTGTGTGTGTGTGTGTGTGTGTGTGTGTGTGTGTGTGTGTGTGAGTGTGAGTGTGTGTGTGTGTGTGT

         [+1]                    [+1]
         1.8e-13                 1.0e-12
     GTG GTGTGTGTGTGTGTGTGTGTG   GTGTGTGTGTGTGTGTGTGTG
     +++ +++++++++++++++++++++   +++++++++++++ +++++++
526  GTGTGTGTGTGTGTGTGTGTGTGTGTGTGTGTGTGTGTGTGCGTGTGTGTCAGGGGCGCTGGATGCAGCGCATTG

                          [+1]
                          1.1e-05
                          GTGTGTGTGTGTGTGTGTGTG
                            +   +++++ + +++++++
676  AACCGCTGGACGCAGTACCGGCGGGTCGTGTGCGCGTGTGTGCTAGGGGTGCTATGTGCAGCGCATTGCAATGTA


Cre16.g669193.v5.5
  PromoterCoords:3411149 - 3412648 Strand:+ GeneCoords:3412649 - 3418350 
  Trimmed if gene in upstream region
  LENGTH = 1500  COMBINED P-VALUE = 5.39e-10  E-VALUE =  9.5e-06
  DIAGRAM: 50-[+1]-203-[+1]-1-[+1]-1-[+1]-1-[+1]-1-[+1]-99-[+1]-1-[+1]-7-[+1]-17-[+1]-909

                                                       [+1]
                                                       3.5e-06
                                                       GTGTGTGTGTGTGTGTGTGTG
                                                        ++++++++++++ + + + +
1    GGGGGCAGCACGGGTCCAGCATGAGTGCCTGCGACGACAGCAGCCATGGCCTGTGTGTGTGTGGGGGGGGGGGGG

                                                      [+1]                  [+1]
                                                      1.8e-13               1.8e
                                                      GTGTGTGTGTGTGTGTGTGTG GTGT
                                                      +++++++++++++++++++++ ++++
226  GGCAGCACGGGTCCAGTGTGAGAGCCTGCGACGACAGCAGCCATGGCCTGTGTGTGTGTGTGTGTGTGTGTGTGT

                       [+1]                  [+1]                  [+1]
     -13               1.8e-13               1.8e-13               1.6e-11
     GTGTGTGTGTGTGTGTG GTGTGTGTGTGTGTGTGTGTG GTGTGTGTGTGTGTGTGTGTG GTGTGTGTGTGTG
     +++++++++++++++++ +++++++++++++++++++++ +++++++++++++++++++++ +++++++++++++
301  GTGTGTGTGTGTGTGTGTGTGTGTGTGTGTGTGTGTGTGTGTGTGTGTGTGTGTGTGTGTGTGTGTGTGTGTGTG

     
     
     TGTGTGTG
     +++++++
376  TGTGTGTNNNNNNNNNNNNNNNNNNNNNNNNNNNNNNNNNNNNNNNNNNNNNNNNNNNNNNNNNNNNNNNNNNNN

                                     [+1]                  [+1]
                                     1.8e-13               1.8e-13
                                     GTGTGTGTGTGTGTGTGTGTG GTGTGTGTGTGTGTGTGTGTG
                                     +++++++++++++++++++++ +++++++++++++++++++++
451  NNNNNNNNNNNNNNNNNNNNNNNNNNNNNNNNGTGTGTGTGTGTGTGTGTGTGTGTGTGTGTGTGTGTGTGTGTG

            [+1]                                  [+1]
            1.8e-13                               6.3e-13
            GTGTGTGTGTGTGTGTGTGTG                 GTGTGTGTGTGTGTGTGTGTG
            +++++++++++++++++++++                 +++++++++++++++++++++
526  TCCCTGAGTGTGTGTGTGTGTGTGTGTGTGTGTGTGTGTGTGTCTGTGTGTGTGTGTGTGTGTGTTTGGGGGGGC


Cre16.g686285.v5.5
  PromoterCoords:3642756 - 3644255 Strand:- GeneCoords:3637878 - 3642755 
  Trimmed if gene in upstream region
  LENGTH = 1500  COMBINED P-VALUE = 5.39e-10  E-VALUE =  9.5e-06
  DIAGRAM: 1295-[+1]-1-[+1]-1-[+1]-1-[+1]-1-[+1]-1-[+1]-1-[+1]-52

                         [+1]                  [+1]                  [+1]
                         1.8e-13               1.8e-13               1.8e-13
                         GTGTGTGTGTGTGTGTGTGTG GTGTGTGTGTGTGTGTGTGTG GTGTGTGTGTG
                         +++++++++++++++++++++ +++++++++++++++++++++ +++++++++++
1276 NNNNNNNNNNNNNNNNNNNTGTGTGTGTGTGTGTGTGTGTGTGTGTGTGTGTGTGTGTGTGTGTGTGTGTGTGTG

                [+1]                  [+1]                  [+1]
                1.8e-13               1.8e-13               1.8e-13
     TGTGTGTGTG GTGTGTGTGTGTGTGTGTGTG GTGTGTGTGTGTGTGTGTGTG GTGTGTGTGTGTGTGTGTGT
     ++++++++++ +++++++++++++++++++++ +++++++++++++++++++++ ++++++++++++++++++++
1351 TGTGTGTGTGTGTGTGTGTGTGTGTGTGTGTGTGTGTGTGTGTGTGTGTGTGTGTGTGTGTGTGTGTGTGTGTGT

       [+1]
       1.8e-13
     G GTGTGTGTGTGTGTGTGTGTG
     + +++++++++++++++++++++
1426 GTGTGTGTGTGTGTGTGTGTGTGTGTGTGTGTGACGGTCTGGGCCACGAGTAGGATGCACTGCATGCACGGCCAA


Cre16.g684491.v5.5
  PromoterCoords:7326490 - 7327989 Strand:- GeneCoords:7322634 - 7326489 
  Trimmed if gene in upstream region
  LENGTH = 1500  COMBINED P-VALUE = 5.39e-10  E-VALUE =  9.5e-06
  DIAGRAM: 557-[-1]-716-[+1]-47-[+1]-3-[+1]-93

                                     [-1]
                                     5.1e-05
                                     CACACACACACACACACACAC
                                     ++++  ++++  ++   ++++
526  TGACAGCATGTGGGCCAATGCATGCAAGCACCAACAATCACAAGCAATGACACGCGTCAGCAAACTATCAGCCTG

                        [+1]
                        1.0e-05
                        GTGTGTGTGTGTGTGTGTGTG
                          + ++++  +++ + +++++
1276 GGCCCCGCGGCCCACTTGGCAGCGTGTTGGTGCGGGTGTGACATGAGGGCCGAGCGAGAGCGCGTGGGGAGCCAG

                 [+1]                    [+1]
                 1.8e-13                 1.3e-10
                 GTGTGTGTGTGTGTGTGTGTG   GTGTGTGTGTGTGTGTGTGTG
                 +++++++++++++++++++++   +++++++++++++++ +++++
1351 CGCCTTGGATTTGTGTGTGTGTGTGTGTGTGTGTGTGTGTGTGTGTGTGTGCGTGTGCATGTGTGCAGGAAGACT


Cre22.g753997.v5.5
  PromoterCoords:124126 - 125625 Strand:+ GeneCoords:125626 - 129026 Trimmed if 
  gene in upstream region
  LENGTH = 1500  COMBINED P-VALUE = 5.39e-10  E-VALUE =  9.5e-06
  DIAGRAM: [-1]-115-[-1]-1-[-1]-63-[-1]-19-[-1]-17-[-1]-103-[-1]-1-[-1]-1-[-1]-1-[-1]-1-[-1]-947

     [-1]
     1.3e-07
     CACACACACACACACACACAC
     ++++++ ++++++++++++
1    AACACAAACACACACACACGTGCCGTGCATGCTTGTAGACATGCCCCTATCCACCCTTCCTCCCCCCCTCACTGT

                                                                  [-1]
                                                                  4.0e-13
                                                                  CACACACACACACA
                                                                  ++++++++++++++
76   CAATTTGCCCTGACAAGCCCCCACAGGCTACCCATGCCTTGTACATACACACACACACACACACACATACACACA

             [-1]
             1.6e-10
     CACACAC CACACACACACACACACACAC
     +++++++ ++++++++ ++++++++++++
151  CACACACAAACACACAAACACACACACACGTGCCGTGCAGGCTGGTAGACATGCCCCACACCACCCCTTTCCTCC

                      [-1]                                    [-1]
                      9.7e-05                                 1.0e-10
                      CACACACACACACACACACAC                   CACACACACACACACACA
                      + + + ++++  + + ++++                     +++++++++++++++++
226  CCCTCTCGCTGCCAATTCGCCCTCACAAGCGCCCACAGGCTACCCATGCCTTGTAAAGACACATACACACACACA

                         [-1]
                         1.6e-10
     CAC                 CACACACACACACACACACAC
     +++                 ++++++++ ++++++++++++
301  CACAAACACACAAACACACAAACACACAAACACACACACACGTGCCGTGCAGGCTGGTAGACATGCCCCTATCCA

                                                                          [-1]
                                                                          1.8e-1
                                                                          CACACA
                                                                          ++++++
376  CCCTTCCTCCCCCCCTAACTGTCAATTCGCCCTGACAAGCCCCCACAGGCTACCCATGCCTTGTACATACACACA

                     [-1]                  [-1]                  [-1]
     3               1.8e-13               1.8e-13               1.8e-13
     CACACACACACACAC CACACACACACACACACACAC CACACACACACACACACACAC CACACACACACACAC
     +++++++++++++++ +++++++++++++++++++++ +++++++++++++++++++++ +++++++++++++++
451  CACACACACACACACACACACACACACACACACACACACACACACACACACACACACACACACACACACACACAC

            [-1]
            1.8e-13
     ACACAC CACACACACACACACACACAC
     ++++++ +++++++++++++++++++++
526  ACACACACACACACACACACACACACACACACGTGCCGTGCATGCTGGTAGACATGCTTCTATCCACCCTTCCTC


Cre22.g753947.v5.5
  PromoterCoords:98666 - 100165 Strand:- GeneCoords:95710 - 98665 Trimmed if 
  gene in upstream region
  LENGTH = 1500  COMBINED P-VALUE = 5.39e-10  E-VALUE =  9.5e-06
  DIAGRAM: 308-[+1]-1-[+1]-27-[+1]-1-[+1]-99-[+1]-5-[+1]-360-[+1]-6-[+1]-1-[+1]-315-[+1]-2-[+1]-144

             [+1]                  [+1]
             1.8e-13               1.8e-13
             GTGTGTGTGTGTGTGTGTGTG GTGTGTGTGTGTGTGTGTGTG
             +++++++++++++++++++++ +++++++++++++++++++++
301  CACGGCACGTGTGTGTGTGTGTGTGTGTGTGTGTGTGTGTGTGTGTGTGTGTGTGTGTTGTGTGAGTGTGTGTGT

        [+1]                  [+1]
        6.3e-13               3.3e-06
        GTGTGTGTGTGTGTGTGTGTG GTGTGTGTGTGTGTGTGTGTG
        +++++++++++++++++++++ ++++++  + ++ +++++ ++
376  GTTGTGTGTGTGTGTGTGTGTGTTTGTGTGTAAGCGTATGTGTCTTTACAAGGCATGGGTAGCCTGTGGGGCCTT

                                                                           [+1]
                                                                           1.8e-
                                                                           GTGTG
                                                                           +++++
451  GTCAGGGCGATTTGACAGTGAGGGGGGGAGGAAGGGTGGATAGGGGCGTGTCTACCAGCCTGCACGGCACGTGTG

                          [+1]
     13                   1.0e-10
     TGTGTGTGTGTGTGTG     GTGTGTGTGTGTGTGTGTGTG
     ++++++++++++++++     ++++++ ++++++++++++++
526  TGTGTGTGTGTGTGTGTGTTTGTGTGTTTGTGTGTGTGTGTGTGTGTATGTGTCTTTACAAGGCATGGGTATGCC

                                [+1]                       [+1]
                                9.0e-11                    2.3e-10
                                GTGTGTGTGTGTGTGTGTGTG      GTGTGTGTGTGTGTGTGTGTG
                                ++++++++++++++ ++++++      ++++++++++ ++ +++++++
901  GTGTGTGTGTGTTTTTGTGTAATGTGTGTGTGTGTGTGTGTTTGTGTGTTGTGTGTGTGTGTGTTTGAGTGTGTG

      [+1]
      8.2e-05
      GTGTGTGTGTGTGTGTGTGTG
      ++ +++++ + ++ + +   +
976  CGTATGTGTCTTTGCAAGGCATGGGTAGCCTGTGGGGCTTGTGAGGGCGGATTGACAGCGAGGGGGGGAGGGGGG

                                          [+1]                   [+1]
                                          9.0e-11                1.0e-10
                                          GTGTGTGTGTGTGTGTGTGTG  GTGTGTGTGTGTGTG
                                          ++++++++++++++ ++++++  +++++++++++++++
1276 GTGGATAGGGGCATGTCTACCAGCCTGCACGGCACGTGTGTGTGTGTGTGTTTGTGTGTTGTGTGTGTGTGTGTA

     
     
     TGTGTG
     +++++
1351 TGTGTCTTTACAAGGCATGGGTAGCCTGTGGGGCTTGTAAGGGCGGATTGACAGCGAGGGGGGGATGGGGGATGG


Cre22.g753547.v5.5
  PromoterCoords:19666 - 21165 Strand:+ GeneCoords:21166 - 25337 Trimmed if 
  gene in upstream region
  LENGTH = 1500  COMBINED P-VALUE = 5.39e-10  E-VALUE =  9.5e-06
  DIAGRAM: 976-[+1]-21-[+1]-1-[+1]-439

      [+1]                                      [+1]                  [+1]
      4.5e-09                                   1.8e-13               1.7e-06
      GTGTGTGTGTGTGTGTGTGTG                     GTGTGTGTGTGTGTGTGTGTG GTGTGTGTGT
      ++++++++++++ +++++++                      +++++++++++++++++++++ ++++++++++
976  CGTGTGTGTGTGTTTGTGTGTAATGCACGGTATGTGTGTTTTTGTGTGTGTGTGTGTGTGTGTGTGTGTGTGTGT

     
     
     GTGTGTGTGTG
     +++++  ++
1051 GTGTGCTTGAAAGGTGTGTCAGCCGTGCAGGCATTGATTGGTGCAAATTAAGCAAGGAGTGTTCACCAGCGCCAT


Cre19.g750647.v5.5
  PromoterCoords:91606 - 93105 Strand:+ GeneCoords:93106 - 102759 Trimmed if 
  gene in upstream region
  LENGTH = 1500  COMBINED P-VALUE = 5.39e-10  E-VALUE =  9.5e-06
  DIAGRAM: [+1]-1-[+1]-1-[+1]-222-[+1]-1-[+1]-1-[+1]-1-[+1]-1-[+1]-1-[+1]-1-[+1]-427-[-1]-612

     [+1]                  [+1]                  [+1]
     1.8e-13               1.8e-13               1.8e-13
     GTGTGTGTGTGTGTGTGTGTG GTGTGTGTGTGTGTGTGTGTG GTGTGTGTGTGTGTGTGTGTG
     +++++++++++++++++++++ +++++++++++++++++++++ +++++++++++++++++++++
1    GTGTGTGTGTGTGTGTGTGTGTGTGTGTGTGTGTGTGTGTGTGTGTGTGTGTGTGTGTGTGTGTGTGTGTGTGTT

                                                                   [+1]
                                                                   1.8e-13
                                                                   GTGTGTGTGTGTG
                                                                   +++++++++++++
226  AAGCCTGGAACCCCACGGGCGACCATTCGGCCTGACCCCGCGTTGCACCTGTATGCGTCCATGTGTGTGTGTGTG

              [+1]                  [+1]                  [+1]
              1.8e-13               1.8e-13               1.8e-13
     TGTGTGTG GTGTGTGTGTGTGTGTGTGTG GTGTGTGTGTGTGTGTGTGTG GTGTGTGTGTGTGTGTGTGTG
     ++++++++ +++++++++++++++++++++ +++++++++++++++++++++ +++++++++++++++++++++
301  TGTGTGTGTGTGTGTGTGTGTGTGTGTGTGTGTGTGTGTGTGTGTGTGTGTGTGTGTGTGTGTGTGTGTGTGTGT

     [+1]                  [+1]                  [+1]
     1.8e-13               1.8e-13               5.2e-09
     GTGTGTGTGTGTGTGTGTGTG GTGTGTGTGTGTGTGTGTGTG GTGTGTGTGTGTGTGTGTGTG
     +++++++++++++++++++++ +++++++++++++++++++++ +++++++++++++++++++
376  GTGTGTGTGTGTGTGTGTGTGTGTGTGTGTGTGTGTGTGTGTGTGTGTGTGTGTGTGTGTGTGCATCTCGCGGTA

                                               [-1]
                                               3.3e-05
                                               CACACACACACACACACACAC
                                               + ++++++++  ++ +  +++
826  CTCCTACCAAACAGGAATGCACGTCGTGCTCACCACCTTATAACCACACACAACCAAAAGCACCACCACCGCAGC


Cre19.g750597.v5.5
  PromoterCoords:89156 - 90655 Strand:- GeneCoords:78930 - 89155 Trimmed if 
  gene in upstream region
  LENGTH = 1500  COMBINED P-VALUE = 5.39e-10  E-VALUE =  9.5e-06
  DIAGRAM: 391-[-1]-569-[-1]-1-[-1]-1-[-1]-1-[-1]-1-[-1]-1-[-1]-1-[-1]-366

                     [-1]
                     5.4e-09
                     CACACACACACACACACACAC
                     ++++++++++++++++++  +
376  CAGCCCACGGCGCCCCCACACACACACACACACATGCACATGGGGTTCCGGCCCAGTGCCTCGTCGTGCGCGATC

           [-1]                  [-1]                  [-1]                  [-1
           1.8e-13               1.8e-13               1.8e-13               1.8
           CACACACACACACACACACAC CACACACACACACACACACAC CACACACACACACACACACAC CAC
           +++++++++++++++++++++ +++++++++++++++++++++ +++++++++++++++++++++ +++
976  GTTTAACACACACACACACACACACACACACACACACACACACACACACACACACACACACACACACACACACAC

     ]                  [-1]                  [-1]                  [-1]
     e-13               1.8e-13               1.8e-13               1.8e-13
     ACACACACACACACACAC CACACACACACACACACACAC CACACACACACACACACACAC CACACACACACA
     ++++++++++++++++++ +++++++++++++++++++++ +++++++++++++++++++++ ++++++++++++
1051 ACACACACACACACACACACACACACACACACACACACACACACACACACACACACACACACACACACACACACA

     
     
     CACACACAC
     +++++++++
1126 CACACACACACACGCGCGCGCGCGTGGAGCTAGGAATCGTAGGCGTGCCTGGGCCTCACGGAGTCACGGTACCGT


Cre09.g386167.v5.5
  PromoterCoords:61176 - 62675 Strand:- GeneCoords:58587 - 61175 Trimmed if 
  gene in upstream region
  LENGTH = 1500  COMBINED P-VALUE = 5.39e-10  E-VALUE =  9.5e-06
  DIAGRAM: 595-[-1]-1-[-1]-1-[-1]-1-[-1]-1-[-1]-1-[-1]-1-[-1]-1-[-1]-1-[-1]-1-[-1]-1-[-1]-141-[-1]-1-[-1]-1-[-1]-1-[-1]-1-[-1]-1-[-1]-1-[-1]-1-[-1]-1-[-1]-1-[-1]-13-[-1]-270

                                                                           [-1]
                                                                           1.8e-
                                                                           CACAC
                                                                           +++++
526  GGTAAAATGGTGGGTATCGGTAAGTAACTCCGTCGCGTCATTGGGCGGGCTTTCGTTTCGTTTTTTAAAACACAC

                      [-1]                  [-1]                  [-1]
     13               1.8e-13               1.8e-13               1.8e-13
     ACACACACACACACAC CACACACACACACACACACAC CACACACACACACACACACAC CACACACACACACA
     ++++++++++++++++ +++++++++++++++++++++ +++++++++++++++++++++ ++++++++++++++
601  ACACACACACACACACACACACACACACACACACACACACACACACACACACACACACACACACACACACACACA

             [-1]                  [-1]                  [-1]                  [
             1.8e-13               1.8e-13               1.8e-13               1
     CACACAC CACACACACACACACACACAC CACACACACACACACACACAC CACACACACACACACACACAC C
     +++++++ +++++++++++++++++++++ +++++++++++++++++++++ +++++++++++++++++++++ +
676  CACACACACACACACACACACACACACACACACACACACACACACACACACACACACACACACACACACACACAC

     -1]                  [-1]                  [-1]                  [-1]
     .8e-13               1.8e-13               1.8e-13               1.8e-13
     ACACACACACACACACACAC CACACACACACACACACACAC CACACACACACACACACACAC CACACACACA
     ++++++++++++++++++++ +++++++++++++++++++++ +++++++++++++++++++++ ++++++++++
751  ACACACACACACACACACACACACACACACACACACACACACACACACACACACACACACACACACACACACACA

     
     
     CACACACACAC
     +++++++++++
826  CACACACACACACACACACACANNNNNNNNNNNNNNNNNNNNNNNNNNNNNNNNNNNNNNNNNNNNNNNNNNNNN

       [-1]                  [-1]                  [-1]                  [-1]
       1.8e-13               1.8e-13               1.8e-13               1.8e-13
       CACACACACACACACACACAC CACACACACACACACACACAC CACACACACACACACACACAC CACACAC
       +++++++++++++++++++++ +++++++++++++++++++++ +++++++++++++++++++++ +++++++
976  AACACACACACACACACACACACACACACACACACACACACACACACACACACACACACACACACACACACACAC

                    [-1]                  [-1]                  [-1]
                    1.8e-13               1.8e-13               1.8e-13
     ACACACACACACAC CACACACACACACACACACAC CACACACACACACACACACAC CACACACACACACACA
     ++++++++++++++ +++++++++++++++++++++ +++++++++++++++++++++ ++++++++++++++++
1051 ACACACACACACACACACACACACACACACACACACACACACACACACACACACACACACACACACACACACACA

           [-1]                  [-1]                  [-1]
           1.8e-13               1.8e-13               1.8e-13
     CACAC CACACACACACACACACACAC CACACACACACACACACACAC CACACACACACACACACACAC
     +++++ +++++++++++++++++++++ +++++++++++++++++++++ +++++++++++++++++++++
1126 CACACACACACACACACACACACACACACACACACACACACACACACACACACACACACACACACACACACACGC

              [-1]
              4.3e-12
              CACACACACACACACACACAC
              +++++++++ +++++++++++
1201 ACACACACACACACACACGCACACACACACGCGCGCGCACGTAATTGTGTGCGCGCGGGCGACCTTGCGGGCGAC


Cre09.g402293.v5.5
  PromoterCoords:5856158 - 5857657 Strand:- GeneCoords:5852560 - 5856157 
  Trimmed if gene in upstream region
  LENGTH = 1500  COMBINED P-VALUE = 5.39e-10  E-VALUE =  9.5e-06
  DIAGRAM: 310-[+1]-1-[+1]-1-[+1]-1-[+1]-1-[+1]-7-[+1]-1-[+1]-1-[+1]-1-[+1]-1-[+1]-273-[-1]-329-[-1]-321

               [+1]                  [+1]                  [+1]
               1.8e-13               1.8e-13               1.8e-13
               GTGTGTGTGTGTGTGTGTGTG GTGTGTGTGTGTGTGTGTGTG GTGTGTGTGTGTGTGTGTGTG
               +++++++++++++++++++++ +++++++++++++++++++++ +++++++++++++++++++++
301  CGCTCCCGAGGTGTGTGTGTGTGTGTGTGTGTGTGTGTGTGTGTGTGTGTGTGTGTGTGTGTGTGTGTGTGTGTG

      [+1]                  [+1]                        [+1]                  [+
      1.8e-13               1.8e-13                     1.0e-12               1.
      GTGTGTGTGTGTGTGTGTGTG GTGTGTGTGTGTGTGTGTGTG       GTGTGTGTGTGTGTGTGTGTG GT
      +++++++++++++++++++++ +++++++++++++++++++++       +++++++++++++ +++++++ ++
376  TGTGTGTGTGTGTGTGTGTGTGTGTGTGTGTGTGTGTGTGTGTGTGTGTGTGTGTGTGTGTGTGCGTGTGTGCGT

     1]                  [+1]                  [+1]                  [+1]
     8e-13               1.8e-13               1.8e-13               9.5e-11
     GTGTGTGTGTGTGTGTGTG GTGTGTGTGTGTGTGTGTGTG GTGTGTGTGTGTGTGTGTGTG GTGTGTGTGTG
     +++++++++++++++++++ +++++++++++++++++++++ +++++++++++++++++++++ +++++++++++
451  GTGTGTGTGTGTGTGTGTGTGTGTGTGTGTGTGTGTGTGTGTGTGTGTGTGTGTGTGTGTGTGTGTGTGTGTGTG

     
     
     TGTGTGTGTG
     +++++++++
526  TGTGTGTGTAGGGCAGGGTTGCATAGTTCGTAGTACGCGTACTATGTACTACGTACTGTACTACGTACTGTACGC

                                                               [-1]
                                                               7.7e-05
                                                               CACACACACACACACAC
                                                               + ++ ++ ++ +  +++
751  TCTTATAACAATATGAGTATAATAAGTTGAAGAAAATTCCGCTAGAAGACTATGGCCGCGCAAATCCAAATTCAC

     
     
     ACAC
     ++
826  ACCGATTCGGGCATGGTGCGGGCACGCGTGTCGTGTTTGCATCGGCTTTCCCCCCGGATTTCCTGGCCCAGCGTA

                                      [-1]
                                      1.4e-05
                                      CACACACACACACACACACAC
                                       ++++++ + ++++ + +
1126 CCCTCCGGGTCCGGGGATGCACTGCCGTGCGCTGACACATGCGCACAGAGATTTGATCCCCAGCTTTCCCCGTAT


Cre09.g416616.v5.5
  PromoterCoords:7828252 - 7829751 Strand:- GeneCoords:7826976 - 7828251 
  Trimmed if gene in upstream region
  LENGTH = 1500  COMBINED P-VALUE = 5.39e-10  E-VALUE =  9.5e-06
  DIAGRAM: 382-[-1]-27-[-1]-1-[-1]-1-[-1]-1-[-1]-1-[-1]-399-[-1]-52-[-1]-1-[-1]-184-[+1]-14-[+1]-206

            [-1]                                            [-1]
            8.2e-05                                         1.8e-13
            CACACACACACACACACACAC                           CACACACACACACACACACA
             +++++   + ++ + ++ +                            ++++++++++++++++++++
376  CAGTACTGACACAAGGAAACTCGCAAAGTAGCCGCCGCAGAGTGCAATCAACAGACACACACACACACACACACA

       [-1]                  [-1]                  [-1]                  [-1]
       1.8e-13               1.8e-13               1.8e-13               1.8e-13
     C CACACACACACACACACACAC CACACACACACACACACACAC CACACACACACACACACACAC CACACAC
     + +++++++++++++++++++++ +++++++++++++++++++++ +++++++++++++++++++++ +++++++
451  CACACACACACACACACACACACACACACACACACACACACACACACACACACACACACACACACACACACACAC

     
     
     ACACACACACACAC
     ++++++++++++++
526  ACACACACACACACACACATGGATGTGGAGTCGTCGAGACTGGAGTCGTCGAGACTGTCGAGTCACACACATGGA

                                           [-1]
                                           6.3e-13
                                           CACACACACACACACACACAC
                                           +++++++++++++++++++++
901  CTTTGTTCCGTTTGTTTTTGTGTTTAACACACACACAAAACACACACACACACACACACGGCGGTATTTCATCCA

                                         [-1]                  [-1]
                                         1.8e-13               1.9e-05
                                         CACACACACACACACACACAC CACACACACACACACAC
                                         +++++++++++++++++++++ +++++++++++++++
976  GCAACCTGCCAGCCCCCACGCGGTTTTTGTGTTTAACACACACACACACACACACACACACACACACACACACCA

     
     
     ACAC
        +
1051 CGGCGGTATTTCATCCAGCAACCTGCCAGCCCCCACGCGGTCGCACTGCCTCGCCGGCGCGCTGGCACCATCATG

                                           [+1]                               [+
                                           3.6e-05                            4.
                                           GTGTGTGTGTGTGTGTGTGTG              GT
                                           + +++   +++++++ + +++              ++
1201 CCAGGCACCGCACTATCAGGGGGGTGTTTGGGTGGCCTGAGTGCACGTGTGTGGGGGTTTGTTGTACTTGCTTGT

     1]
     2e-05
     GTGTGTGTGTGTGTGTGTG
     ++ + +++  +++++ +
1276 GTTTCTGTTGGTGTGAGCCTTTGCGCGACCCGGGCTGGTGGGGGGGGTGTGGGTGTGCGGTCCTTGCTGGTGGGG


Cre09.g403650.v5.5
  PromoterCoords:587754 - 589253 Strand:+ GeneCoords:589254 - 597024 Trimmed if 
  gene in upstream region
  LENGTH = 1500  COMBINED P-VALUE = 5.39e-10  E-VALUE =  9.5e-06
  DIAGRAM: 184-[-1]-1-[-1]-1-[-1]-1-[-1]-1-[-1]-1207

                                       [-1]                  [-1]
                                       1.8e-13               1.8e-13
                                       CACACACACACACACACACAC CACACACACACACACACAC
                                       +++++++++++++++++++++ +++++++++++++++++++
151  CGTGATCTGGCAGAATAACCGTGGAAACCGTAGTCACACACACACACACACACACACACACACACACACACACAC

        [-1]                  [-1]                  [-1]
        1.8e-13               1.8e-13               1.8e-13
     AC CACACACACACACACACACAC CACACACACACACACACACAC CACACACACACACACACACAC
     ++ +++++++++++++++++++++ +++++++++++++++++++++ +++++++++++++++++++++
226  ACACACACACACACACACACACACACACACACACACACACACACACACACACACACACACACACACACACACACA


Cre09.g386731.v5.5
  PromoterCoords:129506 - 131005 Strand:+ GeneCoords:131006 - 138736 Trimmed if 
  gene in upstream region
  LENGTH = 1500  COMBINED P-VALUE = 5.39e-10  E-VALUE =  9.5e-06
  DIAGRAM: 353-[+1]-1-[+1]-1-[+1]-1-[+1]-1-[+1]-292-[+1]-725

                                                          [+1]
                                                          1.8e-13
                                                          GTGTGTGTGTGTGTGTGTGTG
                                                          +++++++++++++++++++++
301  CCCCCCATCCCCCACCCCCCAGAATCCAGTTACCCCCCTGATAGTGAACACACGTGTGTGTGTGTGTGTGTGTGT

     [+1]                  [+1]                  [+1]                  [+1]
     1.8e-13               1.8e-13               1.8e-13               1.8e-13
     GTGTGTGTGTGTGTGTGTGTG GTGTGTGTGTGTGTGTGTGTG GTGTGTGTGTGTGTGTGTGTG GTGTGTGTG
     +++++++++++++++++++++ +++++++++++++++++++++ +++++++++++++++++++++ +++++++++
376  GTGTGTGTGTGTGTGTGTGTGTGTGTGTGTGTGTGTGTGTGTGTGTGTGTGTGTGTGTGTGTGTGTGTGTGTGTG

     
     
     TGTGTGTGTGTG
     ++++++++++++
451  TGTGTGTGTGTGTGTGTCTGGTGCTCTCGCCTGGCCGGGCGCCCGAAGCGTGAGGAATGCGCGTCAGCAAACTAC

         [+1]
         9.8e-05
         GTGTGTGTGTGTGTGTGTGTG
         + ++++  +++  ++  ++ +
751  GCAAGGGTGTCAGTGATTGAATGCTGCTTTCATACGTTCTCACTCCTCAACGTTACAAGCAACAAAGCAAAACAG


Cre09.g414650.v5.5
  PromoterCoords:7601738 - 7603237 Strand:- GeneCoords:7592071 - 7601737 
  Trimmed if gene in upstream region
  LENGTH = 1500  COMBINED P-VALUE = 5.39e-10  E-VALUE =  9.5e-06
  DIAGRAM: 628-[+1]-1-[+1]-1-[+1]-1-[+1]-1-[+1]-1-[+1]-741

                                 [+1]                  [+1]                  [+1
                                 1.8e-13               1.8e-13               1.8
                                 GTGTGTGTGTGTGTGTGTGTG GTGTGTGTGTGTGTGTGTGTG GTG
                                 +++++++++++++++++++++ +++++++++++++++++++++ +++
601  CGCTCAGAGTGTCAAGTCGGGGCGTGGCGTGTGTGTGTGTGTGTGTGTGTGTGTGTGTGTGTGTGTGTGTGTGTG

     ]                  [+1]                  [+1]                  [+1]
     e-13               1.8e-13               1.8e-13               1.1e-10
     TGTGTGTGTGTGTGTGTG GTGTGTGTGTGTGTGTGTGTG GTGTGTGTGTGTGTGTGTGTG GTGTGTGTGTGT
     ++++++++++++++++++ +++++++++++++++++++++ +++++++++++++++++++++ ++++++++++++
676  TGTGTGTGTGTGTGTGTGTGTGTGTGTGTGTGTGTGTGTGTGTGTGTGTGTGTGTGTGTGTGTGTGTGTGTGTGT

     
     
     GTGTGTGTG
     ++++++ ++
751  GTGTGTTTGCTGGTTGGGGCACATGCGCTGCAGGTGGGCCCGGTCAAGCAGCGGAGCGCGGGGTCGCGCTCAATA


Cre09.g398556.v5.5
  PromoterCoords:1425959 - 1427458 Strand:+ GeneCoords:1427459 - 1429070 
  Trimmed if gene in upstream region
  LENGTH = 1500  COMBINED P-VALUE = 5.39e-10  E-VALUE =  9.5e-06
  DIAGRAM: 289-[+1]-5-[+1]-19-[+1]-1-[+1]-1-[+1]-1-[+1]-1-[+1]-1-[+1]-1014

                                                                     [+1]
                                                                     1.8e-13
                                                                     GTGTGTGTGTG
                                                                     +++++++++++
226  TGCTTTCGGCATCCAGGGGCGTAAAATGCAAGGTTTTAAGCCTTTTCTGTATGTGTGTGTATATGTGTGTGTGTG

                    [+1]                                    [+1]
                    2.6e-10                                 1.8e-13
     TGTGTGTGTG     GTGTGTGTGTGTGTGTGTGTG                   GTGTGTGTGTGTGTGTGTGT
     ++++++++++     +++++ +++++++ +++++++                   ++++++++++++++++++++
301  TGTGTGTGTGTATGTGTGTGCGTGTGTGCGTGTGTGCGTGTGTGTGCGTGTGTGCGTGTGTGTGTGTGTGTGTGT

       [+1]                  [+1]                  [+1]                  [+1]
       1.8e-13               1.8e-13               1.8e-13               1.8e-13
     G GTGTGTGTGTGTGTGTGTGTG GTGTGTGTGTGTGTGTGTGTG GTGTGTGTGTGTGTGTGTGTG GTGTGTG
     + +++++++++++++++++++++ +++++++++++++++++++++ +++++++++++++++++++++ +++++++
376  GTGTGTGTGTGTGTGTGTGTGTGTGTGTGTGTGTGTGTGTGTGTGTGTGTGTGTGTGTGTGTGTGTGTGTGTGTG

                    [+1]
                    1.8e-13
     TGTGTGTGTGTGTG GTGTGTGTGTGTGTGTGTGTG
     ++++++++++++++ +++++++++++++++++++++
451  TGTGTGTGTGTGTGTGTGTGTGTGTGTGTGTGTGTGTGTGTGTGTGTCCTGTACGTATTCAACCCCAAGCGGTGA


Cre09.g386800.v5.5
  PromoterCoords:3101586 - 3103085 Strand:- GeneCoords:3098290 - 3101585 
  Trimmed if gene in upstream region
  LENGTH = 1500  COMBINED P-VALUE = 5.39e-10  E-VALUE =  9.5e-06
  DIAGRAM: 1176-[+1]-1-[+1]-1-[+1]-1-[+1]-1-[+1]-72-[+1]-80-[-1]-21

                                                        [+1]                  [+
                                                        1.8e-13               1.
                                                        GTGTGTGTGTGTGTGTGTGTG GT
                                                        +++++++++++++++++++++ ++
1126 NNNNNNNNNNNNNNNNNNNNNNNNNNNNNNNNNNNNNNNNNNNNNNNNNNNGTGTGTGTGTGTGTGTGTGTGTGT

     1]                  [+1]                  [+1]                  [+1]
     8e-13               1.8e-13               1.8e-13               1.8e-13
     GTGTGTGTGTGTGTGTGTG GTGTGTGTGTGTGTGTGTGTG GTGTGTGTGTGTGTGTGTGTG GTGTGTGTGTG
     +++++++++++++++++++ +++++++++++++++++++++ +++++++++++++++++++++ +++++++++++
1201 GTGTGTGTGTGTGTGTGTGTGTGTGTGTGTGTGTGTGTGTGTGTGTGTGTGTGTGTGTGTGTGTGTGTGTGTGTG

     
     
     TGTGTGTGTG
     ++++++++++
1276 TGTGTGTGTGTGTGTATATATGTCAAAGAGCACAGGGAAATGTGTTAAAAAAAAGAAAATGAAGCCCGCCCGACA

            [+1]
            5.2e-09
            GTGTGTGTGTGTGTGTGTGTG
            ++++++++ +++ ++++++++
1351 AGGAAATGTGTGTGTATGTCTATGTGTGTGTGTGCGCTCGCGCTCGCGCTTAGATTCCACCTCGCGTGTGCCTCT

                                      [-1]
                                      1.3e-11
                                      CACACACACACACACACACAC
                                      +++++++ + +++++++++++
1426 GCCCGCAACCACTCCTGCCCTCCTGAGCACGCACACACACGCGCACACACACACTCACACACACACACAGACACA


Cre09.g416250.v5.5
  PromoterCoords:7749152 - 7750651 Strand:+ GeneCoords:7750652 - 7760153 
  Trimmed if gene in upstream region
  LENGTH = 1500  COMBINED P-VALUE = 5.39e-10  E-VALUE =  9.5e-06
  DIAGRAM: 109-[+1]-1-[+1]-1-[+1]-767-[+1]-16-[+1]-1-[+1]-1-[+1]-1-[+1]-1-[+1]-413

                                       [+1]                  [+1]
                                       1.8e-13               1.8e-13
                                       GTGTGTGTGTGTGTGTGTGTG GTGTGTGTGTGTGTGTGTG
                                       +++++++++++++++++++++ +++++++++++++++++++
76   CCGCGTTGCACCTGTATGCGTCCATGCTCCATATGTGTGTGTGTGTGTGTGTGTGTGTGTGTGTGTGTGTGTGTG

        [+1]
        1.8e-13
     TG GTGTGTGTGTGTGTGTGTGTG
     ++ +++++++++++++++++++++
151  TGTGTGTGTGTGTGTGTGTGTGTGTAGCCTAGCCTACCCCTGACGTATTGCGCGCTGTTTCCTGCGCACAATCCC

                                              [+1]
                                              4.6e-08
                                              GTGTGTGTGTGTGTGTGTGTG
                                              +++++ + +++++++ + +++
901  AGCCGAGGTGGCGAGGAATCATATGCAGTCTGGCCATGCGCGTGTGCGAGTGTGTGAGGGTTTCAGGTGGGTGGC

        [+1]                  [+1]                  [+1]                  [+1]
        1.8e-13               1.8e-13               1.8e-13               1.8e-1
        GTGTGTGTGTGTGTGTGTGTG GTGTGTGTGTGTGTGTGTGTG GTGTGTGTGTGTGTGTGTGTG GTGTGT
        +++++++++++++++++++++ +++++++++++++++++++++ +++++++++++++++++++++ ++++++
976  GAGGTGTGTGTGTGTGTGTGTGTGTGTGTGTGTGTGTGTGTGTGTGTGTGTGTGTGTGTGTGTGTGTGTGTGTGT

                     [+1]
     3               1.7e-10
     GTGTGTGTGTGTGTG GTGTGTGTGTGTGTGTGTGTG
     +++++++++++++++ +++++++++++++++ +++++
1051 GTGTGTGTGTGTGTGTGTGTGTGTGTGTGTGCGTGTTGGGAGGGGGGGCTCGGAGGGTGGGAATTTCGGGGATCG


Cre09.g386743.v5.5
  PromoterCoords:195843 - 197342 Strand:+ GeneCoords:197343 - 199865 Trimmed if 
  gene in upstream region
  LENGTH = 1500  COMBINED P-VALUE = 5.39e-10  E-VALUE =  9.5e-06
  DIAGRAM: [+1]-1-[+1]-1-[+1]-1435

     [+1]                  [+1]                  [+1]
     1.8e-13               1.8e-13               1.1e-10
     GTGTGTGTGTGTGTGTGTGTG GTGTGTGTGTGTGTGTGTGTG GTGTGTGTGTGTGTGTGTGTG
     +++++++++++++++++++++ +++++++++++++++++++++ ++++++++++++++++++ ++
1    GTGTGTGTGTGTGTGTGTGTGTGTGTGTGTGTGTGTGTGTGTGTGTGTGTGTGTGTGTGTGTATGTATGTGACTC


Cre09.g410750.v5.5
  PromoterCoords:6984870 - 6986369 Strand:- GeneCoords:6978922 - 6984869 
  Trimmed if gene in upstream region
  LENGTH = 1500  COMBINED P-VALUE = 5.39e-10  E-VALUE =  9.5e-06
  DIAGRAM: 9-[+1]-1-[+1]-1-[+1]-1426

              [+1]                  [+1]                  [+1]
              1.8e-13               1.8e-13               6.3e-13
              GTGTGTGTGTGTGTGTGTGTG GTGTGTGTGTGTGTGTGTGTG GTGTGTGTGTGTGTGTGTGTG
              +++++++++++++++++++++ +++++++++++++++++++++ +++++++++++++++++++++
1    GCCATACACGTGTGTGTGTGTGTGTGTGTGTGTGTGTGTGTGTGTGTGTGTGTGTGTGTGTGTGTGTGTGTGTTC


Cre09.g386173.v5.5
  PromoterCoords:64346 - 65845 Strand:+ GeneCoords:65846 - 66887 Trimmed if 
  gene in upstream region
  LENGTH = 1500  COMBINED P-VALUE = 5.39e-10  E-VALUE =  9.5e-06
  DIAGRAM: 76-[+1]-261-[+1]-1-[+1]-1-[+1]-1-[+1]-1055

      [+1]
      2.4e-05
      GTGTGTGTGTGTGTGTGTGTG
      +   +++++++++ +++++
76   AGCTGGTGTGTGTGCGTGTGACGTGTGTGCGCCGTGGGCTGGCGGGAGCTGGCCTCCCGCTCCCCACTCCACGGC

                                                               [+1]
                                                               1.8e-13
                                                               GTGTGTGTGTGTGTGTG
                                                               +++++++++++++++++
301  GGCGACCTGGCCGTACTCCGTGACGAGGTCCGCCGTCCGCCAGAGCCACCAGAGCCATGTGTGTGTGTGTGTGTG

          [+1]                  [+1]                  [+1]
          1.8e-13               1.8e-13               1.8e-13
     TGTG GTGTGTGTGTGTGTGTGTGTG GTGTGTGTGTGTGTGTGTGTG GTGTGTGTGTGTGTGTGTGTG
     ++++ +++++++++++++++++++++ +++++++++++++++++++++ +++++++++++++++++++++
376  TGTGTGTGTGTGTGTGTGTGTGTGTGTGTGTGTGTGTGTGTGTGTGTGTGTGTGTGTGTGTGTGTGTGTGTGTGT


Cre09.g416750.v5.5
  PromoterCoords:7843392 - 7844891 Strand:+ GeneCoords:7844892 - 7849853 
  Trimmed if gene in upstream region
  LENGTH = 1500  COMBINED P-VALUE = 5.39e-10  E-VALUE =  9.5e-06
  DIAGRAM: 366-[+1]-1-[+1]-1-[+1]-1-[+1]-1-[+1]-810-[+1]-194

                                                                       [+1]
                                                                       1.8e-13
                                                                       GTGTGTGTG
                                                                       +++++++++
301  CACGTCCCAAACACACTGCTGAAAACCCGGCGGCGCCTGGACCAGCCACAGCTGGGCTTGGCTGATGTGTGTGTG

                  [+1]                  [+1]                  [+1]
                  1.8e-13               1.8e-13               1.8e-13
     TGTGTGTGTGTG GTGTGTGTGTGTGTGTGTGTG GTGTGTGTGTGTGTGTGTGTG GTGTGTGTGTGTGTGTGT
     ++++++++++++ +++++++++++++++++++++ +++++++++++++++++++++ ++++++++++++++++++
376  TGTGTGTGTGTGTGTGTGTGTGTGTGTGTGTGTGTGTGTGTGTGTGTGTGTGTGTGTGTGTGTGTGTGTGTGTGT

         [+1]
         1.8e-13
     GTG GTGTGTGTGTGTGTGTGTGTG
     +++ +++++++++++++++++++++
451  GTGTGTGTGTGTGTGTGTGTGTGTGTGTGTGTGCATGTTGAGTGTGGCTGTCTGGGCAGTGTGCCTGAGGTCTAG

               [+1]
               5.0e-06
               GTGTGTGTGTGTGTGTGTGTG
               ++++++ ++++   +  ++++
1276 GCCGCTTACAGTGTGTATGTGGCCGACTGTTACCGTACTGCAGACATCGGATGTAACATCGTACATGGTGCTGCA


Cre09.g406625.v5.5
  PromoterCoords:6301575 - 6303074 Strand:+ GeneCoords:6303075 - 6308033 
  Trimmed if gene in upstream region
  LENGTH = 1500  COMBINED P-VALUE = 5.39e-10  E-VALUE =  9.5e-06
  DIAGRAM: 332-[+1]-1-[+1]-1-[+1]-1-[+1]-1-[+1]-1-[+1]-358-[-1]-658

                                     [+1]                  [+1]
                                     1.8e-13               1.8e-13
                                     GTGTGTGTGTGTGTGTGTGTG GTGTGTGTGTGTGTGTGTGTG
                                     +++++++++++++++++++++ +++++++++++++++++++++
301  GGTCTGGGTTTCCTGGGTTTGGGCATGGGATCGTGTGTGTGTGTGTGTGTGTGTGTGTGTGTGTGTGTGTGTGTG

      [+1]                  [+1]                  [+1]                  [+1]
      1.8e-13               1.8e-13               1.8e-13               1.1e-07
      GTGTGTGTGTGTGTGTGTGTG GTGTGTGTGTGTGTGTGTGTG GTGTGTGTGTGTGTGTGTGTG GTGTGTGT
      +++++++++++++++++++++ +++++++++++++++++++++ +++++++++++++++++++++ ++++++++
376  TGTGTGTGTGTGTGTGTGTGTGTGTGTGTGTGTGTGTGTGTGTGTGTGTGTGTGTGTGTGTGTGTGTGTGTGTGT

     
     
     GTGTGTGTGTGTG
     ++++++++++
451  GTGTGTGTGTAGAAAGCTCAGGTTCTGCCCCCATGTTCAAAATTACAGAACTTTAGGAGAGCATTTTGCAGGTGC

                                                                            [-1]
                                                                            5.0e
                                                                            CACA
                                                                              ++
751  CACAATCAAAGCGTGGGAGGGCTAAGTTGCGCATCCGGGCGTGGGCATGTCGGCACATTTCTCCCACATTCGGCA

     
     -06
     CACACACACACACACAC
     + + + +++  ++++
826  CTTGCGCACTGACACGGCTGGGCTCTTAAGCGCTAGTGCACATGAATTCATATCTGACAAGGCTGCCGATGCACA


Cre09.g386730.v5.5
  PromoterCoords:129296 - 130795 Strand:- GeneCoords:127020 - 129295 Trimmed if 
  gene in upstream region
  LENGTH = 1500  COMBINED P-VALUE = 5.39e-10  E-VALUE =  9.5e-06
  DIAGRAM: 515-[-1]-288-[-1]-1-[-1]-1-[-1]-1-[-1]-1-[-1]-413-[-1]-133

                                                                      [-1]
                                                                      9.8e-05
                                                                      CACACACACA
                                                                      + ++  ++
451  CGACTGTGGGGCTTGCTGTTTTGCTTTGTTGCTTGTAACGTTGAGGAGTGAGAACGTATGAAAGCAGCATTCAAT

     
     
     CACACACACAC
     +++  ++++ +
526  CACTGACACCCTTGCGCAGTACGTCCCAGGGCGCCTGGCCAGGCCTGACCTTCCCAACCCAGTTCACTGCGAGGG

                                                                               [
                                                                               1
                                                                               C
                                                                               +
751  CTTGCTGGCAGGCTGGTAGTTTGCTGACGCGCATTCCTCACGCTTCGGGCGCCCGGCCAGGCGAGAGCACCAGAC

     -1]                  [-1]                  [-1]                  [-1]
     .8e-13               1.8e-13               1.8e-13               1.8e-13
     ACACACACACACACACACAC CACACACACACACACACACAC CACACACACACACACACACAC CACACACACA
     ++++++++++++++++++++ +++++++++++++++++++++ +++++++++++++++++++++ ++++++++++
826  ACACACACACACACACACACACACACACACACACACACACACACACACACACACACACACACACACACACACACA

                 [-1]
                 1.8e-13
     CACACACACAC CACACACACACACACACACAC
     +++++++++++ +++++++++++++++++++++
901  CACACACACACACACACACACACACACACACACACACGTGTGTTCACTATCAGGGGGGTAACTGGATTCTGGGGG

                                                                            [-1]
                                                                            2.4e
                                                                            CACA
                                                                              ++
1276 ATAGCACCACACAGACACACCGCAACGTGGGGAGCGGGAGGCCAGCTCCCGCCAGCCCACGGCGCACACACGTCA

     
     -05
     CACACACACACACACAC
     +++ +++++++++   +
1351 CACGCACACACACCAGCTTGACACGCGTCTGGAAACGCTGCAACCGCCGCCCGCCACGTCCCCCATGCAGCCTCG


Cre09.g415750.v5.5
  PromoterCoords:7706145 - 7707644 Strand:+ GeneCoords:7707645 - 7711169 
  Trimmed if gene in upstream region
  LENGTH = 1500  COMBINED P-VALUE = 5.39e-10  E-VALUE =  9.5e-06
  DIAGRAM: 201-[+1]-18-[+1]-1-[+1]-19-[+1]-305-[+1]-851

                                                        [+1]
                                                        6.3e-13
                                                        GTGTGTGTGTGTGTGTGTGTG
                                                        +++++++++++++++++++++
151  CAGGAGGAACACGGCGCGCCCGAGGCGCCACAAGGCCCACAGCCCGGTCCGGTGTGTGTGTGTGTGTGTGTTAAA

                    [+1]                  [+1]
                    1.8e-13               1.8e-13
                    GTGTGTGTGTGTGTGTGTGTG GTGTGTGTGTGTGTGTGTGTG
                    +++++++++++++++++++++ +++++++++++++++++++++
226  GATCACAAGGAAAACGTGTGTGTGTGTGTGTGTGTGTGTGTGTGTGTGTGTGTGTGTGTGTGTGTGTGTGTGTGT

       [+1]
       1.8e-13
       GTGTGTGTGTGTGTGTGTGTG
       +++++++++++++++++++++
301  TTGTGTGTGTGTGTGTGTGTGTGCAGTGCCGGAATCTTGTAGATGGCTTTAGGCCCCCGGCGTCTGCACAGCGTA

                                 [+1]
                                 6.4e-05
                                 GTGTGTGTGTGTGTGTGTGTG
                                  ++ + + +++  ++++++ +
601  ATGCAGCGGCGCCTCATTCCCAACTCGCCTGCGCGCGTGCCTGTGTGGGTGGTTCTGGGCCTACCCTGCCTGGCT


Cre09.g386733.v5.5
  PromoterCoords:145846 - 147345 Strand:+ GeneCoords:147346 - 151963 Trimmed if 
  gene in upstream region
  LENGTH = 1500  COMBINED P-VALUE = 5.39e-10  E-VALUE =  9.5e-06
  DIAGRAM: 855-[+1]-296-[+1]-1-[+1]-1-[+1]-19-[+1]-223

                                   [+1]
                                   1.7e-06
                                   GTGTGTGTGTGTGTGTGTGTG
                                    +++++++ +++++++++  +
826  CCTAGTGCCCAAAACTCGACAAGATAGCAATTGTGTGTATGTGTATGTTGGAAAGAAAACAAGTTAAACAACAAA

                                                    [+1]                  [+1]
                                                    1.8e-13               1.8e-1
                                                    GTGTGTGTGTGTGTGTGTGTG GTGTGT
                                                    +++++++++++++++++++++ ++++++
1126 CGTCGTAGTCGAGCTCACCTACGGGTGATGGAGGAATTGCAGGCACTGTGTGTGTGTGTGTGTGTGTGTGTGTGT

                     [+1]                                    [+1]
     3               1.8e-13                                 1.8e-13
     GTGTGTGTGTGTGTG GTGTGTGTGTGTGTGTGTGTG                   GTGTGTGTGTGTGTGTGTG
     +++++++++++++++ +++++++++++++++++++++                   +++++++++++++++++++
1201 GTGTGTGTGTGTGTGTGTGTGTGTGTGTGTGTGTGTGTGTGTGTGTGTGTGTGTGCGTGTGTGTGTGTGTGTGTG

     
     
     TG
     ++
1276 TGTGTGCACTGTAACGACGGGAAACTCGCGTCTCGGCGCGTCTCAGCGCGTCCGAGCGCGTCAGGATGCGTCAGG


Cre09.g414700.v5.5
  PromoterCoords:7602338 - 7603837 Strand:+ GeneCoords:7603838 - 7604739 
  Trimmed if gene in upstream region
  LENGTH = 1500  COMBINED P-VALUE = 5.39e-10  E-VALUE =  9.5e-06
  DIAGRAM: 145-[-1]-1-[-1]-1-[-1]-1-[-1]-1-[-1]-1-[-1]-1224

                                                                           [-1]
                                                                           1.8e-
                                                                           CACAC
                                                                           +++++
76   TATTGAGCGCGACCCCGCGCTCCGCTGCTTGACCGGGCCCACCTGCAGCGCATGTGCCCCAACCAGCAAACACAC

                      [-1]                  [-1]                  [-1]
     13               1.8e-13               1.8e-13               1.8e-13
     ACACACACACACACAC CACACACACACACACACACAC CACACACACACACACACACAC CACACACACACACA
     ++++++++++++++++ +++++++++++++++++++++ +++++++++++++++++++++ ++++++++++++++
151  ACACACACACACACACACACACACACACACACACACACACACACACACACACACACACACACACACACACACACA

             [-1]                  [-1]
             1.8e-13               1.3e-07
     CACACAC CACACACACACACACACACAC CACACACACACACACACACAC
     +++++++ +++++++++++++++++++++ +++++++++++++++++ +
226  CACACACACACACACACACACACACACACACACACACACACACACACGCCACGCCCCGACTTGACACTCTGAGCG


Cre09.g386600.v5.5
  PromoterCoords:115106 - 116605 Strand:- GeneCoords:109660 - 115105 Trimmed if 
  gene in upstream region
  LENGTH = 1500  COMBINED P-VALUE = 5.39e-10  E-VALUE =  9.5e-06
  DIAGRAM: 11-[+1]-263-[-1]-603-[+1]-3-[+1]-213-[+1]-1-[+1]-1-[+1]-7-[+1]-5-[+1]-204

                [+1]
                1.0e-10
                GTGTGTGTGTGTGTGTGTGTG
                ++++++ ++++++++++++++
1    TGTGTGTGTATGTGTGTATGTGTGTGTGTGTGTGTGTGACTACGGTTTCCACGGTTATTCTGCCAGATCGCGTGA

                                                                           [-1]
                                                                           4.2e-
                                                                           CACAC
                                                                           ++ ++
226  CGGTGTAACAACCTCAGACCCAGCGGGCGAGCTACCTCTTAAAGACCAGGCGGGCAGCAAACAAAAACAGCAAAC

     
     05
     ACACACACACACACAC
     +++   + ++++ ++
301  ATAACAAAACACGCAGCACGCGACAGCACGCGATAGCACGACCACAGTGGCTGCGGGGCTGAGTCCTACGACCCC

                        [+1]                    [+1]
                        1.8e-13                 2.0e-05
                        GTGTGTGTGTGTGTGTGTGTG   GTGTGTGTGTGTGTGTGTGTG
                        +++++++++++++++++++++   +++ +++ +++ +++ +++ +
901  GCCGGAACCCCATGTGCATGTGTGTGTGTGTGTGTGTGTGTGGGTGGGTGGGTGGGTGGGTGGGTGGGTGGGCGC

                                                         [+1]                  [
                                                         1.8e-13               1
                                                         GTGTGTGTGTGTGTGTGTGTG G
                                                         +++++++++++++++++++++ +
1126 CCACGCGGCAGTCGATGACCAACATGGCGCCGACATGTCCAGCGCCAGAGCTGTGTGTGTGTGTGTGTGTGTGTG

     +1]                  [+1]                        [+1]
     .8e-13               1.8e-13                     9.7e-10
     TGTGTGTGTGTGTGTGTGTG GTGTGTGTGTGTGTGTGTGTG       GTGTGTGTGTGTGTGTGTGTG
     ++++++++++++++++++++ +++++++++++++++++++++       +++++++++++ + + +++++
1201 TGTGTGTGTGTGTGTGTGTGTGTGTGTGTGTGTGTGTGTGTGTGTGTGTGTGTGTGTGTGCGCGCGTGTGTGCGC

     [+1]
     6.6e-06
     GTGTGTGTGTGTGTGTGTGTG
     +++++++ +++ +   +++ +
1276 GTGTGTGCGTGCGCTGGTGATCGCGCTAGCCACCGCGAGCGCAACAGCGGTGGGGAGCGAGGTGCGAGGCACAAG


Cre09.g387949.v5.5
  PromoterCoords:3265500 - 3266999 Strand:+ GeneCoords:3267000 - 3270940 
  Trimmed if gene in upstream region
  LENGTH = 1500  COMBINED P-VALUE = 5.39e-10  E-VALUE =  9.5e-06
  DIAGRAM: 1-[-1]-1-[-1]-1-[-1]-37-[-1]-13-[-1]-1342

      [-1]                  [-1]                  [-1]
      1.8e-13               1.8e-13               1.8e-13
      CACACACACACACACACACAC CACACACACACACACACACAC CACACACACACACACACACAC
      +++++++++++++++++++++ +++++++++++++++++++++ +++++++++++++++++++++
1    ACACACACACACACACACACACACACACACACACACACACACACACACACACACACACACACACACACACGCACG

                                 [-1]                              [-1]
                                 1.8e-13                           1.1e-08
                                 CACACACACACACACACACAC             CACACACACACAC
                                 +++++++++++++++++++++             +++ +++ +++++
76   CACGCACGCACGCACGCACGCACACACGCACACACACACACACACACACACACACACGAACGCACGCACGCACAC

     
     
     ACACACAC
     ++++++ +
151  ACACACGCACGATGTTTACAAGAAACGCCGATGGCGGATTGGCGGTTTGACACGCTCGGCCGCGCCCCGCACCAC


Cre06.g253789.v5.5
  PromoterCoords:631079 - 632578 Strand:+ GeneCoords:632579 - 634360 Trimmed if 
  gene in upstream region
  LENGTH = 1500  COMBINED P-VALUE = 5.39e-10  E-VALUE =  9.5e-06
  DIAGRAM: 842-[-1]-32-[-1]-1-[-1]-1-[-1]-23-[-1]-3-[-1]-40-[-1]-1-[-1]-1-[-1]-1-[-1]-3-[-1]-7-[-1]-293

                      [-1]                                                 [-1]
                      8.2e-05                                              1.8e-
                      CACACACACACACACACACAC                                CACAC
                      + + + +  + ++++ ++++                                 +++++
826  CACGCCCCCCTGGGCTGCCCGCTTGGAGACACGCACAGCTGGGCGTCACACATGCGTTCGCTCAAGCGTGCACAC

                      [-1]                  [-1]
     13               1.8e-13               1.8e-13
     ACACACACACACACAC CACACACACACACACACACAC CACACACACACACACACACAC
     ++++++++++++++++ +++++++++++++++++++++ +++++++++++++++++++++
901  ACACACACACACACACACACACACACACACACACACACACACACACACACACACACACACACACAAATGCACAAG

             [-1]                    [-1]
             2.1e-07                 1.4e-07
             CACACACACACACACACACAC   CACACACACACACACACACAC
             +++ +++ ++++ ++++ +++   ++ ++++++++++++++++
976  CTCATGCTCACGCACGCACATACACGCACGTCAATACACACACACACACACCTCGTGTACACACGAGCACACGCA

                       [-1]                  [-1]                  [-1]
                       1.8e-13               1.8e-13               1.8e-13
                       CACACACACACACACACACAC CACACACACACACACACACAC CACACACACACAC
                       +++++++++++++++++++++ +++++++++++++++++++++ +++++++++++++
1051 TGCACAAGCCCACACATGCACACACACACACACACACACACACACACACACACACACACACACACACACACACAC

              [-1]                    [-1]                        [-1]
              1.8e-13                 1.0e-12                     4.0e-13
     ACACACAC CACACACACACACACACACAC   CACACACACACACACACACAC       CACACACACACACA
     ++++++++ +++++++++++++++++++++   +++++++ +++++++++++++       ++++++++++++++
1126 ACACACACACACACACACACACACACACACACACACACACGCACACACACACACACAAGCCCACACATACACACA

     
     
     CACACAC
     +++++++
1201 CACACACACATGCTGCTGATGGCCTTGTTGCTTGTCGCCCCAGACTCCCAACTCCCAGCGTCGCCCCTGACACCC


Cre06.g251750.v5.5
  PromoterCoords:375646 - 377145 Strand:+ GeneCoords:377146 - 378381 Trimmed if 
  gene in upstream region
  LENGTH = 1500  COMBINED P-VALUE = 5.39e-10  E-VALUE =  9.5e-06
  DIAGRAM: 31-[+1]-1-[+1]-1-[+1]-598-[+1]-1-[+1]-1-[+1]-27-[+1]-693

                                    [+1]                  [+1]
                                    1.8e-13               1.8e-13
                                    GTGTGTGTGTGTGTGTGTGTG GTGTGTGTGTGTGTGTGTGTG
                                    +++++++++++++++++++++ +++++++++++++++++++++
1    GAGTTACTTACCGATACCCACCATTTTTACCGTGTGTGTGTGTGTGTGTGTGTGTGTGTGTGTGTGTGTGTGTGT

     [+1]
     1.8e-13
     GTGTGTGTGTGTGTGTGTGTG
     +++++++++++++++++++++
76   GTGTGTGTGTGTGTGTGTGTGTGTGTGTGTTAAACACAAAAACAAACGGAACAAAGCCGCTGAACACGCGTGCGC

                        [+1]                  [+1]                  [+1]
                        1.8e-13               1.8e-13               1.8e-13
                        GTGTGTGTGTGTGTGTGTGTG GTGTGTGTGTGTGTGTGTGTG GTGTGTGTGTGT
                        +++++++++++++++++++++ +++++++++++++++++++++ ++++++++++++
676  TTGAACCCGTGCATAACCCGTGTGTGTGTGTGTGTGTGTGTGTGTGTGTGTGTGTGTGTGTGTGTGTGTGTGTGT

                                         [+1]
                                         5.5e-07
     GTGTGTGTG                           GTGTGTGTGTGTGTGTGTGTG
     +++++++++                              ++ +++++++++++++ +
751  GTGTGTGTGTGTGTGTGTTAAAGAGCACAAGGAAAACATTGCGTGTGTGTGTGTGCGCGCCCCTTGTCCCGCATC


Cre06.g252550.v5.5
  PromoterCoords:453416 - 454915 Strand:- GeneCoords:448835 - 453415 Trimmed if 
  gene in upstream region
  LENGTH = 1500  COMBINED P-VALUE = 5.39e-10  E-VALUE =  9.5e-06
  DIAGRAM: 80-[+1]-8-[+1]-3-[+1]-1-[+1]-1-[+1]-1-[+1]-1-[+1]-1-[+1]-1-[+1]-1-[+1]-5-[+1]-1166

          [+1]                         [+1]                    [+1]
          1.5e-06                      1.3e-10                 1.8e-13
          GTGTGTGTGTGTGTGTGTGTG        GTGTGTGTGTGTGTGTGTGTG   GTGTGTGTGTGTGTGTG
          ++ +++ +++++++ ++++ +        + +++++++++++++++++++   +++++++++++++++++
76   CATACGTATGTTTGTGTGTCTGTGCGTAATGTGTGCGTGTGTGTGTGTGTGTGTGGATGTGTGTGTGTGTGTGTG

          [+1]                  [+1]                  [+1]                  [+1]
          1.8e-13               1.8e-13               1.8e-13               1.8e
     TGTG GTGTGTGTGTGTGTGTGTGTG GTGTGTGTGTGTGTGTGTGTG GTGTGTGTGTGTGTGTGTGTG GTGT
     ++++ +++++++++++++++++++++ +++++++++++++++++++++ +++++++++++++++++++++ ++++
151  TGTGTGTGTGTGTGTGTGTGTGTGTGTGTGTGTGTGTGTGTGTGTGTGTGTGTGTGTGTGTGTGTGTGTGTGTGT

                       [+1]                  [+1]                  [+1]
     -13               1.8e-13               1.8e-13               1.2e-08
     GTGTGTGTGTGTGTGTG GTGTGTGTGTGTGTGTGTGTG GTGTGTGTGTGTGTGTGTGTG GTGTGTGTGTGTG
     +++++++++++++++++ +++++++++++++++++++++ +++++++++++++++++++++ +++++++++ +++
226  GTGTGTGTGTGTGTGTGTGTGTGTGTGTGTGTGTGTGTGTGTGTGTGTGTGTGTGTGTGTGTGTGTGTGTGCGTG

                  [+1]
                  3.0e-07
     TGTGTGTG     GTGTGTGTGTGTGTGTGTGTG
      +++ +++     +++ +++ +++ +++ +++++
301  CGTGCGTGCGTGCGTGCGTGCGTGCGTGCGTGTGTATATATGCGCCAACCAGGAGAAACGCATAATCCTTGAAGT


Cre06.g303200.v5.5
  PromoterCoords:7891207 - 7892706 Strand:+ GeneCoords:7892707 - 7903170 
  Trimmed if gene in upstream region
  LENGTH = 1500  COMBINED P-VALUE = 5.39e-10  E-VALUE =  9.5e-06
  DIAGRAM: 292-[+1]-41-[+1]-1-[+1]-1-[+1]-1-[+1]-1-[+1]-1-[+1]-1-[+1]-1-[+1]-1-[+1]-1-[+1]-1-[+1]-208-[-1]-209-[+1]-1-[+1]-1-[+1]-1-[+1]-380

                                                                        [+1]
                                                                        2.1e-08
                                                                        GTGTGTGT
                                                                        + +++ ++
226  GCTCACCTACGAGCGATAAGAAAACAACAGTGCATAGGATGGCAGCAGTGGAGTGTCACTAACAGCAGCGTGCGT

                                                           [+1]
                                                           1.8e-13
     GTGTGTGTGTGTG                                         GTGTGTGTGTGTGTGTGTGTG
     +++ +++++++++                                         +++++++++++++++++++++
301  GTGCGTGTGTGTTGTATGTGGCGTGTGGCTGGGGCTATGTCTATGCCTATGTATGTGTGTGTGTGTGTGTGTGTG

      [+1]                  [+1]                  [+1]                  [+1]
      1.8e-13               1.8e-13               1.8e-13               1.8e-13
      GTGTGTGTGTGTGTGTGTGTG GTGTGTGTGTGTGTGTGTGTG GTGTGTGTGTGTGTGTGTGTG GTGTGTGT
      +++++++++++++++++++++ +++++++++++++++++++++ +++++++++++++++++++++ ++++++++
376  TGTGTGTGTGTGTGTGTGTGTGTGTGTGTGTGTGTGTGTGTGTGTGTGTGTGTGTGTGTGTGTGTGTGTGTGTGT

                   [+1]                  [+1]                  [+1]
                   1.8e-13               1.8e-13               1.8e-13
     GTGTGTGTGTGTG GTGTGTGTGTGTGTGTGTGTG GTGTGTGTGTGTGTGTGTGTG GTGTGTGTGTGTGTGTG
     +++++++++++++ +++++++++++++++++++++ +++++++++++++++++++++ +++++++++++++++++
451  GTGTGTGTGTGTGTGTGTGTGTGTGTGTGTGTGTGTGTGTGTGTGTGTGTGTGTGTGTGTGTGTGTGTGTGTGTG

          [+1]                  [+1]                  [+1]
          1.8e-13               1.8e-13               1.8e-13
     TGTG GTGTGTGTGTGTGTGTGTGTG GTGTGTGTGTGTGTGTGTGTG GTGTGTGTGTGTGTGTGTGTG
     ++++ +++++++++++++++++++++ +++++++++++++++++++++ +++++++++++++++++++++
526  TGTGTGTGTGTGTGTGTGTGTGTGTGTGTGTGTGTGTGTGTGTGTGTGTGTGTGTGTGTGTGTGTGTGTGTGATG

                                                          [-1]
                                                          2.5e-05
                                                          CACACACACACACACACACAC
                                                          ++++++ ++++++    ++ +
751  AGTTTGCTGACGCGCATTCCTGACGCTCCGGGCGCCCGGCCAGGCGATAGCACCACACAGACACACCGCAACGCC

                                                               [+1]
                                                               1.8e-13
                                                               GTGTGTGTGTGTGTGTG
                                                               +++++++++++++++++
976  AGGCAAGGCAGAAGAGGGCGCCCGAATGTACGGATGAGTGGCGGGCGAGTCGAACACCGTGTGTGTGTGTGTGTG

          [+1]                  [+1]                  [+1]
          1.8e-13               1.8e-13               1.2e-07
     TGTG GTGTGTGTGTGTGTGTGTGTG GTGTGTGTGTGTGTGTGTGTG GTGTGTGTGTGTGTGTGTGTG
     ++++ +++++++++++++++++++++ +++++++++++++++++++++ ++++++++++++++  + +++
1051 TGTGTGTGTGTGTGTGTGTGTGTGTGTGTGTGTGTGTGTGTGTGTGTGTGTGTGTGTGTGTGTTGGCGTGGAGCT


Cre06.g283150.v5.5
  PromoterCoords:5320136 - 5321635 Strand:- GeneCoords:5317626 - 5320135 
  Trimmed if gene in upstream region
  LENGTH = 1500  COMBINED P-VALUE = 5.39e-10  E-VALUE =  9.5e-06
  DIAGRAM: 312-[+1]-1-[+1]-1-[+1]-1-[+1]-1-[+1]-1-[+1]-1-[+1]-404-[+1]-1-[+1]-1-[+1]-1-[+1]-5-[+1]-518

                 [+1]                  [+1]                  [+1]
                 1.8e-13               1.8e-13               1.8e-13
                 GTGTGTGTGTGTGTGTGTGTG GTGTGTGTGTGTGTGTGTGTG GTGTGTGTGTGTGTGTGTG
                 +++++++++++++++++++++ +++++++++++++++++++++ +++++++++++++++++++
301  ACCAACCTGCCTGTGTGTGTGTGTGTGTGTGTGTGTGTGTGTGTGTGTGTGTGTGTGTGTGTGTGTGTGTGTGTG

        [+1]                  [+1]                  [+1]                  [+1]
        1.8e-13               1.8e-13               1.8e-13               1.7e-0
     TG GTGTGTGTGTGTGTGTGTGTG GTGTGTGTGTGTGTGTGTGTG GTGTGTGTGTGTGTGTGTGTG GTGTGT
     ++ +++++++++++++++++++++ +++++++++++++++++++++ +++++++++++++++++++++ ++++++
376  TGTGTGTGTGTGTGTGTGTGTGTGTGTGTGTGTGTGTGTGTGTGTGTGTGTGTGTGTGTGTGTGTGTGTGTGTGT

     
     5
     GTGTGTGTGTGTGTG
     ++++++++++
451  GTGTGTGTGTTAAAAAAAACGAAACGAAAGCCCGCCCGATGACGCGACGGAGTTACTTACCGATACCTACCATTT

                                                 [+1]                  [+1]
                                                 1.8e-13               1.8e-13
                                                 GTGTGTGTGTGTGTGTGTGTG GTGTGTGTG
                                                 +++++++++++++++++++++ +++++++++
826  CGGCGACAAGAGAGGCGGCGTGCAGCAGACAAGCTAAGTATCACGTGTGTGTGTGTGTGTGTGTGTGTGTGTGTG

                  [+1]                  [+1]                      [+1]
                  1.8e-13               1.8e-13                   7.3e-07
     TGTGTGTGTGTG GTGTGTGTGTGTGTGTGTGTG GTGTGTGTGTGTGTGTGTGTG     GTGTGTGTGTGTGT
     ++++++++++++ +++++++++++++++++++++ +++++++++++++++++++++     ++++++++++ +
901  TGTGTGTGTGTGTGTGTGTGTGTGTGTGTGTGTGTGTGTGTGTGTGTGTGTGTGTGTGTGTGTGTGTGTGTTTAC

     
     
     GTGTGTG
     + +  ++
976  AAGGTTGTGCGCGATGCACACTATCTTTGTGTGCCTTCCTGCTTCGTGGAAACTGGAGGCCCGGCCGGAGTGACC


Cre06.g283200.v5.5
  PromoterCoords:5320736 - 5322235 Strand:+ GeneCoords:5322236 - 5327627 
  Trimmed if gene in upstream region
  LENGTH = 1500  COMBINED P-VALUE = 5.39e-10  E-VALUE =  9.5e-06
  DIAGRAM: [-1]-420-[-1]-1-[-1]-1-[-1]-1-[-1]-1-[-1]-1-[-1]-1-[-1]-906

     [-1]
     1.8e-13
     CACACACACACACACACACAC
     +++++++++++++++++++++
1    CACACACACACACACACACACACACACACACGTGATACTTAGCTTGTCTGCTGCACGCCGCCTCTCTTGTCGCCG

                                                                       [-1]
                                                                       1.8e-13
                                                                       CACACACAC
                                                                       +++++++++
376  AAATGGTAGGTATCGGTAAGTAACTCCGTCGCGTCATCGGGCGGGCTTTCGTTTCGTTTTTTTTAACACACACAC

                  [-1]                  [-1]                  [-1]
                  1.8e-13               1.8e-13               1.8e-13
     ACACACACACAC CACACACACACACACACACAC CACACACACACACACACACAC CACACACACACACACACA
     ++++++++++++ +++++++++++++++++++++ +++++++++++++++++++++ ++++++++++++++++++
451  ACACACACACACACACACACACACACACACACACACACACACACACACACACACACACACACACACACACACACA

         [-1]                  [-1]                  [-1]
         1.8e-13               1.8e-13               1.2e-08
     CAC CACACACACACACACACACAC CACACACACACACACACACAC CACACACACACACACACACAC
     +++ +++++++++++++++++++++ +++++++++++++++++++++ ++++++++++++++++  ++
526  CACACACACACACACACACACACACACACACACACACACACACACACACACACACACACACACAGGCAGGTTGGT


Cre06.g254240.v5.5
  PromoterCoords:815349 - 816848 Strand:- GeneCoords:813343 - 815348 Trimmed if 
  gene in upstream region
  LENGTH = 1500  COMBINED P-VALUE = 5.39e-10  E-VALUE =  9.5e-06
  DIAGRAM: 264-[+1]-150-[+1]-217-[+1]-1-[+1]-1-[+1]-1-[+1]-1-[+1]-184-[+1]-1-[+1]-1-[+1]-1-[+1]-1-[+1]-1-[+1]-1-[+1]-1-[+1]-1-[+1]-1-[+1]-1-[+1]-293

                                            [+1]
                                            7.5e-05
                                            GTGTGTGTGTGTGTGTGTGTG
                                            +++++++++  +  + +   +
226  CATCTCCTCCGCAGTCCCATACCCAAACAGGATGGAATCGTGTGTGTGGTTACAAGCAAGGTGGTGAGCACGACG

                                                                 [+1]
                                                                 7.2e-05
                                                                 GTGTGTGTGTGTGTG
                                                                 +  + ++++   + +
376  TTGTTCAAAAACTTACCCGTAGCCGGGGTTCCCCGGAACCCCCACGTCTCTGCTGCTGGCGGATTTGTGCTCGCA

     
     
     TGTGTG
     + ++++
451  TATGTGCAGGCTCCCTTAATTTCAAGCTCATTAAGGCCCTTAGGGTTTGTTCCATGATGCACGCAGTCGACCCCA

                                                                              [+
                                                                              1.
                                                                              GT
                                                                              ++
601  GCCTGGGGTGTGTGGCTGGTGCAGCCGGTGACCTGAGTTGTCAGGCGCAAACAGCTGGCAAACAAACGCGCATGT

     1]                  [+1]                  [+1]                  [+1]
     8e-13               1.8e-13               1.8e-13               1.8e-13
     GTGTGTGTGTGTGTGTGTG GTGTGTGTGTGTGTGTGTGTG GTGTGTGTGTGTGTGTGTGTG GTGTGTGTGTG
     +++++++++++++++++++ +++++++++++++++++++++ +++++++++++++++++++++ +++++++++++
676  GTGTGTGTGTGTGTGTGTGTGTGTGTGTGTGTGTGTGTGTGTGTGTGTGTGTGTGTGTGTGTGTGTGTGTGTGTG

                [+1]
                2.8e-06
     TGTGTGTGTG GTGTGTGTGTGTGTGTGTGTG
     ++++++++++ +++++++++++++++   +
751  TGTGTGTGTGTGTGTGTGTGTGTGTGATGGGACAGGGTTCAGGCAGGTTGGCGAGGTCCCATAGGGTGCAGCTGA

                                                                       [+1]
                                                                       1.8e-13
                                                                       GTGTGTGTG
                                                                       +++++++++
901  TACTGTACCGACAAGTTGCTGGCTGGCTGGAAGTTTGCTGATGCGCATTCCTCACGCTCCGGGCATGTGTGTGTG

                  [+1]                  [+1]                  [+1]
                  1.8e-13               1.8e-13               1.8e-13
     TGTGTGTGTGTG GTGTGTGTGTGTGTGTGTGTG GTGTGTGTGTGTGTGTGTGTG GTGTGTGTGTGTGTGTGT
     ++++++++++++ +++++++++++++++++++++ +++++++++++++++++++++ ++++++++++++++++++
976  TGTGTGTGTGTGTGTGTGTGTGTGTGTGTGTGTGTGTGTGTGTGTGTGTGTGTGTGTGTGTGTGTGTGTGTGTGT

         [+1]                  [+1]                  [+1]                  [+1]
         1.8e-13               1.8e-13               1.8e-13               1.8e-
     GTG GTGTGTGTGTGTGTGTGTGTG GTGTGTGTGTGTGTGTGTGTG GTGTGTGTGTGTGTGTGTGTG GTGTG
     +++ +++++++++++++++++++++ +++++++++++++++++++++ +++++++++++++++++++++ +++++
1051 GTGTGTGTGTGTGTGTGTGTGTGTGTGTGTGTGTGTGTGTGTGTGTGTGTGTGTGTGTGTGTGTGTGTGTGTGTG

                      [+1]                  [+1]                  [+1]
     13               1.8e-13               1.8e-13               1.8e-13
     TGTGTGTGTGTGTGTG GTGTGTGTGTGTGTGTGTGTG GTGTGTGTGTGTGTGTGTGTG GTGTGTGTGTGTGT
     ++++++++++++++++ +++++++++++++++++++++ +++++++++++++++++++++ ++++++++++++++
1126 TGTGTGTGTGTGTGTGTGTGTGTGTGTGTGTGTGTGTGTGTGTGTGTGTGTGTGTGTGTGTGTGTGTGTGTGTGT

     
     
     GTGTGTG
     +++++++
1201 GTGTGTGTTGGTGGTGGTGGTGGTGGTGGTGGGGGACGGGGCCTGGTGTAGGACAAGGTGCGGCACCAATGTCAC


Cre06.g278231.v5.5
  PromoterCoords:4173396 - 4174895 Strand:+ GeneCoords:4174896 - 4179934 
  Trimmed if gene in upstream region
  LENGTH = 1500  COMBINED P-VALUE = 5.39e-10  E-VALUE =  9.5e-06
  DIAGRAM: 49-[+1]-1-[+1]-1-[+1]-1-[+1]-1364

                                                      [+1]                  [+1]
                                                      1.8e-13               1.8e
                                                      GTGTGTGTGTGTGTGTGTGTG GTGT
                                                      +++++++++++++++++++++ ++++
1    CGTAGTCCAGGATGATGCGTCGGAGGCGATGGAACTGGCCCGTAAGGATGTGTGTGTGTGTGTGTGTGTGTGTGT

                       [+1]                  [+1]
     -13               1.8e-13               1.8e-13
     GTGTGTGTGTGTGTGTG GTGTGTGTGTGTGTGTGTGTG GTGTGTGTGTGTGTGTGTGTG
     +++++++++++++++++ +++++++++++++++++++++ +++++++++++++++++++++
76   GTGTGTGTGTGTGTGTGTGTGTGTGTGTGTGTGTGTGTGTGTGTGTGTGTGTGTGTGTGTGTCTGGTGCTATCGC


Cre06.g295376.v5.5
  PromoterCoords:6860487 - 6861986 Strand:- GeneCoords:6859772 - 6860486 
  Trimmed if gene in upstream region
  LENGTH = 1500  COMBINED P-VALUE = 5.39e-10  E-VALUE =  9.5e-06
  DIAGRAM: 434-[-1]-1-[-1]-1-[-1]-1-[-1]-1-[-1]-1-[-1]-1-[-1]-1-[-1]-891

                                                                [-1]
                                                                1.8e-13
                                                                CACACACACACACACA
                                                                ++++++++++++++++
376  GTAACTAGCGGAGCTAGCTGCGCCGGCGGTGCCGGCGCATGGGGCAGGTCGGCTCTGGCCACACACACACACACA

           [-1]                  [-1]                  [-1]                  [-1
           1.8e-13               1.8e-13               1.8e-13               1.8
     CACAC CACACACACACACACACACAC CACACACACACACACACACAC CACACACACACACACACACAC CAC
     +++++ +++++++++++++++++++++ +++++++++++++++++++++ +++++++++++++++++++++ +++
451  CACACACACACACACACACACACACACACACACACACACACACACACACACACACACACACACACACACACACAC

     ]                  [-1]                  [-1]                  [-1]
     e-13               1.8e-13               1.8e-13               2.4e-05
     ACACACACACACACACAC CACACACACACACACACACAC CACACACACACACACACACAC CACACACACACA
     ++++++++++++++++++ +++++++++++++++++++++ +++++++++++++++++++++ ++++++++++++
526  ACACACACACACACACACACACACACACACACACACACACACACACACACACACACACACACACACACACACACA

     
     
     CACACACAC
       ++   +
601  ATCAAGTAAACCGTCGCTTTGCTGCATCGCAGACACTGTCTTTGCGCAACGTTTTCCTTGTGCTCTTTAACACAA


Cre31.g758447.v5.5
  PromoterCoords:10226 - 11725 Strand:+ GeneCoords:11726 - 13647 Trimmed if 
  gene in upstream region
  LENGTH = 1500  COMBINED P-VALUE = 5.39e-10  E-VALUE =  9.5e-06
  DIAGRAM: 641-[-1]-13-[-1]-15-[-1]-58-[-1]-5-[-1]-61-[-1]-1-[-1]-1-[-1]-537

                                              [-1]
                                              1.2e-08
                                              CACACACACACACACACACAC
                                              +++ +++ +++++++ +++++
601  CCCTGCCCCTGTACACGCAAACGCGCACGCATGCACGCAAGCACGCACGCACACACGCACACAGGTGCACACCCA

     [-1]                                [-1]
     2.4e-07                             1.7e-06
     CACACACACACACACACACAC               CACACACACACACACACACAC
     + + +++ +++++ +++++++               +++++++++ ++++ +  +++
676  CGCGCACGCACACGCACACACGCCCGCACAAGCGTGCACACACACCCACAAATGCACAAGCTCATGCTCATGTAC

                                             [-1]                      [-1]
                                             2.2e-06                   2.2e-10
                                             CACACACACACACACACACAC     CACACACAC
                                             +++++   +++++ ++ ++++     ++++ ++ +
751  GCACATACGCGTGCGCGTCAATACACACGCACCTCGTGTACACACGAGCACACGCATACACAAGCCCACATATGC

                                                                              [-
                                                                              1.
     ACACACACACAC                                                             CA
     ++++++++++++                                                             ++
826  ACACACACACACATACTGTCCTACGCGTAATGTTTTCCTTGTGCTCTTTAACACACACACACACACACATGCGCA

     1]                  [-1]                  [-1]
     8e-13               1.8e-13               1.8e-13
     CACACACACACACACACAC CACACACACACACACACACAC CACACACACACACACACACAC
     +++++++++++++++++++ +++++++++++++++++++++ +++++++++++++++++++++
901  CACACACACACACACACACACACACACACACACACACACACACACACACACACACACACACACGCCTTTGGCAGA


Cre17.g701751.v5.5
  PromoterCoords:786769 - 788268 Strand:+ GeneCoords:788269 - 791320 Trimmed if 
  gene in upstream region
  LENGTH = 1500  COMBINED P-VALUE = 5.39e-10  E-VALUE =  9.5e-06
  DIAGRAM: 328-[-1]-1-[-1]-1-[-1]-305-[-1]-519-[-1]-1-[-1]-1-[-1]-1-[-1]-1-[-1]-1-[-1]-1-[-1]-109

                                 [-1]                  [-1]                  [-1
                                 1.8e-13               1.8e-13               1.8
                                 CACACACACACACACACACAC CACACACACACACACACACAC CAC
                                 +++++++++++++++++++++ +++++++++++++++++++++ +++
301  CCCTTATGCAGCACATATGATACACATACACACACACACACACACACACACACACACACACACACACACACACAC

     ]
     e-13
     ACACACACACACACACAC
     ++++++++++++++++++
376  ACACACACACACACACACACACGCGATATGCCCATCGGTACCGCTCGGTCACCTTCTGCGACCACCTGACGGCTC

                            [-1]
                            2.4e-05
                            CACACACACACACACACACAC
                              +++++ +++++++++   +
676  CCGCCAGCCCACGGCGCACACACGTCACACGCACACACACCAGCTTGACACGCGTCTGGAAACACTGCAACCGCC

                                           [-1]                  [-1]
                                           1.8e-13               1.8e-13
                                           CACACACACACACACACACAC CACACACACACACAC
                                           +++++++++++++++++++++ +++++++++++++++
1201 GCGTCATTGGGCGGGCTTTCGTTTCGTTTATTAACACGCACACACACACACACACACACACACACACACACACAC

            [-1]                  [-1]                  [-1]                  [-
            1.8e-13               1.8e-13               1.8e-13               1.
     ACACAC CACACACACACACACACACAC CACACACACACACACACACAC CACACACACACACACACACAC CA
     ++++++ +++++++++++++++++++++ +++++++++++++++++++++ +++++++++++++++++++++ ++
1276 ACACACACACACACACACACACACACACACACACACACACACACACACACACACACACACACACACACACACACA

     1]                  [-1]
     8e-13               6.7e-09
     CACACACACACACACACAC CACACACACACACACACACAC
     +++++++++++++++++++ + + +++++++++++++++++
1351 CACACACACACACACACACACGCCCACACACACACACACACTAATCCCCCCTCGAGGTTAGAGTAGCGGGGGTTG


Cre17.g704802.v5.5
  PromoterCoords:1189796 - 1191295 Strand:- GeneCoords:1188352 - 1189795 
  Trimmed if gene in upstream region
  LENGTH = 1500  COMBINED P-VALUE = 5.39e-10  E-VALUE =  9.5e-06
  DIAGRAM: 259-[+1]-1-[+1]-1-[+1]-339-[+1]-9-[+1]-786

                                       [+1]                  [+1]
                                       1.8e-13               1.8e-13
                                       GTGTGTGTGTGTGTGTGTGTG GTGTGTGTGTGTGTGTGTG
                                       +++++++++++++++++++++ +++++++++++++++++++
226  CCCGTTCAACTCTCTGCCATGAAATGTATGGACTGTGTGTGTGTGTGTGTGTGTGTGTGTGTGTGTGTGTGTGTG

        [+1]
        1.8e-13
     TG GTGTGTGTGTGTGTGTGTGTG
     ++ +++++++++++++++++++++
301  TGTGTGTGTGTGTGTGTGTGTGTGTGTGTGTGTGTGTGTTTTAAACAAAGAATCAAACGGAACAATTCCGCCAGA

                                                                    [+1]
                                                                    4.0e-13
                                                                    GTGTGTGTGTGT
                                                                    ++++++++++++
601  GGCCTCGTCCACGGTCCATAGCCAGTCTTACGATGAGGCACGGGGCCGGAACCCCATATGTGTGTGTGTGTGTGT

                       [+1]
                       9.5e-11
     GTGTGTGTG         GTGTGTGTGTGTGTGTGTGTG
     +++++++++         ++++++++++++++++++++
676  GTATGTGTGTGTGTGTATGTGTGTGTGTGTGTGTGTGTAAATCGACAGCCTTGTTAGACATTTTTTTATGCGCAC


Cre17.g701700.v5.5
  PromoterCoords:786029 - 787528 Strand:- GeneCoords:781800 - 786028 Trimmed if 
  gene in upstream region
  LENGTH = 1500  COMBINED P-VALUE = 5.39e-10  E-VALUE =  9.5e-06
  DIAGRAM: 41-[+1]-301-[+1]-1-[+1]-1-[+1]-659-[-1]-392

                                              [+1]
                                              2.4e-05
                                              GTGTGTGTGTGTGTGTGTGTG
                                              +   +++++++++ +++++
1    CGTGGCGGGCGGCGGTTGCAGTGTTTCCAGACGCGTGTCAAGCTGGTGTGTGTGCGTGTGACGTGTGTGCGCCGT

                                                                    [+1]
                                                                    1.8e-13
                                                                    GTGTGTGTGTGT
                                                                    ++++++++++++
301  AGAGCCACCAGAGCCGTCAGGTGGTCGCAGAAGGTGACCGAGCGGTACCGATGGGCATATCGCGTGTGTGTGTGT

               [+1]                  [+1]
               1.8e-13               1.8e-13
     GTGTGTGTG GTGTGTGTGTGTGTGTGTGTG GTGTGTGTGTGTGTGTGTGTG
     +++++++++ +++++++++++++++++++++ +++++++++++++++++++++
376  GTGTGTGTGTGTGTGTGTGTGTGTGTGTGTGTGTGTGTGTGTGTGTGTGTGTGTGTGTATGTGTATCATATGTGC

                                          [-1]
                                          9.0e-05
                                          CACACACACACACACACACAC
                                          +   ++ ++ +++++++ +
1051 GCAACCGCCGGCGGGTCCCGAGTCCCGTCACCCGCAGCGGGCAGACGCACACACGCTGTCCCTGTGAGGCCCGCC


Cre17.g717850.v5.5
  PromoterCoords:2683691 - 2685190 Strand:+ GeneCoords:2685191 - 2692102 
  Trimmed if gene in upstream region
  LENGTH = 1500  COMBINED P-VALUE = 5.39e-10  E-VALUE =  9.5e-06
  DIAGRAM: 597-[-1]-1-[-1]-38-[-1]-7-[-1]-773

                                                                             [-1
                                                                             1.8
                                                                             CAC
                                                                             +++
526  CCGCGGCGCCGCGGCCTGGCCCAGGCCTCCGGTGTCAACGCTAACGCAAAGATCGTGCACACAGCTTGTAAACAC

     ]                  [-1]
     e-13               1.8e-13
     ACACACACACACACACAC CACACACACACACACACACAC
     ++++++++++++++++++ +++++++++++++++++++++
601  ACACACACACACACACACACACACACACACACACACACACACACACACACATTGCGCGGGCTTTGTTCTGTTTTT

        [-1]                        [-1]
        1.4e-07                     2.6e-10
        CACACACACACACACACACAC       CACACACACACACACACACAC
        ++++++++++++++++++          +++++++ +++++++ +++++
676  TTTAACACACACACACACACAACATATTGCACACACACGCACACACGCACACTAGTCGCCGGTGGTCGCTGGCCC


Cre17.g737300.v5.5
  PromoterCoords:5477579 - 5479078 Strand:- GeneCoords:5474453 - 5477578 
  Trimmed if gene in upstream region
  LENGTH = 1500  COMBINED P-VALUE = 5.39e-10  E-VALUE =  9.5e-06
  DIAGRAM: 239-[+1]-531-[-1]-385-[+1]-282

                   [+1]
                   2.5e-05
                   GTGTGTGTGTGTGTGTGTGTG
                   + ++    ++++++ ++++++
226  GCATCGCGAGTGTGGCGTTGCGGTGTGTCTGTGTGGTGCTATCGCCTGGCCGGGCGCCCGGAGCGTGAGGAATGC

                                              [-1]
                                              2.9e-05
                                              CACACACACACACACACACAC
                                              ++++  ++  +  ++++++++
751  ACATTCCTCCCGGGGGCTAATGTCTGGGGCGAGACCAGGGGCACAGCCAAGCCTACACACACGCAGCCGGTACCG

                                                                             [+1
                                                                             1.8
                                                                             GTG
                                                                             +++
1126 TAAGGCCATGCGGCAAGGAAGCCGAATCGTCGCGTGCTGTTGAGCGCGCCACCCAAGGCGCCACCGGCACTTGTG

     ]
     e-13
     TGTGTGTGTGTGTGTGTG
     ++++++++++++++++++
1201 TGTGTGTGTGTGTGTGTGTGTGTTGGACTTGCAGGACAAAAAGCGTCGTACATCTTCGACGCGCTTGTCCTAAGA


Cre39.g760097.v5.5
  PromoterCoords:13346 - 14845 Strand:- GeneCoords:10367 - 13345 Trimmed if 
  gene in upstream region
  LENGTH = 1500  COMBINED P-VALUE = 5.39e-10  E-VALUE =  9.5e-06
  DIAGRAM: 175-[+1]-3-[+1]-21-[+1]-38-[+1]-863-[-1]-1-[-1]-1-[-1]-1-[-1]-27-[-1]-9-[-1]-23-[-1]-7-[-1]-79

                              [+1]                    [+1]
                              1.6e-08                 4.6e-10
                              GTGTGTGTGTGTGTGTGTGTG   GTGTGTGTGTGTGTGTGTGTG
                              +++++++++++ +++ + +++   +++++++++ + +++++++++
151  TGGCCTTTCGGCCGGCGGGCTGCGCGTGTGTGTGTGCGTGGGCGTGCATGTGTGTGTGCGCGTGTGTGTGGGTGT

                     [+1]
                     1.4e-10
                     GTGTGTGTGTGTGTGTGTGTG
                     +++++++++ +++++++++++
226  GGGTGTGGGTGTGGGCGTGTGTGTGCGTGTGTGTGTGCGTGCGTGTTTAGTGCGTGCGCGTGCGTGCTTGTGCGT

     [+1]
     2.4e-06
     GTGTGTGTGTGTGTGTGTGTG
     + +++++ + +++  ++++++
301  GCGTGTGCGCGTGCCTGTGTGGGCGCTTCTGGGCCTGCTGTGTGGCTGCTGTGTCATTTTTAACGCGCGTGCCTC

                                                                [-1]
                                                                1.8e-13
                                                                CACACACACACACACA
                                                                ++++++++++++++++
1126 GGTACGGGCGTCAGCTGCACCCTAAGGGACCTCGCCAACCTGCCTGAACCCTGTCCCATCACACACACACACACA

           [-1]                  [-1]                  [-1]
           1.8e-13               1.8e-13               1.8e-13
     CACAC CACACACACACACACACACAC CACACACACACACACACACAC CACACACACACACACACACAC
     +++++ +++++++++++++++++++++ +++++++++++++++++++++ +++++++++++++++++++++
1201 CACACACACACACACACACACACACACACACACACACACACACACACACACACACACACACACACACACACACAC

                            [-1]                          [-1]
                            1.8e-13                       1.8e-13
                            CACACACACACACACACACAC         CACACACACACACACACACAC
                            +++++++++++++++++++++         +++++++++++++++++++++
1276 ATACACATACATACACACACACGCACACACACACACACACACACACACATAAACACACACACACACACACACACA

                           [-1]                        [-1]
                           1.8e-13                     1.8e-13
                           CACACACACACACACACACAC       CACACACACACACACACACAC
                           +++++++++++++++++++++       +++++++++++++++++++++
1351 CACATATACACACACACGCACGCACACACACACACACACACACACACATACACACACACACACACACACACATAC


Cre05.g243803.v5.5
  PromoterCoords:1504468 - 1505967 Strand:+ GeneCoords:1505968 - 1508269 
  Trimmed if gene in upstream region
  LENGTH = 1500  COMBINED P-VALUE = 5.39e-10  E-VALUE =  9.5e-06
  DIAGRAM: 215-[+1]-316-[+1]-192-[+1]-1-[+1]-1-[+1]-1-[+1]-35-[+1]-1-[+1]-570

                                                                      [+1]
                                                                      9.5e-05
                                                                      GTGTGTGTGT
                                                                       ++ ++ +++
151  GCAAGCCCCGTGGCTCTCTCGACTTCAGGAGCCTTGCGATTTGCCTGGGTCCGTGCGTAGTTGGCCTGGGTCTGT

     
     
     GTGTGTGTGTG
     + +++  ++
226  GCGTAGTTGGCTTGGGGATTGGCGGCGGCATTGAGCGGGGCCTGACCGGCATCGGCAAGGATAGCAAGGATTCCC

                                [+1]
                                4.1e-05
                                GTGTGTGTGTGTGTGTGTGTG
                                +++++++++ + + + + + +
526  GTATGACCATTTTCTAATCAAATCGACGTGTGTGTGAGAGAGAGAGGTTCGTACACAGGTGGATGATGCACGGCC

                    [+1]                  [+1]                  [+1]
                    1.8e-13               1.8e-13               1.8e-13
                    GTGTGTGTGTGTGTGTGTGTG GTGTGTGTGTGTGTGTGTGTG GTGTGTGTGTGTGTGT
                    +++++++++++++++++++++ +++++++++++++++++++++ ++++++++++++++++
751  TACCGGTGTGGCCTAGTGTGTGTGTGTGTGTGTGTGTGTGTGTGTGTGTGTGTGTGTGTGTGTGTGTGTGTGTGT

           [+1]                                                    [+1]
           2.0e-06                                                 1.4e-10
     GTGTG GTGTGTGTGTGTGTGTGTGTG                                   GTGTGTGTGTGTG
     +++++ +++++++++++++ + + + +                                   +++++++++++++
826  GTGTGTGTGTGTGTGTGTGGGGGGGGGGGGGGTTGTGTGGGTGTGGGTGTGTGTGTATATATGTGTGTGTGTGTG

              [+1]
              1.3e-07
     TGTGTGTG GTGTGTGTGTGTGTGTGTGTG
     ++++ +++ +++++++ ++++++++++  +
901  TGTGAGTGCGTGTGTGCGTGTGTGTGTTCGTTTGCAGTGTGCACGCACGGACAACGGTGATGATGACATGTGGAG


Cre05.g243455.v5.5
  PromoterCoords:1614818 - 1616317 Strand:- GeneCoords:1609601 - 1614817 
  Trimmed if gene in upstream region
  LENGTH = 1500  COMBINED P-VALUE = 5.39e-10  E-VALUE =  9.5e-06
  DIAGRAM: 1440-[-1]-1-[-1]-17

                    [-1]                  [-1]
                    1.8e-13               3.4e-06
                    CACACACACACACACACACAC CACACACACACACACACACAC
                    +++++++++++++++++++++ ++++++++++++++  +   +
1426 GCCTCCTGCCACAAACACACACACACACACACACACACACACACACACACAGGCCACCTGGACGGCAGCGTATTG


Cre05.g237930.v5.5
  PromoterCoords:2872700 - 2874199 Strand:- GeneCoords:2870404 - 2872699 
  Trimmed if gene in upstream region
  LENGTH = 1500  COMBINED P-VALUE = 5.39e-10  E-VALUE =  9.5e-06
  DIAGRAM: 408-[+1]-1-[+1]-11-[+1]-1-[+1]-243-[+1]-731

                                      [+1]                  [+1]
                                      1.8e-13               9.5e-11
                                      GTGTGTGTGTGTGTGTGTGTG GTGTGTGTGTGTGTGTGTGT
                                      +++++++++++++++++++++ ++++++++++++++++++++
376  GTCCTGCAGCCAAGACCTTCGTTGAAGGGCAGCGTGTGTGTGTGTGTGTGTGTGTGTGTGTGTGTGTGTGTGTGT

                 [+1]                  [+1]
                 1.8e-13               1.7e-06
     G           GTGTGTGTGTGTGTGTGTGTG GTGTGTGTGTGTGTGTGTGTG
                 +++++++++++++++++++++ +++++++++++++++  ++
451  AATGCACAGTATGTGTGTGTGTGTGTGTGTGTGTGTGTGTGTGTGTGTGCCTGAAAGGTGTGTCAGCTGGGCAGG

                                                                              [+
                                                                              2.
                                                                              GT
                                                                              +
676  GAGCCCCCCGAGCGAAGCGATCCAGGGGGGGGCGAAGCCCCCCAGGATTGCCCCTGTCCGTGCGTGCGTGCGTGC

     1]
     4e-07
     GTGTGTGTGTGTGTGTGTG
     +++ +++ +++ +++++++
751  GTGCGTGCGTGCGTGTGTGCCTGTGTCGACAAAAAGTACCATACTGGCACAAACCGCGAGTGCCACGTATTATTA


Cre05.g243354.v5.5
  PromoterCoords:1616298 - 1617797 Strand:+ GeneCoords:1617798 - 1621455 
  Trimmed if gene in upstream region
  LENGTH = 1500  COMBINED P-VALUE = 5.39e-10  E-VALUE =  9.5e-06
  DIAGRAM: 269-[+1]-1-[+1]-5-[+1]-1-[+1]-1-[+1]-1-[+1]-1-[+1]-1074

                                                 [+1]                  [+1]
                                                 1.8e-13               1.0e-10
                                                 GTGTGTGTGTGTGTGTGTGTG GTGTGTGTG
                                                 +++++++++++++++++++++ +++++++++
226  NNNNNNNNNNNNNNNNNNNNNNNNNNNNNNNNNNNNNNNNNNNTGTGTGTGTGTGTGTGTGTGTGTGTGTGTGTG

                      [+1]                  [+1]                  [+1]
                      1.8e-13               1.8e-13               1.8e-13
     TGTGTGTGTGTG     GTGTGTGTGTGTGTGTGTGTG GTGTGTGTGTGTGTGTGTGTG GTGTGTGTGTGTGT
     + ++++++++++     +++++++++++++++++++++ +++++++++++++++++++++ ++++++++++++++
301  TATGTGTGTGTGTGTATGTGTGTGTGTGTGTGTGTGTGTGTGTGTGTGTGTGTGTGTGTGTGTGTGTGTGTGTGT

             [+1]                  [+1]
             1.8e-13               1.8e-13
     GTGTGTG GTGTGTGTGTGTGTGTGTGTG GTGTGTGTGTGTGTGTGTGTG
     +++++++ +++++++++++++++++++++ +++++++++++++++++++++
376  GTGTGTGTGTGTGTGTGTGTGTGTGTGTGTGTGTGTGTGTGTGTGTGTGTGTTCTGCTGAGTGTGCCTGTAGTGT


Cre05.g235228.v5.5
  PromoterCoords:2432794 - 2434293 Strand:+ GeneCoords:2434294 - 2436415 
  Trimmed if gene in upstream region
  LENGTH = 1500  COMBINED P-VALUE = 5.39e-10  E-VALUE =  9.5e-06
  DIAGRAM: 533-[-1]-71-[-1]-5-[-1]-23-[-1]-11-[-1]-8-[-1]-5-[-1]-35-[-1]-13-[-1]-1-[-1]-1-[-1]-1-[-1]-541

             [-1]
             7.7e-06
             CACACACACACACACACACAC
             + +++++ + +++ + ++++
526  AAACAACAAGCACACGCCCACGCCCACAGCCTTGCCCTTGCTCACACCCTTGCACTTGCCCCTGCCCCTGTACAC

                              [-1]                      [-1]
                              2.7e-07                   3.1e-07
                              CACACACACACACACACACAC     CACACACACACACACACACAC
                              +++ +++ +++ +++ +++++     +++++ +++ + +++ +++++
601  GCAAACGCGCACGCATGCACGCAAGCACGCATGCACGCACGCACACAGGTGCACACCCACGCGCACGCACACGCA

                         [-1]                            [-1]
                         1.7e-06                         2.7e-05
                         CACACACACACACACACACAC           CACACACACACACACACACAC
                         +++++++++ ++++ +  +++           +++  ++ ++++ ++ + +++
676  CACGCGCCCGCACAAGCGTGCACACACACCCACAAATGCACAAGCTCATGCTCACGTACGCACATACGCGCACCT

           [-1]                      [-1]
           2.2e-06                   2.2e-10
           CACACACACACACACACACAC     CACACACACACACACACACAC
           +++++   +++++ ++ ++++     ++++ ++ +++++++++++++
751  CGTGTACACACGAGCACACGCATACACAAGCCCACATATGCACACACACACACTGTCCTACACGTAATGTTTTCC

                  [-1]                              [-1]                  [-1]
                  1.8e-13                           1.8e-13               1.8e-1
                  CACACACACACACACACACAC             CACACACACACACACACACAC CACACA
                  +++++++++++++++++++++             +++++++++++++++++++++ ++++++
826  TTGTGCTCTTTAACACACACACACACACACACACACACACACATGCGCACACACACACACACACACACACACACA

                     [-1]                  [-1]
     3               1.8e-13               1.8e-13
     CACACACACACACAC CACACACACACACACACACAC CACACACACACACACACACAC
     +++++++++++++++ +++++++++++++++++++++ +++++++++++++++++++++
901  CACACACACACACACACACACACACACACACACACACACACACACACACACACACACACACACACACACACACGC


Cre05.g234600.v5.5
  PromoterCoords:2079786 - 2081285 Strand:- GeneCoords:2067760 - 2079785 
  Trimmed if gene in upstream region
  LENGTH = 1500  COMBINED P-VALUE = 5.39e-10  E-VALUE =  9.5e-06
  DIAGRAM: 258-[-1]-1-[-1]-1-[-1]-3-[-1]-380-[-1]-60-[+1]-390-[+1]-53-[-1]-87-[+1]-78

                                      [-1]                  [-1]
                                      1.8e-13               1.8e-13
                                      CACACACACACACACACACAC CACACACACACACACACACA
                                      +++++++++++++++++++++ ++++++++++++++++++++
226  CATCTTGCGCTCCCCTCCCTCCCTCCCACTCCGCACACACACACACACACACACACACACACACACACACACACA

       [-1]                    [-1]
       1.8e-13                 8.8e-05
     C CACACACACACACACACACAC   CACACACACACACACACACAC
     + +++++++++++++++++++++   +++++ + + ++++   ++
301  CACACACACACACACACACACACACACACACTCTCTCACAGGTACGGGCCGTGATCAAGGTGTTCAACGACAACG

                                                         [-1]
                                                         3.3e-05
                                                         CACACACACACACACACACAC
                                                         ++++ ++ ++ + + + +++
676  CGCAGGCGAAAGGCAGATTGTATGGCTGGCCAACCTAACGAGCATACGAACACACAGATGCATATAGAAACAAAG

                                                               [+1]
                                                               2.0e-07
                                                               GTGTGTGTGTGTGTGTG
                                                               +++++++ +++++ ++
751  AAACACCCGCTTAGGCCTGCGCATCCGAATTCATTTGCGTGTGGGTGCCTTGGTGGTGGTGTGTGCGTGTGCGTC

     
     
     TGTG
      +++
826  CGTGCGTGTGGTTGCAATCAAATCGTGCGTGATGCCACGAAGACGGACTCTTGTGTGCGGGACTTGCATTTCGCA

                        [+1]
                        1.4e-05
                        GTGTGTGTGTGTGTGTGTGTG
                          + + +++++ +++ +++ +
1201 GCGTGTGTGGTGGTGGGTACAGGGGGTGTGCGTGCGTGCGGTTGCCTGCGGTTGCCCACGGTTGCCCACGGCTTT

                       [-1]
                       1.7e-05
                       CACACACACACACACACACAC
                       +++++ +++++++     +
1276 AACCACAATTCCGCCAAACACACTTACACACTGGTCCTTGCGGCCTTGAGCCACTTTGAAGCCGACCGAAACCGC

                                                        [+1]
                                                        9.9e-06
                                                        GTGTGTGTGTGTGTGTGTGTG
                                                          +++++  +  + +   +++
1351 ACGCGACTTCAGCTGGGGTCACAGGTCACGAGGTGTGGCCGCAGTCGCCAGCAGTGTGATTTCGCGAAGGTTGCG


Cre05.g241750.v5.5
  PromoterCoords:1858185 - 1859684 Strand:+ GeneCoords:1859685 - 1864380 
  Trimmed if gene in upstream region
  LENGTH = 1500  COMBINED P-VALUE = 5.39e-10  E-VALUE =  9.5e-06
  DIAGRAM: 581-[+1]-898

                                                             [+1]
                                                             1.8e-13
                                                             GTGTGTGTGTGTGTGTGTG
                                                             +++++++++++++++++++
526  CCTGCTTGCAGGTGCGCTGCGCCGCTGCGACGCTGCCTCACGAGTGTGGCGTTGCGGTGTGTGTGTGTGTGTGTG

     
     
     TG
     ++
601  TGTTTCTGGTGCTACCGTATCGCCTGGCCGGGCACCCGGAATGAGAGGAATGCGCTTCAGCAGCTCCCAGCAACT


Cre05.g234636.v5.5
  PromoterCoords:2090426 - 2091925 Strand:- GeneCoords:2086560 - 2090425 
  Trimmed if gene in upstream region
  LENGTH = 1500  COMBINED P-VALUE = 5.39e-10  E-VALUE =  9.5e-06
  DIAGRAM: 828-[+1]-1-[+1]-1-[+1]-7-[+1]-3-[+1]-1-[+1]-1-[+1]-57-[+1]-1-[+1]-1-[+1]-1-[+1]-1-[+1]-1-[+1]-9-[+1]-293

        [+1]                  [+1]                  [+1]
        1.8e-13               1.8e-13               1.8e-13
        GTGTGTGTGTGTGTGTGTGTG GTGTGTGTGTGTGTGTGTGTG GTGTGTGTGTGTGTGTGTGTG
        +++++++++++++++++++++ +++++++++++++++++++++ +++++++++++++++++++++
826  TCTGTGTGTGTGTGTGTGTGTGTGTGTGTGTGTGTGTGTGTGTGTGTGTGTGTGTGTGTGTGTGTGTGTGTGTGT

     [+1]                    [+1]                  [+1]                  [+1]
     9.0e-11                 1.8e-13               1.8e-13               1.8e-13
     GTGTGTGTGTGTGTGTGTGTG   GTGTGTGTGTGTGTGTGTGTG GTGTGTGTGTGTGTGTGTGTG GTGTGTG
     ++++++++++++++ ++++++   +++++++++++++++++++++ +++++++++++++++++++++ +++++++
901  GTGTGTGTGTGTGTCTGTGTGTGCGTGTGTGTGTGTGTGTGTGTGTGTGTGTGTGTGTGTGTGTGTGTGTGTGTG

                                                                            [+1]
                                                                            1.8e
     TGTGTGTGTGTGTG                                                         GTGT
     ++++++++++++++                                                         ++++
976  TGTGTGTGTGTGTGTGTGTGTGTGCGTGTGCGTGTGCGTGTGTGTGCGTGTGCGTGTGTGTGTGTGTGTGCGTGT

                       [+1]                  [+1]                  [+1]
     -13               1.8e-13               1.8e-13               1.8e-13
     GTGTGTGTGTGTGTGTG GTGTGTGTGTGTGTGTGTGTG GTGTGTGTGTGTGTGTGTGTG GTGTGTGTGTGTG
     +++++++++++++++++ +++++++++++++++++++++ +++++++++++++++++++++ +++++++++++++
1051 GTGTGTGTGTGTGTGTGTGTGTGTGTGTGTGTGTGTGTGTGTGTGTGTGTGTGTGTGTGTGTGTGTGTGTGTGTG

              [+1]                  [+1]                          [+1]
              1.8e-13               1.8e-13                       9.5e-11
     TGTGTGTG GTGTGTGTGTGTGTGTGTGTG GTGTGTGTGTGTGTGTGTGTG         GTGTGTGTGTGTGT
     ++++++++ +++++++++++++++++++++ +++++++++++++++++++++         ++++++++++++++
1126 TGTGTGTGTGTGTGTGTGTGTGTGTGTGTGTGTGTGTGTGTGTGTGTGTGTGTGCGTGTGCGTGTGTGTGTGTGT

     
     
     GTGTGTG
     ++++++
1201 GTGTGTCATGGCGTGTCACGGGAAAACAGAGCAGGTCCAGGCCGCCCAGCTTTCTCTTGTATACCTGTCTCCCAC


Cre05.g243601.v5.5
  PromoterCoords:1527838 - 1529337 Strand:- GeneCoords:1524872 - 1527837 
  Trimmed if gene in upstream region
  LENGTH = 1500  COMBINED P-VALUE = 5.39e-10  E-VALUE =  9.5e-06
  DIAGRAM: 1-[-1]-1-[-1]-663-[-1]-1-[-1]-15-[-1]-1-[-1]-40-[-1]-1-[-1]-1-[-1]-1-[-1]-565

      [-1]                  [-1]
      1.8e-13               1.8e-13
      CACACACACACACACACACAC CACACACACACACACACACAC
      +++++++++++++++++++++ +++++++++++++++++++++
1    ACACACACACACACACACACACACACACACACACACACACACACNNNNNNNNNNNNNNNNNNNNNNNNNNNNNNN

                                     [-1]                  [-1]
                                     1.8e-13               1.8e-13
                                     CACACACACACACACACACAC CACACACACACACACACACAC
                                     +++++++++++++++++++++ +++++++++++++++++++++
676  NNNNNNNNNNNNNNNNNNNNNNNNNNNNNNNACACACACACACACACACACACACACACACACACACACACACAC

                    [-1]                  [-1]
                    1.8e-13               1.5e-07
                    CACACACACACACACACACAC CACACACACACACACACACAC
                    +++++++++++++++++++++ +++++++++++++++ + + +
751  ACACACACACACACGCACACACACACACACACACACACACACACACACACACGCGCGCGTGTATGGCGGAATTTT

                            [-1]                  [-1]                  [-1]
                            1.8e-13               1.8e-13               1.8e-13
                            CACACACACACACACACACAC CACACACACACACACACACAC CACACACA
                            +++++++++++++++++++++ +++++++++++++++++++++ ++++++++
826  GTTCCGTTTGATTCTTTGTTTAACACACACACACACACACACACACACACACACACACACACACACACACACACA

                   [-1]
                   1.8e-13
     CACACACACACAC CACACACACACACACACACAC
     +++++++++++++ +++++++++++++++++++++
901  CACACACACACACACACACACACACACACACACACACACACACACGCGCGCCTTTGGCAGAAGGTACGCTGGGAA


Cre05.g233050.v5.5
  PromoterCoords:376513 - 378012 Strand:- GeneCoords:374447 - 376512 Trimmed if 
  gene in upstream region
  LENGTH = 1500  COMBINED P-VALUE = 5.39e-10  E-VALUE =  9.5e-06
  DIAGRAM: 522-[-1]-1-[-1]-1-[-1]-1-[-1]-891

                                                                             [-1
                                                                             1.8
                                                                             CAC
                                                                             +++
451  CAGCCGCCACCACTGCGGCGAGAAGCTGTATTGGGTGCGGGTGCCGGGTGCCATTACACACACACACATATACAC

     ]                  [-1]                  [-1]                  [-1]
     e-13               1.8e-13               1.8e-13               1.8e-13
     ACACACACACACACACAC CACACACACACACACACACAC CACACACACACACACACACAC CACACACACACA
     ++++++++++++++++++ +++++++++++++++++++++ +++++++++++++++++++++ ++++++++++++
526  ACACACACACACACACACACACACACACACACACACACACACACACACACACACACACACACACACACACACACA

     
     
     CACACACAC
     +++++++++
601  CACACACACACACACATGCGGCGGTCCGGTTCCAGGGACGTGTAGATACTAGAAGGACAATGGCGGCGGCGAACA


Cre15.g641500.v5.5
  PromoterCoords:1231100 - 1232599 Strand:+ GeneCoords:1232600 - 1235561 
  Trimmed if gene in upstream region
  LENGTH = 1500  COMBINED P-VALUE = 5.39e-10  E-VALUE =  9.5e-06
  DIAGRAM: 444-[+1]-1-[+1]-1-[+1]-1-[+1]-1-[+1]-1-[+1]-925

                                                                          [+1]
                                                                          1.8e-1
                                                                          GTGTGT
                                                                          ++++++
376  TGGCCGAGGGCAGGGCAGGGGCTGGGTGAGGGCGAGGGTGATGGTGAGGGATGGGTGAGTTCGGGGGAGGTGTGT

                     [+1]                  [+1]                  [+1]
     3               1.8e-13               1.8e-13               1.8e-13
     GTGTGTGTGTGTGTG GTGTGTGTGTGTGTGTGTGTG GTGTGTGTGTGTGTGTGTGTG GTGTGTGTGTGTGTG
     +++++++++++++++ +++++++++++++++++++++ +++++++++++++++++++++ +++++++++++++++
451  GTGTGTGTGTGTGTGTGTGTGTGTGTGTGTGTGTGTGTGTGTGTGTGTGTGTGTGTGTGTGTGTGTGTGTGTGTG

            [+1]                  [+1]
            1.8e-13               1.6e-11
     TGTGTG GTGTGTGTGTGTGTGTGTGTG GTGTGTGTGTGTGTGTGTGTG
     ++++++ +++++++++++++++++++++ ++++++++++++++++++++
526  TGTGTGTGTGTGTGTGTGTGTGTGTGTGTGTGTGTGTGTGTGTGTGTGTNNNNNNNNNNNNNNNNNNNNNNNNNN


Cre15.g642050.v5.5
  PromoterCoords:1362201 - 1363700 Strand:- GeneCoords:1354585 - 1362200 
  Trimmed if gene in upstream region
  LENGTH = 1500  COMBINED P-VALUE = 5.39e-10  E-VALUE =  9.5e-06
  DIAGRAM: 1233-[-1]-1-[-1]-1-[-1]-13-[-1]-1-[-1]-1-[-1]-1-[-1]-102

                                      [-1]                  [-1]
                                      1.8e-13               1.8e-13
                                      CACACACACACACACACACAC CACACACACACACACACACA
                                      +++++++++++++++++++++ ++++++++++++++++++++
1201 NNNNNNNNNNNNNNNNNNNNNNNNNNNNNNNNNCACACACACACACACACACACACACACACACACACACACACA

       [-1]                              [-1]                  [-1]
       1.4e-10                           1.8e-13               1.8e-13
     C CACACACACACACACACACAC             CACACACACACACACACACAC CACACACACACACACAC
     + +++++++++++++++++ +++             +++++++++++++++++++++ +++++++++++++++++
1276 CACACACACACACACACACGCACGCACGCACACACGCACACACACACACACACACACACACACACACACACACAC

          [-1]                  [-1]
          1.8e-13               1.3e-07
     ACAC CACACACACACACACACACAC CACACACACACACACACACAC
     ++++ +++++++++++++++++++++ +++++++++++++ ++++  +
1351 ACACACACACACACACACACACACACACACACACACACACGCACAGGCCTGCATCGCGCGCGTGCGGGCCGCCGG


Cre15.g643387.v5.5
  PromoterCoords:1839258 - 1840757 Strand:+ GeneCoords:1840758 - 1842529 
  Trimmed if gene in upstream region
  LENGTH = 1500  COMBINED P-VALUE = 5.39e-10  E-VALUE =  9.5e-06
  DIAGRAM: 193-[-1]-63-[+1]-369-[+1]-247-[+1]-544

                                                [-1]
                                                2.9e-05
                                                CACACACACACACACACACAC
                                                +++   + +++ +++++ +++
151  GTCACAGATGTCGCCGCCCTTACCGCGCTTCCCCTCATGCATTCACCTGCGCACCCACACCCACTCCACTCCGAC

                                                         [+1]
                                                         1.1e-05
                                                         GTGTGTGTGTGTGTGTGTGTG
                                                         +++ +   +++++ +  ++++
226  GCAGCTGGGCGGCCACTGCATCCACCCACCCCAGCTTCACCGCCCACACGTGGTGAGCCAGTGTGCAGTTGTGCG

                                                                        [+1]
                                                                        3.9e-05
                                                                        GTGTGTGT
                                                                         +++++ +
601  CCCCACCAGCATCAATGACAGGCGAGTTGCCCTGACCTAAACACGCCCGCCCATCAAGCCCACACGTCTGTGTTT

     
     
     GTGTGTGTGTGTG
       +++  +++ ++
676  CCGTGCTTGTCTTGCACCTCCGGTTATCCTACTGTGCCCTCGCTGCTGCTACTCCTATGCTCCTGTCGCACGCCA

                                        [+1]
                                        1.8e-13
                                        GTGTGTGTGTGTGTGTGTGTG
                                        +++++++++++++++++++++
901  AGGAGCAAGACATCACACAGCCGCGTGCTTTCCTTGTGTGTGTGTGTGTGTGTGTGTGTGTGTGTTGCTCTGACA


Cre02.g103426.v5.5
  PromoterCoords:4899837 - 4901336 Strand:- GeneCoords:4897007 - 4899836 
  Trimmed if gene in upstream region
  LENGTH = 1500  COMBINED P-VALUE = 5.39e-10  E-VALUE =  9.5e-06
  DIAGRAM: 414-[-1]-777-[+1]-1-[+1]-12-[+1]-34-[+1]-18-[+1]-1-[+1]-96

                                            [-1]
                                            2.8e-05
                                            CACACACACACACACACACAC
                                            +++++++   ++  ++++ ++
376  CGCCCATCTAAGCGCTCCGCCCAATAGCACAAGCACTAGCACACATTAGCATGCACATACTAAAGTATTTGCAGA

                 [+1]                  [+1]                             [+1]
                 1.8e-13               2.7e-06                          1.8e-13
                 GTGTGTGTGTGTGTGTGTGTG GTGTGTGTGTGTGTGTGTGTG            GTGTGTGT
                 +++++++++++++++++++++ ++++++++++++++    + +            ++++++++
1201 GGTTGATCGGTTGTGTGTGTGTGTGTGTGTGTGTGTGTGTGTGTGTGTTAAAGAGCACAAGGAAAACGTGTGTGT

                                                    [+1]
                                                    1.4e-10
     GTGTGTGTGTGTG                                  GTGTGTGTGTGTGTGTGTGTG
     +++++++++++++                                  +++++++++++++++ +++++
1276 GTGTGTGTGTGTGTGTCAATAAACGAAACGAAAGCCCGCCCAGACGTGTGTGTGTGTGTGTACGTGTGTACGTGT

                [+1]                  [+1]
                1.8e-13               8.2e-09
                GTGTGTGTGTGTGTGTGTGTG GTGTGTGTGTGTGTGTGTGTG
                +++++++++++++++++++++ +++++++++++++++++ + +
1351 GTGGGATGCAGGTGTGTGTGTGTGTGTGTGTGTGTGTGTGTGTGTGTGTGCGGTAGAGAGCGTACGGGAAGTGAG


Cre02.g142947.v5.5
  PromoterCoords:8981785 - 8983284 Strand:- GeneCoords:8978289 - 8981784 
  Trimmed if gene in upstream region
  LENGTH = 1500  COMBINED P-VALUE = 5.39e-10  E-VALUE =  9.5e-06
  DIAGRAM: 556-[-1]-5-[-1]-23-[-1]-84-[-1]-7-[-1]-35-[-1]-5-[-1]-7-[-1]-1-[-1]-1-[-1]-1-[-1]-544

                                    [-1]                      [-1]
                                    2.7e-07                   3.1e-07
                                    CACACACACACACACACACAC     CACACACACACACACACA
                                    +++ +++ +++ +++ +++++     +++++ +++ + +++ ++
526  GTACACGCAAACGCGCACGCATGCACGCAAGCACGCATGCACGCACGCACACAGGTGCACACCCACGCGCACGCA

                               [-1]
                               1.7e-06
     CAC                       CACACACACACACACACACAC
     +++                       +++++++++ ++++ +  +++
601  CACGCCCACGCGCCCGCACAAGCGTGCACACACACCCACAAATGCACAAGCTCATGCTCATGTACGCACATACGC

                                                             [-1]
                                                             4.4e-07
                                                             CACACACACACACACACAC
                                                             +++++++   +++++ ++
676  GTGCGCGTCAATACACACGCACCTCGTGTACACACGAGCACACGCATACACAAGCCCACACACGAGCACACGCAT

              [-1]                                                    [-1]
              4.9e-09                                                 1.8e-13
     AC       CACACACACACACACACACAC                                   CACACACACA
     ++       ++++ +++++++++++++ ++                                   ++++++++++
751  ACACAAGCCCACATACACACACACACATACTGTCCTACGCGTAATGTTTTCCTTGTGCTCTTTAACACACACACA

                     [-1]                        [-1]                  [-1]
                     1.2e-09                     1.8e-13               1.8e-13
     CACACACACAC     CACACACACACACACACACAC       CACACACACACACACACACAC CACACACAC
     +++++++++++     +++++++ + + +++++++++       +++++++++++++++++++++ +++++++++
826  CACACACACACACACACACACATGCGCCCACACACACATGCGCCCACACACACACACACACACACACACACACAC

                  [-1]                  [-1]
                  1.8e-13               1.8e-13
     ACACACACACAC CACACACACACACACACACAC CACACACACACACACACACAC
     ++++++++++++ +++++++++++++++++++++ +++++++++++++++++++++
901  ACACACACACACACACACACACACACACACACACACACACACACACACACACACACACACACACACACGCCTTTG


Cre02.g102050.v5.5
  PromoterCoords:4727989 - 4729488 Strand:- GeneCoords:4721683 - 4727988 
  Trimmed if gene in upstream region
  LENGTH = 1500  COMBINED P-VALUE = 5.39e-10  E-VALUE =  9.5e-06
  DIAGRAM: 90-[+1]-764-[-1]-1-[-1]-112-[-1]-449

                    [+1]
                    1.8e-13
                    GTGTGTGTGTGTGTGTGTGTG
                    +++++++++++++++++++++
76   CCCCTTCCCGGGGGCGTGTGTGTGTGTGTGTGTGTGTGGGGGGGGGGTTGTAGATACCAGCCCAAACGAAACCGA

                                                       [-1]                  [-1
                                                       1.8e-13               2.7
                                                       CACACACACACACACACACAC CAC
                                                       +++++++++++++++++++++ +++
826  TCCCCCCGCGACTGTTTCCTTACGGGATTGGTTTAATGTTAACACCCCCCCACACACACACACACACACACACAC

     ]
     e-06
     ACACACACACACACACAC
     ++++ ++++ ++++   +
901  ACATGCACATACACCAGCTAGCCAGCAGGAAACACCTTAGCTCCACAATAATGGCATACCAAAGAAACTGTCATA

                                                            [-1]
                                                            3.5e-06
                                                            CACACACACACACACACACA
                                                            +++ +++ +++ +++ +++
976  TGCGGGCCTAGCTCTCAGCGTGTCTGACTGGTGCTGCATTATGCACGCGCGCGCGCACGCATGCACGCACGCACG

     
     
     C
     +
1051 CACGCAACCTCGCTCGTTCGCGCGCCAAGTTGCAAAAAGAGCAGCCTCACACCTAGCTACCAGCTCAGACCTGCA


Cre02.g141446.v5.5
  PromoterCoords:8354212 - 8355711 Strand:+ GeneCoords:8355712 - 8358793 
  Trimmed if gene in upstream region
  LENGTH = 1500  COMBINED P-VALUE = 5.39e-10  E-VALUE =  9.5e-06
  DIAGRAM: 40-[+1]-224-[+1]-7-[+1]-9-[+1]-33-[+1]-1-[+1]-1-[+1]-1-[+1]-1-[+1]-1-[+1]-23-[+1]-20-[+1]-887

                                             [+1]
                                             3.9e-05
                                             GTGTGTGTGTGTGTGTGTGTG
                                             +++  ++++  ++ +  ++++
1    GGGTAGAGGGGGGTGGAGGATGTTAGTGACCAGTTGTGACGTGGTTGTGACTGCGACTGTGATGCGACTGTGATG

                                                                 [+1]
                                                                 9.3e-09
                                                                 GTGTGTGTGTGTGTG
                                                                 +++++++ ++++++
226  TGGTCGGTAACATGTGGTGCAGTGGGCTCGAAGTAGTTTCGAAGTGTCATGTGTCTGAGTGTGTGTGAGTGTGTC

                  [+1]                          [+1]
                  1.2e-08                       9.3e-09
     TGTGTG       GTGTGTGTGTGTGTGTGTGTG         GTGTGTGTGTGTGTGTGTGTG
     ++ +++       +++++  +++++ ++++++++         ++++ ++++ +++ +++++++
301  TGAGTGTGTGTGCGTGTGCCTGTGTATGTGTGTGCCACGCACTGTGTATGTGCGTGCGTGTGTGCATATGTACGT

                           [+1]                  [+1]                  [+1]
                           1.8e-13               1.8e-13               1.8e-13
                           GTGTGTGTGTGTGTGTGTGTG GTGTGTGTGTGTGTGTGTGTG GTGTGTGTG
                           +++++++++++++++++++++ +++++++++++++++++++++ +++++++++
376  GTGTGTGTGCGTATGTGCGTATGTGTGTGTGTGTGTGTGTGTGTGTGTGTGTGTGTGTGTGTGTGTGTGTGTGTG

                  [+1]                  [+1]                  [+1]
                  1.8e-13               8.6e-09               3.2e-07
     TGTGTGTGTGTG GTGTGTGTGTGTGTGTGTGTG GTGTGTGTGTGTGTGTGTGTG GTGTGTGTGTGTGTGTGT
     ++++++++++++ +++++++++++++++++++++ +++++++ +++++ ++ ++++ ++ ++++++++  +++++
451  TGTGTGTGTGTGTGTGTGTGTGTGTGTGTGTGTGTGTGTGTGCGTGTGCGTATGTGCGTATGTGTGTGCATGTGT

                               [+1]                                     [+1]
                               1.8e-13                                  1.1e-08
     GTG                       GTGTGTGTGTGTGTGTGTGTG                    GTGTGTGT
     + +                       +++++++++++++++++++++                    ++ +++++
526  GCTTAGTGTGCTTAATGCGTATGTGCGTGTGTGTGTGTGTGTGTGTGTGTGTATGTGTGCTTAATGCGTATGTGT

     
     
     GTGTGTGTGTGTG
     +++ ++++++++
601  GTGCGTATGTGTAACGCGGGTACTTCCCGTTCCTGACAACTTCGAAGGGCCTTTTCCCGTCGTTACAATTGGTAT


Cre02.g142166.v5.5
  PromoterCoords:8690039 - 8691538 Strand:- GeneCoords:8673843 - 8690038 
  Trimmed if gene in upstream region
  LENGTH = 1500  COMBINED P-VALUE = 5.39e-10  E-VALUE =  9.5e-06
  DIAGRAM: 133-[+1]-1-[+1]-1-[+1]-1-[+1]-1-[+1]-832-[+1]-405

                                                               [+1]
                                                               1.8e-13
                                                               GTGTGTGTGTGTGTGTG
                                                               +++++++++++++++++
76   TCCGCCCGCCGCGTGGCCACATCGTCCAGCTGCATGGATGTGGCCATGCGGACGGACGGTGTGTGTGTGTGTGTG

          [+1]                  [+1]                  [+1]                  [+1]
          1.8e-13               1.8e-13               1.8e-13               3.5e
     TGTG GTGTGTGTGTGTGTGTGTGTG GTGTGTGTGTGTGTGTGTGTG GTGTGTGTGTGTGTGTGTGTG GTGT
     ++++ +++++++++++++++++++++ +++++++++++++++++++++ +++++++++++++++++++++ ++++
151  TGTGTGTGTGTGTGTGTGTGTGTGTGTGTGTGTGTGTGTGTGTGTGTGTGTGTGTGTGTGTGTGTGTGTGTGTGT

     
     -05
     GTGTGTGTGTGTGTGTG
     +++++  ++    ++ +
226  GTGTGATTGCCCTTGCGCGGTCTGTACCGTATGTGTCCAAACCCCAATCCCCGCCTGCTGCGGTTGCCTCTGGTG

                             [+1]
                             2.5e-05
                             GTGTGTGTGTGTGTGTGTGTG
                             + ++    ++++++ ++++++
1051 ATGCGGCTCTGCCTCGCGAGTGTGGCGTTGCGGTGTGTCTGTGTGGTGCTATCGCTTGGCCGGGCGCCCGGAGCG


Cre02.g075400.v5.5
  PromoterCoords:320190 - 321689 Strand:- GeneCoords:316276 - 320189 Trimmed if 
  gene in upstream region
  LENGTH = 1500  COMBINED P-VALUE = 5.39e-10  E-VALUE =  9.5e-06
  DIAGRAM: 404-[-1]-1-[-1]-1-[-1]-1031

                                  [-1]                  [-1]                  [-
                                  1.8e-13               1.8e-13               1.
                                  CACACACACACACACACACAC CACACACACACACACACACAC CA
                                  +++++++++++++++++++++ +++++++++++++++++++++ ++
376  ACCTTCGGCCTCGTCCATACCTCGTCCTGCACACACACACACACACACACACACACACACACACACACACACACA

     1]
     8e-13
     CACACACACACACACACAC
     +++++++++++++++++++
451  CACACACACACACACACACACCTCCCCCGAACTCACCCATCCCTCACCATCACCCTCGGCCTCACCCAGCCCCTG


Cre02.g141506.v5.5
  PromoterCoords:8376556 - 8378055 Strand:+ GeneCoords:8378056 - 8385587 
  Trimmed if gene in upstream region
  LENGTH = 1500  COMBINED P-VALUE = 5.39e-10  E-VALUE =  9.5e-06
  DIAGRAM: 1397-[+1]-1-[+1]-60

                                                    [+1]                  [+1]
                                                    1.8e-13               1.8e-1
                                                    GTGTGTGTGTGTGTGTGTGTG GTGTGT
                                                    +++++++++++++++++++++ ++++++
1351 NNNNNNNNNNNNNNNNNNNNNNNNNNNNNNNNNNNNNNNNNNNNNNTGTGTGTGTGTGTGTGTGTGTGTGTGTGT

     
     3
     GTGTGTGTGTGTGTG
     +++++++++++++++
1426 GTGTGTGTGTGTGTGTGTGTGTGCAATACGCAGAAGGTCTGTTCCCGCCTCGGGGACTGTGTTCGATTTTATACC


Cre02.g142687.v5.5
  PromoterCoords:8905119 - 8906618 Strand:+ GeneCoords:8906619 - 8908423 
  Trimmed if gene in upstream region
  LENGTH = 1500  COMBINED P-VALUE = 5.39e-10  E-VALUE =  9.5e-06
  DIAGRAM: 702-[+1]-110-[+1]-27-[+1]-140-[-1]-437

                                [+1]
                                4.1e-05
                                GTGTGTGTGTGTGTGTGTGTG
                                +++++++ + +   +++ +++
676  GAAGCTTGGGGCGTGGGGATATTGGTCGTGTGTGCGCGCCAGTGCGTTGGTATGGAAGAGCATTAGAGCAAGCTC

             [+1]                                            [+1]
             1.8e-13                                         5.1e-07
             GTGTGTGTGTGTGTGTGTGTG                           GTGTGTGTGTGTGTGTGTG
             +++++++++++++++++++++                            ++++  ++++++++++++
826  GTGTGTTTGTGTGTGTGTGTGTGTGTGTGTGGCTGTGGCTGTGGCTGTGGCTGTGGCTGTGGCTGTGTGTGTGTG

     
     
     TG
     
901  GACTGGCGGCACGCCTGCCTGCCTGCCTGCCTGCCTGCCTGCCTGCCTGCCGTGGACAGGGGAGGGGGCACTCGG

                                                                        [-1]
                                                                        4.8e-05
                                                                        CACACACA
                                                                        ++++ ++
976  ATTTGGGGCGTTGTGTGCGCCCCATGACTAATGCCTCATGGCACCATGGTGTGCCGGATGTGCCCTGCACAAACC

     
     
     CACACACACACAC
       +   +++++++
1051 AGCCATCACACACTGTCCTGCGTGCATGGGTCGTGCTCCTTAACCAACCATCATCACACCAGCCACCACACCACC


Cre02.g134124.v5.5
  PromoterCoords:6971732 - 6973231 Strand:- GeneCoords:6969276 - 6971731 
  Trimmed if gene in upstream region
  LENGTH = 1500  COMBINED P-VALUE = 5.39e-10  E-VALUE =  9.5e-06
  DIAGRAM: 1040-[-1]-1-[-1]-1-[-1]-1-[-1]-1-[-1]-1-[-1]-1-[-1]-1-[-1]-285

                                                                      [-1]
                                                                      1.8e-13
                                                                      CACACACACA
                                                                      ++++++++++
976  NNNNNNNNNNNNNNNNNNNNNNNNNNNNNNNNNNNNNNNNNNNNNNNNNNNNNNNNNNNNNNNNACACACACACA

                 [-1]                  [-1]                  [-1]
                 1.8e-13               1.8e-13               1.8e-13
     CACACACACAC CACACACACACACACACACAC CACACACACACACACACACAC CACACACACACACACACAC
     +++++++++++ +++++++++++++++++++++ +++++++++++++++++++++ +++++++++++++++++++
1051 CACACACACACACACACACACACACACACACACACACACACACACACACACACACACACACACACACACACACAC

        [-1]                  [-1]                  [-1]                  [-1]
        1.8e-13               1.8e-13               1.8e-13               5.2e-0
     AC CACACACACACACACACACAC CACACACACACACACACACAC CACACACACACACACACACAC CACACA
     ++ +++++++++++++++++++++ +++++++++++++++++++++ +++++++++++++++++++++ ++++++
1126 ACACACACACACACACACACACACACACACACACACACACACACACACACACACACACACACACACACACACACA

     
     9
     CACACACACACACAC
     +++++++++++++
1201 CACACACACACACGAGGATACAGAGCGCACGGTCTCAGCGCTGGGGTGGCTGCCGCCGGTGCAAGTACTGACTGA


Cre02.g098550.v5.5
  PromoterCoords:4196636 - 4198135 Strand:- GeneCoords:4189140 - 4196635 
  Trimmed if gene in upstream region
  LENGTH = 1500  COMBINED P-VALUE = 5.39e-10  E-VALUE =  9.5e-06
  DIAGRAM: 11-[+1]-1-[+1]-1-[+1]-53-[+1]-1-[+1]-1328

                [+1]                  [+1]                  [+1]
                1.8e-13               1.8e-13               1.9e-06
                GTGTGTGTGTGTGTGTGTGTG GTGTGTGTGTGTGTGTGTGTG GTGTGTGTGTGTGTGTGTGT
                +++++++++++++++++++++ +++++++++++++++++++++ ++++++++++++++++
1    ACTGTGTGTATGTGTGTGTGTGTGTGTGTGTGTGTGTGTGTGTGTGTGTGTGTGTGTGTGTGTGTGTGTGTTAAA

                                                           [+1]
                                                           1.8e-13
     G                                                     GTGTGTGTGTGTGTGTGTGTG
     +                                                     +++++++++++++++++++++
76   GAGCACAAGGAAAACGTTGCGCAAAGACAGTGTATGCGATGCAGCAAAGCGACGGTGTGTGTGTGTGTGTGTGTG

      [+1]
      1.8e-13
      GTGTGTGTGTGTGTGTGTGTG
      +++++++++++++++++++++
151  TGTGTGTGTGTGTGTGTGTGTGTGTGTGTGTACAAGGTGGTGCACACGACGTGCTTTCCTGTCCTCGTAGAAACC


Cre02.g119201.v5.5
  PromoterCoords:6829353 - 6830852 Strand:- GeneCoords:6828577 - 6829352 
  Trimmed if gene in upstream region
  LENGTH = 1500  COMBINED P-VALUE = 5.39e-10  E-VALUE =  9.5e-06
  DIAGRAM: 508-[+1]-1-[+1]-375-[+1]-3-[+1]-11-[+1]-48-[+1]-122-[-1]-285

                                                               [+1]
                                                               1.8e-13
                                                               GTGTGTGTGTGTGTGTG
                                                               +++++++++++++++++
451  GCCAGGCGCCGTGCAGGTGCGGGCATGTGCATGTGCATGTGCATGTGTGTGTGTGCATGTGTGTGTGTGTGTGTG

          [+1]
          1.8e-13
     TGTG GTGTGTGTGTGTGTGTGTGTG
     ++++ +++++++++++++++++++++
526  TGTGTGTGTGTGTGTGTGTGTGTGTGTTTGTCTCGGTGCTGCAGGCGGCGAGCCGGGGGAGGGGGGCGCCGGGCC

                               [+1]                    [+1]
                               2.0e-05                 2.0e-05
                               GTGTGTGTGTGTGTGTGTGTG   GTGTGTGTGTGTGTGTGTGTG
                               +++ +++ +++ +++ +++ +   +++ +++ +++ +++ +++ +
901  ATGCGCCCTCCGTCAATTGCTGCAAGGTGGGTGGGTGGGTGGGTGGGTGGGTGGGTGGGTGGGTGGGTGGGTGGG

            [+1]
            2.4e-06
            GTGTGTGTGTGTGTGTGTGTG
            +++ +++ +++ +++ +++++
976  TGGGTGGGTGGGTGGGTGGGTGGGTGTTGCGGGCATTGAGATTATTGTGCTTAGTGAGGCCAGGATTTGTGTGCG

      [+1]
      4.9e-09
      GTGTGTGTGTGTGTGTGTGTG
       +++++ ++++++++++++++
1051 TATGTGTATGTGTGTATGTGTGCGTGTGGAGGGCGGGTGGTGGAAATGATGCAACCGAGGGGGCGGCGCACCCCA

                                                                          [-1]
                                                                          3.1e-0
                                                                          CACACA
                                                                          +++++
1126 TTCAATGACAGCGTGTCGTGGCATGCGGCAAGTCACTGATGCGAGCCCTTATCCCGGCGTGTGATGGCCAACACT

     
     5
     CACACACACACACAC
      ++++ +++ ++  +
1201 GACACGCACGCAGGCTACTGTCAAGTTCAACAAGGCGGTGAGCGCTGACCTGGGTCCTGTCAGGGAGGTATCATG


Cre02.g077800.v5.5
  PromoterCoords:604267 - 605766 Strand:- GeneCoords:599756 - 604266 Trimmed if 
  gene in upstream region
  LENGTH = 1500  COMBINED P-VALUE = 5.39e-10  E-VALUE =  9.5e-06
  DIAGRAM: [-1]-1-[-1]-1457

     [-1]                  [-1]
     1.8e-13               1.8e-13
     CACACACACACACACACACAC CACACACACACACACACACAC
     +++++++++++++++++++++ +++++++++++++++++++++
1    CACACACACACACACACACACGCACACACACACACACACACACACGCTGGCAACCGGATCTCAGGTCCTACTCAG


Cre13.g584200.v5.5
  PromoterCoords:2989564 - 2991063 Strand:+ GeneCoords:2991064 - 2999852 
  Trimmed if gene in upstream region
  LENGTH = 1500  COMBINED P-VALUE = 5.39e-10  E-VALUE =  9.5e-06
  DIAGRAM: 472-[-1]-13-[-1]-1-[-1]-1-[-1]-1-[-1]-5-[-1]-1-[-1]-1-[-1]-494-[-1]-322

                           [-1]                              [-1]
                           1.8e-13                           1.8e-13
                           CACACACACACACACACACAC             CACACACACACACACACAC
                           +++++++++++++++++++++             +++++++++++++++++++
451  GGGCTTTCGTTTCGTTTCTCAACACACACACACACACACACACACACACACACACGCACACACACACACACACAC

        [-1]                  [-1]                  [-1]                      [-
        1.8e-13               1.8e-13               1.0e-12                   1.
     AC CACACACACACACACACACAC CACACACACACACACACACAC CACACACACACACACACACAC     CA
     ++ +++++++++++++++++++++ +++++++++++++++++++++ +++++++ +++++++++++++     ++
526  ACACACACACACACACACACACACACACACACACACACACACACACACACACACGCACACACACACACACACGCA

     1]                  [-1]                  [-1]
     8e-13               1.8e-13               1.8e-13
     CACACACACACACACACAC CACACACACACACACACACAC CACACACACACACACACACAC
     +++++++++++++++++++ +++++++++++++++++++++ +++++++++++++++++++++
601  CACACACACACACACACACACACACACACACACACACACACACACACACACACACACACACACACACCTCCCCGC

                                     [-1]
                                     2.9e-06
                                     CACACACACACACACACACAC
                                     ++  +++ +++++++ +++ +
1126 GGGCATCCGAACTCCACCCAGAACGGGCCTGCCAGGCACGCACACACGCACCCCCCTCGCCACGACCGCCAGCCT


Cre13.g591851.v5.5
  PromoterCoords:4144886 - 4146385 Strand:+ GeneCoords:4146386 - 4149047 
  Trimmed if gene in upstream region
  LENGTH = 1500  COMBINED P-VALUE = 5.39e-10  E-VALUE =  9.5e-06
  DIAGRAM: 889-[+1]-1-[+1]-4-[+1]-1-[+1]-1-[+1]-1-[+1]-477

                                                                     [+1]
                                                                     1.8e-13
                                                                     GTGTGTGTGTG
                                                                     +++++++++++
826  GCGGTCATGGTGTGTTAAAGAGCACAAGGAAAACATTACGCGTAGGACAGTGTATGCGGTCATGGTGTGTGTGTG

                [+1]                     [+1]                  [+1]
                1.8e-13                  1.8e-13               1.8e-13
     TGTGTGTGTG GTGTGTGTGTGTGTGTGTGTG    GTGTGTGTGTGTGTGTGTGTG GTGTGTGTGTGTGTGTG
     ++++++++++ +++++++++++++++++++++    +++++++++++++++++++++ +++++++++++++++++
901  TGTGTGTGTGTGTGTGTGTGTGTGTGTGTGTGTGTTGTGTGTGTGTGTGTGTGTGTGTGTGTGTGTGTGTGTGTG

          [+1]                  [+1]
          1.8e-13               1.8e-13
     TGTG GTGTGTGTGTGTGTGTGTGTG GTGTGTGTGTGTGTGTGTGTG
     ++++ +++++++++++++++++++++ +++++++++++++++++++++
976  TGTGTGTGTGTGTGTGTGTGTGTGTGTGTGTGTGTGTGTGTGTGTGTGTGTGTGTGTGTTGCTATCGCCTGGCCG


Cre03.g202700.v5.5
  PromoterCoords:7862440 - 7863939 Strand:- GeneCoords:7858224 - 7862439 
  Trimmed if gene in upstream region
  LENGTH = 1500  COMBINED P-VALUE = 5.39e-10  E-VALUE =  9.5e-06
  DIAGRAM: 191-[+1]-8-[+1]-349-[-1]-21-[-1]-24-[-1]-364-[+1]-1-[+1]-1-[+1]-373

                                              [+1]                         [+1]
                                              1.6e-05                      2.4e-
                                              GTGTGTGTGTGTGTGTGTGTG        GTGTG
                                                +  ++++++ + + ++++         +   +
151  GCGTGTGCCTGTCACCCCCGAACCCGCGCATAACCCGTATCCCGCATGTGTGCGCAAGTGTCAGACACAGGCTGG

     
     05
     TGTGTGTGTGTGTGTG
     ++++++++ +++++
226  TGTGTGTGCGTGTGACGCCATGGGCTGGCGGGAGCTGGCCTCCCGCTCCCCACTCCATGGCGGCACCGAGGCTAG

                                                                      [-1]
                                                                      3.0e-05
                                                                      CACACACACA
                                                                      ++    + ++
526  ACCGGCGGGAGCCCGAAATGAGCCGCCCCCGACACCGGGATTGGCTACGTTACCCGCCCACCAGCAAGGACCGCA

                                     [-1]
                                     1.1e-05
     CACACACACAC                     CACACACACACACACACACAC
     +++ +++++++                     ++  + +++  +++ + ++++
601  CACCCACACACCCCGCCAGCCCGGGTCGCGCAAAGGCTCACCAACAGAAACACAAGCAAGTACAACAAACCCCCC

       [-1]
       5.1e-05
       CACACACACACACACACACAC
       +++++ + +++ ++  ++  +
676  CCCACACGTGCACTCAGGCAACCCAAACACCCCCCTGATAGTGCGGTGCCTGGGCTGGACGTCCAGAGGTCCGCG

                 [+1]                  [+1]                  [+1]
                 1.8e-13               1.8e-13               9.5e-11
                 GTGTGTGTGTGTGTGTGTGTG GTGTGTGTGTGTGTGTGTGTG GTGTGTGTGTGTGTGTGTG
                 +++++++++++++++++++++ +++++++++++++++++++++ +++++++++++++++++++
1051 TCCAGGCGTTTTGTGTGTGTGTGTGTGTGTGTGTGTGTGTGTGTGTGTGTGTGTGTGTGTGTGTGTGTGTGTGTG

     
     
     TG
     +
1126 TATATGTGTAAGGCGCTAAAAGCAGTCTAAGGCTTGCCGCCATGCGTTGTCCGTTGTGGTCCGACAGGAAAGCTG


Cre03.g146407.v5.5
  PromoterCoords:811574 - 813073 Strand:+ GeneCoords:813074 - 813885 Trimmed if 
  gene in upstream region
  LENGTH = 1500  COMBINED P-VALUE = 5.39e-10  E-VALUE =  9.5e-06
  DIAGRAM: 343-[-1]-198-[+1]-278-[-1]-1-[-1]-3-[-1]-572

                                                [-1]
                                                1.5e-06
                                                CACACACACACACACACACAC
                                                ++++ ++++  +  +++++
301  AGTTCATGCCGGGCATACACAAACGGGCACATGCACACATTCACACAAACACGAATGCACACTGCATGTTGGTGC

                                          [+1]
                                          2.6e-05
                                          GTGTGTGTGTGTGTGTGTGTG
                                            +++ +++++++ ++  +++
526  ACCAGCCTCGCAGCCTGCAGGTGCCTTGTTGCGCGTGTCGTGCGTGTGTGCATCCGTGCTGCTGGCCTGCGGGTT

                                         [-1]                  [-1]
                                         1.8e-13               1.8e-13
                                         CACACACACACACACACACAC CACACACACACACACAC
                                         +++++++++++++++++++++ +++++++++++++++++
826  TACTCAATCTCGAGGCCGCCGCGTGAACCGTAGACGCACACACACACACACACACACACACACACACACACACAC

            [-1]
            1.1e-06
     ACAC   CACACACACACACACACACAC
     ++++   +++++ + +++ +   +++++
901  ACACACACACACGTGCACTCTGTCACACACTCACGCTGTCTCACACACTCGCATGGGGGCCACCTCGGGCGTGAG


Cre03.g146307.v5.5
  PromoterCoords:775834 - 777333 Strand:- GeneCoords:774438 - 775833 Trimmed if 
  gene in upstream region
  LENGTH = 1500  COMBINED P-VALUE = 5.39e-10  E-VALUE =  9.5e-06
  DIAGRAM: 230-[-1]-1-[-1]-419-[-1]-1-[-1]-33-[-1]-2-[-1]-613-[-1]-54

          [-1]                  [-1]
          1.1e-10               5.2e-09
          CACACACACACACACACACAC CACACACACACACACACACAC
          ++++++++++ ++++++++++ ++++ +++ ++++++++++++
226  GTAGTCACACATACATACACACACACACACATATATACACACACACACACAGCAATCATTAGCGGGCCGGGACTG

                      [-1]                  [-1]
                      1.8e-13               1.8e-13
                      CACACACACACACACACACAC CACACACACACACACACACAC
                      +++++++++++++++++++++ +++++++++++++++++++++
676  TGTTGTTTTCTTTTCAACACACACACACACACACACACACACACACACACACACACACACACAGCACACACCCCA

                       [-1]                   [-1]
                       1.2e-10                2.9e-06
                       CACACACACACACACACACAC  CACACACACACACACACACAC
                       ++++++++++++++++ ++++  + + +++ ++++ ++++++ +
751  CACGCCCCCACGCACCCGCACACATACACACACAGACACTCCGCCCACGCACAGACACACGCAGCCCGCCGGTCG

     [-1]
     9.1e-05
     CACACACACACACACACACAC
     +++++++   +   ++++  +
1426 AACACACGTGCCATCACAAGCCCTCGCCCGCCTTTATGAGGACTATACCGTACTGCCACGCTCAATTGGTGATTT


Cre03.g173050.v5.5
  PromoterCoords:4104906 - 4106405 Strand:- GeneCoords:4103130 - 4104905 
  Trimmed if gene in upstream region
  LENGTH = 1500  COMBINED P-VALUE = 5.39e-10  E-VALUE =  9.5e-06
  DIAGRAM: 704-[-1]-1-[-1]-1-[-1]-206-[-1]-504

                                  [-1]                  [-1]                  [-
                                  1.8e-13               1.8e-13               1.
                                  CACACACACACACACACACAC CACACACACACACACACACAC CA
                                  +++++++++++++++++++++ +++++++++++++++++++++ ++
676  GTGCACCCGCCGTACCATCCGCCGTTAGACACACACACACACACACACACACACACACACACACACACACACACA

     1]
     8e-13
     CACACACACACACACACAC
     +++++++++++++++++++
751  CACACACACACACACACACACACAACTGAGCAAAACCCGTTGAAGAGGTAGGGCTGTACCGAGGGGCCGACACGG

     [-1]
     6.0e-05
     CACACACACACACACACACAC
     +++++   + ++++   +++
976  CACACTGGCGCACATCTACATGGAGATGCGTGCGCGCGCTGCCGGCAACAAGGCTGTTGTGTGCGGATGCAGCTG


Cre03.g167712.v5.5
  PromoterCoords:3523019 - 3524518 Strand:- GeneCoords:3518417 - 3523018 
  Trimmed if gene in upstream region
  LENGTH = 1500  COMBINED P-VALUE = 5.39e-10  E-VALUE =  9.5e-06
  DIAGRAM: [-1]-1-[-1]-1-[-1]-1-[-1]-1-[-1]-151-[-1]-1219

     [-1]                  [-1]                  [-1]                  [-1]
     1.8e-13               1.8e-13               1.8e-13               1.8e-13
     CACACACACACACACACACAC CACACACACACACACACACAC CACACACACACACACACACAC CACACACAC
     +++++++++++++++++++++ +++++++++++++++++++++ +++++++++++++++++++++ +++++++++
1    CACACACACACACACACACACACACACACACACACACACACACACACACACACACACACACACACACACACACAC

                  [-1]
                  1.0e-10
     ACACACACACAC CACACACACACACACACACAC
     ++++++++++++ ++++++++++++++++++++
76   ACACACACACACACACACACACACACACACACAAACCGTGGTCCGTAACTGCGCACGCGTGTTCAGCGGCTTTGT

                                        [-1]
                                        1.4e-10
                                        CACACACACACACACACACAC
                                        +++++++++++++++ +++++
226  CACGTGATCTGATAAACAACTGCAAACCGTTGTTACACACACACACACACGCACACATTTCCGCTATCACCTCCT


Cre03.g146327.v5.5
  PromoterCoords:776074 - 777573 Strand:+ GeneCoords:777574 - 779545 Trimmed if 
  gene in upstream region
  LENGTH = 1500  COMBINED P-VALUE = 5.39e-10  E-VALUE =  9.5e-06
  DIAGRAM: 448-[+1]-2-[+1]-1-[+1]-9-[+1]-1-[+1]-443-[+1]-256-[-1]-21-[+1]-1-[+1]-5-[+1]-103

                                                                              [+
                                                                              2.
                                                                              GT
                                                                              +
376  TTTGGGCAATGGTCGCGCCGGCCCTGATTGCTGGCGCGGTCACCTCGGTTGCTGGCCTTTCGACCGGCGGGCTGC

     1]                   [+1]                  [+1]                          [+
     9e-06                1.2e-10               3.1e-05                       1.
     GTGTGTGTGTGTGTGTGTG  GTGTGTGTGTGTGTGTGTGTG GTGTGTGTGTGTGTGTGTGTG         GT
     ++++++ ++++ +++ + +  ++++ ++++++++++++++++ + +++ +++ + + +++++ +         ++
451  GTGTGTCTGTGCGTGGGCGGAGTGTCTGTGTGTGTATGTGTGCGGGTGCGTGGGGGCGTGTGGGGTGTGTGCTGT

     1]                  [+1]
     8e-13               1.8e-13
     GTGTGTGTGTGTGTGTGTG GTGTGTGTGTGTGTGTGTGTG
     +++++++++++++++++++ +++++++++++++++++++++
526  GTGTGTGTGTGTGTGTGTGTGTGTGTGTGTGTGTGTGTGTGTGTTGAAAAGAAAACAACAAAACGAAGCCCGCCC

                                       [+1]
                                       1.1e-10
                                       GTGTGTGTGTGTGTGTGTGTG
                                       ++++++++++ ++++++++++
976  AATGATTGCTGTGTGTGTGTGTGTATATATGTGTGTGTGTGTGTATGTATGTGTGACTACGGTTTCCACGGTTAC

                [-1]                                      [+1]
                5.1e-06                                   1.8e-13
                CACACACACACACACACACAC                     GTGTGTGTGTGTGTGTGTGTG
                ++ ++++++  + ++++ ++                      +++++++++++++++++++++
1276 AACAAAAACAGCAAACATACCAAAACACGCAGCACGCGACAGCACGTGTGTTTGTGTGTGTGTGTGTGTGTGTGT

     [+1]                      [+1]
     2.0e-05                   6.6e-05
     GTGTGTGTGTGTGTGTGTGTG     GTGTGTGTGTGTGTGTGTGTG
     ++ ++ +++++ +++++ + +     +++++ + +++ +  + ++
1351 GTATGGGTGTGGGTGTGCGCGCGCCGGTGTGCGAGTGCGCCTCTGGCCTCGCCCGGCTGTGTTGCTGCTGAGCTG


Cre03.g173100.v5.5
  PromoterCoords:4105046 - 4106545 Strand:+ GeneCoords:4106546 - 4113307 
  Trimmed if gene in upstream region
  LENGTH = 1500  COMBINED P-VALUE = 5.39e-10  E-VALUE =  9.5e-06
  DIAGRAM: 364-[+1]-202-[+1]-1-[+1]-1-[+1]-848

                                                                     [+1]
                                                                     6.0e-05
                                                                     GTGTGTGTGTG
                                                                      +++   ++++
301  AACCGGTACCCAGCTGCATCCGCACACAACAGCCTTGTTGCCGGCAGCGCGCGCACGCATCTCCATGTAGATGTG

     
     
     TGTGTGTGTG
      +   +++++
376  CGCCAGTGTGACTGTCCCTGAACAGGGCGAACCAGCTAATTTCCCGGGACGACAGGAGCGAGCTAATTGACGTGC

                                                                   [+1]
                                                                   1.8e-13
                                                                   GTGTGTGTGTGTG
                                                                   +++++++++++++
526  GGTTTCCTGGCCGTGTCGGCCCCTCGGTACAGCCCTACCTCTTCAACGGGTTTTGCTCAGTTGTGTGTGTGTGTG

              [+1]                  [+1]
              1.8e-13               1.8e-13
     TGTGTGTG GTGTGTGTGTGTGTGTGTGTG GTGTGTGTGTGTGTGTGTGTG
     ++++++++ +++++++++++++++++++++ +++++++++++++++++++++
601  TGTGTGTGTGTGTGTGTGTGTGTGTGTGTGTGTGTGTGTGTGTGTGTGTGTGTGTGTCTAACGGCGGATGGTACG


Cre03.g202650.v5.5
  PromoterCoords:7862960 - 7864459 Strand:+ GeneCoords:7864460 - 7866326 
  Trimmed if gene in upstream region
  LENGTH = 1500  COMBINED P-VALUE = 5.39e-10  E-VALUE =  9.5e-06
  DIAGRAM: 282-[+1]-24-[+1]-21-[+1]-349-[-1]-8-[-1]-569-[-1]-1-[-1]-99

                                                              [+1]
                                                              5.1e-05
                                                              GTGTGTGTGTGTGTGTGT
                                                              +  ++  ++ +++ + ++
226  CGATCCGCGGACCTCTGGACGTCCAGCCCAGGCACCGCACTATCAGGGGGGTGTTTGGGTTGCCTGAGTGCACGT

                                [+1]                                      [+1]
                                1.1e-05                                   3.0e-0
     GTG                        GTGTGTGTGTGTGTGTGTGTG                     GTGTGT
     +++                        ++++ + +++  +++ +  ++                     ++++++
301  GTGGGGGGGGGTTTGTTGTACTTGCTTGTGTTTCTGTTGGTGAGCCTTTGCGCGACCCGGGCTGGCGGGGTGTGT

     
     5
     GTGTGTGTGTGTGTG
     + +++++ +    ++
376  GGGTGTGCGGTCCTTGCTGGTGGGCGGGTAACGTAGCCAATCCCGGTGTCGGGGGCGGCTCATTTCGGGCTCCCG

                                                                     [-1]
                                                                     2.4e-05
                                                                     CACACACACAC
                                                                       +++++ +++
676  CATGCCTAGCCTCGGTGCCGCCATGGAGTGGGGAGCGGGAGGCCAGCTCCCGCCAGCCCATGGCGTCACACGCAC

                       [-1]
                       1.6e-05
     ACACACACAC        CACACACACACACACACACAC
     ++++++   +         ++++ + + ++++++  +
751  ACACACCAGCCTGTGTCTGACACTTGCGCACACATGCGGGATACGGGTTATGCGCGGGTTCGGGGGTGACAGGCA

             [-1]                  [-1]
             1.8e-13               2.6e-10
             CACACACACACACACACACAC CACACACACACACACACACAC
             +++++++++++++++++++++ +++++++ +++ +++++++++
1351 TTTTTTAACACACACACACACACACACACACACACACGCACGCACACACACACACACAATGCCAACCCGCGGCGC


Cre01.g011050.v5.5
  PromoterCoords:2060916 - 2062415 Strand:+ GeneCoords:2062416 - 2063871 
  Trimmed if gene in upstream region
  LENGTH = 1500  COMBINED P-VALUE = 5.39e-10  E-VALUE =  9.5e-06
  DIAGRAM: 170-[-1]-48-[-1]-1-[-1]-54-[-1]-618-[+1]-504

                         [-1]
                         6.3e-13
                         CACACACACACACACACACAC
                         +++++++++++++++++++++
151  ACGTTTTCCTTGTGCTCTTTAACACACACACACACACACACTGCATCGCATACACTGTCTTTGCGCATCGTTTTC

                   [-1]                  [-1]
                   1.8e-13               4.4e-07
                   CACACACACACACACACACAC CACACACACACACACACACAC
                   +++++++++++++++++++++ ++++++++++++  +++   +
226  CTTGTGCTCTTTAACACACACACACACACACACACACACACACACACATTCACCGTCGCTTTGCTGCATCGCATA

                                         [-1]
                                         1.1e-08
                                         CACACACACACACACACACAC
                                         +++++++ ++++++++++  +
301  CACTGTCTTTGCGCAACGTTTTCCTTGTGCTCTTTACACACATTCACACACACATTCAAACACACATTCGTTTTT

     [+1]
     4.2e-05
     GTGTGTGTGTGTGTGTGTGTG
     +   +++  +  +++++++++
976  GACCGTGGCTTGGTGTGTGTGGGGCACACGCTTGCGGCGTGATGTTAAGGCTTGGAAGCTTGCGGAGTGCGTGGA


Cre01.g015000.v5.5
  PromoterCoords:2574273 - 2575772 Strand:+ GeneCoords:2575773 - 2580271 
  Trimmed if gene in upstream region
  LENGTH = 1500  COMBINED P-VALUE = 5.39e-10  E-VALUE =  9.5e-06
  DIAGRAM: 347-[+1]-384-[+1]-67-[+1]-1-[+1]-42-[+1]-1-[+1]-3-[+1]-508

                                                    [+1]
                                                    4.6e-10
                                                    GTGTGTGTGTGTGTGTGTGTG
                                                     +++++  +++ + +++++++
301  AGCCTTGTTAGACGTGAACTCATGCGCACCAGCGCTTCAGAGCCCAGCTGTGTCAGTGCGCATGTGTTGAATGTG

       [+1]
       6.1e-05
       GTGTGTGTGTGTGTGTGTGTG
         ++++++  ++  + +++++
751  CCCCGTGTGTCAGTTAAAGTGTTGGTAGTTGCAAGGATTGCCGCGCCGCACGCCGCACGTGCAAAGTACACGCAT

                    [+1]                  [+1]
                    1.8e-13               1.8e-13
                    GTGTGTGTGTGTGTGTGTGTG GTGTGTGTGTGTGTGTGTGTG
                    +++++++++++++++++++++ +++++++++++++++++++++
826  CCAGAACGGCTGGACGTGTGTGTGTGTGTGTGTGTGTGTGTGTGTGTGTGTGTGTGTGTGTGTGTGTGTTGAAAA

                              [+1]                  [+1]                    [+1]
                              1.8e-13               1.8e-13                 2.0e
                              GTGTGTGTGTGTGTGTGTGTG GTGTGTGTGTGTGTGTGTGTG   GTGT
                              +++++++++++++++++++++ +++++++++++++++++++++   ++++
901  GAAAACAACAAAACGAAGCCCGCCCGTGTGTGTGTGTGTGTGTGTGTGTGTGTGTGTGTGTGTGTGTGTGTGTGT

     
     -10
     GTGTGTGTGTGTGTGTG
      ++++++++ +++++++
976  ATGTGTGTGCGTGTGTGTGCGTGCTCATATGGGTGCGATGGGACAGTGTTAAGGCAGGTTGGTGAAGTCCCGCCT


Cre01.g011000.v5.5
  PromoterCoords:2059026 - 2060525 Strand:- GeneCoords:2057220 - 2059025 
  Trimmed if gene in upstream region
  LENGTH = 1500  COMBINED P-VALUE = 5.39e-10  E-VALUE =  9.5e-06
  DIAGRAM: [+1]-1-[+1]-1-[+1]-516-[-1]-37-[-1]-608-[-1]-211

     [+1]                  [+1]                  [+1]
     1.8e-13               1.8e-13               9.5e-11
     GTGTGTGTGTGTGTGTGTGTG GTGTGTGTGTGTGTGTGTGTG GTGTGTGTGTGTGTGTGTGTG
     +++++++++++++++++++++ +++++++++++++++++++++ ++++++++++++++++++++
1    GTGTGTGTGTGTGTGTGTGTGTGTGTGTGTGTGTGTGTGTGTGTGTGTGTGTGTGTGTGTGTGTAATGGCGGCTT

                                                             [-1]
                                                             6.1e-05
                                                             CACACACACACACACACAC
                                                             +++++++   +++++ +
526  ACCGTGCCGCCCGGGGGGCAGCTCGGTGGGCGCAGCTACTCCGGCGTTGCCGTCTGAACACACGTGCACACCCGG

                                            [-1]
                                            2.0e-05
     AC                                     CACACACACACACACACACAC
      +                                     ++++++++++++  + + + +
601  CCGCATCCGCCTCCCACAGGCAGCCGCTCGGTGGGGGCCCACACACACACATGCGCGCGCTGCCCGCCCCGGTCT

                                                                         [-1]
                                                                         2.1e-05
                                                                         CACACAC
                                                                         +++ +++
1201 CTACTGCCGTTGCGGGACCCCAGGCAACGGCCTGCGCCATCACAGCCTGCTGTCCCTGCAACCCCTGCAACCCAC

     
     
     ACACACACACACAC
      ++++++++   ++
1276 CCACACACATGAACCAAGAGTGAGTCTCTGGGAGCAGGTACAGCCGCCGGCATGTTCGCAATGCAGCGCAGAGGG


Cre01.g047050.v5.5
  PromoterCoords:6573206 - 6574705 Strand:+ GeneCoords:6574706 - 6575710 
  Trimmed if gene in upstream region
  LENGTH = 1500  COMBINED P-VALUE = 5.39e-10  E-VALUE =  9.5e-06
  DIAGRAM: 851-[-1]-19-[-1]-228-[-1]-43-[-1]-1-[-1]-1-[-1]-129-[-1]-1-[-1]-59

                               [-1]                                    [-1]
                               1.8e-13                                 1.8e-13
                               CACACACACACACACACACAC                   CACACACAC
                               +++++++++++++++++++++                   +++++++++
826  CACATACACGGGTATACACACACAGACACACACACACACACACACACACACACACACACACACATACACACACAC

     
     
     ACACACACACAC
     ++++++++++++
901  ACACACACACACACACACACACGCCCGCTGGGTCTGAGGTTGTTACACCGGTAGTAATTCCGCAAGGCGGGTTAC

                    [-1]
                    1.8e-13
                    CACACACACACACACACACAC
                    +++++++++++++++++++++
1126 CGTGGAAACCGTAGTCACACACACACACACACACACACACACACACGCACGCCGGGGAAACGCCAGGTCACACCG

         [-1]                  [-1]                  [-1]
         1.8e-13               1.8e-13               1.8e-13
         CACACACACACACACACACAC CACACACACACACACACACAC CACACACACACACACACACAC
         +++++++++++++++++++++ +++++++++++++++++++++ +++++++++++++++++++++
1201 TTGTCACACACACACACACACACACACACACACACACACACACACACACACACACACACACACACACACACACAC

                                                     [-1]                  [-1]
                                                     1.8e-13               9.5e-
                                                     CACACACACACACACACACAC CACAC
                                                     +++++++++++++++++++++  ++++
1351 AGATACACGATTCACGTGATCTGGCAGAATAACCGTGGAAACCGTAGTCACACACACACACACACACACATACAC

     
     11
     ACACACACACACACAC
     ++++++++++++++++
1426 ACACACACACACACACAAAATGGTGGGTATCGGCAAGTAACTCCGTCGCGTCATTGGGCGGGCTTTCGTTTCGTT


Cre01.g014450.v5.5
  PromoterCoords:2520220 - 2521719 Strand:+ GeneCoords:2521720 - 2528834 
  Trimmed if gene in upstream region
  LENGTH = 1500  COMBINED P-VALUE = 5.39e-10  E-VALUE =  9.5e-06
  DIAGRAM: 132-[-1]-517-[-1]-1-[-1]-1-[-1]-13-[-1]-3-[-1]-15-[-1]-1-[-1]-649

                                                              [-1]
                                                              2.4e-05
                                                              CACACACACACACACACA
                                                                +++++ +++++++++
76   TGCCGCCGTGGAGTGGGGAGCGGGAGGCCAGCTCCCGCCAGCCCACGGCGCACACACGTCACACGCACACACACC

     
     
     CAC
       +
151  AGCTTGACACGCGTCTGGAAACGCTGCAACCGCCGCCCGCCACGTCCCCCATGCAGCCTCGACCCCGTTTAGTCG

                                                                           [-1]
                                                                           1.8e-
                                                                           CACAC
                                                                           +++++
601  GGTAAAATGGTGGGTATCGGTAAGTAACTCCGTCGCGTCATTGGGCGGGCTTTCGTTTCGTTTTTTTTAACACAC

                      [-1]                  [-1]                              [-
     13               1.8e-13               1.8e-13                           2.
     ACACACACACACACAC CACACACACACACACACACAC CACACACACACACACACACAC             CA
     ++++++++++++++++ +++++++++++++++++++++ +++++++++++++++++++++             ++
676  ACACACACACACACACACACACACACACACACACACACACACACACACACACACACACACACACGAACACACGCA

     1]                    [-1]                                [-1]
     6e-10                 2.3e-10                             1.8e-13
     CACACACACACACACACAC   CACACACACACACACACACAC               CACACACACACACACAC
     +++++ +++++++ +++++   +++++++ +++++ +++++++               +++++++++++++++++
751  CACACGCACACACGCACACACGCACACACGCACACGCACACACACAGTCACACATATACACACACACACACACAC

          [-1]
          1.8e-13
     ACAC CACACACACACACACACACAC
     ++++ +++++++++++++++++++++
826  ACACACACACACACACACACACACACACACACACCGCAACGCCACACTTGTGAAGCAGAGTTGCATGCATAGACC


Cre01.g072027.v5.5
  PromoterCoords:8027256 - 8028755 Strand:+ GeneCoords:8028756 - 8032424 
  Trimmed if gene in upstream region
  LENGTH = 1500  COMBINED P-VALUE = 5.39e-10  E-VALUE =  9.5e-06
  DIAGRAM: 370-[-1]-558-[+1]-1-[+1]-1-[+1]-1-[+1]-1-[+1]-1-[+1]-420

                                                                           [-1]
                                                                           8.9e-
                                                                           CACAC
                                                                           + +++
301  CCGGCTCCATGGCTCCATGGCAAATCGTGGACCCATCCCCACGCCAAACCCAGCACCCTCTCCCACGCTCATCAC

     
     06
     ACACACACACACACAC
     ++ +++ +++ +++
376  ACTCACTCACCCACTGAATGACTCCCCTGGTAGTAGGCTGCTCTATCTTGGTGTGCCCCCATGGTGCCAGCAGGA

                                                      [+1]                  [+1]
                                                      1.8e-13               1.8e
                                                      GTGTGTGTGTGTGTGTGTGTG GTGT
                                                      +++++++++++++++++++++ ++++
901  GGCTTGGGCGCAGGACGGACCCCTAGCCGGGCTTGCGCGCAGGACCCCTGTGTGTGTGTGTGTGTGTGTGTGTGT

                       [+1]                  [+1]                  [+1]
     -13               1.8e-13               1.8e-13               1.8e-13
     GTGTGTGTGTGTGTGTG GTGTGTGTGTGTGTGTGTGTG GTGTGTGTGTGTGTGTGTGTG GTGTGTGTGTGTG
     +++++++++++++++++ +++++++++++++++++++++ +++++++++++++++++++++ +++++++++++++
976  GTGTGTGTGTGTGTGTGTGTGTGTGTGTGTGTGTGTGTGTGTGTGTGTGTGTGTGTGTGTGTGTGTGTGTGTGTG

              [+1]
              1.5e-05
     TGTGTGTG GTGTGTGTGTGTGTGTGTGTG
     ++++++++  +++++++ ++ + +  ++
1051 TGTGTGTGTCTGTGTGTATGCGCGAATGAAGAATTGATTCAAATCTACAAGATATGTGGTTCCCCTCCCAAGGGA


Cre01.g041700.v5.5
  PromoterCoords:5840708 - 5842207 Strand:- GeneCoords:5839842 - 5840707 
  Trimmed if gene in upstream region
  LENGTH = 1500  COMBINED P-VALUE = 5.39e-10  E-VALUE =  9.5e-06
  DIAGRAM: 1061-[+1]-1-[+1]-1-[+1]-374

                [+1]                  [+1]                  [+1]
                1.8e-13               1.8e-13               1.1e-07
                GTGTGTGTGTGTGTGTGTGTG GTGTGTGTGTGTGTGTGTGTG GTGTGTGTGTGTGTGTGTGT
                +++++++++++++++++++++ +++++++++++++++++++++ +++++++++++++++++  +
1051 GGTCCGCATCTGTGTGTGTGTGTGTGTGTGTGTGTGTGTGTGTGTGTGTGTGTGTGTGTGTGTGTGTGTGTGGTT

     
     
     G
     
1126 ACAAGGTGGTGAGCACGATGTGCATTCATGTCCTCTCTCTCTGGCTGGCCTCCGGGCTGTTGGCGACAGAACGTG


Cre01.g068012.v5.5
  PromoterCoords:7963397 - 7964896 Strand:+ GeneCoords:7964897 - 7970623 
  Trimmed if gene in upstream region
  LENGTH = 1500  COMBINED P-VALUE = 5.39e-10  E-VALUE =  9.5e-06
  DIAGRAM: 54-[+1]-1-[+1]-263-[+1]-1-[+1]-1097

                                                           [+1]
                                                           1.8e-13
                                                           GTGTGTGTGTGTGTGTGTGTG
                                                           +++++++++++++++++++++
1    TGCAGCAAGCAAGCTATCTAATGTCCTAACACGCATCCCAAAGCCCACCCACTTGTGTGTGTGTGTGTGTGTGTG

      [+1]
      1.8e-13
      GTGTGTGTGTGTGTGTGTGTG
      +++++++++++++++++++++
76   TGTGTGTGTGTGTGTGTGTGTGTGTGTGTGTGTGTTAAACAAAAACAAACGGAACAATTCCGCCATACACGCGCG

                                                                 [+1]
                                                                 1.8e-13
                                                                 GTGTGTGTGTGTGTG
                                                                 +++++++++++++++
301  TCGTCTCCGAGGTGCACCCGCATGCGCTACAGCGTTTACCTTGTGTGTGTGTGTATGTATGTGTGTGTGTGTGTG

            [+1]
            1.8e-13
     TGTGTG GTGTGTGTGTGTGTGTGTGTG
     ++++++ +++++++++++++++++++++
376  TGTGTGTGTGTGTGTGTGTGTGTGTGTGTGTGTGTGTTTAAAAGGTGGTGCACACGACGTGCATTCTTGTCCTTG


Cre01.g006450.v5.5
  PromoterCoords:1114676 - 1116175 Strand:+ GeneCoords:1116176 - 1119387 
  Trimmed if gene in upstream region
  LENGTH = 1500  COMBINED P-VALUE = 5.39e-10  E-VALUE =  9.5e-06
  DIAGRAM: 1265-[-1]-32-[-1]-1-[-1]-17-[-1]-3-[-1]-40-[-1]-16

                                                                      [-1]
                                                                      8.2e-05
                                                                      CACACACACA
                                                                      + + + +  +
1201 AGGCCATATGCCCGGAAACACACTTCCCCACAGCACACGCACACAGGACACGCCCCCCTGGGCTGCCCGCTTGGA

                                                [-1]                  [-1]
                                                1.8e-13               1.0e-10
     CACACACACAC                                CACACACACACACACACACAC CACACACACA
      ++++ ++++                                 +++++++++++++++++++++ ++++++++++
1276 GACACGCACAGCTGGGCGTCACACATGCGTTCGCTCAAGCGTGCACACACACACACACACACACACACACACACA

                                 [-1]                    [-1]
                                 2.1e-07                 1.4e-07
     CACACACACAC                 CACACACACACACACACACAC   CACACACACACACACACACAC
     ++++++++++                  +++ +++ ++++ ++++ +++   ++ ++++++++++++++++
1351 CACACACACAAATGCACAAGCTCATGCTCACGCACGCACATACACGCACGTCAATACACACACACACACACCTCG

                                           [-1]
                                           1.8e-13
                                           CACACACACACACACACACAC
                                           +++++++++++++++++++++
1426 TGTACACACGAGCACACGCATGCACAAGCCCACACATGCACACACACACACACACACACACACACACACACACAC


Cre01.g001700.v5.5
  PromoterCoords:305012 - 306511 Strand:- GeneCoords:291006 - 305011 Trimmed if 
  gene in upstream region
  LENGTH = 1500  COMBINED P-VALUE = 5.39e-10  E-VALUE =  9.5e-06
  DIAGRAM: 195-[-1]-13-[-1]-22-[-1]-1-[-1]-1-[-1]-687-[+1]-50-[+1]-1-[+1]-1-[+1]-1-[+1]-17-[+1]-28-[+1]-231

                                                  [-1]
                                                  2.0e-10
                                                  CACACACACACACACACACAC
                                                  ++++ ++ +++++++++++++
151  GCGTATTCACTGTCCGGGCGATAGCACAAGACGCATGCGCGCACGCACATACGCACACACACACACGCGCGCGCA

         [-1]                                       [-1]                  [-1]
         2.0e-06                                    1.8e-13               1.8e-1
         CACACACACACACACACACAC                      CACACACACACACACACACAC CACACA
         + ++++ +++  +++++++++                      +++++++++++++++++++++ ++++++
226  CACGAGCACAGACATGCACACACACCAGCGATACACACACACACATACACACACACACACACACACACACACACA

                     [-1]
     3               1.8e-13
     CACACACACACACAC CACACACACACACACACACAC
     +++++++++++++++ +++++++++++++++++++++
301  CACACACACACACACACACACACACACACACACACACACAGCCTCAGCCGGCGCCGCCGTCCAACCAGCCGCCGT

                                                      [+1]
                                                      1.7e-10
                                                      GTGTGTGTGTGTGTGTGTGTG
                                                      + +++++++++++++++++++
976  TCGGTAGCTGGCCTTTCGGCCGGCGGGTTGCGCGAGTGTGTGTGCGTGGGCGTGTGTGTGTGTGTGTGTTGAAAA

                                                  [+1]                  [+1]
                                                  1.8e-13               1.8e-13
                                                  GTGTGTGTGTGTGTGTGTGTG GTGTGTGT
                                                  +++++++++++++++++++++ ++++++++
1051 GAAAACAACAAAACGAAGCCCGCCCAAGCGGCGCCGGAGTTACTTGTGTGTGTGTGTGTGTGTGTGTGTGTGTGT

                   [+1]                  [+1]                                  [
                   1.8e-13               1.4e-07                               4
     GTGTGTGTGTGTG GTGTGTGTGTGTGTGTGTGTG GTGTGTGTGTGTGTGTGTGTG                 G
     +++++++++++++ +++++++++++++++++++++ +++++++ +++++ +++++ +                 +
1126 GTGTGTGTGTGTGTGTGTGTGTGTGTGTGTGTGTGTGTGTGTGCGTGTGAGTGTGGGTGTGGGTGTTGGTGTGGG

     +1]                                             [+1]
     .6e-10                                          3.0e-07
     TGTGTGTGTGTGTGTGTGTG                            GTGTGTGTGTGTGTGTGTGTG
     ++++ +++++ +++++++++                            +++ +++ +++ +++ +++++
1201 TGTGCGTGTGCGTGTGTGTGCGTGTTTAGTGCGTGCGCGTGCGTGCTTGTGCGTGCGTGCGTGCGTGTGCGCGTG


Cre01.g002400.v5.5
  PromoterCoords:388646 - 390145 Strand:- GeneCoords:384276 - 388645 Trimmed if 
  gene in upstream region
  LENGTH = 1500  COMBINED P-VALUE = 5.39e-10  E-VALUE =  9.5e-06
  DIAGRAM: 1443-[-1]-36

                       [-1]
                       1.8e-13
                       CACACACACACACACACACAC
                       +++++++++++++++++++++
1426 TCCCGCACTCCCCACCTCCACACACACACACACACACACTCCTCCCCTCCCACTCCCCCCCCCAGGTCAAGTGGA


Cre01.g040517.v5.5
  PromoterCoords:5688044 - 5689543 Strand:- GeneCoords:5685448 - 5688043 
  Trimmed if gene in upstream region
  LENGTH = 1500  COMBINED P-VALUE = 5.39e-10  E-VALUE =  9.5e-06
  DIAGRAM: 1108-[-1]-140-[-1]-21-[-1]-17-[-1]-13-[-1]-96

                                                               [-1]
                                                               3.3e-05
                                                               CACACACACACACACAC
                                                                ++ ++ +++ ++ ++
1051 CGACACCAGGAAGCCACATGCTGCAAACACACTCGAACCCTCCGAAAGGGCGGCAAGGGACGCAAACAAACGCAG

     
     
     ACAC
     +++
1126 ACAGTGAGGCATGGGACGCAAAGAGCAAGCAAGGCTTAGTTTCAGCGTTTGAGGGGGCTACGCCCCCCCCCCCAA

                                                                          [-1]
                                                                          1.8e-1
                                                                          CACACA
                                                                          ++++++
1201 CACCCCCTCCCCGCCCGCTCTCCTCCTCGCTCTAATGCATTGGGTTCGGTTTAGTTGGGGCTGTATCTACACACA

                                         [-1]                                  [
     3                                   1.8e-13                               1
     CACACACACACACAC                     CACACACACACACACACACAC                 C
     +++++++++++++++                     +++++++++++++++++++++
1276 CACACACACACACACACACTGTCCCGGCTGTATCTACACACACACACACACACACACACTGTCTCGGCTGTATCT

     -1]                              [-1]
     .9e-07                           1.8e-13
     ACACACACACACACACACAC             CACACACACACACACACACAC
     ++++++++++++++++   +             +++++++++++++++++++++
1351 ACACACACACACACACTGTCCCGGCTGTATCTACACACACACACACACACACACTGTCCCGGCGCCGTCCACCAG


Cre10.g465226.v5.5
  PromoterCoords:6305391 - 6306890 Strand:- GeneCoords:6303970 - 6305390 
  Trimmed if gene in upstream region
  LENGTH = 1500  COMBINED P-VALUE = 5.39e-10  E-VALUE =  9.5e-06
  DIAGRAM: 225-[+1]-1-[+1]-1-[+1]-1-[+1]-1-[+1]-19-[+1]-1126

     [+1]                  [+1]                  [+1]                  [+1]
     1.8e-13               1.8e-13               1.8e-13               1.8e-13
     GTGTGTGTGTGTGTGTGTGTG GTGTGTGTGTGTGTGTGTGTG GTGTGTGTGTGTGTGTGTGTG GTGTGTGTG
     +++++++++++++++++++++ +++++++++++++++++++++ +++++++++++++++++++++ +++++++++
226  GTGTGTGTGTGTGTGTGTGTGTGTGTGTGTGTGTGTGTGTGTGTGTGTGTGTGTGTGTGTGTGTGTGTGTGTGTG

                  [+1]                                    [+1]
                  1.8e-13                                 1.8e-13
     TGTGTGTGTGTG GTGTGTGTGTGTGTGTGTGTG                   GTGTGTGTGTGTGTGTGTGTG
     ++++++++++++ +++++++++++++++++++++                   +++++++++++++++++++++
301  TGTGTGTGTGTGTGTGTGTGTGTGTGTGTGTGTGTGTGTGTGTGTGTGTGGCTGTGTGTGTGTGTGTGTGTGTGT


Cre10.g435000.v5.5
  PromoterCoords:2356553 - 2358052 Strand:- GeneCoords:2355167 - 2356552 
  Trimmed if gene in upstream region
  LENGTH = 1500  COMBINED P-VALUE = 5.39e-10  E-VALUE =  9.5e-06
  DIAGRAM: 835-[-1]-1-[-1]-1-[-1]-1-[-1]-1-[-1]-1-[-1]-1-[-1]-1-[-1]-490

               [-1]                  [-1]                  [-1]
               1.8e-13               1.8e-13               1.8e-13
               CACACACACACACACACACAC CACACACACACACACACACAC CACACACACACACACACACAC
               +++++++++++++++++++++ +++++++++++++++++++++ +++++++++++++++++++++
826  TGCTCTTTAACACACACACACACACACACACACACACACACACACACACACACACACACACACACACACACACAC

      [-1]                  [-1]                  [-1]                  [-1]
      1.8e-13               1.8e-13               1.8e-13               1.8e-13
      CACACACACACACACACACAC CACACACACACACACACACAC CACACACACACACACACACAC CACACACA
      +++++++++++++++++++++ +++++++++++++++++++++ +++++++++++++++++++++ ++++++++
901  ACACACACACACACACACACACACACACACACACACACACACACACACACACACACACACACACACACACACACA

                   [-1]
                   1.8e-13
     CACACACACACAC CACACACACACACACACACAC
     +++++++++++++ +++++++++++++++++++++
976  CACACACACACACACACACACACACACACACACACACACACACACACGGTACACACACACGCGGGGTTTCCCCCG


Cre10.g435050.v5.5
  PromoterCoords:2357863 - 2359362 Strand:+ GeneCoords:2359363 - 2364074 
  Trimmed if gene in upstream region
  LENGTH = 1500  COMBINED P-VALUE = 5.39e-10  E-VALUE =  9.5e-06
  DIAGRAM: 303-[+1]-1-[+1]-1-[+1]-1-[+1]-1-[+1]-251-[-1]-232-[-1]-563

        [+1]                  [+1]                  [+1]                  [+1]
        1.8e-13               1.8e-13               1.8e-13               1.8e-1
        GTGTGTGTGTGTGTGTGTGTG GTGTGTGTGTGTGTGTGTGTG GTGTGTGTGTGTGTGTGTGTG GTGTGT
        +++++++++++++++++++++ +++++++++++++++++++++ +++++++++++++++++++++ ++++++
301  TCAGTGTGTGTGTGTGTGTGTGTGTGTGTGTGTGTGTGTGTGTGTGTGTGTGTGTGTGTGTGTGTGTGTGTGTGT

                     [+1]
     3               2.1e-07
     GTGTGTGTGTGTGTG GTGTGTGTGTGTGTGTGTGTG
     +++++++++++++++ +++++++++++++++  +  +
376  GTGTGTGTGTGTGTGTGTGTGTGTGTGTGTGACTACGGTTTCCACGGTTAATCTGCCAGATCACGTGAATCGTGT

                                                                    [-1]
                                                                    4.0e-05
                                                                    CACACACACACA
                                                                    ++ +++++   +
601  ACAACCTCAGACCCAGCGGGCGAGCTACATCTTAAGACCAGGCGGGCAGAGAACAAAAAACAGCAAACACAACAA

     
     
     CACACACAC
      ++++ ++
676  AACACGCAGCACGCAACACGCGACAGCACGCGATAACACGACCACAGTGGCTGTGGGGCTGAGTCCTGCGACCCC

                     [-1]
                     4.0e-05
                     CACACACACACACACACACAC
                     ++  + ++++  ++ + ++++
901  GCTGCAGCACTCAAAACAACCTCACAAGCAAAAACACCGCAAACCTGGCCCTGTTACCACGGGCGTAAAACCAAA


Cre10.g435200.v5.5
  PromoterCoords:2370163 - 2371662 Strand:+ GeneCoords:2371663 - 2374194 
  Trimmed if gene in upstream region
  LENGTH = 1500  COMBINED P-VALUE = 5.39e-10  E-VALUE =  9.5e-06
  DIAGRAM: 344-[+1]-405-[+1]-1-[+1]-1-[+1]-11-[+1]-276-[+1]-1-[+1]-1-[+1]-1-[+1]-1-[+1]-1-[+1]-5-[+1]-31-[+1]-1-[+1]-1-[+1]-1-[+1]-1-[+1]-60

                                                 [+1]
                                                 2.4e-05
                                                 GTGTGTGTGTGTGTGTGTGTG
                                                 +   +++++++++ +++++
301  GGACGTGGCGGGCGGCGGTTGCAGCGTTTCCAGACGCGTGTCAGGCTGGTGTGTGTGCGTGTGACGTGTGTGCGC

                         [+1]                  [+1]                  [+1]
                         1.8e-13               1.8e-13               1.8e-13
                         GTGTGTGTGTGTGTGTGTGTG GTGTGTGTGTGTGTGTGTGTG GTGTGTGTGTG
                         +++++++++++++++++++++ +++++++++++++++++++++ +++++++++++
751  GACCAGCGGGAACAGGGCGCGTGTGTGTGTGTGTGTGTGTGTGTGTGTGTGTGTGTGTGTGTGTGTGTGTGTGTG

                          [+1]
                          1.8e-13
     TGTGTGTGTG           GTGTGTGTGTGTGTGTGTGTG
     ++++++++++           +++++++++++++++++++++
826  TGTGTGTGTGTGTGTGTGGCTGTGTGTGTGTGTGTGTGTGTGTGTGTGTTGAAAAGAAAACAACAAAACGAAGCC

                       [+1]                  [+1]                  [+1]
                       1.8e-13               1.8e-13               1.8e-13
                       GTGTGTGTGTGTGTGTGTGTG GTGTGTGTGTGTGTGTGTGTG GTGTGTGTGTGTG
                       +++++++++++++++++++++ +++++++++++++++++++++ +++++++++++++
1126 GCTGGTCGTAGTCGAGCTGTGTGTGTGTGTGTGTGTGTGTGTGTGTGTGTGTGTGTGTGTGTGTGTGTGTGTGTG

              [+1]                  [+1]                  [+1]
              1.8e-13               1.8e-13               1.8e-13
     TGTGTGTG GTGTGTGTGTGTGTGTGTGTG GTGTGTGTGTGTGTGTGTGTG GTGTGTGTGTGTGTGTGTGTG
     ++++++++ +++++++++++++++++++++ +++++++++++++++++++++ +++++++++++++++++++++
1201 TGTGTGTGTGTGTGTGTGTGTGTGTGTGTGTGTGTGTGTGTGTGTGTGTGTGTGTGTGTGTGTGTGTGTGTGTGG

         [+1]                                                [+1]
         4.5e-09                                             1.8e-13
         GTGTGTGTGTGTGTGTGTGTG                               GTGTGTGTGTGTGTGTGTG
         +++++++++++++  ++++++                               +++++++++++++++++++
1276 CTGTGTGTGTGTGTGTGGCTGTGTGTGTGGCTGTGTGTGTGTGGCTGTGTGTGGCTGTGTGTGTGTGTGTGTGTG

        [+1]                  [+1]                  [+1]                  [+1]
        1.8e-13               1.8e-13               1.8e-13               1.8e-1
     TG GTGTGTGTGTGTGTGTGTGTG GTGTGTGTGTGTGTGTGTGTG GTGTGTGTGTGTGTGTGTGTG GTGTGT
     ++ +++++++++++++++++++++ +++++++++++++++++++++ +++++++++++++++++++++ ++++++
1351 TGTGTGTGTGTGTGTGTGTGTGTGTGTGTGTGTGTGTGTGTGTGTGTGTGTGTGTGTGTGTGTGTGTGTGTGTGT

     
     3
     GTGTGTGTGTGTGTG
     +++++++++++++++
1426 GTGTGTGTGTGTGTGTGTGTGTGGGCCAGGCACGGACAGGGGCGATCCTATGGGGCTTCGCCCCCCCGGATCTGT


Cre10.g462350.v5.5
  PromoterCoords:5959233 - 5960732 Strand:+ GeneCoords:5960733 - 5971328 
  Trimmed if gene in upstream region
  LENGTH = 1500  COMBINED P-VALUE = 5.39e-10  E-VALUE =  9.5e-06
  DIAGRAM: 1064-[-1]-1-[-1]-55-[-1]-317

                   [-1]                  [-1]
                   1.8e-13               1.8e-13
                   CACACACACACACACACACAC CACACACACACACACACACAC
                   +++++++++++++++++++++ +++++++++++++++++++++
1051 ACGTGGGAGCCCAACACACACACACACACACACACACACACACACACACACACACACACACACACACACACACGG

                                          [-1]
                                          9.0e-05
                                          CACACACACACACACACACAC
                                          ++  +++ +   +++ + +++
1126 CACATATATATATAGAGCACGCGTACGGACACGGCGTCATTCACGCGAGCACGCGCACGCACGCCATTCACGCGC


Cre04.g217977.v5.5
  PromoterCoords:853893 - 855392 Strand:+ GeneCoords:855393 - 857284 Trimmed if 
  gene in upstream region
  LENGTH = 1500  COMBINED P-VALUE = 5.39e-10  E-VALUE =  9.5e-06
  DIAGRAM: 77-[-1]-168-[-1]-266-[-1]-45-[-1]-5-[-1]-5-[-1]-23-[-1]-11-[-1]-24-[-1]-5-[-1]-39-[-1]-29-[-1]-1-[-1]-529

       [-1]
       5.6e-05
       CACACACACACACACACACAC
       +     + ++++++++++++
76   TTACACAGCGCACACACACACAGCACACACCCTGTTGGGCTGCCCGCGTGGAGACACGCACAGTTGGGCATTGCG

                                              [-1]
                                              4.5e-05
                                              CACACACACACACACACACAC
                                              +     + ++++++++++++
226  ATGGGGCCACACAAGCAGGCCACGCCCGGAAACACAGTTTCCCACAGCGCACACACACACAGAACACACCCCGTT

                                 [-1]
                                 6.7e-05
                                 CACACACACACACACACACAC
                                 + + +++ + +++ + ++++
526  GCTGTGTTGGGCCAAGTGACAAACAACAAGCCCACGCCCACGCCCACAGCCTTGCCCTTGCTCACACCCTTGCAC

                        [-1]                      [-1]                      [-1]
                        5.0e-05                   3.6e-06                   3.1e
                        CACACACACACACACACACAC     CACACACACACACACACACAC     CACA
                        + ++ ++ + +++ ++  +++     + + +++ +++ +++ +++++     ++++
601  TTGCCCCTGCCCCTGTACACGCAAACGCGCACGCATGCACGCAAGCCCGCATGCACGCACGCACACAGGTGCACA

                                             [-1]                            [-1
     -07                                     1.7e-06                         3.0
     CACACACACACACACAC                       CACACACACACACACACACAC           CAC
     + +++ + +++ +++++                       +++++++++ ++++ +  +++           +++
676  CCCACGCGCACGCACACGCACACGCGCCCGCACAAGCGTGCACACACACCCACAAATGCACAAGCTCATGCTCAC

     ]                                         [-1]                      [-1]
     e-06                                      2.2e-06                   9.1e-10
     ACACACACACACACACAC                        CACACACACACACACACACAC     CACACAC
      +++ ++++ ++ + +++                        +++++   +++++ ++ ++++     ++++ ++
751  GCACGCACATACGCGCACGTCAATACACACGCACCTCGTGTACACACGAGCACACGCAAACACAAGCCCACATAT

                                                          [-1]
                                                          1.8e-13
     ACACACACACACAC                                       CACACACACACACACACACAC
      + +++++++++++                                       +++++++++++++++++++++
826  GCGCACACACACACACACATGCGCCCACACACACACACACACACGCACACACGCACACACACACACACACACACA

                                 [-1]                  [-1]
                                 1.8e-13               1.3e-07
                                 CACACACACACACACACACAC CACACACACACACACACACAC
                                 +++++++++++++++++++++ +++++++++++++++++ +
901  TGCGCCCCCACACACACACACACACGCCCACACACACACACACACACACACACACACACACACACACGCCTTTGG


Cre04.g224867.v5.5
  PromoterCoords:2978518 - 2980017 Strand:- GeneCoords:2976747 - 2978517 
  Trimmed if gene in upstream region
  LENGTH = 1500  COMBINED P-VALUE = 5.39e-10  E-VALUE =  9.5e-06
  DIAGRAM: 1-[-1]-393-[-1]-1-[-1]-1-[-1]-1-[-1]-1-[-1]-1-[-1]-1-[-1]-932

      [-1]
      1.8e-13
      CACACACACACACACACACAC
      +++++++++++++++++++++
1    ACACACACACACACACACACACACACACACACACGTGTTAGGACATTAGATAGCTTGCTTGCTGCACGCCGCCCT

                                             [-1]                  [-1]
                                             1.8e-13               1.8e-13
                                             CACACACACACACACACACAC CACACACACACAC
                                             +++++++++++++++++++++ +++++++++++++
376  TCCGGCGTCGTCTGGGCGGGCTTTCGTTTCGTTTTTTTAACACACACACACACACACACACACACACACACACAC

              [-1]                  [-1]                  [-1]
              1.8e-13               1.8e-13               1.8e-13
     ACACACAC CACACACACACACACACACAC CACACACACACACACACACAC CACACACACACACACACACAC
     ++++++++ +++++++++++++++++++++ +++++++++++++++++++++ +++++++++++++++++++++
451  ACACACACACACACACACACACACACACACACACACACACACACACACACACACACACACACACACACACACACA

     [-1]                  [-1]
     1.8e-13               1.2e-10
     CACACACACACACACACACAC CACACACACACACACACACAC
     +++++++++++++++++++++ ++++++++ ++++++++++++
526  CACACACACACACACACACACACACACATATACACACACACACAGCATCACACGCAGCTTACCTGGTGCGTGGCC


Cre21.g751997.v5.5
  PromoterCoords:18616 - 20115 Strand:- GeneCoords:16620 - 18615 Trimmed if 
  gene in upstream region
  LENGTH = 1500  COMBINED P-VALUE = 5.39e-10  E-VALUE =  9.5e-06
  DIAGRAM: 381-[-1]-63-[+1]-651-[+1]-342

           [-1]
           2.9e-05
           CACACACACACACACACACAC
           +++   + +++ +++++ +++
376  TGCATTCACCTGCGCACCCACACCCACTCCACTCCGACGCAGCTGGGCGGCCACTGCATCCACCCACCCCAGCTT

                    [+1]
                    1.1e-05
                    GTGTGTGTGTGTGTGTGTGTG
                    +++ +   +++++ +  ++++
451  CACCGCCCACACGTGGTGAGCCAGTGTGCAGTTGTGCGTGTTAGCTCCACACGCAACCGCATCAAGCATGCCAAC

                 [+1]
                 1.8e-13
                 GTGTGTGTGTGTGTGTGTGTG
                 +++++++++++++++++++++
1126 GTGTGTGTGTATGTGTGTGTGTGTGTGTGTGTGTGTGTTGCTCTGACAGCCGCGCTGCAGCACCTCTTCTTGCCG


Cre12.g493900.v5.5
  PromoterCoords:407578 - 409077 Strand:- GeneCoords:405922 - 407577 Trimmed if 
  gene in upstream region
  LENGTH = 1500  COMBINED P-VALUE = 5.39e-10  E-VALUE =  9.5e-06
  DIAGRAM: 261-[-1]-1-[-1]-1-[-1]-239-[-1]-[-1]-3-[-1]-288-[+1]-560

                                         [-1]                  [-1]
                                         1.8e-13               1.8e-13
                                         CACACACACACACACACACAC CACACACACACACACAC
                                         +++++++++++++++++++++ +++++++++++++++++
226  CCTGAAGTCCAAGCGCGGCAACTCCCCCCCAACTTACACACACACACACACACACACACACACACACACACACAC

          [-1]
          1.8e-13
     ACAC CACACACACACACACACACAC
     ++++ +++++++++++++++++++++
301  ACACACACACACACACACACACACACACACACACACACGAGCCTGGCGCCCTGTGGCGGCGCACTGTCAGCAGGG

                                             [-1]                 [-1]
                                             3.5e-06              2.0e-05
                                             CACACACACACACACACACACCACACACACACACA
                                             +++++ + +++++++ + + ++++++++ + + ++
526  TGCCCCCGCCGCTTCTGCCCGCCCTCCCCCACACACTGCCCACACTCCCACACACTCCCCCCACACACTCCCCCA

               [-1]
               3.2e-05
     CACACAC   CACACACACACACACACACAC
     +++ + +   +++++ + + +++++ + + +
601  CACTCCCCCCCACACTCCCCCACACTCCCCCACTCCCCCCCACACTCCCCCCACACTCCCCCCCCACAGCGGCTG

                        [+1]
                        9.8e-07
                        GTGTGTGTGTGTGTGTGTGTG
                         ++ +  +++ +++++++ ++
901  GGAGCGGCACGGCTAGATGCTGGGGCTGTTTGTGTGTTTGGCAGAAGGGAGGGGCATGGTGCCGCAAGCTGGTGT


Cre12.g539121.v5.5
  PromoterCoords:6576438 - 6577937 Strand:+ GeneCoords:6577938 - 6578789 
  Trimmed if gene in upstream region
  LENGTH = 1500  COMBINED P-VALUE = 5.39e-10  E-VALUE =  9.5e-06
  DIAGRAM: 814-[-1]-32-[-1]-1-[-1]-21-[-1]-24-[-1]-13-[-1]-216-[-1]-1-[-1]-1-[-1]-1-[-1]-1-[-1]-1-[-1]-4-[-1]-13-[-1]-63

                                                                     [-1]
                                                                     8.2e-05
                                                                     CACACACACAC
                                                                     + + + +  +
751  GGCCATATGCCCGGAAACACACTTCCCCACAGCACACGCACACAGGACACACCCCCCTGGGCTGCCCGCTTGGAG

                                               [-1]                  [-1]
                                               1.8e-13               1.8e-13
     ACACACACAC                                CACACACACACACACACACAC CACACACACAC
     ++++ ++++                                 +++++++++++++++++++++ +++++++++++
826  ACACGCACAGCTGGGCGTCACACACGTGTTCGCTCAAGCGTGCACACACACACACACACACACACACACACACAC

                                    [-1]
                                    2.1e-07
     ACACACACAC                     CACACACACACACACACACAC
     ++++++++++                     +++ +++ ++++ ++++ +++
901  ACACACACACACAAATGCACAAGCTCATGCTCACGCACGCACATACACGCACGTCAATACACACACACCTCGTGT

      [-1]                              [-1]
      2.3e-06                           1.8e-13
      CACACACACACACACACACAC             CACACACACACACACACACAC
      ++++++  +++++ ++  +++             +++++++++++++++++++++
976  ACACACAAGCACACGCATGCACAAGCCCACACATGCACACACACACACACACACACACACACACACGTCTGAGGT

                                                    [-1]                  [-1]
                                                    1.8e-13               1.8e-1
                                                    CACACACACACACACACACAC CACACA
                                                    +++++++++++++++++++++ ++++++
1201 GATACACGATTCACGTGATCTGGCAGAATAACCGTGGAAACCGTAGTCACACACACACACACACACACACACACA

                     [-1]                  [-1]                  [-1]
     3               1.8e-13               1.8e-13               1.8e-13
     CACACACACACACAC CACACACACACACACACACAC CACACACACACACACACACAC CACACACACACACAC
     +++++++++++++++ +++++++++++++++++++++ +++++++++++++++++++++ +++++++++++++++
1276 CACACACACACACACACACACACACACACACACACACACACACACACACACACACACACACACACACACACACAC

            [-1]                     [-1]                              [-1]
            1.8e-13                  1.8e-13                           1.8e-13
     ACACAC CACACACACACACACACACAC    CACACACACACACACACACAC             CACACACAC
     ++++++ +++++++++++++++++++++    +++++++++++++++++++++             +++++++++
1351 ACACACACACACACACACACACACACACACTACACACACACACACACACACACAAGCCCACACATACACACACAC

     
     
     ACACACACACAC
     ++++++++++++
1426 ACACACACACACACATGCTGCTGATGGCCTTGTTGCTTGTCGCCCCTGACTCCCAACTCCCAGCGTCGCCCCTGA


Cre12.g488800.v5.5
  PromoterCoords:1316655 - 1318154 Strand:+ GeneCoords:1318155 - 1324706 
  Trimmed if gene in upstream region
  LENGTH = 1500  COMBINED P-VALUE = 5.39e-10  E-VALUE =  9.5e-06
  DIAGRAM: 62-[-1]-1-[-1]-1-[-1]-1-[-1]-1-[-1]-1-[-1]-331-[-1]-1-[-1]-3-[-1]-15-[-1]-36-[-1]-816

                                                                   [-1]
                                                                   1.8e-13
                                                                   CACACACACACAC
                                                                   +++++++++++++
1    GGGCGCCCGGCCAGCCCGCAACACGCATTCGCATTCGCATTTACGCATTTCAATGACGCGCGCACACACACACAC

              [-1]                  [-1]                  [-1]
              1.8e-13               1.8e-13               1.8e-13
     ACACACAC CACACACACACACACACACAC CACACACACACACACACACAC CACACACACACACACACACAC
     ++++++++ +++++++++++++++++++++ +++++++++++++++++++++ +++++++++++++++++++++
76   ACACACACACACACACACACACACACACACACACACACACACACACACACACACACACACACACACACACACACA

     [-1]                  [-1]
     1.8e-13               1.8e-13
     CACACACACACACACACACAC CACACACACACACACACACAC
     +++++++++++++++++++++ +++++++++++++++++++++
151  CACACACACACACACACACACGCACACACACACACACACACACACACACACACACCGGTAGTAATTCCGCAAGGA

                                                                               [
                                                                               1
                                                                               C
                                                                               +
451  CTCTCTCTCTCTCTCTCTCTCTCTCTCTCTCTCTCTCTCTCTCTCTCTCTCTCTCTCTCTCTCTCTCTCTCTCTC

     -1]                  [-1]                    [-1]
     .8e-13               4.6e-10                 1.7e-08
     ACACACACACACACACACAC CACACACACACACACACACAC   CACACACACACACACACACAC
     ++++++++++++++++++++ +++++++++ +++++ +++++   +++ +++++ +++++ +++++
526  ACACACACACACACACACACACACACACACGCACACGCACACGCACACGCACACGCACACGCACACGCACACGCA

           [-1]                                                     [-1]
           4.6e-10                                                  1.2e-05
           CACACACACACACACACACAC                                    CACACACACACA
           +++ +++++ +++++++++++                                    +++++++   ++
601  CACGCACACGCACACGCACACACACACGCAGCGGGCGGGCGGGCTTCATTTTGTTGCTTTTTGAACACACGTGCA

     
     
     CACACACAC
       + +++ +
676  GCCGCACTCGCAGCTGCACACGCAGCCGCACCCACCTGCACGTGGGGACCAGGTGTGCGCCGCCGTATCAGTAAG


Cre12.g501351.v5.5
  PromoterCoords:2970597 - 2972096 Strand:+ GeneCoords:2972097 - 2974169 
  Trimmed if gene in upstream region
  LENGTH = 1500  COMBINED P-VALUE = 5.39e-10  E-VALUE =  9.5e-06
  DIAGRAM: 228-[+1]-116-[+1]-3-[+1]-347-[-1]-534-[-1]-3-[-1]-143

        [+1]
        6.7e-05
        GTGTGTGTGTGTGTGTGTGTG
         ++++++  ++  ++ +++ +
226  GGGCTGTGTGCCTGCCTGGGTGGTGCCATGGCGACACGCACAGGGTGACGTGGGCAGTGTGGCGGACCAGTTCAA

                                                                      [+1]
                                                                      2.6e-10
                                                                      GTGTGTGTGT
                                                                      +++ ++++++
301  GGCCTCACGGGACACGGTACAGGAGGCCAAGGACAACCACCAGGAGAAAGCAGGTGGGGTCGTGTGTGCGTGTGT

                   [+1]
                   7.1e-06
     GTGTGTGTGTG   GTGTGTGTGTGTGTGTGTGTG
     +++ +++++++   ++++  + +++ +++ + +++
376  GTGCGTGTGTGCATGTGTACGCGTGCGTGAGCGTGTGCTGCCGGCAGCACGCTTTGATTGCGACGTGCTGTCTAT

            [-1]
            8.4e-05
            CACACACACACACACACACAC
            ++ +  +  ++++ +++++
751  CCGAATGAAGAGCTGGACACTCACACCGCACCCAGCCCCAATCCCCCACACGTGTGCACCCCACCAAAGCCTGCT

                                          [-1]                    [-1]
                                          1.8e-13                 8.9e-09
                                          CACACACACACACACACACAC   CACACACACACACA
                                          +++++++++++++++++++++   ++++++++++ ++
1276 CCCACTCAGCATCCGCCGCTGCTGGTGATGGGGCGTTCACACACACACACACACACACACACACACACACAAACG

     
     
     CACACAC
     ++ ++++
1351 CAAACACACACGCAGGTGTACAACACACTCGTGGCGGCTGCACAGCTCGGCATCACTGCCATCACGGTGGGTGGG


Cre12.g539650.v5.5
  PromoterCoords:9465851 - 9467350 Strand:- GeneCoords:9443595 - 9465850 
  Trimmed if gene in upstream region
  LENGTH = 1500  COMBINED P-VALUE = 5.39e-10  E-VALUE =  9.5e-06
  DIAGRAM: 1375-[+1]-1-[+1]-45-[+1]-16

                              [+1]                  [+1]
                              1.8e-13               1.8e-10
                              GTGTGTGTGTGTGTGTGTGTG GTGTGTGTGTGTGTGTGTGTG
                              +++++++++++++++++++++ +++++++++++++++++++ +
1351 GCTGGCGCTGCCTGCCAGTGTGCAGGTGTGTGTGTGTGTGTGTGTGTGTGTGTGTGTGTGTGTGTGCTTGGGCTG

                                           [+1]
                                           2.6e-05
                                           GTGTGTGTGTGTGTGTGTGTG
                                           +++++  ++  ++++  ++++
1426 TGTGGTCGTGTGCGGAGGGGAAGGGCGGAGGGGCCGTCGTGTGCTTGGTTGTGCCTGTGACGTGTCTTTTCGTTT


Cre12.g494000.v5.5
  PromoterCoords:396318 - 397817 Strand:+ GeneCoords:397818 - 403435 Trimmed if 
  gene in upstream region
  LENGTH = 1500  COMBINED P-VALUE = 5.39e-10  E-VALUE =  9.5e-06
  DIAGRAM: 269-[-1]-516-[-1]-673

                                                 [-1]
                                                 1.8e-13
                                                 CACACACACACACACACACAC
                                                 +++++++++++++++++++++
226  CCGGCGTCGTCTGGGCGGGCTTCGTTTTGTTGTTTTCTTTTCAACACACACACACACACACACACCCGCCTGACA

                                                             [-1]
                                                             1.8e-13
                                                             CACACACACACACACACAC
                                                             +++++++++++++++++++
751  GGGTATCGGTAAGTAACTCCGGCGTCGTCTGGGCGGGCTTTCGTTTCGTTTTTTAACACACACACACACACACAC

     
     
     AC
     ++
826  ACACGGCTGGTAAGCTGGGTAGCGTCCTGTTGCTCTACCGACCCGACTTTTACTCAAGCAGCCCGTGCCATTCAT


Cre12.g551852.v5.5
  PromoterCoords:8014986 - 8016485 Strand:- GeneCoords:8012120 - 8014985 
  Trimmed if gene in upstream region
  LENGTH = 1500  COMBINED P-VALUE = 5.39e-10  E-VALUE =  9.5e-06
  DIAGRAM: 77-[-1]-62-[-1]-1-[-1]-1-[-1]-143-[-1]-1111

       [-1]
       2.2e-05
       CACACACACACACACACACAC
       ++ +++    +++++++++ +
76   AGCAGACAGCACCACACACACTCTCTCCACGCCGCACCTTCGTTCACTCAGCCCCACCATTCGCGCCACGCCTGC

               [-1]                  [-1]                  [-1]
               1.8e-13               1.8e-13               1.8e-13
               CACACACACACACACACACAC CACACACACACACACACACAC CACACACACACACACACACAC
               +++++++++++++++++++++ +++++++++++++++++++++ +++++++++++++++++++++
151  CCCCCGCCCTCACACACACACACACACACACACACACACACACACACACACACACACACACACACACACACACAC

                                                                         [-1]
                                                                         1.9e-05
                                                                         CACACAC
                                                                         ++  +++
[truncated: 80,625 more chars]
