# Supplementary material for: From Feasting to Fasting: The Arginine Pathway as a Metabolic Switch in Nitrogen-Deprived Chlamydomonas reinhardtii
Source: Cells. 2023 May 13;12(10):1379. doi: 10.3390/cells12101379 (PMC10216424; doi:10.3390/cells12101379)
Supplement: Supplementary file 1 [file cells-12-01379-s001.zip › Suppl. Material S15.txt]

M3 MAST: M3 = identified in gene promoters from Arg and central C metabolism genes (upregulated)


********************************************************************************
MAST - Motif Alignment and Search Tool
********************************************************************************
	MAST version 5.5.0 (Release date: Wed Sep 7 14:18:26 2022 -0700)

	For further information on how to interpret these results please access https://meme-suite.org/meme.
	To get a copy of the MAST software please access https://meme-suite.org.
********************************************************************************


********************************************************************************
REFERENCE
********************************************************************************
	If you use this program in your research, please cite:

	Timothy L. Bailey and Michael Gribskov,
	"Combining evidence using p-values: application to sequence homology
	searches", Bioinformatics, 14(48-54), 1998.
********************************************************************************


********************************************************************************
DATABASE AND MOTIFS
********************************************************************************
	DATABASE CRE_v5.6_promoters_1500bp.fasta (nucleotide)
	Last updated on Thu Feb  2 11:04:06 2023
	Database contains 17568 sequences, 7242088 residues

	Scores for positive and reverse complement strands are combined.

	MOTIFS motifs.meme (nucleotide)
	MOTIF ID                            ALT ID WIDTH BEST POSSIBLE MATCH
	----- ----------------------------- ------ ----- -------------------
	    1 AGGGGCAGGGGCAGGGGCAGGGGCAGGGG MEME-1    29 AGGGGCAGGGGCAGGGGCAGGGGCAGGGG

	Random model letter frequencies (from non-redundant database):
	A 0.274 C 0.225 G 0.225 T 0.274 
********************************************************************************


********************************************************************************
SECTION I: HIGH-SCORING SEQUENCES
********************************************************************************
	- Each of the following 924 sequences has E-value less than 10.
	- The E-value of a sequence is the expected number of sequences
	  in a random database of the same size that would match the motifs as
	  well as the sequence does and is equal to the combined p-value of the
	  sequence times the number of sequences in the database.
	- The combined p-value of a sequence measures the strength of the
	  match of the sequence to all the motifs and is calculated by
	    o finding the score of the single best match of each motif
	      to the sequence (best matches may overlap),
	    o calculating the sequence p-value of each score,
	    o forming the product of the p-values,
	    o taking the p-value of the product.
	- The sequence p-value of a score is defined as the
	  probability of a random sequence of the same length containing
	  some match with as good or better a score.
	- The score for the match of a position in a sequence to a motif
	  is computed by by summing the appropriate entry from each column of
	  the position-dependent scoring matrix that represents the motif.
	- Sequences shorter than one or more of the motifs are skipped.
	- The table is sorted by increasing E-value.
********************************************************************************

SEQUENCE NAME                      DESCRIPTION                   E-VALUE  LENGTH
-------------                      -----------                   -------- ------
Cre01.g008550.v5.5                 PromoterCoords:1623276 - 1...    1e-11    658
Cre07.g342650.v5.5                 PromoterCoords:4146136 - 4...    1e-11    674
Cre17.g740261.v5.5                 PromoterCoords:5946718 - 5...  1.1e-11    730
Cre17.g740300.v5.5                 PromoterCoords:5945948 - 5...  1.1e-11    730
Cre06.g260650.v5.5                 PromoterCoords:1607300 - 1...  1.3e-11    873
Cre08.g361984.v5.5                 PromoterCoords:980359 - 98...  1.5e-11    995
Cre05.g234663.v5.5                 PromoterCoords:2254680 - 2...  1.6e-11   1044
Cre09.g406600.v5.5                 PromoterCoords:6300321 - 6...  2.3e-11   1500
Cre02.g074600.v5.5                 PromoterCoords:207440 - 20...  2.3e-11   1500
Cre03.g162800.v5.5                 PromoterCoords:2887872 - 2...  2.3e-11   1500
Cre01.g013500.v5.5                 PromoterCoords:2420467 - 2...  2.3e-11   1500
Cre04.g223100.v5.5                 PromoterCoords:2666376 - 2...  2.3e-11   1500
Cre07.g346950.v5.5                 PromoterCoords:5000946 - 5...    7e-06   1442
Cre12.g514050.v5.5                 PromoterCoords:3628603 - 3...    2e-05   1152
Cre03.g165186.v5.5                 PromoterCoords:3153907 - 3...  2.5e-05   1500
Cre04.g226800.v5.5                 PromoterCoords:3280789 - 3...  2.5e-05   1500
Cre04.g226811.v5.5                 PromoterCoords:3280789 - 3...  2.5e-05   1500
Cre04.g226750.v5.5                 PromoterCoords:3278559 - 3...  2.5e-05   1500
Cre17.g731591.v5.5                 PromoterCoords:4396950 - 4...    8e-05   1500
Cre16.g673650.v5.5                 PromoterCoords:6409557 - 6...  0.00023   1233
Cre01.g042750.v5.5                 PromoterCoords:6029556 - 6...   0.0003   1500
Cre12.g558300.v5.5                 PromoterCoords:7234895 - 7...  0.00063   1224
Cre06.g278163.v5.5                 PromoterCoords:3789892 - 3...  0.00066   1500
Cre03.g177700.v5.5                 PromoterCoords:4691535 - 4...  0.00089    722
Cre13.g564400.v5.5                 PromoterCoords:356010 - 35...    0.002   1500
Cre06.g310200.v5.5                 PromoterCoords:8808337 - 8...   0.0027   1500
Cre15.g643740.v5.5                 PromoterCoords:1702098 - 1...   0.0028     68
Cre06.g266150.v5.5                 PromoterCoords:2211352 - 2...   0.0029   1500
Cre16.g685451.v5.5                 PromoterCoords:18956 - 204...   0.0042   1500
Cre02.g099550.v5.5                 PromoterCoords:4379251 - 4...   0.0054    534
Cre01.g046950.v5.5                 PromoterCoords:6566326 - 6...   0.0066   1500
Cre07.g347980.v5.5                 PromoterCoords:5134686 - 5...    0.007    230
Cre07.g348040.v5.5                 PromoterCoords:5133416 - 5...    0.007    230
Cre06.g310050.v5.5                 PromoterCoords:8791227 - 8...    0.009    138
Cre17.g713150.v5.5                 PromoterCoords:2193756 - 2...   0.0097   1500
Cre09.g401367.v5.5                 PromoterCoords:5681893 - 5...   0.0099   1478
Cre35.g759497.v5.5                 PromoterCoords:32322 - 324...     0.01    129
Cre13.g603850.v5.5                 PromoterCoords:4572225 - 4...    0.012   1196
Cre07.g348300.v5.5                 PromoterCoords:5164916 - 5...    0.013    533
Cre02.g119201.v5.5                 PromoterCoords:6829353 - 6...    0.013   1500
Cre02.g143327.v5.5                 PromoterCoords:9096996 - 9...    0.013    795
Cre14.g632783.v5.5                 PromoterCoords:3856854 - 3...    0.014    170
Cre14.g632775.v5.5                 PromoterCoords:3858184 - 3...    0.014    170
Cre17.g742400.v5.5                 PromoterCoords:6248875 - 6...    0.014    290
Cre17.g742350.v5.5                 PromoterCoords:6250085 - 6...    0.014    290
Cre01.g007050.v5.5                 PromoterCoords:1404238 - 1...    0.014    363
Cre12.g537050.v5.5                 PromoterCoords:6258559 - 6...    0.015    328
Cre12.g494800.v5.5                 PromoterCoords:697182 - 69...    0.015     46
Cre12.g484300.v5.5                 PromoterCoords:132246 - 13...    0.017    158
Cre10.g444750.v5.5                 PromoterCoords:3459633 - 3...    0.018    510
Cre10.g444800.v5.5                 PromoterCoords:3458643 - 3...    0.018    510
Cre17.g718950.v5.5                 PromoterCoords:2809892 - 2...     0.02    168
Cre09.g390097.v5.5                 PromoterCoords:3585204 - 3...    0.022    329
Cre03.g144124.v5.5                 PromoterCoords:145986 - 14...    0.026     48
Cre01.g025100.v5.5                 PromoterCoords:3868623 - 3...    0.027    473
Cre16.g685050.v5.5                 PromoterCoords:4993800 - 4...    0.028   1114
Cre02.g075400.v5.5                 PromoterCoords:320190 - 32...    0.028   1500
Cre01.g045752.v5.5                 PromoterCoords:6441893 - 6...    0.028   1500
Cre02.g074200.v5.5                 PromoterCoords:130026 - 13...     0.03    548
Cre13.g580500.v5.5                 PromoterCoords:2526222 - 2...    0.037    708
Cre12.g500850.v5.5                 PromoterCoords:3025506 - 3...    0.037    911
Cre10.g465350.v5.5                 PromoterCoords:6335561 - 6...    0.039    524
Cre05.g244350.v5.5                 PromoterCoords:1380849 - 1...     0.04    679
Cre05.g244300.v5.5                 PromoterCoords:1380028 - 1...     0.04    679
Cre02.g093202.v5.5                 PromoterCoords:2638758 - 2...     0.04   1500
Cre06.g275350.v5.5                 PromoterCoords:3138056 - 3...    0.042    490
Cre08.g373400.v5.5                 PromoterCoords:3156606 - 3...    0.043   1500
Cre11.g467621.v5.5                 PromoterCoords:674356 - 67...    0.043   1500
Cre31.g758447.v5.5                 PromoterCoords:10226 - 117...    0.043   1500
Cre05.g235228.v5.5                 PromoterCoords:2432794 - 2...    0.043   1500
Cre05.g243602.v5.5                 PromoterCoords:1529898 - 1...    0.043   1500
Cre02.g142947.v5.5                 PromoterCoords:8981785 - 8...    0.043   1500
Cre04.g217977.v5.5                 PromoterCoords:853893 - 85...    0.043   1500
Cre14.g630150.v5.5                 PromoterCoords:3371615 - 3...    0.044    284
Cre01.g032600.v5.5                 PromoterCoords:4725799 - 4...     0.05    469
Cre01.g032550.v5.5                 PromoterCoords:4726830 - 4...     0.05    469
Cre04.g217948.v5.5                 PromoterCoords:648256 - 64...    0.059    899
Cre12.g555000.v5.5                 PromoterCoords:7604021 - 7...     0.06    670
Cre12.g555050.v5.5                 PromoterCoords:7604851 - 7...     0.06    670
Cre04.g228800.v5.5                 PromoterCoords:3648497 - 3...     0.06   1500
Cre17.g706400.v5.5                 PromoterCoords:1402311 - 1...    0.063   1194
Cre10.g462200.v5.5                 PromoterCoords:5934093 - 5...    0.066    180
Cre10.g462150.v5.5                 PromoterCoords:5935413 - 5...    0.066    180
Cre02.g141586.v5.5                 PromoterCoords:8394486 - 8...    0.067    254
Cre13.g568200.v5.5                 PromoterCoords:956279 - 95...    0.075    519
Cre12.g527918.v5.5                 PromoterCoords:5204933 - 5...    0.075    947
Cre33.g759047.v5.5                 PromoterCoords:38366 - 391...    0.077    827
Cre16.g662702.v5.5                 PromoterCoords:2745090 - 2...    0.078   1500
Cre03.g205585.v5.5                 PromoterCoords:8771063 - 8...    0.082   1500
Cre01.g041650.v5.5                 PromoterCoords:5834628 - 5...    0.084    850
Cre01.g041667.v5.5                 PromoterCoords:5833978 - 5...    0.084    850
Cre10.g459200.v5.5                 PromoterCoords:5511407 - 5...    0.085   1363
Cre11.g477700.v5.5                 PromoterCoords:2863535 - 2...    0.092    564
Cre16.g650000.v5.5                 PromoterCoords:1125946 - 1...    0.094     48
Cre12.g503850.v5.5                 PromoterCoords:2693577 - 2...    0.096    130
Cre12.g503800.v5.5                 PromoterCoords:2692207 - 2...    0.096    130
Cre10.g454150.v5.5                 PromoterCoords:4839818 - 4...    0.097   1334
Cre10.g422419.v5.5                 PromoterCoords:698422 - 69...      0.1   1500
Cre01.g008900.v5.5                 PromoterCoords:1690116 - 1...     0.11   1500
Cre16.g695300.v5.5                 PromoterCoords:133596 - 13...     0.11   1500
Cre19.g750597.v5.5                 PromoterCoords:89156 - 906...     0.11   1500
Cre08.g382400.v5.5                 PromoterCoords:4465087 - 4...     0.12    700
Cre08.g382450.v5.5                 PromoterCoords:4464287 - 4...     0.12    700
Cre14.g627466.v5.5                 PromoterCoords:2838119 - 2...     0.12   1500
Cre14.g627477.v5.5                 PromoterCoords:2838339 - 2...     0.12   1500
Cre07.g357100.v5.5                 PromoterCoords:6324973 - 6...     0.12    220
Cre07.g357150.v5.5                 PromoterCoords:6323693 - 6...     0.12    220
Cre13.g591851.v5.5                 PromoterCoords:4144886 - 4...     0.13   1500
Cre12.g536650.v5.5                 PromoterCoords:6212249 - 6...     0.13   1500
Cre16.g651250.v5.5                 PromoterCoords:1257998 - 1...     0.13    808
Cre09.g401800.v5.5                 PromoterCoords:843068 - 84...     0.14    464
Cre03.g197900.v5.5                 PromoterCoords:6734146 - 6...     0.14   1361
Cre16.g666302.v5.5                 PromoterCoords:3195407 - 3...     0.14    357
Cre13.g565270.v5.5                 PromoterCoords:537723 - 53...     0.14    330
Cre13.g565260.v5.5                 PromoterCoords:538893 - 54...     0.14    330
Cre05.g245352.v5.5                 PromoterCoords:1267569 - 1...     0.16   1500
Cre04.g223200.v5.5                 PromoterCoords:2676683 - 2...     0.16   1500
Cre10.g425900.v5.5                 PromoterCoords:1160768 - 1...     0.17    880
Cre17.g705100.v5.5                 PromoterCoords:1224718 - 1...     0.17   1500
Cre02.g102050.v5.5                 PromoterCoords:4727989 - 4...     0.18   1500
Cre16.g667350.v5.5                 PromoterCoords:4494599 - 4...     0.18    861
Cre08.g382750.v5.5                 PromoterCoords:4543355 - 4...     0.18    328
Cre01.g026050.v5.5                 PromoterCoords:4015936 - 4...     0.18     71
Cre13.g582201.v5.5                 PromoterCoords:2704306 - 2...     0.18    145
Cre06.g278207.v5.5                 PromoterCoords:4037406 - 4...     0.18    430
Cre06.g278208.v5.5                 PromoterCoords:4036336 - 4...     0.18    430
Cre04.g218500.v5.5                 PromoterCoords:1971193 - 1...     0.19    910
Cre04.g218526.v5.5                 PromoterCoords:1970603 - 1...     0.19    910
Cre16.g688633.v5.5                 PromoterCoords:3671345 - 3...     0.19   1500
Cre09.g411400.v5.5                 PromoterCoords:7053186 - 7...      0.2    654
Cre03.g196350.v5.5                 PromoterCoords:6595413 - 6...     0.21    502
Cre02.g142566.v5.5                 PromoterCoords:8832089 - 8...     0.21    804
Cre10.g425000.v5.5                 PromoterCoords:998776 - 10...     0.21   1500
Cre06.g301806.v5.5                 PromoterCoords:7687850 - 7...     0.21    168
Cre16.g680550.v5.5                 PromoterCoords:5519932 - 5...     0.21    764
Cre12.g544551.v5.5                 PromoterCoords:8894334 - 8...     0.22   1195
Cre02.g082450.v5.5                 PromoterCoords:1240417 - 1...     0.22   1220
Cre02.g082500.v5.5                 PromoterCoords:1240137 - 1...     0.22   1220
Cre06.g262350.v5.5                 PromoterCoords:1784979 - 1...     0.23    184
Cre07.g324300.v5.5                 PromoterCoords:1551154 - 1...     0.23     48
Cre11.g467772.v5.5                 PromoterCoords:1654091 - 1...     0.24    237
Cre14.g622050.v5.5                 PromoterCoords:2062866 - 2...     0.24    108
Cre16.g691215.v5.5                 PromoterCoords:7715474 - 7...     0.25    456
Cre06.g285850.v5.5                 PromoterCoords:5618716 - 5...     0.25    233
Cre09.g394550.v5.5                 PromoterCoords:2000918 - 2...     0.26    474
Cre06.g250650.v5.5                 PromoterCoords:238015 - 23...     0.26   1500
Cre16.g661750.v5.5                 PromoterCoords:2613785 - 2...     0.27   1500
Cre17.g712600.v5.5                 PromoterCoords:2135846 - 2...     0.27   1500
Cre01.g010201.v5.5                 PromoterCoords:1864985 - 1...     0.28   1500
Cre02.g086800.v5.5                 PromoterCoords:1787833 - 1...     0.29   1500
Cre16.g659850.v5.5                 PromoterCoords:2362209 - 2...     0.29    118
Cre16.g664251.v5.5                 PromoterCoords:8256 - 9755...     0.29    857
Cre07.g343250.v5.5                 PromoterCoords:4455625 - 4...     0.29    727
Cre17.g735900.v5.5                 PromoterCoords:5236230 - 5...     0.29    600
Cre17.g735950.v5.5                 PromoterCoords:5235330 - 5...     0.29    600
Cre16.g674602.v5.5                 PromoterCoords:6293736 - 6...     0.29    240
Cre04.g220150.v5.5                 PromoterCoords:2245968 - 2...      0.3   1038
Cre07.g333640.v5.5                 PromoterCoords:3086156 - 3...      0.3   1500
Cre22.g754097.v5.5                 PromoterCoords:140236 - 14...      0.3   1500
Cre09.g403650.v5.5                 PromoterCoords:587754 - 58...      0.3   1500
Cre09.g399775.v5.5                 PromoterCoords:5297513 - 5...      0.3   1500
Cre06.g278286.v5.5                 PromoterCoords:4601020 - 4...      0.3   1500
Cre27.g757347.v5.5                 PromoterCoords:44776 - 462...      0.3   1500
Cre01.g032700.v5.5                 PromoterCoords:4734560 - 4...      0.3   1500
Cre01.g032650.v5.5                 PromoterCoords:4734250 - 4...      0.3   1500
Cre04.g217986.v5.5                 PromoterCoords:954263 - 95...      0.3   1500
Cre12.g539161.v5.5                 PromoterCoords:6609608 - 6...      0.3   1500
Cre12.g539208.v5.5                 PromoterCoords:6721743 - 6...      0.3   1500
Cre03.g189350.v5.5                 PromoterCoords:5843856 - 5...     0.31    354
Cre02.g145750.v5.5                 PromoterCoords:7248473 - 7...     0.31    670
Cre25.g756397.v5.5                 PromoterCoords:76546 - 780...     0.31   1500
Cre13.g565083.v5.5                 PromoterCoords:501324 - 50...     0.31   1500
Cre12.g501800.v5.5                 PromoterCoords:2920987 - 2...     0.32    140
Cre12.g501750.v5.5                 PromoterCoords:2919627 - 2...     0.32    140
Cre45.g760797.v5.5                 PromoterCoords:1 - 144 Str...     0.33    144
Cre17.g714700.v5.5                 PromoterCoords:2357317 - 2...     0.33    138
Cre01.g042250.v5.5                 PromoterCoords:5923051 - 5...     0.33    560
Cre01.g042200.v5.5                 PromoterCoords:5923991 - 5...     0.33    560
Cre17.g739450.v5.5                 PromoterCoords:5789984 - 5...     0.33    108
Cre03.g202200.v5.5                 PromoterCoords:7930316 - 7...     0.33    198
Cre36.g759747.v5.5                 PromoterCoords:24998 - 253...     0.33    402
Cre05.g230804.v5.5                 PromoterCoords:698299 - 69...     0.33   1500
Cre17.g707350.v5.5                 PromoterCoords:1535181 - 1...     0.34    339
Cre12.g523600.v5.5                 PromoterCoords:4707975 - 4...     0.35    208
Cre03.g168450.v5.5                 PromoterCoords:3604799 - 3...     0.35    254
Cre11.g467630.v5.5                 PromoterCoords:748565 - 75...     0.36    292
Cre11.g467631.v5.5                 PromoterCoords:747357 - 74...     0.36    292
Cre16.g667701.v5.5                 PromoterCoords:4345909 - 4...     0.38   1500
Cre09.g395500.v5.5                 PromoterCoords:1885979 - 1...     0.38    563
Cre17.g731750.v5.5                 PromoterCoords:4424160 - 4...     0.38    484
Cre16.g694950.v5.5                 PromoterCoords:187492 - 18...     0.39    414
Cre02.g106350.v5.5                 PromoterCoords:5254960 - 5...     0.42    148
Cre06.g249550.v5.5                 PromoterCoords:85486 - 869...     0.42     64
Cre07.g356550.v5.5                 PromoterCoords:6240803 - 6...     0.43   1500
Cre07.g356500.v5.5                 PromoterCoords:6239753 - 6...     0.43   1500
Cre17.g707450.v5.5                 PromoterCoords:1548195 - 1...     0.43   1500
Cre15.g641298.v5.5                 PromoterCoords:1208730 - 1...     0.43   1500
Cre11.g467545.v5.5                 PromoterCoords:155029 - 15...     0.44    551
Cre08.g368650.v5.5                 PromoterCoords:2088306 - 2...     0.45   1500
Cre09.g386739.v5.5                 PromoterCoords:174006 - 17...     0.45   1500
Cre13.g591100.v5.5                 PromoterCoords:4041586 - 4...     0.46    521
Cre07.g353700.v5.5                 PromoterCoords:5865190 - 5...     0.48    168
Cre09.g401108.v5.5                 PromoterCoords:5638363 - 5...     0.48    534
Cre01.g042352.v5.5                 PromoterCoords:5963671 - 5...     0.49   1124
Cre08.g358548.v5.5                 PromoterCoords:226720 - 22...     0.49   1500
Cre09.g402450.v5.5                 PromoterCoords:745908 - 74...     0.49    208
Cre10.g430450.v5.5                 PromoterCoords:1716908 - 1...      0.5    283
Cre05.g236950.v5.5                 PromoterCoords:2774680 - 2...      0.5    248
Cre17.g710879.v5.5                 PromoterCoords:1962556 - 1...      0.5    410
Cre17.g710871.v5.5                 PromoterCoords:1963646 - 1...      0.5    410
Cre14.g629241.v5.5                 PromoterCoords:3232163 - 3...     0.51     74
Cre14.g610050.v5.5                 PromoterCoords:322678 - 32...     0.51     48
Cre13.g577800.v5.5                 PromoterCoords:2126566 - 2...     0.52   1500
Cre13.g577850.v5.5                 PromoterCoords:2127086 - 2...     0.52   1500
Cre13.g590450.v5.5                 PromoterCoords:3893729 - 3...     0.52   1500
Cre01.g023300.v5.5                 PromoterCoords:3616616 - 3...     0.52   1500
Cre13.g582800.v5.5                 PromoterCoords:2791134 - 2...     0.52    364
Cre01.g054850.v5.5                 PromoterCoords:7602492 - 7...     0.53    130
Cre01.g054900.v5.5                 PromoterCoords:7601122 - 7...     0.53    130
Cre09.g410700.v5.5                 PromoterCoords:6977668 - 6...     0.53   1254
Cre12.g555803.v5.5                 PromoterCoords:9683818 - 9...     0.53   1066
Cre06.g304150.v5.5                 PromoterCoords:8021886 - 8...     0.56    118
Cre15.g635100.v5.5                 PromoterCoords:172883 - 17...     0.56   1087
Cre16.g667769.v5.5                 PromoterCoords:3355196 - 3...     0.57   1500
Cre06.g278302.v5.5                 PromoterCoords:4790962 - 4...     0.57   1500
Cre05.g235102.v5.5                 PromoterCoords:2369920 - 2...     0.57   1500
Cre16.g666576.v5.5                 PromoterCoords:3221586 - 3...     0.57    147
Cre16.g666550.v5.5                 PromoterCoords:3222939 - 3...     0.57    147
Cre16.g659650.v5.5                 PromoterCoords:2349089 - 2...     0.57    144
Cre16.g680450.v5.5                 PromoterCoords:5527363 - 5...     0.57    491
Cre16.g680500.v5.5                 PromoterCoords:5528372 - 5...     0.57    491
Cre13.g567600.v5.5                 PromoterCoords:889688 - 89...     0.59    860
Cre13.g567626.v5.5                 PromoterCoords:889048 - 89...     0.59    860
Cre02.g145600.v5.5                 PromoterCoords:7269219 - 7...     0.61    148
Cre02.g104951.v5.5                 PromoterCoords:5109906 - 5...     0.61   1320
Cre02.g105000.v5.5                 PromoterCoords:5109726 - 5...     0.61   1320
Cre14.g632950.v5.5                 PromoterCoords:3923014 - 3...     0.61   1440
Cre14.g632900.v5.5                 PromoterCoords:3923074 - 3...     0.61   1440
Cre06.g290400.v5.5                 PromoterCoords:6165856 - 6...     0.62    204
Cre17.g730750.v5.5                 PromoterCoords:4287111 - 4...     0.62   1500
Cre09.g402150.v5.5                 PromoterCoords:771428 - 77...     0.62    220
Cre09.g415350.v5.5                 PromoterCoords:7656588 - 7...     0.64   1500
Cre16.g685100.v5.5                 PromoterCoords:4989720 - 4...     0.65    460
Cre01.g038400.v5.5                 PromoterCoords:5456865 - 5...     0.66   1500
Cre14.g618550.v5.5                 PromoterCoords:1530743 - 1...     0.67    540
Cre14.g618600.v5.5                 PromoterCoords:1529783 - 1...     0.67    540
Cre10.g465500.v5.5                 PromoterCoords:6355121 - 6...     0.67    874
Cre08.g381702.v5.5                 PromoterCoords:4350830 - 4...     0.68    480
Cre08.g381650.v5.5                 PromoterCoords:4351850 - 4...     0.68    480
Cre16.g665600.v5.5                 PromoterCoords:3118396 - 3...      0.7   1500
Cre43.g760497.v5.5                 PromoterCoords:3026 - 4525...      0.7   1500
Cre11.g467742.v5.5                 PromoterCoords:1486147 - 1...     0.71    180
Cre15.g639950.v5.5                 PromoterCoords:790335 - 79...     0.72   1378
Cre09.g386753.v5.5                 PromoterCoords:223813 - 22...     0.73    820
Cre09.g386754.v5.5                 PromoterCoords:223133 - 22...     0.73    820
Cre13.g604400.v5.5                 PromoterCoords:4680605 - 4...     0.73    990
Cre13.g604450.v5.5                 PromoterCoords:4680095 - 4...     0.73    990
Cre04.g214750.v5.5                 PromoterCoords:1294145 - 1...     0.73    848
Cre02.g110550.v5.5                 PromoterCoords:5761328 - 5...     0.73    472
Cre06.g291450.v5.5                 PromoterCoords:6292542 - 6...     0.74   1500
Cre03.g197050.v5.5                 PromoterCoords:6648572 - 6...     0.74   1500
Cre03.g197100.v5.5                 PromoterCoords:6648649 - 6...     0.74   1500
Cre03.g165750.v5.5                 PromoterCoords:3265997 - 3...     0.76    360
Cre03.g165801.v5.5                 PromoterCoords:3264857 - 3...     0.76    360
Cre06.g278108.v5.5                 PromoterCoords:3516893 - 3...     0.78    238
Cre15.g640426.v5.5                 PromoterCoords:697536 - 69...     0.78    144
Cre08.g371879.v5.5                 PromoterCoords:2488598 - 2...     0.78   1500
Cre08.g371918.v5.5                 PromoterCoords:2489428 - 2...     0.78   1500
Cre07.g343101.v5.5                 PromoterCoords:4427265 - 4...     0.78   1500
Cre01.g014600.v5.5                 PromoterCoords:2536088 - 2...     0.78   1500
Cre12.g561300.v5.5                 PromoterCoords:6829263 - 6...     0.78   1500
Cre07.g314866.v5.5                 PromoterCoords:397237 - 39...     0.79    368
Cre02.g095045.v5.5                 PromoterCoords:3042746 - 3...     0.81   1500
Cre03.g182200.v5.5                 PromoterCoords:5169176 - 5...     0.81   1500
Cre04.g229026.v5.5                 PromoterCoords:3692817 - 3...     0.81     54
Cre09.g402108.v5.5                 PromoterCoords:5817037 - 5...     0.82    670
Cre09.g402145.v5.5                 PromoterCoords:5816207 - 5...     0.82    670
Cre05.g241750.v5.5                 PromoterCoords:1858185 - 1...     0.83   1500
Cre09.g402812.v5.5                 PromoterCoords:5959638 - 5...     0.84   1020
Cre09.g402849.v5.5                 PromoterCoords:5959158 - 5...     0.84   1020
Cre06.g278256.v5.5                 PromoterCoords:4307826 - 4...     0.85   1154
Cre12.g535650.v5.5                 PromoterCoords:6082296 - 6...     0.87    148
Cre16.g660300.v5.5                 PromoterCoords:2395549 - 2...     0.87    180
Cre16.g660225.v5.5                 PromoterCoords:2396869 - 2...     0.87    180
Cre03.g157200.v5.5                 PromoterCoords:2147986 - 2...     0.88    574
Cre17.g743397.v5.5                 PromoterCoords:6587092 - 6...     0.88   1500
Cre06.g300144.v5.5                 PromoterCoords:7467558 - 7...     0.89     54
Cre07.g344150.v5.5                 PromoterCoords:4604655 - 4...      0.9    432
Cre07.g344100.v5.5                 PromoterCoords:4605723 - 4...      0.9    432
Cre12.g492350.v5.5                 PromoterCoords:623507 - 62...      0.9    356
Cre06.g282826.v5.5                 PromoterCoords:5290136 - 5...     0.91    701
Cre06.g282850.v5.5                 PromoterCoords:5289337 - 5...     0.91    701
Cre08.g362450.v5.5                 PromoterCoords:1101676 - 1...     0.92    880
Cre03.g201103.v5.5                 PromoterCoords:8512069 - 8...     0.95    120
Cre03.g200991.v5.5                 PromoterCoords:8513449 - 8...     0.95    120
Cre13.g568025.v5.5                 PromoterCoords:929457 - 93...     0.96   1500
Cre05.g237550.v5.5                 PromoterCoords:2827140 - 2...     0.98   1160
Cre05.g237526.v5.5                 PromoterCoords:2827480 - 2...     0.98   1160
Cre14.g631575.v5.5                 PromoterCoords:3680189 - 3...     0.99    360
Cre14.g631600.v5.5                 PromoterCoords:3679049 - 3...     0.99    360
Cre01.g027000.v5.5                 PromoterCoords:4114966 - 4...        1    329
Cre48.g761247.v5.5                 PromoterCoords:10996 - 124...        1   1173
Cre01.g023773.v5.5                 PromoterCoords:3697696 - 3...        1    320
Cre01.g023750.v5.5                 PromoterCoords:3698876 - 3...        1    320
Cre06.g289033.v5.5                 PromoterCoords:5988691 - 5...        1    673
Cre13.g571560.v5.5                 PromoterCoords:1352864 - 1...        1    168
Cre14.g633789.v5.5                 PromoterCoords:4077406 - 4...      1.1    825
Cre16.g661150.v5.5                 PromoterCoords:2527472 - 2...      1.1   1500
Cre01.g043300.v5.5                 PromoterCoords:6078826 - 6...      1.1   1500
Cre12.g505151.v5.5                 PromoterCoords:2597383 - 2...      1.1   1500
Cre03.g176200.v5.5                 PromoterCoords:4492200 - 4...      1.1    340
Cre03.g176250.v5.5                 PromoterCoords:4491040 - 4...      1.1    340
Cre13.g568350.v5.5                 PromoterCoords:989597 - 99...      1.1    244
Cre06.g289426.v5.5                 PromoterCoords:6038356 - 6...      1.1    418
Cre02.g142266.v5.5                 PromoterCoords:8718399 - 8...      1.1    120
Cre02.g142246.v5.5                 PromoterCoords:8719779 - 8...      1.1    120
Cre07.g327050.v5.5                 PromoterCoords:2191622 - 2...      1.1    118
Cre14.g628702.v5.5                 PromoterCoords:3100756 - 3...      1.1    490
Cre14.g628650.v5.5                 PromoterCoords:3101766 - 3...      1.1    490
Cre12.g484400.v5.5                 PromoterCoords:144236 - 14...      1.1   1500
Cre12.g484350.v5.5                 PromoterCoords:143417 - 14...      1.1   1500
Cre12.g484375.v5.5                 PromoterCoords:144236 - 14...      1.1   1500
Cre02.g095055.v5.5                 PromoterCoords:3098926 - 3...      1.1    694
Cre04.g224550.v5.5                 PromoterCoords:2909406 - 2...      1.1   1500
Cre02.g086456.v5.5                 PromoterCoords:1752943 - 1...      1.2    814
Cre10.g464200.v5.5                 PromoterCoords:6189781 - 6...      1.2     54
Cre17.g711600.v5.5                 PromoterCoords:2052966 - 2...      1.2    134
Cre03.g150101.v5.5                 PromoterCoords:1271020 - 1...      1.2    104
Cre01.g033350.v5.5                 PromoterCoords:4822050 - 4...      1.2    110
Cre01.g033400.v5.5                 PromoterCoords:4820660 - 4...      1.2    110
Cre08.g365950.v5.5                 PromoterCoords:1713443 - 1...      1.2   1500
Cre05.g237950.v5.5                 PromoterCoords:2875020 - 2...      1.2   1500
Cre09.g395900.v5.5                 PromoterCoords:1831109 - 1...      1.2    546
Cre16.g672450.v5.5                 PromoterCoords:6555039 - 6...      1.2    324
Cre01.g031951.v5.5                 PromoterCoords:4652280 - 4...      1.2    110
Cre01.g032000.v5.5                 PromoterCoords:4650890 - 4...      1.2    110
Cre16.g689851.v5.5                 PromoterCoords:3830900 - 3...      1.2   1500
Cre03.g190400.v5.5                 PromoterCoords:5959305 - 5...      1.2   1500
Cre10.g452050.v5.5                 PromoterCoords:4513092 - 4...      1.2   1500
Cre04.g217750.v5.5                 PromoterCoords:270071 - 27...      1.2   1500
Cre12.g539650.v5.5                 PromoterCoords:9465851 - 9...      1.2   1500
Cre16.g679800.v5.5                 PromoterCoords:5609267 - 5...      1.2    268
Cre43.g760647.v5.5                 PromoterCoords:17266 - 187...      1.2   1153
Cre12.g530450.v5.5                 PromoterCoords:5446816 - 5...      1.3    419
Cre12.g489300.v5.5                 PromoterCoords:1263420 - 1...      1.3   1500
Cre06.g295826.v5.5                 PromoterCoords:6892797 - 6...      1.3    640
Cre06.g295700.v5.5                 PromoterCoords:6893657 - 6...      1.3    640
Cre03.g157400.v5.5                 PromoterCoords:2180276 - 2...      1.3    370
Cre03.g157426.v5.5                 PromoterCoords:2179146 - 2...      1.3    370
Cre16.g693203.v5.5                 PromoterCoords:447893 - 44...      1.3   1500
Cre09.g400000.v5.5                 PromoterCoords:1159706 - 1...      1.3    826
Cre01.g041100.v5.5                 PromoterCoords:5752948 - 5...      1.3   1500
Cre01.g046650.v5.5                 PromoterCoords:6356703 - 6...      1.3    158
Cre12.g526650.v5.5                 PromoterCoords:5081466 - 5...      1.4   1120
Cre12.g526603.v5.5                 PromoterCoords:5081846 - 5...      1.4   1120
Cre03.g156650.v5.5                 PromoterCoords:2073416 - 2...      1.4    454
Cre17.g746247.v5.5                 PromoterCoords:6989750 - 6...      1.4    491
Cre13.g567700.v5.5                 PromoterCoords:901338 - 90...      1.4   1091
Cre11.g479850.v5.5                 PromoterCoords:3254814 - 3...      1.4    186
Cre06.g290676.v5.5                 PromoterCoords:6213592 - 6...      1.4   1500
Cre07.g318600.v5.5                 PromoterCoords:866501 - 86...      1.5   1500
Cre14.g626634.v5.5                 PromoterCoords:2714806 - 2...      1.5    124
Cre02.g119600.v5.5                 PromoterCoords:6864202 - 6...      1.5    132
Cre02.g118950.v5.5                 PromoterCoords:6811183 - 6...      1.5    838
Cre21.g752147.v5.5                 PromoterCoords:34806 - 363...      1.5   1500
Cre11.g478450.v5.5                 PromoterCoords:2999985 - 3...      1.6    355
Cre06.g264850.v5.5                 PromoterCoords:2057836 - 2...      1.6     68
Cre12.g541250.v5.5                 PromoterCoords:9272779 - 9...      1.6    730
Cre12.g541300.v5.5                 PromoterCoords:9273549 - 9...      1.6    730
Cre03.g171650.v5.5                 PromoterCoords:3942965 - 3...      1.7    186
Cre04.g217200.v5.5                 PromoterCoords:206541 - 20...      1.7   1500
Cre06.g307350.v5.5                 PromoterCoords:8453736 - 8...      1.7    166
Cre16.g689647.v5.5                 PromoterCoords:7621346 - 7...      1.7   1340
Cre16.g689535.v5.5                 PromoterCoords:7621506 - 7...      1.7   1340
Cre17.g703932.v5.5                 PromoterCoords:1092886 - 1...      1.7   1500
Cre12.g542250.v5.5                 PromoterCoords:9166128 - 9...      1.7   1500
Cre13.g602400.v5.5                 PromoterCoords:4504450 - 4...      1.7     91
Cre13.g602425.v5.5                 PromoterCoords:4503041 - 4...      1.7     91
Cre12.g484900.v5.5                 PromoterCoords:217060 - 21...      1.7    500
Cre12.g484950.v5.5                 PromoterCoords:216060 - 21...      1.7    500
Cre02.g087800.v5.5                 PromoterCoords:1922283 - 1...      1.8   1095
Cre12.g560150.v5.5                 PromoterCoords:6967678 - 6...      1.8    547
Cre14.g615300.v5.5                 PromoterCoords:1123846 - 1...      1.8   1500
Cre17.g705316.v5.5                 PromoterCoords:1256589 - 1...      1.8    488
Cre02.g088850.v5.5                 PromoterCoords:2075202 - 2...      1.8    296
Cre17.g741750.v5.5                 PromoterCoords:6178976 - 6...      1.8    384
Cre13.g579350.v5.5                 PromoterCoords:2360142 - 2...      1.8    164
Cre09.g398438.v5.5                 PromoterCoords:5061186 - 5...      1.8    424
Cre07.g318426.v5.5                 PromoterCoords:825921 - 82...      1.8     48
Cre12.g553950.v5.5                 PromoterCoords:7721275 - 7...      1.8    787
Cre16.g654600.v5.5                 PromoterCoords:1661176 - 1...      1.8    118
Cre12.g543800.v5.5                 PromoterCoords:9000023 - 9...      1.8   1500
Cre02.g143300.v5.5                 PromoterCoords:7658776 - 7...      1.8     54
Cre16.g693819.v5.5                 PromoterCoords:365363 - 36...      1.9    604
Cre09.g409150.v5.5                 PromoterCoords:6745415 - 6...      1.9    362
Cre08.g379800.v5.5                 PromoterCoords:4115286 - 4...      1.9   1360
Cre08.g379750.v5.5                 PromoterCoords:4115426 - 4...      1.9   1360
Cre17.g733000.v5.5                 PromoterCoords:4580264 - 4...      1.9    670
Cre17.g732951.v5.5                 PromoterCoords:4581094 - 4...      1.9    670
Cre09.g389282.v5.5                 PromoterCoords:3441500 - 3...      1.9    239
Cre17.g698100.v5.5                 PromoterCoords:267014 - 26...      1.9   1500
Cre11.g467658.v5.5                 PromoterCoords:909252 - 91...        2    704
Cre06.g278145.v5.5                 PromoterCoords:3703752 - 3...        2    360
Cre04.g213800.v5.5                 PromoterCoords:1511637 - 1...        2     54
Cre08.g364351.v5.5                 PromoterCoords:1422080 - 1...        2    248
Cre14.g629000.v5.5                 PromoterCoords:3170355 - 3...        2    578
Cre07.g336250.v5.5                 PromoterCoords:3539287 - 3...        2   1500
Cre10.g436150.v5.5                 PromoterCoords:2482932 - 2...        2    240
Cre02.g074626.v5.5                 PromoterCoords:211150 - 21...        2    574
Cre02.g109300.v5.5                 PromoterCoords:5620959 - 5...        2   1098
Cre01.g041850.v5.5                 PromoterCoords:5852128 - 5...        2    218
Cre17.g729700.v5.5                 PromoterCoords:4145536 - 4...        2    390
Cre08.g360700.v5.5                 PromoterCoords:789610 - 79...        2   1500
Cre14.g611051.v5.5                 PromoterCoords:467022 - 46...        2   1500
Cre14.g629880.v5.5                 PromoterCoords:3325683 - 3...      2.1    198
Cre01.g015950.v5.5                 PromoterCoords:2684970 - 2...      2.1    375
Cre01.g015850.v5.5                 PromoterCoords:2686095 - 2...      2.1    375
Cre11.g467745.v5.5                 PromoterCoords:1497671 - 1...      2.1    334
Cre11.g467744.v5.5                 PromoterCoords:1498837 - 1...      2.1    334
Cre08.g382515.v5.5                 PromoterCoords:4475007 - 4...      2.1   1500
Cre19.g750447.v5.5                 PromoterCoords:41106 - 426...      2.1   1500
Cre01.g019450.v5.5                 PromoterCoords:3121336 - 3...      2.1   1500
Cre10.g434650.v5.5                 PromoterCoords:2300973 - 2...      2.1    193
Cre17.g737084.v5.5                 PromoterCoords:5452489 - 5...      2.1    198
Cre01.g021500.v5.5                 PromoterCoords:3379197 - 3...      2.1    194
Cre09.g389050.v5.5                 PromoterCoords:2772941 - 2...      2.2    698
Cre12.g538450.v5.5                 PromoterCoords:6489313 - 6...      2.2    270
Cre03.g145487.v5.5                 PromoterCoords:578558 - 58...      2.2    200
Cre03.g145507.v5.5                 PromoterCoords:577258 - 57...      2.2    200
Cre01.g030050.v5.5                 PromoterCoords:4425273 - 4...      2.2    288
Cre05.g240251.v5.5                 PromoterCoords:3269692 - 3...      2.2    478
Cre06.g296150.v5.5                 PromoterCoords:6931337 - 6...      2.2   1500
Cre06.g296100.v5.5                 PromoterCoords:6930887 - 6...      2.2   1500
Cre03.g206145.v5.5                 PromoterCoords:8803143 - 8...      2.2    218
Cre02.g143427.v5.5                 PromoterCoords:9122876 - 9...      2.3   1408
Cre06.g301201.v5.5                 PromoterCoords:7603900 - 7...      2.3    320
Cre06.g301150.v5.5                 PromoterCoords:7605080 - 7...      2.3    320
Cre12.g557650.v5.5                 PromoterCoords:7293755 - 7...      2.3    110
Cre12.g557600.v5.5                 PromoterCoords:7292365 - 7...      2.3    110
Cre17.g707600.v5.5                 PromoterCoords:1578170 - 1...      2.3    813
Cre12.g485250.v5.5                 PromoterCoords:233720 - 23...      2.4   1500
Cre03.g211185.v5.5                 PromoterCoords:9093155 - 9...      2.4    789
Cre03.g211073.v5.5                 PromoterCoords:9093866 - 9...      2.4    789
Cre11.g468200.v5.5                 PromoterCoords:1909184 - 1...      2.4   1500
Cre02.g144250.v5.5                 PromoterCoords:7450501 - 7...      2.4    390
Cre02.g144300.v5.5                 PromoterCoords:7451611 - 7...      2.4    390
Cre08.g358450.v5.5                 PromoterCoords:35626 - 371...      2.5    358
Cre16.g670617.v5.5                 PromoterCoords:3452439 - 3...      2.5    196
Cre12.g503250.v5.5                 PromoterCoords:2746247 - 2...      2.5    180
Cre12.g493900.v5.5                 PromoterCoords:407578 - 40...      2.5   1500
Cre07.g342052.v5.5                 PromoterCoords:4217681 - 4...      2.5    670
Cre07.g342000.v5.5                 PromoterCoords:4216851 - 4...      2.5    670
Cre16.g664450.v5.5                 PromoterCoords:2991138 - 2...      2.5    370
Cre16.g664500.v5.5                 PromoterCoords:2990008 - 2...      2.5    370
Cre16.g672721.v5.5                 PromoterCoords:6731568 - 6...      2.6   1150
Cre16.g672609.v5.5                 PromoterCoords:6731918 - 6...      2.6   1150
Cre06.g250550.v5.5                 PromoterCoords:197925 - 19...      2.6   1244
Cre04.g224700.v5.5                 PromoterCoords:2950772 - 2...      2.6    604
Cre04.g224750.v5.5                 PromoterCoords:2949876 - 2...      2.6    604
Cre10.g437601.v5.5                 PromoterCoords:2650332 - 2...      2.6   1500
Cre17.g721000.v5.5                 PromoterCoords:3083876 - 3...      2.6    258
Cre21.g753247.v5.5                 PromoterCoords:168606 - 17...      2.6   1098
Cre13.g563450.v5.5                 PromoterCoords:189289 - 19...      2.6    340
Cre13.g563400.v5.5                 PromoterCoords:190449 - 19...      2.6    340
Cre14.g621100.v5.5                 PromoterCoords:1935495 - 1...      2.6    889
Cre09.g388353.v5.5                 PromoterCoords:2904799 - 2...      2.6   1094
Cre16.g691400.v5.5                 PromoterCoords:701079 - 70...      2.6   1500
Cre16.g691350.v5.5                 PromoterCoords:701519 - 70...      2.6   1500
Cre12.g501351.v5.5                 PromoterCoords:2970597 - 2...      2.6   1500
Cre06.g278272.v5.5                 PromoterCoords:4389160 - 4...      2.6    894
Cre13.g586150.v5.5                 PromoterCoords:3285534 - 3...      2.6    403
Cre17.g722550.v5.5                 PromoterCoords:3228918 - 3...      2.7    150
Cre17.g722526.v5.5                 PromoterCoords:3230268 - 3...      2.7    150
Cre17.g711650.v5.5                 PromoterCoords:2057476 - 2...      2.7     94
Cre08.g365900.v5.5                 PromoterCoords:1712538 - 1...      2.7   1500
Cre02.g102900.v5.5                 PromoterCoords:4819117 - 4...      2.7    180
Cre05.g243472.v5.5                 PromoterCoords:1558608 - 1...      2.8   1500
Cre12.g551800.v5.5                 PromoterCoords:8020156 - 8...      2.8   1500
Cre01.g051100.v5.5                 PromoterCoords:7070356 - 7...      2.8    545
Cre16.g684200.v5.5                 PromoterCoords:5069426 - 5...      2.8    175
Cre07.g324932.v5.5                 PromoterCoords:1599584 - 1...      2.9   1500
Cre22.g753947.v5.5                 PromoterCoords:98666 - 100...      2.9   1500
Cre11.g480079.v5.5                 PromoterCoords:3281396 - 3...      2.9   1101
Cre09.g414700.v5.5                 PromoterCoords:7602338 - 7...      2.9   1500
Cre01.g010000.v5.5                 PromoterCoords:1836622 - 1...      2.9    177
Cre01.g009950.v5.5                 PromoterCoords:1837945 - 1...      2.9    177
Cre03.g173950.v5.5                 PromoterCoords:4186585 - 4...      2.9    210
Cre03.g173900.v5.5                 PromoterCoords:4187875 - 4...      2.9    210
Cre14.g612633.v5.5                 PromoterCoords:728896 - 73...        3   1500
Cre11.g468374.v5.5                 PromoterCoords:2008346 - 2...        3   1020
Cre11.g468377.v5.5                 PromoterCoords:2007866 - 2...        3   1020
Cre03.g176350.v5.5                 PromoterCoords:4506630 - 4...        3    240
Cre11.g480000.v5.5                 PromoterCoords:3273816 - 3...        3    164
Cre02.g118550.v5.5                 PromoterCoords:6762906 - 6...        3    558
Cre02.g080050.v5.5                 PromoterCoords:970091 - 97...      3.1    880
Cre02.g080100.v5.5                 PromoterCoords:969471 - 97...      3.1    880
Cre02.g107450.v5.5                 PromoterCoords:5424778 - 5...      3.1   1040
Cre02.g107500.v5.5                 PromoterCoords:5424318 - 5...      3.1   1040
Cre01.g048350.v5.5                 PromoterCoords:6732125 - 6...      3.1    110
Cre01.g048400.v5.5                 PromoterCoords:6730735 - 6...      3.1    110
Cre12.g487500.v5.5                 PromoterCoords:1488225 - 1...      3.1    131
Cre03.g144787.v5.5                 PromoterCoords:356392 - 35...      3.1    144
Cre06.g250450.v5.5                 PromoterCoords:189505 - 19...      3.2   1089
Cre06.g250400.v5.5                 PromoterCoords:189916 - 19...      3.2   1089
Cre01.g001685.v5.5                 PromoterCoords:284942 - 28...      3.2    258
Cre01.g048650.v5.5                 PromoterCoords:6758935 - 6...      3.2    150
Cre01.g048600.v5.5                 PromoterCoords:6760285 - 6...      3.2    150
Cre16.g677750.v5.5                 PromoterCoords:5839391 - 5...      3.2    564
Cre12.g556500.v5.5                 PromoterCoords:7439888 - 7...      3.2    160
Cre12.g556550.v5.5                 PromoterCoords:7441228 - 7...      3.2    160
Cre14.g620050.v5.5                 PromoterCoords:1805869 - 1...      3.3   1500
Cre14.g620076.v5.5                 PromoterCoords:1806359 - 1...      3.3   1500
Cre07.g324000.v5.5                 PromoterCoords:1516164 - 1...      3.3    113
Cre07.g324050.v5.5                 PromoterCoords:1514777 - 1...      3.3    113
Cre06.g254250.v5.5                 PromoterCoords:821929 - 82...      3.3    634
Cre12.g486000.v5.5                 PromoterCoords:1665381 - 1...      3.3    818
Cre10.g465650.v5.5                 PromoterCoords:6372223 - 6...      3.3    256
Cre05.g233550.v5.5                 PromoterCoords:275269 - 27...      3.3   1500
Cre07.g329100.v5.5                 PromoterCoords:2454144 - 2...      3.4    120
Cre07.g329150.v5.5                 PromoterCoords:2452764 - 2...      3.4    120
Cre06.g251150.v5.5                 PromoterCoords:303845 - 30...      3.4    146
Cre16.g686173.v5.5                 PromoterCoords:7419255 - 7...      3.4   1500
Cre12.g515500.v5.5                 PromoterCoords:3865944 - 3...      3.4   1284
Cre07.g343333.v5.5                 PromoterCoords:4461135 - 4...      3.5    630
Cre07.g343300.v5.5                 PromoterCoords:4462005 - 4...      3.5    630
Cre06.g306501.v5.5                 PromoterCoords:8347504 - 8...      3.5     68
Cre14.g608900.v5.5                 PromoterCoords:180718 - 18...      3.5    118
Cre10.g463550.v5.5                 PromoterCoords:6091616 - 6...      3.5   1198
Cre16.g651450.v5.5                 PromoterCoords:1285558 - 1...      3.5    198
Cre05.g241630.v5.5                 PromoterCoords:1888655 - 1...      3.5   1500
Cre12.g537900.v5.5                 PromoterCoords:6434773 - 6...      3.5   1500
Cre12.g537850.v5.5                 PromoterCoords:6434185 - 6...      3.5   1500
Cre01.g016514.v5.5                 PromoterCoords:2781523 - 2...      3.6    140
Cre01.g016528.v5.5                 PromoterCoords:2780163 - 2...      3.6    140
Cre05.g238290.v5.5                 PromoterCoords:2952540 - 2...      3.6    118
Cre08.g380151.v5.5                 PromoterCoords:4192246 - 4...      3.6    474
Cre08.g380201.v5.5                 PromoterCoords:4191220 - 4...      3.6    474
Cre02.g116350.v5.5                 PromoterCoords:6488128 - 6...      3.6     78
Cre11.g467537.v5.5                 PromoterCoords:111466 - 11...      3.6   1500
Cre02.g117400.v5.5                 PromoterCoords:6637355 - 6...      3.6   1500
Cre06.g283050.v5.5                 PromoterCoords:5310286 - 5...      3.6    378
Cre03.g199423.v5.5                 PromoterCoords:8435747 - 8...      3.6    154
Cre01.g002650.v5.5                 PromoterCoords:454876 - 45...      3.7    698
Cre12.g508850.v5.5                 PromoterCoords:2132876 - 2...      3.7   1050
Cre12.g508900.v5.5                 PromoterCoords:2133326 - 2...      3.7   1050
Cre09.g391500.v5.5                 PromoterCoords:2420672 - 2...      3.7    168
Cre17.g740323.v5.5                 PromoterCoords:5951488 - 5...      3.7     48
Cre11.g467663.v5.5                 PromoterCoords:940754 - 94...      3.7   1174
Cre16.g661250.v5.5                 PromoterCoords:2534525 - 2...      3.7    525
Cre06.g278107.v5.5                 PromoterCoords:3510813 - 3...      3.7   1500
Cre01.g029500.v5.5                 PromoterCoords:4366253 - 4...      3.7   1500
Cre08.g372716.v5.5                 PromoterCoords:2587396 - 2...      3.7     47
Cre02.g095080.v5.5                 PromoterCoords:3270145 - 3...      3.8    499
Cre09.g392251.v5.5                 PromoterCoords:2312621 - 2...      3.8    676
Cre14.g612750.v5.5                 PromoterCoords:746376 - 74...      3.8    490
Cre14.g612700.v5.5                 PromoterCoords:747386 - 74...      3.8    490
Cre15.g636500.v5.5                 PromoterCoords:454473 - 45...      3.8   1500
Cre01.g051482.v5.5                 PromoterCoords:7116626 - 7...      3.9   1331
Cre11.g477950.v5.5                 PromoterCoords:2901225 - 2...      3.9    820
Cre11.g477900.v5.5                 PromoterCoords:2901905 - 2...      3.9    820
Cre26.g756797.v5.5                 PromoterCoords:28566 - 300...      3.9   1500
Cre02.g142687.v5.5                 PromoterCoords:8905119 - 8...      3.9   1500
Cre03.g182750.v5.5                 PromoterCoords:5215367 - 5...      3.9   1500
Cre03.g182700.v5.5                 PromoterCoords:5214969 - 5...      3.9   1500
Cre17.g710351.v5.5                 PromoterCoords:1908006 - 1...      3.9    543
Cre03.g164750.v5.5                 PromoterCoords:3094686 - 3...      3.9    698
Cre08.g362650.v5.5                 PromoterCoords:1138046 - 1...      3.9    470
Cre08.g362682.v5.5                 PromoterCoords:1137016 - 1...      3.9    470
Cre06.g258051.v5.5                 PromoterCoords:1258463 - 1...        4   1324
Cre03.g200350.v5.5                 PromoterCoords:8165556 - 8...        4    320
Cre03.g200400.v5.5                 PromoterCoords:8166736 - 8...        4    320
Cre03.g161050.v5.5                 PromoterCoords:2663948 - 2...        4   1163
Cre03.g161081.v5.5                 PromoterCoords:2663611 - 2...        4   1163
Cre07.g357450.v5.5                 PromoterCoords:6355263 - 6...        4     54
Cre12.g559250.v5.5                 PromoterCoords:7111386 - 7...        4    958
Cre07.g333850.v5.5                 PromoterCoords:3215324 - 3...        4   1500
Cre06.g249050.v5.5                 PromoterCoords:40056 - 415...        4   1500
Cre14.g617750.v5.5                 PromoterCoords:1429559 - 1...        4    178
Cre13.g576250.v5.5                 PromoterCoords:1943298 - 1...      4.1     64
Cre02.g143650.v5.5                 PromoterCoords:7593056 - 7...      4.1    972
Cre09.g392840.v5.5                 PromoterCoords:3998411 - 3...      4.1   1500
Cre06.g292315.v5.5                 PromoterCoords:6410647 - 6...      4.1   1500
Cre01.g006202.v5.5                 PromoterCoords:1061976 - 1...      4.1   1500
Cre16.g660390.v5.5                 PromoterCoords:2413239 - 2...      4.2    665
Cre17.g726950.v5.5                 PromoterCoords:3687551 - 3...      4.2    210
Cre17.g726900.v5.5                 PromoterCoords:3688841 - 3...      4.2    210
Cre01.g016250.v5.5                 PromoterCoords:2748323 - 2...      4.2    650
Cre01.g016300.v5.5                 PromoterCoords:2747473 - 2...      4.2    650
Cre01.g043550.v5.5                 PromoterCoords:6109776 - 6...      4.2     64
Cre07.g313600.v5.5                 PromoterCoords:210218 - 21...      4.2    183
Cre02.g079050.v5.5                 PromoterCoords:856888 - 85...      4.2    687
Cre02.g079005.v5.5                 PromoterCoords:857701 - 85...      4.2    687
Cre08.g368550.v5.5                 PromoterCoords:2050560 - 2...      4.2    124
Cre08.g368500.v5.5                 PromoterCoords:2051936 - 2...      4.2    124
Cre03.g203600.v5.5                 PromoterCoords:7709070 - 7...      4.2    537
Cre03.g203550.v5.5                 PromoterCoords:7708107 - 7...      4.2    537
Cre09.g392729.v5.5                 PromoterCoords:3982061 - 3...      4.2    310
Cre09.g392692.v5.5                 PromoterCoords:3983251 - 3...      4.2    310
Cre11.g474700.v5.5                 PromoterCoords:2379863 - 2...      4.3   1500
Cre17.g699500.v5.5                 PromoterCoords:515078 - 51...      4.3   1500
Cre05.g237350.v5.5                 PromoterCoords:2812960 - 2...      4.3    810
Cre05.g237400.v5.5                 PromoterCoords:2812270 - 2...      4.3    810
Cre02.g079003.v5.5                 PromoterCoords:826768 - 82...      4.3    700
Cre02.g079000.v5.5                 PromoterCoords:827568 - 82...      4.3    700
Cre08.g381050.v5.5                 PromoterCoords:4281820 - 4...      4.3    783
Cre06.g299900.v5.5                 PromoterCoords:7430908 - 7...      4.4   1500
Cre17.g724873.v5.5                 PromoterCoords:3466532 - 3...      4.4   1500
Cre17.g703101.v5.5                 PromoterCoords:970132 - 97...      4.4   1500
Cre03.g150750.v5.5                 PromoterCoords:1338360 - 1...      4.4   1500
Cre10.g466100.v5.5                 PromoterCoords:6442983 - 6...      4.4   1500
Cre12.g493903.v5.5                 PromoterCoords:414988 - 41...      4.4   1500
Cre10.g464550.v5.5                 PromoterCoords:6223021 - 6...      4.4    321
Cre03.g196900.v5.5                 PromoterCoords:6636289 - 6...      4.4    878
Cre17.g742300.v5.5                 PromoterCoords:6247335 - 6...      4.4    235
Cre11.g467693.v5.5                 PromoterCoords:1199762 - 1...      4.4    217
Cre01.g006876.v5.5                 PromoterCoords:1369418 - 1...      4.4    164
Cre11.g482300.v5.5                 PromoterCoords:3641433 - 3...      4.5   1500
Cre16.g678650.v5.5                 PromoterCoords:5746661 - 5...      4.5   1500
Cre06.g294400.v5.5                 PromoterCoords:6723177 - 6...      4.5   1500
Cre17.g743997.v5.5                 PromoterCoords:6666563 - 6...      4.5   1500
Cre12.g528600.v5.5                 PromoterCoords:5272913 - 5...      4.5    274
Cre09.g403450.v5.5                 PromoterCoords:629044 - 63...      4.5    590
Cre09.g403400.v5.5                 PromoterCoords:628134 - 62...      4.5    590
Cre09.g404850.v5.5                 PromoterCoords:391960 - 39...      4.5   1048
Cre09.g387502.v5.5                 PromoterCoords:3006819 - 3...      4.6    628
Cre11.g467793.v5.5                 PromoterCoords:1753994 - 1...      4.6    144
Cre01.g012300.v5.5                 PromoterCoords:2249048 - 2...      4.6    530
Cre01.g012350.v5.5                 PromoterCoords:2248078 - 2...      4.6    530
Cre06.g287700.v5.5                 PromoterCoords:5820101 - 5...      4.6   1500
Cre06.g272760.v5.5                 PromoterCoords:2933007 - 2...      4.7     48
Cre17.g698550.v5.5                 PromoterCoords:359074 - 36...      4.7   1228
Cre09.g397052.v5.5                 PromoterCoords:1668472 - 1...      4.7    871
Cre01.g003450.v5.5                 PromoterCoords:576586 - 57...      4.7    150
Cre01.g003376.v5.5                 PromoterCoords:577936 - 57...      4.7    150
Cre02.g085150.v5.5                 PromoterCoords:1608739 - 1...      4.7   1500
Cre02.g085100.v5.5                 PromoterCoords:1608659 - 1...      4.7   1500
Cre16.g689087.v5.5                 PromoterCoords:7577626 - 7...      4.8    379
Cre09.g402071.v5.5                 PromoterCoords:5792597 - 5...      4.8    197
Cre12.g546200.v5.5                 PromoterCoords:8701107 - 8...      4.8    801
Cre12.g546150.v5.5                 PromoterCoords:8700408 - 8...      4.8    801
Cre12.g507150.v5.5                 PromoterCoords:2412658 - 2...      4.8   1434
Cre01.g009765.v5.5                 PromoterCoords:1821415 - 1...      4.8    544
Cre05.g232003.v5.5                 PromoterCoords:628299 - 62...      4.8    600
Cre05.g232002.v5.5                 PromoterCoords:629199 - 63...      4.8    600
Cre16.g686958.v5.5                 PromoterCoords:7476245 - 7...      4.9   1500
Cre02.g075900.v5.5                 PromoterCoords:385111 - 38...      4.9   1500
Cre48.g761147.v5.5                 PromoterCoords:1 - 223 Str...      4.9    223
Cre07.g354700.v5.5                 PromoterCoords:6015246 - 6...        5    291
Cre07.g347700.v5.5                 PromoterCoords:5086306 - 5...        5    920
Cre07.g347650.v5.5                 PromoterCoords:5086886 - 5...        5    920
Cre16.g666653.v5.5                 PromoterCoords:3318706 - 3...        5   1500
Cre16.g666627.v5.5                 PromoterCoords:3313406 - 3...        5   1500
Cre16.g689733.v5.5                 PromoterCoords:3823470 - 3...        5   1500
Cre10.g434600.v5.5                 PromoterCoords:2291903 - 2...        5   1500
Cre10.g434550.v5.5                 PromoterCoords:2291439 - 2...        5   1500
Cre02.g143392.v5.5                 PromoterCoords:7639316 - 7...        5    270
Cre02.g143400.v5.5                 PromoterCoords:7640546 - 7...        5    270
Cre05.g246752.v5.5                 PromoterCoords:986105 - 98...        5    310
Cre05.g246750.v5.5                 PromoterCoords:987295 - 98...        5    310
Cre17.g719792.v5.5                 PromoterCoords:2913692 - 2...      5.1    655
Cre08.g373350.v5.5                 PromoterCoords:3145566 - 3...      5.1   1500
Cre08.g373374.v5.5                 PromoterCoords:3098986 - 3...      5.1   1500
Cre09.g397845.v5.5                 PromoterCoords:4907333 - 4...      5.1   1500
Cre09.g400034.v5.5                 PromoterCoords:5417108 - 5...      5.1   1500
Cre17.g733652.v5.5                 PromoterCoords:4716264 - 4...      5.1   1500
Cre02.g092983.v5.5                 PromoterCoords:2578208 - 2...      5.1   1500
Cre01.g002400.v5.5                 PromoterCoords:388646 - 39...      5.1   1500
Cre10.g445371.v5.5                 PromoterCoords:3582447 - 3...      5.1   1500
Cre04.g217987.v5.5                 PromoterCoords:1024846 - 1...      5.1   1500
Cre04.g217988.v5.5                 PromoterCoords:1025116 - 1...      5.1   1500
Cre04.g211900.v5.5                 PromoterCoords:1814770 - 1...      5.2    120
Cre04.g211850.v5.5                 PromoterCoords:1813390 - 1...      5.2    120
Cre17.g698299.v5.5                 PromoterCoords:303154 - 30...      5.2    904
Cre02.g078804.v5.5                 PromoterCoords:776898 - 77...      5.2    740
Cre12.g541252.v5.5                 PromoterCoords:9282449 - 9...      5.2    150
Cre12.g541211.v5.5                 PromoterCoords:9281099 - 9...      5.2    150
Cre12.g554200.v5.5                 PromoterCoords:7680631 - 7...      5.2    240
Cre12.g554250.v5.5                 PromoterCoords:7681891 - 7...      5.2    240
Cre14.g609300.v5.5                 PromoterCoords:240648 - 24...      5.2    148
Cre03.g171700.v5.5                 PromoterCoords:3965615 - 3...      5.2    227
Cre10.g454350.v5.5                 PromoterCoords:4855288 - 4...      5.3   1048
Cre08.g358539.v5.5                 PromoterCoords:144336 - 14...      5.3   1500
Cre08.g358540.v5.5                 PromoterCoords:144365 - 14...      5.3   1500
Cre02.g088500.v5.5                 PromoterCoords:2018016 - 2...      5.3   1500
Cre04.g217953.v5.5                 PromoterCoords:691876 - 69...      5.3    390
Cre04.g217954.v5.5                 PromoterCoords:690766 - 69...      5.3    390
Cre16.g692585.v5.5                 PromoterCoords:543779 - 54...      5.4    151
Cre17.g710150.v5.5                 PromoterCoords:1889114 - 1...      5.4    377
Cre17.g731350.v5.5                 PromoterCoords:4354724 - 4...      5.4    131
Cre17.g721950.v5.5                 PromoterCoords:3189078 - 3...      5.4    270
Cre07.g318050.v5.5                 PromoterCoords:781441 - 78...      5.4   1500
Cre30.g758247.v5.5                 PromoterCoords:33736 - 352...      5.4   1500
Cre05.g232304.v5.5                 PromoterCoords:577459 - 57...      5.4   1500
Cre02.g141126.v5.5                 PromoterCoords:8172876 - 8...      5.4   1500
Cre12.g539850.v5.5                 PromoterCoords:9430391 - 9...      5.4   1500
Cre12.g507550.v5.5                 PromoterCoords:2335488 - 2...      5.4   1500
Cre09.g397771.v5.5                 PromoterCoords:4879051 - 4...      5.5    450
Cre09.g397734.v5.5                 PromoterCoords:4880101 - 4...      5.5    450
Cre17.g721750.v5.5                 PromoterCoords:3153466 - 3...      5.5    246
Cre01.g023787.v5.5                 PromoterCoords:3700006 - 3...      5.5    141
Cre11.g467530.v5.5                 PromoterCoords:82656 - 841...      5.6    389
Cre08.g373367.v5.5                 PromoterCoords:3007973 - 3...      5.6   1500
Cre06.g254240.v5.5                 PromoterCoords:815349 - 81...      5.6   1500
Cre17.g703950.v5.5                 PromoterCoords:1094906 - 1...      5.6   1500
Cre10.g453750.v5.5                 PromoterCoords:4739408 - 4...      5.6    638
Cre17.g711350.v5.5                 PromoterCoords:2006086 - 2...      5.6    987
Cre02.g104900.v5.5                 PromoterCoords:5092338 - 5...      5.7    371
Cre07.g343600.v5.5                 PromoterCoords:4523075 - 4...      5.7   1500
Cre09.g400849.v5.5                 PromoterCoords:5573793 - 5...      5.7   1500
Cre06.g289700.v5.5                 PromoterCoords:6076069 - 6...      5.7   1500
Cre05.g233650.v5.5                 PromoterCoords:259689 - 26...      5.7   1500
Cre01.g042502.v5.5                 PromoterCoords:5982451 - 5...      5.7   1500
Cre06.g278122.v5.5                 PromoterCoords:3596263 - 3...      5.7    204
Cre09.g391615.v5.5                 PromoterCoords:3807913 - 3...      5.8    189
Cre12.g501717.v5.5                 PromoterCoords:3490400 - 3...      5.9    160
Cre12.g496100.v5.5                 PromoterCoords:3491740 - 3...      5.9    160
Cre09.g413250.v5.5                 PromoterCoords:7407486 - 7...      5.9   1320
Cre09.g413200.v5.5                 PromoterCoords:7407666 - 7...      5.9   1320
Cre09.g409700.v5.5                 PromoterCoords:6809105 - 6...      5.9   1500
Cre05.g237930.v5.5                 PromoterCoords:2872700 - 2...      5.9   1500
Cre02.g146450.v5.5                 PromoterCoords:7156119 - 7...      5.9   1500
Cre12.g561601.v5.5                 PromoterCoords:6795493 - 6...      5.9   1500
Cre15.g639552.v5.5                 PromoterCoords:845035 - 84...      5.9    442
Cre12.g494052.v5.5                 PromoterCoords:390538 - 39...      5.9    764
Cre17.g729650.v5.5                 PromoterCoords:4125506 - 4...        6    194
Cre12.g517950.v5.5                 PromoterCoords:4109806 - 4...        6    194
Cre08.g367050.v5.5                 PromoterCoords:1889864 - 1...        6    484
Cre15.g637100.v5.5                 PromoterCoords:541893 - 54...      6.1   1500
Cre18.g748097.v5.5                 PromoterCoords:13206 - 147...      6.1   1500
Cre01.g023650.v5.5                 PromoterCoords:3683596 - 3...      6.1    847
Cre07.g344172.v5.5                 PromoterCoords:4613883 - 4...      6.1    578
Cre07.g317576.v5.5                 PromoterCoords:716601 - 71...      6.2   1349
Cre07.g343900.v5.5                 PromoterCoords:4561563 - 4...      6.2    610
Cre07.g343933.v5.5                 PromoterCoords:4560673 - 4...      6.2    610
Cre12.g522450.v5.5                 PromoterCoords:4573243 - 4...      6.2    545
Cre10.g419550.v5.5                 PromoterCoords:266454 - 26...      6.2   1500
Cre03.g156750.v5.5                 PromoterCoords:2083436 - 2...      6.2   1010
Cre03.g156700.v5.5                 PromoterCoords:2083926 - 2...      6.2   1010
Cre16.g686100.v5.5                 PromoterCoords:4840246 - 4...      6.3   1488
Cre03.g207901.v5.5                 PromoterCoords:7209514 - 7...      6.4   1500
Cre12.g529800.v5.5                 PromoterCoords:5385456 - 5...      6.4    150
Cre12.g529850.v5.5                 PromoterCoords:5384106 - 5...      6.4    150
Cre13.g590950.v5.5                 PromoterCoords:3976859 - 3...      6.4    100
Cre13.g591000.v5.5                 PromoterCoords:3975459 - 3...      6.4    100
Cre03.g177800.v5.5                 PromoterCoords:4708185 - 4...      6.5    157
Cre07.g328800.v5.5                 PromoterCoords:2410246 - 2...      6.5    722
Cre07.g328750.v5.5                 PromoterCoords:2411024 - 2...      6.5    722
Cre16.g666334.v5.5                 PromoterCoords:3212686 - 3...      6.5    270
Cre16.g666500.v5.5                 PromoterCoords:3211456 - 3...      6.5    270
Cre16.g686002.v5.5                 PromoterCoords:4867016 - 4...      6.6    250
Cre16.g686000.v5.5                 PromoterCoords:4868266 - 4...      6.6    250
Cre17.g699250.v5.5                 PromoterCoords:488668 - 49...      6.6    890
Cre12.g556905.v5.5                 PromoterCoords:7369538 - 7...      6.6    490
Cre12.g556950.v5.5                 PromoterCoords:7370548 - 7...      6.6    490
Cre01.g052550.v5.5                 PromoterCoords:7274481 - 7...      6.6    920
Cre01.g052500.v5.5                 PromoterCoords:7275061 - 7...      6.6    920
Cre11.g481450.v5.5                 PromoterCoords:3534903 - 3...      6.7   1160
Cre11.g481400.v5.5                 PromoterCoords:3535243 - 3...      6.7   1160
Cre07.g355700.v5.5                 PromoterCoords:6122756 - 6...      6.7    640
Cre07.g355650.v5.5                 PromoterCoords:6123616 - 6...      6.7    640
Cre16.g691204.v5.5                 PromoterCoords:721829 - 72...      6.7    270
Cre16.g691202.v5.5                 PromoterCoords:723059 - 72...      6.7    270
Cre12.g500350.v5.5                 PromoterCoords:3078656 - 3...      6.7    260
Cre12.g500300.v5.5                 PromoterCoords:3077416 - 3...      6.7    260
Cre02.g107350.v5.5                 PromoterCoords:5380388 - 5...      6.7    360
Cre02.g107300.v5.5                 PromoterCoords:5381528 - 5...      6.7    360
Cre16.g667700.v5.5                 PromoterCoords:4334886 - 4...      6.9   1500
Cre04.g218950.v5.5                 PromoterCoords:2025266 - 2...      6.9    138
Cre07.g354550.v5.5                 PromoterCoords:5972223 - 5...      6.9    284
Cre12.g501702.v5.5                 PromoterCoords:2931697 - 2...      6.9    225
Cre01.g011901.v5.5                 PromoterCoords:2182978 - 2...      6.9    173
Cre13.g588201.v5.5                 PromoterCoords:3556800 - 3...        7   1337
Cre13.g588150.v5.5                 PromoterCoords:3556963 - 3...        7   1337
Cre14.g630400.v5.5                 PromoterCoords:3393295 - 3...        7    158
Cre06.g278091.v5.5                 PromoterCoords:3437734 - 3...        7    162
Cre07.g344950.v5.5                 PromoterCoords:4704736 - 4...        7    674
Cre17.g732350.v5.5                 PromoterCoords:4463180 - 4...      7.1   1228
Cre07.g317400.v5.5                 PromoterCoords:683271 - 68...      7.1     64
Cre12.g527000.v5.5                 PromoterCoords:5120246 - 5...      7.1    268
Cre06.g281450.v5.5                 PromoterCoords:5161286 - 5...      7.2     54
Cre03.g168400.v5.5                 PromoterCoords:3599179 - 3...      7.2    162
Cre08.g364000.v5.5                 PromoterCoords:1368010 - 1...      7.3   1500
Cre12.g531150.v5.5                 PromoterCoords:5513199 - 5...      7.3   1500
Cre17.g728900.v5.5                 PromoterCoords:4002010 - 4...      7.3    500
Cre12.g558353.v5.5                 PromoterCoords:9730560 - 9...      7.3    174
Cre11.g481093.v5.5                 PromoterCoords:3452141 - 3...      7.3     94
Cre12.g550553.v5.5                 PromoterCoords:8218446 - 8...      7.3     54
Cre13.g569500.v5.5                 PromoterCoords:1125166 - 1...      7.3    438
Cre10.g449750.v5.5                 PromoterCoords:4177586 - 4...      7.3    438
Cre03.g144687.v5.5                 PromoterCoords:329886 - 33...      7.4    104
Cre04.g217927.v5.5                 PromoterCoords:463162 - 46...      7.4    403
Cre09.g386300.v5.5                 PromoterCoords:78256 - 797...      7.4    404
Cre14.g617276.v5.5                 PromoterCoords:1379949 - 1...      7.4     46
Cre16.g682450.v5.5                 PromoterCoords:5302497 - 5...      7.4   1500
Cre16.g689001.v5.5                 PromoterCoords:3726930 - 3...      7.4   1500
Cre06.g252550.v5.5                 PromoterCoords:453416 - 45...      7.4   1500
Cre17.g712300.v5.5                 PromoterCoords:2101044 - 2...      7.4   1500
Cre05.g235186.v5.5                 PromoterCoords:2400554 - 2...      7.4   1500
Cre03.g160200.v5.5                 PromoterCoords:2543836 - 2...      7.4   1500
Cre10.g461300.v5.5                 PromoterCoords:5773710 - 5...      7.5    142
Cre11.g469224.v5.5                 PromoterCoords:2101666 - 2...      7.5    715
Cre16.g655800.v5.5                 PromoterCoords:1892774 - 1...      7.5    380
Cre16.g655850.v5.5                 PromoterCoords:1891654 - 1...      7.5    380
Cre08.g382545.v5.5                 PromoterCoords:4492777 - 4...      7.6    138
Cre01.g038300.v5.5                 PromoterCoords:5449176 - 5...      7.6    630
Cre01.g038350.v5.5                 PromoterCoords:5448306 - 5...      7.6    630
Cre02.g095115.v5.5                 PromoterCoords:3449152 - 3...      7.6    180
Cre02.g095116.v5.5                 PromoterCoords:3447832 - 3...      7.6    180
Cre17.g696800.v5.5                 PromoterCoords:88826 - 903...      7.6    631
Cre10.g449020.v5.5                 PromoterCoords:4005446 - 4...      7.7   1010
Cre03.g155976.v5.5                 PromoterCoords:2002711 - 2...      7.7   1120
Cre03.g155950.v5.5                 PromoterCoords:2003091 - 2...      7.7   1120
Cre12.g560300.v5.5                 PromoterCoords:6954028 - 6...      7.8    108
Cre21.g752597.v5.5                 PromoterCoords:82726 - 842...      7.8    414
Cre21.g752547.v5.5                 PromoterCoords:79606 - 811...      7.8    414
Cre12.g483476.v5.5                 PromoterCoords:2766 - 4265...      7.8   1500
Cre09.g397475.v5.5                 PromoterCoords:4818921 - 4...      7.9    398
Cre16.g688250.v5.5                 PromoterCoords:4563370 - 4...      7.9    447
Cre13.g576433.v5.5                 PromoterCoords:1953228 - 1...      7.9    580
Cre13.g576466.v5.5                 PromoterCoords:1952308 - 1...      7.9    580
Cre09.g394600.v5.5                 PromoterCoords:1996058 - 1...      7.9    869
Cre09.g395750.v5.5                 PromoterCoords:1843639 - 1...        8    240
Cre09.g395800.v5.5                 PromoterCoords:1844899 - 1...        8    240
Cre17.g725250.v5.5                 PromoterCoords:3529771 - 3...        8   1500
Cre01.g057791.v5.5                 PromoterCoords:7836401 - 7...        8   1500
Cre09.g399900.v5.5                 PromoterCoords:1165476 - 1...        8    620
Cre09.g399950.v5.5                 PromoterCoords:1166356 - 1...        8    620
Cre12.g554051.v5.5                 PromoterCoords:7713681 - 7...        8    928
Cre12.g548200.v5.5                 PromoterCoords:8460474 - 8...        8   1360
Cre12.g548201.v5.5                 PromoterCoords:8460334 - 8...        8   1360
Cre17.g697550.v5.5                 PromoterCoords:192454 - 19...        8    406
Cre09.g388060.v5.5                 PromoterCoords:3282740 - 3...      8.1    479
Cre01.g053350.v5.5                 PromoterCoords:7430828 - 7...      8.1     84
Cre07.g345250.v5.5                 PromoterCoords:4740376 - 4...      8.2    164
Cre13.g562700.v5.5                 PromoterCoords:110216 - 11...      8.2     54
Cre08.g370200.v5.5                 PromoterCoords:2295047 - 2...      8.2    208
Cre07.g321400.v5.5                 PromoterCoords:1246322 - 1...      8.2   1500
Cre03.g160250.v5.5                 PromoterCoords:2545838 - 2...      8.2   1500
Cre12.g530400.v5.5                 PromoterCoords:5442696 - 5...      8.2   1500
Cre12.g552100.v5.5                 PromoterCoords:7977819 - 7...      8.3    295
Cre03.g200450.v5.5                 PromoterCoords:8159964 - 8...      8.3   1007
Cre16.g676600.v5.5                 PromoterCoords:5989932 - 5...      8.4   1040
Cre16.g676650.v5.5                 PromoterCoords:5990392 - 5...      8.4   1040
Cre08.g382100.v5.5                 PromoterCoords:4414347 - 4...      8.4   1384
Cre02.g096050.v5.5                 PromoterCoords:3881414 - 3...      8.4    464
Cre13.g578350.v5.5                 PromoterCoords:2185026 - 2...      8.4    590
Cre13.g578201.v5.5                 PromoterCoords:2185936 - 2...      8.4    590
Cre11.g467528.v5.5                 PromoterCoords:61426 - 629...      8.4   1500
Cre32.g758547.v5.5                 PromoterCoords:9646 - 1114...      8.4   1500
Cre05.g243650.v5.5                 PromoterCoords:1518738 - 1...      8.4   1500
Cre02.g098000.v5.5                 PromoterCoords:4140096 - 4...      8.4   1500
Cre02.g142907.v5.5                 PromoterCoords:8959025 - 8...      8.4   1500
Cre01.g041700.v5.5                 PromoterCoords:5840708 - 5...      8.4   1500
Cre06.g289150.v5.5                 PromoterCoords:6006061 - 6...      8.5    198
Cre09.g387134.v5.5                 PromoterCoords:3162966 - 3...      8.5    103
Cre32.g758597.v5.5                 PromoterCoords:11976 - 134...      8.6     68
Cre16.g695650.v5.5                 PromoterCoords:82296 - 837...      8.6    855
Cre13.g607100.v5.5                 PromoterCoords:5073836 - 5...      8.6    944
Cre09.g390500.v5.5                 PromoterCoords:2588180 - 2...      8.6     56
Cre01.g035650.v5.5                 PromoterCoords:5121626 - 5...      8.7    300
Cre01.g035600.v5.5                 PromoterCoords:5122826 - 5...      8.7    300
Cre07.g325709.v5.5                 PromoterCoords:1707002 - 1...      8.7   1500
Cre15.g636004.v5.5                 PromoterCoords:378943 - 38...      8.7   1500
Cre02.g089350.v5.5                 PromoterCoords:2147356 - 2...      8.7    270
Cre02.g089311.v5.5                 PromoterCoords:2148586 - 2...      8.7    270
Cre06.g289450.v5.5                 PromoterCoords:6040036 - 6...      8.7    978
Cre13.g603400.v5.5                 PromoterCoords:4437960 - 4...      8.7    100
Cre13.g603350.v5.5                 PromoterCoords:4439360 - 4...      8.7    100
Cre14.g624800.v5.5                 PromoterCoords:2442391 - 2...      8.7    167
Cre17.g709800.v5.5                 PromoterCoords:1838844 - 1...      8.7   1060
Cre17.g709850.v5.5                 PromoterCoords:1838404 - 1...      8.7   1060
Cre16.g661638.v5.5                 PromoterCoords:2596375 - 2...      8.8     48
Cre12.g486400.v5.5                 PromoterCoords:1605091 - 1...      8.8   1040
Cre12.g486350.v5.5                 PromoterCoords:1604631 - 1...      8.8   1040
Cre17.g705500.v5.5                 PromoterCoords:1273909 - 1...      8.8   1382
Cre09.g386838.v5.5                 PromoterCoords:3114506 - 3...      8.9   1500
Cre02.g143900.v5.5                 PromoterCoords:7550736 - 7...      8.9   1500
Cre17.g701500.v5.5                 PromoterCoords:768819 - 77...        9    674
Cre05.g237850.v5.5                 PromoterCoords:2857340 - 2...      9.1   1350
Cre05.g237890.v5.5                 PromoterCoords:2857190 - 2...      9.1   1350
Cre05.g237870.v5.5                 PromoterCoords:2857190 - 2...      9.1   1350
Cre10.g465726.v5.5                 PromoterCoords:6395373 - 6...      9.1    548
Cre06.g278301.v5.5                 PromoterCoords:4769022 - 4...      9.1   1500
Cre02.g141826.v5.5                 PromoterCoords:8508356 - 8...      9.1   1500
Cre03.g191776.v5.5                 PromoterCoords:6116836 - 6...      9.1   1500
Cre10.g424700.v5.5                 PromoterCoords:961418 - 96...      9.1   1500
Cre04.g214769.v5.5                 PromoterCoords:82606 - 841...      9.1   1500
Cre04.g217650.v5.5                 PromoterCoords:262721 - 26...      9.1   1500
Cre01.g020050.v5.5                 PromoterCoords:3192707 - 3...      9.1    490
Cre10.g450200.v5.5                 PromoterCoords:4242870 - 4...      9.2    239
Cre03.g168600.v5.5                 PromoterCoords:3611529 - 3...      9.2    354
Cre05.g238400.v5.5                 PromoterCoords:3012406 - 3...      9.3    488
Cre09.g400650.v5.5                 PromoterCoords:1057033 - 1...      9.4   1500
Cre13.g565116.v5.5                 PromoterCoords:505634 - 50...      9.4   1500
Cre04.g229536.v5.5                 PromoterCoords:3772077 - 3...      9.4   1500
Cre17.g708150.v5.5                 PromoterCoords:1655055 - 1...      9.5    100
Cre17.g708200.v5.5                 PromoterCoords:1653655 - 1...      9.5    100
Cre16.g694204.v5.5                 PromoterCoords:310632 - 31...      9.5    444
Cre17.g739457.v5.5                 PromoterCoords:5793684 - 5...      9.6   1158
Cre04.g223500.v5.5                 PromoterCoords:2723066 - 2...      9.6   1461
Cre09.g391726.v5.5                 PromoterCoords:3822328 - 3...      9.6   1500
Cre09.g386756.v5.5                 PromoterCoords:231893 - 23...      9.6   1500
Cre09.g386757.v5.5                 PromoterCoords:232573 - 23...      9.6   1500
Cre03.g194616.v5.5                 PromoterCoords:6436355 - 6...      9.6   1500
Cre01.g044050.v5.5                 PromoterCoords:6159586 - 6...      9.6   1500
Cre10.g455050.v5.5                 PromoterCoords:4947257 - 4...      9.6   1500
Cre02.g115150.v5.5                 PromoterCoords:6330470 - 6...      9.7    935
Cre02.g115100.v5.5                 PromoterCoords:6331035 - 6...      9.7    935
Cre07.g331750.v5.5                 PromoterCoords:2811449 - 2...      9.7    175
Cre10.g421079.v5.5                 PromoterCoords:490853 - 49...      9.7    230
Cre10.g421050.v5.5                 PromoterCoords:492123 - 49...      9.7    230
Cre01.g007251.v5.5                 PromoterCoords:1440878 - 1...      9.8    952
Cre03.g144011.v5.5                 PromoterCoords:132556 - 13...      9.9     74
Cre10.g437900.v5.5                 PromoterCoords:2684572 - 2...      9.9    234
Cre11.g467570.v5.5                 PromoterCoords:340579 - 34...      9.9   1500
Cre14.g630775.v5.5                 PromoterCoords:3466985 - 3...      9.9   1500
Cre16.g674534.v5.5                 PromoterCoords:3487508 - 3...      9.9   1500
Cre06.g278150.v5.5                 PromoterCoords:4804902 - 4...      9.9   1500
Cre05.g241645.v5.5                 PromoterCoords:1990279 - 1...      9.9     48
Cre09.g411633.v5.5                 PromoterCoords:7087796 - 7...      9.9    918
Cre07.g342800.v5.5                 PromoterCoords:4123106 - 4...       10    170
Cre07.g342850.v5.5                 PromoterCoords:4124436 - 4...       10    170
Cre06.g257167.v5.5                 PromoterCoords:1151216 - 1...       10    800
Cre06.g257183.v5.5                 PromoterCoords:1150516 - 1...       10    800

********************************************************************************


********************************************************************************
SECTION II: MOTIF DIAGRAMS
********************************************************************************
	- The ordering and spacing of all non-overlapping motif occurrences
	  are shown for each high-scoring sequence listed in Section I.
	- A motif occurrence is defined as a position in the sequence whose
	  match to the motif has POSITION p-value less than 0.0001.
	- The POSITION p-value of a match is the probability of
	  a single random subsequence of the length of the motif
	  scoring at least as well as the observed match.
	- For each sequence, all motif occurrences are shown unless there
	  are overlaps.  In that case, a motif occurrence is shown only if its
	  p-value is less than the product of the p-values of the other
	  (lower-numbered) motif occurrences that it overlaps.
	- The table also shows the E-value of each sequence.
	- Spacers and motif occurences are indicated by
	   o -d-    `d' residues separate the end of the preceding motif 
		    occurrence and the start of the following motif occurrence
	   o [sn]  occurrence of motif `n' with p-value less than 0.0001.
		    A minus sign indicates that the occurrence is on the
		    reverse complement strand.
********************************************************************************

SEQUENCE NAME                      E-VALUE   MOTIF DIAGRAM
-------------                      --------  -------------
Cre01.g008550.v5.5                    1e-11  394-[+1]-1-[+1]-1-[+1]-1-[+1]-1-[+1]-115
Cre07.g342650.v5.5                    1e-11  219-[-1]-61-[+1]-1-[+1]-1-[+1]-1-[+1]-1-[+1]-1-[+1]-1-[+1]-1-[+1]-1-[+1]-3-[+1]-64
Cre17.g740261.v5.5                  1.1e-11  93-[+1]-138-[-1]-1-[-1]-1-[-1]-1-[-1]-1-[-1]-1-[-1]-33-[-1]-131-[-1]-69
Cre17.g740300.v5.5                  1.1e-11  69-[+1]-131-[+1]-27-[+1]-1-[+1]-1-[+1]-1-[+1]-1-[+1]-1-[+1]-144-[-1]-93
Cre06.g260650.v5.5                  1.3e-11  329-[-1]-43-[-1]-1-[-1]-1-[-1]-1-[-1]-353
Cre08.g361984.v5.5                  1.5e-11  39-[+1]-477-[-1]-1-[-1]-1-[-1]-361
Cre05.g234663.v5.5                  1.6e-11  274-[+1]-36-[+1]-1-[+1]-1-[+1]-1-[+1]-1-[+1]-1-[+1]-1-[+1]-1-[+1]-27-[+1]-1-[+1]-1-[+1]-1-[+1]-1-[+1]-14-[+1]-1-[+1]-2-[+1]-186
Cre09.g406600.v5.5                  2.3e-11  251-[-1]-1-[-1]-1-[-1]-1-[-1]-1-[-1]-1-[-1]-1-[-1]-1-[-1]-1-[-1]-1-[-1]-1-[-1]-1-[-1]-1-[-1]-1-[-1]-1-[-1]-454-[+1]-317
Cre02.g074600.v5.5                  2.3e-11  151-[-1]-489-[+1]-1-[+1]-1-[+1]-1-[+1]-1-[+1]-1-[+1]-1-[+1]-1-[+1]-1-[+1]-1-[+1]-1-[+1]-1-[+1]-1-[+1]-1-[+1]-1-[+1]-1-[+1]-1-[+1]-1-[+1]-13-[+1]-13-[+1]-1-[+1]-1-[+1]-1-[+1]-1-[+1]-88
Cre03.g162800.v5.5                  2.3e-11  13-[+1]-639-[+1]-1-[+1]-1-[+1]-1-[+1]-1-[+1]-1-[+1]-1-[+1]-1-[+1]-1-[+1]-1-[+1]-1-[+1]-1-[+1]-1-[+1]-1-[+1]-1-[+1]-1-[+1]-340
Cre01.g013500.v5.5                  2.3e-11  52-[-1]-328-[-1]-25-[-1]-97-[-1]-21-[-1]-1-[-1]-1-[-1]-1-[-1]-1-[-1]-1-[-1]-29-[-1]-1-[-1]-1-[-1]-436-[-1]-1-[-1]-69
Cre04.g223100.v5.5                  2.3e-11  286-[+1]-37-[+1]-13-[+1]-13-[+1]-1-[+1]-1-[+1]-1-[+1]-1-[+1]-1-[+1]-1-[+1]-1-[+1]-1-[+1]-1-[+1]-1-[+1]-1-[+1]-144-[-1]-532
Cre07.g346950.v5.5                    7e-06  113-[+1]-46-[+1]-7-[+1]-17-[-1]-99-[+1]-147-[+1]-87-[+1]-22-[+1]-8-[+1]-53-[-1]-553
Cre12.g514050.v5.5                    2e-05  196-[+1]-271-[-1]-49-[-1]-155-[-1]-235-[-1]-101
Cre03.g165186.v5.5                  2.5e-05  541-[-1]-477-[+1]-19-[+1]-1-[+1]-346
Cre04.g226800.v5.5                  2.5e-05  280-[+1]-285-[+1]-156-[+1]-140-[+1]-159-[+1]-19-[+1]-7-[+1]-7-[+1]-215
Cre04.g226811.v5.5                  2.5e-05  280-[+1]-285-[+1]-156-[+1]-140-[+1]-159-[+1]-19-[+1]-7-[+1]-7-[+1]-215
Cre04.g226750.v5.5                  2.5e-05  15-[+1]-1-[+1]-161-[+1]-19-[+1]-7-[+1]-575-[+1]-548
Cre17.g731591.v5.5                    8e-05  135-[-1]-6-[-1]-11-[-1]-565-[+1]-115-[-1]-44-[-1]-66-[-1]-158-[+1]-83-[+1]-56
Cre16.g673650.v5.5                  0.00023  43-[-1]-105-[-1]-513-[+1]-22-[+1]-105-[+1]-11-[+1]-16-[+1]-6-[+1]-180
Cre01.g042750.v5.5                   0.0003  171-[+1]-865-[+1]-111-[-1]-266
Cre12.g558300.v5.5                  0.00063  319-[-1]-438-[+1]-106-[+1]-274
Cre06.g278163.v5.5                  0.00066  1284-[-1]-187
Cre03.g177700.v5.5                  0.00089  146-[-1]-53-[-1]-53-[+1]-383
Cre13.g564400.v5.5                    0.002  329-[-1]-1-[-1]-19-[-1]-1064
Cre06.g310200.v5.5                   0.0027  329-[-1]-516-[-1]-280-[+1]-100-[-1]-1-[-1]-19-[-1]-1-[-1]-51
Cre15.g643740.v5.5                   0.0028  8-[+1]-31
Cre06.g266150.v5.5                   0.0029  252-[-1]-125-[-1]-382-[+1]-654
Cre16.g685451.v5.5                   0.0042  1044-[+1]-14-[+1]-91-[-1]-8-[-1]-9-[-1]-67-[-1]-93
Cre02.g099550.v5.5                   0.0054  207-[+1]-1-[+1]-1-[+1]-238
Cre01.g046950.v5.5                   0.0066  77-[-1]-183-[+1]-164-[+1]-180-[-1]-68-[+1]-30-[+1]-197-[-1]-43-[-1]-18-[-1]-279
Cre07.g347980.v5.5                    0.007  71-[-1]-19-[+1]-82
Cre07.g348040.v5.5                    0.007  82-[-1]-19-[+1]-71
Cre06.g310050.v5.5                    0.009  34-[+1]-75
Cre17.g713150.v5.5                   0.0097  163-[-1]-12-[-1]-845-[-1]-75-[-1]-289
Cre09.g401367.v5.5                   0.0099  671-[+1]-435-[+1]-19-[+1]-13-[+1]-18-[+1]-177
Cre35.g759497.v5.5                     0.01  35-[-1]-12-[-1]-24
Cre13.g603850.v5.5                    0.012  492-[-1]-126-[-1]-77-[-1]-27-[-1]-35-[-1]-83-[+1]-23-[+1]-78-[-1]-23
Cre07.g348300.v5.5                    0.013  85-[+1]-16-[+1]-40-[+1]-1-[+1]-4-[+1]-242
Cre02.g119201.v5.5                    0.013  148-[+1]-291-[+1]-84-[+1]-85-[+1]-73-[-1]-568-[-1]-6-[-1]-6-[-1]-7
Cre02.g143327.v5.5                    0.013  45-[+1]-201-[-1]-18-[-1]-444
Cre14.g632783.v5.5                    0.014  30-[+1]-111
Cre14.g632775.v5.5                    0.014  111-[-1]-30
Cre17.g742400.v5.5                    0.014  45-[+1]-216
Cre17.g742350.v5.5                    0.014  216-[-1]-45
Cre01.g007050.v5.5                    0.014  10-[-1]-243-[+1]-52
Cre12.g537050.v5.5                    0.015  23-[+1]-[+1]-106-[+1]-21-[+1]-62
Cre12.g494800.v5.5                    0.015  16-[+1]-1
Cre12.g484300.v5.5                    0.017  41-[+1]-88
Cre10.g444750.v5.5                    0.018  304-[-1]-10-[-1]-55-[+1]-54
Cre10.g444800.v5.5                    0.018  54-[-1]-94-[+1]-304
Cre17.g718950.v5.5                     0.02  87-[+1]-52
Cre09.g390097.v5.5                    0.022  30-[+1]-[+1]-32-[+1]-180
Cre03.g144124.v5.5                    0.026  6-[-1]-13
Cre01.g025100.v5.5                    0.027  301-[+1]-50-[+1]-64
Cre16.g685050.v5.5                    0.028  58-[-1]-106-[-1]-892
Cre02.g075400.v5.5                    0.028  88-[-1]-58-[-1]-10-[-1]-8-[-1]-11-[-1]-220-[-1]-4-[-1]-29-[-1]-55-[-1]-15-[-1]-63-[-1]-77-[-1]-125-[-1]-360
Cre01.g045752.v5.5                    0.028  73-[-1]-171-[+1]-28-[+1]-76-[+1]-11-[+1]-4-[+1]-19-[+1]-4-[+1]-52-[+1]-36-[+1]-4-[+1]-44-[+1]-150-[-1]-260-[+1]-162
Cre02.g074200.v5.5                     0.03  79-[+1]-[-1]-203-[+1]-179
Cre13.g580500.v5.5                    0.037  2-[-1]-14-[-1]-76-[+1]-529
Cre12.g500850.v5.5                    0.037  156-[+1]-477-[+1]-10-[+1]-1-[+1]-151
Cre10.g465350.v5.5                    0.039  58-[-1]-31-[-1]-62-[+1]-63-[-1]-39-[+1]-15-[+1]-33-[-1]-20
Cre05.g244350.v5.5                     0.04  218-[+1]-138-[-1]-11-[-1]-225
Cre05.g244300.v5.5                     0.04  265-[+1]-138-[-1]-218
Cre02.g093202.v5.5                     0.04  185-[-1]-325-[+1]-62-[+1]-46-[+1]-291-[+1]-446
Cre06.g275350.v5.5                    0.042  232-[+1]-229
Cre08.g373400.v5.5                    0.043  1200-[-1]-35-[-1]-207
Cre11.g467621.v5.5                    0.043  497-[-1]-300-[-1]-645
Cre31.g758447.v5.5                    0.043  581-[-1]-113-[-1]-748
Cre05.g235228.v5.5                    0.043  92-[-1]-444-[-1]-906
Cre05.g243602.v5.5                    0.043  114-[+1]-73-[+1]-610-[-1]-498-[+1]-89
Cre02.g142947.v5.5                    0.043  496-[-1]-113-[-1]-700-[+1]-104
Cre04.g217977.v5.5                    0.043  585-[-1]-886
Cre14.g630150.v5.5                    0.044  128-[+1]-12-[+1]-86
Cre01.g032600.v5.5                     0.05  121-[-1]-207-[+1]-83
Cre01.g032550.v5.5                     0.05  83-[-1]-207-[+1]-121
Cre04.g217948.v5.5                    0.059  104-[+1]-248-[+1]-129-[+1]-26-[+1]-276
Cre12.g555000.v5.5                     0.06  244-[+1]-397
Cre12.g555050.v5.5                     0.06  397-[-1]-244
Cre04.g228800.v5.5                     0.06  66-[+1]-516-[-1]-860
Cre17.g706400.v5.5                    0.063  24-[+1]-173-[+1]-342-[+1]-336-[-1]-134-[+1]-40
Cre10.g462200.v5.5                    0.066  115-[-1]-36
Cre10.g462150.v5.5                    0.066  36-[+1]-115
Cre02.g141586.v5.5                    0.067  104-[+1]-18-[+1]-74
Cre13.g568200.v5.5                    0.075  36-[+1]-93-[+1]-227-[-1]-76
Cre12.g527918.v5.5                    0.075  41-[-1]-198-[-1]-124-[+1]-108-[+1]-147-[+1]-34-[+1]-121
Cre33.g759047.v5.5                    0.077  68-[-1]-263-[+1]-13-[+1]-205-[-1]-162
Cre16.g662702.v5.5                    0.078  123-[+1]-69-[+1]-794-[+1]-82-[-1]-154-[-1]-133
Cre03.g205585.v5.5                    0.082  11-[-1]-73-[+1]-87-[+1]-166-[+1]-3-[+1]-30-[+1]-103-[+1]-104-[+1]-97-[+1]-30-[+1]-376-[-1]-101
Cre01.g041650.v5.5                    0.084  154-[-1]-348-[-1]-106-[-1]-35-[-1]-91
Cre01.g041667.v5.5                    0.084  91-[+1]-35-[+1]-106-[+1]-5-[+1]-314-[+1]-154
Cre10.g459200.v5.5                    0.085  83-[+1]-97-[+1]-169-[+1]-55-[+1]-144-[+1]-58-[-1]-583
Cre11.g477700.v5.5                    0.092  27-[+1]-145-[+1]-153-[-1]-7-[-1]-116
Cre16.g650000.v5.5                    0.094  11-[-1]-8
Cre12.g503850.v5.5                    0.096  70-[-1]-31
Cre12.g503800.v5.5                    0.096  31-[+1]-70
Cre10.g454150.v5.5                    0.097  182-[-1]-47-[-1]-113-[-1]-92-[-1]-20-[-1]-48-[-1]-442-[-1]-187
Cre10.g422419.v5.5                      0.1  361-[-1]-710-[+1]-31-[+1]-1-[+1]-1-[+1]-1-[+1]-1-[+1]-191
Cre01.g008900.v5.5                     0.11  72-[+1]-66-[-1]-487-[-1]-112-[+1]-172-[+1]-330-[-1]-87
Cre16.g695300.v5.5                     0.11  46-[+1]-152-[+1]-192-[+1]-473-[+1]-265-[-1]-81-[+1]-117
Cre19.g750597.v5.5                     0.11  67-[-1]-4-[-1]-13-[-1]-443-[-1]-857
Cre08.g382400.v5.5                     0.12  109-[-1]-9-[-1]-203-[-1]-148-[+1]-115
Cre08.g382450.v5.5                     0.12  115-[-1]-148-[+1]-241-[+1]-109
Cre14.g627466.v5.5                     0.12  81-[-1]-176-[-1]-121-[-1]-190-[+1]-1-[+1]-109-[-1]-120-[-1]-45-[-1]-48-[+1]-348
Cre14.g627477.v5.5                     0.12  128-[-1]-48-[+1]-45-[+1]-120-[+1]-139-[-1]-190-[+1]-121-[+1]-176-[+1]-206-[+1]-66
Cre07.g357100.v5.5                     0.12  150-[-1]-41
Cre07.g357150.v5.5                     0.12  41-[+1]-150
Cre13.g591851.v5.5                     0.13  59-[-1]-111-[+1]-125-[+1]-37-[-1]-266-[-1]-41-[-1]-372-[+1]-1-[+1]-158-[+1]-69
Cre12.g536650.v5.5                     0.13  9-[-1]-185-[-1]-729-[+1]-179-[+1]-282
Cre16.g651250.v5.5                     0.13  86-[-1]-116-[+1]-254-[-1]-25-[-1]-13-[-1]-169
Cre09.g401800.v5.5                     0.14  230-[+1]-129-[+1]-47
Cre03.g197900.v5.5                     0.14  318-[-1]-278-[+1]-707
Cre16.g666302.v5.5                     0.14  19-[+1]-309
Cre13.g565270.v5.5                     0.14  105-[+1]-196
Cre13.g565260.v5.5                     0.14  196-[-1]-105
Cre05.g245352.v5.5                     0.16  109-[-1]-866-[+1]-327-[+1]-111
Cre04.g223200.v5.5                     0.16  475-[-1]-41-[+1]-52-[+1]-72-[+1]-144-[+1]-195-[+1]-87-[+1]-121-[+1]-4-[+1]-48
Cre10.g425900.v5.5                     0.17  107-[-1]-115-[+1]-194-[+1]-130-[-1]-218
Cre17.g705100.v5.5                     0.17  372-[+1]-123-[+1]-17-[+1]-226-[+1]-74-[+1]-137-[-1]-101-[-1]-247
Cre02.g102050.v5.5                     0.18  69-[-1]-329-[+1]-359-[-1]-656
Cre16.g667350.v5.5                     0.18  229-[+1]-482-[+1]-92
Cre08.g382750.v5.5                     0.18  73-[-1]-226
Cre01.g026050.v5.5                     0.18  17-[+1]-25
Cre13.g582201.v5.5                     0.18  23-[+1]-93
Cre06.g278207.v5.5                     0.18  322-[+1]-79
Cre06.g278208.v5.5                     0.18  79-[-1]-1-[-1]-292
Cre04.g218500.v5.5                     0.19  76-[-1]-37-[-1]-3-[+1]-328-[+1]-132-[-1]-30-[-1]-130
Cre04.g218526.v5.5                     0.19  130-[+1]-30-[+1]-132-[-1]-328-[-1]-3-[+1]-37-[+1]-76
Cre16.g688633.v5.5                     0.19  86-[-1]-3-[-1]-171-[-1]-298-[-1]-826
Cre09.g411400.v5.5                      0.2  268-[+1]-29-[+1]-3-[+1]-2-[+1]-20-[+1]-61-[+1]-14-[+1]-54
Cre03.g196350.v5.5                     0.21  3-[+1]-20-[-1]-151-[-1]-124-[-1]-88
Cre02.g142566.v5.5                     0.21  561-[+1]-108-[+1]-77
Cre10.g425000.v5.5                     0.21  343-[+1]-460-[+1]-437-[-1]-25-[+1]-119
Cre06.g301806.v5.5                     0.21  7-[-1]-15-[-1]-41-[-1]-18
Cre16.g680550.v5.5                     0.21  163-[-1]-134-[+1]-409
Cre12.g544551.v5.5                     0.22  269-[+1]-212-[+1]-197-[-1]-264-[+1]-137
Cre02.g082450.v5.5                     0.22  93-[-1]-322-[+1]-176-[+1]-96-[+1]-308-[+1]-80
Cre02.g082500.v5.5                     0.22  80-[-1]-308-[-1]-96-[-1]-176-[-1]-322-[+1]-93
Cre06.g262350.v5.5                     0.23  70-[+1]-85
Cre07.g324300.v5.5                     0.23  17-[-1]-2
Cre11.g467772.v5.5                     0.24  136-[+1]-72
Cre14.g622050.v5.5                     0.24  8-[+1]-71
Cre16.g691215.v5.5                     0.25  13-[-1]-212-[+1]-173
Cre06.g285850.v5.5                     0.25  43-[+1]-30-[+1]-102
Cre09.g394550.v5.5                     0.26  33-[-1]-100-[+1]-13-[-1]-241
Cre06.g250650.v5.5                     0.26  422-[+1]-436-[-1]-584
Cre16.g661750.v5.5                     0.27  214-[-1]-185-[-1]-134-[-1]-53-[+1]-798
Cre17.g712600.v5.5                     0.27  339-[+1]-243-[-1]-252-[-1]-38-[-1]-116-[-1]-17-[-1]-321
Cre01.g010201.v5.5                     0.28  69-[+1]-41-[+1]-1332
Cre02.g086800.v5.5                     0.29  574-[-1]-362-[+1]-388-[-1]-19-[+1]-41
Cre16.g659850.v5.5                     0.29  2-[+1]-22-[-1]-36
Cre16.g664251.v5.5                     0.29  96-[-1]-75-[-1]-6-[-1]-17-[-1]-80-[-1]-404-[-1]-5
Cre07.g343250.v5.5                     0.29  151-[-1]-14-[-1]-60-[-1]-119-[+1]-22-[+1]-216
Cre17.g735900.v5.5                     0.29  316-[+1]-45-[+1]-52-[+1]-100
Cre17.g735950.v5.5                     0.29  100-[-1]-52-[-1]-45-[-1]-316
Cre16.g674602.v5.5                     0.29  125-[+1]-86
Cre04.g220150.v5.5                      0.3  141-[-1]-43-[+1]-109-[-1]-130-[+1]-41-[+1]-15-[+1]-1-[+1]-212-[+1]-114
Cre07.g333640.v5.5                      0.3  193-[-1]-61-[+1]-120-[-1]-456-[+1]-406-[-1]-119
Cre22.g754097.v5.5                      0.3  244-[-1]-456-[+1]-428-[-1]-153-[+1]-103
Cre09.g403650.v5.5                      0.3  11-[+1]-388-[+1]-136-[-1]-319-[+1]-47-[+1]-454
Cre09.g399775.v5.5                      0.3  11-[-1]-429-[-1]-78-[-1]-263-[-1]-155-[-1]-198-[+1]-126-[-1]-37
Cre06.g278286.v5.5                      0.3  342-[-1]-42-[-1]-7-[-1]-194-[-1]-76-[+1]-120-[-1]-545
Cre27.g757347.v5.5                      0.3  141-[-1]-76-[+1]-120-[-1]-456-[+1]-406-[-1]-156
Cre01.g032700.v5.5                      0.3  283-[-1]-661-[-1]-87-[-1]-129-[+1]-224
Cre01.g032650.v5.5                      0.3  72-[+1]-87-[+1]-661-[+1]-309-[+1]-154-[+1]-72
Cre04.g217986.v5.5                      0.3  464-[+1]-120-[-1]-76-[+1]-194-[+1]-7-[+1]-42-[+1]-423
Cre12.g539161.v5.5                      0.3  100-[-1]-456-[+1]-120-[-1]-76-[+1]-194-[+1]-75-[+1]-305
Cre12.g539208.v5.5                      0.3  722-[-1]-42-[-1]-7-[-1]-209-[-1]-61-[+1]-120-[-1]-71-[+1]-3-[-1]-33
Cre03.g189350.v5.5                     0.31  17-[+1]-308
Cre02.g145750.v5.5                     0.31  89-[-1]-84-[+1]-21-[-1]-389
Cre25.g756397.v5.5                     0.31  95-[-1]-76-[+1]-120-[-1]-456-[+1]-406-[-1]-49-[-1]-124
Cre13.g565083.v5.5                     0.31  189-[+1]-148-[+1]-244-[+1]-225-[+1]-578
Cre12.g501800.v5.5                     0.32  44-[-1]-67
Cre12.g501750.v5.5                     0.32  67-[+1]-44
Cre45.g760797.v5.5                     0.33  75-[+1]-2-[+1]-9
Cre17.g714700.v5.5                     0.33  21-[+1]-88
Cre01.g042250.v5.5                     0.33  50-[+1]-31-[+1]-18-[-1]-374
Cre01.g042200.v5.5                     0.33  374-[+1]-18-[-1]-31-[-1]-50
Cre17.g739450.v5.5                     0.33  25-[+1]-54
Cre03.g202200.v5.5                     0.33  7-[-1]-162
Cre36.g759747.v5.5                     0.33  5-[+1]-73-[+1]-127-[-1]-17-[-1]-31-[-1]-4
Cre05.g230804.v5.5                     0.33  1420-[+1]-13-[+1]-9
Cre17.g707350.v5.5                     0.34  66-[+1]-93-[+1]-18-[+1]-[+1]-46
Cre12.g523600.v5.5                     0.35  25-[+1]-18-[+1]-107
Cre03.g168450.v5.5                     0.35  172-[+1]-53
Cre11.g467630.v5.5                     0.36  24-[-1]-36-[+1]-90-[+1]-55
Cre11.g467631.v5.5                     0.36  55-[-1]-90-[-1]-36-[+1]-24
Cre16.g667701.v5.5                     0.38  52-[-1]-109-[+1]-115-[+1]-220-[-1]-447-[+1]-35-[+1]-4-[+1]-51-[+1]-38-[-1]-29-[+1]-27-[+1]-54
Cre09.g395500.v5.5                     0.38  325-[+1]-24-[+1]-18-[+1]-109
Cre17.g731750.v5.5                     0.38  42-[+1]-2-[+1]-94-[+1]-259
Cre16.g694950.v5.5                     0.39  286-[+1]-99
Cre02.g106350.v5.5                     0.42  5-[+1]-2-[+1]-83
Cre06.g249550.v5.5                     0.42  4-[+1]-31
Cre07.g356550.v5.5                     0.43  153-[+1]-15-[+1]-231-[-1]-903-[+1]-82
Cre07.g356500.v5.5                     0.43  268-[-1]-5-[+1]-774-[+1]-11-[+1]-17-[+1]-280
Cre17.g707450.v5.5                     0.43  13-[-1]-835-[+1]-77-[+1]-116-[+1]-343
Cre15.g641298.v5.5                     0.43  163-[-1]-214-[+1]-1065
Cre11.g467545.v5.5                     0.44  27-[+1]-30-[+1]-17-[+1]-310-[+1]-51
Cre08.g368650.v5.5                     0.45  57-[-1]-59-[-1]-430-[-1]-563-[-1]-275
Cre09.g386739.v5.5                     0.45  42-[-1]-48-[+1]-196-[-1]-53-[+1]-312-[-1]-21-[-1]-16-[-1]-323-[-1]-257
Cre13.g591100.v5.5                     0.46  415-[+1]-77
Cre07.g353700.v5.5                     0.48  62-[+1]-9-[+1]-39
Cre09.g401108.v5.5                     0.48  98-[-1]-308-[+1]-34-[+1]-7
Cre01.g042352.v5.5                     0.49  849-[+1]-34-[+1]-183
Cre08.g358548.v5.5                     0.49  1280-[+1]-2-[+1]-20-[+1]-40-[-1]-42
Cre09.g402450.v5.5                     0.49  117-[+1]-62
Cre10.g430450.v5.5                      0.5  92-[+1]-162
Cre05.g236950.v5.5                      0.5  17-[+1]-41-[+1]-80-[-1]-23
Cre17.g710879.v5.5                      0.5  62-[+1]-50-[+1]-44-[+1]-108-[-1]-30
Cre17.g710871.v5.5                      0.5  30-[+1]-108-[-1]-44-[-1]-50-[-1]-62
Cre14.g629241.v5.5                     0.51  11-[+1]-34
Cre14.g610050.v5.5                     0.51  16-[+1]-3
Cre13.g577800.v5.5                     0.52  73-[-1]-18-[+1]-504-[+1]-22-[+1]-44-[+1]-694
Cre13.g577850.v5.5                     0.52  174-[-1]-44-[-1]-22-[-1]-504-[-1]-18-[+1]-55-[-1]-48-[+1]-79-[-1]-25-[+1]-1-[+1]-25-[+1]-16-[+1]-141
Cre13.g590450.v5.5                     0.52  34-[-1]-2-[-1]-24-[-1]-31-[-1]-80-[-1]-1-[-1]-2-[-1]-3-[-1]-320-[+1]-391-[-1]-51-[-1]-22-[-1]-125-[-1]-37
Cre01.g023300.v5.5                     0.52  30-[-1]-2-[-1]-24-[-1]-31-[-1]-80-[-1]-1-[-1]-2-[-1]-3-[-1]-329-[+1]-389-[-1]-51-[-1]-22-[-1]-188
Cre13.g582800.v5.5                     0.52  174-[+1]-161
Cre01.g054850.v5.5                     0.53  57-[+1]-44
Cre01.g054900.v5.5                     0.53  44-[-1]-57
Cre09.g410700.v5.5                     0.53  461-[+1]-35-[-1]-700
Cre12.g555803.v5.5                     0.53  509-[+1]-230-[+1]-125-[+1]-18-[+1]-68
Cre06.g304150.v5.5                     0.56  4-[+1]-85
Cre15.g635100.v5.5                     0.56  154-[+1]-283-[+1]-431-[+1]-132
Cre16.g667769.v5.5                     0.57  310-[+1]-44-[+1]-53-[-1]-190-[-1]-19-[+1]-37-[+1]-10-[+1]-47-[+1]-376-[-1]-153
Cre06.g278302.v5.5                     0.57  213-[+1]-176-[+1]-207-[+1]-44-[+1]-53-[-1]-168-[+1]-41-[+1]-37-[+1]-86-[+1]-214
Cre05.g235102.v5.5                     0.57  11-[+1]-37-[+1]-86-[+1]-416-[-1]-292-[-1]-513
Cre16.g666576.v5.5                     0.57  27-[-1]-91
Cre16.g666550.v5.5                     0.57  91-[+1]-27
Cre16.g659650.v5.5                     0.57  64-[+1]-51
Cre16.g680450.v5.5                     0.57  97-[-1]-242-[+1]-94
Cre16.g680500.v5.5                     0.57  94-[-1]-242-[+1]-97
Cre13.g567600.v5.5                     0.59  320-[-1]-335-[-1]-147
Cre13.g567626.v5.5                     0.59  147-[+1]-335-[+1]-320
Cre02.g145600.v5.5                     0.61  26-[+1]-93
Cre02.g104951.v5.5                     0.61  172-[+1]-278-[+1]-127-[-1]-221-[+1]-406
Cre02.g105000.v5.5                     0.61  406-[-1]-221-[+1]-127-[-1]-278-[-1]-172
Cre14.g632950.v5.5                     0.61  255-[-1]-298-[-1]-48-[-1]-456-[+1]-267
Cre14.g632900.v5.5                     0.61  267-[-1]-456-[+1]-48-[+1]-298-[+1]-255
Cre06.g290400.v5.5                     0.62  113-[+1]-62
Cre17.g730750.v5.5                     0.62  966-[+1]-40-[-1]-1-[-1]-15-[-1]-14-[-1]-319
Cre09.g402150.v5.5                     0.62  65-[+1]-126
Cre09.g415350.v5.5                     0.64  610-[-1]-18-[-1]-32-[-1]-4-[-1]-604-[+1]-19-[+1]-39
Cre16.g685100.v5.5                     0.65  145-[+1]-20-[+1]-118-[+1]-90
Cre01.g038400.v5.5                     0.66  44-[-1]-27-[-1]-42-[-1]-72-[-1]-19-[-1]-107-[-1]-20-[-1]-115-[-1]-49-[-1]-744
Cre14.g618550.v5.5                     0.67  98-[-1]-46-[-1]-338
Cre14.g618600.v5.5                     0.67  338-[+1]-46-[+1]-98
Cre10.g465500.v5.5                     0.67  17-[-1]-288-[-1]-136-[-1]-27-[-1]-73-[+1]-118-[-1]-41
Cre08.g381702.v5.5                     0.68  91-[-1]-145-[-1]-154-[+1]-3
Cre08.g381650.v5.5                     0.68  3-[-1]-154-[+1]-145-[+1]-91
Cre16.g665600.v5.5                      0.7  81-[+1]-67-[+1]-147-[+1]-964-[+1]-49-[+1]-47
Cre43.g760497.v5.5                      0.7  225-[-1]-22-[-1]-236-[-1]-45-[-1]-103-[-1]-487-[+1]-208
Cre11.g467742.v5.5                     0.71  47-[+1]-104
Cre15.g639950.v5.5                     0.72  112-[-1]-11-[-1]-39-[+1]-8-[+1]-191-[+1]-394-[+1]-42-[+1]-121-[+1]-228
Cre09.g386753.v5.5                     0.73  722-[+1]-69
Cre09.g386754.v5.5                     0.73  69-[-1]-722
Cre13.g604400.v5.5                     0.73  128-[-1]-109-[+1]-61-[-1]-605
Cre13.g604450.v5.5                     0.73  605-[+1]-61-[-1]-109-[+1]-128
Cre04.g214750.v5.5                     0.73  172-[-1]-56-[-1]-42-[-1]-11-[-1]-16-[-1]-164-[-1]-213
Cre02.g110550.v5.5                     0.73  73-[-1]-101-[-1]-133-[+1]-78
Cre06.g291450.v5.5                     0.74  103-[+1]-406-[+1]-524-[+1]-70-[+1]-281
Cre03.g197050.v5.5                     0.74  48-[-1]-104-[-1]-[-1]-304-[-1]-369-[+1]-244-[-1]-122-[+1]-4-[+1]-73
Cre03.g197100.v5.5                     0.74  29-[-1]-10-[-1]-83-[+1]-244-[-1]-369-[+1]-316-[+1]-121-[+1]-125
Cre03.g165750.v5.5                     0.76  252-[+1]-1-[-1]-49
Cre03.g165801.v5.5                     0.76  79-[-1]-252
Cre06.g278108.v5.5                     0.78  82-[+1]-127
Cre15.g640426.v5.5                     0.78  16-[-1]-[+1]-70
Cre08.g371879.v5.5                     0.78  29-[+1]-260-[-1]-109-[+1]-26-[+1]-4-[+1]-403-[-1]-170-[+1]-296
Cre08.g371918.v5.5                     0.78  130-[-1]-26-[-1]-109-[+1]-260-[-1]-735-[+1]-95
Cre07.g343101.v5.5                     0.78  651-[-1]-50-[-1]-47-[-1]-398-[+1]-238
Cre01.g014600.v5.5                     0.78  23-[+1]-25-[+1]-603-[+1]-1-[+1]-1-[+1]-1-[+1]-1-[+1]-1-[+1]-35-[+1]-12-[+1]-410-[+1]-68
Cre12.g561300.v5.5                     0.78  112-[-1]-368-[-1]-13-[-1]-18-[-1]-47-[-1]-1-[-1]-42-[-1]-236-[+1]-431
Cre07.g314866.v5.5                     0.79  24-[+1]-27-[+1]-259
Cre02.g095045.v5.5                     0.81  14-[+1]-404-[+1]-258-[+1]-83-[-1]-68-[-1]-88-[-1]-125-[+1]-16-[+1]-2-[+1]-181
Cre03.g182200.v5.5                     0.81  30-[+1]-67-[-1]-164-[+1]-265-[+1]-1-[+1]-1-[+1]-1-[+1]-1-[+1]-1-[+1]-1-[+1]-1-[+1]-1-[+1]-1-[+1]-2-[-1]-438-[+1]-90
Cre04.g229026.v5.5                     0.81  10-[+1]-15
Cre09.g402108.v5.5                     0.82  179-[-1]-149-[+1]-45-[+1]-210
Cre09.g402145.v5.5                     0.82  210-[-1]-45-[-1]-149-[+1]-179
Cre05.g241750.v5.5                     0.83  1-[-1]-81-[-1]-33-[-1]-30-[-1]-234-[-1]-270-[-1]-219-[-1]-429
Cre09.g402812.v5.5                     0.84  287-[-1]-384-[-1]-36-[-1]-226
Cre09.g402849.v5.5                     0.84  226-[+1]-36-[+1]-17-[+1]-338-[+1]-287
Cre06.g278256.v5.5                     0.85  30-[-1]-921-[+1]-31-[+1]-85
Cre12.g535650.v5.5                     0.87  57-[+1]-62
Cre16.g660300.v5.5                     0.87  20-[+1]-131
Cre16.g660225.v5.5                     0.87  131-[-1]-20
Cre03.g157200.v5.5                     0.88  3-[-1]-40-[+1]-473
Cre17.g743397.v5.5                     0.88  561-[-1]-283-[-1]-39-[-1]-398-[+1]-103
Cre06.g300144.v5.5                     0.89  21-[-1]-4
Cre07.g344150.v5.5                      0.9  288-[-1]-115
Cre07.g344100.v5.5                      0.9  115-[+1]-288
Cre12.g492350.v5.5                      0.9  219-[+1]-108
Cre06.g282826.v5.5                     0.91  263-[-1]-[-1]-380
Cre06.g282850.v5.5                     0.91  409-[+1]-263
Cre08.g362450.v5.5                     0.92  492-[-1]-359
Cre03.g201103.v5.5                     0.95  37-[+1]-54
Cre03.g200991.v5.5                     0.95  54-[-1]-37
Cre13.g568025.v5.5                     0.96  438-[+1]-18-[+1]-122-[-1]-226-[-1]-580
Cre05.g237550.v5.5                     0.98  300-[-1]-68-[-1]-60-[-1]-145-[-1]-76-[+1]-29-[-1]-308
Cre05.g237526.v5.5                     0.98  308-[+1]-29-[-1]-76-[+1]-145-[+1]-60-[+1]-68-[+1]-300
Cre14.g631575.v5.5                     0.99  104-[-1]-78-[+1]-120
Cre14.g631600.v5.5                     0.99  120-[-1]-78-[+1]-104
Cre01.g027000.v5.5                        1  98-[-1]-202
Cre48.g761247.v5.5                        1  181-[-1]-41-[-1]-31-[-1]-67-[-1]-369-[-1]-21-[-1]-289
Cre01.g023773.v5.5                        1  95-[-1]-26-[+1]-5-[+1]-45-[-1]-33
Cre01.g023750.v5.5                        1  33-[+1]-45-[-1]-5-[-1]-26-[+1]-95
Cre06.g289033.v5.5                        1  15-[-1]-67-[+1]-93-[+1]-2-[+1]-141-[-1]-210
Cre13.g571560.v5.5                        1  42-[+1]-97
Cre14.g633789.v5.5                      1.1  194-[-1]-172-[+1]-337-[-1]-35
Cre16.g661150.v5.5                      1.1  291-[+1]-18-[+1]-437-[-1]-193-[-1]-445
Cre01.g043300.v5.5                      1.1  402-[+1]-378-[+1]-109-[-1]-206-[+1]-84-[+1]-13-[+1]-22-[+1]-83
Cre12.g505151.v5.5                      1.1  552-[+1]-104-[+1]-57-[+1]-57-[+1]-95-[-1]-146-[+1]-315
Cre03.g176200.v5.5                      1.1  29-[-1]-4-[-1]-249
Cre03.g176250.v5.5                      1.1  249-[+1]-4-[+1]-29
Cre13.g568350.v5.5                      1.1  10-[+1]-42-[-1]-134
Cre06.g289426.v5.5                      1.1  83-[+1]-31-[+1]-88-[+1]-129
Cre02.g142266.v5.5                      1.1  53-[-1]-38
Cre02.g142246.v5.5                      1.1  38-[+1]-53
Cre07.g327050.v5.5                      1.1  25-[+1]-64
Cre14.g628702.v5.5                      1.1  348-[+1]-113
Cre14.g628650.v5.5                      1.1  113-[-1]-348
Cre12.g484400.v5.5                      1.1  161-[-1]-17-[+1]-63-[-1]-270-[+1]-50-[+1]-161-[+1]-604
Cre12.g484350.v5.5                      1.1  54-[-1]-270-[+1]-63-[-1]-17-[+1]-218-[+1]-65-[-1]-435-[-1]-175
Cre12.g484375.v5.5                      1.1  161-[-1]-17-[+1]-63-[-1]-270-[+1]-50-[+1]-161-[+1]-604
Cre02.g095055.v5.5                      1.1  59-[-1]-46-[+1]-40-[-1]-212-[-1]-221
Cre04.g224550.v5.5                      1.1  544-[+1]-829-[+1]-69
Cre02.g086456.v5.5                      1.2  256-[-1]-18-[-1]-17-[-1]-4-[-1]-286-[-1]-88
Cre10.g464200.v5.5                      1.2  5-[+1]-20
Cre17.g711600.v5.5                      1.2  46-[-1]-59
Cre03.g150101.v5.5                      1.2  8-[+1]-67
Cre01.g033350.v5.5                      1.2  45-[+1]-36
Cre01.g033400.v5.5                      1.2  36-[-1]-45
Cre08.g365950.v5.5                      1.2  347-[-1]-58-[-1]-58-[-1]-547-[-1]-164-[+1]-103-[+1]-49
Cre05.g237950.v5.5                      1.2  111-[+1]-616-[+1]-532-[+1]-55-[-1]-70
Cre09.g395900.v5.5                      1.2  189-[-1]-6-[+1]-143-[+1]-121
Cre16.g672450.v5.5                      1.2  54-[-1]-241
Cre01.g031951.v5.5                      1.2  42-[-1]-39
Cre01.g032000.v5.5                      1.2  39-[+1]-42
Cre16.g689851.v5.5                      1.2  144-[+1]-5-[-1]-1-[+1]-12-[+1]-480-[-1]-713
Cre03.g190400.v5.5                      1.2  271-[+1]-30-[+1]-17-[+1]-505-[+1]-38-[+1]-275-[-1]-190
Cre10.g452050.v5.5                      1.2  242-[-1]-827-[+1]-137-[-1]-207
Cre04.g217750.v5.5                      1.2  84-[+1]-400-[-1]-24-[+1]-133-[+1]-22-[+1]-242-[-1]-421
Cre12.g539650.v5.5                      1.2  419-[-1]-114-[-1]-3-[-1]-33-[-1]-58-[-1]-1-[-1]-76-[-1]-36-[-1]-58-[-1]-8-[-1]-42-[-1]-116-[+1]-115-[+1]-44
Cre16.g679800.v5.5                      1.2  34-[-1]-52-[+1]-124
Cre43.g760647.v5.5                      1.2  122-[+1]-75-[-1]-45-[+1]-65-[+1]-525-[-1]-176
Cre12.g530450.v5.5                      1.3  51-[+1]-18-[+1]-292
Cre12.g489300.v5.5                      1.3  6-[-1]-168-[-1]-430-[+1]-17-[+1]-252-[+1]-246-[+1]-207
Cre06.g295826.v5.5                      1.3  110-[-1]-138-[-1]-257-[+1]-48
Cre06.g295700.v5.5                      1.3  48-[-1]-257-[+1]-138-[+1]-110
Cre03.g157400.v5.5                      1.3  216-[+1]-125
Cre03.g157426.v5.5                      1.3  125-[-1]-216
Cre16.g693203.v5.5                      1.3  1432-[-1]-[-1]-10
Cre09.g400000.v5.5                      1.3  37-[+1]-210-[+1]-45-[+1]-84-[-1]-6-[-1]-2-[-1]-268
Cre01.g041100.v5.5                      1.3  33-[+1]-46-[+1]-9-[+1]-156-[+1]-87-[-1]-303-[+1]-28-[+1]-12-[+1]-37-[+1]-410-[-1]-20-[-1]-40
Cre01.g046650.v5.5                      1.3  38-[+1]-91
Cre12.g526650.v5.5                      1.4  115-[-1]-56-[-1]-358-[-1]-87-[-1]-85-[+1]-274
Cre12.g526603.v5.5                      1.4  274-[-1]-85-[+1]-87-[+1]-358-[+1]-56-[+1]-115
Cre03.g156650.v5.5                      1.4  23-[-1]-74-[+1]-142-[+1]-128
Cre17.g746247.v5.5                      1.4  113-[-1]-221-[-1]-99
Cre13.g567700.v5.5                      1.4  346-[-1]-444-[+1]-13-[-1]-201
Cre11.g479850.v5.5                      1.4  76-[+1]-81
Cre06.g290676.v5.5                      1.4  48-[+1]-6-[+1]-151-[-1]-649-[-1]-16-[-1]-62-[-1]-394
Cre07.g318600.v5.5                      1.5  162-[+1]-290-[-1]-2-[-1]-824-[+1]-106
Cre14.g626634.v5.5                      1.5  9-[+1]-18-[+1]-39
Cre02.g119600.v5.5                      1.5  23-[+1]-80
Cre02.g118950.v5.5                      1.5  142-[-1]-18-[-1]-580-[-1]-11
Cre21.g752147.v5.5                      1.5  97-[+1]-19-[+1]-31-[+1]-664-[+1]-109-[-1]-435
Cre11.g478450.v5.5                      1.6  9-[-1]-128-[+1]-22-[+1]-109
Cre06.g264850.v5.5                      1.6  2-[-1]-37
Cre12.g541250.v5.5                      1.6  115-[-1]-403-[+1]-63-[+1]-62
Cre12.g541300.v5.5                      1.6  62-[-1]-63-[-1]-403-[+1]-115
Cre03.g171650.v5.5                      1.7  88-[+1]-69
Cre04.g217200.v5.5                      1.7  315-[+1]-53-[+1]-34-[+1]-443-[-1]-6-[-1]-362-[+1]-113
Cre06.g307350.v5.5                      1.7  24-[+1]-113
Cre16.g689647.v5.5                      1.7  358-[-1]-384-[+1]-[+1]-511
Cre16.g689535.v5.5                      1.7  511-[-1]-[-1]-384-[+1]-358
Cre17.g703932.v5.5                      1.7  253-[+1]-401-[-1]-9-[-1]-30-[-1]-108-[-1]-60-[+1]-22-[-1]-117-[+1]-9-[-1]-107-[+1]-94
Cre12.g542250.v5.5                      1.7  99-[-1]-159-[+1]-132-[-1]-13-[-1]-78-[-1]-38-[-1]-9-[-1]-125-[-1]-7-[-1]-532-[-1]-18
Cre13.g602400.v5.5                      1.7  48-[-1]-14
Cre13.g602425.v5.5                      1.7  8-[+1]-54
Cre12.g484900.v5.5                      1.7  242-[-1]-229
Cre12.g484950.v5.5                      1.7  229-[+1]-242
Cre02.g087800.v5.5                      1.8  27-[+1]-9-[+1]-364-[+1]-37-[+1]-55-[-1]-131-[+1]-298
Cre12.g560150.v5.5                      1.8  29-[-1]-130-[+1]-11-[+1]-126-[+1]-135
Cre14.g615300.v5.5                      1.8  35-[-1]-6-[-1]-249-[-1]-322-[-1]-215-[-1]-123-[-1]-218-[+1]-129
Cre17.g705316.v5.5                      1.8  136-[+1]-88-[-1]-86-[+1]-91
Cre02.g088850.v5.5                      1.8  109-[-1]-101-[-1]-28
Cre17.g741750.v5.5                      1.8  119-[-1]-236
Cre13.g579350.v5.5                      1.8  44-[+1]-91
Cre09.g398438.v5.5                      1.8  47-[-1]-348
Cre07.g318426.v5.5                      1.8  12-[-1]-7
Cre12.g553950.v5.5                      1.8  203-[-1]-315-[-1]-64-[-1]-4-[+1]-85
Cre16.g654600.v5.5                      1.8  20-[+1]-69
Cre12.g543800.v5.5                      1.8  508-[+1]-18-[+1]-775-[+1]-112
Cre02.g143300.v5.5                      1.8  16-[-1]-9
Cre16.g693819.v5.5                      1.9  4-[+1]-571
Cre09.g409150.v5.5                      1.9  243-[+1]-90
Cre08.g379800.v5.5                      1.9  91-[-1]-514-[-1]-223-[-1]-186-[+1]-99-[+1]-102
Cre08.g379750.v5.5                      1.9  102-[-1]-99-[-1]-186-[+1]-223-[+1]-13-[+1]-472-[+1]-91
Cre17.g733000.v5.5                      1.9  369-[+1]-10-[+1]-108-[+1]-96
Cre17.g732951.v5.5                      1.9  96-[-1]-17-[-1]-62-[-1]-10-[-1]-369
Cre09.g389282.v5.5                      1.9  117-[+1]-93
Cre17.g698100.v5.5                      1.9  507-[+1]-274-[+1]-84-[-1]-57-[-1]-92-[+1]-341
Cre11.g467658.v5.5                        2  8-[-1]-180-[+1]-100-[+1]-75-[-1]-225
Cre06.g278145.v5.5                        2  53-[+1]-7-[+1]-242
Cre04.g213800.v5.5                        2  24-[+1]-1
Cre08.g364351.v5.5                        2  5-[+1]-214
Cre14.g629000.v5.5                        2  467-[+1]-82
Cre07.g336250.v5.5                        2  763-[+1]-128-[-1]-308-[-1]-80-[+1]-105
Cre10.g436150.v5.5                        2  4-[-1]-51-[+1]-127
Cre02.g074626.v5.5                        2  215-[-1]-13-[-1]-98-[-1]-1-[-1]-131
Cre02.g109300.v5.5                        2  [-1]-49-[-1]-148-[-1]-43-[-1]-47-[-1]-81-[-1]-110-[-1]-57-[-1]-13-[-1]-24-[-1]-28-[-1]-28-[-1]-34-[-1]-19-[-1]-11
Cre01.g041850.v5.5                        2  1-[+1]-188
Cre17.g729700.v5.5                        2  246-[+1]-33-[+1]-53
Cre08.g360700.v5.5                        2  215-[+1]-80-[-1]-1-[-1]-1-[-1]-1-[-1]-1-[-1]-1-[-1]-1-[-1]-1-[-1]-1-[-1]-1-[-1]-251-[+1]-306-[+1]-88-[+1]-52-[-1]-64
Cre14.g611051.v5.5                        2  399-[+1]-2-[-1]-450-[-1]-382-[+1]-20-[+1]-102
Cre14.g629880.v5.5                      2.1  61-[+1]-108
Cre01.g015950.v5.5                      2.1  172-[-1]-101-[-1]-44
Cre01.g015850.v5.5                      2.1  44-[+1]-101-[+1]-172
Cre11.g467745.v5.5                      2.1  68-[+1]-140-[-1]-68
Cre11.g467744.v5.5                      2.1  68-[+1]-140-[-1]-68
Cre08.g382515.v5.5                      2.1  79-[-1]-50-[-1]-25-[-1]-521-[+1]-126-[+1]-202-[+1]-142-[+1]-67-[+1]-56
Cre19.g750447.v5.5                      2.1  1194-[+1]-133-[+1]-115
Cre01.g019450.v5.5                      2.1  415-[+1]-61-[-1]-[-1]-31-[-1]-416-[-1]-42-[-1]-247-[-1]-11-[+1]-45
Cre10.g434650.v5.5                      2.1  12-[-1]-105-[-1]-18
Cre17.g737084.v5.5                      2.1  43-[-1]-126
Cre01.g021500.v5.5                      2.1  70-[+1]-95
Cre09.g389050.v5.5                      2.2  134-[-1]-22-[-1]-334-[+1]-121
Cre12.g538450.v5.5                      2.2  123-[+1]-118
Cre03.g145487.v5.5                      2.2  60-[+1]-111
Cre03.g145507.v5.5                      2.2  111-[-1]-2-[-1]-29
Cre01.g030050.v5.5                      2.2  40-[+1]-107-[+1]-83
Cre05.g240251.v5.5                      2.2  11-[+1]-52-[+1]-14-[+1]-11-[-1]-274
Cre06.g296150.v5.5                      2.2  137-[-1]-70-[-1]-591-[-1]-18-[-1]-350-[+1]-189
Cre06.g296100.v5.5                      2.2  118-[+1]-18-[+1]-591-[+1]-70-[+1]-587
Cre03.g206145.v5.5                      2.2  92-[+1]-97
Cre02.g143427.v5.5                      2.3  39-[-1]-42-[+1]-50-[-1]-51-[+1]-1-[+1]-83-[+1]-438-[+1]-501
Cre06.g301201.v5.5                      2.3  175-[+1]-116
Cre06.g301150.v5.5                      2.3  116-[-1]-175
Cre12.g557650.v5.5                      2.3  16-[+1]-65
Cre12.g557600.v5.5                      2.3  65-[-1]-16
Cre17.g707600.v5.5                      2.3  233-[-1]-103-[+1]-174-[-1]-216
Cre12.g485250.v5.5                      2.4  83-[+1]-603-[+1]-60-[+1]-667
Cre03.g211185.v5.5                      2.4  339-[-1]-303-[+1]-89
Cre03.g211073.v5.5                      2.4  89-[-1]-303-[+1]-339
Cre11.g468200.v5.5                      2.4  129-[+1]-326-[-1]-411-[+1]-547
Cre02.g144250.v5.5                      2.4  295-[-1]-66
Cre02.g144300.v5.5                      2.4  66-[+1]-295
Cre08.g358450.v5.5                      2.5  12-[-1]-31-[-1]-17-[-1]-69-[-1]-113
Cre16.g670617.v5.5                      2.5  51-[+1]-116
Cre12.g503250.v5.5                      2.5  79-[+1]-72
Cre12.g493900.v5.5                      2.5  225-[-1]-194-[-1]-16-[-1]-5-[-1]-67-[-1]-39-[+1]-144-[+1]-9-[+1]-136-[+1]-39-[+1]-336
Cre07.g342052.v5.5                      2.5  352-[-1]-146-[+1]-25-[+1]-60
Cre07.g342000.v5.5                      2.5  60-[-1]-25-[-1]-146-[+1]-352
Cre16.g664450.v5.5                      2.5  255-[+1]-86
Cre16.g664500.v5.5                      2.5  86-[-1]-255
Cre16.g672721.v5.5                      2.6  538-[+1]-315-[-1]-114-[+1]-96
Cre16.g672609.v5.5                      2.6  96-[-1]-114-[+1]-5-[+1]-281-[-1]-538
Cre06.g250550.v5.5                      2.6  370-[-1]-227-[-1]-268-[-1]-111-[+1]-152
Cre04.g224700.v5.5                      2.6  101-[-1]-237-[-1]-83-[-1]-96
Cre04.g224750.v5.5                      2.6  96-[+1]-83-[+1]-237-[+1]-101
Cre10.g437601.v5.5                      2.6  12-[+1]-51-[-1]-24-[+1]-20-[-1]-38-[+1]-74-[+1]-147-[-1]-15-[+1]-84-[-1]-164-[-1]-128-[+1]-8-[+1]-20-[+1]-338
Cre17.g721000.v5.5                      2.6  129-[+1]-100
Cre21.g753247.v5.5                      2.6  11-[-1]-32-[-1]-24-[-1]-250-[-1]-235-[-1]-138-[-1]-234
Cre13.g563450.v5.5                      2.6  70-[+1]-108-[+1]-104
Cre13.g563400.v5.5                      2.6  99-[-1]-22-[-1]-62-[-1]-70
Cre14.g621100.v5.5                      2.6  171-[-1]-383-[+1]-141-[+1]-39-[-1]-39
Cre09.g388353.v5.5                      2.6  129-[+1]-59-[+1]-46-[+1]-163-[+1]-11-[+1]-104-[-1]-169-[-1]-210
Cre16.g691400.v5.5                      2.6  105-[-1]-109-[+1]-436-[+1]-176-[-1]-88-[+1]-2-[+1]-375-[+1]-6
Cre16.g691350.v5.5                      2.6  1-[-1]-88-[+1]-176-[-1]-436-[-1]-109-[+1]-545
Cre12.g501351.v5.5                      2.6  23-[+1]-397-[-1]-22-[-1]-3-[-1]-206-[-1]-657-[-1]-18
Cre06.g278272.v5.5                      2.6  35-[+1]-232-[+1]-102-[-1]-221-[-1]-188
Cre13.g586150.v5.5                      2.6  129-[+1]-67-[+1]-6-[+1]-54-[-1]-31
Cre17.g722550.v5.5                      2.7  29-[+1]-37-[+1]-26
Cre17.g722526.v5.5                      2.7  26-[-1]-37-[-1]-29
Cre17.g711650.v5.5                      2.7  16-[+1]-49
Cre08.g365900.v5.5                      2.7  45-[+1]-58-[+1]-58-[+1]-435-[+1]-152-[+1]-52-[+1]-526
Cre02.g102900.v5.5                      2.7  50-[+1]-101
Cre05.g243472.v5.5                      2.8  118-[-1]-204-[+1]-1120
Cre12.g551800.v5.5                      2.8  417-[+1]-50-[-1]-104-[-1]-36-[-1]-168-[+1]-580
Cre01.g051100.v5.5                      2.8  84-[-1]-318-[+1]-85
Cre16.g684200.v5.5                      2.8  46-[+1]-39-[-1]-32
Cre07.g324932.v5.5                      2.9  12-[+1]-143-[-1]-424-[-1]-100-[-1]-495-[+1]-181
Cre22.g753947.v5.5                      2.9  256-[+1]-348-[+1]-183-[+1]-164-[+1]-177-[+1]-131-[+1]-67
Cre11.g480079.v5.5                      2.9  258-[-1]-294-[+1]-412-[+1]-50
Cre09.g414700.v5.5                      2.9  88-[-1]-358-[-1]-275-[-1]-32-[+1]-150-[+1]-17-[+1]-112-[-1]-91-[-1]-145
Cre01.g010000.v5.5                      2.9  56-[+1]-92
Cre01.g009950.v5.5                      2.9  92-[-1]-17-[-1]-10
Cre03.g173950.v5.5                      2.9  96-[-1]-85
Cre03.g173900.v5.5                      2.9  85-[+1]-96
Cre14.g612633.v5.5                        3  365-[-1]-192-[-1]-438-[+1]-418
Cre11.g468374.v5.5                        3  224-[+1]-34-[+1]-271-[+1]-62-[+1]-18-[+1]-86-[+1]-23-[+1]-99
Cre11.g468377.v5.5                        3  99-[-1]-23-[-1]-86-[-1]-18-[-1]-62-[-1]-271-[-1]-34-[-1]-224
Cre03.g176350.v5.5                        3  15-[+1]-46-[+1]-121
Cre11.g480000.v5.5                        3  44-[+1]-91
Cre02.g118550.v5.5                        3  137-[-1]-224-[+1]-[+1]-110
Cre02.g080050.v5.5                      3.1  101-[+1]-59-[-1]-137-[+1]-496
Cre02.g080100.v5.5                      3.1  496-[-1]-137-[+1]-59-[-1]-101
Cre02.g107450.v5.5                      3.1  335-[-1]-11-[-1]-454-[+1]-153
Cre02.g107500.v5.5                      3.1  153-[-1]-454-[+1]-11-[+1]-335
Cre01.g048350.v5.5                      3.1  14-[+1]-67
Cre01.g048400.v5.5                      3.1  67-[-1]-14
Cre12.g487500.v5.5                      3.1  34-[+1]-68
Cre03.g144787.v5.5                      3.1  81-[-1]-34
Cre06.g250450.v5.5                      3.2  130-[-1]-134-[+1]-317-[+1]-24-[+1]-177-[-1]-162
Cre06.g250400.v5.5                      3.2  162-[+1]-177-[-1]-24-[-1]-317-[-1]-134-[+1]-130
Cre01.g001685.v5.5                      3.2  117-[-1]-28-[-1]-17-[-1]-9
Cre01.g048650.v5.5                      3.2  117-[-1]-4
Cre01.g048600.v5.5                      3.2  4-[+1]-117
Cre16.g677750.v5.5                      3.2  68-[+1]-143-[+1]-295
Cre12.g556500.v5.5                      3.2  111-[-1]-20
Cre12.g556550.v5.5                      3.2  20-[+1]-111
Cre14.g620050.v5.5                      3.3  54-[-1]-29-[-1]-7-[-1]-99-[-1]-1-[+1]-2-[+1]-44-[-1]-3-[-1]-305-[-1]-355-[-1]-22-[-1]-260
Cre14.g620076.v5.5                      3.3  205-[+1]-305-[+1]-3-[+1]-44-[-1]-2-[-1]-1-[+1]-99-[+1]-7-[+1]-29-[+1]-61-[+1]-27-[+1]-117-[-1]-114-[+1]-1-[+1]-27-[-1]-23
Cre07.g324000.v5.5                      3.3  48-[+1]-36
Cre07.g324050.v5.5                      3.3  36-[-1]-48
Cre06.g254250.v5.5                      3.3  211-[+1]-133-[-1]-91-[+1]-112
Cre12.g486000.v5.5                      3.3  58-[+1]-105-[+1]-597
Cre10.g465650.v5.5                      3.3  72-[+1]-39-[+1]-87
Cre05.g233550.v5.5                      3.3  886-[+1]-396-[+1]-160
Cre07.g329100.v5.5                      3.4  [+1]-91
Cre06.g251150.v5.5                      3.4  34-[+1]-83
Cre16.g686173.v5.5                      3.4  117-[+1]-17-[-1]-372-[-1]-694-[-1]-51-[-1]-104
Cre12.g515500.v5.5                      3.4  114-[-1]-324-[-1]-602-[+1]-69-[+1]-59
Cre07.g343333.v5.5                      3.5  203-[-1]-23-[-1]-119-[+1]-198
Cre07.g343300.v5.5                      3.5  198-[-1]-119-[+1]-23-[+1]-203
Cre06.g306501.v5.5                      3.5  32-[-1]-7
Cre14.g608900.v5.5                      3.5  12-[+1]-77
Cre10.g463550.v5.5                      3.5  474-[+1]-588-[-1]-78
Cre16.g651450.v5.5                      3.5  167-[-1]-2
Cre05.g241630.v5.5                      3.5  57-[-1]-183-[+1]-257-[+1]-259-[-1]-228-[+1]-278-[+1]-64
Cre12.g537900.v5.5                      3.5  3-[+1]-312-[+1]-3-[+1]-234-[-1]-1-[-1]-20-[-1]-354-[-1]-263-[+1]-78
Cre12.g537850.v5.5                      3.5  165-[+1]-38-[+1]-278-[-1]-312-[-1]-73-[+1]-29-[+1]-21-[+1]-381
Cre01.g016514.v5.5                      3.6  100-[-1]-11
Cre01.g016528.v5.5                      3.6  11-[+1]-100
Cre05.g238290.v5.5                      3.6  1-[+1]-88
Cre08.g380151.v5.5                      3.6  90-[-1]-223-[+1]-103
Cre08.g380201.v5.5                      3.6  103-[-1]-223-[+1]-90
Cre02.g116350.v5.5                      3.6  23-[-1]-26
Cre11.g467537.v5.5                      3.6  298-[-1]-262-[-1]-203-[+1]-95-[+1]-371-[+1]-126
Cre02.g117400.v5.5                      3.6  85-[+1]-15-[+1]-712-[-1]-223-[+1]-113-[+1]-11-[+1]-23-[+1]-115
Cre06.g283050.v5.5                      3.6  25-[-1]-27-[-1]-18-[-1]-29-[-1]-163
Cre03.g199423.v5.5                      3.6  39-[+1]-86
Cre01.g002650.v5.5                      3.7  49-[+1]-248-[+1]-343
Cre12.g508850.v5.5                      3.7  337-[-1]-88-[-1]-10-[-1]-53-[-1]-157-[-1]-260
Cre12.g508900.v5.5                      3.7  260-[+1]-157-[+1]-53-[+1]-10-[+1]-88-[+1]-337
Cre09.g391500.v5.5                      3.7  75-[+1]-64
Cre17.g740323.v5.5                      3.7  11-[+1]-8
Cre11.g467663.v5.5                      3.7  291-[-1]-121-[-1]-14-[-1]-145-[-1]-306-[+1]-152
Cre16.g661250.v5.5                      3.7  422-[+1]-74
Cre06.g278107.v5.5                      3.7  63-[-1]-71-[-1]-28-[-1]-116-[-1]-520-[-1]-76-[-1]-47-[-1]-122-[-1]-13-[-1]-148-[-1]-6
Cre01.g029500.v5.5                      3.7  137-[+1]-59-[+1]-259-[+1]-567-[-1]-234-[+1]-99
Cre08.g372716.v5.5                      3.7  15-[+1]-3
Cre02.g095080.v5.5                      3.8  38-[+1]-162-[+1]-134-[-1]-78
Cre09.g392251.v5.5                      3.8  364-[-1]-36-[-1]-218
Cre14.g612750.v5.5                      3.8  78-[-1]-262-[+1]-92
Cre14.g612700.v5.5                      3.8  92-[-1]-262-[+1]-78
Cre15.g636500.v5.5                      3.8  171-[+1]-61-[-1]-152-[-1]-115-[-1]-69-[-1]-425-[-1]-224-[+1]-80
Cre01.g051482.v5.5                      3.9  [+1]-61-[+1]-30-[-1]-305-[-1]-196-[+1]-1-[+1]-132-[+1]-403
Cre11.g477950.v5.5                      3.9  137-[-1]-533-[+1]-92
Cre11.g477900.v5.5                      3.9  92-[-1]-533-[+1]-137
Cre26.g756797.v5.5                      3.9  50-[-1]-446-[-1]-197-[-1]-611-[+1]-80
Cre02.g142687.v5.5                      3.9  96-[+1]-193-[+1]-182-[+1]-29-[+1]-8-[+1]-105-[+1]-65-[+1]-281-[-1]-136-[-1]-31-[-1]-3-[-1]-52
Cre03.g182750.v5.5                      3.9  64-[-1]-53-[-1]-378-[+1]-221-[-1]-459-[-1]-180
Cre03.g182700.v5.5                      3.9  270-[+1]-221-[-1]-378-[+1]-53-[+1]-4-[+1]-429
Cre17.g710351.v5.5                      3.9  68-[+1]-3-[+1]-16-[+1]-187-[+1]-153
Cre03.g164750.v5.5                      3.9  9-[-1]-39-[-1]-332-[-1]-181-[-1]-21
Cre08.g362650.v5.5                      3.9  354-[+1]-87
Cre08.g362682.v5.5                      3.9  87-[-1]-354
Cre06.g258051.v5.5                        4  174-[+1]-38-[+1]-671-[-1]-76-[-1]-72-[+1]-70-[+1]-49
Cre03.g200350.v5.5                        4  157-[-1]-52-[-1]-53
Cre03.g200400.v5.5                        4  53-[+1]-52-[+1]-157
Cre03.g161050.v5.5                        4  407-[-1]-192-[-1]-46-[+1]-80-[+1]-322
Cre03.g161081.v5.5                        4  322-[-1]-80-[-1]-46-[+1]-192-[+1]-407
Cre07.g357450.v5.5                        4  5-[+1]-20
Cre12.g559250.v5.5                        4  764-[+1]-165
Cre07.g333850.v5.5                        4  86-[+1]-139-[+1]-41-[-1]-35-[-1]-37-[-1]-15-[-1]-31-[-1]-3-[-1]-292-[+1]-77-[-1]-405-[-1]-20
Cre06.g249050.v5.5                        4  253-[-1]-375-[+1]-180-[+1]-7-[+1]-1-[-1]-40-[+1]-82-[-1]-69-[-1]-144-[+1]-88
Cre14.g617750.v5.5                        4  42-[+1]-107
Cre13.g576250.v5.5                      4.1  9-[+1]-26
Cre02.g143650.v5.5                      4.1  10-[+1]-696-[+1]-93-[+1]-86
Cre09.g392840.v5.5                      4.1  120-[-1]-275-[-1]-484-[+1]-534
Cre06.g292315.v5.5                      4.1  704-[-1]-259-[-1]-232-[+1]-37-[+1]-58-[+1]-65
Cre01.g006202.v5.5                      4.1  343-[-1]-173-[-1]-926
Cre16.g660390.v5.5                      4.2  57-[-1]-15-[-1]-22-[-1]-407-[+1]-48
Cre17.g726950.v5.5                      4.2  123-[-1]-58
Cre17.g726900.v5.5                      4.2  58-[+1]-123
Cre01.g016250.v5.5                      4.2  3-[+1]-61-[-1]-528
Cre01.g016300.v5.5                      4.2  528-[+1]-61-[-1]-3
Cre01.g043550.v5.5                      4.2  31-[-1]-4
Cre07.g313600.v5.5                      4.2  92-[+1]-62
Cre02.g079050.v5.5                      4.2  310-[-1]-28-[-1]-2-[-1]-260
Cre02.g079005.v5.5                      4.2  260-[+1]-2-[+1]-28-[+1]-310
Cre08.g368550.v5.5                      4.2  79-[-1]-16
Cre08.g368500.v5.5                      4.2  16-[+1]-79
Cre03.g203600.v5.5                      4.2  91-[-1]-12-[-1]-376
Cre03.g203550.v5.5                      4.2  376-[+1]-12-[+1]-91
Cre09.g392729.v5.5                      4.2  21-[+1]-110-[+1]-121
Cre09.g392692.v5.5                      4.2  121-[-1]-16-[-1]-65-[-1]-21
Cre11.g474700.v5.5                      4.3  77-[+1]-105-[-1]-277-[+1]-40-[-1]-155-[-1]-361-[+1]-311
Cre17.g699500.v5.5                      4.3  7-[+1]-318-[+1]-1051-[-1]-37
Cre05.g237350.v5.5                      4.3  401-[+1]-157-[+1]-194
Cre05.g237400.v5.5                      4.3  194-[-1]-157-[-1]-401
Cre02.g079003.v5.5                      4.3  334-[-1]-28-[-1]-2-[-1]-249
Cre02.g079000.v5.5                      4.3  249-[+1]-2-[+1]-28-[+1]-334
Cre08.g381050.v5.5                      4.3  101-[-1]-433-[+1]-191
Cre06.g299900.v5.5                      4.4  303-[+1]-17-[+1]-18-[+1]-822-[+1]-46-[-1]-149
Cre17.g724873.v5.5                      4.4  117-[+1]-346-[-1]-4-[-1]-44-[-1]-354-[+1]-52-[+1]-131-[+1]-39-[-1]-13-[-1]-50-[-1]-60
Cre17.g703101.v5.5                      4.4  29-[-1]-47-[-1]-77-[-1]-22-[-1]-790-[-1]-34-[-1]-139-[-1]-8-[-1]-122
Cre03.g150750.v5.5                      4.4  1153-[-1]-11-[-1]-30-[-1]-16-[-1]-1-[-1]-25-[-1]-7-[-1]-6-[-1]-19
Cre10.g466100.v5.5                      4.4  37-[-1]-123-[-1]-152-[+1]-203-[+1]-34-[+1]-115-[+1]-1-[+1]-28-[+1]-17-[+1]-18-[+1]-482
Cre12.g493903.v5.5                      4.4  623-[+1]-23-[+1]-23-[-1]-19-[-1]-26-[-1]-[-1]-612
Cre10.g464550.v5.5                      4.4  105-[+1]-23-[+1]-33-[+1]-13-[-1]-31
Cre03.g196900.v5.5                      4.4  67-[-1]-292-[-1]-100-[-1]-101-[-1]-202
Cre17.g742300.v5.5                      4.4  205-[-1]-1
Cre11.g467693.v5.5                      4.4  78-[+1]-110
Cre01.g006876.v5.5                      4.4  55-[+1]-80
Cre11.g482300.v5.5                      4.5  711-[-1]-358-[-1]-279-[+1]-65
Cre16.g678650.v5.5                      4.5  428-[+1]-321-[+1]-17-[+1]-18-[+1]-460-[-1]-111
Cre06.g294400.v5.5                      4.5  47-[-1]-70-[-1]-1-[-1]-72-[+1]-30-[+1]-509-[-1]-261-[+1]-177-[+1]-101
Cre17.g743997.v5.5                      4.5  196-[-1]-437-[-1]-18-[-1]-17-[-1]-13-[-1]-4-[-1]-641
Cre12.g528600.v5.5                      4.5  174-[+1]-25-[+1]-17
Cre09.g403450.v5.5                      4.5  97-[+1]-14-[+1]-123-[+1]-269
Cre09.g403400.v5.5                      4.5  269-[-1]-123-[-1]-14-[-1]-97
Cre09.g404850.v5.5                      4.5  249-[-1]-21-[-1]-39-[-1]-8-[-1]-22-[+1]-419-[+1]-116
Cre09.g387502.v5.5                      4.6  50-[-1]-474-[+1]-46
Cre11.g467793.v5.5                      4.6  15-[+1]-100
Cre01.g012300.v5.5                      4.6  392-[+1]-109
Cre01.g012350.v5.5                      4.6  109-[-1]-392
Cre06.g287700.v5.5                      4.6  48-[-1]-27-[-1]-129-[-1]-535-[+1]-288-[-1]-103-[+1]-127-[-1]-40
Cre17.g698550.v5.5                      4.7  184-[-1]-100-[+1]-171-[-1]-182-[-1]-285-[-1]-161
Cre09.g397052.v5.5                      4.7  593-[-1]-42-[-1]-13-[-1]-15-[-1]-92
Cre01.g003450.v5.5                      4.7  96-[-1]-25
Cre01.g003376.v5.5                      4.7  25-[+1]-96
Cre02.g085150.v5.5                      4.7  88-[-1]-830-[+1]-185-[-1]-310
Cre02.g085100.v5.5                      4.7  230-[+1]-185-[-1]-830-[+1]-168
Cre16.g689087.v5.5                      4.8  181-[+1]-60-[+1]-80
Cre09.g402071.v5.5                      4.8  97-[-1]-1-[-1]-41
Cre12.g546200.v5.5                      4.8  291-[-1]-336-[+1]-116
Cre12.g546150.v5.5                      4.8  116-[-1]-336-[+1]-291
Cre12.g507150.v5.5                      4.8  371-[+1]-484-[-1]-521
Cre01.g009765.v5.5                      4.8  123-[+1]-36-[+1]-124-[+1]-174
Cre05.g232003.v5.5                      4.8  465-[+1]-106
Cre05.g232002.v5.5                      4.8  106-[-1]-465
Cre16.g686958.v5.5                      4.9  885-[-1]-149-[+1]-408
Cre02.g075900.v5.5                      4.9  72-[+1]-104-[+1]-822-[+1]-415
Cre48.g761147.v5.5                      4.9  [+1]-61-[+1]-62-[-1]-13
Cre07.g354700.v5.5                        5  151-[+1]-4-[+1]-78
Cre07.g347700.v5.5                        5  262-[+1]-67-[-1]-16-[-1]-228-[+1]-231
Cre07.g347650.v5.5                        5  231-[-1]-228-[+1]-16-[+1]-67-[-1]-262
Cre16.g666653.v5.5                        5  628-[+1]-308-[+1]-47-[+1]-430
Cre16.g666627.v5.5                        5  215-[+1]-120-[-1]-76-[+1]-194-[+1]-7-[+1]-42-[+1]-244-[-1]-324-[-1]-46
Cre16.g689733.v5.5                        5  252-[-1]-95-[-1]-49-[-1]-1-[-1]-116-[-1]-11-[-1]-84-[-1]-91-[-1]-76-[-1]-55-[-1]-61-[-1]-19-[-1]-42-[-1]-17-[-1]-13-[-1]-1-[-1]-53
Cre10.g434600.v5.5                        5  21-[+1]-25-[+1]-13-[+1]-45-[+1]-32-[+1]-61-[+1]-78-[+1]-47-[+1]-43-[+1]-1-[+1]-43-[+1]-46-[+1]-88-[+1]-128-[+1]-423
Cre10.g434550.v5.5                        5  116-[-1]-88-[-1]-46-[-1]-43-[-1]-1-[-1]-43-[-1]-47-[-1]-78-[-1]-61-[-1]-32-[-1]-45-[-1]-13-[-1]-25-[-1]-4-[-1]-46-[-1]-4-[-1]-22-[-1]-10-[-1]-10-[-1]-4-[-1]-182
Cre02.g143392.v5.5                        5  196-[-1]-45
Cre02.g143400.v5.5                        5  45-[+1]-196
Cre05.g246752.v5.5                        5  55-[-1]-41-[-1]-156
Cre05.g246750.v5.5                        5  156-[+1]-41-[+1]-55
Cre17.g719792.v5.5                      5.1  419-[-1]-163-[-1]-15
Cre08.g373350.v5.5                      5.1  843-[-1]-78-[-1]-194-[-1]-76-[+1]-120-[-1]-44
Cre08.g373374.v5.5                      5.1  23-[-1]-97-[+1]-120-[-1]-76-[+1]-182-[+1]-19-[+1]-42-[+1]-738
Cre09.g397845.v5.5                      5.1  1432-[-1]-[-1]-10
Cre09.g400034.v5.5                      5.1  364-[-1]-42-[-1]-7-[-1]-194-[-1]-76-[+1]-159-[-1]-76-[+1]-120-[-1]-230
Cre17.g733652.v5.5                      5.1  504-[-1]-34-[-1]-272-[-1]-[-1]-25-[-1]-138-[-1]-226-[+1]-98
Cre02.g092983.v5.5                      5.1  204-[+1]-126-[-1]-1112
Cre01.g002400.v5.5                      5.1  1394-[-1]-34-[-1]-14
Cre10.g445371.v5.5                      5.1  286-[+1]-120-[-1]-76-[+1]-194-[+1]-4-[+1]-45-[+1]-257-[+1]-315
Cre04.g217987.v5.5                      5.1  10-[-1]-257-[-1]-45-[-1]-4-[-1]-194-[-1]-76-[+1]-120-[-1]-456-[+1]-106
Cre04.g217988.v5.5                      5.1  321-[+1]-120-[-1]-76-[+1]-194-[+1]-4-[+1]-45-[+1]-257-[+1]-280
Cre04.g211900.v5.5                      5.2  7-[+1]-[+1]-55
Cre04.g211850.v5.5                      5.2  55-[-1]-[-1]-7
Cre17.g698299.v5.5                      5.2  221-[-1]-155-[+1]-74-[-1]-367
Cre02.g078804.v5.5                      5.2  491-[+1]-57-[+1]-46-[+1]-59
Cre12.g541252.v5.5                      5.2  57-[-1]-64
Cre12.g541211.v5.5                      5.2  64-[+1]-57
Cre12.g554200.v5.5                      5.2  133-[-1]-78
Cre12.g554250.v5.5                      5.2  78-[+1]-133
Cre14.g609300.v5.5                      5.2  39-[+1]-80
Cre03.g171700.v5.5                      5.2  9-[+1]-124-[+1]-36
Cre10.g454350.v5.5                      5.3  123-[-1]-87-[-1]-780
Cre08.g358539.v5.5                      5.3  56-[-1]-82-[-1]-6-[-1]-4-[-1]-619-[-1]-232-[+1]-327
Cre08.g358540.v5.5                      5.3  298-[-1]-232-[+1]-652-[+1]-6-[+1]-82-[+1]-85
Cre02.g088500.v5.5                      5.3  126-[-1]-724-[-1]-111-[-1]-130-[-1]-162-[+1]-102
Cre04.g217953.v5.5                      5.3  144-[-1]-49-[+1]-139
Cre04.g217954.v5.5                      5.3  139-[-1]-49-[+1]-144
Cre16.g692585.v5.5                      5.4  55-[+1]-67
Cre17.g710150.v5.5                      5.4  127-[+1]-122-[+1]-70
Cre17.g731350.v5.5                      5.4  20-[+1]-82
Cre17.g721950.v5.5                      5.4  198-[+1]-43
Cre07.g318050.v5.5                      5.4  385-[-1]-961-[+1]-96
Cre30.g758247.v5.5                      5.4  168-[-1]-248-[+1]-470-[-1]-96-[-1]-115-[+1]-166-[+1]-63
Cre05.g232304.v5.5                      5.4  527-[+1]-142-[+1]-540-[-1]-204
Cre02.g141126.v5.5                      5.4  165-[-1]-248-[+1]-470-[-1]-96-[-1]-115-[+1]-261
Cre12.g539850.v5.5                      5.4  389-[-1]-23-[-1]-13-[-1]-317-[-1]-247-[+1]-245-[+1]-92
Cre12.g507550.v5.5                      5.4  992-[+1]-363-[+1]-87
Cre09.g397771.v5.5                      5.5  97-[-1]-202-[+1]-93
Cre09.g397734.v5.5                      5.5  93-[-1]-202-[+1]-97
Cre17.g721750.v5.5                      5.5  56-[+1]-30-[+1]-102
Cre01.g023787.v5.5                      5.5  8-[+1]-104
Cre11.g467530.v5.5                      5.6  297-[+1]-63
Cre08.g373367.v5.5                      5.6  162-[-1]-178-[-1]-144-[-1]-183-[-1]-168-[-1]-520
Cre06.g254240.v5.5                      5.6  569-[+1]-632-[+1]-103-[+1]-109
Cre17.g703950.v5.5                      5.6  852-[-1]-60-[+1]-167-[+1]-9-[-1]-39-[+1]-54-[+1]-145
Cre10.g453750.v5.5                      5.6  31-[+1]-74-[+1]-475
Cre17.g711350.v5.5                      5.6  304-[-1]-155-[+1]-74-[-1]-367
Cre02.g104900.v5.5                      5.7  22-[-1]-39-[-1]-252
Cre07.g343600.v5.5                      5.7  381-[+1]-199-[+1]-108-[-1]-182-[+1]-208-[-1]-36-[-1]-146-[+1]-37
Cre09.g400849.v5.5                      5.7  9-[-1]-13-[-1]-18-[-1]-17-[-1]-19-[-1]-4-[-1]-171-[+1]-222-[-1]-289-[+1]-57-[+1]-391
Cre06.g289700.v5.5                      5.7  652-[-1]-45-[+1]-95-[-1]-621
Cre05.g233650.v5.5                      5.7  119-[-1]-7-[-1]-141-[+1]-36-[+1]-414-[-1]-522-[+1]-87
Cre01.g042502.v5.5                      5.7  328-[-1]-18-[-1]-50-[-1]-100-[+1]-6-[-1]-2-[+1]-419-[-1]-36-[-1]-146-[+1]-19-[+1]-86
Cre06.g278122.v5.5                      5.7  52-[+1]-13-[+1]-81
Cre09.g391615.v5.5                      5.8  49-[+1]-111
Cre12.g501717.v5.5                      5.9  64-[-1]-67
Cre12.g496100.v5.5                      5.9  67-[+1]-64
Cre09.g413250.v5.5                      5.9  138-[-1]-147-[+1]-977
Cre09.g413200.v5.5                      5.9  977-[-1]-147-[+1]-138
Cre09.g409700.v5.5                      5.9  40-[-1]-443-[-1]-177-[+1]-162-[-1]-174-[-1]-184-[+1]-4-[+1]-113
Cre05.g237930.v5.5                      5.9  242-[+1]-442-[-1]-403-[+1]-247-[-1]-50
Cre02.g146450.v5.5                      5.9  30-[+1]-96-[+1]-7-[+1]-447-[-1]-78-[+1]-115-[+1]-310-[-1]-103-[-1]-82
Cre12.g561601.v5.5                      5.9  452-[+1]-736-[+1]-123-[+1]-102
Cre15.g639552.v5.5                      5.9  48-[+1]-199-[+1]-5-[+1]-16-[+1]-58
Cre12.g494052.v5.5                      5.9  112-[+1]-55-[+1]-189-[+1]-20-[+1]-56-[+1]-116-[-1]-42
Cre17.g729650.v5.5                        6  46-[+1]-119
Cre12.g517950.v5.5                        6  128-[-1]-37
Cre08.g367050.v5.5                        6  246-[+1]-102-[-1]-78
Cre15.g637100.v5.5                      6.1  224-[-1]-9-[-1]-75-[-1]-242-[-1]-36-[+1]-123-[-1]-46-[-1]-75-[+1]-438
Cre18.g748097.v5.5                      6.1  131-[-1]-416-[+1]-3-[+1]-719-[+1]-2-[+1]-84
Cre01.g023650.v5.5                      6.1  91-[-1]-2-[-1]-38-[+1]-33-[+1]-31-[+1]-68-[+1]-110-[-1]-159-[+1]-83
Cre07.g344172.v5.5                      6.1  169-[-1]-296-[+1]-55
Cre07.g317576.v5.5                      6.2  75-[+1]-23-[-1]-24-[+1]-59-[+1]-23-[-1]-1000
Cre07.g343900.v5.5                      6.2  72-[-1]-331-[+1]-79-[-1]-41
Cre07.g343933.v5.5                      6.2  41-[+1]-79-[-1]-331-[+1]-72
Cre12.g522450.v5.5                      6.2  219-[+1]-181-[+1]-87
Cre10.g419550.v5.5                      6.2  608-[-1]-588-[-1]-62-[-1]-59-[+1]-67
Cre03.g156750.v5.5                      6.2  76-[-1]-383-[+1]-97-[+1]-119-[+1]-128-[+1]-62
Cre03.g156700.v5.5                      6.2  62-[-1]-128-[-1]-119-[-1]-97-[-1]-383-[+1]-76
Cre16.g686100.v5.5                      6.3  270-[-1]-9-[-1]-431-[+1]-256-[-1]-100-[-1]-277
Cre03.g207901.v5.5                      6.4  218-[-1]-193-[-1]-34-[-1]-82-[-1]-73-[-1]-226-[-1]-69-[-1]-80-[+1]-33-[-1]-231
Cre12.g529800.v5.5                      6.4  62-[+1]-59
Cre12.g529850.v5.5                      6.4  59-[-1]-62
Cre13.g590950.v5.5                      6.4  60-[-1]-11
Cre13.g591000.v5.5                      6.4  11-[+1]-60
Cre03.g177800.v5.5                      6.5  4-[+1]-27-[+1]-68
Cre07.g328800.v5.5                      6.5  256-[-1]-178-[+1]-230
Cre07.g328750.v5.5                      6.5  230-[-1]-178-[+1]-256
Cre16.g666334.v5.5                      6.5  72-[-1]-19-[-1]-121
Cre16.g666500.v5.5                      6.5  121-[+1]-19-[+1]-72
Cre16.g686002.v5.5                      6.6  83-[+1]-28-[-1]-81
Cre16.g686000.v5.5                      6.6  81-[+1]-28-[-1]-83
Cre17.g699250.v5.5                      6.6  644-[-1]-217
Cre12.g556905.v5.5                      6.6  316-[+1]-2-[+1]-8-[+1]-77
Cre12.g556950.v5.5                      6.6  77-[-1]-8-[-1]-2-[-1]-316
Cre01.g052550.v5.5                      6.6  107-[+1]-293-[+1]-462
Cre01.g052500.v5.5                      6.6  462-[-1]-293-[-1]-107
Cre11.g481450.v5.5                      6.7  184-[-1]-267-[-1]-24-[-1]-121-[+1]-367-[+1]-52
Cre11.g481400.v5.5                      6.7  52-[-1]-367-[-1]-121-[+1]-24-[+1]-267-[+1]-184
Cre07.g355700.v5.5                      6.7  381-[+1]-129-[+1]-72
Cre07.g355650.v5.5                      6.7  72-[-1]-129-[-1]-381
Cre16.g691204.v5.5                      6.7  62-[-1]-179
Cre16.g691202.v5.5                      6.7  179-[+1]-62
Cre12.g500350.v5.5                      6.7  127-[+1]-104
Cre12.g500300.v5.5                      6.7  104-[-1]-127
Cre02.g107350.v5.5                      6.7  78-[+1]-183-[-1]-41
Cre02.g107300.v5.5                      6.7  41-[+1]-183-[-1]-78
Cre16.g667700.v5.5                      6.9  1362-[+1]-109
Cre04.g218950.v5.5                      6.9  39-[+1]-70
Cre07.g354550.v5.5                      6.9  12-[+1]-33-[-1]-46-[-1]-22-[-1]-1-[-1]-25
Cre12.g501702.v5.5                      6.9  111-[-1]-85
Cre01.g011901.v5.5                      6.9  143-[-1]-1
Cre13.g588201.v5.5                        7  420-[-1]-384-[+1]-46-[+1]-338-[-1]-33
Cre13.g588150.v5.5                        7  33-[+1]-338-[-1]-46-[-1]-384-[+1]-420
Cre14.g630400.v5.5                        7  53-[+1]-76
Cre06.g278091.v5.5                        7  43-[+1]-90
Cre07.g344950.v5.5                        7  355-[+1]-1-[+1]-102-[+1]-1-[+1]-99
Cre17.g732350.v5.5                      7.1  500-[-1]-180-[+1]-146-[+1]-315
Cre07.g317400.v5.5                      7.1  8-[-1]-27
Cre12.g527000.v5.5                      7.1  39-[+1]-1-[+1]-170
Cre06.g281450.v5.5                      7.2  12-[+1]-13
Cre03.g168400.v5.5                      7.2  44-[-1]-89
Cre08.g364000.v5.5                      7.3  51-[+1]-31-[+1]-53-[+1]-97-[+1]-21-[+1]-7-[+1]-35-[+1]-167-[+1]-330-[+1]-118-[+1]-84-[+1]-15-[+1]-81-[+1]-33
Cre12.g531150.v5.5                      7.3  359-[-1]-346-[-1]-737
Cre17.g728900.v5.5                      7.3  20-[-1]-86-[-1]-336
Cre12.g558353.v5.5                      7.3  41-[-1]-35-[-1]-40
Cre11.g481093.v5.5                      7.3  14-[+1]-51
Cre13.g569500.v5.5                      7.3  127-[+1]-282
Cre10.g449750.v5.5                      7.3  99-[+1]-22-[-1]-158-[+1]-72
Cre03.g144687.v5.5                      7.4  26-[+1]-49
Cre04.g217927.v5.5                      7.4  130-[+1]-244
Cre09.g386300.v5.5                      7.4  50-[-1]-19-[-1]-54-[+1]-194
Cre14.g617276.v5.5                      7.4  5-[-1]-12
Cre16.g682450.v5.5                      7.4  588-[-1]-296-[-1]-164-[+1]-365
Cre16.g689001.v5.5                      7.4  196-[+1]-879-[-1]-124-[+1]-214
Cre06.g252550.v5.5                      7.4  525-[-1]-128-[+1]-466-[-1]-17-[-1]-112-[+1]-107
Cre17.g712300.v5.5                      7.4  35-[+1]-3-[+1]-6-[+1]-48-[+1]-6-[+1]-6-[+1]-21-[+1]-4-[+1]-6-[+1]-6-[+1]-6-[+1]-129-[+1]-6-[+1]-6-[+1]-14-[+1]-4-[+1]-6-[+1]-6-[+1]-6-[+1]-6-[+1]-6-[+1]-6-[+1]-6-[+1]-55-[+1]-140-[+1]-232
Cre05.g235186.v5.5                      7.4  23-[-1]-14-[-1]-2-[-1]-7-[-1]-14-[-1]-14-[-1]-21-[-1]-14-[-1]-14-[-1]-26-[-1]-14-[-1]-2-[-1]-14-[-1]-14-[-1]-14-[-1]-57-[-1]-14-[-1]-120-[-1]-505-[+1]-46
Cre03.g160200.v5.5                      7.4  189-[+1]-9-[-1]-1114-[+1]-1-[+1]-71
Cre10.g461300.v5.5                      7.5  18-[+1]-95
Cre11.g469224.v5.5                      7.5  276-[+1]-1-[+1]-54-[+1]-297
Cre16.g655800.v5.5                      7.5  283-[+1]-68
Cre16.g655850.v5.5                      7.5  68-[-1]-283
Cre08.g382545.v5.5                      7.6  9-[+1]-100
Cre01.g038300.v5.5                      7.6  504-[+1]-97
Cre01.g038350.v5.5                      7.6  97-[-1]-504
Cre02.g095115.v5.5                      7.6  82-[-1]-69
Cre02.g095116.v5.5                      7.6  69-[+1]-82
Cre17.g696800.v5.5                      7.6  54-[+1]-124-[+1]-395
Cre10.g449020.v5.5                      7.7  247-[-1]-17-[+1]-1-[+1]-1-[+1]-21-[+1]-1-[+1]-98-[+1]-22-[+1]-74-[+1]-267
Cre03.g155976.v5.5                      7.7  171-[+1]-37-[+1]-26-[+1]-27-[+1]-13-[+1]-16-[+1]-44-[+1]-16-[+1]-25-[+1]-1-[+1]-31-[+1]-34-[+1]-9-[+1]-14-[+1]-9-[+1]-14-[+1]-[+1]-6-[+1]-105
Cre03.g155950.v5.5                      7.7  105-[-1]-35-[-1]-14-[-1]-9-[-1]-8-[-1]-15-[-1]-34-[-1]-31-[-1]-1-[-1]-25-[-1]-16-[-1]-44-[-1]-7-[-1]-22-[-1]-27-[-1]-26-[-1]-37-[-1]-171
Cre12.g560300.v5.5                      7.8  30-[-1]-49
Cre21.g752597.v5.5                      7.8  126-[-1]-259
Cre21.g752547.v5.5                      7.8  126-[-1]-259
Cre12.g483476.v5.5                      7.8  247-[+1]-184-[+1]-421-[+1]-114-[+1]-76-[+1]-49-[+1]-19-[+1]-51-[+1]-107
Cre09.g397475.v5.5                      7.9  123-[-1]-246
Cre16.g688250.v5.5                      7.9  150-[+1]-268
Cre13.g576433.v5.5                      7.9  441-[+1]-110
Cre13.g576466.v5.5                      7.9  110-[-1]-441
Cre09.g394600.v5.5                      7.9  244-[-1]-200-[+1]-220-[+1]-25-[+1]-64
Cre09.g395750.v5.5                        8  77-[-1]-134
Cre09.g395800.v5.5                        8  134-[+1]-77
Cre17.g725250.v5.5                        8  155-[-1]-7-[+1]-3-[+1]-3-[+1]-3-[+1]-3-[+1]-22-[+1]-261-[+1]-86-[-1]-1-[-1]-41-[-1]-11-[-1]-269-[+1]-149-[+1]-80
Cre01.g057791.v5.5                        8  8-[+1]-704-[-1]-380-[-1]-70-[-1]-222
Cre09.g399900.v5.5                        8  1-[+1]-102-[+1]-119-[-1]-1-[-1]-86-[+1]-166
Cre09.g399950.v5.5                        8  166-[-1]-116-[+1]-119-[-1]-102-[-1]-1
Cre12.g554051.v5.5                        8  825-[-1]-74
Cre12.g548200.v5.5                        8  32-[+1]-665-[-1]-344-[+1]-[+1]-75-[+1]-99
Cre12.g548201.v5.5                        8  99-[-1]-75-[-1]-[-1]-344-[+1]-665-[-1]-32
Cre17.g697550.v5.5                        8  29-[-1]-243-[-1]-9-[-1]-38
Cre09.g388060.v5.5                      8.1  395-[+1]-55
Cre01.g053350.v5.5                      8.1  3-[-1]-52
Cre07.g345250.v5.5                      8.2  50-[+1]-85
Cre13.g562700.v5.5                      8.2  12-[-1]-13
Cre08.g370200.v5.5                      8.2  46-[+1]-133
Cre07.g321400.v5.5                      8.2  18-[-1]-1-[-1]-144-[+1]-554-[-1]-112-[-1]-17-[-1]-9-[-1]-2-[-1]-23-[-1]-359
Cre03.g160250.v5.5                      8.2  34-[-1]-31-[-1]-1052-[+1]-[+1]-11-[+1]-54-[+1]-25-[-1]-90
Cre12.g530400.v5.5                      8.2  135-[-1]-534-[-1]-672-[+1]-72
Cre12.g552100.v5.5                      8.3  134-[-1]-19-[+1]-84
Cre03.g200450.v5.5                      8.3  184-[+1]-51-[+1]-121-[+1]-8-[+1]-60-[+1]-248-[+1]-161
Cre16.g676600.v5.5                      8.4  80-[-1]-6-[-1]-161-[+1]-37-[-1]-640
Cre16.g676650.v5.5                      8.4  640-[+1]-37-[-1]-196-[+1]-80
Cre08.g382100.v5.5                      8.4  395-[+1]-8-[+1]-86-[+1]-5-[+1]-14-[+1]-17-[-1]-16-[-1]-65-[-1]-10-[-1]-507
Cre02.g096050.v5.5                      8.4  189-[-1]-151-[+1]-66
Cre13.g578350.v5.5                      8.4  115-[-1]-17-[-1]-131-[-1]-240
Cre13.g578201.v5.5                      8.4  240-[+1]-131-[+1]-17-[+1]-115
Cre11.g467528.v5.5                      8.4  12-[-1]-91-[-1]-245-[-1]-193-[-1]-38-[-1]-39-[-1]-32-[-1]-647
Cre32.g758547.v5.5                      8.4  123-[+1]-594-[+1]-15-[+1]-188-[+1]-464
Cre05.g243650.v5.5                      8.4  35-[-1]-46-[+1]-78-[-1]-169-[+1]-10-[+1]-236-[-1]-237-[-1]-486
Cre02.g098000.v5.5                      8.4  [-1]-84-[+1]-470-[-1]-84-[+1]-529-[+1]-24-[+1]-135
Cre02.g142907.v5.5                      8.4  603-[+1]-15-[+1]-188-[+1]-488-[+1]-20-[+1]-41
Cre01.g041700.v5.5                      8.4  7-[-1]-116-[+1]-278-[+1]-133-[-1]-31-[-1]-[-1]-130-[+1]-62-[+1]-511
Cre06.g289150.v5.5                      8.5  63-[+1]-106
Cre09.g387134.v5.5                      8.5  27-[+1]-47
Cre32.g758597.v5.5                      8.6  30-[-1]-9
Cre16.g695650.v5.5                      8.6  17-[+1]-342-[+1]-5-[+1]-404
Cre13.g607100.v5.5                      8.6  8-[-1]-129-[+1]-143-[-1]-577
Cre09.g390500.v5.5                      8.6  9-[-1]-18
Cre01.g035650.v5.5                      8.7  163-[-1]-108
Cre01.g035600.v5.5                      8.7  108-[+1]-163
Cre07.g325709.v5.5                      8.7  5-[-1]-61-[-1]-33-[+1]-40-[-1]-938-[-1]-44-[+1]-1-[+1]-175
Cre15.g636004.v5.5                      8.7  17-[+1]-119-[-1]-15-[-1]-66-[-1]-28-[-1]-28-[-1]-9-[-1]-28-[-1]-47-[-1]-9-[-1]-9-[-1]-9-[-1]-9-[-1]-27-[-1]-9-[-1]-25-[-1]-85-[-1]-36-[-1]-85-[-1]-110-[+1]-150
Cre02.g089350.v5.5                      8.7  147-[+1]-94
Cre02.g089311.v5.5                      8.7  94-[-1]-147
Cre06.g289450.v5.5                      8.7  9-[-1]-270-[-1]-237-[+1]-375
Cre13.g603400.v5.5                      8.7  20-[+1]-51
Cre13.g603350.v5.5                      8.7  51-[-1]-20
Cre14.g624800.v5.5                      8.7  66-[+1]-72
Cre17.g709800.v5.5                      8.7  406-[-1]-74-[-1]-290-[+1]-21-[-1]-153
Cre17.g709850.v5.5                      8.7  153-[+1]-21-[-1]-290-[+1]-74-[+1]-406
Cre16.g661638.v5.5                      8.8  13-[-1]-6
Cre12.g486400.v5.5                      8.8  84-[-1]-88-[-1]-18-[-1]-150-[-1]-245-[+1]-310
Cre12.g486350.v5.5                      8.8  310-[-1]-245-[+1]-197-[+1]-88-[+1]-84
Cre17.g705500.v5.5                      8.8  54-[+1]-17-[-1]-98-[+1]-113-[-1]-439-[+1]-67-[+1]-4-[+1]-387
Cre09.g386838.v5.5                      8.9  61-[-1]-33-[-1]-285-[+1]-153-[-1]-753-[-1]-70
Cre02.g143900.v5.5                      8.9  86-[+1]-31-[+1]-61-[+1]-107-[-1]-315-[+1]-99-[+1]-241-[-1]-67-[-1]-49-[+1]-13-[+1]-141
Cre17.g701500.v5.5                        9  115-[+1]-1-[-1]-168-[-1]-303
Cre05.g237850.v5.5                      9.1  757-[-1]-16-[-1]-43-[-1]-52-[-1]-366
Cre05.g237890.v5.5                      9.1  366-[+1]-52-[+1]-1-[+1]-13-[+1]-16-[+1]-757
Cre05.g237870.v5.5                      9.1  366-[+1]-52-[+1]-1-[+1]-13-[+1]-16-[+1]-757
Cre10.g465726.v5.5                      9.1  169-[-1]-350
Cre06.g278301.v5.5                      9.1  285-[-1]-42-[-1]-7-[-1]-194-[-1]-76-[+1]-120-[-1]-602
Cre02.g141826.v5.5                      9.1  256-[+1]-126-[-1]-212-[+1]-743-[-1]-47
Cre03.g191776.v5.5                      9.1  67-[-1]-86-[-1]-8-[-1]-1042-[+1]-181
Cre10.g424700.v5.5                      9.1  29-[-1]-95-[-1]-32-[-1]-47-[-1]-554-[+1]-178-[-1]-391
Cre04.g214769.v5.5                      9.1  102-[-1]-608-[+1]-375-[-1]-7-[-1]-292
Cre04.g217650.v5.5                      9.1  838-[-1]-496-[-1]-27-[-1]-52
Cre01.g020050.v5.5                      9.1  151-[-1]-195-[-1]-86
Cre10.g450200.v5.5                      9.2  67-[+1]-143
Cre03.g168600.v5.5                      9.2  28-[+1]-166-[+1]-102
Cre05.g238400.v5.5                      9.3  201-[-1]-85-[+1]-40-[+1]-75
Cre09.g400650.v5.5                      9.4  280-[-1]-25-[-1]-805-[+1]-135-[+1]-139
Cre13.g565116.v5.5                      9.4  45-[-1]-81-[+1]-4-[+1]-29-[+1]-223-[-1]-2-[-1]-126-[+1]-36-[-1]-201-[-1]-8-[-1]-16-[-1]-336-[-1]-45
Cre04.g229536.v5.5                      9.4  269-[-1]-106-[+1]-120-[+1]-121-[+1]-256-[+1]-396-[+1]-58
Cre17.g708150.v5.5                      9.5  9-[+1]-62
Cre17.g708200.v5.5                      9.5  62-[-1]-9
Cre16.g694204.v5.5                      9.5  90-[-1]-325
Cre17.g739457.v5.5                      9.6  24-[-1]-244-[-1]-609-[+1]-85-[+1]-80
Cre04.g223500.v5.5                      9.6  229-[-1]-150-[-1]-310-[-1]-11-[-1]-645
Cre09.g391726.v5.5                      9.6  17-[-1]-10-[-1]-42-[-1]-13-[-1]-2-[-1]-35-[-1]-59-[-1]-161-[-1]-37-[-1]-775-[-1]-59
Cre09.g386756.v5.5                      9.6  479-[-1]-149-[+1]-80-[-1]-705
Cre09.g386757.v5.5                      9.6  25-[+1]-80-[-1]-149-[+1]-1159
Cre03.g194616.v5.5                      9.6  137-[+1]-1334
Cre01.g044050.v5.5                      9.6  1063-[-1]-283-[+1]-96
Cre10.g455050.v5.5                      9.6  546-[+1]-60-[-1]-146-[+1]-661
Cre02.g115150.v5.5                      9.7  177-[+1]-280-[+1]-40-[+1]-37-[-1]-285
Cre02.g115100.v5.5                      9.7  285-[+1]-37-[-1]-40-[-1]-280-[-1]-177
Cre07.g331750.v5.5                      9.7  40-[+1]-106
Cre10.g421079.v5.5                      9.7  100-[-1]-101
Cre10.g421050.v5.5                      9.7  101-[+1]-100
Cre01.g007251.v5.5                      9.8  337-[+1]-453-[+1]-104
Cre03.g144011.v5.5                      9.9  22-[-1]-23
Cre10.g437900.v5.5                      9.9  2-[-1]-6-[+1]-79-[-1]-60
Cre11.g467570.v5.5                      9.9  239-[+1]-549-[-1]-215-[-1]-110-[+1]-54-[+1]-188
Cre14.g630775.v5.5                      9.9  4-[-1]-267-[-1]-149-[-1]-238-[-1]-85-[+1]-269-[+1]-217-[+1]-[+1]-39
Cre16.g674534.v5.5                      9.9  260-[+1]-28-[+1]-63-[-1]-168-[-1]-482-[+1]-92-[+1]-233
Cre06.g278150.v5.5                      9.9  244-[-1]-1227
Cre05.g241645.v5.5                      9.9  11-[+1]-8
Cre09.g411633.v5.5                      9.9  5-[-1]-116-[+1]-248-[+1]-111-[-1]-60-[+1]-101-[+1]-103
Cre07.g342800.v5.5                       10  7-[-1]-51-[-1]-54
Cre07.g342850.v5.5                       10  54-[+1]-51-[+1]-7
Cre06.g257167.v5.5                       10  226-[-1]-545
Cre06.g257183.v5.5                       10  545-[+1]-226

********************************************************************************


********************************************************************************
SECTION III: ANNOTATED SEQUENCES
********************************************************************************
	- The positions and p-values of the non-overlapping motif occurrences
	  are shown above the actual sequence for each of the high-scoring
	  sequences from Section I.
	- A motif occurrence is defined as a position in the sequence whose
	  match to the motif has POSITION p-value less than 0.0001 as 
	  defined in Section II.
	- For each sequence, the first line specifies the name of the sequence.
	- The second (and possibly more) lines give a description of the 
	  sequence.
	- Following the description line(s) is a line giving the length, 
	  combined p-value, and E-value of the sequence as defined in Section I.
	- The next line reproduces the motif diagram from Section II.
	- The entire sequence is printed on the following lines.
	- Motif occurrences are indicated directly above their positions in the
	  sequence on lines showing
	   o the motif number of the occurrence (a minus sign indicates that
	  the occurrence is on the reverse complement strand),
	   o the position p-value of the occurrence,
	   o the best possible match to the motif (or its reverse complement), and
	   o columns whose match to the motif has a positive score (indicated 
	     by a plus sign).
********************************************************************************


Cre01.g008550.v5.5
  PromoterCoords:1623276 - 1624775 Strand:+ GeneCoords:1624776 - 1632086 
  Trimmed if gene in upstream region
  LENGTH = 658  COMBINED P-VALUE = 5.67e-16  E-VALUE =    1e-11
  DIAGRAM: 394-[+1]-1-[+1]-1-[+1]-1-[+1]-1-[+1]-115

                        [+1]                          [+1]
                        4.5e-19                       4.5e-19
                        AGGGGCAGGGGCAGGGGCAGGGGCAGGGG AGGGGCAGGGGCAGGGGCAGGGGCAG
                        +++++++++++++++++++++++++++++ ++++++++++++++++++++++++++
376  GCTGAGAACCGATGAAGGCAGGGGCAGGGGCAGGGGCAGGGGCAGGGGCAGGGGCAGGGGCAGGGGCAGGGGCAG

         [+1]                          [+1]                          [+1]
         4.5e-19                       4.5e-19                       2.1e-15
     GGG AGGGGCAGGGGCAGGGGCAGGGGCAGGGG AGGGGCAGGGGCAGGGGCAGGGGCAGGGG AGGGGCAGGGG
     +++ +++++++++++++++++++++++++++++ +++++++++++++++++++++++++++++ +++++++++++
451  GGGCAGGGGCAGGGGCAGGGGCAGGGGCAGGGGCAGGGGCAGGGGCAGGGGCAGGGGCAGGGGCAGGGGCAGGGG

     
     
     CAGGGGCAGGGGCAGGGG
     +++ ++++++++++++++
526  CAGAGGCAGGGGCAGGGGCAGCGGCAGGGGCCGGGAAGCGACCGTCGACCGAGCGACAGCCACGCCTGGGCTGTC


Cre07.g342650.v5.5
  PromoterCoords:4146136 - 4147635 Strand:- GeneCoords:4141260 - 4146135 
  Trimmed if gene in upstream region
  LENGTH = 674  COMBINED P-VALUE = 5.81e-16  E-VALUE =    1e-11
  DIAGRAM: 219-[-1]-61-[+1]-1-[+1]-1-[+1]-1-[+1]-1-[+1]-1-[+1]-1-[+1]-1-[+1]-1-[+1]-3-[+1]-64

                                                                          [-1]
                                                                          3.9e-0
                                                                          CCCCTG
                                                                          + ++
151  CGCCAGCAAAGACTGCAAACCAGACACCGGCAGGTCTGAACCTGCGCGCCGGCGCCGCTTCTTGGGCAGCGCCAC

     
     5
     CCCCTGCCCCTGCCCCTGCCCCT
      + ++ + +++ + + ++ ++ +
226  GCACTCCTCCTCCACGTGGCCTTGTCATCTTGTGTAGCCCCTCCGCTACGCACATGCACGCCACCATCACCGCAG

              [+1]                          [+1]                          [+1]
              4.5e-19                       4.5e-19                       4.5e-1
              AGGGGCAGGGGCAGGGGCAGGGGCAGGGG AGGGGCAGGGGCAGGGGCAGGGGCAGGGG AGGGGC
              +++++++++++++++++++++++++++++ +++++++++++++++++++++++++++++ ++++++
301  CCACGGCGCAGGGGCAGGGGCAGGGGCAGGGGCAGGGGCAGGGGCAGGGGCAGGGGCAGGGGCAGGGGCAGGGGC

                             [+1]                          [+1]
     9                       4.5e-19                       4.5e-19
     AGGGGCAGGGGCAGGGGCAGGGG AGGGGCAGGGGCAGGGGCAGGGGCAGGGG AGGGGCAGGGGCAGGGGCAGG
     +++++++++++++++++++++++ +++++++++++++++++++++++++++++ +++++++++++++++++++++
376  AGGGGCAGGGGCAGGGGCAGGGGCAGGGGCAGGGGCAGGGGCAGGGGCAGGGGCAGGGGCAGGGGCAGGGGCAGG

              [+1]                          [+1]                          [+1]
              4.5e-19                       4.5e-19                       4.5e-1
     GGCAGGGG AGGGGCAGGGGCAGGGGCAGGGGCAGGGG AGGGGCAGGGGCAGGGGCAGGGGCAGGGG AGGGGC
     ++++++++ +++++++++++++++++++++++++++++ +++++++++++++++++++++++++++++ ++++++
451  GGCAGGGGCAGGGGCAGGGGCAGGGGCAGGGGCAGGGGCAGGGGCAGGGGCAGGGGCAGGGGCAGGGGCAGGGGC

                             [+1]                            [+1]
     9                       1.2e-14                         2.3e-09
     AGGGGCAGGGGCAGGGGCAGGGG AGGGGCAGGGGCAGGGGCAGGGGCAGGGG   AGGGGCAGGGGCAGGGGCA
     +++++++++++++++++++++++ +++++++++ +++++ +++++++++++++    ++++++++++++++++++
526  AGGGGCAGGGGCAGGGGCAGGGGCAGGGGCAGGTGCAGGTGCAGGGGCAGGGGCAGTGGGGCAGGGGCAGGGGCA

     
     
     GGGGCAGGGG
     +++++   +
601  GGGGCCACGATGCGCGGTGCGATCCTTAGCCTTGACGGTGCTCGTTGATGTGACAGTTGCATGGTGTAATTATT


Cre17.g740261.v5.5
  PromoterCoords:5946718 - 5948217 Strand:- GeneCoords:5933648 - 5946717 
  Trimmed if gene in upstream region
  LENGTH = 730  COMBINED P-VALUE = 6.31e-16  E-VALUE =  1.1e-11
  DIAGRAM: 93-[+1]-138-[-1]-1-[-1]-1-[-1]-1-[-1]-1-[-1]-1-[-1]-33-[-1]-131-[-1]-69

                       [+1]
                       6.7e-05
                       AGGGGCAGGGGCAGGGGCAGGGGCAGGGG
                        ++ ++++  ++  ++  ++  +  + ++
76   GCGGCCCCATGGCAGTTGTGGCGCAGACGCCCGGAGAGCTGGTGAGGGGTCCCGGCGTGCCACGTCGGGTGGGCA

                                        [-1]                          [-1]
                                        4.5e-19                       4.5e-19
                                        CCCCTGCCCCTGCCCCTGCCCCTGCCCCT CCCCTGCCCC
                                        +++++++++++++++++++++++++++++ ++++++++++
226  CTTTCGCGAATGATGGGGGAGGGTTCTTTGCCCTGCCCCTGCCCCTGCCCCTGCCCCTGCCCCTGCCCCTGCCCC

                         [-1]                          [-1]
                         4.5e-19                       4.5e-19
     TGCCCCTGCCCCTGCCCCT CCCCTGCCCCTGCCCCTGCCCCTGCCCCT CCCCTGCCCCTGCCCCTGCCCCTGC
     +++++++++++++++++++ +++++++++++++++++++++++++++++ +++++++++++++++++++++++++
301  TGCCCCTGCCCCTGCCCCTGCCCCTGCCCCTGCCCCTGCCCCTGCCCCTGCCCCTGCCCCTGCCCCTGCCCCTGC

          [-1]                          [-1]
          4.5e-19                       4.5e-19
     CCCT CCCCTGCCCCTGCCCCTGCCCCTGCCCCT CCCCTGCCCCTGCCCCTGCCCCTGCCCCT
     ++++ +++++++++++++++++++++++++++++ +++++++++++++++++++++++++++++
376  CCCTGCCCCTGCCCCTGCCCCTGCCCCTGCCCCTGCCCCTGCCCCTGCCCCTGCCCCTGCCCCTGCCCCTGCCCC

                           [-1]
                           3.9e-06
                           CCCCTGCCCCTGCCCCTGCCCCTGCCCCT
                           ++++   ++  +++++++ + +++  ++
451  CAGCGCCGTTGCCCGGCGATACCCCCACTCCGCGCCCCTGACACTGGTCCCTCGTCCTCCACATGCGCGTGCACA

                                     [-1]
                                     9.1e-05
                                     CCCCTGCCCCTGCCCCTGCCCCTGCCCCT
                                      + +  + ++  ++++ ++ ++ ++  +
601  GACCCCAGGCTGCGCCGCCCATTGGAACCTGGTCTCACCGCCGCCCCCCGCTCCCGCAGCCTGGTCAGCAGCCGC


Cre17.g740300.v5.5
  PromoterCoords:5945948 - 5947447 Strand:+ GeneCoords:5947448 - 5952939 
  Trimmed if gene in upstream region
  LENGTH = 730  COMBINED P-VALUE = 6.31e-16  E-VALUE =  1.1e-11
  DIAGRAM: 69-[+1]-131-[+1]-27-[+1]-1-[+1]-1-[+1]-1-[+1]-1-[+1]-1-[+1]-144-[-1]-93

                                                                          [+1]
                                                                          9.1e-0
                                                                          AGGGGC
                                                                           +  ++
1    TCCCTTCCGCAGGCCGATTCTGGGACAGACACAGCAGCACTTGCGCGCATGGTGTGCGGCTGCTGACCAGGCTGC

     
     5
     AGGGGCAGGGGCAGGGGCAGGGG
      ++ ++ ++++  ++ +  + +
76   GGGAGCGGGGGGCGGCGGTGAGACCAGGTTCCAATGGGCGGCGCAGCCTGGGGTCGCCTGGAGCAAGCTGGGGTC

         [+1]                                                    [+1]
         3.9e-06                                                 4.5e-19
         AGGGGCAGGGGCAGGGGCAGGGGCAGGGG                           AGGGGCAGGGGCAGG
          ++  +++ + +++++++  ++   ++++                           +++++++++++++++
226  ACGAGGGACCAGTGTCAGGGGCGCGGAGTGGGGGTATCGCCGGGCAACGGCGCTGGGGGCAGGGGCAGGGGCAGG

                    [+1]                          [+1]
                    4.5e-19                       4.5e-19
     GGCAGGGGCAGGGG AGGGGCAGGGGCAGGGGCAGGGGCAGGGG AGGGGCAGGGGCAGGGGCAGGGGCAGGGG
     ++++++++++++++ +++++++++++++++++++++++++++++ +++++++++++++++++++++++++++++
301  GGCAGGGGCAGGGGCAGGGGCAGGGGCAGGGGCAGGGGCAGGGGCAGGGGCAGGGGCAGGGGCAGGGGCAGGGGC

     [+1]                          [+1]                          [+1]
     4.5e-19                       4.5e-19                       4.5e-19
     AGGGGCAGGGGCAGGGGCAGGGGCAGGGG AGGGGCAGGGGCAGGGGCAGGGGCAGGGG AGGGGCAGGGGCAGG
     +++++++++++++++++++++++++++++ +++++++++++++++++++++++++++++ +++++++++++++++
376  AGGGGCAGGGGCAGGGGCAGGGGCAGGGGCAGGGGCAGGGGCAGGGGCAGGGGCAGGGGCAGGGGCAGGGGCAGG

     
     
     GGCAGGGGCAGGGG
     ++++++++++++++
451  GGCAGGGGCAGGGGCAGGGGCAGGGCAAAGAACCCTCCCCCATCATTCGCGAAAGCTGCCTGGAGCCATGGACTG

             [-1]
             6.7e-05
             CCCCTGCCCCTGCCCCTGCCCCTGCCCCT
             ++ +  +  ++  ++  ++  ++++ ++
601  CCGGGACCCCTCACCAGCTCTCCGGGCGTCTGCGCCACAACTGCCATGGGGCCGCGGTACAAGCCACGGTCCCCG


Cre06.g260650.v5.5
  PromoterCoords:1607300 - 1608799 Strand:- GeneCoords:1602664 - 1607299 
  Trimmed if gene in upstream region
  LENGTH = 873  COMBINED P-VALUE = 7.60e-16  E-VALUE =  1.3e-11
  DIAGRAM: 329-[-1]-43-[-1]-1-[-1]-1-[-1]-1-[-1]-353

                                  [-1]
                                  2.7e-07
                                  CCCCTGCCCCTGCCCCTGCCCCTGCCCCT
                                  + +++++ +++++  + + + ++++  ++
301  GTCTTCGTCACTTCAAGCTCCCCCTGAGGCTCCTGCTCCTGCGGCCGTCGCTGCTTCTGCTGCCCCTGCCCCCGC

                               [-1]                          [-1]
                               4.5e-19                       4.5e-19
                               CCCCTGCCCCTGCCCCTGCCCCTGCCCCT CCCCTGCCCCTGCCCCTGC
                               +++++++++++++++++++++++++++++ +++++++++++++++++++
376  GCCCACGCGTCCCGCCTCCCTCCCTGCCCCTGCCCCTGCCCCTGCCCCTGCCCCTGCCCCTGCCCCTGCCCCTGC

                [-1]                          [-1]
                4.5e-19                       4.5e-19
     CCCTGCCCCT CCCCTGCCCCTGCCCCTGCCCCTGCCCCT CCCCTGCCCCTGCCCCTGCCCCTGCCCCT
     ++++++++++ +++++++++++++++++++++++++++++ +++++++++++++++++++++++++++++
451  CCCTGCCCCTGCCCCTGCCCCTGCCCCTGCCCCTGCCCCTGCCCCTGCCCCTGCCCCTGCCCCTGCCCCTCCAAT


Cre08.g361984.v5.5
  PromoterCoords:980359 - 981858 Strand:- GeneCoords:975143 - 980358 Trimmed if 
  gene in upstream region
  LENGTH = 995  COMBINED P-VALUE = 8.70e-16  E-VALUE =  1.5e-11
  DIAGRAM: 39-[+1]-477-[-1]-1-[-1]-1-[-1]-361

                                            [+1]
                                            7.6e-05
                                            AGGGGCAGGGGCAGGGGCAGGGGCAGGGG
                                             +++ +++ + ++ ++   +  +  +  +
1    ACATCCCCTGGCCCTCAACTTGATTAATTGGATGTGCGATGGGACAGTGTCAAGGCAGGTTGGTGAAGTCCCGCA

                         [-1]                          [-1]
                         4.5e-19                       4.5e-19
                         CCCCTGCCCCTGCCCCTGCCCCTGCCCCT CCCCTGCCCCTGCCCCTGCCCCTGC
                         +++++++++++++++++++++++++++++ +++++++++++++++++++++++++
526  TGTCCCTGTCCCTGTCCCTGCCCCTGCCCCTGCCCCTGCCCCTGCCCCTGCCCCTGCCCCTGCCCCTGCCCCTGC

          [-1]
          7.1e-09
     CCCT CCCCTGCCCCTGCCCCTGCCCCTGCCCCT
     ++++ +++++++++++++++++++ ++  +  +
601  CCCTGCCCCTGCCCCTGCCCCTGCGCCACCGACCCCAAGTGGTCGAAAAGCATAGGCCGAAGGCGGCTCCGTCGC


Cre05.g234663.v5.5
  PromoterCoords:2254680 - 2256179 Strand:- GeneCoords:2247071 - 2254679 
  Trimmed if gene in upstream region
  LENGTH = 1044  COMBINED P-VALUE = 9.14e-16  E-VALUE =  1.6e-11
  DIAGRAM: 274-[+1]-36-[+1]-1-[+1]-1-[+1]-1-[+1]-1-[+1]-1-[+1]-1-[+1]-1-[+1]-27-[+1]-1-[+1]-1-[+1]-1-[+1]-1-[+1]-14-[+1]-1-[+1]-2-[+1]-186

                                                      [+1]
                                                      6.3e-11
                                                      AGGGGCAGGGGCAGGGGCAGGGGCAG
                                                      ++++++++++ +++++ +++++++ +
226  GATGTGACGAGGAAACAATGGCTTTGACATGGGCAGGGGCAGGGGCAGCAGGGGCAGGGCCAGGGCCAGGGGCCG

                                            [+1]                          [+1]
                                            4.5e-19                       4.5e-1
     GGG                                    AGGGGCAGGGGCAGGGGCAGGGGCAGGGG AGGGGC
     + +                                    +++++++++++++++++++++++++++++ ++++++
301  GAGCCAGGGCCAGGGCCAGGGGCAGGGCAGGGGCAGGGCAGGGGCAGGGGCAGGGGCAGGGGCAGGGGCAGGGGC

                             [+1]                          [+1]
     9                       4.5e-19                       4.5e-19
     AGGGGCAGGGGCAGGGGCAGGGG AGGGGCAGGGGCAGGGGCAGGGGCAGGGG AGGGGCAGGGGCAGGGGCAGG
     +++++++++++++++++++++++ +++++++++++++++++++++++++++++ +++++++++++++++++++++
376  AGGGGCAGGGGCAGGGGCAGGGGCAGGGGCAGGGGCAGGGGCAGGGGCAGGGGCAGGGGCAGGGGCAGGGGCAGG

              [+1]                          [+1]                          [+1]
              4.5e-19                       4.5e-19                       4.5e-1
     GGCAGGGG AGGGGCAGGGGCAGGGGCAGGGGCAGGGG AGGGGCAGGGGCAGGGGCAGGGGCAGGGG AGGGGC
     ++++++++ +++++++++++++++++++++++++++++ +++++++++++++++++++++++++++++ ++++++
451  GGCAGGGGCAGGGGCAGGGGCAGGGGCAGGGGCAGGGGCAGGGGCAGGGGCAGGGGCAGGGGCAGGGGCAGGGGC

                             [+1]
     9                       4.5e-19
     AGGGGCAGGGGCAGGGGCAGGGG AGGGGCAGGGGCAGGGGCAGGGGCAGGGG
     +++++++++++++++++++++++ +++++++++++++++++++++++++++++
526  AGGGGCAGGGGCAGGGGCAGGGGCAGGGGCAGGGGCAGGGGCAGGGGCAGGGGCAGGGGCAGGGGCAGGGGCAGG

          [+1]                          [+1]                          [+1]
          4.5e-19                       4.5e-19                       4.5e-19
          AGGGGCAGGGGCAGGGGCAGGGGCAGGGG AGGGGCAGGGGCAGGGGCAGGGGCAGGGG AGGGGCAGGG
          +++++++++++++++++++++++++++++ +++++++++++++++++++++++++++++ ++++++++++
601  GGGGCAGGGGCAGGGGCAGGGGCAGGGGCAGGGGCAGGGGCAGGGGCAGGGGCAGGGGCAGGGGCAGGGGCAGGG

                         [+1]                          [+1]
                         4.5e-19                       4.7e-13
     GCAGGGGCAGGGGCAGGGG AGGGGCAGGGGCAGGGGCAGGGGCAGGGG AGGGGCAGGGGCAGGGGCAGGGGCA
     +++++++++++++++++++ +++++++++++++++++++++++++++++ ++++++++ +++++ ++++++++++
676  GCAGGGGCAGGGGCAGGGGCAGGGGCAGGGGCAGGGGCAGGGGCAGGGGCAGGGGCAGAGGCAGAGGCAGGGGCA

                       [+1]                          [+1]
                       4.5e-19                       1.5e-12
     GGGG              AGGGGCAGGGGCAGGGGCAGGGGCAGGGG AGGGGCAGGGGCAGGGGCAGGGGCAGG
     ++++              +++++++++++++++++++++++++++++ ++ +++++ ++++++++++++++++++
751  GGGGCAGGGCACGGGGGCAGGGGCAGGGGCAGGGGCAGGGGCAGGGGCAGAGGCAGAGGCAGGGGCAGGGGCAGG

         [+1]
         6.2e-10
     GG  AGGGGCAGGGGCAGGGGCAGGGGCAGGGG
     +    ++++++++++++++++++++++   +
826  GCACGGGGGCAGGGGCAGGGGCAGGGGAGTGACCCGAGGACCAGTGCGGCAGGGGTAAACCCCGCCGCTTGCTGG


Cre09.g406600.v5.5
  PromoterCoords:6300321 - 6301820 Strand:- GeneCoords:6293593 - 6300320 
  Trimmed if gene in upstream region
  LENGTH = 1500  COMBINED P-VALUE = 1.32e-15  E-VALUE =  2.3e-11
  DIAGRAM: 251-[-1]-1-[-1]-1-[-1]-1-[-1]-1-[-1]-1-[-1]-1-[-1]-1-[-1]-1-[-1]-1-[-1]-1-[-1]-1-[-1]-1-[-1]-1-[-1]-1-[-1]-454-[+1]-317

                               [-1]                          [-1]
                               4.5e-19                       4.5e-19
                               CCCCTGCCCCTGCCCCTGCCCCTGCCCCT CCCCTGCCCCTGCCCCTGC
                               +++++++++++++++++++++++++++++ +++++++++++++++++++
226  TTCTACATGGCACGGGCACTGCCTTGCCCCTGCCCCTGCCCCTGCCCCTGCCCCTGCCCCTGCCCCTGCCCCTGC

                [-1]                          [-1]                          [-1]
                4.5e-19                       4.5e-19                       4.5e
     CCCTGCCCCT CCCCTGCCCCTGCCCCTGCCCCTGCCCCT CCCCTGCCCCTGCCCCTGCCCCTGCCCCT CCCC
     ++++++++++ +++++++++++++++++++++++++++++ +++++++++++++++++++++++++++++ ++++
301  CCCTGCCCCTGCCCCTGCCCCTGCCCCTGCCCCTGCCCCTGCCCCTGCCCCTGCCCCTGCCCCTGCCCCTGCCCC

                               [-1]                          [-1]
     -19                       4.5e-19                       4.5e-19
     TGCCCCTGCCCCTGCCCCTGCCCCT CCCCTGCCCCTGCCCCTGCCCCTGCCCCT CCCCTGCCCCTGCCCCTGC
     +++++++++++++++++++++++++ +++++++++++++++++++++++++++++ +++++++++++++++++++
376  TGCCCCTGCCCCTGCCCCTGCCCCTGCCCCTGCCCCTGCCCCTGCCCCTGCCCCTGCCCCTGCCCCTGCCCCTGC

                [-1]                          [-1]                          [-1]
                4.5e-19                       4.5e-19                       4.5e
     CCCTGCCCCT CCCCTGCCCCTGCCCCTGCCCCTGCCCCT CCCCTGCCCCTGCCCCTGCCCCTGCCCCT CCCC
     ++++++++++ +++++++++++++++++++++++++++++ +++++++++++++++++++++++++++++ ++++
451  CCCTGCCCCTGCCCCTGCCCCTGCCCCTGCCCCTGCCCCTGCCCCTGCCCCTGCCCCTGCCCCTGCCCCTGCCCC

                               [-1]                          [-1]
     -19                       4.5e-19                       4.5e-19
     TGCCCCTGCCCCTGCCCCTGCCCCT CCCCTGCCCCTGCCCCTGCCCCTGCCCCT CCCCTGCCCCTGCCCCTGC
     +++++++++++++++++++++++++ +++++++++++++++++++++++++++++ +++++++++++++++++++
526  TGCCCCTGCCCCTGCCCCTGCCCCTGCCCCTGCCCCTGCCCCTGCCCCTGCCCCTGCCCCTGCCCCTGCCCCTGC

                [-1]                          [-1]                          [-1]
                4.5e-19                       4.5e-19                       2.6e
     CCCTGCCCCT CCCCTGCCCCTGCCCCTGCCCCTGCCCCT CCCCTGCCCCTGCCCCTGCCCCTGCCCCT CCCC
     ++++++++++ +++++++++++++++++++++++++++++ +++++++++++++++++++++++++++++ ++++
601  CCCTGCCCCTGCCCCTGCCCCTGCCCCTGCCCCTGCCCCTGCCCCTGCCCCTGCCCCTGCCCCTGCCCCTGCCCC

     
     -10
     TGCCCCTGCCCCTGCCCCTGCCCCT
     ++++++++++++++++++   +  +
676  TGCCCCTGCCCCTGCCCCACGCTATCCCTGGCTGCAGCCGGAACGCTCGCAGCCGCGCATCGGGCAGAAGCGGCC

                                  [+1]
                                  2.5e-05
                                  AGGGGCAGGGGCAGGGGCAGGGGCAGGGG
                                  ++  + +  +++    +  ++ ++ ++++
1126 ATGCTGACGCAGCTGTTGAGCTATTACCAAGAAGTACTGGCGCCTGTGGGAGCGGGGGTTTCCTTCAAAGCCCTG


Cre02.g074600.v5.5
  PromoterCoords:207440 - 208939 Strand:- GeneCoords:203274 - 207439 Trimmed if 
  gene in upstream region
  LENGTH = 1500  COMBINED P-VALUE = 1.32e-15  E-VALUE =  2.3e-11
  DIAGRAM: 151-[-1]-489-[+1]-1-[+1]-1-[+1]-1-[+1]-1-[+1]-1-[+1]-1-[+1]-1-[+1]-1-[+1]-1-[+1]-1-[+1]-1-[+1]-1-[+1]-1-[+1]-1-[+1]-1-[+1]-1-[+1]-1-[+1]-13-[+1]-13-[+1]-1-[+1]-1-[+1]-1-[+1]-1-[+1]-88

      [-1]
      1.2e-05
      CCCCTGCCCCTGCCCCTGCCCCTGCCCCT
      +  ++++  + + ++ ++++ ++  + +
151  GCAGCTGCTACAGACCGTGCCACTTGCGCCCACCATATCTGCCTCCATTGTCCGCCTGCCAGCTTCCTCTTGTAT

                                                                          [+1]
                                                                          4.5e-1
                                                                          AGGGGC
                                                                          ++++++
601  GACGCAACTCGAACGTTGGGGTCTGGGAATGCGCTGCACACTACGCCACTAGGGGGCAGGGGCAGGCGCAGGGGC

                             [+1]                          [+1]
     9                       4.5e-19                       4.5e-19
     AGGGGCAGGGGCAGGGGCAGGGG AGGGGCAGGGGCAGGGGCAGGGGCAGGGG AGGGGCAGGGGCAGGGGCAGG
     +++++++++++++++++++++++ +++++++++++++++++++++++++++++ +++++++++++++++++++++
676  AGGGGCAGGGGCAGGGGCAGGGGCAGGGGCAGGGGCAGGGGCAGGGGCAGGGGCAGGGGCAGGGGCAGGGGCAGG

              [+1]                          [+1]                          [+1]
              4.5e-19                       4.5e-19                       4.5e-1
     GGCAGGGG AGGGGCAGGGGCAGGGGCAGGGGCAGGGG AGGGGCAGGGGCAGGGGCAGGGGCAGGGG AGGGGC
     ++++++++ +++++++++++++++++++++++++++++ +++++++++++++++++++++++++++++ ++++++
751  GGCAGGGGCAGGGGCAGGGGCAGGGGCAGGGGCAGGGGCAGGGGCAGGGGCAGGGGCAGGGGCAGGGGCAGGGGC

                             [+1]                          [+1]
     9                       4.5e-19                       4.5e-19
     AGGGGCAGGGGCAGGGGCAGGGG AGGGGCAGGGGCAGGGGCAGGGGCAGGGG AGGGGCAGGGGCAGGGGCAGG
     +++++++++++++++++++++++ +++++++++++++++++++++++++++++ +++++++++++++++++++++
826  AGGGGCAGGGGCAGGGGCAGGGGCAGGGGCAGGGGCAGGGGCAGGGGCAGGGGCAGGGGCAGGGGCAGGGGCAGG

              [+1]                          [+1]                          [+1]
              4.5e-19                       4.5e-19                       4.5e-1
     GGCAGGGG AGGGGCAGGGGCAGGGGCAGGGGCAGGGG AGGGGCAGGGGCAGGGGCAGGGGCAGGGG AGGGGC
     ++++++++ +++++++++++++++++++++++++++++ +++++++++++++++++++++++++++++ ++++++
901  GGCAGGGGCAGGGGCAGGGGCAGGGGCAGGGGCAGGGGCAGGGGCAGGGGCAGGGGCAGGGGCAGGGGCAGGGGC

                             [+1]                          [+1]
     9                       4.5e-19                       4.5e-19
     AGGGGCAGGGGCAGGGGCAGGGG AGGGGCAGGGGCAGGGGCAGGGGCAGGGG AGGGGCAGGGGCAGGGGCAGG
     +++++++++++++++++++++++ +++++++++++++++++++++++++++++ +++++++++++++++++++++
976  AGGGGCAGGGGCAGGGGCAGGGGCAGGGGCAGGGGCAGGGGCAGGGGCAGGGGCAGGGGCAGGGGCAGGGGCAGG

              [+1]                          [+1]                          [+1]
              4.5e-19                       4.5e-19                       4.5e-1
     GGCAGGGG AGGGGCAGGGGCAGGGGCAGGGGCAGGGG AGGGGCAGGGGCAGGGGCAGGGGCAGGGG AGGGGC
     ++++++++ +++++++++++++++++++++++++++++ +++++++++++++++++++++++++++++ ++++++
1051 GGCAGGGGCAGGGGCAGGGGCAGGGGCAGGGGCAGGGGCAGGGGCAGGGGCAGGGGCAGGGGCAGGGGCAGGGGC

                             [+1]                          [+1]
     9                       4.5e-19                       4.5e-19
     AGGGGCAGGGGCAGGGGCAGGGG AGGGGCAGGGGCAGGGGCAGGGGCAGGGG AGGGGCAGGGGCAGGGGCAGG
     +++++++++++++++++++++++ +++++++++++++++++++++++++++++ +++++++++++++++++++++
1126 AGGGGCAGGGGCAGGGGCAGGGGCAGGGGCAGGGGCAGGGGCAGGGGCAGGGGCAGGGGCAGGGGCAGGGGCAGG

                          [+1]                                      [+1]
                          4.5e-19                                   4.5e-19
     GGCAGGGG             AGGGGCAGGGGCAGGGGCAGGGGCAGGGG             AGGGGCAGGGGC
     ++++++++             +++++++++++++++++++++++++++++             ++++++++++++
1201 GGCAGGGGCAGGGGCAGGGACAGGGGCAGGGGCAGGGGCAGGGGCAGGGGCAGGGGCAGGGACAGGGGCAGGGGC

                       [+1]                          [+1]
                       4.5e-19                       4.5e-19
     AGGGGCAGGGGCAGGGG AGGGGCAGGGGCAGGGGCAGGGGCAGGGG AGGGGCAGGGGCAGGGGCAGGGGCAGG
     +++++++++++++++++ +++++++++++++++++++++++++++++ +++++++++++++++++++++++++++
1276 AGGGGCAGGGGCAGGGGCAGGGGCAGGGGCAGGGGCAGGGGCAGGGGCAGGGGCAGGGGCAGGGGCAGGGGCAGG

        [+1]                          [+1]
        4.5e-19                       9.1e-18
     GG AGGGGCAGGGGCAGGGGCAGGGGCAGGGG AGGGGCAGGGGCAGGGGCAGGGGCAGGGG
     ++ +++++++++++++++++++++++++++++ ++++++++++++++++++++++++++++
1351 GGCAGGGGCAGGGGCAGGGGCAGGGGCAGGGGCAGGGGCAGGGGCAGGGGCAGGGGCAGGGACAGGGGCAGGGGC


Cre03.g162800.v5.5
  PromoterCoords:2887872 - 2889371 Strand:- GeneCoords:2885264 - 2887871 
  Trimmed if gene in upstream region
  LENGTH = 1500  COMBINED P-VALUE = 1.32e-15  E-VALUE =  2.3e-11
  DIAGRAM: 13-[+1]-639-[+1]-1-[+1]-1-[+1]-1-[+1]-1-[+1]-1-[+1]-1-[+1]-1-[+1]-1-[+1]-1-[+1]-1-[+1]-1-[+1]-1-[+1]-1-[+1]-1-[+1]-1-[+1]-340

                  [+1]
                  7.0e-05
                  AGGGGCAGGGGCAGGGGCAGGGGCAGGGG
                   + ++    +    + + ++++ ++  ++
1    CAAGCGCTCAAGCGGAGGGGCTGATGAGCGAAGGGCCACAGGGCCTCAAATGTGTAGTAGCCGCCTGACTGCCGT

           [+1]                          [+1]                          [+1]
           4.5e-19                       4.5e-19                       4.5e-19
           AGGGGCAGGGGCAGGGGCAGGGGCAGGGG AGGGGCAGGGGCAGGGGCAGGGGCAGGGG AGGGGCAGG
           +++++++++++++++++++++++++++++ +++++++++++++++++++++++++++++ +++++++++
676  GCATTCAGGGGCAGGGGCAGGGGCAGGGGCAGGGGCAGGGGCAGGGGCAGGGGCAGGGGCAGGGGCAGGGGCAGG

                          [+1]                          [+1]
                          4.5e-19                       4.5e-19
     GGCAGGGGCAGGGGCAGGGG AGGGGCAGGGGCAGGGGCAGGGGCAGGGG AGGGGCAGGGGCAGGGGCAGGGGC
     ++++++++++++++++++++ +++++++++++++++++++++++++++++ ++++++++++++++++++++++++
751  GGCAGGGGCAGGGGCAGGGGCAGGGGCAGGGGCAGGGGCAGGGGCAGGGGCAGGGGCAGGGGCAGGGGCAGGGGC

           [+1]                          [+1]                          [+1]
           4.5e-19                       4.5e-19                       4.5e-19
     AGGGG AGGGGCAGGGGCAGGGGCAGGGGCAGGGG AGGGGCAGGGGCAGGGGCAGGGGCAGGGG AGGGGCAGG
     +++++ +++++++++++++++++++++++++++++ +++++++++++++++++++++++++++++ +++++++++
826  AGGGGCAGGGGCAGGGGCAGGGGCAGGGGCAGGGGCAGGGGCAGGGGCAGGGGCAGGGGCAGGGGCAGGGGCAGG

                          [+1]                          [+1]
                          4.5e-19                       4.5e-19
     GGCAGGGGCAGGGGCAGGGG AGGGGCAGGGGCAGGGGCAGGGGCAGGGG AGGGGCAGGGGCAGGGGCAGGGGC
     ++++++++++++++++++++ +++++++++++++++++++++++++++++ ++++++++++++++++++++++++
901  GGCAGGGGCAGGGGCAGGGGCAGGGGCAGGGGCAGGGGCAGGGGCAGGGGCAGGGGCAGGGGCAGGGGCAGGGGC

           [+1]                          [+1]                          [+1]
           4.5e-19                       4.5e-19                       4.5e-19
     AGGGG AGGGGCAGGGGCAGGGGCAGGGGCAGGGG AGGGGCAGGGGCAGGGGCAGGGGCAGGGG AGGGGCAGG
     +++++ +++++++++++++++++++++++++++++ +++++++++++++++++++++++++++++ +++++++++
976  AGGGGCAGGGGCAGGGGCAGGGGCAGGGGCAGGGGCAGGGGCAGGGGCAGGGGCAGGGGCAGGGGCAGGGGCAGG

                          [+1]                          [+1]
                          4.5e-19                       4.5e-19
     GGCAGGGGCAGGGGCAGGGG AGGGGCAGGGGCAGGGGCAGGGGCAGGGG AGGGGCAGGGGCAGGGGCAGGGGC
     ++++++++++++++++++++ +++++++++++++++++++++++++++++ ++++++++++++++++++++++++
1051 GGCAGGGGCAGGGGCAGGGGCAGGGGCAGGGGCAGGGGCAGGGGCAGGGGCAGGGGCAGGGGCAGGGGCAGGGGC

           [+1]
           2.1e-15
     AGGGG AGGGGCAGGGGCAGGGGCAGGGGCAGGGG
     +++++ ++++++++++++++++++++++++++ ++
1126 AGGGGCAGGGGCAGGGGCAGGGGCAGGGGCAGCGGGGACAGGGACTTTGCGTGGCGAGTTGAGGACGCGGACTTC


Cre01.g013500.v5.5
  PromoterCoords:2420467 - 2421966 Strand:+ GeneCoords:2421967 - 2426463 
  Trimmed if gene in upstream region
  LENGTH = 1500  COMBINED P-VALUE = 1.32e-15  E-VALUE =  2.3e-11
  DIAGRAM: 52-[-1]-328-[-1]-25-[-1]-97-[-1]-21-[-1]-1-[-1]-1-[-1]-1-[-1]-1-[-1]-1-[-1]-29-[-1]-1-[-1]-1-[-1]-436-[-1]-1-[-1]-69

                                                         [-1]
                                                         6.7e-05
                                                         CCCCTGCCCCTGCCCCTGCCCCT
                                                          + ++++++  ++ +  +  ++
1    TACGCTTGCCAGCAAAGACCGCGAACCAGACTGAACCAGACACCAGCCGGCTTCTCTGCCCGCGCGCTGGTGCCG

     
     
     GCCCCT
     +  + +
76   GTTCTTGAGCGGCTCTGTGCGCTCCTGTTCTACATGACCTTGTCCGCCCGCTCCGCGCCGCATGTGGGCACATCC

                                       [-1]
                                       1.7e-05
                                       CCCCTGCCCCTGCCCCTGCCCCTGCCCCT
                                       +++   ++ ++++++  ++++ +  ++ +
376  TAGGGATGACGGTGGCCGTTGCTTGTCTAATGACCCCTCCCCACTGCCCGGGCCCATAACCATACGGGCCACTGC

                  [-1]
                  1.5e-09
                  CCCCTGCCCCTGCCCCTGCCCCTGCCCCT
                  ++++++++++    +++++++++++  +
451  CCGGTGCCCGGTGCCCCTGCCCCACAGCCTGCCCCTGCTGCCAGCTGCGGCAACACATCTGAGGACTAAATCGAC

                                                                     [-1]
                                                                     4.5e-19
                                                                     CCCCTGCCCCT
                                                                     +++++++++++
526  AAGGGCCGAACATAAGAAGGCCAGAACCTAAGGTGCATTGAATGAAAGGATGCGCGCGCGTGTGCCCCTGCCCCT

                                            [-1]                          [-1]
                                            4.5e-19                       4.5e-1
     GCCCCTGCCCCTGCCCCT                     CCCCTGCCCCTGCCCCTGCCCCTGCCCCT CCCCTG
     ++++++++++++++++++                     +++++++++++++++++++++++++++++ ++++++
601  GCCCCTGCCCCTGCCCCTGTAATCCTGCCCCTGCCCCCGCCCCTGCCCCTGCCCCTGCCCCTGCCCCTGCCCCTG

                             [-1]                          [-1]
     9                       4.5e-19                       4.5e-19
     CCCCTGCCCCTGCCCCTGCCCCT CCCCTGCCCCTGCCCCTGCCCCTGCCCCT CCCCTGCCCCTGCCCCTGCCC
     +++++++++++++++++++++++ +++++++++++++++++++++++++++++ +++++++++++++++++++++
676  CCCCTGCCCCTGCCCCTGCCCCTGCCCCTGCCCCTGCCCCTGCCCCTGCCCCTGCCCCTGCCCCTGCCCCTGCCC

              [-1]                          [-1]
              4.5e-19                       4.5e-19
     CTGCCCCT CCCCTGCCCCTGCCCCTGCCCCTGCCCCT CCCCTGCCCCTGCCCCTGCCCCTGCCCCT
     ++++++++ +++++++++++++++++++++++++++++ +++++++++++++++++++++++++++++
751  CTGCCCCTGCCCCTGCCCCTGCCCCTGCCCCTGCCCCTGCCCCTGCCCCTGCCCCTGCCCCTGCCCCTGCCCCTG

                           [-1]                          [-1]
                           4.5e-19                       4.5e-19
                           CCCCTGCCCCTGCCCCTGCCCCTGCCCCT CCCCTGCCCCTGCCCCTGCCCCT
                           +++++++++++++++++++++++++++++ +++++++++++++++++++++++
826  CCCCTGCCCCTGGTAGGCCCTGCCCCTGCCCCTGCCCCTGCCCCTGCCCCTGCCCCTGCCCCTGCCCCTGCCCCT

            [-1]
            1.4e-17
     GCCCCT CCCCTGCCCCTGCCCCTGCCCCTGCCCCT
     ++++++ ++++++++++++++++++++++++++++
901  GCCCCTGCCCCTGCCCCTGCCCCTGCCCCTGCCCCCATGGTAGGAGATTGCTATATGCAGCCAGGAACGAGCAAG

                           [-1]                          [-1]
                           4.5e-19                       4.5e-19
                           CCCCTGCCCCTGCCCCTGCCCCTGCCCCT CCCCTGCCCCTGCCCCTGCCCCT
                           +++++++++++++++++++++++++++++ +++++++++++++++++++++++
1351 CTCTTGTAACCAATGCAATCTGCCCCTGCCCCTGCCCCTGCCCCTGCCCCTGCCCCTGCCCCTGCCCCTGCCCCT

     
     
     GCCCCT
     ++++++
1426 GCCCCTGCCCCTGCGGCCTCTGCGGCAACTCGGCGACTCGGCAATTCGGCAATGCCCGAAATGACACTTCCAGGA


Cre04.g223100.v5.5
  PromoterCoords:2666376 - 2667875 Strand:- GeneCoords:2662125 - 2666375 
  Trimmed if gene in upstream region
  LENGTH = 1500  COMBINED P-VALUE = 1.32e-15  E-VALUE =  2.3e-11
  DIAGRAM: 286-[+1]-37-[+1]-13-[+1]-13-[+1]-1-[+1]-1-[+1]-1-[+1]-1-[+1]-1-[+1]-1-[+1]-1-[+1]-1-[+1]-1-[+1]-1-[+1]-1-[+1]-144-[-1]-532

                                                                  [+1]
                                                                  4.5e-19
                                                                  AGGGGCAGGGGCAG
                                                                  ++++++++++++++
226  AAGCCACGAATGTTCTCCACCTTGCCAGCGCACTGCGCTACTCGTATTTGGCAGCAGGGGTAGGGGCAGGGGCAG

                                                         [+1]
                                                         4.5e-19
     GGGCAGGGGCAGGGG                                     AGGGGCAGGGGCAGGGGCAGGGG
     +++++++++++++++                                     +++++++++++++++++++++++
301  GGGCAGGGGCAGGGGCAGGGGCAGGGGCAGGGGCACGGGCAGGGGCACGGGCAGGGGCAGGGGCAGGGGCAGGGG

                        [+1]                                      [+1]
                        9.6e-18                                   4.5e-19
     CAGGGG             AGGGGCAGGGGCAGGGGCAGGGGCAGGGG             AGGGGCAGGGGCAG
     ++++++             +++++++++++++ +++++++++++++++             ++++++++++++++
376  CAGGGGCAGGGGCAGGGGCAGGGGCAGGGGCACGGGCAGGGGCAGGGGCAGGGGCACGGGCAGGGGCAGGGGCAG

                     [+1]                          [+1]
                     4.5e-19                       4.5e-19
     GGGCAGGGGCAGGGG AGGGGCAGGGGCAGGGGCAGGGGCAGGGG AGGGGCAGGGGCAGGGGCAGGGGCAGGGG
     +++++++++++++++ +++++++++++++++++++++++++++++ +++++++++++++++++++++++++++++
451  GGGCAGGGGCAGGGGCAGGGGCAGGGGCAGGGGCAGGGGCAGGGGCAGGGGCAGGGGCAGGGGCAGGGGCAGGGG

      [+1]                          [+1]                          [+1]
      4.5e-19                       4.5e-19                       4.5e-19
      AGGGGCAGGGGCAGGGGCAGGGGCAGGGG AGGGGCAGGGGCAGGGGCAGGGGCAGGGG AGGGGCAGGGGCAG
      +++++++++++++++++++++++++++++ +++++++++++++++++++++++++++++ ++++++++++++++
526  CAGGGGCAGGGGCAGGGGCAGGGGCAGGGGCAGGGGCAGGGGCAGGGGCAGGGGCAGGGGCAGGGGCAGGGGCAG

                     [+1]                          [+1]
                     4.5e-19                       4.5e-19
     GGGCAGGGGCAGGGG AGGGGCAGGGGCAGGGGCAGGGGCAGGGG AGGGGCAGGGGCAGGGGCAGGGGCAGGGG
     +++++++++++++++ +++++++++++++++++++++++++++++ +++++++++++++++++++++++++++++
601  GGGCAGGGGCAGGGGCAGGGGCAGGGGCAGGGGCAGGGGCAGGGGCAGGGGCAGGGGCAGGGGCAGGGGCAGGGG

      [+1]                          [+1]                          [+1]
      4.5e-19                       4.5e-19                       4.5e-19
      AGGGGCAGGGGCAGGGGCAGGGGCAGGGG AGGGGCAGGGGCAGGGGCAGGGGCAGGGG AGGGGCAGGGGCAG
      +++++++++++++++++++++++++++++ +++++++++++++++++++++++++++++ ++++++++++++++
676  CAGGGGCAGGGGCAGGGGCAGGGGCAGGGGCAGGGGCAGGGGCAGGGGCAGGGGCAGGGGCAGGGGCAGGGGCAG

                     [+1]
                     4.5e-19
     GGGCAGGGGCAGGGG AGGGGCAGGGGCAGGGGCAGGGGCAGGGG
     +++++++++++++++ +++++++++++++++++++++++++++++
751  GGGCAGGGGCAGGGGCAGGGGCAGGGGCAGGGGCAGGGGCAGGGGCGCCCGTGTCGACTTTTGGGTCAGCCACTG

                                            [-1]
                                            9.1e-05
                                            CCCCTGCCCCTGCCCCTGCCCCTGCCCCT
                                               +    +++ + +    ++ ++++ +
901  TGCAGTCCGACGGCCAACCCTTCCAACCCACGGGGTTGAATTCCCTACCTCCACGCTTCCGTGCCTCCCCAACCC


Cre07.g346950.v5.5
  PromoterCoords:5000946 - 5002445 Strand:- GeneCoords:4996500 - 5000945 
  Trimmed if gene in upstream region
  LENGTH = 1442  COMBINED P-VALUE = 4.00e-10  E-VALUE =    7e-06
  DIAGRAM: 113-[+1]-46-[+1]-7-[+1]-17-[-1]-99-[+1]-147-[+1]-87-[+1]-22-[+1]-8-[+1]-53-[-1]-553

                                           [+1]
                                           1.4e-13
                                           AGGGGCAGGGGCAGGGGCAGGGGCAGGGG
                                           +++++++++++  +++++++++++ ++++
76   GCCGACAGCAGGTGTGCTCGCATGATGCATGACTGGGCAGGGGCAGGGGTGGGGGCAGGGGCGGGGGCAGTGACA

                                           [+1]                                [
                                           1.1e-05                             5
                                           AGGGGCAGGGGCAGGGGCAGGGGCAGGGG       A
                                            +++   + +++ +  + + ++++++  +
151  GGGGCAGCCTTGTGAATGCAAAGCAGCTTCAGCTGCCGGGGGCGGGCGGCGGCAGGATGGGCAGCAGCAACAGAC

     +1]                                          [-1]
     .4e-05                                       2.3e-05
     GGGGCAGGGGCAGGGGCAGGGGCAGGGG                 CCCCTGCCCCTGCCCCTGCCCCTGCCCCT
     +  ++++ +++ + +++   +++ +  +                  + + ++  +++ + + ++++++++   +
226  GCAGCAGCGGCGGCGGCTTAGGCGGCTGCGGCGACACTGTAGCGCGCGCAGCAGCTGGCACCGCCCCTGCTGGTG

                            [+1]
                            4.9e-05
                            AGGGGCAGGGGCAGGGGCAGGGGCAGGGG
                            ++ ++    ++ ++ ++  + +++ + ++
376  GTAGATAACCTGGATGCGGTAACAGAGGTTCTGGGAGCGGACGTGGCTGAGGTGCGCAGTAGAGATAGATGCTGA

                                                      [+1]
                                                      8.6e-06
                                                      AGGGGCAGGGGCAGGGGCAGGGGCAG
                                                      + ++  +++  ++++ +  +++++ +
526  GTTAAGTGTTTTACCATTGAGCGGCCGCGGTACCCGTGGCTGTTGTCTCAAGGCGAGGTACAGGAGGCGGGGCTG

     
     
     GGG
     
601  CATGACCCGATGGCCGCTGAGGCTGCAGCGCGTGCGCGGCGCATGCGGCTGCGGCTGCTCGGGCGGGTGGAGTCC

                    [+1]                                               [+1]
                    7.6e-05                                            8.4e-05
                    AGGGGCAGGGGCAGGGGCAGGGGCAGGGG                      AGGGGCAGG
                     + +++++  ++++  +   ++++ +                         +   +   +
676  ACGCAAGCCTCCAGCCGTGGCAGTAGCAGCAGTTAGGGCGGTTTGGCAGCGGCAATAATAGCCGTAACAAGGGCG

                                 [+1]
                                 4.1e-05
     GGCAGGGGCAGGGGCAGGGG        AGGGGCAGGGGCAGGGGCAGGGGCAGGGG
     +    ++++++++     ++        ++ +  +   + + + +  ++ ++ +  +
751  GCGCTGGGCAGGGTGGCAGGGTTATAGGAGAGAAACAAGTAAGTGGGGGCGCTGATGATGATGGCCGCGACTGGA

                                        [-1]
                                        3.0e-05
                                        CCCCTGCCCCTGCCCCTGCCCCTGCCCCT
                                        + ++ +  ++ ++ +   +   + +  +
826  GCATCACCGTGAGCAAACACGCCTAGCTTGCTCGGCTCCCGTTCCAGCACACCCAAGTTCTGCCGGGCGCTTGTG


Cre12.g514050.v5.5
  PromoterCoords:3628603 - 3630102 Strand:- GeneCoords:3619877 - 3628602 
  Trimmed if gene in upstream region
  LENGTH = 1152  COMBINED P-VALUE = 1.16e-09  E-VALUE =    2e-05
  DIAGRAM: 196-[+1]-271-[-1]-49-[-1]-155-[-1]-235-[-1]-101

                                                   [+1]
                                                   2.3e-05
                                                   AGGGGCAGGGGCAGGGGCAGGGGCAGGGG
                                                    +++    + ++++  ++   +++ +++
151  GTGTGGCCCACGCATTCCGGCACGCAGCATCGCAGCGCAATGAAGGGGGGAATAGTGCAGTAGCTTCGGCTGGGC

                                                   [-1]
                                                   3.2e-05
                                                   CCCCTGCCCCTGCCCCTGCCCCTGCCCCT
                                                       +++++++ + + ++++++  +  +
451  CTGCAATTTCAAAAGAGGGCCTGTTCTTCAGCCCTGTCAGGGCCGCATTGTGCCCCTACACTTGCCCCCACGGCC

                                                      [-1]
                                                      5.1e-13
                                                      CCCCTGCCCCTGCCCCTGCCCCTGCC
                                                      + ++ ++ + +++ + +++ +++ ++
526  CATGAAGGTGATTGGCAGGCATGGGAGACCTGAAGAGACGCCCAGCGCCCTCCAGCACTTGCTCTTGCACCTTCC

     
     
     CCT
     +++
601  CCTCCCGCATATCGTCTGCCTCGTTTCCAAACCCAGCCCTGTGCAAGTGCGTTAACCCAAGAGCCACGTCATGTT

             [-1]
             5.2e-05
             CCCCTGCCCCTGCCCCTGCCCCTGCCCCT
              +++ ++++++ + +++ + +   + +
751  CTGGTTGCTCCCCGCCCCTCCGCCTCCGCGCCCGCGACCATCATTCACACCAAGCCAACGCTGGTGTACTACGCA

                                                    [-1]
                                                    2.0e-05
                                                    CCCCTGCCCCTGCCCCTGCCCCTGCCCC
                                                     ++ +++++  +  + ++++    ++ +
976  CTGAGCGGCGTGAGCATGAAAGACCGAGGCATCTTGCAAAGCTCCACTCCATGCCCGAGTTCATGCCAAATCCGC

     
     
     T
     
1051 CGCCGTGAGCTTGGGCACGCCCATGGCTCGTCGACTCGCTCGTTGGGCCCAAATCCGTCCCCACCAGTCGCGGTT


Cre03.g165186.v5.5
  PromoterCoords:3153907 - 3155406 Strand:+ GeneCoords:3155407 - 3157577 
  Trimmed if gene in upstream region
  LENGTH = 1500  COMBINED P-VALUE = 1.44e-09  E-VALUE =  2.5e-05
  DIAGRAM: 541-[-1]-477-[+1]-19-[+1]-1-[+1]-346

                     [-1]
                     6.8e-05
                     CCCCTGCCCCTGCCCCTGCCCCTGCCCCT
                     +++ ++    +++ + +++ + ++ +++
526  GCCACATGGACTCGAACCCATGTAAATGCTCATGCTCATGACCCGCGACGAGGCGGGAATGAACTCAGGAACGCC

                                                                             [+1
                                                                             4.9
                                                                             AGG
                                                                             +++
976  TTGTGAACCTCGCAGGGGTTGGGTAGATATGACAGTTCACAGGAACTTGATGCAGCCTGGGATGGGCGTGACAGG

     ]                                            [+1]
     e-13                                         5.3e-12
     GGCAGGGGCAGGGGCAGGGGCAGGGG                   AGGGGCAGGGGCAGGGGCAGGGGCAGGGG
     +++++++ +++++++++++ ++++++                   +++++ ++++ ++++++++ ++ ++++++
1051 GGCAGGGCCAGGGGCAGGGCCAGGGGCAGGGCCAGGGGCAGGGCCAGGGGAAGGGCCAGGGGCAAGGCCAGGGGC

     [+1]
     1.4e-09
     AGGGGCAGGGGCAGGGGCAGGGGCAGGGG
     + ++ ++++++++ ++ +++++++++++
1126 AAGGCCAGGGGCAAGGTCAGGGGCAGGGCGTCGCACTTAACTCGGGATACCGTCGAGGGGCAGCCGAATAAGGCT


Cre04.g226800.v5.5
  PromoterCoords:3280789 - 3282288 Strand:+ GeneCoords:3282289 - 3283560 
  Trimmed if gene in upstream region
  LENGTH = 1500  COMBINED P-VALUE = 1.44e-09  E-VALUE =  2.5e-05
  DIAGRAM: 280-[+1]-285-[+1]-156-[+1]-140-[+1]-159-[+1]-19-[+1]-7-[+1]-7-[+1]-215

                                                            [+1]
                                                            2.3e-05
                                                            AGGGGCAGGGGCAGGGGCAG
                                                            ++ +++++++  ++ +   +
226  AAAGTCCCTTAGGGCGCAGCTAATTCCCATGCCCAACAAATGGCAAACAATTGGCAGAGGCAGGGCAAGAGTGCG

     
     
     GGGCAGGGG
      +++ ++
301  CGGCTGGTCTAACGCCGGAGTTACTGTACCGAGTTACTGTACCGAGTTACTGTACCGAGTTACTGTACCGACGAG

                                                                          [+1]
                                                                          9.6e-0
                                                                          AGGGGC
                                                                            +++
526  TGAACCTCGCAGGGGTTGGGTAGATATGACAGTTCACAGGAACGTGATGCAGCCCCGCAGGCTGTTTGGGTGGGG

     
     5
     AGGGGCAGGGGCAGGGGCAGGGG
       ++    +++  +++++ ++ +
601  GTGGAGGCGGGTTGGGGCCGGAGGTCGGGAAATCGAGTTCTGAGGTAGGCACACCGGCGCACAGGTCTCGCCAAG

                                  [+1]
                                  6.2e-05
                                  AGGGGCAGGGGCAGGGGCAGGGGCAGGGG
                                   + ++++++    ++     ++ + ++
751  GCAGCCCGGCAGGCTGTTTGGGTGGGGGTGGAGGCAGGTTGGGGCCGGAGGTCGGGAAATCGAGTTCTGAGGTAT

                                                     [+1]
                                                     9.6e-05
                                                     AGGGGCAGGGGCAGGGGCAGGGGCAGG
                                                       +++   ++    +++  +++++ ++
901  AGATATGACAGTTCAAAGGAACGTGATGCAGCCCGGCAGGCTGTTTGGGTGGGGGTGGAGGCGGGTTGGGGCCGG

     
     
     GG
      +
976  AGGTCGGGAAATCGAGTTCTGAGGTAGGCACACCGGCGCACAGGTCTCGCCAAGCCAAGCACGCTCCCGCTTCCA

                [+1]                                            [+1]
                4.9e-13                                         5.3e-12
                AGGGGCAGGGGCAGGGGCAGGGGCAGGGG                   AGGGGCAGGGGCAGGG
                ++++++++++ +++++++++++ ++++++                   +++++ ++++ +++++
1126 GGGGCAGGTTCAGGGGCAGGGCCAGGGGCAGGGCCAGGGGCAGGGCCAGGGGCAGGGCGAGGGGAAGGGCCAGGG

                         [+1]                                [+1]
                         7.6e-11                             7.6e-11
     GCAGGGGCAGGGG       AGGGGCAGGGGCAGGGGCAGGGGCAGGGG       AGGGGCAGGGGCAGGGGCA
     +++ ++ ++++++       +++++++ ++ ++++++++ ++ ++++++       +++++++ ++ ++++++++
1201 GCAAGGCCAGGGGCAAGGCCAGGGGCAAGGCCAGGGGCAAGGCCAGGGGCAAGGCCAGGGGCAAGGTCAGGGGCA

     
     
     GGGGCAGGGG
      ++ ++++++
1276 AGGTCAGGGGCAGGGCGTCGCACTTAACTCGGGATACCGACGAGGGGCAGCCGGATTAGACTAAACCCGTTATGA


Cre04.g226811.v5.5
  PromoterCoords:3280789 - 3282288 Strand:+ GeneCoords:3282289 - 3285568 
  Trimmed if gene in upstream region
  LENGTH = 1500  COMBINED P-VALUE = 1.44e-09  E-VALUE =  2.5e-05
  DIAGRAM: 280-[+1]-285-[+1]-156-[+1]-140-[+1]-159-[+1]-19-[+1]-7-[+1]-7-[+1]-215

                                                            [+1]
                                                            2.3e-05
                                                            AGGGGCAGGGGCAGGGGCAG
                                                            ++ +++++++  ++ +   +
226  AAAGTCCCTTAGGGCGCAGCTAATTCCCATGCCCAACAAATGGCAAACAATTGGCAGAGGCAGGGCAAGAGTGCG

     
     
     GGGCAGGGG
      +++ ++
301  CGGCTGGTCTAACGCCGGAGTTACTGTACCGAGTTACTGTACCGAGTTACTGTACCGAGTTACTGTACCGACGAG

                                                                          [+1]
                                                                          9.6e-0
                                                                          AGGGGC
                                                                            +++
526  TGAACCTCGCAGGGGTTGGGTAGATATGACAGTTCACAGGAACGTGATGCAGCCCCGCAGGCTGTTTGGGTGGGG

     
     5
     AGGGGCAGGGGCAGGGGCAGGGG
       ++    +++  +++++ ++ +
601  GTGGAGGCGGGTTGGGGCCGGAGGTCGGGAAATCGAGTTCTGAGGTAGGCACACCGGCGCACAGGTCTCGCCAAG

                                  [+1]
                                  6.2e-05
                                  AGGGGCAGGGGCAGGGGCAGGGGCAGGGG
                                   + ++++++    ++     ++ + ++
751  GCAGCCCGGCAGGCTGTTTGGGTGGGGGTGGAGGCAGGTTGGGGCCGGAGGTCGGGAAATCGAGTTCTGAGGTAT

                                                     [+1]
                                                     9.6e-05
                                                     AGGGGCAGGGGCAGGGGCAGGGGCAGG
                                                       +++   ++    +++  +++++ ++
901  AGATATGACAGTTCAAAGGAACGTGATGCAGCCCGGCAGGCTGTTTGGGTGGGGGTGGAGGCGGGTTGGGGCCGG

     
     
     GG
      +
976  AGGTCGGGAAATCGAGTTCTGAGGTAGGCACACCGGCGCACAGGTCTCGCCAAGCCAAGCACGCTCCCGCTTCCA

                [+1]                                            [+1]
                4.9e-13                                         5.3e-12
                AGGGGCAGGGGCAGGGGCAGGGGCAGGGG                   AGGGGCAGGGGCAGGG
                ++++++++++ +++++++++++ ++++++                   +++++ ++++ +++++
1126 GGGGCAGGTTCAGGGGCAGGGCCAGGGGCAGGGCCAGGGGCAGGGCCAGGGGCAGGGCGAGGGGAAGGGCCAGGG

                         [+1]                                [+1]
                         7.6e-11                             7.6e-11
     GCAGGGGCAGGGG       AGGGGCAGGGGCAGGGGCAGGGGCAGGGG       AGGGGCAGGGGCAGGGGCA
     +++ ++ ++++++       +++++++ ++ ++++++++ ++ ++++++       +++++++ ++ ++++++++
1201 GCAAGGCCAGGGGCAAGGCCAGGGGCAAGGCCAGGGGCAAGGCCAGGGGCAAGGCCAGGGGCAAGGTCAGGGGCA

     
     
     GGGGCAGGGG
      ++ ++++++
1276 AGGTCAGGGGCAGGGCGTCGCACTTAACTCGGGATACCGACGAGGGGCAGCCGGATTAGACTAAACCCGTTATGA


Cre04.g226750.v5.5
  PromoterCoords:3278559 - 3280058 Strand:- GeneCoords:3274623 - 3278558 
  Trimmed if gene in upstream region
  LENGTH = 1500  COMBINED P-VALUE = 1.44e-09  E-VALUE =  2.5e-05
  DIAGRAM: 15-[+1]-1-[+1]-161-[+1]-19-[+1]-7-[+1]-575-[+1]-548

                    [+1]                          [+1]
                    2.8e-11                       1.8e-10
                    AGGGGCAGGGGCAGGGGCAGGGGCAGGGG AGGGGCAGGGGCAGGGGCAGGGGCAGGGG
                    ++++ +++++ +++++++++++ ++++++  +++ ++++++++ ++ +++++++++++
1    TCAGATGGGCGTCACAGGGTCAGGGCCAGGGGCAGGGCCAGGGGAGGGGCCAGGGGCAAGGTCAGGGGCAGGGCG

               [+1]                                            [+1]
               4.9e-13                                         5.3e-12
               AGGGGCAGGGGCAGGGGCAGGGGCAGGGG                   AGGGGCAGGGGCAGGGG
               ++++++++++ +++++++++++ ++++++                   +++++ ++++ ++++++
226  GGGCAGGTTCAGGGGCAGGGCCAGGGGCAGGGCCAGGGGCAGGGCCAGGGGCAGGGCGAGGGGAAGGGCCAGGGG

                        [+1]
                        7.6e-11
     CAGGGGCAGGGG       AGGGGCAGGGGCAGGGGCAGGGGCAGGGG
     ++ ++ ++++++       +++++++ ++ ++++++++ ++ ++++++
301  CAAGGCCAGGGGCAAGGCCAGGGGCAAGGCCAGGGGCAAGGTCAGGGGCAGGGCGTCGCACTTAACTCGGGATAC

                            [+1]
                            1.4e-07
                            AGGGGCAGGGGCAGGGGCAGGGGCAGGGG
                             ++ +++++++ + +++++++  ++ + +
901  CGGCTTGCCGGCACCAACTCGGAGGGCGCAGGGGAACGGGCAGGTCCATGCGCTCTTCGTGCACATAGGTGCGCC


Cre17.g731591.v5.5
  PromoterCoords:4396950 - 4398449 Strand:- GeneCoords:4395387 - 4396949 
  Trimmed if gene in upstream region
  LENGTH = 1500  COMBINED P-VALUE = 4.54e-09  E-VALUE =    8e-05
  DIAGRAM: 135-[-1]-6-[-1]-11-[-1]-565-[+1]-115-[-1]-44-[-1]-66-[-1]-158-[+1]-83-[+1]-56

                                                                 [-1]
                                                                 5.3e-06
                                                                 CCCCTGCCCCTGCCC
                                                                 +++  + ++ + ++
76   TGGATGTTCGTGAAGGGCATGAGGGAGCACGCGCCCGGCCACATGAGGCACGGGTTCACGCCCGCGTCCATTCCG

                         [-1]                                    [-1]
                         5.0e-05                                 6.1e-06
     CTGCCCCTGCCCCT      CCCCTGCCCCTGCCCCTGCCCCTGCCCCT           CCCCTGCCCCTGCCC
     + ++++  ++++ +       + + ++ +++ + +     +++   ++            +++  +++ + +++
151  CCGCCCGCGCCCATACCATATCGCAGCTCCTCCTCTGCTACCTCTGCCGGCACGCCCCGCCCCGCGCCGCGGCCG

     
     
     CTGCCCCTGCCCCT
     + +++ + +++ +
226  CCGCCGCCGCCGCCGCCACCACTTGGCATCGCCACCGCAGAGTCGGGTCATCAGAGGCTGAGTCGGTTGCAGAGG

                                                           [+1]
                                                           1.8e-05
                                                           AGGGGCAGGGGCAGGGGCAGG
                                                           +++ + ++  +  ++ + +++
751  CCTTCGCTAATGCACCTCTGCTGCTCGGCGGGCCCGGACGTGAAGATGGCAGGGAGGTGGAGATGGCGGCGGAGG

     
     
     GGCAGGGG
      +  + +
826  TGGGGAGCGCGCCATGGCGCATTGGTACCGCTGTGCCGGCTGAGGTTGCGGCCGGGGCCCCAGCGCGGTGTTGTG

                                                     [-1]
                                                     6.7e-05
                                                     CCCCTGCCCCTGCCCCTGCCCCTGCCC
                                                      +   +++     +++ ++  ++  ++
901  CCGCGGTGTGGTTAAGACGTGGGCGTGAGCACAGCGGAAGTTAACGCGTCTGCGCCATCCACCCGGCGACTTGCC

                                                   [-1]
                                                   1.5e-12
     CT                                            CCCCTGCCCCTGCCCCTGCCCCTGCCCCT
      +                                            +++++++++   +++++++++++++++++
976  GTACCCATGTCGCTTCCGTGCCATTGTCATTCGGCAAACACCGCTGCCCCTGCCCAGCCCCCTGCCCCTGCCCCT

                                                                       [-1]
                                                                       7.9e-07
                                                                       CCCCTGCCC
                                                                       ++++ ++
1051 GCCCAGCCCCACGCGGCCCTATCATCTGCTTCACCACCCTTACCCCGATGGCCCCGCCGGCAGCAGCCCCCGCAG

     
     
     CTGCCCCTGCCCCTGCCCCT
     + +++++ ++  ++  +++
1126 CAGCCCCAGCAGCTAGCCCCCCGCTGCGCATTGACGCACCTCGAAGCTGCGCGCCCGGGCCGCCGCCATGTCTGC

                                 [+1]
                                 1.9e-05
                                 AGGGGCAGGGGCAGGGGCAGGGGCAGGGG
                                  +++++++ +   +  ++++ ++ + +++
1276 GCCGGCCTGTGGCAGGCCACGGTGTCAGGGGGGCAGCGCGGGTTGCAGCGGTACGGGCCGGATGCTGCGAGTGTT

                                                                      [+1]
                                                                      3.3e-05
                                                                      AGGGGCAGGG
                                                                       +++ + + +
1351 GCGAGTGGAGGGGGGTCTGGTGGGCAGGGTACAGAGGGGGTAGTTTTCCCCAATCCCAAAAACCAGGGGCCGGCG

     
     
     GCAGGGGCAGGGGCAGGGG
     +   + + + ++ ++  +
1426 GGCAGAGGAAGGTCACAGTCCGTGGATGGATGACGCCGCATAGCTGATGCGAGCTCGCCGCGTAACAATATGTAC


Cre16.g673650.v5.5
  PromoterCoords:6409557 - 6411056 Strand:+ GeneCoords:6411057 - 6413437 
  Trimmed if gene in upstream region
  LENGTH = 1233  COMBINED P-VALUE = 1.29e-08  E-VALUE =  0.00023
  DIAGRAM: 43-[-1]-105-[-1]-513-[+1]-22-[+1]-105-[+1]-11-[+1]-16-[+1]-6-[+1]-180

                                                [-1]
                                                4.5e-05
                                                CCCCTGCCCCTGCCCCTGCCCCTGCCCCT
                                                + + + ++++  ++    + ++   +++
1    GGTGGCATGCTACGTGCCTGCGTCCCCCGCGGGTGCAATGGGACACGTCCCCCACCCGGCCCACCCCGCCCGCCC

                                [-1]
                                1.1e-05
                                CCCCTGCCCCTGCCCCTGCCCCTGCCCCT
                                + +  + + +  ++   + + ++ ++++
151  CGCCATCACCCCAGCCGGGGGCCGGCCCACGCGACACATCCTTGGACACTTCCCCCTTGTTGGATGCACGCCATG

                                                 [+1]
                                                 5.3e-12
                                                 AGGGGCAGGGGCAGGGGCAGGGGCAGGGG
                                                 +++++ +++++ +++++ +++++ +++++
676  GACAGCGAGAGGCGCGAAATATTATGGTTGCGGGGGTTGCGGGGAGGGGGAGGGGGAGGGGGAGGGGGAGGGGGA

                         [+1]
                         2.2e-11
                         AGGGGCAGGGGCAGGGGCAGGGGCAGGGG
                          ++++ +++++ +++++ +++++ +++++
751  GGGGGGAGGGGGAGGGGGGAGGGGGGAGGGGGAGGGGGAGGGGGAGGGGGANNNNNNNNNNNNNNNNNNNNNNNN

         [+1]                                    [+1]
         6.1e-11                                 3.1e-07
         AGGGGCAGGGGCAGGGGCAGGGGCAGGGG           AGGGGCAGGGGCAGGGGCAGGGGCAGGGG
         +++++ +++++ +++++ +++++  +++             ++ +  + ++   +++ ++++++ +++
901  NGGGAGGGGGAGGGGGAGGGGGAGGGGAGGGGAGGGGAGGGGAGGGGAGGGGAGGGGAGGGGAGGGGCGGGGCGG

                   [+1]                               [+1]
                   1.6e-06                            1.6e-06
                   AGGGGCAGGGGCAGGGGCAGGGGCAGGGG      AGGGGCAGGGGCAGGGGCAGGGGCAG
                    ++ +  + ++   +++ ++++++ +++        ++ +  + ++   +++ ++++++ +
976  GGCGGGGCGGGGCGGGGCGGGGCGGGGAGGGGAGGGGCGGGGCGGGGCGGGGCGGGGCGGGGAGGGGAGGGGCGG

     
     
     GGG
     ++
1051 GGCGGGGCGGACAAATAGGTCAGCAAATGGATGAACATGACCGCAAATTGATAATCATACCTGGCTTGCAAGCTC


Cre01.g042750.v5.5
  PromoterCoords:6029556 - 6031055 Strand:+ GeneCoords:6031056 - 6036984 
  Trimmed if gene in upstream region
  LENGTH = 1500  COMBINED P-VALUE = 1.72e-08  E-VALUE =   0.0003
  DIAGRAM: 171-[+1]-865-[+1]-111-[-1]-266

                          [+1]
                          6.2e-05
                          AGGGGCAGGGGCAGGGGCAGGGGCAGGGG
                             ++ + + ++ +++  +++ ++++
151  TATGACCATCTTTGGAAGACTGCAGGAATGTGCTGGGCTAGGTGCAGCCAGGAAGGGATGGCTTGAGATAGGACC

                    [+1]
                    5.4e-05
                    AGGGGCAGGGGCAGGGGCAGGGGCAGGGG
                     +++++++  ++ +   + ++ +++ +
1051 TGACACCACCAGGTCGGGGGCAGCCGCCGCCACTGGCGCACGTCAATGTGCCCATGGACGATTGCTTCTGGCTGG

          [-1]
          5.8e-12
          CCCCTGCCCCTGCCCCTGCCCCTGCCCCT
             ++++++++ +++  ++++++ + ++
1201 TGCCCTTTCTGCCCCTCCCCAGGCCCCTCCTCCCACGTCCCACGGTCTGGTGGGCAGCTGCAGGTGGGCCCCCAA


Cre12.g558300.v5.5
  PromoterCoords:7234895 - 7236394 Strand:- GeneCoords:7230139 - 7234894 
  Trimmed if gene in upstream region
  LENGTH = 1224  COMBINED P-VALUE = 3.58e-08  E-VALUE =  0.00063
  DIAGRAM: 319-[-1]-438-[+1]-106-[+1]-274

                        [-1]
                        1.5e-11
                        CCCCTGCCCCTGCCCCTGCCCCTGCCCCT
                        + ++ + +++++++++++++++++ +++
301  GCGGCGCTGCGCCCTCCTCCTCCAGGCCCTGCCCCTGCCCCTGTCCCATCGCACCCGAAACCCACGACCCATGGA

                                         [+1]
                                         1.4e-05
                                         AGGGGCAGGGGCAGGGGCAGGGGCAGGGG
                                           +++  + +++++  ++++ +++ +
751  ACCCCAGGTGACATGCCGTCCGGCTTAAGTCCGTCGGCGGGGGGAGGCAGCAGCAGCGGCCGATAGCCCCCACAC

                          [+1]
                          2.2e-05
                          AGGGGCAGGGGCAGGGGCAGGGGCAGGGG
                           + +++    + + + +  +++++ + ++
901  AGCCGCTCCGTGCGGGCGGGGCGCGGCGCCTGGACGAGGGGGGGCTGAGGACCCTGGTTAACCCGAATAGGAGAA


Cre06.g278163.v5.5
  PromoterCoords:3789892 - 3791391 Strand:+ GeneCoords:3791392 - 3795573 
  Trimmed if gene in upstream region
  LENGTH = 1500  COMBINED P-VALUE = 3.77e-08  E-VALUE =  0.00066
  DIAGRAM: 1284-[-1]-187

              [-1]
              1.3e-11
              CCCCTGCCCCTGCCCCTGCCCCTGCCCCT
              + ++ ++ ++  +++  +++ +++ + ++
1276 TCGTGCGTACACCCGCACCACCCCTCGCCACTGTCTCTCACACCTAGACGCACCTCGTATAGCGGGCATCATAGA


Cre03.g177700.v5.5
  PromoterCoords:4691535 - 4693034 Strand:+ GeneCoords:4693035 - 4696776 
  Trimmed if gene in upstream region
  LENGTH = 722  COMBINED P-VALUE = 5.04e-08  E-VALUE =  0.00089
  DIAGRAM: 146-[-1]-53-[-1]-53-[+1]-383

                                                                            [-1]
                                                                            3.6e
                                                                            CCCC
                                                                            + ++
76   TAAGCGGAACCGGTTTTCTTGGCGAGAGGAGGGCGCCAGCAGCATCAAAACACGGCGCACACGGTAACGCACACC

     
     -05
     TGCCCCTGCCCCTGCCCCTGCCCCT
       + +  +++   +  ++  ++++
151  CACACTCGCCGTCGAGCCCTCCCCCGTAGCCTGCCAGCCAACCCCACCCAATTTCCCAAGTTGGACAGGTCACAT

        [-1]
        3.3e-05
        CCCCTGCCCCTGCCCCTGCCCCTGCCCCT
        ++  ++  + + +++ ++  + ++  +++
226  GCGCCAGTGGACGTTCCCATGTGCGTGGTCCTTTGAGGACAACACCGCGTGAGCAAAACATTTGGCGCGCTAGAC

               [+1]
               3.6e-11
               AGGGGCAGGGGCAGGGGCAGGGGCAGGGG
               +++ +++++ ++++ ++++ +++++ + +
301  GCTCTGACAAAGGAGCAGGAGCAGTGGCAAGGGCACGAGCACACGGTATACGATGCAACGGATATGGCGCTCGGT


Cre13.g564400.v5.5
  PromoterCoords:356010 - 357509 Strand:- GeneCoords:351380 - 356009 Trimmed if 
  gene in upstream region
  LENGTH = 1500  COMBINED P-VALUE = 1.15e-07  E-VALUE =    0.002
  DIAGRAM: 329-[-1]-1-[-1]-19-[-1]-1064

                                  [-1]                          [-1]
                                  3.9e-10                       3.9e-10
                                  CCCCTGCCCCTGCCCCTGCCCCTGCCCCT CCCCTGCCCCTGCCCC
                                  ++++ +++++ +++++ +++++ +++++  ++++ +++++ +++++
301  NNNNNNNNNNNNNNNNNNNNNGGCCCCGGCCCCAGCCCCAGCCCCAGCCCCAGCCCCAGCCCCAGCCCCAGCCCC

                                     [-1]
                                     3.9e-11
     TGCCCCTGCCCCT                   CCCCTGCCCCTGCCCCTGCCCCTGCCCCT
      +++++ +++++                    ++++ +++++ +++++ +++++ +++++
376  AGCCCCAGCCCCAGCCCCAGCCCCAGCCCCAGCCCCAGCCCCAGCCCCGGCCCCAGCCCCAGGCCAGCCWWWWWW


Cre06.g310200.v5.5
  PromoterCoords:8808337 - 8809836 Strand:+ GeneCoords:8809837 - 8812473 
  Trimmed if gene in upstream region
  LENGTH = 1500  COMBINED P-VALUE = 1.55e-07  E-VALUE =   0.0027
  DIAGRAM: 329-[-1]-516-[-1]-280-[+1]-100-[-1]-1-[-1]-19-[-1]-1-[-1]-51

                                  [-1]
                                  8.1e-05
                                  CCCCTGCCCCTGCCCCTGCCCCTGCCCCT
                                  +  ++++ + +++ +    + +  + +++
301  CCCTCGTGTGCCCGCCGGGCCTGGTGCCTCAGCTGCTCGTGCTCGGTGCACACCACCTTGTAACCACACACAACA

                                                      [-1]
                                                      7.9e-05
                                                      CCCCTGCCCCTGCCCCTGCCCCTGCC
                                                       +  ++++  +  ++   +  ++
826  GTCTCTGGCGTTGAGCTTGCTCGCGTTGCAGGTTGCGTGACGGTGTCGCGCTGTGCCTTTCGCCTCCCTTCTCTT

     
     
     CCT
      ++
901  TCTCCTTACCATTCGCTGTGAACAGAACCTCACGCGCAGCTCTTCATGGTGTGTGGTTACAAAATGGTGCGTAAA

                                                               [+1]
                                                               9.3e-06
                                                               AGGGGCAGGGGCAGGGG
                                                                +  +++   ++++  +
1126 ATCTCTTCGGTCTGACTGTCAGCTCGTGTGACAGGGTGGGGCCTCTGACGGCGTCAATTGCAGCATTAGCAGCAG

     
     
     CAGGGGCAGGGG
      ++ +++ ++ +
1201 GAGCGGCTGGTGGCTGCCGCTGTTGCTGTTGCCGCATCGCCGAGCATCGCCGAGCATCGCCGGAGTGCTGCTCTG

                                          [-1]                          [-1]
                                          5.3e-11                       5.3e-11
                                          CCCCTGCCCCTGCCCCTGCCCCTGCCCCT CCCCTGCC
                                          ++++ +++++ +++++ +++++ +++++  ++++ +++
1276 CTGGGCACTTTCGCCTTTGTGTCCGCTGCGCAATGCGCCCCCGCCCCCGCCCCCGCCCCCGCCCCCGCCCCCGCC

                                             [-1]                          [-1]
                                             5.3e-11                       5.1e-
     CCTGCCCCTGCCCCTGCCCCT                   CCCCTGCCCCTGCCCCTGCCCCTGCCCCT CCCCT
     ++ +++++ +++++ +++++                    ++++ +++++ +++++ +++++ +++++  ++++
1351 CCCGCCCCCGCCCCCGCCCCCGCCCCCGCCCCCGCCCCCACCCCCGCCCCCGCCCCCGCCCCCGCCCCCGCCCCC

     
     10
     GCCCCTGCCCCTGCCCCTGCCCCT
     +++++ +++++ +++++ +++++
1426 GCCCCCGCCCCCGCCCCCGCCCCGCTCTTTTATTGTTCAGCCAGGGGTTCTGCCTAAAGCTATGCTCGTTCCCAG


Cre15.g643740.v5.5
  PromoterCoords:1702098 - 1703597 Strand:+ GeneCoords:1703598 - 1704928 
  Trimmed if gene in upstream region
  LENGTH = 68  COMBINED P-VALUE = 1.59e-07  E-VALUE =   0.0028
  DIAGRAM: 8-[+1]-31

             [+1]
             2.0e-09
             AGGGGCAGGGGCAGGGGCAGGGGCAGGGG
              +++++ ++++++++++   +++++  ++
1    GGCGGGGCGGGGGCGGGGGCAGGGGGCAGGGCACTGGCGTGGTGGTTGAACACGTGCCCTGCCTCCGC


Cre06.g266150.v5.5
  PromoterCoords:2211352 - 2212851 Strand:- GeneCoords:2208375 - 2211351 
  Trimmed if gene in upstream region
  LENGTH = 1500  COMBINED P-VALUE = 1.68e-07  E-VALUE =   0.0029
  DIAGRAM: 252-[-1]-125-[-1]-382-[+1]-654

                                [-1]
                                3.0e-05
                                CCCCTGCCCCTGCCCCTGCCCCTGCCCCT
                                 ++++ ++ + +++ ++++  + + ++
226  ACCATACCACCGGGTCCAGCGGGCGTGGCCCTACCGCAGCCGCTGCAACCGGCCACCCCCGCCGCCATCAGCAAC

                                    [-1]
                                    3.3e-05
                                    CCCCTGCCCCTGCCCCTGCCCCTGCCCCT
                                    + + + ++ +  + + +++  ++ ++ ++
376  ACCGGGTATCACCGTAGCACCTTCAATTGGCCGCGTCCCGCACCGCTTGCGGCTCCCACTGCATGTTCACTGCCC

                                                                        [+1]
                                                                        5.7e-11
                                                                        AGGGGCAG
                                                                        + ++++ +
751  GGCCAGGTGCCAGGAACACGAATAATTCCAGGGGTGCTGGATCGCGAGCATCAGTGTTCCGGGGATGAAGGGCTG

     
     
     GGGCAGGGGCAGGGGCAGGGG
     +++++ +++ +++++++  ++
826  GGGCACGGGGAGGGGCACAGGCACGTTATTAGCCTTCACTGCACGCACACGAACATGCGCAACAACTGGAAATGC


Cre16.g685451.v5.5
  PromoterCoords:18956 - 20455 Strand:- GeneCoords:13428 - 18955 Trimmed if 
  gene in upstream region
  LENGTH = 1500  COMBINED P-VALUE = 2.39e-07  E-VALUE =   0.0042
  DIAGRAM: 1044-[+1]-14-[+1]-91-[-1]-8-[-1]-9-[-1]-67-[-1]-93

                                                                          [+1]
                                                                          8.1e-1
                                                                          AGGGGC
                                                                            ++++
976  ATGAGGCGGGTCTTTGCCGCAGCGTTCAGGCAGGGGCAGATGCAGGTTTGGGCTGGGGCAGGTGCAGGTTTGGGC

                                          [+1]
     1                                    1.1e-05
     AGGGGCAGGGGCAGGGGCAGGGG              AGGGGCAGGGGCAGGGGCAGGGGCAGGGG
     +++++++++++++++++++++                 +  +    ++  ++++++++ +++++
1051 AGGGGCAGGGGCAGGGGCAGGTTTGGGCGGGGGCAGGTGCAGGTTTGGGCGGGGCAGGTGCAGGTTCATTACATA

            [-1]                                 [-1]
            5.0e-06                              1.8e-05
            CCCCTGCCCCTGCCCCTGCCCCTGCCCCT        CCCCTGCCCCTGCCCCTGCCCCTGCCCCT
            +++  ++++ + ++    +++    +++         ++     ++ ++++    + ++++++  +
1201 AAACCCTCCCGAGCCCTTCCCTTCCCCCAGTACCCCTGAAAACCCCTGACACCTTGCCTTGTCGCCTGCCTGTGC

            [-1]
            3.2e-05
            CCCCTGCCCCTGCCCCTGCCCCTGCCCCT
            +      +++  + +  +++++++++
1276 TTGCTGGCTTGCTGCCCCACTCTCGCCCCTGCCTAAGCATCCCTGCATCTGGGTGCCCCTATGTGTGCGGGGTGA

                                 [-1]
                                 4.5e-05
                                 CCCCTGCCCCTGCCCCTGCCCCTGCCCCT
                                 + + ++ +++     ++++++   +++ +
1351 CCATGCTGGCAATGACTGTCGAGAGCCGCACGTGGCCCAAATGCTGCCCACTCCCATGCTCTTCCACTAACCGCC


Cre02.g099550.v5.5
  PromoterCoords:4379251 - 4380750 Strand:- GeneCoords:4369042 - 4379250 
  Trimmed if gene in upstream region
  LENGTH = 534  COMBINED P-VALUE = 3.07e-07  E-VALUE =   0.0054
  DIAGRAM: 207-[+1]-1-[+1]-1-[+1]-238

                                                              [+1]
                                                              3.0e-10
                                                              AGGGGCAGGGGCAGGGGC
                                                              ++ +++ + +++ +++++
151  GGTTCAGGCATCAGAGTCAGGCTCAGGGTTCAGGCATCAGAGTCAGGTTCAGGTTCAAGAGGCGGCGGCGGGGGC

                 [+1]                          [+1]
                 1.0e-06                       2.8e-06
     AGGGGCAGGGG AGGGGCAGGGGCAGGGGCAGGGGCAGGGG AGGGGCAGGGGCAGGGGCAGGGGCAGGGG
     ++ ++++++++ +  +++++ ++  + +++ +++++++ ++ +  ++  +  ++ +++++ +++++ ++++
226  AGAGGCAGGGGCACAGGCAGCGGGGGCGGCGGGGGCAGCGGGAACGGGGGCAGCGGGGGCGGGGGCGGGGGCCTG


Cre01.g046950.v5.5
  PromoterCoords:6566326 - 6567825 Strand:+ GeneCoords:6567826 - 6569307 
  Trimmed if gene in upstream region
  LENGTH = 1500  COMBINED P-VALUE = 3.75e-07  E-VALUE =   0.0066
  DIAGRAM: 77-[-1]-183-[+1]-164-[+1]-180-[-1]-68-[+1]-30-[+1]-197-[-1]-43-[-1]-18-[-1]-279

       [-1]
       4.5e-05
       CCCCTGCCCCTGCCCCTGCCCCTGCCCCT
       + ++ +++++  +   ++++ + ++   +
76   CCCACCCGCCCCCCCTGGTGCCGCCGCGGATTAATGTGGTGGCACCCGTGGGCGCTGCGGCGTGCGTGGTTGTCT

                                                                     [+1]
                                                                     3.2e-05
                                                                     AGGGGCAGGGG
                                                                      + ++ +++ +
226  CTCAACACGGGCGGGCTGGGGCGGGCACGGCGGACTTGGTGGGGTTATCGGGAGCTGCGAGGCCGGAGGTAGGAG

     
     
     CAGGGGCAGGGGCAGGGG
        +   ++++ ++ +
301  GCCGCTGAGGGCCACGAATGAGTTGCTAGGCCGCTTGAGGCATGAGTGGAGGCTATTGTCGGTTTGAGAGATTGG

                                     [+1]
                                     3.2e-05
                                     AGGGGCAGGGGCAGGGGCAGGGGCAGGGG
                                      ++ +  + +++ ++  + +++   ++ +
451  GGTGGTGTGTGCACGGGGGCCCGCGCGTATATGGGAGGTGCGGCGGGCACTGGGTGGGGTGGAACAAAGCATGAG

                     [-1]
                     1.0e-06
                     CCCCTGCCCCTGCCCCTGCCCCTGCCCCT
                     + ++  + + ++++   +++++ +++++
676  TACACGCACACACACACACCCACTCATGCCGACGCCCCCGCCCCCACCTTGACTCGCTCCATGGCGTCGCACTCG

                                           [+1]
                                           4.8e-05
                                           AGGGGCAGGGGCAGGGGCAGGGGCAGGGG
                                            + ++  ++++ ++ ++ + + +  ++ +
751  TCAAAGTTCTTGCCGTACAGCTTCTGTGGCACGTGTGTGGTGGGTGGGGTAGCGGAAAGCGGGGGAGGGTTATGT

                           [+1]
                           1.3e-10
                           AGGGGCAGGGGCAGGGGCAGGGGCAGGGG
                             +++ +++++++ +++  ++++++ +++
826  GCCCTATCCCGAGCGCTGGGGCGAGGGTAGGGGCAAGGGGTGGGGCACGGGCGGGAGCGGACGCGGGTGGCGGGC

                            [-1]
                            1.4e-05
                            CCCCTGCCCCTGCCCCTGCCCCTGCCCCT
                            + ++ ++  + ++ ++ +++ + ++  +
1051 GTCACCGTCACCGTCATCACACGCGCCCGCAACCGCTCCCGCCGCCGCGTCCGGCGCTAAGCCCGCTCTCGGAGC

                         [-1]                                           [-1]
                         2.3e-05                                        2.5e-06
                         CCCCTGCCCCTGCCCCTGCCCCTGCCCCT                  CCCCTGCC
                         + ++ +++ + ++++ ++   ++ ++ +                   ++ ++ ++
1126 CGCGCCCAGCACACGGCGCCCGCCAGCCGCCGCCCTTGTGGCTCCCTCATGGATCCCGCAGCCTCCCCCGCTACC

     
     
     CCTGCCCCTGCCCCTGCCCCT
     ++ ++ ++ +++++ +  ++
1201 CCAGCGCCCGCCCCGGGGCCCCCCCGGCACCACTCGCCTGGGCCATCTCGTTGCGCTCCTGTTCGGAGGCCGGCA


Cre07.g347980.v5.5
  PromoterCoords:5134686 - 5136185 Strand:- GeneCoords:5118973 - 5134685 
  Trimmed if gene in upstream region
  LENGTH = 230  COMBINED P-VALUE = 3.99e-07  E-VALUE =    0.007
  DIAGRAM: 71-[-1]-19-[+1]-82

                                                                            [-1]
                                                                            9.9e
                                                                            CCCC
                                                                            ++++
1    ACATATGCGAGTATACCAACTTTGCCTAAGTAAGCTGCTTATTACAAAAAACGATTTGGTCGCAAGCGGATCCCC

                                                 [+1]
     -10                                         4.3e-08
     TGCCCCTGCCCCTGCCCCTGCCCCT                   AGGGGCAGGGGCAGGGGCAGGGGCAGGGG
      ++++  ++++++ ++++  +++++                    ++++  ++++   ++++ +++++  ++
76   CGCCCTCGCCCCTCCCCCCCCCCCTGTCAGGTCTCATTTCCCGGGGGGGGGGGGGGGCGGGCGGGGGCTCGGATT


Cre07.g348040.v5.5
  PromoterCoords:5133416 - 5134915 Strand:+ GeneCoords:5134916 - 5144117 
  Trimmed if gene in upstream region
  LENGTH = 230  COMBINED P-VALUE = 3.99e-07  E-VALUE =    0.007
  DIAGRAM: 82-[-1]-19-[+1]-71

            [-1]                                            [+1]
            4.3e-08                                         9.9e-10
            CCCCTGCCCCTGCCCCTGCCCCTGCCCCT                   AGGGGCAGGGGCAGGGGCAG
             ++  +++++ ++++   ++++  ++++                    +++++  ++++ ++++++
76   GGAGGAATCCGAGCCCCCGCCCGCCCCCCCCCCCCCCCGGGAAATGAGACCTGACAGGGGGGGGGGGAGGGGCGA

     
     
     GGGCAGGGG
     ++++ ++++
151  GGGCGGGGGATCCGCTTGCGACCAAATCGTTTTTTGTAATAAGCAGCTTACTTAGGCAAAGTTGGTATACTCGCA


Cre06.g310050.v5.5
  PromoterCoords:8791227 - 8792726 Strand:+ GeneCoords:8792727 - 8795858 
  Trimmed if gene in upstream region
  LENGTH = 138  COMBINED P-VALUE = 5.12e-07  E-VALUE =    0.009
  DIAGRAM: 34-[+1]-75

                                       [+1]
                                       2.3e-09
                                       AGGGGCAGGGGCAGGGGCAGGGGCAGGGG
                                        + ++ +++++ ++  +  ++++++ + +
1    GCCACTCCAGCCTGGGGGCAAAAGACGTCGGGCCGGAGGGAGGGGGAGAAGGTGGGGCACGAGGAAACAGATCTG


Cre17.g713150.v5.5
  PromoterCoords:2193756 - 2195255 Strand:- GeneCoords:2188239 - 2193755 
  Trimmed if gene in upstream region
  LENGTH = 1500  COMBINED P-VALUE = 5.49e-07  E-VALUE =   0.0097
  DIAGRAM: 163-[-1]-12-[-1]-845-[-1]-75-[-1]-289

                  [-1]                                     [-1]
                  1.9e-05                                  5.4e-06
                  CCCCTGCCCCTGCCCCTGCCCCTGCCCCT            CCCCTGCCCCTGCCCCTGCCC
                  +  +   ++   + +++++++ ++  ++             +++     +++ ++    +++
151  CGTGCCTTGCCTTCAACAAGCCAACCGCCTGCCCGTGTTCCACCCACCCATCCGCCCACATTCCTCCCATGACCC

     
     
     CTGCCCCT
     +++++ ++
226  CTGCCTCTGACCATGAGCACATTCACCCCAGCACCACAGAATGTGCACGCTGGTGATTTTACTCCTGCTGTACAC

                                 [-1]
                                 1.9e-10
                                 CCCCTGCCCCTGCCCCTGCCCCTGCCCCT
                                   +++ +++++++++  +++++++++ +
1051 ATGAGGCCACCGCCGCTTTCTTTCCTCCTGCCTCCCCCTGCCCACGCCCCTGCCTCCTGTCGCCTCCTGTCTCCC

                                                              [-1]
                                                              6.9e-05
                                                              CCCCTGCCCCTGCCCCTG
                                                              +  +    ++  ++++
1126 CCTGCCTCCTGTCGCCTCCTGACTCCTGTCACCTCCTGTAGCTGTCTCCTGGTGCTGCATCCTAACCCCCCCCCT

     
     
     CCCCTGCCCCT
     + ++++++  +
1201 CTCCTGCCAGTTCAACACGCTGTAATAACTCCTTCCAGCTGCATGCCGCGCGTTTCAATCCCAAACTATACATTG


Cre09.g401367.v5.5
  PromoterCoords:5681893 - 5683392 Strand:- GeneCoords:5676530 - 5681892 
  Trimmed if gene in upstream region
  LENGTH = 1478  COMBINED P-VALUE = 5.61e-07  E-VALUE =   0.0099
  DIAGRAM: 671-[+1]-435-[+1]-19-[+1]-13-[+1]-18-[+1]-177

                                                                            [+1]
                                                                            3.8e
                                                                            AGGG
                                                                             + +
601  ACTATTGTTCGTACCCCCCCCCCTGGTGTTGACCATCAATGGTGCGCATGTAAGATGTGATTTACCAGTAGTGAG

     
     -06
     GCAGGGGCAGGGGCAGGGGCAGGGG
     +++ +  + + +   ++ ++ +
676  GCACGTCCGGTGTGTGGTGCGGATATTGCACAACGTAACAAGGAGGTGGCTGCCTTATGCCGCCCGAATTATCCC

               [+1]                                            [+1]
               1.9e-10                                         1.9e-10
               AGGGGCAGGGGCAGGGGCAGGGGCAGGGG                   AGGGGCAGGGGCAGGGG
               ++ ++ ++++++++ ++ ++++++++ ++                   ++ ++ ++++++++ ++
1126 GGCTAGGGGCAGCGGGAGGGGCAGCGGGAGGGGCAGCGGGAGGGGTAGCAGGAGGGGCAGCGGGAGGGGCAGCGG

                              [+1]                                           [+1
                              1.3e-05                                        6.8
     CAGGGGCAGGGG             AGGGGCAGGGGCAGGGGCAGGGGCAGGGG                  AGG
      ++++++++ ++             ++++++++     ++  +++++++                        ++
1201 GAGGGGCAGCGGGAGGGGCAGCGGGAGGGGCAGCCATGGGCCCAGGGGCGCATAAGAGGTATGTGGCTCATGTGG

     ]
     e-05
     GGCAGGGGCAGGGGCAGGGGCAGGGG
     +  ++++ +  ++   ++       +
1276 GAAAGGGTCCAGGAGCGGTCATCAAGCAGCAACCTGCAAGTGCCACGTACCGTGCAAATGTAAACGTGCACCGAG


Cre35.g759497.v5.5
  PromoterCoords:32322 - 32450 Strand:- GeneCoords:31563 - 32321 Trimmed if 
  gene in upstream region
  LENGTH = 129  COMBINED P-VALUE = 5.72e-07  E-VALUE =     0.01
  DIAGRAM: 35-[-1]-12-[-1]-24

                                        [-1]
                                        2.8e-09
                                        CCCCTGCCCCTGCCCCTGCCCCTGCCCCT
                                              ++ + ++++  ++++++++++++
1    CCACCCCACACCCCTGCCGCCCACTGTGCATACCGTATGCACCACAGCCCTCGCCCCTGCCCCTGTGACCGCCCT

      [-1]
      7.0e-07
      CCCCTGCCCCTGCCCCTGCCCCTGCCCCT
      ++++ +++++ +++ +  + ++  ++++
76   CCCCCCGCCCCCGCCGCGCCGCCCCCCCCCCCCGCCGCCCCCACACGGCTGCAG


Cre13.g603850.v5.5
  PromoterCoords:4572225 - 4573724 Strand:- GeneCoords:4568934 - 4572224 
  Trimmed if gene in upstream region
  LENGTH = 1196  COMBINED P-VALUE = 7.10e-07  E-VALUE =    0.012
  DIAGRAM: 492-[-1]-126-[-1]-77-[-1]-27-[-1]-35-[-1]-83-[+1]-23-[+1]-78-[-1]-23

                                               [-1]
                                               3.1e-05
                                               CCCCTGCCCCTGCCCCTGCCCCTGCCCCT
                                               +    +++ + +++   +++     + +
451  GTACACCACCCCCAGACCGGTTGGGAGCTGCTGGGGCTTTTGCTTGCGCCGCAGCCGTCGCCGGCTGCTCCTCCG

                                                    [-1]
                                                    1.3e-06
                                                    CCCCTGCCCCTGCCCCTGCCCCTGCCCC
                                                     + + ++ +++ ++   +++ ++++  +
601  CGGGTGCTGCTGTACGCCCTCCCCTCCGCCTTCAACACCCGCGCCGGTCGCCGCACCTTCCAGCGCCGCTGCTGC

     
     
     T
     +
676  TCCGGCCGGCCGCGCCATCTGGCGCCAGCATCCCTTGCTGACGTGTCAGGCGGATCGCGTCTGCCGCCTCCGCGC

        [-1]                                                    [-1]
        2.8e-05                                                 3.0e-10
        CCCCTGCCCCTGCCCCTGCCCCTGCCCCT                           CCCCTGCCCCTGCCCC
        + +++   ++ +++ +++++  ++++                              ++++ +++++ + +++
751  CGGCGCCTTGGCCCGCCGCTGCCAGTGCCTGCCACCGCGCCGGGTGCCTCTGCCTAGCGCCCCAGCCCCAGACCC

                                                     [-1]
                                                     8.3e-05
     TGCCCCTGCCCCT                                   CCCCTGCCCCTGCCCCTGCCCCTGCCC
     ++++++  +++++                                   +++  +++++ ++++ +++ +  +
826  TGCCCCGACCCCTGCTTGGTTTGGTCTAGTTTGGGCTGGTACTTACAACCCTGGCCCCAGCCCTTGCGCTGGTGG

     
     
     CT
     +
901  CGGCGGCGCGGCTGGGTGTGCTGGTCAGCGGCCCTGGAGAAGGCCGCACTTGCAGCCGGTGCGAACGCCACGGCT

               [+1]                                                [+1]
               2.0e-05                                             6.3e-05
               AGGGGCAGGGGCAGGGGCAGGGGCAGGGG                       AGGGGCAGGGGCA
                 + ++ + +++ ++++  + +++ ++++                       ++  ++ ++ ++
976  ACTGCCACTTCCGAGCTGTGGCCGGGGTCGAGGCCGGGGTTCGGGCCTGCCGCTGACGCCGCAGCAGCTGGTGCC

     
     
     GGGGCAGGGGCAGGGG
       + +  + ++    +
1051 CTGCCTTGCGCTCAAGCGCCTCATCCAGTCGCAGTTCTGGGACCAGTCTAAAGCGCCGGGAGGCAGCCACGCCCC

                        [-1]
                        3.2e-06
                        CCCCTGCCCCTGCCCCTGCCCCTGCCCCT
                        ++  ++++++   +++  +++ + + +++
1126 CAGAACCCGAAGTCGACCCCCTGTGCCCCGCGCCCATCCCATACTCCTAGTAAAAGCCTCATGTGATTATG


Cre07.g348300.v5.5
  PromoterCoords:5164916 - 5166415 Strand:- GeneCoords:5159347 - 5164915 
  Trimmed if gene in upstream region
  LENGTH = 533  COMBINED P-VALUE = 7.38e-07  E-VALUE =    0.013
  DIAGRAM: 85-[+1]-16-[+1]-40-[+1]-1-[+1]-4-[+1]-242

               [+1]                                         [+1]
               4.9e-05                                      1.2e-06
               AGGGGCAGGGGCAGGGGCAGGGGCAGGGG                AGGGGCAGGGGCAGGGGCAG
                ++    ++++  ++++   ++ + +  +                + ++  ++ +++++ ++  +
76   ATGACAAGCCGGGCAGCGGGGGCGGGGGTTGGCCGGTTGGATTCACCCGTCCCACACGGTAAGAGGCAGTGGGTG

                                                      [+1]
                                                      7.3e-10
     GGGCAGGGG                                        AGGGGCAGGGGCAGGGGCAGGGGCAG
     ++++ +                                            + ++  + +++++++++ +++++++
151  GGGCGGATCATTACTGGACAGAGATGTGGAGCCAGGGACAGCACTCGAGCGAGGATGTGGCAGGGGCGGGGGCAG

         [+1]                             [+1]
         4.0e-06                          5.0e-05
     GGG AGGGGCAGGGGCAGGGGCAGGGGCAGGGG    AGGGGCAGGGGCAGGGGCAGGGGCAGGGG
     +++   ++ ++++  +++ +++++  ++ +++     ++++   + + +  ++++  + +  +
226  GGGCGTGGACAGGAACAGCGGCAGCAGCGGGGATGACAGGGCGGGTGACGAGGGCTTGTGGTGACATGTCGTCCA


Cre02.g119201.v5.5
  PromoterCoords:6829353 - 6830852 Strand:- GeneCoords:6828577 - 6829352 
  Trimmed if gene in upstream region
  LENGTH = 1500  COMBINED P-VALUE = 7.51e-07  E-VALUE =    0.013
  DIAGRAM: 148-[+1]-291-[+1]-84-[+1]-85-[+1]-73-[-1]-568-[-1]-6-[-1]-6-[-1]-7

                                                                              [+
                                                                              8.
                                                                              AG
                                                                              +
76   GATTGAGTGGACCGTGGGGGGTGGAGAGCACCGAGCGCTAGCCCGAGCCATGCCGTAGCGTGATGTGTGAACGAA

     1]
     9e-05
     GGGCAGGGGCAGGGGCAGGGGCAGGGG
     +++    +    ++++ ++ + + + +
151  GGGAGATGATGAGGGCGGGTGTACGAGCTAGACTGTGCGTGGGTCAGCAGGTGGGTCCCGGCCTGCTGCTTCCAA

                       [+1]
                       5.0e-07
                       AGGGGCAGGGGCAGGGGCAGGGGCAGGGG
                         +++++ + +++ + +++ + +++ + +
451  GCCAGGCGCCGTGCAGGTGCGGGCATGTGCATGTGCATGTGCATGTGTGTGTGTGCATGTGTGTGTGTGTGTGTG

                                                             [+1]
                                                             2.7e-05
                                                             AGGGGCAGGGGCAGGGGCA
                                                              ++ +  +++    ++++
526  TGTGTGTGTGTGTGTGTGTGTGTGTGTTTGTCTCGGTGCTGCAGGCGGCGAGCCGGGGGAGGGGGGCGCCGGGCC

     
     
     GGGGCAGGGG
     +  +  ++++
601  GCTGGTGGGGCCCGCGTGTCGTGTTTGGAACCCAAGTGCGCAGCTAGCGGGACAAGCAGCTAGCCTGACAGGCAC

                         [+1]
                         1.4e-05
                         AGGGGCAGGGGCAGGGGCAGGGGCAGGGG
                          +++++++++    ++  +++ ++    +
676  GCGGCCAAGGTGGGCCCGCTCGGGGCAGGGCTGCGGCGAGGAGCGCCTGCAGGGTTATGAAACCCTGTTTGCCGG

                                                    [-1]
                                                    3.9e-07
                                                    CCCCTGCCCCTGCCCCTGCCCCTGCCCC
                                                      ++ ++++ + ++++ + +++  + ++
751  AATGCGGCTGGCGCACGGCAGGCTGGCCTGAGCCCTCCTGGAGTGTGTGCCCGCCCTTCCCCCCGGCCCCCCACC

     
     
     T
     
826  CCTGTTTCTGCTGGCGCCTGCCTGCCTGCCTGCAGCTGTCTGACAAGCAGCTGAGCGCCTTCCTGGACAAGGCGG

                                                 [-1]
                                                 3.1e-05
                                                 CCCCTGCCCCTGCCCCTGCCCCTGCCCCT
                                                    + +++++  + +  ++  +   ++++
1351 ACCCTGCGCATGACGGCAGCTTAGCACGGAAGCACGCGCGGCTGATGCGGCCCCGCCTCACGCAACCCACCCTTT

         [-1]                               [-1]
         2.6e-10                            2.3e-05
         CCCCTGCCCCTGCCCCTGCCCCTGCCCCT      CCCCTGCCCCTGCCCCTGCCCCTGCCCCT
         + ++++++ +++++++++++++++++           +  +++    + ++ ++++   + ++
1426 GAGCCGCCTGCCTCTGCCCCTGCCCCTGCCTTCACTCTTAACTCGCCTTCCCTCCCGCCCGCCCTCCCACTACGT


Cre02.g143327.v5.5
  PromoterCoords:9096996 - 9098495 Strand:+ GeneCoords:9098496 - 9104961 
  Trimmed if gene in upstream region
  LENGTH = 795  COMBINED P-VALUE = 7.55e-07  E-VALUE =    0.013
  DIAGRAM: 45-[+1]-201-[-1]-18-[-1]-444

                                                  [+1]
                                                  6.9e-06
                                                  AGGGGCAGGGGCAGGGGCAGGGGCAGGGG
                                                   ++++++ ++++ +++ +  +  + + +
1    AATGCTGCTCGCCCCAGCCCACAGAATATGGTGCCCGCAATGCAAGGGGGCATGGGCGGGGCCGAGTCCCGAGTC

                                                       [-1]
                                                       4.9e-10
                                                       CCCCTGCCCCTGCCCCTGCCCCTGC
                                                       +++++++++ + +++++++++ +++
226  CCATGGCTTTGCTGCACTCCGCCTGCACTGCGAGACCCCCAGGCCCGTCCCCCCTGCCCGTCCCCCTGCCCGTGC

                           [-1]
                           5.8e-07
     CCCT                  CCCCTGCCCCTGCCCCTGCCCCTGCCCCT
        +                  + +++++  + +  + + +++++ + +++
301  GTGTGCGTGCGGAGGCGCCTCGCTCCTGCGTCCGGTCGTCCCCCTCCTCCTCCGTCTCGTCCAGGGGACAGGGGG


Cre14.g632783.v5.5
  PromoterCoords:3856854 - 3858353 Strand:+ GeneCoords:3858354 - 3866277 
  Trimmed if gene in upstream region
  LENGTH = 170  COMBINED P-VALUE = 7.79e-07  E-VALUE =    0.014
  DIAGRAM: 30-[+1]-111

                                   [+1]
                                   2.7e-09
                                   AGGGGCAGGGGCAGGGGCAGGGGCAGGGG
                                   ++++   + + ++ +++++ +++++ +++
1    TAGTCGTAGCGGGCGGCGTGGTTGTGCAGGAGGGAGTGTGCCAAGGGCAAGGGCAAGGGGCAAGCTAGGAAACCC


Cre14.g632775.v5.5
  PromoterCoords:3858184 - 3859683 Strand:- GeneCoords:3849348 - 3858183 
  Trimmed if gene in upstream region
  LENGTH = 170  COMBINED P-VALUE = 7.79e-07  E-VALUE =    0.014
  DIAGRAM: 111-[-1]-30

                                         [-1]
                                         2.7e-09
                                         CCCCTGCCCCTGCCCCTGCCCCTGCCCCT
                                         +++ +++++ +++++ ++ + +   ++++
76   ATGCAGGCACGCACTGCATGGGGTTTCCTAGCTTGCCCCTTGCCCTTGCCCTTGGCACACTCCCTCCTGCACAAC


Cre17.g742400.v5.5
  PromoterCoords:6248875 - 6250374 Strand:+ GeneCoords:6250375 - 6271086 
  Trimmed if gene in upstream region
  LENGTH = 290  COMBINED P-VALUE = 7.87e-07  E-VALUE =    0.014
  DIAGRAM: 45-[+1]-216

                                                  [+1]
                                                  1.5e-09
                                                  AGGGGCAGGGGCAGGGGCAGGGGCAGGGG
                                                   ++ +++++ +++++ + ++++++ +++
1    GATAGAATCATGTAAATTGTTCTGCGCTGTGCTTTGCTCCGTGGAGGGTGCAGGCGCAGGAGGAGGGGCTGGGCA


Cre17.g742350.v5.5
  PromoterCoords:6250085 - 6251584 Strand:- GeneCoords:6247570 - 6250084 
  Trimmed if gene in upstream region
  LENGTH = 290  COMBINED P-VALUE = 7.87e-07  E-VALUE =    0.014
  DIAGRAM: 216-[-1]-45

                                                                       [-1]
                                                                       1.5e-09
                                                                       CCCCTGCCC
                                                                        +++ ++++
151  CCCGTTGCCGTGTCGCCATCGCCACGCACGATCGCCACGGCACATTCGCCCGTGCTCTGGCCTGGTGCCCAGCCC

     
     
     CTGCCCCTGCCCCTGCCCCT
     ++ + +++++ +++++ ++
226  CTCCTCCTGCGCCTGCACCCTCCACGGAGCAAAGCACAGCGCAGAACAATTTACATGATTCTATC


Cre01.g007050.v5.5
  PromoterCoords:1404238 - 1405737 Strand:+ GeneCoords:1405738 - 1408463 
  Trimmed if gene in upstream region
  LENGTH = 363  COMBINED P-VALUE = 8.06e-07  E-VALUE =    0.014
  DIAGRAM: 10-[-1]-243-[+1]-52

               [-1]
               1.6e-05
               CCCCTGCCCCTGCCCCTGCCCCTGCCCCT
                + + +++  ++ +++  ++ +  ++++
1    AAAGCGGCCGGCTCCGCCTTTGGCCCCTCCACGCCCCCATACACGTTCCAAGCGGCGATTGGGGAATGGGGAAGG

                                                              [+1]
                                                              1.2e-09
                                                              AGGGGCAGGGGCAGGGGC
                                                               +++  +++++++ ++
226  CCTAGGCTGGCGCCGGACCAGACGTGTCCCCTGTAAGTGAGGGTAAGTGTAAGGGGCGGGGAGAGGGGCACGGAG

     
     
     AGGGGCAGGGG
     ++++++ + +
301  AGGGGCTGAGCGGCAGCACGACCATCAGCCATGCCTCTCAAAAGCCGACCGCTGGCGCCAAGT


Cre12.g537050.v5.5
  PromoterCoords:6258559 - 6260058 Strand:+ GeneCoords:6260059 - 6261270 
  Trimmed if gene in upstream region
  LENGTH = 328  COMBINED P-VALUE = 8.43e-07  E-VALUE =    0.015
  DIAGRAM: 23-[+1]-[+1]-106-[+1]-21-[+1]-62

                            [+1]                         [+1]
                            1.4e-09                      5.8e-05
                            AGGGGCAGGGGCAGGGGCAGGGGCAGGGGAGGGGCAGGGGCAGGGGCAGGGG
                             + +++ +++++ +++++ +++++ ++++ ++++  +  + ++ + + ++++
1    CTCAAGCGGCGCGTGGTGGTGGTGGTGGCGGGGGCGGGGGCGGGGGCGGGGGGGGGGGTGTTGAAGAGCCGGGGG

     
     
     CAGGGG
       +++
76   GCGGGAGGAATGCCTAGCCGTGGGGAGCCACCGACAATCGCAGTCAGCCGTCCCGTGGGAAAGGCGTGGCAGCAT

                                          [+1]
                                          3.2e-06
                                          AGGGGCAGGGGCAGGGGCAGGGGCAGGGG
                                          ++++ ++++ ++  ++   +  +  + +
151  ACAGCTTGGTGCTACGGTGCCGCCTTGAGAAGAGCGCAGGGCCAGGTGCCAGGCGTGTTGGTGAGCGATGGGCGT

                 [+1]
                 9.7e-05
                 AGGGGCAGGGGCAGGGGCAGGGGCAGGGG
                    +++ ++ +   ++++ + + + ++ +
226  GCGCGGTCACACGCAGGCGGGAGTCCGGGCCGCGACGGGAGTGCGGAGGCATGGAGCAATCGGCACGCCCGGCTC


Cre12.g494800.v5.5
  PromoterCoords:697182 - 698681 Strand:- GeneCoords:695826 - 697181 Trimmed if 
  gene in upstream region
  LENGTH = 46  COMBINED P-VALUE = 8.65e-07  E-VALUE =    0.015
  DIAGRAM: 16-[+1]-1

                     [+1]
                     2.4e-08
                     AGGGGCAGGGGCAGGGGCAGGGGCAGGGG
                     + +++ ++++++ ++++ +++++  +  +
1    TCAACCGCATCTTCGAAAGGGAAGGGGCTGGGGAAGGGGTGGAAGA


Cre12.g484300.v5.5
  PromoterCoords:132246 - 133745 Strand:+ GeneCoords:133746 - 135081 Trimmed if 
  gene in upstream region
  LENGTH = 158  COMBINED P-VALUE = 9.44e-07  E-VALUE =    0.017
  DIAGRAM: 41-[+1]-88

                                              [+1]
                                              3.6e-09
                                              AGGGGCAGGGGCAGGGGCAGGGGCAGGGG
                                               ++      ++++++++++++ +++++++
1    TGGGGCAGCAGGGAGAGAGGCTCCGCAGGTGGCTGGCTCATGGGCAGCATGGCAGGGGCAGGTGCAGGGGCCGGA


Cre10.g444750.v5.5
  PromoterCoords:3459633 - 3461132 Strand:- GeneCoords:3456123 - 3459632 
  Trimmed if gene in upstream region
  LENGTH = 510  COMBINED P-VALUE = 1.02e-06  E-VALUE =    0.018
  DIAGRAM: 304-[-1]-10-[-1]-55-[+1]-54

         [-1]                                   [-1]
         1.1e-09                                2.5e-06
         CCCCTGCCCCTGCCCCTGCCCCTGCCCCT          CCCCTGCCCCTGCCCCTGCCCCTGCCCCT
         +  +++++ ++++  ++++++++ + +++          + +++   +++ + +++++++++++
301  ACTGCTGCTGCCACTGCTGCTGCCCCTCCTCCTCCTCGGCCTGCTCCTCGGCCTCCGCCTGCCCCTGCTGGCCGG

                                                         [+1]
                                                         1.8e-06
                                                         AGGGGCAGGGGCAGGGGCAGGGG
                                                           +  +++  +++++   ++  +
376  CGTCGTTGCCGTCCGCGTACCGGCGAAACACGGCCGGACGGCCCTGTCTGCCGTGCACAGTTGCAGGATGAGTAG

     
     
     CAGGGG
     ++++ +
451  CAGGAGCATGTTGCAGGCACTGTTCACGTCGCGGTTCTGTGCAGGACAGGTAAACCGGAT


Cre10.g444800.v5.5
  PromoterCoords:3458643 - 3460142 Strand:+ GeneCoords:3460143 - 3463024 
  Trimmed if gene in upstream region
  LENGTH = 510  COMBINED P-VALUE = 1.02e-06  E-VALUE =    0.018
  DIAGRAM: 54-[-1]-94-[+1]-304

                                                           [-1]
                                                           1.8e-06
                                                           CCCCTGCCCCTGCCCCTGCCC
                                                           + +++++  ++   +++++
1    ATCCGGTTTACCTGTCCTGCACAGAACCGCGACGTGAACAGTGCCTGCAACATGCTCCTGCTACTCATCCTGCAA

     
     
     CTGCCCCT
     +++  +
76   CTGTGCACGGCAGACAGGGCCGTCCGGCCGTGTTTCGCCGGTACGCGGACGGCAACGACGCCGGCCAGCAGGGGC

                                [+1]
                                1.1e-09
                                AGGGGCAGGGGCAGGGGCAGGGGCAGGGG
                                +++ + ++++++++  ++++ +++++  +
151  AGGCGGAGGCCGAGGAGCAGGCCGAGGAGGAGGAGGGGCAGCAGCAGTGGCAGCAGCAGTAGCAGTTCATGTCAG


Cre17.g718950.v5.5
  PromoterCoords:2809892 - 2811391 Strand:+ GeneCoords:2811392 - 2817880 
  Trimmed if gene in upstream region
  LENGTH = 168  COMBINED P-VALUE = 1.11e-06  E-VALUE =     0.02
  DIAGRAM: 87-[+1]-52

                 [+1]
                 4.0e-09
                 AGGGGCAGGGGCAGGGGCAGGGGCAGGGG
                  +++++ +++++ +++++ +++++ ++++
76   TGCTTCTCAGGCCGGGGCCGGGGCCGGGGCCGGGGCCGGGGCCGGGGCAAACAGCAGAATCGTGACGAATGGTCC


Cre09.g390097.v5.5
  PromoterCoords:3585204 - 3586703 Strand:- GeneCoords:3575016 - 3585203 
  Trimmed if gene in upstream region
  LENGTH = 329  COMBINED P-VALUE = 1.23e-06  E-VALUE =    0.022
  DIAGRAM: 30-[+1]-[+1]-32-[+1]-180

                                   [+1]                         [+1]
                                   2.0e-09                      1.8e-05
                                   AGGGGCAGGGGCAGGGGCAGGGGCAGGGGAGGGGCAGGGGCAGGG
                                   + +++ +++++ + +++  +++++ ++ +++++++  +    + +
1    CCAAACCACCTGGCAGGCAGGCGTGGAGGGATGGGAAGGGGGAAGGGGGGGGGCGGGAGAGGGGCGAGCAAGGCG

                                                  [+1]
                                                  9.7e-05
     GCAGGGGCAGGGG                                AGGGGCAGGGGCAGGGGCAGGGGCAGGGG
     +++ ++++  +++                                 ++ + + +++  ++ ++++   ++   +
76   GCAAGGGCGAGGGGGCAAAACGGCGGCCTCTCGTGTTGGATGGGTGGGTGGACGGGGGGGAGCAGCATCACTCGG


Cre03.g144124.v5.5
  PromoterCoords:145986 - 147485 Strand:+ GeneCoords:147486 - 151117 Trimmed if 
  gene in upstream region
  LENGTH = 48  COMBINED P-VALUE = 1.46e-06  E-VALUE =    0.026
  DIAGRAM: 6-[-1]-13

           [-1]
           3.6e-08
           CCCCTGCCCCTGCCCCTGCCCCTGCCCCT
           ++++ ++++     +  ++ + ++ ++++
1    CCTACACCCCAGCCCGACGTCTCGCACGTGGCCCTTTCCGTCACTCGG


Cre01.g025100.v5.5
  PromoterCoords:3868623 - 3870122 Strand:+ GeneCoords:3870123 - 3873894 
  Trimmed if gene in upstream region
  LENGTH = 473  COMBINED P-VALUE = 1.56e-06  E-VALUE =    0.027
  DIAGRAM: 301-[+1]-50-[+1]-64

      [+1]
      5.0e-05
      AGGGGCAGGGGCAGGGGCAGGGGCAGGGG
       + +++ +  ++  ++++ +  ++ +
301  TGGAGGCTGCCGCGCGGGCTGTCGCGGACATCCCCATGACCCCATCTAGGCGCAGGCGCAGCGCAGCTGTTTGGT

          [+1]
          1.8e-09
          AGGGGCAGGGGCAGGGGCAGGGGCAGGGG
           +++ + +++    +++++++++++++++
376  TTCCGGGGGACTGGGCAGAGGGCAGGGGCAGGGGCAGCGTGTAGCGTGCCAGCCATCTCCCCGGCTGCCGGCCAA


Cre16.g685050.v5.5
  PromoterCoords:4993800 - 4995299 Strand:- GeneCoords:4990180 - 4993799 
  Trimmed if gene in upstream region
  LENGTH = 1114  COMBINED P-VALUE = 1.59e-06  E-VALUE =    0.028
  DIAGRAM: 58-[-1]-106-[-1]-892

                                                               [-1]
                                                               7.3e-10
                                                               CCCCTGCCCCTGCCCCT
                                                                +++ +++++++++ ++
1    CGCAGCCGCTGCCGCCGGCTGGCGAGAAGGACCCGACGGCATTCAGGGGCTCCACTATGCCCCGCCCCTGCCTCT

     
     
     GCCCCTGCCCCT
     +++  +++ +++
76   GCCTGTGCTCCTTGGTTTGCTTTAGTTAGGAGTGGTATTCACAACCCCCCCTTGGGCTGGTATCTACAACCCCCC

                                                [-1]
                                                5.8e-05
                                                CCCCTGCCCCTGCCCCTGCCCCTGCCCCT
                                                  +  +++++   +   +    ++++++
151  TCCCTCAACGCCAAGGGGTAGCTGGCGCGAACCATGGGCCGTATTCAAGCCCCACGCGGCGAGAATGCCCCCCCC


Cre02.g075400.v5.5
  PromoterCoords:320190 - 321689 Strand:- GeneCoords:316276 - 320189 Trimmed if 
  gene in upstream region
  LENGTH = 1500  COMBINED P-VALUE = 1.60e-06  E-VALUE =    0.028
  DIAGRAM: 88-[-1]-58-[-1]-10-[-1]-8-[-1]-11-[-1]-220-[-1]-4-[-1]-29-[-1]-55-[-1]-15-[-1]-63-[-1]-77-[-1]-125-[-1]-360

                  [-1]
                  4.0e-06
                  CCCCTGCCCCTGCCCCTGCCCCTGCCCCT
                  +++  +++++  ++ +  ++  +  +++
76   TTCCCGCGCGCCGCCCTCGCCCCGCCCTCGCCCAGTCGCCCCGCCGTTACTCTCGCCCCGCCACACGCCCTGCTC

                              [-1]                                   [-1]
                              3.3e-07                                2.7e-05
                              CCCCTGCCCCTGCCCCTGCCCCTGCCCCT          CCCCTGCCCCT
                               ++++  ++++ +++ ++++++  ++ +            ++++  +++
151  TTACCCTTCCCATAGCTCCTCCCTCGCCCTCGCCCTCCCCATGCCCCGCCCTCGCCCAGCGCTGGCCCTCACCCA

                               [-1]                                    [-1]
                               4.6e-05                                 1.6e-05
     GCCCCTGCCCCTGCCCCT        CCCCTGCCCCTGCCCCTGCCCCTGCCCCT           CCCCTGCCC
     ++++  ++++    +++          +++   + ++  ++++ ++  ++ +++             ++ +++++
226  GCCCTCGCCCGGAGCCCATCCGGCCATCCCCCGCTCTCGCCCTCCCTGTGTCCCGACCTTTCCCCATCCTTGCCC

     
     
     CTGCCCCTGCCCCTGCCCCT
     +  ++ +  ++    ++++
301  CATCCTCGCCCTGCTCCCCCAACCTCATCCCGCCCTCACCCCACCCTCGTTCGGCCCTCAATAGGCCCAGTCCTC

                    [-1]                             [-1]
                    3.0e-07                          4.6e-06
                    CCCCTGCCCCTGCCCCTGCCCCTGCCCCT    CCCCTGCCCCTGCCCCTGCCCCTGCCC
                     ++++  ++++++++ ++++  + ++ +      ++++  ++++  +  + ++  +++++
526  CCCTGCCCTCGGCCAACCCTCGCCCTGCCCTTGCCGTTCCCTCCCTCCTCCCTCGCCCTCGCTTTCCCAGTGCCC

                                    [-1]
                                    5.8e-05
     CT                             CCCCTGCCCCTGCCCCTGCCCCTGCCCCT
     +                              ++ +  +++   + +   +  ++  + ++
601  CGCCCTCGCCCTGCCTGCGCGAAGCTCTTACCCTCGCCCCGACCTCACTCTACTCACTCTGCCTGTGCCCAGCGC

                                             [-1]
                                             1.4e-06
                                             CCCCTGCCCCTGCCCCTGCCCCTGCCCCT
                                              ++++  ++++++++ +++++   ++ +
676  TTGCCCCGCTCTCGCCCTCCCCGTGCACTGACCTTGCCCCGCCCTCGCCCTGCCCTTGCCCTGTCCTCGCCCAGC

              [-1]
              1.1e-05
              CCCCTGCCCCTGCCCCTGCCCCTGCCCCT
               ++ +  ++++ +++ +++ +++ ++ +
751  TCTCGCCCTGCCATCACCCTTCCCTTGCTCCTCCCTCGCCCTTGCTCTCCTGGTGCTGGTCGTGCTTTGTCCTCG

                               [-1]
                               6.4e-05
                               CCCCTGCCCCTGCCCCTGCCCCTGCCCCT
                               +  +   + +++ ++++++++ +++++
826  CGCTGCCTGCGCGTATCTCTTACCCTCGACCCGCGCTGGCCCTGCCCGTGCCCAGTGCTTGCTCTGCTCTCGCCC

                                                              [-1]
                                                              5.4e-10
                                                              CCCCTGCCCCTGCCCCTG
                                                              ++++++++++++++  ++
901  TTCCCGCGCGAAGCTCTTACCCTCGCCCCGCCCTCGCCTGCCCTCGCCCCTCCTTTGCCCCTGCCCCTGCCTTTG

     
     
     CCCCTGCCCCT
     ++++  ++ +
976  CCCCGCCCTCGCCCAGCCCCACACATCACACGATTTTGTGTTTGAAAGCTGATGAGCTACGGCCCCCTCAAGCCA

                                                                  [-1]
                                                                  2.6e-05
                                                                  CCCCTGCCCCTGCC
                                                                  ++++ ++  +++++
1051 GCTGGACTTGTTTGTTACATACATCAACCAGATATGAATTAATCCAGCCAGATCCAGCGTCCCCCCGCAACTGCC

     
     
     CCTGCCCCTGCCCCT
     ++  +  +    +
1126 CCCCCAACCCGGCGCCCTGGCGCGAAGCGGTGCACTGGTTACGGTCAAGGGCTTCGACGTGGTCTCTCGGTCGAG


Cre01.g045752.v5.5
  PromoterCoords:6441893 - 6443392 Strand:- GeneCoords:6439297 - 6441892 
  Trimmed if gene in upstream region
  LENGTH = 1500  COMBINED P-VALUE = 1.60e-06  E-VALUE =    0.028
  DIAGRAM: 73-[-1]-171-[+1]-28-[+1]-76-[+1]-11-[+1]-4-[+1]-19-[+1]-4-[+1]-52-[+1]-36-[+1]-4-[+1]-44-[+1]-150-[-1]-260-[+1]-162

                                                                              [-
                                                                              9.
                                                                              CC
                                                                              +
1    CGCTCGGGTTTCAAGGTTATAACTCAACTCAAAACTGGAATAACCGGGAGGGCCCCCCGCGGCGAGCTCGATGCG

     1]
     7e-07
     CCTGCCCCTGCCCCTGCCCCTGCCCCT
      + ++    ++   +++++++ +++++
76   ACCGCAATGGCTATTGCCCCTCCCCCTTCGGGGGAAGGGGCAAGCCAACCACCTCCAGGTTGGCTGCACAAGTCC

                                                     [+1]
                                                     1.4e-05
                                                     AGGGGCAGGGGCAGGGGCAGGGGCAGG
                                                       +++++ + ++++ +  ++++  +++
226  AGCCTGGGCGTGGGGTTGTGGGTATGTCGCGTGGTAGACCGGCGAGGGCAGGGCACGAGCAGAGCGAGGGCGAGG

                                   [+1]
                                   2.4e-08
     GG                            AGGGGCAGGGGCAGGGGCAGGGGCAGGGG
     +                             ++ +  +++++   ++++++++  +++++
301  GAGGAGCGTTGGAAGGGTGCAGGCACGGCGAGAGCGAGGGGTGAGGGCAGGGCAAGGGGAGGTGTAGAGCTGGGC

                                                                 [+1]
                                                                 7.9e-07
                                                                 AGGGGCAGGGGCAGG
                                                                  + ++   ++++  +
376  AAGGGCTGGGCGAAGGCGGGGCGAGATTGAGGGCGGGGCGTAGGCGGGGCAAGGGTGGGGCGAGGGCAGGGCGAG

                              [+1]                             [+1]
                              3.3e-07                          2.8e-06
     GGCAGGGGCAGGGG           AGGGGCAGGGGCAGGGGCAGGGGCAGGGG    AGGGGCAGGGGCAGGGG
     +++++++   ++++            + ++ ++++++  +++ ++++  ++++      +      ++++  +++
451  GGCAGGGCATGGGGAGAGCGAGGCGCGAGGGAGGGGCGAGGGAAGGGTGAGGGCAGGGCGAAAGCTGGGCGAGGG

                                    [+1]                             [+1]
                                    3.3e-07                          1.2e-05
     CAGGGGCAGGGG                   AGGGGCAGGGGCAGGGGCAGGGGCAGGGG    AGGGGCAGGGG
     +++++   ++++                    + ++ ++++++  +++ ++++  ++++      +      +++
526  CAGGGCATGGGGAGAGCGAGGCGCCGAGGCGCGAGGGAGGGGCGAGGGAAGGGTGAGGGCAGGGCGAAAGCTGGG

                                                                           [+1]
                                                                           7.9e-
     CAGGGGCAGGGGCAGGGG                                                    AGGGG
     +  ++++++++   ++++                                                     ++++
601  CGAGGGCAGGGCACGGGGCGGGCGAGGGCGAGGCACGAGGGAAGGATGAGTGCAGGGCGTGTGGCGAGGGCGGGG

                                                                 [+1]
     07                                                          5.4e-10
     CAGGGGCAGGGGCAGGGGCAGGGG                                    AGGGGCAGGGGCAGG
     ++ ++++++++  + ++  ++++                                      + ++  ++++++
676  CAAGGGCAGGGCGAAGGCGAGGGCAGGGTTAGGGGAGGGTGAAAGCTGGCAAGGGCTGGGCGAGGGCGGGGCAAA

                       [+1]
                       8.9e-06
     GGCAGGGGCAGGGG    AGGGGCAGGGGCAGGGGCAGGGGCAGGGG
     ++++++++++++++     + ++   + +   ++++  ++++ +++
751  GGCAGGGGCAGGGGCAAAGGAGGGGCGAGGGCGGGCGAGGGCGGGGCGAGGGTAAGAGCTTCGCGCGGGAAGGGC

                     [+1]
                     6.4e-05
                     AGGGGCAGGGGCAGGGGCAGGGGCAGGGG
                       +++++ ++++++++ +++ +   +  +
826  GAGAGCAGAGCAAGCACTGGGCACGGGCAGGGCCAGCGCGGGTCGAGGGTAAGAGATACGCGCAGGCAGCGCGAG

                                                  [-1]
                                                  5.0e-05
                                                  CCCCTGCCCCTGCCCCTGCCCCTGCCCCT
                                                   +   + ++++ ++++ +++ +  +
976  TCCAGCCCGTGGGCGTGTGAGCTTGCCCCCCGCGCACTGGCCGGCGCTGAGACCCTTCCCCCGCCACCCCTGGCC

                                       [+1]
                                       4.5e-05
                                       AGGGGCAGGGGCAGGGGCAGGGGCAGGGG
                                        +  ++  +++ + + ++  + +++ +++
1276 ACTGCCGTGTTGCGTTAGAGTCACGCACGGCGCAGGACGCTCGGGTACGTGCCTGTGCATGGGGCCGAACCGAGC


Cre02.g074200.v5.5
  PromoterCoords:130026 - 131525 Strand:- GeneCoords:126911 - 130025 Trimmed if 
  gene in upstream region
  LENGTH = 548  COMBINED P-VALUE = 1.71e-06  E-VALUE =     0.03
  DIAGRAM: 79-[+1]-[-1]-203-[+1]-179

         [+1]                         [-1]
         9.3e-06                      7.9e-05
         AGGGGCAGGGGCAGGGGCAGGGGCAGGGGCCCCTGCCCCTGCCCCTGCCCCTGCCCCT
           +++     ++++++++++++++  +++++++ +  ++   ++     ++++++ +
76   TCAGCAGGGACTCAGCAGGGGCAGGGGCGTGGGCCCCCGTACCGCACCAGCTGCCTGCCGCCGCCAGCCAGCACG

                                             [+1]
                                             1.6e-09
                                             AGGGGCAGGGGCAGGGGCAGGGGCAGGGG
                                             ++++ +++++ +++++ ++++++    ++
301  TTGGCACGCACTCGAGGTCTGGCAGGAAAGCATGGGGGTCAGGGACAGGGACAGGGACAGGGGGTCAGGAGGCGC


Cre13.g580500.v5.5
  PromoterCoords:2526222 - 2527721 Strand:- GeneCoords:2522931 - 2526221 
  Trimmed if gene in upstream region
  LENGTH = 708  COMBINED P-VALUE = 2.11e-06  E-VALUE =    0.037
  DIAGRAM: 2-[-1]-14-[-1]-76-[+1]-529

       [-1]                                       [-1]
       2.4e-05                                    1.5e-09
       CCCCTGCCCCTGCCCCTGCCCCTGCCCCT              CCCCTGCCCCTGCCCCTGCCCCTGCCCCT
        + +  +   + +++  + ++++ ++++                +++  + ++++++++ ++ ++++ ++++
1    TGGCTCCCCGATTCCCCGCGGCCCTACCCCCGCGCGCCCTGACGCTCCCCACACCTGCCCCGGCTCCTGACCCTG

     [+1]
     2.5e-05
     AGGGGCAGGGGCAGGGGCAGGGGCAGGGG
      +  + +  ++++ +++  ++ ++++  +
151  CGTAGAAACGGCAAGGGGGGGCGCAGCAGGGGAGGCGCAGTGTGTGTGGGCGCACCGGTGCAGAGGTGGGCAGAG


Cre12.g500850.v5.5
  PromoterCoords:3025506 - 3027005 Strand:- GeneCoords:3016410 - 3025505 
  Trimmed if gene in upstream region
  LENGTH = 911  COMBINED P-VALUE = 2.12e-06  E-VALUE =    0.037
  DIAGRAM: 156-[+1]-477-[+1]-10-[+1]-1-[+1]-151

           [+1]
           1.1e-05
           AGGGGCAGGGGCAGGGGCAGGGGCAGGGG
           ++    +++ + + +   +   ++ +++
151  CACACAAGAACGAGGAGGACGATGAAATGCTGGGAGGTGACGGGTGTCTCTTCCTCTGTTGCGTGGCGCCGCGCA

                                                                   [+1]
                                                                   2.0e-09
                                                                   AGGGGCAGGGGCA
                                                                    ++++++++ +++
601  GCCGACCTTAGTGATATGGGGGCGCATAGAAGATGTCCCGTCCCGTTTATAAAAGACAACATTGGGGCAGGAGCA

                               [+1]                          [+1]
                               1.2e-09                       2.0e-05
     GGGGCAGGGGCAGGGG          AGGGGCAGGGGCAGGGGCAGGGGCAGGGG AGGGGCAGGGGCAGGGGCA
     ++++++++++++  +           +++ + +++  ++++ + ++++++++ ++     +++   ++  +++++
676  GGGGCAGGGGCAAAGCACTGCAAAGCAGGAGGAGGACCAGGAGGAGGGGCAGTGGGGACAGCAAACGCCAGGGCA

     
     
     GGGGCAGGGG
      ++++ ++
751  AGGGCGGGCACCACGGGCGGGCACACAGGGGAGCATGTTCCAGTGGCACGAGGCGTGCTAAGACGCAAGTACTGA


Cre10.g465350.v5.5
  PromoterCoords:6335561 - 6337060 Strand:- GeneCoords:6328735 - 6335560 
  Trimmed if gene in upstream region
  LENGTH = 524  COMBINED P-VALUE = 2.24e-06  E-VALUE =    0.039
  DIAGRAM: 58-[-1]-31-[-1]-62-[+1]-63-[-1]-39-[+1]-15-[+1]-33-[-1]-20

                                                               [-1]
                                                               9.4e-05
                                                               CCCCTGCCCCTGCCCCT
                                                               + + +++++    + ++
1    ACTCACCCAGCCGGCCCGGCTCCGCAGCTCCGGTGGGTCCCGCTGACAGCCGGCGATGCGCATGCCCTGCGCGCT

                                                [-1]
                                                4.8e-06
     GCCCCTGCCCCT                               CCCCTGCCCCTGCCCCTGCCCCTGCCCCT
     ++++  ++ ++                                +  ++++  ++++  ++++  ++++  +
76   GCCCTAGCGCCCCCGCGCCCGCGCTCTCATGCTGATGCTGCTGCTGCTGCTGCTGCTGCTGCTGCTGCTTCCGAT

                                                                [+1]
                                                                2.3e-09
                                                                AGGGGCAGGGGCAGGG
                                                                +++ +++ ++++ +++
151  GGTGCGCGGTGACAACGTGCTGGCAGCTGGGCGGTTCCGCGCTTGGGGCGCGCCGGTGCAGGTGCACGGGCGGGG

     
     
     GCAGGGGCAGGGG
     +  ++++  ++++
226  GGGGGGGGGGGGGCGTGTGCGGTGGGGGGGCTGGGGGGTGCGGGGTGAACCAGCACTGGCGCTCTAGCATGGCGC

      [-1]                                                                [+1]
      3.6e-05                                                             4.5e-0
      CCCCTGCCCCTGCCCCTGCCCCTGCCCCT                                       AGGGGC
         ++ ++++  +++++ ++++ ++                                           ++  ++
301  TATTCTCCCCCACCCCCTTCCCCAGCATGGCTCGAAGGTTCGGCCAGCCAGCAGCGGTGAGGGCGCAGCAGCAGC

                                           [+1]
     7                                     4.6e-05
     AGGGGCAGGGGCAGGGGCAGGGG               AGGGGCAGGGGCAGGGGCAGGGGCAGGGG
     ++  ++ +++++ ++++  +++                 ++ ++ ++ ++++  +   ++++ +  +
376  AGCAGCGGGGGCTGGGGTGGGGTTAGGGGTGGGGCGCAGGGTGCGGGCGCAGCAGGCAGGGCTGCCGGCGTAGGC

                              [-1]
                              3.7e-05
                              CCCCTGCCCCTGCCCCTGCCCCTGCCCCT
                              ++ +    +  ++  + ++++ ++  ++
451  TGCCGGCCCATGGGCACGGACCGGGCCTCAAAACAAGCGACGGCCCTTGTTCCCTTCTTCCCCTTTGCGAAACT


Cre05.g244350.v5.5
  PromoterCoords:1380849 - 1382348 Strand:- GeneCoords:1378493 - 1380848 
  Trimmed if gene in upstream region
  LENGTH = 679  COMBINED P-VALUE = 2.28e-06  E-VALUE =     0.04
  DIAGRAM: 218-[+1]-138-[-1]-11-[-1]-225

                                                                         [+1]
                                                                         4.4e-05
                                                                         AGGGGCA
                                                                         +  + ++
151  TTTCTAGGGCTTTCTGCCATGGAATACTAGCGCATAAACACCACATTTGTACACCCTTCCGATGCAGCACAGACA

     
     
     GGGGCAGGGGCAGGGGCAGGGG
      ++ +++ ++ + + ++  + +
226  CGGTCAGCGGAAAGAGCGAGCGGCAACCGAAAGCCTGAGTGGGACTGCTGCGCTATTCCAAACTCTAATGCCAGC

               [-1]                                    [-1]
               1.8e-09                                 7.8e-08
               CCCCTGCCCCTGCCCCTGCCCCTGCCCCT           CCCCTGCCCCTGCCCCTGCCCCTGC
               ++++ ++ +++ +++  ++ ++ + +++            +++++++ ++  ++++ +++
376  ACCGCCGCTGCCCCCGCGCCTCCCCGCGCACCAGTCCCCCCTCGCCCCTACCCCTGCGCCACCCCCCGCCTGGCG

     
     
     CCCT
     ++++
451  CCCTGCGACGCCCCGAAGTCCGCCTCCGACACCCGCTATGCCCGGTGACCCAGCAAGCCGCGAAGGCCCGCATGA


Cre05.g244300.v5.5
  PromoterCoords:1380028 - 1381527 Strand:+ GeneCoords:1381528 - 1388597 
  Trimmed if gene in upstream region
  LENGTH = 679  COMBINED P-VALUE = 2.28e-06  E-VALUE =     0.04
  DIAGRAM: 265-[+1]-138-[-1]-218

                                             [+1]
                                             1.8e-09
                                             AGGGGCAGGGGCAGGGGCAGGGGCAGGGG
                                              +++ + ++ ++  +++ +++ ++ ++++
226  AGGGCGCCAGGCGGGGGGTGGCGCAGGGGTAGGGGCGAGGGGGGACTGGTGCGCGGGGAGGCGCGGGGGCAGCGG

                                                              [-1]
                                                              4.4e-05
                                                              CCCCTGCCCCTGCCCCTG
                                                              + +  ++ + + ++ +++
376  CTCAGCTGGCATTAGAGTTTGGAATAGCGCAGCAGTCCCACTCAGGCTTTCGGTTGCCGCTCGCTCTTTCCGCTG

     
     
     CCCCTGCCCCT
      ++ ++ +  +
451  ACCGTGTCTGTGCTGCATCGGAAGGGTGTACAAATGTGGTGTTTATGCGCTAGTATTCCATGGCAGAAAGCCCTA


Cre02.g093202.v5.5
  PromoterCoords:2638758 - 2640257 Strand:+ GeneCoords:2640258 - 2643929 
  Trimmed if gene in upstream region
  LENGTH = 1500  COMBINED P-VALUE = 2.29e-06  E-VALUE =     0.04
  DIAGRAM: 185-[-1]-325-[+1]-62-[+1]-46-[+1]-291-[+1]-446

                                        [-1]
                                        3.5e-05
                                        CCCCTGCCCCTGCCCCTGCCCCTGCCCCT
                                        +    ++++   + ++++  + ++  ++
151  ACGGGACGCAGCAGCTGCGTCGGAGGGTGGAGCAGCTGGCGCCCTGCCACCTGGACGTGGACCCGGCGATTGAGC

                   [+1]
                   7.8e-10
                   AGGGGCAGGGGCAGGGGCAGGGGCAGGGG
                     + + + +++++++++++ ++++  +++
526  TGGTGACTAGGCGGGTGCGGACGGGCAGGGGCAAGGGCGCGGGGGAGACGGAGCAGAAGGCCCTGCTGCAGTTCC

                                   [+1]
                                   2.9e-06
                                   AGGGGCAGGGGCAGGGGCAGGGGCAGGGG
                                     + + ++ +++  ++  +++ + ++  +
601  GTGGCGCACTCTACCGGCCGCACTACTTTGCCGTGAAGTGGCCAGGCGAGGTGGAGATGGAGTACTGGACTCTGG

                                   [+1]
                                   2.3e-06
                                   AGGGGCAGGGGCAGGGGCAGGGGCAGGGG
                                   + ++  ++ ++ +++  +++  +  +++
676  AGCATGTGCGGCGCGGGCGGGCGCGCGCATAAGGAGAGTGGAAGGACCAGCTGGGGGGACGAGGGCGTAGCTAGC

                                                       [+1]
                                                       6.6e-06
                                                       AGGGGCAGGGGCAGGGGCAGGGGCA
                                                        ++++ +  +++ ++    + +++
976  TCCCTGCGTGAGCCAACCTCGGTTGCCATGCTTGGCCTCTCTCGGTTGTGGGGGGAAATGGCGGGACAGGTGGCG

     
     
     GGGG
     + +
1051 GAGACATTCATAACCGGCAGAATGACACGACAGCTGTCGCGCCATTCTGCCGGCACTGCATTCCACCGGCACGAG


Cre06.g275350.v5.5
  PromoterCoords:3138056 - 3139555 Strand:+ GeneCoords:3139556 - 3148979 
  Trimmed if gene in upstream region
  LENGTH = 490  COMBINED P-VALUE = 2.37e-06  E-VALUE =    0.042
  DIAGRAM: 232-[+1]-229

            [+1]
            2.6e-09
            AGGGGCAGGGGCAGGGGCAGGGGCAGGGG
             ++++  +++++ ++++  +++++++ ++
226  GCGGGGCGGGGGACGGGGCGGGGGACGGGGCAGAGGAGGGCCGTCCGGGGGGTGGAGTGATTTTGTGTGTTTGGC


Cre08.g373400.v5.5
  PromoterCoords:3156606 - 3158105 Strand:- GeneCoords:3152550 - 3156605 
  Trimmed if gene in upstream region
  LENGTH = 1500  COMBINED P-VALUE = 2.46e-06  E-VALUE =    0.043
  DIAGRAM: 1200-[-1]-35-[-1]-207

     [-1]                                                            [-1]
     8.3e-10                                                         2.6e-06
     CCCCTGCCCCTGCCCCTGCCCCTGCCCCT                                   CCCCTGCCCCT
     + +   +++ +++ + +++++++++++++                                   + +  +++  +
1201 CTCACACCCTTGCACTTGCCCCTGCCCCTGTACACGCAAACGCGCACGCATGCACGCAAGCACGCACACGCCTTT

     
     
     GCCCCTGCCCCTGCCCCT
     ++ + ++++    + +++
1276 GCGCATGCCAGCTCGCCTCCCTTCTGGTAATGCCATTGCTAGGGCGTCTTTAATGTCTACTATCAATAGCTGCTC


Cre11.g467621.v5.5
  PromoterCoords:674356 - 675855 Strand:- GeneCoords:670570 - 674355 Trimmed if 
  gene in upstream region
  LENGTH = 1500  COMBINED P-VALUE = 2.46e-06  E-VALUE =    0.043
  DIAGRAM: 497-[-1]-300-[-1]-645

                                                    [-1]
                                                    8.3e-10
                                                    CCCCTGCCCCTGCCCCTGCCCCTGCCCC
                                                    + +   +++ +++ + ++++++++++++
451  AGTGACAAACAACAAGCACCCCGCCCACGCCCACAGCATTGCCCTTGCTCACACCCTTGCACTTGCCCCTGCCCC

     
     
     T
     +
526  TGTACACGCAAACGCGCACGCATGCACGCAAGCACGCATGCACGCACGCACACAGGTGCACACCCACGCGCACGC

      [-1]
      7.7e-06
      CCCCTGCCCCTGCCCCTGCCCCTGCCCCT
      +    +++++  ++++  ++++   + +
826  ACATGCGCCCCCCCCCCCCCCCCCCACACCCACACCCACACCCACACACACACACACACACACACACACACACAC


Cre31.g758447.v5.5
  PromoterCoords:10226 - 11725 Strand:+ GeneCoords:11726 - 13647 Trimmed if 
  gene in upstream region
  LENGTH = 1500  COMBINED P-VALUE = 2.46e-06  E-VALUE =    0.043
  DIAGRAM: 581-[-1]-113-[-1]-748

                                                             [-1]
                                                             8.3e-10
                                                             CCCCTGCCCCTGCCCCTGC
                                                             + +   +++ +++ + +++
526  GTTGGGCCAAGTGACAAACAACAAGCACCCCGCCCACGCCCACAGCATTGCCCTTGCTCACACCCTTGCACTTGC

     
     
     CCCTGCCCCT
     ++++++++++
601  CCCTGCCCCTGTACACGCAAACGCGCACGCATGCACGCAAGCACGCACGCACACACGCACACAGGTGCACACCCA

                                                     [-1]
                                                     9.6e-05
                                                     CCCCTGCCCCTGCCCCTGCCCCTGCCC
                                                     +   +++ +  ++ + +++ + ++  +
676  CGCGCACGCACACGCACACACGCCCGCACAAGCGTGCACACACACCCACAAATGCACAAGCTCATGCTCATGTAC

     
     
     CT
     
751  GCACATACGCGTGCGCGTCAATACACACGCACCTCGTGTACACACGAGCACACGCATACACAAGCCCACATATGC


Cre05.g235228.v5.5
  PromoterCoords:2432794 - 2434293 Strand:+ GeneCoords:2434294 - 2436415 
  Trimmed if gene in upstream region
  LENGTH = 1500  COMBINED P-VALUE = 2.46e-06  E-VALUE =    0.043
  DIAGRAM: 92-[-1]-444-[-1]-906

                      [-1]
                      3.8e-05
                      CCCCTGCCCCTGCCCCTGCCCCTGCCCCT
                       +    ++  +++ + ++++    + +++
76   TCTCCCCATGCAGCAGCGCTGCCCCATTGCGCATGCCAGCTCGCCTCCCTTCTGGTAATGCCATTGCTAGGACGC

                                             [-1]
                                             8.3e-10
                                             CCCCTGCCCCTGCCCCTGCCCCTGCCCCT
                                             + +   +++ +++ + +++++++++++++
526  AAACAACAAGCACACGCCCACGCCCACAGCCTTGCCCTTGCTCACACCCTTGCACTTGCCCCTGCCCCTGTACAC


Cre05.g243602.v5.5
  PromoterCoords:1529898 - 1531397 Strand:+ GeneCoords:1531398 - 1544229 
  Trimmed if gene in upstream region
  LENGTH = 1500  COMBINED P-VALUE = 2.46e-06  E-VALUE =    0.043
  DIAGRAM: 114-[+1]-73-[+1]-610-[-1]-498-[+1]-89

                                            [+1]
                                            7.9e-05
                                            AGGGGCAGGGGCAGGGGCAGGGGCAGGGG
                                             + +    + ++ ++ ++  + ++  + +
76   GCGTGAGCATGAGCTTGTGCATTTGTGGGTGTGTGTGCAGGCGAGGCGTGCGGGCGCGTGTGCGTGTGCGTGCGC

                                                                       [+1]
                                                                       8.3e-10
                                                                       AGGGGCAGG
                                                                       +++++++++
151  GTGGGTGTGCACCTGTGTGCGTGCGTGCATGCGTGCTTGCGTGCGTGCGTGCGCGTTTGCGTGTACAGGGGCAGG

     
     
     GGCAGGGGCAGGGGCAGGGG
     ++++ + +++ +++   + +
226  GGCAAGTGCAAGGGTGTGAGCAAGTGCAAGGCTGTGGGCGTGGGTGTGGGCTTGTTGTTTGTCACTTGGCTCAAC

                                   [-1]
                                   6.5e-06
                                   CCCCTGCCCCTGCCCCTGCCCCTGCCCCT
                                      + +++ +++ + + +++++++++
826  TTCGTCAACTAAACGAAGCCATTTTAAGGAATTCGGCCACTGACGCCGCCCCTGCCTTCGTAAGATACGAGCGCT

                                     [+1]
                                     5.4e-06
                                     AGGGGCAGGGGCAGGGGCAGGGGCAGGGG
                                     +++ +    ++++ + +++  +++   +
1351 CCTAGCAATGGCATTACCAGATCTGGGAAGGGAGGCGAGCTGGCATGCGCAATGGCGCAGCGCTGCTGCATGGGG


Cre02.g142947.v5.5
  PromoterCoords:8981785 - 8983284 Strand:- GeneCoords:8978289 - 8981784 
  Trimmed if gene in upstream region
  LENGTH = 1500  COMBINED P-VALUE = 2.46e-06  E-VALUE =    0.043
  DIAGRAM: 496-[-1]-113-[-1]-700-[+1]-104

                                                   [-1]
                                                   8.3e-10
                                                   CCCCTGCCCCTGCCCCTGCCCCTGCCCCT
                                                   + +   +++ +++ + +++++++++++++
451  GTGACAAACAACAAGCACCCCGCCCACGCCCACAGCATTGCCCTTGCTCACACCCTTGCACTTGCCCCTGCCCCT

                                           [-1]
                                           9.6e-05
                                           CCCCTGCCCCTGCCCCTGCCCCTGCCCCT
                                           +   +++ +  ++ + +++ + ++  +
601  CACGCCCACGCGCCCGCACAAGCGTGCACACACACCCACAAATGCACAAGCTCATGCTCATGTACGCACATACGC

                      [+1]
                      6.2e-05
                      AGGGGCAGGGGCAGGGGCAGGGGCAGGGG
                      +++++  + +  ++   ++++++     +
1351 AATAGCTACTCGGCATTAGGGGAGGTGTGAGCATCAGGGGATAAAGAATTCGAGGTGTACGCGACGAACGGAAAA


Cre04.g217977.v5.5
  PromoterCoords:853893 - 855392 Strand:+ GeneCoords:855393 - 857284 Trimmed if 
  gene in upstream region
  LENGTH = 1500  COMBINED P-VALUE = 2.46e-06  E-VALUE =    0.043
  DIAGRAM: 585-[-1]-886

                                                                 [-1]
                                                                 8.3e-10
                                                                 CCCCTGCCCCTGCCC
                                                                 + +   +++ +++ +
526  GCTGTGTTGGGCCAAGTGACAAACAACAAGCCCACGCCCACGCCCACAGCCTTGCCCTTGCTCACACCCTTGCAC

     
     
     CTGCCCCTGCCCCT
      +++++++++++++
601  TTGCCCCTGCCCCTGTACACGCAAACGCGCACGCATGCACGCAAGCCCGCATGCACGCACGCACACAGGTGCACA


Cre14.g630150.v5.5
  PromoterCoords:3371615 - 3373114 Strand:- GeneCoords:3358959 - 3371614 
  Trimmed if gene in upstream region
  LENGTH = 284  COMBINED P-VALUE = 2.50e-06  E-VALUE =    0.044
  DIAGRAM: 128-[+1]-12-[+1]-86

                                                          [+1]
                                                          8.9e-05
                                                          AGGGGCAGGGGCAGGGGCAGGG
                                                          + +     + ++  +   +++
76   GGTGCCTGAGCTGCCCGGAGACAGTGCGACTTGCGCAAAGCAGCCATCCAGTCAAGAAATTGTGCGCGTCGAGGT

                        [+1]
                        4.9e-09
     GCAGGGG            AGGGGCAGGGGCAGGGGCAGGGGCAGGGG
     ++ ++              +++++ +++++ +++++  ++++++ ++
151  GCGGGTTTTGCGAGCTGGAAGGGGGAGGGGGAGGGGGGGGGGCATGGCCGCAGCTTGGCACACATGATGGACCTG


Cre01.g032600.v5.5
  PromoterCoords:4725799 - 4727298 Strand:+ GeneCoords:4727299 - 4731015 
  Trimmed if gene in upstream region
  LENGTH = 469  COMBINED P-VALUE = 2.83e-06  E-VALUE =     0.05
  DIAGRAM: 121-[-1]-207-[+1]-83

                                                   [-1]
                                                   8.4e-06
                                                   CCCCTGCCCCTGCCCCTGCCCCTGCCCCT
                                                   ++++ ++++  ++  + +  ++  + +++
76   TGGGACGCCTCCCACTGCAGCCTGTTTATTCGGATGTCCGTGCCTGCCCCAGCCCTCGCGTCGGGGCCGCCTCCT

                                                              [+1]
                                                              3.2e-09
                                                              AGGGGCAGGGGCAGGGGC
                                                               ++++ +++++++++++
301  GTTAAGGCTGCGCCCCGTCTTGCTTTGGCGGGGTCGGGGGCGGGTCGGATCGTCTGCTGGGGGAGGGGCAGGGGG

     
     
     AGGGGCAGGGG
     ++  +  ++ +
376  AGTTGTGGGTGGGGGGCGCATGGGCAAGCTACGGCCTGCGACCCCTCCCACTTCTCAGCTTCCCAAACACCTTGG


Cre01.g032550.v5.5
  PromoterCoords:4726830 - 4728329 Strand:- GeneCoords:4716246 - 4726829 
  Trimmed if gene in upstream region
  LENGTH = 469  COMBINED P-VALUE = 2.83e-06  E-VALUE =     0.05
  DIAGRAM: 83-[-1]-207-[+1]-121

             [-1]
             3.2e-09
             CCCCTGCCCCTGCCCCTGCCCCTGCCCCT
             + ++  +  ++ +++++++++++ ++++
76   GCGCCCCCCACCCACAACTCCCCCTGCCCCTCCCCCAGCAGACGATCCGACCCGCCCCCGACCCCGCCAAAGCAA

                        [+1]
                        8.4e-06
                        AGGGGCAGGGGCAGGGGCAGGGGCAGGGG
                        +++ +  ++  + +  ++  ++++ ++++
301  GGAGGTCGGGACGCGGACGAGGAGGCGGCCCCGACGCGAGGGCTGGGGCAGGCACGGACATCCGAATAAACAGGC


Cre04.g217948.v5.5
  PromoterCoords:648256 - 649755 Strand:+ GeneCoords:649756 - 654182 Trimmed if 
  gene in upstream region
  LENGTH = 899  COMBINED P-VALUE = 3.36e-06  E-VALUE =    0.059
  DIAGRAM: 104-[+1]-248-[+1]-129-[+1]-26-[+1]-276

                                  [+1]
                                  8.9e-05
                                  AGGGGCAGGGGCAGGGGCAGGGGCAGGGG
                                  ++ ++ + +++     ++ +++ +  ++
76   TGGCCTACTGGGCCATATAAACTGCAAGGAGAGGAAAGGGGCCCCGCTGGGACCCGGCCGTCTCCAGGACGAACT

           [+1]
           1.1e-05
           AGGGGCAGGGGCAGGGGCAGGGGCAGGGG
            + ++ ++  +++ +  + ++  ++
376  CCCGATGGCGGAAGATGCAAGCCCTGGTTCACATAATGTGCCACACAGCGCTTCCGGCTTCCCCGCGGCGCTTCC

                   [+1]                                                   [+1]
                   7.5e-06                                                1.9e-0
                   AGGGGCAGGGGCAGGGGCAGGGGCAGGGG                          AGGGGC
                    ++++  + ++  +  ++ ++++++ + +                           + +++
526  ACATGTTGGCGGGGGGGGGGGGAGGGGGTAGCCGGGGCAAGAGGGGCAAGATGGGCACGCCCTGGGTGGGGCGGC

     
     9
     AGGGGCAGGGGCAGGGGCAGGGG
       + ++++++++++++++ ++ +
601  GCGCGCAGGGGCAGGGGCGGGAGCTGAAGGGCGCTGGAAGAAAAGTGGGCGGGTCGGTCTGGACGAGCTCCTAGT


Cre12.g555000.v5.5
  PromoterCoords:7604021 - 7605520 Strand:+ GeneCoords:7605521 - 7611475 
  Trimmed if gene in upstream region
  LENGTH = 670  COMBINED P-VALUE = 3.41e-06  E-VALUE =     0.06
  DIAGRAM: 244-[+1]-397

                        [+1]
                        2.7e-09
                        AGGGGCAGGGGCAGGGGCAGGGGCAGGGG
                         +++++ +++++ ++++ + +++  ++++
226  GTTATGGGGACGGGGAGTTGGGGGCGGGGGCCGGGGGATGGGGGGGGGGGTTGGGGGCCGGGAGAGCGGTAGCTG


Cre12.g555050.v5.5
  PromoterCoords:7604851 - 7606350 Strand:- GeneCoords:7593955 - 7604850 
  Trimmed if gene in upstream region
  LENGTH = 670  COMBINED P-VALUE = 3.41e-06  E-VALUE =     0.06
  DIAGRAM: 397-[-1]-244

                           [-1]
                           2.7e-09
                           CCCCTGCCCCTGCCCCTGCCCCTGCCCCT
                           ++++  +++ + ++++ +++++ +++++
376  ACCGCTCTCCCGGCCCCCAACCCCCCCCCCCATCCCCCGGCCCCCGCCCCCAACTCCCCGTCCCCATAACCCTTG


Cre04.g228800.v5.5
  PromoterCoords:3648497 - 3649996 Strand:+ GeneCoords:3649997 - 3658384 
  Trimmed if gene in upstream region
  LENGTH = 1500  COMBINED P-VALUE = 3.43e-06  E-VALUE =     0.06
  DIAGRAM: 66-[+1]-516-[-1]-860

                                                                       [+1]
                                                                       1.2e-09
                                                                       AGGGGCAGG
                                                                       +++++++ +
1    CATCAGGGAACAGTTCATGAGACAGATTGCATTTGTTACAAGAGGGACATGAGACAGGGGTCAGTGAGGGGCAAG

     
     
     GGCAGGGGCAGGGGCAGGGG
     ++   +++  +++ ++++++
76   GGACAGGGGTGGGCCAGGGGTCAGTCAGGAAGCAGTTGAGACAGAGGTCAGTCAGGATCAGTCAGGGGTCAGTCA

                [-1]
                6.4e-06
                CCCCTGCCCCTGCCCCTGCCCCTGCCCCT
                + +    ++ +++++  +++ ++ + +
601  CCCCGCCACGCCACGCCACCTTGCCCACGCCACTCCACAGTCCATGATATCCCAGATGCATCTCACCCAAATCCC


Cre17.g706400.v5.5
  PromoterCoords:1402311 - 1403810 Strand:- GeneCoords:1399923 - 1402310 
  Trimmed if gene in upstream region
  LENGTH = 1194  COMBINED P-VALUE = 3.61e-06  E-VALUE =    0.063
  DIAGRAM: 24-[+1]-173-[+1]-342-[+1]-336-[-1]-134-[+1]-40

                             [+1]
                             4.1e-05
                             AGGGGCAGGGGCAGGGGCAGGGGCAGGGG
                              +  ++++ ++  +++++ + + +++
1    GCTGCAAGCCCCAACCACTGGGATGGTCGCAGTGGTTGGGGCTGCGACAGCAACGGCGTGCTTAGCAGCAGCTGC

      [+1]
      1.5e-09
      AGGGGCAGGGGCAGGGGCAGGGGCAGGGG
      + +   +   +++++++++++++++++++
226  GAAGCCGACTTGCAGGGGCAGGGGCAGGGGGGGGAAGCAGTGGGAGCCCTGCGGTGCCCCGGGAGGCCACCTTTG

                                                                             [+1
                                                                             1.9
                                                                             AGG
                                                                              +
526  AGCGGAATCCACGGCCGCGTCCTGCGTGGCATACCGTGGGAACACAGAAAGGTAGAGCAGTCTTCTGCCAAAGGT

     ]
     e-07
     GGCAGGGGCAGGGGCAGGGGCAGGGG
     +++ ++++++   +++   +++  ++
601  GGCTGGGGCAATAGCAACTGCACAGGCAAGCTGCAACAGTGTAGCATGGCGCAAGCGTGGGTGTTTAAGTTGGGT

                                                                   [-1]
                                                                   3.1e-05
                                                                   CCCCTGCCCCTGC
                                                                    +    +   +++
901  AGGCCTTCCGCTGGGCCGCTAGGTCGGCCCAGTGCCGCGCCGTGCCCTGTGTCGCAACCGTGTCTGCACATTTGC

     
     
     CCCTGCCCCTGCCCCT
      +  +++ ++  + +
976  TCGCGCCGCTCTCGCGCCCATCTCGAGCGCGCATGAAGTCGTCCTACCTTCAGGTTGCCGGTACATGCAACTCTT

     [+1]
     1.6e-05
     AGGGGCAGGGGCAGGGGCAGGGGCAGGGG
      ++++  ++++  ++++   + ++ + +
1126 TGGGGGCGGGGTGGGGGGGAGCGCGGAGCCCGAAGGCTGCAGGGGGTTGGGACCAGTCCAGATGGGTCA


Cre10.g462200.v5.5
  PromoterCoords:5934093 - 5935592 Strand:+ GeneCoords:5935593 - 5941064 
  Trimmed if gene in upstream region
  LENGTH = 180  COMBINED P-VALUE = 3.75e-06  E-VALUE =    0.066
  DIAGRAM: 115-[-1]-36

                                             [-1]
                                             1.2e-08
                                             CCCCTGCCCCTGCCCCTGCCCCTGCCCCT
                                             ++++ ++ +++++ +++++ ++ ++ ++
76   GTGCCGAGCCAGCCTTCCTTTCTCTCCCGCCCCACACCCCCCCCCGCACCTGCACCTGCACCCGCGCCATGTCCC


Cre10.g462150.v5.5
  PromoterCoords:5935413 - 5936912 Strand:- GeneCoords:5924387 - 5935412 
  Trimmed if gene in upstream region
  LENGTH = 180  COMBINED P-VALUE = 3.75e-06  E-VALUE =    0.066
  DIAGRAM: 36-[+1]-115

                                         [+1]
                                         1.2e-08
                                         AGGGGCAGGGGCAGGGGCAGGGGCAGGGG
                                          ++ ++ ++ +++++ +++++ ++ ++++
1    AGGTCATTGCTAATATAAATACAACATTCTGGGACATGGCGCGGGTGCAGGTGCAGGTGCGGGGGGGGGTGTGGG


Cre02.g141586.v5.5
  PromoterCoords:8394486 - 8395985 Strand:- GeneCoords:8392271 - 8394485 
  Trimmed if gene in upstream region
  LENGTH = 254  COMBINED P-VALUE = 3.83e-06  E-VALUE =    0.067
  DIAGRAM: 104-[+1]-18-[+1]-74

                                  [+1]
                                  8.5e-09
                                  AGGGGCAGGGGCAGGGGCAGGGGCAGGGG
                                  ++    + + ++++++ ++++++  ++++
76   CTTGCGGTCGCATCGAGTTCGCCGCTCGAAGAAAAATGTGCAGGGCCAGGGGAGGGGGGAGGCGGACCAGGGCCA

      [+1]
      9.6e-05
      AGGGGCAGGGGCAGGGGCAGGGGCAGGGG
      +++++      ++  +   ++ ++++ +
151  GAGGGGTGCTCCCATTGAGTGGTGCAGAGTCTCGACGGGGGAGGCGCATTGGCACCCCTGTTTAAAGAGGGTTCA


Cre13.g568200.v5.5
  PromoterCoords:956279 - 957778 Strand:+ GeneCoords:957779 - 967288 Trimmed if 
  gene in upstream region
  LENGTH = 519  COMBINED P-VALUE = 4.26e-06  E-VALUE =    0.075
  DIAGRAM: 36-[+1]-93-[+1]-227-[-1]-76

                                         [+1]
                                         2.6e-05
                                         AGGGGCAGGGGCAGGGGCAGGGGCAGGGG
                                         ++ +  +  ++ +++ +++ + + +
1    GCAAAGTGGCCCAGGGTCAGGCAAATCACGCATCCAAGAGAGAAAGGGAGGAGCAAGAGTACCAACAGCCAATCG

             [+1]
             7.9e-05
             AGGGGCAGGGGCAGGGGCAGGGGCAGGGG
               + +  +  ++ + +   +++ + ++ +
151  CTTCGCGAGTGTGGCGTTGCGGTGTGTGGGTCTGGTGCTATCGCCTGGCCGGGCGCCCGGAGCGTGCGGAATGCG

                                            [-1]
                                            4.3e-09
                                            CCCCTGCCCCTGCCCCTGCCCCTGCCCCT
                                            ++   +++++++ +++++ ++++ ++  +
376  CACACTACGGGACTACGCCACCTGCCCCTGACCCCACGCCCTGAGCCCCTGACCCTGGCCCTCCCTGTCCCATCC


Cre12.g527918.v5.5
  PromoterCoords:5204933 - 5206432 Strand:+ GeneCoords:5206433 - 5210074 
  Trimmed if gene in upstream region
  LENGTH = 947  COMBINED P-VALUE = 4.28e-06  E-VALUE =    0.075
  DIAGRAM: 41-[-1]-198-[-1]-124-[+1]-108-[+1]-147-[+1]-34-[+1]-121

                                              [-1]
                                              2.3e-09
                                              CCCCTGCCCCTGCCCCTGCCCCTGCCCCT
                                               ++    +++ +++++++++++++++++
1    CTCAATTCCGACTTGAACATTTGCTTGGACTGACTCCCATCTCCGCTACCCAGCCCCTGCCCCTGCCCCAGGTCC

                                                [-1]
                                                8.0e-05
                                                CCCCTGCCCCTGCCCCTGCCCCTGCCCCT
                                                  +     +++++++++  ++ ++  ++
226  ACGCATTTATGTGGGCACGGGTGGGAGCCACACACATCGGGACTACGCTTTCCTGCCCCTTGCCATGTTCCATCA

                                                   [+1]
                                                   8.3e-05
                                                   AGGGGCAGGGGCAGGGGCAGGGGCAGGGG
                                                       + + ++++    + ++  +++   +
376  AACCCGAGCGCGTTCGTTCGGGGAGGCGGAAAAGACTAACACTGACTCCAGAACGGGCGCCAGTAGCTGCACAAG

                                      [+1]
                                      2.6e-05
                                      AGGGGCAGGGGCAGGGGCAGGGGCAGGGG
                                        + +++ +++   ++++  +++   + +
526  CATTGTGGGAACGGGGTCGCCGTTGCCTGGCAGGAGAGCACGGGAGCGGGCGCGGGAGTGAGCGAGGCTGCGGTG

                                                                [+1]
                                                                2.3e-05
                                                                AGGGGCAGGGGCAGGG
                                                                 ++++  ++ ++++
676  GCCAGGAGGCACGGCAGCGCGCTGGCAGCCATGGTGGTCGCGCGGCGCCTCGGGCGGGGGGGGGGGGGTGCAGTC

                                                    [+1]
                                                    4.1e-06
     GCAGGGGCAGGGG                                  AGGGGCAGGGGCAGGGGCAGGGGCAGGG
     +  ++ ++ +                                     +   + ++ +    +++++ + ++++
751  GGGGGCGCTGACAATTAATACTGTAAGGGGTCGCGGCTTGCGGCAGTAAAAGGAGTGAAGCGGGCACGCGCAGAA

     
     
     G
     +
826  GCAGAGTTCCCACGGAAATGGCACGTCCCCATCGGAGTCCCGATCGGACGCCCCCACCGATTGTCTGTCCACGGG


Cre33.g759047.v5.5
  PromoterCoords:38366 - 39192 Strand:- GeneCoords:37554 - 38365 Trimmed if 
  gene in upstream region
  LENGTH = 827  COMBINED P-VALUE = 4.39e-06  E-VALUE =    0.077
  DIAGRAM: 68-[-1]-263-[+1]-13-[+1]-205-[-1]-162

                                                                         [-1]
                                                                         2.2e-05
                                                                         CCCCTGC
                                                                         +  + ++
1    CACGACCTCCGCCTGGCATGGCAGGAACCACATTCCAACAAATGCGTACACGAGCGCCATCTCCCCCACGGCCGC

     
     
     CCCTGCCCCTGCCCCTGCCCCT
      ++ + ++ ++++ ++++  +
76   GCCAGTCCTTGCCACTGCAACAAAGCGCATGCTTATCTCATGACATCCCTCTCACAACACTGTCTCATGACATCT

                                                                 [+1]
                                                                 2.7e-09
                                                                 AGGGGCAGGGGCAGG
                                                                  + ++  ++ +++ +
301  CGCGAGCAGTTCGACCGCATCTGGTGGGTGATGAAGCAGGGCAGGGGAGGGAGAAGGGGAGGAGGAGGGAGCAAG

                                [+1]
                                1.7e-05
     GGCAGGGGCAGGGG             AGGGGCAGGGGCAGGGGCAGGGGCAGGGG
     ++ +++++ +++++             +++++ +++ + +   + +++ +  +++
376  GGGAGGGGGAGGGGGGAAGTGGAGGGGAGGGGAAGGCGGAAACGGAGGCGGCGGGAGCCGCCCAGCCACGCCTTG

                                         [-1]
                                         2.7e-05
                                         CCCCTGCCCCTGCCCCTGCCCCTGCCCCT
                                          +++ ++++   +++  +++    ++ +
601  TGTACGAGTTCCTGGGACGGGGAGTACCAGTACCCAGCCCCGCCCGGCCCCACGCCAAACCCGCCCGCGTTGAAC


Cre16.g662702.v5.5
  PromoterCoords:2745090 - 2746589 Strand:- GeneCoords:2738878 - 2745089 
  Trimmed if gene in upstream region
  LENGTH = 1500  COMBINED P-VALUE = 4.42e-06  E-VALUE =    0.078
  DIAGRAM: 123-[+1]-69-[+1]-794-[+1]-82-[-1]-154-[-1]-133

                                                     [+1]
                                                     1.5e-09
                                                     AGGGGCAGGGGCAGGGGCAGGGGCAGG
                                                     ++ + + ++++++  +++ +++++ ++
76   TGCGTTTTTTCAAGCACGTCGAGGACTGGCAGGCATGAAGCGGTCATCAGCGACTGGGGCAATGGCTGGGGCGGG

                                                                            [+1]
                                                                            8.0e
     GG                                                                     AGGG
     ++                                                                     + ++
151  GGCCGTGGAGACAGCGGGAGCAGTGCGTGGCGGGGACCGCGGTGGGGGCGGCGCGCGGGGGCAGGGCCGACAAGG

     
     -06
     GCAGGGGCAGGGGCAGGGGCAGGGG
      + ++ +++ +++ ++++ +++
226  TCTGGCGCAAGGGGAGGGCCAGCACGCGCCAGGGCTCCGGCGGCCCCAGTGCACCACCAAGGCGTGCCGCACGGT

                                                                          [+1]
                                                                          4.8e-0
                                                                          AGGGGC
                                                                             +
976  GGTTGCTAATAAGGTAAGGACGCAATACGTCTCTCACTTAGTAAGTAAGGTTTCAGACTAAGGCCAGTGTAAGTG

     
     5
     AGGGGCAGGGGCAGGGGCAGGGG
       +++ +++++  ++++++ ++
1051 GTGGGGAGGGGGGGGGGCACGGAGGAGCCGGGCCTTAGGGGCTGAAGCACCAAGTGCAAACTAACGGACTAGGGG

                                   [-1]
                                   7.5e-06
                                   CCCCTGCCCCTGCCCCTGCCCCTGCCCCT
                                     ++   ++ +++ ++ +++   ++++++
1126 GTGACTTATTCGCTTGTACCGATTGTACTGTGCCATTCCTTGCGCCCGCCGGGGCCCCTGAGTGCTGCGGCGGAG

                                                                    [-1]
                                                                    6.7e-05
                                                                    CCCCTGCCCCTG
                                                                     +   ++  ++
1276 TGATGAGAGCACGAGGAAGAGACCGAAGGCGCCGCTTGGGGGCCGCAAGCGGCACCCAAGGACACGGCGCAGCTT

     
     
     CCCCTGCCCCTGCCCCT
     +++  +  ++ ++ +++
1351 CCCTGGGGCCCGCTCCTACAGCGACTTCACGAGCTGTGCCACCATGGCACCGTGCACTGCGCGGCGGGGTCGGGT


Cre03.g205585.v5.5
  PromoterCoords:8771063 - 8772562 Strand:+ GeneCoords:8772563 - 8778878 
  Trimmed if gene in upstream region
  LENGTH = 1500  COMBINED P-VALUE = 4.69e-06  E-VALUE =    0.082
  DIAGRAM: 11-[-1]-73-[+1]-87-[+1]-166-[+1]-3-[+1]-30-[+1]-103-[+1]-104-[+1]-97-[+1]-30-[+1]-376-[-1]-101

                [-1]
                1.6e-05
                CCCCTGCCCCTGCCCCTGCCCCTGCCCCT
                 ++  ++ + ++ ++ ++ ++ ++    +
1    CGACAAAGTTGTCCGGGCACTTGTCCATGACCGTGATGATGAGGTTGCGGCGGACGCTGCGGAAGGTGGCGGTGG

                                           [+1]
                                           2.0e-05
                                           AGGGGCAGGGGCAGGGGCAGGGGCAGGGG
                                            + +++ + ++   +++   +++  ++ +
76   CGGCGGCGACATCTGCGGCGGACAGCGGAAACGCCGGTGGAGGCGGCGGTGTGGGGGCGGGGTGGAGGAGCATGT

         [+1]
         7.2e-05
         AGGGGCAGGGGCAGGGGCAGGGGCAGGGG
          + + + + ++    +   + +++  +++
226  TGGCGGAGTCGGTGGTGATGCGTGCGGCGCGGGCGGCGCGTCGGCAGTACCCGAAGAGTGACTTCCGCAGGTCGT

                                                      [+1]
                                                      1.6e-09
                                                      AGGGGCAGGGGCAGGGGCAGGGGCAG
                                                        ++++++++ +  +++ + ++++ +
376  CGGCGGCCGGCGTCAAGGCGGGCTGTAGGCGGTGGGTGAAGATGTGGCCGTGGGCAGGGTCGCGGGGAAGGGCGG

           [+1]                                                       [+1]
           9.3e-06                                                    7.1e-06
     GGG   AGGGGCAGGGGCAGGGGCAGGGGCAGGGG                              AGGGGCAGGG
     ++       ++++++ +++++ +  ++ +  +  +                              +++ +  ++
451  GGAAGAGATGGCAGGTGCAGGAGGTGGTGGCGCCGGGGTCGCGGCTGGCTTTTGCGGCGTTGCATAGGAGGTGGC

     
     
     GCAGGGGCAGGGGCAGGGG
     ++++++ + + ++   + +
526  GCAGGGACGGAGGTGCGAGGAAGGTGACGGTGGAGACGGCGGGCATGCGGTCCGGCATGAAGCGGGCAATGCCTG

                                                    [+1]
                                                    3.3e-06
                                                    AGGGGCAGGGGCAGGGGCAGGGGCAGGG
                                                    ++ ++    ++ +++ + +++  +++++
601  GCGAGGCGAGGAGGGCTCTGGCGTCGGCGGCGAGGAGATGAGCCTGAAGCGGGGCTGGGAGGCGGAGGACCAGGG

     
     
     G
     +
676  GCTGCTTGGGGCGGGCGTCAAGCTGGCGGCGCTGCGTGGCGGCGTGGGCGGCAGTGAGGACCTGGCGAATGGCTG

                                   [+1]
                                   9.6e-05
                                   AGGGGCAGGGGCAGGGGCAGGGGCAGGGG
                                    ++ + + ++++   +++ + +  + + +
751  CGATGTCGGCTGGGGTTGCTGTGCGGTGAAGGGAGGATGGGCCCAGGCTGCGCAAAGCGAGAAGCATGCGCTGCA

           [+1]                                                       [+1]
           6.8e-05                                                    3.6e-06
           AGGGGCAGGGGCAGGGGCAGGGGCAGGGG                              AGGGGCAGGG
            ++ +  + +++ ++  +++  ++  + +                               ++ + ++++
901  GGACAACGGAGATGCGGCGGGCCCAGTTGCGAGAGGCAAAAAGCCGTCGGGGTTGGCCGTCGTCGGGGAGGAGGG

     
     
     GCAGGGGCAGGGGCAGGGG
        + ++ ++ ++  + ++
976  CGGGCGGGAGTGGGGGAGGGCCAGTGGCGAAAAGGAAGTCGAGTCCGGTGGGGTTGGCCAGGGCGCGGGCGATGC

                         [-1]
                         2.1e-05
                         CCCCTGCCCCTGCCCCTGCCCCTGCCCCT
                           ++    ++ +++++ ++ ++++   +
1351 GGCGGTGGAGGTCAGTCCACTTCCGCTGCCAGCCCCCGCACCTGTGGCCGCCGCCGCCGTGTCCGCCTCAGGGGG


Cre01.g041650.v5.5
  PromoterCoords:5834628 - 5836127 Strand:- GeneCoords:5833263 - 5834627 
  Trimmed if gene in upstream region
  LENGTH = 850  COMBINED P-VALUE = 4.79e-06  E-VALUE =    0.084
  DIAGRAM: 154-[-1]-348-[-1]-106-[-1]-35-[-1]-91

         [-1]
         3.6e-06
         CCCCTGCCCCTGCCCCTGCCCCTGCCCCT
         + ++ ++ ++  + +  ++  ++++   +
151  ACAGCACCAGCGCCACCTCTCGCTGCTGCTGTTGCTACAGCTGCAGATGAGGCCGCTGCGGGAGACGGCAGGTAG

           [-1]
           2.9e-09
           CCCCTGCCCCTGCCCCTGCCCCTGCCCCT
           + ++ ++++  ++++  +++++ ++ +++
526  CCCCGGCTCCGGCCCTGGCCCTGGCCCCAGCTCCTGCCCTGACCTCTGGCCACAGCTTTTGCCCTGACATATCCG

                                                                       [-1]
                                                                       2.4e-07
                                                                       CCCCTGCCC
                                                                       ++++  +++
601  TTTCGGACTTCCTTCTCTGGTGCCCCGGTACAGCCCCACCTCTGCCTTGCACCCACCATGCCCTGGCCCCGCCCC

                                                            [-1]
                                                            1.0e-05
     CTGCCCCTGCCCCTGCCCCT                                   CCCCTGCCCCTGCCCCTGCC
       ++++++++++   ++++                                    + ++++ +++ +  + ++++
676  TAGCCCCTGCCCTGACCCCCGCCATCCTCGGCTCCTCCCAGGTCCTTGTCTCAAGCACCTGGCCCAGGTCTTGCC

     
     
     CCTGCCCCT
     +   ++
751  CAATCCAACCCAGCCCGCAAGCCCGTGCGGGATGGGCCCGCAGGCGGCAAGCAGCGATTGGGCCTGATTGGGCCT


Cre01.g041667.v5.5
  PromoterCoords:5833978 - 5835477 Strand:+ GeneCoords:5835478 - 5839549 
  Trimmed if gene in upstream region
  LENGTH = 850  COMBINED P-VALUE = 4.79e-06  E-VALUE =    0.084
  DIAGRAM: 91-[+1]-35-[+1]-106-[+1]-5-[+1]-314-[+1]-154

                     [+1]
                     1.0e-05
                     AGGGGCAGGGGCAGGGGCAGGGGCAGGGG
                        ++   +++++ +  + +++ ++++ +
76   CGGGCTTGCGGGCTGGGTTGGATTGGGCAAGACCTGGGCCAGGTGCTTGAGACAAGGACCTGGGAGGAGCCGAGG

          [+1]
          2.4e-07
          AGGGGCAGGGGCAGGGGCAGGGGCAGGGG
           ++++   ++++++++++  +++  ++++
151  ATGGCGGGGGTCAGGGCAGGGGCTAGGGGCGGGGCCAGGGCATGGTGGGTGCAAGGCAGAGGTGGGGCTGTACCG

                                                                      [+1]
                                                                      2.9e-09
                                                                      AGGGGCAGGG
                                                                      +++ ++ +++
226  GGGCACCAGAGAAGGAAGTCCGAAACGGATATGTCAGGGCAAAAGCTGTGGCCAGAGGTCAGGGCAGGAGCTGGG

                             [+1]
                             2.6e-05
     GCAGGGGCAGGGGCAGGGG     AGGGGCAGGGGCAGGGGCAGGGGCAGGGG
     ++  ++++  ++++ ++ +             + +   ++++++++++ ++++
301  GCCAGGGCCAGGGCCGGAGCCGGGGCACAGTTGAGTCTGGGCAGGGGCTGGGGCCATGAGCACTAGCATACCAAC

                                                                        [+1]
                                                                        3.6e-06
                                                                        AGGGGCAG
                                                                        +   ++++
601  GGACCTGTGGAGAAGCTGTTGCGCGCTACCTGCCGTCTCCCGCAGCGGCCTCATCTGCAGCTGTAGCAACAGCAG

     
     
     GGGCAGGGGCAGGGGCAGGGG
       ++  + +  ++ ++ ++ +
676  CAGCGAGAGGTGGCGCTGGTGCTGTTGGTGGTGCAGCTGCCGCTGGTGCTGTTGGCGGTGATCCTGATGGTGGCG


Cre10.g459200.v5.5
  PromoterCoords:5511407 - 5512906 Strand:- GeneCoords:5504975 - 5511406 
  Trimmed if gene in upstream region
  LENGTH = 1363  COMBINED P-VALUE = 4.82e-06  E-VALUE =    0.085
  DIAGRAM: 83-[+1]-97-[+1]-169-[+1]-55-[+1]-144-[+1]-58-[-1]-583

             [+1]
             1.8e-09
             AGGGGCAGGGGCAGGGGCAGGGGCAGGGG
             +++    ++ +++++++++++++ + +++
76   ATCGGGAAAGGAAGGGGCGCAGGGGCAGGGGTACGGGGCAGAGGTGAAAGCAGGAAAGGGGCTCGCATTCACGAT

                                                                [+1]
                                                                4.8e-05
                                                                AGGGGCAGGGGCAGGG
                                                                 +++ +++++ + +++
151  CGTCCATGCAAGGCAGCATCGCTAGCAGGATGTGTTCTATTCTCCCCGAAGGATTGCATGGGGACAGGGCCTGGG

     
     
     GCAGGGGCAGGGG
     +  +     ++ +
226  GGTGTACGTGGCGACAGTTGCTAGAGCAGCATTTGTGCCGCCTGGCGCAGCGCCTTGCTGCGCCAGGGCGTCTTG

                                     [+1]
                                     3.8e-06
                                     AGGGGCAGGGGCAGGGGCAGGGGCAGGGG
                                     ++ ++  +++ ++ +   ++  +++ +++
376  GGGCATGCAGCATCCCAGCCCGAGGAAATTCCAGCGGGGGGGTCAAGAAGAGCTGCATGGGGCATTCCTGGCGTG

                                              [+1]
                                              2.0e-05
                                              AGGGGCAGGGGCAGGGGCAGGGGCAGGGG
                                              +++++  + +++   +++    +++   +
451  GTGCACTTGGCAGAAAGCAGGGGGCCGGCCCACAAGGCCGAAGGGGGCGCGGCCCAGGCTCCTGCAAATGCCCGC

                                                                     [+1]
                                                                     4.6e-05
                                                                     AGGGGCAGGGG
                                                                      + ++ +++ +
601  GTGCGCGCATCCCGCAATACGGTAGCCGCAAACTAAAAGCAGGGAGGGTCAGAATGGACGTGCGGGAGGGAGGCG

     
     
     CAGGGGCAGGGGCAGGGG
     ++++    +++ ++ +
676  CAGGCAGGGGGCCACGCCACTGGGGCCACCGCAAATCATGCGAATCACTGTTGTCATACGCGACCGCTGAGGGTC

      [-1]
      5.5e-06
      CCCCTGCCCCTGCCCCTGCCCCTGCCCCT
      + +  ++++ + + +  ++  ++ ++ +
751  GCGCGAGCCCTTACGCAGGCGTCTTCCTCCAGCGCTAACCTCTCACGCGTGACAGTTCGTAAGCGACCGCGCTTT


Cre11.g477700.v5.5
  PromoterCoords:2863535 - 2865034 Strand:- GeneCoords:2855269 - 2863534 
  Trimmed if gene in upstream region
  LENGTH = 564  COMBINED P-VALUE = 5.24e-06  E-VALUE =    0.092
  DIAGRAM: 27-[+1]-145-[+1]-153-[-1]-7-[-1]-116

                                [+1]
                                1.4e-05
                                AGGGGCAGGGGCAGGGGCAGGGGCAGGGG
                                    ++ +++++  ++++ +++ + +  +
1    ACGCCTTCTCACCTGCTGGGCCTGGCCGCCAGCGGGGGCTTGGGCTGGGACTGCTGTTGGCAGGGTAGTATGGGG

                                                        [+1]
                                                        9.6e-05
                                                        AGGGGCAGGGGCAGGGGCAGGGGC
                                                        ++ +   + +++ +++ ++++  +
151  GCCATGCTTCTCCTGTGCAGAACGGGGCATTGAACAGCTGGCAGCGCGCTCAGCGAACGAGGCCGGGTCAGGCAC

     
     
     AGGGG
     + ++
226  ATGGCAAGGCAGGGCAAGGCAACTAGGCAAGGCACTTTGTAGCAGGAACGCCGTATAAGGACTTGATGACGAGCT

             [-1]                                [-1]
             4.9e-09                             8.6e-06
             CCCCTGCCCCTGCCCCTGCCCCTGCCCCT       CCCCTGCCCCTGCCCCTGCCCCTGCCCCT
             +++++++++++ ++ +   ++++ ++ +        ++ +  ++++  + +  ++  +   +
376  CTGACTCCCCCCTGCCCCTCCCTCCCTCCCTCCCTCCCTCCCTCCCTCCACCCCACCACAGGCAACCTTCTGCGT


Cre16.g650000.v5.5
  PromoterCoords:1125946 - 1127445 Strand:+ GeneCoords:1127446 - 1129606 
  Trimmed if gene in upstream region
  LENGTH = 48  COMBINED P-VALUE = 5.33e-06  E-VALUE =    0.094
  DIAGRAM: 11-[-1]-8

                [-1]
                1.3e-07
                CCCCTGCCCCTGCCCCTGCCCCTGCCCCT
                ++  +++   + ++++ +++++  ++++
1    TGGGCACCATTCCATTGCATTTCCCCCGGCCCCCCCCCCCCCGACATA


Cre12.g503850.v5.5
  PromoterCoords:2693577 - 2695076 Strand:- GeneCoords:2688631 - 2693576 
  Trimmed if gene in upstream region
  LENGTH = 130  COMBINED P-VALUE = 5.47e-06  E-VALUE =    0.096
  DIAGRAM: 70-[-1]-31

                                                                           [-1]
                                                                           2.7e-
                                                                           CCCCT
                                                                           ++++
1    TTTGAGCTCTTAATCTAGTTACATACTAAAATCACAGTTTCAACTGCTCTGGGCCCCATCCCCACCTGTCCCCCA

     
     08
     GCCCCTGCCCCTGCCCCTGCCCCT
     ++  ++++ + +++ +++  +
76   GCAGCTGCTCTTGCACCTTGCTGCAGTCTCGCTGTCCAGCGCTATCCCGATCGAT


Cre12.g503800.v5.5
  PromoterCoords:2692207 - 2693706 Strand:+ GeneCoords:2693707 - 2699414 
  Trimmed if gene in upstream region
  LENGTH = 130  COMBINED P-VALUE = 5.47e-06  E-VALUE =    0.096
  DIAGRAM: 31-[+1]-70

                                    [+1]
                                    2.7e-08
                                    AGGGGCAGGGGCAGGGGCAGGGGCAGGGG
                                       +  +++ +++ + ++++  ++ ++++
1    ATCGATCGGGATAGCGCTGGACAGCGAGACTGCAGCAAGGTGCAAGAGCAGCTGCTGGGGGACAGGTGGGGATGG


Cre10.g454150.v5.5
  PromoterCoords:4839818 - 4841317 Strand:- GeneCoords:4837196 - 4839817 
  Trimmed if gene in upstream region
  LENGTH = 1334  COMBINED P-VALUE = 5.53e-06  E-VALUE =    0.097
  DIAGRAM: 182-[-1]-47-[-1]-113-[-1]-92-[-1]-20-[-1]-48-[-1]-442-[-1]-187

                                     [-1]
                                     6.5e-05
                                     CCCCTGCCCCTGCCCCTGCCCCTGCCCCT
                                      +   +++ +++++  + +++  ++++
151  ACAGAGCATAGCTGCTGCGGTCTGCTGCAGCAGCGGCGCCGCTGCCTGTACCCGAGCCCACCGCACCCGTCGTAC

                                      [-1]
                                      1.1e-05
                                      CCCCTGCCCCTGCCCCTGCCCCTGCCCCT
                                      ++ + +++ +++++ + ++ ++ +++ +
226  CCTCACTGGAGCCCATTGGGCGAGGCGGCGGCGCCGCCGCCGCTGCCGCCGCGCCCGCCGCGGCGCCGCCGCAGC

                              [-1]
                              2.7e-05
                              CCCCTGCCCCTGCCCCTGCCCCTGCCCCT
                              +++  ++  + +     +++ + +++++
376  CGCAGCACATCTGCACATCTTGCAGCCCTCGCAGCAGATGGCGCCGCCGCCCCCGCACCCGCACGCCGCGTCAGC

                                                                            [-1]
                                                                            1.0e
                                                                            CCCC
                                                                            +  +
451  GGGGGTCCCGGGGGACGGCGTGGCCGCCACTAGCGCCGCGACAGCGCCCGGCCGCGCTTGGTGCAGTTGACCAGC

                                                  [-1]
     -05                                          2.1e-09
     TGCCCCTGCCCCTGCCCCTGCCCCT                    CCCCTGCCCCTGCCCCTGCCCCTGCCCCT
      ++  + + +++ ++ ++  + +++                    +  ++++ +++++  +++++ ++++  ++
526  AGCAGCAGGCCCAGCACCGACTCCTCGTCCTCGCAGCGGGCGATGCTTCTGCTCCTGCTACTGCCGCTGCTTCTG

                                                    [-1]
                                                    1.8e-05
                                                    CCCCTGCCCCTGCCCCTGCCCCTGCCCC
                                                    ++++ +++ + +++  ++ + +  ++ +
601  CCACTGCCGTGTCAGCTGCAGCGGACTCGCCGGGGCAGCCCACGCCGCCCCCGCCGCCGCCGGTGACACCACCGC

     
     
     T
     +
676  TAAATTCAGGGGCTGTCCTCGCATTCAGGGCCTAGACTGTCATACAGGCTGCTCGAAATTTTCATCACAGGCACT

                                                                         [-1]
                                                                         8.6e-05
                                                                         CCCCTGC
                                                                          +    +
1051 GACTGCGCCGATCGTAACCACTGCTCGCAGGCACACCTCACAGAAGATGTCGTAACGTAGTCGGGGAAGCTGCCC

     
     
     CCCTGCCCCTGCCCCTGCCCCT
     ++  ++++ ++ ++     ++
1126 CCGAGCCCGTGTCCAGCTTCCCCTCGTGCGACAGGCGTGCCAACCGTGCCAACCTCCATCAACCTCCGCAACATA


Cre10.g422419.v5.5
  PromoterCoords:698422 - 699921 Strand:- GeneCoords:697106 - 698421 Trimmed if 
  gene in upstream region
  LENGTH = 1500  COMBINED P-VALUE = 5.68e-06  E-VALUE =      0.1
  DIAGRAM: 361-[-1]-710-[+1]-31-[+1]-1-[+1]-1-[+1]-1-[+1]-1-[+1]-191

                                                                  [-1]
                                                                  5.6e-05
                                                                  CCCCTGCCCCTGCC
                                                                      ++ + +++++
301  TGGTGGGCGGTTCCTATCCAACAGGCGGCACCAACCCCATCGTTGACCAGGCCGTCAAGGTAAGGTGTCGCTGCC

     
     
     CCTGCCCCTGCCCCT
     ++  +++  ++ ++
376  CCCTCCCTCGCTCCCCAGGTGTGTGCGAAGTGTGGGCGTTGCTTGCTCGGCAACAGGCAGTGCTGCCTGCAGGCA

                                                       [+1]
                                                       4.7e-07
                                                       AGGGGCAGGGGCAGGGGCAGGGGCA
                                                        +  ++ + +++ + +++++ ++++
1051 TGCTGGGGCACAAGCGACCTGCATCGCTGCAGACTGGCGGCGGCGGCGGCGGCAGCGGTGGCGGCGGCAGCGGCA

                                        [+1]                          [+1]
                                        1.5e-08                       1.5e-08
     GGGG                               AGGGGCAGGGGCAGGGGCAGGGGCAGGGG AGGGGCAGGG
     + ++                               ++ +++++ +++++ +++++ +++++ ++ ++ +++++ +
1126 GCGGCGGCGGCGGCAGCGGCGGCGGCGGCGGCGGCAGCGGCAGCGGCAGCGGCAGCGGCAGCGGCAGCGGCAGCG

                         [+1]                          [+1]
                         1.5e-08                       1.5e-08
     GCAGGGGCAGGGGCAGGGG AGGGGCAGGGGCAGGGGCAGGGGCAGGGG AGGGGCAGGGGCAGGGGCAGGGGCA
     ++++ +++++ +++++ ++ ++ +++++ +++++ +++++ +++++ ++ ++ +++++ +++++ +++++ ++++
1201 GCAGCGGCAGCGGCAGCGGCAGCGGCAGCGGCAGCGGCAGCGGCAGCGGCAGCGGCAGCGGCAGCGGCAGCGGCA

          [+1]
          1.9e-09
     GGGG AGGGGCAGGGGCAGGGGCAGGGGCAGGGG
     + ++ ++ +++++ +++++ +++++ +++++ ++
1276 GCGGCAGCGGCAGTGGCAGCGGCAGCGGCAGCGGCAGCGGCAGGGTTCAACTGTGGAACTTTGACGGACGTGACC


Cre01.g008900.v5.5
  PromoterCoords:1690116 - 1691615 Strand:- GeneCoords:1686710 - 1690115 
  Trimmed if gene in upstream region
  LENGTH = 1500  COMBINED P-VALUE = 6.03e-06  E-VALUE =     0.11
  DIAGRAM: 72-[+1]-66-[-1]-487-[-1]-112-[+1]-172-[+1]-330-[-1]-87

                                                                             [+1
                                                                             5.0
                                                                             AGG
                                                                               +
1    CCGCGCCTGAATGCCGAGGCGCCCCGAGTCGCTCTGGCCCCGCACCTAGCCCGATGGGCGTCGGGCTTTGGGGAG

     ]
     e-05
     GGCAGGGGCAGGGGCAGGGGCAGGGG
     +    +++++ ++ ++ ++++  ++
76   GTGTTGGGCATGGTCAAGGGCTAGGTACTGCATTGGTTCTGTAGCAAGGGAGCCTGTGGTGTGCGTGGATGGTGC

                      [-1]
                      9.1e-05
                      CCCCTGCCCCTGCCCCTGCCCCTGCCCCT
                       ++  ++++  + ++   +++  ++++
151  GGAATCCCTACAAGCGTGCCGGGCCCTAGGCCTGTCCCAAGCCCACACAGAGCTCGTTTTACGGACAGCTCGTGC

             [-1]
             5.2e-05
             CCCCTGCCCCTGCCCCTGCCCCTGCCCCT
             ++++  ++++ +  ++    + +  ++
676  TCCCTGTTCCCCATCCCCAGAACCGCGACGTCTCCGCCGCCAACGTGATCCGTGTGCTCCTCCTGCTGAAGCTGA

                                                                               [
                                                                               4
                                                                               A
                                                                               +
751  TGGGTTTGAGCGGCCGACCAAGCTGCAGCGGCCACCATGGCCGGCGGCGGCGGCGGGGCAAGGCTGAGAGCCTGA

     +1]
     .2e-05
     GGGGCAGGGGCAGGGGCAGGGGCAGGGG
       +++    ++++++   + +++ + ++
826  ACGGCGTTAGCAGGGCGTGTGGCTGAGGGGGGCACGTGTTGATTGGCGGTGGTGACGTGACTAGTTTGTGCACTG

                                                       [+1]
                                                       1.7e-05
                                                       AGGGGCAGGGGCAGGGGCAGGGGCA
                                                       +++++  ++  +++++ +  ++ +
976  TAGTAGTTAGTAGGCGCCATGTCAGGTGGCTGGTGGCCGTTGGCCCCAGGAGGGGAGGGCTCAGGGTCGCGGTCG

     
     
     GGGG
     +++
1051 GGGAAGGGGAACTCGTGATGAGCAACCGGGGCTCCTGGCCGGGTGGCGCCACTTTGCGTCCGTGCCTGTGCTGAG

                                       [-1]
                                       2.0e-09
                                       CCCCTGCCCCTGCCCCTGCCCCTGCCCCT
                                       +++++ ++++  ++++ +++++  ++ ++
1351 GGCAGGGCGCTAAGGCGGCGGTCGTGCTGGCTTGCCCCTTCCCCCCCCCCCGCCCCGCCCTCTTGAATTCCGACC


Cre16.g695300.v5.5
  PromoterCoords:133596 - 135095 Strand:- GeneCoords:126740 - 133595 Trimmed if 
  gene in upstream region
  LENGTH = 1500  COMBINED P-VALUE = 6.24e-06  E-VALUE =     0.11
  DIAGRAM: 46-[+1]-152-[+1]-192-[+1]-473-[+1]-265-[-1]-81-[+1]-117

                                                   [+1]
                                                   9.2e-05
                                                   AGGGGCAGGGGCAGGGGCAGGGGCAGGGG
                                                   +++  + + ++++  ++ +   ++    +
1    ACCCCCAACACCCCCAACACCGCCCCAGCGGCCCCACCGCGCACGAAGGCACCGAGGCACTGGGATCTGCGCTAG

       [+1]
       4.2e-05
       AGGGGCAGGGGCAGGGGCAGGGGCAGGGG
       +++      +  ++++ + ++ ++++ ++
226  GTAGGTCGGCTGCAAGGGCCTGGTGCAGTGGTGCTGTTGCGCTTTTTCGTGTTGCTTGGCGGCGGGGTTCGTGTC

                                                                              [+
                                                                              8.
                                                                              AG
                                                                               +
376  TGCGGCAAGGGAGATGGAAGGGACTAGTTGGATGTAGTGTAGGTGGCGTCCTGCTGGTTTGCCCTCCTGATTGGG

     1]
     4e-05
     GGGCAGGGGCAGGGGCAGGGGCAGGGG
     + ++++   + + ++++++ +   +
451  GAGCAGCTACGGCGGCAGGCGGTTGTCAGCCGCATAGTCTGGCGGCAGGTCGGCTTTAGACGCCATTGGTGGCGT

                                                       [+1]
                                                       3.2e-05
                                                       AGGGGCAGGGGCAGGGGCAGGGGCA
                                                        ++    ++    +++++  + ++
901  CGTTTCTTGCCGCTCCCCAAAGATGCAAGCCCTGCGGCAGAGTGGGCATGGGGCAGGGGTTTCGGGGCCAGCGCG

     
     
     GGGG
     ++++
976  GGGGGCGCGGCGGCCTGTGACTGTGCGGCCGAAGCGGGCTGCAGAGGCGCAGCGCACCTGCAGGCGGCAGGCGAC

                                                 [-1]
                                                 9.4e-05
                                                 CCCCTGCCCCTGCCCCTGCCCCTGCCCCT
                                                 + +     + +++ ++     ++  +++
1201 GTATGTTGTCGACGGACGAAAGGCGATCCCAAAGTAGTAAGGCACTCGCCGACTTGCTCCGTGGACTTGCCCCGA

         [+1]
         2.1e-09
         AGGGGCAGGGGCAGGGGCAGGGGCAGGGG
           ++++++++++  +++++++++  ++ +
1351 CTTGTTGGGCAGGGGCGTGGGCAGGGGTGGGTGGGGGGCTGCTGAACCATGTCACATCATGCCGGAGTGCTCAAT


Cre19.g750597.v5.5
  PromoterCoords:89156 - 90655 Strand:- GeneCoords:78930 - 89155 Trimmed if 
  gene in upstream region
  LENGTH = 1500  COMBINED P-VALUE = 6.44e-06  E-VALUE =     0.11
  DIAGRAM: 67-[-1]-4-[-1]-13-[-1]-443-[-1]-857

                                                                        [-1]
                                                                        2.2e-09
                                                                        CCCCTGCC
                                                                        + +++ ++
1    ATCAAGCCCGCCCAGTCGCCCGCGTCGCTTTCGTGGCGCCCCCCCCCCCCCCCCTTTCCGCCTCCTCCTCCTCCC

                              [-1]                                      [-1]
                              2.9e-07                                   1.1e-07
     CCTGCCCCTGCCCCTGCCCCT    CCCCTGCCCCTGCCCCTGCCCCTGCCCCT             CCCCTGCC
     +++ + +++ + +++ + +++    + +++ + + +   +++ + + + + +++             + +++ +
76   CCTCCTCCTCCTCCTCCTCCTCCTCCTCCTCCACTTCTTCCTCCTCGTCCTCCTCCTCCTCTCCCACCTCCTCCT

     
     
     CCTGCCCCTGCCCCTGCCCCT
     +++ + + + ++++  ++++
151  CCTCCTCGTCCCCCCCCCCCCTCCTGGAGGCGAGCTCTGGCGCTGGACATGTCGGAGCCATGTTGGTCATCAACT

                   [-1]
                   7.9e-05
                   CCCCTGCCCCTGCCCCTGCCCCTGCCCCT
                   ++  ++++  +   + +++++ ++ + ++
601  GCCGCCCCTCTTCACCGTTGCCATTTTGCATGCCCGTGACACTTCTGTGCTGCCGCCCTATGCTTTTACTTCTCG


Cre08.g382400.v5.5
  PromoterCoords:4465087 - 4466586 Strand:- GeneCoords:4459729 - 4465086 
  Trimmed if gene in upstream region
  LENGTH = 700  COMBINED P-VALUE = 6.57e-06  E-VALUE =     0.12
  DIAGRAM: 109-[-1]-9-[-1]-203-[-1]-148-[+1]-115

                                       [-1]                                  [-1
                                       1.5e-06                               8.4
                                       CCCCTGCCCCTGCCCCTGCCCCTGCCCCT         CCC
                                       + ++  ++++  +++   ++ +  + ++          +++
76   AAAAGTTGCCTCGACACGAACTCGCCTCGCCCCACACCCACCCCACCCCACCCCACCCCACCCCACCCCGTCCCC

     ]
     e-05
     CTGCCCCTGCCCCTGCCCCTGCCCCT
     ++++ +  ++++    +     ++ +
151  CTGCGCTGGCCCACCGCAAACTCCGTCGCTTGGAGCATTTCTCGTTGGATAGGCCCATCATGTTTGACGGCGCCC

         [-1]
         9.6e-05
         CCCCTGCCCCTGCCCCTGCCCCTGCCCCT
         +++  +++ +  ++   ++++  +   ++
376  CAGCCCCAAGCCTCAACCAGCGCCCGGGTGACTTCGGGCTTGATTCGGCTCCAGGACATCCTACGGCATCTATTG

                                    [+1]
                                    4.9e-09
                                    AGGGGCAGGGGCAGGGGCAGGGGCAGGGG
                                     ++++ ++++++ ++ +++ +++++   +
526  TCTGAGGATTTGGACACTATAAGGCGGGAAACGGGGGAGGGGCGGGAGCACGGGCACCTGTTGCTGAGATTGGGC


Cre08.g382450.v5.5
  PromoterCoords:4464287 - 4465786 Strand:+ GeneCoords:4465787 - 4469156 
  Trimmed if gene in upstream region
  LENGTH = 700  COMBINED P-VALUE = 6.57e-06  E-VALUE =     0.12
  DIAGRAM: 115-[-1]-148-[+1]-241-[+1]-109

                                             [-1]
                                             4.9e-09
                                             CCCCTGCCCCTGCCCCTGCCCCTGCCCCT
                                             +   +++++ +++ ++ ++++++ ++++
76   TATGCTTCAGCCGGACGAGCCCGCGGCCCAATCTCAGCAACAGGTGCCCGTGCTCCCGCCCCTCCCCCGTTTCCC

                                                                        [+1]
                                                                        9.6e-05
                                                                        AGGGGCAG
                                                                        ++   +
226  GCTTCCACCACCTGAGAAGGCTCAACAATAGATGCCGTAGGATGTCCTGGAGCCGAATCAAGCCCGAAGTCACCC

     
     
     GGGCAGGGGCAGGGGCAGGGG
     ++++   ++  + +++  +++
301  GGGCGCTGGTTGAGGCTTGGGGCTGACAACTACAAGGCGTACGGTTGCGTGAAGGGCAGGCCTCTGTGCCTTCGT

                                          [+1]
                                          1.5e-06
                                          AGGGGCAGGGGCAGGGGCAGGGGCAGGGG
                                           ++ +  + ++   +++  ++++  ++ +
526  CGGAGTTTGCGGTGGGCCAGCGCAGGGGGACGGGGTGGGGTGGGGTGGGGTGGGGTGGGGTGGGTGTGGGGCGAG


Cre14.g627466.v5.5
  PromoterCoords:2838119 - 2839618 Strand:- GeneCoords:2837243 - 2838118 
  Trimmed if gene in upstream region
  LENGTH = 1500  COMBINED P-VALUE = 6.86e-06  E-VALUE =     0.12
  DIAGRAM: 81-[-1]-176-[-1]-121-[-1]-190-[+1]-1-[+1]-109-[-1]-120-[-1]-45-[-1]-48-[+1]-348

           [-1]
           7.3e-07
           CCCCTGCCCCTGCCCCTGCCCCTGCCCCT
           + ++ ++++ +++ +   +  ++++ +++
76   GGCCTGCACCGGCCCGTGCTCGCTCTGCTGCTCCTCTTGCTCTGGGACGTATGCCGCTGTGGTGCCCGCAGCCCG

                                                                  [-1]
                                                                  2.8e-06
                                                                  CCCCTGCCCCTGCC
                                                                  +  +  ++++++++
226  AGGCTACACCAGCAGTCCTTTCACCGCACCACCCGAAGCCGCAGGCCGCCCCAGCGCACTGCATCCACCCCTGCC

     
     
     CCTGCCCCTGCCCCT
      + ++  +    +
301  GCCGCAACCTTTCGCATCTCAGCAACACGTTCGCGTCAGATCTCCTCGAAGCCCCTCTTCCCGTGCCCTCTTTAT

                                                                  [-1]
                                                                  3.6e-05
                                                                  CCCCTGCCCCTGCC
                                                                     +++  ++  ++
376  TATTCTTCTGCGACGTTGCCCCCATCTCCCCATCTTCACAGCTCGTCTCCCACCCTCTTGCTGGCTGGACCGCCC

     
     
     CCTGCCCCTGCCCCT
     ++  + ++  + ++
451  CCCTCACCCCCTCCCACACAAACCATTTCTCCACCCCCTGTACCGCTTTTCCAAACATCCTTGCAACCCCCAAGA

                                                            [+1]
                                                            2.3e-09
                                                            AGGGGCAGGGGCAGGGGCAG
                                                            +++++++++ ++ +++++++
601  TCCTTCATGAGGCCGGGGTTGACGCGGCCCTTGGACTCCTTCATCACTTGTCTACAGGGGCAGGTGCGGGGGCAG

               [+1]
               3.9e-05
     GGGCAGGGG AGGGGCAGGGGCAGGGGCAGGGGCAGGGG
     +     +++  +++  ++ +    +++   +   +++++
676  GCAGGCGGGGGGGGAGAGTGAGGTGGGGGAGACAAGGGGTTTTGGGGAGAGCGAAATAAGGCAGTTTCTGTGTGC

                                                                              [-
                                                                              1.
                                                                              CC
                                                                              +
751  CTATGCGTGCTTGCGAGCGTGTGGGATACGCAGCCAACGCCGCGTCGTAGACCAAGACAAAGAACACAAGACACA

     1]
     3e-05
     CCTGCCCCTGCCCCTGCCCCTGCCCCT
     +   ++++  ++  + + +++ ++++
826  CAGCCCCCACCCTGTCCTCCTCCCCCCCTCTGCCGAGCGCTCCCCTTCAGCGCTCTCCCGCTCGCTCTTCCAAGC

                                                                             [-1
                                                                             6.9
                                                                             CCC
                                                                             + +
901  ACGCACACGCCCCCCTGGTCTGACAACAACGACCTCTACGCCTTCACATGTACACAATACCCCCATTGTCATCTC

     ]                                                                      [-1]
     e-05                                                                   4.1e
     CTGCCCCTGCCCCTGCCCCTGCCCCT                                             CCCC
     +  ++  +++ ++   +  + ++ ++                                             ++++
976  CCCCCTGTGCTCCGCTCATTTCCGCTTGGTTTGGTTAATTAGGCTGGAATTTACAACGTCCCCTCTTTCCCCCCC

                                                                              [+
     -05                                                                      2.
     TGCCCCTGCCCCTGCCCCTGCCCCT                                                AG
     ++ +++  +++  +     ++++                                                   +
1051 TGACCCACCCCTCGAAGAAGCCCTGCAGCTTGGTCTTGCCGCCCCGGTACTCCGCCAGCTGCGTGGAGGGAGATG

     1]
     6e-06
     GGGCAGGGGCAGGGGCAGGGGCAGGGG
     +++  ++ +  + ++ +++ +  ++ +
1126 GGGAGGGTGTGGAGGGAGGTGGGGGTGTATCAGGTGCGTGTGCAGGTGTGTGTGTGTGTGTGTGTGTGTGTGTGT


Cre14.g627477.v5.5
  PromoterCoords:2838339 - 2839838 Strand:+ GeneCoords:2839839 - 2844340 
  Trimmed if gene in upstream region
  LENGTH = 1500  COMBINED P-VALUE = 6.86e-06  E-VALUE =     0.12
  DIAGRAM: 128-[-1]-48-[+1]-45-[+1]-120-[+1]-139-[-1]-190-[+1]-121-[+1]-176-[+1]-206-[+1]-66

                                                          [-1]
                                                          2.6e-06
                                                          CCCCTGCCCCTGCCCCTGCCCC
                                                          + ++  + +++ ++ +  + ++
76   CACACACACACACACACACACACACACACACACACCTGCACACGCACCTGATACACCCCCACCTCCCTCCACACC

                                                            [+1]
                                                            4.1e-05
     TGCCCCT                                                AGGGGCAGGGGCAGGGGCAG
       ++++                                                   ++++     +  +++  +
151  CTCCCCATCTCCCTCCACGCAGCTGGCGGAGTACCGGGGCGGCAAGACCAAGCTGCAGGGCTTCTTCGAGGGGTG

                                                           [+1]
                                                           6.9e-05
     GGGCAGGGG                                             AGGGGCAGGGGCAGGGGCAGG
     ++ ++++++                                             ++ ++ +  +   ++ +++
226  GGTCAGGGGGGGAAAGAGGGGACGTTGTAAATTCCAGCCTAATTAACCAAACCAAGCGGAAATGAGCGGAGCACA

     
     
     GGCAGGGG
     ++  ++ +
301  GGGGGGAGATGACAATGGGGGTATTGTGTACATGTGAAGGCGTAGAGGTCGTTGTTGTCAGACCAGGGGGGCGTG

                                                          [+1]
                                                          1.3e-05
                                                          AGGGGCAGGGGCAGGGGCAGGG
                                                           ++++ +++ + +  ++  +++
376  TGCGTGCTTGGAAGAGCGAGCGGGAGAGCGCTGAAGGGGAGCGCTCGGCAGAGGGGGGGAGGAGGACAGGGTGGG

     
     
     GCAGGGG
     +   + +
451  GGCTGTGTGTCTTGTGTTCTTTGTCTTGGTCTACGACGCGGCGTTGGCTGCGTATCCCACACGCTCGCAAGCACG

                                                                            [-1]
                                                                            2.3e
                                                                            CCCC
                                                                            +++
526  CATAGGCACACAGAAACTGCCTTATTTCGCTCTCCCCAAAACCCCTTGTCTCCCCCACCTCACTCTCCCCCCCCG

     
     -09
     TGCCCCTGCCCCTGCCCCTGCCCCT
         ++++++++ ++ +++++++++
601  CCTGCCTGCCCCCGCACCTGCCCCTGTAGACAAGTGATGAAGGAGTCCAAGGGCCGCGTCAACCCCGGCCTCATG

                                                                      [+1]
                                                                      3.6e-05
                                                                      AGGGGCAGGG
                                                                       ++ +  ++
751  TTTTGTCTTGGGGGTTGCAAGGATGTTTGGAAAAGCGGTACAGGGGGTGGAGAAATGGTTTGTGTGGGAGGGGGT

     
     
     GCAGGGGCAGGGGCAGGGG
     +  ++++  ++  +++
826  GAGGGGGGCGGTCCAGCCAGCAAGAGGGTGGGAGACGAGCTGTGAAGATGGGGAGATGGGGGCAACGTCGCAGAA

                                                                      [+1]
                                                                      2.8e-06
                                                                      AGGGGCAGGG
                                                                        +    +
901  GAATAATAAAGAGGGCACGGGAAGAGGGGCTTCGAGGAGATCTGACGCGAACGTGTTGCTGAGATGCGAAAGGTT

     
     
     GCAGGGGCAGGGGCAGGGG
     ++ + ++++++++  +  +
976  GCGGCGGCAGGGGTGGATGCAGTGCGCTGGGGCGGCCTGCGGCTTCGGGTGGTGCGGTGAAAGGACTGCTGGTGT

                                                  [+1]
                                                  7.3e-07
                                                  AGGGGCAGGGGCAGGGGCAGGGGCAGGGG
                                                  +++ ++++  +   + +++ ++++ ++ +
1126 GGAGGCGGGCTGCGGGCACCACAGCGGCATACGTCCCAGAGCAAGAGGAGCAGCAGAGCGAGCACGGGCCGGTGC

                                                            [+1]
                                                            7.5e-06
                                                            AGGGGCAGGGGCAGGGGCAG
                                                             ++++  ++++    + + +
1351 TGGAGCCCACCAAGTGATTGCACGGTATGTGCAGGGGAGGGGTGTGTGTGTGTGTGGGGGGGGGGGGGATGACTG

     
     
     GGGCAGGGG
     +++ +++ +
1426 GGGGAGGCGGGTGGTGGCGGGGCGATGGGCGGCACAAGATGTCGTGAAGCGTCCGTTGAAAACTTTTAAAAGCGA


Cre07.g357100.v5.5
  PromoterCoords:6324973 - 6326472 Strand:- GeneCoords:6323559 - 6324972 
  Trimmed if gene in upstream region
  LENGTH = 220  COMBINED P-VALUE = 6.93e-06  E-VALUE =     0.12
  DIAGRAM: 150-[-1]-41

     [-1]
     1.8e-08
     CCCCTGCCCCTGCCCCTGCCCCTGCCCCT
       +++++ +++++ +++++ +++++  +
151  TGCCTGCACCTGCACCTGCACCTGCTGCACACACGCGCTACATTCGACTTCACCTGCTACTGCTACCCCT


Cre07.g357150.v5.5
  PromoterCoords:6323693 - 6325192 Strand:+ GeneCoords:6325193 - 6325834 
  Trimmed if gene in upstream region
  LENGTH = 220  COMBINED P-VALUE = 6.93e-06  E-VALUE =     0.12
  DIAGRAM: 41-[+1]-150

                                              [+1]
                                              1.8e-08
                                              AGGGGCAGGGGCAGGGGCAGGGGCAGGGG
                                               +  +++++ +++++ +++++ +++++
1    AGGGGTAGCAGTAGCAGGTGAAGTCGAATGTAGCGCGTGTGTGCAGCAGGTGCAGGTGCAGGTGCAGGCAGGTGC


Cre13.g591851.v5.5
  PromoterCoords:4144886 - 4146385 Strand:+ GeneCoords:4146386 - 4149047 
  Trimmed if gene in upstream region
  LENGTH = 1500  COMBINED P-VALUE = 7.33e-06  E-VALUE =     0.13
  DIAGRAM: 59-[-1]-111-[+1]-125-[+1]-37-[-1]-266-[-1]-41-[-1]-372-[+1]-1-[+1]-158-[+1]-69

                                                                [-1]
                                                                1.7e-05
                                                                CCCCTGCCCCTGCCCC
                                                                  +  ++++++++
1    TGAGGGATGGTGTTGAATCTACTAGACCCATGTACCCTCTTCTGCCTTGCCGCGCCCTTTTCTGGCCCCTGCTTG

     
     
     TGCCCCTGCCCCT
     + +  +++ + +
76   TCCTACTGTCGCCCGGCCCCTGCTTTGCTGCACTCTGTCTGCATTTTTGCCTCTGCGTAGAATTTATTTGAATCA

                                                      [+1]
                                                      7.2e-05
                                                      AGGGGCAGGGGCAGGGGCAGGGGCAG
                                                      +++ + ++ ++    +   + ++++
151  GATTATTGACGAGTGTTGCGGAACTAATGCGTACGTAGACCAGAGCGGAAGGCGGAGTGGGCTTGCAGGCGGCAC

     
     
     GGG
     + +
226  GAGAGTAGGCAGTCAGTAGCGCAAGTTGCGAATTCACATGTTACCTCGTAACCGACGGTAAACGCTGTGGACGGT

                                                          [+1]
                                                          2.8e-05
                                                          AGGGGCAGGGGCAGGGGCAGGG
                                                           ++ +  ++ +   ++++ ++
301  CGCGCCCATGGCTGGCTGACGGAAGGTGGCTGCTGTATTGGGATGGCTGGGCTGGGCGACGGCGGCCGGGCTGGC

                                                 [-1]
                                                 5.4e-05
     GCAGGGG                                     CCCCTGCCCCTGCCCCTGCCCCTGCCCCT
     +  +++                                      + ++ ++ ++  +     ++ ++++
376  GTTGGGACTACCAGAAAGGATGCGCCCGAAACAAACCTGGAGAACACCAGCGCCACCGGTGCCCACTGCTGTCGC

                                            [-1]
                                            1.2e-05
                                            CCCCTGCCCCTGCCCCTGCCCCTGCCCCT
                                              +     ++++++++   +++++ +++
676  CATTGTTGGGTCCTGGGAATACGCTGCGCACTTCGGAACTACGCCAACCTGCCCCATACCCTGTCCCATCGCACC

                                       [-1]
                                       2.5e-09
                                       CCCCTGCCCCTGCCCCTGCCCCTGCCCCT
                                        +++ +++++  ++++ ++++++ ++++
751  CTGTACCGCGCGGAGTGACCGATAGGGGGCCGGCGCCCCGCCCCGCCCCCCGCCCCTCCCCCGGCACCGCCAGAT

                                                                 [+1]
                                                                 3.5e-08
                                                                 AGGGGCAGGGGCAGG
                                                                   +++  + ++   +
1126 CAACACCAGCGCCAGCAGGGACTCAGCGCAACACGCTGGGGTGGACAGGACACACGCTGGGTGGGGTGTGGGGTG

                    [+1]
                    7.0e-05
     GGCAGGGGCAGGGG AGGGGCAGGGGCAGGGGCAGGGGCAGGGG
     +++ +++++ ++++  ++ +  ++ + + +++   ++ ++++
1201 GGCTGGGGCTGGGGTGGGCGGGGGTGGACGGGGGTGGACAGGACCAGCACAGTGGTCTCCGCGGCCGCCGGCACG

                                                         [+1]
                                                         4.0e-06
                                                         AGGGGCAGGGGCAGGGGCAGGGG
                                                           ++ +++++++ ++++ +++++
1351 TAGCACAGGTGCTATAGGTCAGCGCAGGTGCTATAGGTCAGCCCAGGTGCTATAGGTCAGGGGCGGGGGGAGGGG

     
     
     CAGGGG
     +
1426 CGCCCCCGGGGTCAATGGTGGCTGGCACGCCATAGGCGGTCCCCATAGGTAGCTGATCTGCGGCTAATTGTTGTT


Cre12.g536650.v5.5
  PromoterCoords:6212249 - 6213748 Strand:+ GeneCoords:6213749 - 6218270 
  Trimmed if gene in upstream region
  LENGTH = 1500  COMBINED P-VALUE = 7.33e-06  E-VALUE =     0.13
  DIAGRAM: 9-[-1]-185-[-1]-729-[+1]-179-[+1]-282

              [-1]
              2.5e-09
              CCCCTGCCCCTGCCCCTGCCCCTGCCCCT
               +++ +++++++ +++++ +++++ ++++
1    GCGCCCCTTGCCCCGCCCCTGGCCCTGGCCCTGGCCCTGTGCTTGCCCCTGTCGGCGCCAGATGCTGTTGTAGCA

                                                                              [-
                                                                              8.
                                                                              CC
                                                                              ++
151  CCAAGAGGGGTGAGGTGCCGCCACCGCGTCCAGCAGCGGCCTTGTCCTTCACGTAGCGCCGCCTGCATGAACGCC

     1]
     2e-06
     CCTGCCCCTGCCCCTGCCCCTGCCCCT
     ++ ++     ++ + +++ +++++ +
226  CCCGCTGGGCCCACCGCCACTGCCACCATCGTTGGGCAGCCAGACCCCCCAAGGTCTTCGCGAGAGCAGCGCAGC

           [+1]
           4.2e-05
           AGGGGCAGGGGCAGGGGCAGGGGCAGGGG
           +      +++++++  + ++++ + + ++
976  GTCAGCAATTATTGGGGCAGCAGGAGGGACGGAGGAGCGCGGTTAGCCAGCAAGGCAGGAGCGGAGGCGTGGAGC

                                                                     [+1]
                                                                     1.9e-05
                                                                     AGGGGCAGGGG
                                                                      +   + + ++
1126 GAAACTACTGATGCGGGAAGCCAGTGGACTGGCAACAACAGGGCTTGGCGTTGCAGCCGGTGTGCGCAACCGCGG

     
     
     CAGGGGCAGGGGCAGGGG
     ++ +  ++++ ++   ++
1201 CACGCTCAGGTGCTCAGGAAAGGCCTGTAGGTGCCTGTAGTCAGTCACAGTTACTGCACTTCCCGATCTGTGAGA


Cre16.g651250.v5.5
  PromoterCoords:1257998 - 1259497 Strand:+ GeneCoords:1259498 - 1261559 
  Trimmed if gene in upstream region
  LENGTH = 808  COMBINED P-VALUE = 7.63e-06  E-VALUE =     0.13
  DIAGRAM: 86-[-1]-116-[+1]-254-[-1]-25-[-1]-13-[-1]-169

                [-1]
                9.1e-05
                CCCCTGCCCCTGCCCCTGCCCCTGCCCCT
                  ++ ++ ++  + +  ++ ++++++
76   GCGCTCTCAACTGCCAGCTCCCACTCGCGCGCCTGCCAACTAGCACCAACTGCCCGTGTGCGTCACTACAGTCAG

           [+1]
           3.3e-05
           AGGGGCAGGGGCAGGGGCAGGGGCAGGGG
            + ++  +  +  ++ ++ ++  ++ + +
226  TACGGCTGAGGGGGTTGGGGGTGCCGGTTCACGAGTTAGTTGGGGGTTAGTCGGAGCTGTCCTAGGACAGACATT

                                                                     [-1]
                                                                     7.5e-07
                                                                     CCCCTGCCCCT
                                                                      +   + ++++
451  CGAATTATCCTACTCCCGGCACCGCGTCATGTGCTCCCCTAGATCCACGCCTGTTCCCCCCCTGTCTGCGTCCCT

                                                [-1]
                                                4.9e-09
     GCCCCTGCCCCTGCCCCT                         CCCCTGCCCCTGCCCCTGCCCCTGCCCCT
     +++  +++ +++ ++                            + ++++ ++  ++++++++++++++++
526  GCCTGTGCTCCTCCCTGCCTCCCTGCCTGTGCGCCTGTGCCTCCTCCTGTCCGCGCCCCTGCCCCTGCCCGCCAC

               [-1]
               1.2e-06
               CCCCTGCCCCTGCCCCTGCCCCTGCCCCT
               ++++ ++   ++ ++ + +++ + +++
601  ACCTGTGCCTCCCCCGCAATTGACCTTCCCCTTCCCCACTGGGGCATCCTCCGGCTATCGAGGTGTCATACGGTA


Cre09.g401800.v5.5
  PromoterCoords:843068 - 844567 Strand:- GeneCoords:834782 - 843067 Trimmed if 
  gene in upstream region
  LENGTH = 464  COMBINED P-VALUE = 7.84e-06  E-VALUE =     0.14
  DIAGRAM: 230-[+1]-129-[+1]-47

          [+1]
          9.0e-09
          AGGGGCAGGGGCAGGGGCAGGGGCAGGGG
          + ++++++++ +  ++++++++ +  +
226  GGGTAAAGGGCAGGGCCGTGGGCAGGGCCGCGAATTCCTGAAGGTGTGCGCAACCCCGGATGACCAAATACCCAC

                  [+1]
                  5.8e-05
                  AGGGGCAGGGGCAGGGGCAGGGGCAGGGG
                  +++++++ +       +  +++++  +++
376  GGGGCAGTTCCGCAGGGGCACGCCGCCACGATGGGGCGTGGGCCTTGACTCACACTTGCCCACGCAAAACCGTGC


Cre03.g197900.v5.5
  PromoterCoords:6734146 - 6735645 Strand:+ GeneCoords:6735646 - 6739329 
  Trimmed if gene in upstream region
  LENGTH = 1361  COMBINED P-VALUE = 8.03e-06  E-VALUE =     0.14
  DIAGRAM: 318-[-1]-278-[+1]-707

                       [-1]
                       3.0e-09
                       CCCCTGCCCCTGCCCCTGCCCCTGCCCCT
                         + +++ ++++++++ ++ +++ ++ ++
301  CCTACAATCACACGCAGGTGCATGCACCTGCCCCCGCACCTCCCACTTCTCCCACTTCTCCGTACATTTATGCTG

                              [+1]
                              1.0e-05
                              AGGGGCAGGGGCAGGGGCAGGGGCAGGGG
                               ++ +   + +  ++ + +++++  ++
601  CAGAGGGACATGTCGCTGGCCGGCGGGGAGGCCGAGACGGAGGAGGGGGCGGAATCGTCCATGCCGGCAGAGTGC


Cre16.g666302.v5.5
  PromoterCoords:3195407 - 3196906 Strand:+ GeneCoords:3196907 - 3198987 
  Trimmed if gene in upstream region
  LENGTH = 357  COMBINED P-VALUE = 8.11e-06  E-VALUE =     0.14
  DIAGRAM: 19-[+1]-309

                        [+1]
                        1.2e-08
                        AGGGGCAGGGGCAGGGGCAGGGGCAGGGG
                         +++++ +++ +  +++  +++++ ++ +
1    GGGACGTGTTCACGCTCTTGGGGGCCGGGTCGTGGGTTGGGGCGGGAGCAGAAGGGGGGAACTGACAGCACCCGC


Cre13.g565270.v5.5
  PromoterCoords:537723 - 539222 Strand:+ GeneCoords:539223 - 541446 Trimmed if 
  gene in upstream region
  LENGTH = 330  COMBINED P-VALUE = 8.12e-06  E-VALUE =     0.14
  DIAGRAM: 105-[+1]-196

                                   [+1]
                                   1.3e-08
                                   AGGGGCAGGGGCAGGGGCAGGGGCAGGGG
                                    + +++++++ ++ ++ +  +++++   +
76   CCGATCGCGCCACGTATCACGTCACCCGGCGGAGGCAGGGACAAGGCCTCGGGCACAAGGGGGCTGCGGCCGGCA


Cre13.g565260.v5.5
  PromoterCoords:538893 - 540392 Strand:- GeneCoords:527857 - 538892 Trimmed if 
  gene in upstream region
  LENGTH = 330  COMBINED P-VALUE = 8.12e-06  E-VALUE =     0.14
  DIAGRAM: 196-[-1]-105

                                                   [-1]
                                                   1.3e-08
                                                   CCCCTGCCCCTGCCCCTGCCCCTGCCCCT
                                                   +   +++++  + ++ ++ +++++++ +
151  TGCCGAATTGTGCGTGACGCGCGTACCGTATGCCGGCCGCAGCCCCCTTGTGCCCGAGGCCTTGTCCCTGCCTCC


Cre05.g245352.v5.5
  PromoterCoords:1267569 - 1269068 Strand:- GeneCoords:1230113 - 1267568 
  Trimmed if gene in upstream region
  LENGTH = 1500  COMBINED P-VALUE = 8.87e-06  E-VALUE =     0.16
  DIAGRAM: 109-[-1]-866-[+1]-327-[+1]-111

                                       [-1]
                                       7.2e-05
                                       CCCCTGCCCCTGCCCCTGCCCCTGCCCCT
                                       + ++  + + +++   + ++++  ++ +
76   GGCGTGGGCGGGCCCCGCCGGTGGATGGGGCCGCCGCCCACGCTTGCTGTTCCCCCGTCCGCCCCCCACACCCGC

                                  [+1]
                                  2.2e-05
                                  AGGGGCAGGGGCAGGGGCAGGGGCAGGGG
                                  +  +++ + +++++++  +   + +
976  CGGCCGATAATTGAGGCCGATGTCATCGCACAGGCTGTGGCAGGGCGAAATGAACAATCAGAGCGGTAGATTTCT

               [+1]
               3.0e-09
               AGGGGCAGGGGCAGGGGCAGGGGCAGGGG
                +++++ +++++ ++++  ++++  ++++
1351 TGCAGGGGGGGGGGGCGGGGGCGGGGGGGGGGGGGGGGGGTTCGGCAGATGGCGAGGGTGCGGGGCCGAGCTGCG


Cre04.g223200.v5.5
  PromoterCoords:2676683 - 2678182 Strand:+ GeneCoords:2678183 - 2684334 
  Trimmed if gene in upstream region
  LENGTH = 1500  COMBINED P-VALUE = 8.87e-06  E-VALUE =     0.16
  DIAGRAM: 475-[-1]-41-[+1]-52-[+1]-72-[+1]-144-[+1]-195-[+1]-87-[+1]-121-[+1]-4-[+1]-48

                              [-1]
                              9.3e-07
                              CCCCTGCCCCTGCCCCTGCCCCTGCCCCT
                              + +++ + + ++ ++ +++++   +++
451  GCTTTGAAGGCGGCGCCGCGCTGTCCTCCTCCACGTGGCCTTGCCCGCCCCCTCTGCTCCGAACATGCGCGCCGC

                         [+1]
                         1.2e-05
                         AGGGGCAGGGGCAGGGGCAGGGGCAGGGG
                          +++ +++ ++++ ++  ++  +     +
526  CACTGCCGCTGGGCGTGTGATGGGACAGTGGCAAGGCAAGTTGAGAAAGTCCCGTAGGGCGTAGCTGATTCCCAG

                               [+1]
                               8.4e-05
                               AGGGGCAGGGGCAGGGGCAGGGGCAGGGG
                               ++ +++++++  ++ +   + +++ ++
601  AACCCAACAAATGGCATACAATTGGCAGCGGCAGGGCAAGAGTGCGCGGCTGGTCGAACGCCGGAGTTACTGTAC

                                                         [+1]
                                                         6.7e-05
                                                         AGGGGCAGGGGCAGGGGCAGGGG
                                                          ++ ++  ++ ++++ ++  ++
676  CGACGAGTTGCTGGCTGGCTGGAAGTTTGCTGACGCGCATTCCTCACGCTCCGGGCGCCCGGCCAGGCGCCCGGC

     
     
     CAGGGG
     ++++ +
751  CAGGCGATAGCACCACACAGACACACCGCAAACGCCACACTCGCGAGGCAGAGCCGCATCGCACCTGCAGGAGGG

     [+1]
     1.3e-06
     AGGGGCAGGGGCAGGGGCAGGGGCAGGGG
      + + +++ +      +++++++++  +
901  GGCGACAGTGTGGCAAGCAGGGGCACAGACAGGGCGAGGCAAGGCAGGAGAGGGCGCCCGATTGTACGGATGAGT

                                                                               [
                                                                               8
                                                                               A
     
1051 AGCCGTGGCTGATGTTCGGGGCAGAGCTGTGTCGCGCGCCCTAAGGACCGAGTGCGGTTAGCGGAATGTTTGCTG

     +1]
     .3e-05
     GGGGCAGGGGCAGGGGCAGGGGCAGGGG
       + +  + ++ ++ ++ ++ ++ ++ +
1126 CCGTCGCGCGCTGGAGCTGGTGCTGGCGTGGGGATTTTGTAGACAGCGATAAGATGGGCAGAAGAACTCATGAAG

                                             [+1]
                                             3.3e-06
                                             AGGGGCAGGGGCAGGGGCAGGGGCAGGGG
                                             +++ + +  ++++ ++ +++  ++++  +
1201 AGCTGACCGGTGAGACGGCGGGCGCAACTGGCGAGTGGCGAGGCGGACAGGCACGGTCAGTAGCAGCTGGGCCTA

                                             [+1]                             [+
                                             3.0e-09                          4.
                                             AGGGGCAGGGGCAGGGGCAGGGGCAGGGG    AG
                                             + +++++++++ + +++ +++++ + +++     +
1351 TATAGAAGACAGCGGCTGCAAAGGATGTAGAGGGGTAGAAACGGGCAGGGGAAAGGGGAGGGGGAAGGGGATTTG

     1]
     9e-06
     GGGCAGGGGCAGGGGCAGGGGCAGGGG
     +++  ++++   ++++++++   ++ +
1426 GGGGGGGGGGGCGGGCAGGGAGTGGCGTGTCGCGAGCACCCGACTTAACGCGGTGGCTATCCCATGAGGTATAAG


Cre10.g425900.v5.5
  PromoterCoords:1160768 - 1162267 Strand:+ GeneCoords:1162268 - 1165014 
  Trimmed if gene in upstream region
  LENGTH = 880  COMBINED P-VALUE = 9.70e-06  E-VALUE =     0.17
  DIAGRAM: 107-[-1]-115-[+1]-194-[+1]-130-[-1]-218

                                     [-1]
                                     4.0e-05
                                     CCCCTGCCCCTGCCCCTGCCCCTGCCCCT
                                       +++ ++++  +++++++     ++ +
76   GGGATTTCGGGGCATGGGGTCTGGCACTTTGTTTCCTACCCCCCCCCCTGCGTGGACCGCCCAAACCTTAAAAAC

                               [+1]
                               5.7e-09
                               AGGGGCAGGGGCAGGGGCAGGGGCAGGGG
                                +   + +++++  +++ ++++++ + +
226  GTGCTCGCAACTCCCAACTCCGCCGTGGAAACGGGGGCTAGGGGAGGGGCGGAGAGCGGCCCCGTGCCCCCGTCA

                             [+1]
                             1.5e-05
                             AGGGGCAGGGGCAGGGGCAGGGGCAGGGG
                                ++ ++  ++ + + ++++ ++ +  +
451  CAAGCAGGGTTGGGTCCCTGCTGGGAAGGAAGCCGCTGCGCCAGGTGCTGAAGGGCTGCGCCCCAATTTGTCCAA

                                      [-1]
                                      1.6e-05
                                      CCCCTGCCCCTGCCCCTGCCCCTGCCCCT
                                       +++ + + +  ++   +++++ ++ ++
601  CGGCCGCCGCTGGTGCTGGCGGTGTGGGGGCGCGCCCAGACGCACCCAGCGCCCCAGCGCCCCACGGGCTTTCCG


Cre17.g705100.v5.5
  PromoterCoords:1224718 - 1226217 Strand:+ GeneCoords:1226218 - 1228605 
  Trimmed if gene in upstream region
  LENGTH = 1500  COMBINED P-VALUE = 9.73e-06  E-VALUE =     0.17
  DIAGRAM: 372-[+1]-123-[+1]-17-[+1]-226-[+1]-74-[+1]-137-[-1]-101-[-1]-247

                                                                             [+1
                                                                             4.1
                                                                             AGG
                                                                              +
301  GGAGCCGGTACTCGGGCCAACTTGGCGTGAGTTTACAACCCCGATATCTCGCTCGCTCGAGGCGGTACGTAGTGA

     ]
     e-06
     GGCAGGGGCAGGGGCAGGGGCAGGGG
      + ++++ ++ ++   + +++ +  +
376  AGAAGGGACATGGTGCGCGGCTGATGACACTATGCATGTGGACCCGCGGCGACGGGGCTGCGCGGTGATGACGGC

                                                                               [
                                                                               3
                                                                               A
                                                                               +
451  GACACACGCCAGCACACGGGATAGCGTGACAGGCGTTGGGTACAGCGCCGCCGTCGCCCAGCGTGACAATCAGCA

     +1]                                          [+1]
     .3e-09                                       1.9e-06
     GGGGCAGGGGCAGGGGCAGGGGCAGGGG                 AGGGGCAGGGGCAGGGGCAGGGGCAGGGG
     ++ +++++ +++++  ++++ +++++ +                 ++ ++  + +++ + ++  + +++ + ++
526  GGTGCAGGTGCAGGTTCAGGTGCAGGCGGCAGTGGGGGCGGCATAAGAGGAGGTGGCGGTGGAGGCGGCGGAGGG

     [+1]
     1.1e-05
     AGGGGCAGGGGCAGGGGCAGGGGCAGGGG
     ++ ++  + +++      + ++++++ ++
826  AGAGGAGGAGGCGCACCGAAGGGCAGTGGCGATGACGGCGGTGAACCTGCTGGCGATGCGGACTGCGGGGGAGGT

                                 [+1]
                                 7.2e-06
                                 AGGGGCAGGGGCAGGGGCAGGGGCAGGGG
                                 ++ +++++  ++++ +++ +  ++++ +
901  GGAGGAGGGCGCAGGCGCACGCCCGGCGAGCGGCAGTAGCAGAGGCGGCCGCAGCGAGCGGCTGCCGACGGCCCT

                                                 [-1]
                                                 6.7e-05
                                                 CCCCTGCCCCTGCCCCTGCCCCTGCCCCT
                                                    +  ++     +++++++ + +  ++
1051 CCATATTAAGTCTGTCGAGGAGGGGAGGCTGCTTCGGCGTCCGATAGCCCCCATACACCCTGCCACCGATCCCAC

                             [-1]
                             8.7e-05
                             CCCCTGCCCCTGCCCCTGCCCCTGCCCCT
                              +  +   + + + + +++++++  ++
1201 TGTGTAAAGGCCGCGGTATCTGTAACTGTCAACATCCGCATGCCCCTTTCCTGGGAGCTAGGGTTCCCACGGTCG


Cre02.g102050.v5.5
  PromoterCoords:4727989 - 4729488 Strand:- GeneCoords:4721683 - 4727988 
  Trimmed if gene in upstream region
  LENGTH = 1500  COMBINED P-VALUE = 1.01e-05  E-VALUE =     0.18
  DIAGRAM: 69-[-1]-329-[+1]-359-[-1]-656

                                                                          [-1]
                                                                          4.6e-0
                                                                          CCCCTG
                                                                          ++ ++
1    GAGGAGGATTGGGCAATTCCGGGGTTGCATTCTCGCCGCGCGGGGCTGCATACTGTATCCAAATCTAGCCCACTA

     
     5
     CCCCTGCCCCTGCCCCTGCCCCT
     +++++ +++  +  + ++    +
76   CCCCTTCCCGGGGGCGTGTGTGTGTGTGTGTGTGTGTGGGGGGGGGGTTGTAGATACCAGCCCAAACGAAACCGA

                                                         [+1]
                                                         2.1e-06
                                                         AGGGGCAGGGGCAGGGGCAGGGG
                                                           +++ +++++++++ ++  +++
376  TGGGAATGGTGGAGACAGACCCCCGCTGCCCGATGTCACTTCGAAGGAAAGCGTGGGGAGGGGCAGGAGCGTGGG

     
     
     CAGGGG
      + ++
451  AAAGGTGCCGCCGGGCGGCAACTTGGGGTTAGGTCTGGTCGGGCATCTGTCTCGCGCGGCATCTTGGTTGCCGCC

                                                                      [-1]
                                                                      3.4e-09
                                                                      CCCCTGCCCC
                                                                      ++++ +++ +
751  GCGATTGAGGGCATTACACTTCCCCCTTCCGGGGATGCTTTTGAGTTTGGGCTGGTATGTACAGCCCCCCGCCGC

     
     
     TGCCCCTGCCCCTGCCCCT
     + ++++ ++  +++   +
826  TCCCCCCGCGACTGTTTCCTTACGGGATTGGTTTAATGTTAACACCCCCCCACACACACACACACACACACACAC


Cre16.g667350.v5.5
  PromoterCoords:4494599 - 4496098 Strand:+ GeneCoords:4496099 - 4515170 
  Trimmed if gene in upstream region
  LENGTH = 861  COMBINED P-VALUE = 1.01e-05  E-VALUE =     0.18
  DIAGRAM: 229-[+1]-482-[+1]-92

         [+1]
         6.1e-09
         AGGGGCAGGGGCAGGGGCAGGGGCAGGGG
         ++ +++++++ +  ++++++++ + ++++
226  TTGGAGCGGCAGGGCCCTGGGCAGGGTCCGGGGATCCCGGGCAGAAGCGACATGAAAGGTGGCTCTCCCCAGGGA

                                                                      [+1]
                                                                      4.5e-05
                                                                      AGGGGCAGGG
                                                                       ++ ++ +++
676  TATTATGAGCATGTGACGTCAGGTCGTCAGCCTCTTCGGGTGCGGCGGGTCCGTGTGCCTCGTGTGGGAGCCGGG

     
     
     GCAGGGGCAGGGGCAGGGG
     +  ++   +++++ +  +
751  GGTGGAAGAGGGGTAAAGTGCGCGCCCGGATTGACGTGCGCTCGAGACCGTCGACGTGAGCTCGGCACAACTGGC


Cre08.g382750.v5.5
  PromoterCoords:4543355 - 4544854 Strand:+ GeneCoords:4544855 - 4548452 
  Trimmed if gene in upstream region
  LENGTH = 328  COMBINED P-VALUE = 1.02e-05  E-VALUE =     0.18
  DIAGRAM: 73-[-1]-226

                                                                              [-
                                                                              1.
                                                                              CC
                                                                              ++
1    TGTCCCACTGAGTGCAATGCTATTTCTGCCTGGATCTCCTGCCGCACTGACCAGCTCTGGCTACACGTGTACTCC

     1]
     7e-08
     CCTGCCCCTGCCCCTGCCCCTGCCCCT
       +++++++ +++   +++++   ++
76   GGTGCCCCTCCCCTCCCCCCTTTGCCCGTGCCAGCCGTCCGTCAGCCCCCCTGGTCAGCCCGGAGCGAGCAGAGT


Cre01.g026050.v5.5
  PromoterCoords:4015936 - 4017435 Strand:- GeneCoords:4011180 - 4015935 
  Trimmed if gene in upstream region
  LENGTH = 71  COMBINED P-VALUE = 1.03e-05  E-VALUE =     0.18
  DIAGRAM: 17-[+1]-25

                      [+1]
                      1.2e-07
                      AGGGGCAGGGGCAGGGGCAGGGGCAGGGG
                      +++++  ++++ +++ +++   ++ +  +
1    GGCTGAACACTGGTAAAAGGGGGGGGGGGAGGAGCACTTGCGGATGCAAGGCAGGGTTCCCAAACCCTAAT


Cre13.g582201.v5.5
  PromoterCoords:2704306 - 2705805 Strand:- GeneCoords:2700710 - 2704305 
  Trimmed if gene in upstream region
  LENGTH = 145  COMBINED P-VALUE = 1.04e-05  E-VALUE =     0.18
  DIAGRAM: 23-[+1]-93

                            [+1]
                            4.4e-08
                            AGGGGCAGGGGCAGGGGCAGGGGCAGGGG
                             + +++ ++++  ++++ +++++  ++++
1    CGATAATTTTAGGGTGAGGGTGTGGTGGCGGGGGGGGGGGGAGGGGGGGGGGCGGCGTGGCCGCGTGGGTTTGCC


Cre06.g278207.v5.5
  PromoterCoords:4037406 - 4038905 Strand:- GeneCoords:4033952 - 4037405 
  Trimmed if gene in upstream region
  LENGTH = 430  COMBINED P-VALUE = 1.05e-05  E-VALUE =     0.18
  DIAGRAM: 322-[+1]-79

                           [+1]
                           1.3e-08
                           AGGGGCAGGGGCAGGGGCAGGGGCAGGGG
                            ++++  ++++  ++++  +++++ ++ +
301  GGTGGGGGGGTGGGGGGGTGGGGGGGGGTGGGGTGGGGGGGGGGGCGGGAGATCGGCGCCGCCGAGCTGGCACTC


Cre06.g278208.v5.5
  PromoterCoords:4036336 - 4037835 Strand:+ GeneCoords:4037836 - 4045057 
  Trimmed if gene in upstream region
  LENGTH = 430  COMBINED P-VALUE = 1.05e-05  E-VALUE =     0.18
  DIAGRAM: 79-[-1]-1-[-1]-292

         [-1]                          [-1]
         1.3e-08                       5.3e-05
         CCCCTGCCCCTGCCCCTGCCCCTGCCCCT CCCCTGCCCCTGCCCCTGCCCCTGCCCCT
         + ++ +++++  ++++  ++++  ++++  ++ +  ++++  ++++   ++++   + +
76   CGATCTCCCGCCCCCCCCCCCACCCCACCCCCCCCCACCCCCCCACCCCCCCACCCTCAGCGTGACAGCGACGCC


Cre04.g218500.v5.5
  PromoterCoords:1971193 - 1972692 Strand:- GeneCoords:1960407 - 1971192 
  Trimmed if gene in upstream region
  LENGTH = 910  COMBINED P-VALUE = 1.07e-05  E-VALUE =     0.19
  DIAGRAM: 76-[-1]-37-[-1]-3-[+1]-328-[+1]-132-[-1]-30-[-1]-130

      [-1]                                                              [-1]
      6.1e-09                                                           7.1e-09
      CCCCTGCCCCTGCCCCTGCCCCTGCCCCT                                     CCCCTGCC
      ++++ ++++   ++++   +++++++++                                      +++++++
76   CCCCCCGCCCTGCCCCCCCGCCCTGCCCCCCCCCCTCCTCGGCACTGCGGGGGGAGGGACACCCTCCCCCCTGCA

                             [+1]
                             8.0e-05
     CCTGCCCCTGCCCCTGCCCCT   AGGGGCAGGGGCAGGGGCAGGGGCAGGGG
      +  +++   +++++ ++++    ++ ++  +++ +  +++  +     ++++
151  TCCCCCCTCCCCCCTCCCCCCGCTAGAGGGGGGGACCAGGGGGGACCAGGGGGGTCCACCCCCCCGCTGTAAGAT

           [+1]
           4.3e-05
           AGGGGCAGGGGCAGGGGCAGGGGCAGGGG
               + + +++++ ++   ++++++
526  GCACTGGCACGGACGGGCACGGATGGGGGCACACAGGGGCAATCTTCGCTGGCCGAAAAAAGGCCAGTGGCTTTG

                      [-1]
                      2.3e-06
                      CCCCTGCCCCTGCCCCTGCCCCTGCCCCT
                      ++ + ++  + ++++  ++  ++    +
676  CAGTGTGCTTCATGCACCCGCAGCAGCAGCCCGCGCAACTCGTGCCAGACCCCTTTCTGTGCCTTGTATGCATGG

      [-1]
      1.1e-05
      CCCCTGCCCCTGCCCCTGCCCCTGCCCCT
      +     ++  ++  ++++  ++++++ ++
751  CCATACACCGTTGAACCTGAACCTGCCTCTGGCGTAGATGGATAATATTGCCGCGGGAGACGGGATGATATTGCC


Cre04.g218526.v5.5
  PromoterCoords:1970603 - 1972102 Strand:+ GeneCoords:1972103 - 1977724 
  Trimmed if gene in upstream region
  LENGTH = 910  COMBINED P-VALUE = 1.07e-05  E-VALUE =     0.19
  DIAGRAM: 130-[+1]-30-[+1]-132-[-1]-328-[-1]-3-[+1]-37-[+1]-76

                                                            [+1]
                                                            1.1e-05
                                                            AGGGGCAGGGGCAGGGGCAG
                                                            ++ ++++++  ++++  ++
76   TGTGCGTGCCGGCAATATCATCCCGTCTCCCGCGGCAATATTATCCATCTACGCCAGAGGCAGGTTCAGGTTCAA

                                            [+1]
                                            2.3e-06
     GGGCAGGGG                              AGGGGCAGGGGCAGGGGCAGGGGCAGGGG
      ++     +                               +    ++  ++  ++++ +  ++ + ++
151  CGGTGTATGGCCATGCATACAAGGCACAGAAAGGGGTCTGGCACGAGTTGCGCGGGCTGCTGCTGCGGGTGCATG

                                                       [-1]
                                                       4.3e-05
                                                       CCCCTGCCCCTGCCCCTGCCCCTGC
                                                           ++++++   ++ +++++ + +
301  AGGGATTTGCCAAAGCCACTGGCCTTTTTTCGGCCAGCGAAGATTGCCCCTGTGTGCCCCCATCCGTGCCCGTCC

     
     
     CCCT
     
376  GTGCCAGTGCACGATTCGGGCTTTCTCCCTCGCTGTGCGAACGGTGGGACCCACCGTTCGCACAGCTTTGAAGCC

                                     [-1]                            [+1]
                                     8.0e-05                         7.1e-09
                                     CCCCTGCCCCTGCCCCTGCCCCTGCCCCT   AGGGGCAGGGG
                                     ++++     +  +++  + +++  ++ ++    ++++ +++++
676  GTCGACACGCATCTTACAGCGGGGGGGTGGACCCCCCTGGTCCCCCCTGGTCCCCCCCTCTAGCGGGGGGAGGGG

                                                            [+1]
                                                            6.1e-09
     CAGGGGCAGGGGCAGGGG                                     AGGGGCAGGGGCAGGGGCAG
        +++  +  +++++++                                      +++++++++   ++++
751  GGAGGGGGGATGCAGGGGGGAGGGTGTCCCTCCCCCCGCAGTGCCGAGGAGGGGGGGGGGCAGGGCGGGGGGGCA

     
     
     GGGCAGGGG
     ++++ ++++
826  GGGCGGGGGGGGGGGATCGCCGAGCTGCAAGTTCGCAGCACATTCGCGCGAGTTCACAGGACTTCGCAACTGTGC


Cre16.g688633.v5.5
  PromoterCoords:3671345 - 3672844 Strand:- GeneCoords:3668680 - 3671344 
  Trimmed if gene in upstream region
  LENGTH = 1500  COMBINED P-VALUE = 1.07e-05  E-VALUE =     0.19
  DIAGRAM: 86-[-1]-3-[-1]-171-[-1]-298-[-1]-826

                [-1]                            [-1]
                8.0e-05                         6.5e-06
                CCCCTGCCCCTGCCCCTGCCCCTGCCCCT   CCCCTGCCCCTGCCCCTGCCCCTGCCCCT
                ++++  + +   + ++  + ++++ ++     ++ +  + +++ +++++ +  +  ++++
76   TGGCCATCTGCCCCCACCTCTACCACCAACACCTGGCCGCCGACCTCAACGCCTCCCCCTTCTACACCCCCATTT

                       [-1]
                       3.6e-09
                       CCCCTGCCCCTGCCCCTGCCCCTGCCCCT
                       + +++ ++++ ++ ++  + ++++++++
301  CGTCAGGGTGTCGGGGTGCTCCTCCCCCAGCTCCGCCACCTGCCCCGCCAGCGCCTGCCGGTACAGCCGCTCAGC

                                                  [-1]
                                                  4.9e-05
                                                  CCCCTGCCCCTGCCCCTGCCCCTGCCCCT
                                                   +   ++++++ ++ + + +++ ++   +
601  CTGGTCCCGGCCGGCTCTGAGGACCCTGCTGCCCGGCGAGTTGGCGCTGCGCCCCTCCCACAGTCCCAGCTATTG


Cre09.g411400.v5.5
  PromoterCoords:7053186 - 7054685 Strand:- GeneCoords:7050500 - 7053185 
  Trimmed if gene in upstream region
  LENGTH = 654  COMBINED P-VALUE = 1.13e-05  E-VALUE =      0.2
  DIAGRAM: 268-[+1]-29-[+1]-3-[+1]-2-[+1]-20-[+1]-61-[+1]-14-[+1]-54

                                                [+1]
                                                1.0e-05
                                                AGGGGCAGGGGCAGGGGCAGGGGCAGGGG
                                                ++ +  +++ + + + +++++ + ++ ++
226  TTCAGCGCTGCTTCGGGGGCGCTCGGAGCCGCGGCGGCGAGCGAGCGCGAGGCGGAAGCGCAGGCGAAGAGGCTC

                               [+1]                            [+1]
                               9.0e-09                         8.7e-08
                               AGGGGCAGGGGCAGGGGCAGGGGCAGGGG   AGGGGCAGGGGCAGGGG
                               +++ ++ ++ ++ ++ +  +++++ ++ +   ++ +++++++ + ++
301  CTGGTCGGAGGAAGAGGAGTTGGAGGAGGAGCGGGAGCGGGAGGGGGGGCGGGAGTGGAGCGGCAGGGCCGGGAC

                   [+1]                                             [+1]
                   2.4e-07                                          3.2e-05
     CAGGGGCAGGGG  AGGGGCAGGGGCAGGGGCAGGGGCAGGGG                    AGGGGCAGGGGC
     +++++ +++ ++   ++++++  +++  ++++ + +++++ ++                       +  + ++++
376  CAGGGACAGCGGGGCGGGGCACCGGCGCGGGCGGCGGCAGCGGCGGCGGCAAAGCCGGAGGCGGCAGTGACGGGC

     
     
     AGGGGCAGGGGCAGGGG
      + +++ + +++  ++
451  GGCGGCGGCGGCGTGGATGCGTCACTTCCGTGGCGTAGCCGGTGCGGCTCTGGGAGGGAGGGATGCAGAGAGGGA

        [+1]                                       [+1]
        5.2e-07                                    6.8e-06
        AGGGGCAGGGGCAGGGGCAGGGGCAGGGG              AGGGGCAGGGGCAGGGGCAGGGGCAGGGG
        +++    ++++ ++++   ++ + +++++               +++ ++ + + ++++   +++++  + +
526  GGGAGGAAAGGGGGGAGGGCGGGGTGAAGGGGGCAGCTTTGACCCGTGGGACACGCGTAGGGAGGGGGGCGTGTG


Cre03.g196350.v5.5
  PromoterCoords:6595413 - 6596912 Strand:+ GeneCoords:6596913 - 6599020 
  Trimmed if gene in upstream region
  LENGTH = 502  COMBINED P-VALUE = 1.17e-05  E-VALUE =     0.21
  DIAGRAM: 3-[+1]-20-[-1]-151-[-1]-124-[-1]-88

        [+1]                                             [-1]
        1.2e-08                                          6.8e-06
        AGGGGCAGGGGCAGGGGCAGGGGCAGGGG                    CCCCTGCCCCTGCCCCTGCCCCT
         +++  + ++++ +++++ ++++++   +                    ++++ +  ++ ++++++    +
1    GAGCGGGCTACGGGCCGGGGCTGGGGCACATGTCAGACGACGCACGCCAGGACCCCAGTACCAGCCCCTCTTACG

     
     
     GCCCCT
     ++++
76   GCCCTCAGCTGCCAATCCCACACCTTATGTGGCTATCCTATTCTCAATGGCTTCCATTGCTGGTTCGACTGTTGT

            [-1]
            8.0e-05
            CCCCTGCCCCTGCCCCTGCCCCTGCCCCT
            +++ +++  ++  + +++ + + + + ++
226  GTGGAGTCCCGTGCAGCTTTCACTGTCTCAGGCTCTCAGCCGGGTGGTTGGTGGCTCTGGCGGCTGAGTCGCTAG

               [-1]
               6.0e-05
               CCCCTGCCCCTGCCCCTGCCCCTGCCCCT
               + +   +    ++ +++++ ++ +   +
376  CGTTTATATACACTCACAAGAGCTCCTGCACCAGTGTCCCGGGGGCGAGAGGCCCATTGAGCTGGGGTAAGCCGC


Cre02.g142566.v5.5
  PromoterCoords:8832089 - 8833588 Strand:- GeneCoords:8830009 - 8832088 
  Trimmed if gene in upstream region
  LENGTH = 804  COMBINED P-VALUE = 1.20e-05  E-VALUE =     0.21
  DIAGRAM: 561-[+1]-108-[+1]-77

                                         [+1]
                                         3.3e-06
                                         AGGGGCAGGGGCAGGGGCAGGGGCAGGGG
                                          ++++  +++++  ++    ++ ++ ++
526  GTGTGTGTGTGTGTGTGTGTTGGTGGTGGTGGTGGTGGGGGGCGGGGCCTGGTGTAGGACAAGGTGCGGCATTGC

                            [+1]
                            7.8e-09
                            AGGGGCAGGGGCAGGGGCAGGGGCAGGGG
                             ++++  +++++ ++++  ++++  ++++
676  GCTGATGGACTGGAAACGGGGCGGGGGGGCGGGGCGGGGGGGGGGGGGGGGGAAGGCGACCGGCGAGCATCTGCA


Cre10.g425000.v5.5
  PromoterCoords:998776 - 1000275 Strand:+ GeneCoords:1000276 - 1013108 Trimmed 
  if gene in upstream region
  LENGTH = 1500  COMBINED P-VALUE = 1.20e-05  E-VALUE =     0.21
  DIAGRAM: 343-[+1]-460-[+1]-437-[-1]-25-[+1]-119

                                                [+1]
                                                6.8e-06
                                                AGGGGCAGGGGCAGGGGCAGGGGCAGGGG
                                                + ++  +   +++ +++ +++     + +
301  GAATGTCAGGCGCGCGGTTTGCAAATTGACAATGGCAGGGAAGATGGATACTTGCAAGGGGAGGCAGGCGTGCGA

            [+1]
            1.0e-07
            AGGGGCAGGGGCAGGGGCAGGGGCAGGGG
             ++++  +     ++++ ++++++ +  +
826  CCCTCCCGGGGGATGTTTTGGGGGGAGGGGCGGAAGCCCACCCAAACGCTGAAACCTAGGCATTTTGGGGCCATT

                            [-1]
                            1.4e-05
                            CCCCTGCCCCTGCCCCTGCCCCTGCCCCT
                            + ++ ++ ++  + +   + + ++   +
1276 TTACCTAAGCATACCCGCAAAGGCACCAGCGCCACCGCTGCCACGTGTTGCATGCGGGGGCAAGCGGAAAGGAGC

       [+1]
       4.1e-09
       AGGGGCAGGGGCAGGGGCAGGGGCAGGGG
       +++++ ++ ++  + +++ ++++++ + +
1351 AGAGGGGGAGTGGAGGCGGCGGGGGCACGAGGCGGGGGTAAAGCCATATCGTCGAGGGGGCCCCGGCACGTCAAC


Cre06.g301806.v5.5
  PromoterCoords:7687850 - 7689349 Strand:+ GeneCoords:7689350 - 7691791 
  Trimmed if gene in upstream region
  LENGTH = 168  COMBINED P-VALUE = 1.21e-05  E-VALUE =     0.21
  DIAGRAM: 7-[-1]-15-[-1]-41-[-1]-18

            [-1]                                        [-1]
            2.0e-05                                     4.3e-08
            CCCCTGCCCCTGCCCCTGCCCCTGCCCCT               CCCCTGCCCCTGCCCCTGCCCCTG
            + +++ + ++  + ++  + +++ + +++               ++++ ++++  +++ + +++ +
1    CCCTCGCCTCCTCCTCCCCCGCCGCCGCCTTCACCTCGTCCGCCACAGCCGCCCCCGCCCTCGCCGCCGCCGCCT

                                                   [-1]
                                                   1.8e-05
     CCCCT                                         CCCCTGCCCCTGCCCCTGCCCCTGCCCCT
     +++++                                         +  ++++ + + +  +  +   ++++++
76   CCCCTGCCCCCCTCGCCGCCGCCTGCGCCCCCACTACGCCCGCCACCGTCTGCGCTTCCTTCCCCAAATGCCCCA


Cre16.g680550.v5.5
  PromoterCoords:5519932 - 5521431 Strand:- GeneCoords:5518932 - 5519931 
  Trimmed if gene in upstream region
  LENGTH = 764  COMBINED P-VALUE = 1.21e-05  E-VALUE =     0.21
  DIAGRAM: 163-[-1]-134-[+1]-409

                  [-1]
                  5.7e-05
                  CCCCTGCCCCTGCCCCTGCCCCTGCCCCT
                   + + +  ++    + ++ ++++ ++++
151  TACTTGATACACTGCGCAGTACCCCGGCTTGTCCCTCCCCCCTCTCCAATCGCGCACCATTGCAAGGCCAGGCAG

                               [+1]
                               8.2e-09
                               AGGGGCAGGGGCAGGGGCAGGGGCAGGGG
                               ++ ++ ++++   ++ + + +++++++ +
301  GGGGGCTTATTGAGGAGGACAAGACTAGAGGGAGGGCACGGTGGAAGGGCAGGTGGTTCCCCACGGCTTCACACG


Cre12.g544551.v5.5
  PromoterCoords:8894334 - 8895833 Strand:- GeneCoords:8892578 - 8894333 
  Trimmed if gene in upstream region
  LENGTH = 1195  COMBINED P-VALUE = 1.25e-05  E-VALUE =     0.22
  DIAGRAM: 269-[+1]-212-[+1]-197-[-1]-264-[+1]-137

                                                 [+1]
                                                 5.3e-09
                                                 AGGGGCAGGGGCAGGGGCAGGGGCAGGGG
                                                 ++  +++++ +++++++   + +++++
226  CTCCGGGGCAGGCGAAGTAACCACCGGACTCACAGAGCAGAGCAAGAAGCAGGCGCAGGGGATAGAGCAGGAAAC

                                                                 [+1]
                                                                 1.9e-05
                                                                 AGGGGCAGGGGCAGG
                                                                 +++ +++ +  ++ +
451  AGCGGCCGCGCGCACTGACCCAGCAACAAAGCAGACTAAAGACCACACGGGAACCACCGCAGGCGCACGACCAAG

     
     
     GGCAGGGGCAGGGG
      +++++  ++   +
526  CGCAGGCACACACGCACCAACCCGCAGCAAACTGGGCCATGGGCCCCACGCAAGCCGGGGCACACAGGCAGCAGC

                                                                  [-1]
                                                                  1.3e-06
                                                                  CCCCTGCCCCTGCC
                                                                    +     ++++++
676  GCACGGGAAGCACCGCCGGGGCACACACGCACCAACACGCCGCCAAATCGGGCCAACACACTACGCTAACCTGCC

     
     
     CCTGCCCCTGCCCCT
     +++  +++++ +++
751  CCTTACCCTGTCCCATCGCACTCGCGTGAGGTTAGGCTAGGCCGGTGATTCAGGCGGTAAACCCCTGGGTTCCAG

                                                           [+1]
                                                           3.7e-06
                                                           AGGGGCAGGGGCAGGGGCAGG
                                                            +  ++ ++++  +++    +
976  GAAGTCCTACCCGTACAGCGCTCAGGTACAGCATGGTCGGGGGCCGGTCCGTACGGAAGCTGGGGTCGGGAGGAG

     
     
     GGCAGGGG
     +++ ++ +
1051 GGCGGGCGTTGGAGCGTGGGGAACCCGTGGAAGGAAAGTCAGGAAACCATCGGGCACCCGACACATAATAGTTCG


Cre02.g082450.v5.5
  PromoterCoords:1240417 - 1241916 Strand:- GeneCoords:1234451 - 1240416 
  Trimmed if gene in upstream region
  LENGTH = 1220  COMBINED P-VALUE = 1.27e-05  E-VALUE =     0.22
  DIAGRAM: 93-[-1]-322-[+1]-176-[+1]-96-[+1]-308-[+1]-80

                       [-1]
                       5.3e-09
                       CCCCTGCCCCTGCCCCTGCCCCTGCCCCT
                       ++++  + ++ +++++  +++++ ++++
76   TTTCTGGGCACGCGACCGCCCCCCCACCCGCCCCCCCCCCTTCCCCCCGCTCTGGCGTTGACTTGCCTCCCTCTT

                                                                          [+1]
                                                                          6.0e-0
                                                                          AGGGGC
                                                                           +  ++
376  GCCTTTCAAGTAATTTGGGACTGTCTGTCTGGGCTGCTTGGTAGCCGGGGCTTCTTGCGCCCGCGCGCCGGCTGC

     
     6
     AGGGGCAGGGGCAGGGGCAGGGG
     ++  +++  +++ + +++ ++ +
451  AGCTGCATCGGCCGCGGCGGGAGCGCATGCAGGCGCATCTGGGCGAGCACTGCGCCAAGCGCGGTGGTCAGAAGC

                                                      [+1]
                                                      2.4e-05
                                                      AGGGGCAGGGGCAGGGGCAGGGGCAG
                                                      ++ +++  +  +++  ++++ +++++
601  AGCCTTGTGGCCGGCGTGCGTGCGGAGGCCTGCATGGCCACTGCTTCGTAGAGGCCCGCACAGCAGCAGCGGCAG

     
     
     GGG
     
676  CTCCGCGGGGCGTTGGAGCCCATAGTGCCATGCGGAAGAAGGCCAGCTGTGTGTGGGCTGCAAATCCCCGAAGAT

                             [+1]
                             1.2e-05
                             AGGGGCAGGGGCAGGGGCAGGGGCAGGGG
                                    ++ +++++++  + +++++++
751  ATGGAAGGAAGGGTGGTGATGAGTGCTTAGTGGTGCAGGGGGTGCGGCAGGGTGCGGCAGGCTGCAGAGTGGCGG

                                                                  [+1]
                                                                  6.5e-06
                                                                  AGGGGCAGGGGCAG
                                                                  +  +++ ++++ ++
1051 GCAAGCAAGGCTATACTGCGCCAGCGGTGACCTCAGGGTTGTGAAGTAGGCCAGGTGCGCAATCGGCCGGGGAAG

     
     
     GGGCAGGGGCAGGGG
     +    ++++++   +
1126 GACATGGGGCACATGGCAAAAGTTCCTTTGCATGCCGCTTGCAAGCGGCGTTATGATGTTGTGTGTAATGGTGTT


Cre02.g082500.v5.5
  PromoterCoords:1240137 - 1241636 Strand:+ GeneCoords:1241637 - 1244122 
  Trimmed if gene in upstream region
  LENGTH = 1220  COMBINED P-VALUE = 1.27e-05  E-VALUE =     0.22
  DIAGRAM: 80-[-1]-308-[-1]-96-[-1]-176-[-1]-322-[+1]-93

          [-1]
          6.5e-06
          CCCCTGCCCCTGCCCCTGCCCCTGCCCCT
          +   ++++++    +++ ++++ +++  +
76   TTTGCCATGTGCCCCATGTCCTTCCCCGGCCGATTGCGCACCTGGCCTACTTCACAACCCTGAGGTCACCGCTGG

                                               [-1]
                                               1.2e-05
                                               CCCCTGCCCCTGCCCCTGCCCCTGCCCCT
                                                +++++++ +  +++++++ ++
376  CTCCAGGCCCACCAAACTTTCCGCCACTCTGCAGCCTGCCGCACCCTGCCGCACCCCCTGCACCACTAAGCACTC

                      [-1]
                      2.4e-05
                      CCCCTGCCCCTGCCCCTGCCCCTGCCCCT
                         +++++ ++++  +++  +  +++ ++
526  GGCTCCAACGCCCCGCGGAGCTGCCGCTGCTGCTGTGCGGGCCTCTACGAAGCAGTGGCCATGCAGGCCTCCGCA

                                                                             [-1
                                                                             6.0
                                                                             CCC
                                                                             + +
676  CTTATCCTTCGTCCTCTTCTGCTTCTGACCACCGCGCTTGGCGCAGTGCTCGCCCAGATGCGCCTGCATGCGCTC

     ]
     e-06
     CTGCCCCTGCCCCTGCCCCTGCCCCT
     + +++ + +++  +++  ++++  +
751  CCGCCGCGGCCGATGCAGCTGCAGCCGGCGCGCGGGCGCAAGAAGCCCCGGCTACCAAGCAGCCCAGACAGACAG

                                                     [+1]
                                                     5.3e-09
                                                     AGGGGCAGGGGCAGGGGCAGGGGCAGG
                                                      ++++ +++++  +++++ ++ +  ++
1051 GAGAGGCACGCACTCAGGGAAAGAGGGAGGCAAGTCAACGCCAGAGCGGGGGGAAGGGGGGGGGGCGGGTGGGGG

     
     
     GG
     ++
1126 GGCGGTCGCGTGCCCAGAAACGTGCCGCTGAGCTTCCTCGGGTGGGGCCCTTCTGGCCACCTGAGCAGCCGCATC


Cre06.g262350.v5.5
  PromoterCoords:1784979 - 1786478 Strand:- GeneCoords:1780643 - 1784978 
  Trimmed if gene in upstream region
  LENGTH = 184  COMBINED P-VALUE = 1.31e-05  E-VALUE =     0.23
  DIAGRAM: 70-[+1]-85

                                                                           [+1]
                                                                           4.2e-
                                                                           AGGGG
                                                                            ++ +
1    GGCTTGCCAGCGCCCGGAGCGTGAGGAATGCGAGTCAGCAAACTTCCTGCCAGCCAGCAACTTGTCGGTACGGTG

     
     08
     CAGGGGCAGGGGCAGGGGCAGGGG
       +++++ ++++  +++++ ++++
76   TGGGGGCCGGGGGTGGGGCGGGGGGGTGGGGGCACAGGCAGAAGCCGCGATCAATCCAAAACTAAGCATGCTCAT


Cre07.g324300.v5.5
  PromoterCoords:1551154 - 1552653 Strand:+ GeneCoords:1552654 - 1554425 
  Trimmed if gene in upstream region
  LENGTH = 48  COMBINED P-VALUE = 1.34e-05  E-VALUE =     0.23
  DIAGRAM: 17-[-1]-2

                      [-1]
                      3.3e-07
                      CCCCTGCCCCTGCCCCTGCCCCTGCCCCT
                      ++ ++ + + ++  +  +++  +  ++++
1    CGCTAGGCTTACCCCATCCACTCCACTTGTTCTCGCCATTCTCCCTGT


Cre11.g467772.v5.5
  PromoterCoords:1654091 - 1655590 Strand:- GeneCoords:1648855 - 1654090 
  Trimmed if gene in upstream region
  LENGTH = 237  COMBINED P-VALUE = 1.36e-05  E-VALUE =     0.24
  DIAGRAM: 136-[+1]-72

                                                                  [+1]
                                                                  3.3e-08
                                                                  AGGGGCAGGGGCAG
                                                                   ++++++  ++  +
76   TTGCATCAACGTAGATGGCATTTCCATGGACGGGTGGCGTGTGAGCGCGTGTGTCGGGGAAGGGGGCACTGGGGG

     
     
     GGGCAGGGGCAGGGG
     +++  ++++  +++
151  GGGGGGGGGGGGGGAAGATAGCGGGCGGGACTAGGAGGGCGAGTTCGCGCCCTGTCACACCTGCGGCGTCGAAGC


Cre14.g622050.v5.5
  PromoterCoords:2062866 - 2064365 Strand:+ GeneCoords:2064366 - 2070707 
  Trimmed if gene in upstream region
  LENGTH = 108  COMBINED P-VALUE = 1.39e-05  E-VALUE =     0.24
  DIAGRAM: 8-[+1]-71

             [+1]
             8.7e-08
             AGGGGCAGGGGCAGGGGCAGGGGCAGGGG
              ++ ++ +++++ ++++  ++++  ++ +
1    GGGGGGCGGGGCGCTGGGGCGGGGGGCGGGGGTGGTGGGGTTAAATCCAAATCCGGCGATGGCCCGGTGGCAGTC


Cre16.g691215.v5.5
  PromoterCoords:7715474 - 7716973 Strand:- GeneCoords:7712390 - 7715473 
  Trimmed if gene in upstream region
  LENGTH = 456  COMBINED P-VALUE = 1.41e-05  E-VALUE =     0.25
  DIAGRAM: 13-[-1]-212-[+1]-173

                  [-1]
                  3.6e-07
                  CCCCTGCCCCTGCCCCTGCCCCTGCCCCT
                  +    + ++++ ++ ++ +++++ + ++
1    TTCAACCCCCCGCCATGCGGCCCTTCCGCTCCCCCTCCTCCCCTATCCCGGCGCCTTCGCCCGCTGCCAGCCCGC

                                  [+1]
                                  1.7e-08
                                  AGGGGCAGGGGCAGGGGCAGGGGCAGGGG
                                   +++++++++ +++++ +++ +++   ++
226  AAGGGTCAGCCAGTCAGGGCCAGGGTCAGCGGGGCAGGGCCAGGGTCAGCGGCGCAGGGCCAGGGTCAGCGGGGC


Cre06.g285850.v5.5
  PromoterCoords:5618716 - 5620215 Strand:- GeneCoords:5615650 - 5618715 
  Trimmed if gene in upstream region
  LENGTH = 233  COMBINED P-VALUE = 1.45e-05  E-VALUE =     0.25
  DIAGRAM: 43-[+1]-30-[+1]-102

                                                [+1]
                                                7.9e-07
                                                AGGGGCAGGGGCAGGGGCAGGGGCAGGGG
                                                 + ++++   ++   +++ ++  + +++
1    AAAGCCACCATGGCCGCCCGCCAGCGTTCACGAAATGGCTCCCTGAGGCACTTGCTACGGCTGGTACTGGGAAGA

                                [+1]
                                3.5e-08
                                AGGGGCAGGGGCAGGGGCAGGGGCAGGGG
                                 +++++ ++  +++  ++ +++++ ++++
76   CCCACTGGACTTGCAGCTGGGCGTACCTGGGGCGGGTCCAGAAGCTGGGGCTGGGGTAGCTGTCCATGACACGCG


Cre09.g394550.v5.5
  PromoterCoords:2000918 - 2002417 Strand:- GeneCoords:1996927 - 2000917 
  Trimmed if gene in upstream region
  LENGTH = 474  COMBINED P-VALUE = 1.47e-05  E-VALUE =     0.26
  DIAGRAM: 33-[-1]-100-[+1]-13-[-1]-241

                                      [-1]
                                      1.7e-08
                                      CCCCTGCCCCTGCCCCTGCCCCTGCCCCT
                                      + + +++++   +++  +  +++ +++++
1    GGCCCTGTGCCCAGAAGGTGGAGGAGTTTGTGCCACGTGCCCTCCCCCTCGTGCCTCCCCCTGCACCATGCTGAT

                 [+1]                                      [-1]
                 2.7e-05                                   7.9e-05
                 AGGGGCAGGGGCAGGGGCAGGGGCAGGGG             CCCCTGCCCCTGCCCCTGCCC
                    ++ + +++   + + + +  ++++ +               +  +++   ++ +  ++++
151  AAGGCTGCAACCGCTGGAAAGGGGGAGAGGAAGACCAGGTGGGCGCTCAAGGTGTTCGCGCCTTGGCGCGCGCCC

     
     
     CTGCCCCT
       +++
226  TGGCCTGCCTGGCCGCGTTGTGGAAGTGCAAAAGCCGCGGCAGTCAACCGTCCTCCGAGGTCCCTGCCTACAGCG


Cre06.g250650.v5.5
  PromoterCoords:238015 - 239514 Strand:- GeneCoords:230868 - 238014 Trimmed if 
  gene in upstream region
  LENGTH = 1500  COMBINED P-VALUE = 1.48e-05  E-VALUE =     0.26
  DIAGRAM: 422-[+1]-436-[-1]-584

                                                    [+1]
                                                    3.3e-05
                                                    AGGGGCAGGGGCAGGGGCAGGGGCAGGG
                                                     ++++   ++ + +  +   ++ + +++
376  CAAAAAACTAAGGGGTTCTGAGGGGTTTTTGGGGGGTCGTACGGCAGGGGGGGTCGGTCGGTCGGTCGGTCGGGG

     
     
     G
     +
451  GTCCGGGAGGTTTTGTGGCATGTCGTTCCCCCCCCCTATCCCCCCGTCCCAAAACTGCACAATCTTTGGACCCGC

                                                                   [-1]
                                                                   5.0e-09
                                                                   CCCCTGCCCCTGC
                                                                    +++ ++ +++++
826  GCTATTTAGGTACATAATGTTACACCGAAATGTATCCCGGGGCAGAATGTGAGGGGAAGTTTTCCCAGCACCTGC

     
     
     CCCTGCCCCTGCCCCT
     ++ +  ++ ++ ++ +
901  CCTTTGCCGTGTCCTTTATTCGACGTATGAAGCTTAATAGACTGACTTTACGGGGCGACAGGCGCCTCTTGTGCA


Cre16.g661750.v5.5
  PromoterCoords:2613785 - 2615284 Strand:+ GeneCoords:2615285 - 2618986 
  Trimmed if gene in upstream region
  LENGTH = 1500  COMBINED P-VALUE = 1.53e-05  E-VALUE =     0.27
  DIAGRAM: 214-[-1]-185-[-1]-134-[-1]-53-[+1]-798

                                                                     [-1]
                                                                     3.7e-06
                                                                     CCCCTGCCCCT
                                                                     +  +++++++
151  CTTGGACTTTAAAGCTGCAGAGCTGTGATGGGTTCTGGGTCGTCGGCAATGGGATTGGAATGAACTACTGCCCCC

     
     
     GCCCCTGCCCCTGCCCCT
     ++++   ++++  +++
226  GCCCAACCCCCACCCCGCCCAATCGCACACGGACCCAGCTGGAATGTTTGGCGCTGCACCTGGGGAACTGACACA

                                                          [-1]
                                                          5.2e-09
                                                          CCCCTGCCCCTGCCCCTGCCCC
                                                          + ++  ++++ +++++  +++
376  CCAACTCGTTCGCAGCGTATCAATGGCCCCATGAAGCACTATGCACTTGAGTGCACCACCCCCCGCCCCCACCCG

     
     
     TGCCCCT
     + +++++
451  TTCCCCTGTGTTGTCTGCGTGACAGAAAAGCAACGCCACCTGCCCATATCTTGTCCCATCAACCACTAGAGCTCG

                                                                       [-1]
                                                                       4.5e-05
                                                                       CCCCTGCCC
                                                                       ++ +  ++
526  GGTAGCTGGGCTCATGGGCTAAGTTGCAGGCAAGGTTGCAGGCCAAGCCCCGCGCCCTGCGAGCTGCCGCCACCA

                                                                              [+
                                                                              1.
     CTGCCCCTGCCCCTGCCCCT                                                     AG
     +  ++    + +++ + ++                                                       +
601  CACCCAGGACACCTCCTCCGCAGAACGCCTACGTGCGATTTCACCGGTCCCACGCCTGGGTGCGAATGTGCGACG

     1]
     1e-05
     GGGCAGGGGCAGGGGCAGGGGCAGGGG
      + +++++  +++++++++     +
676  TGACAGGGTAAGGGGCAGGTTGGCGTAGTGTGCAGCGTATTCCCAGACCCCAACACGGCCCAACGCCCGGCATGG


Cre17.g712600.v5.5
  PromoterCoords:2135846 - 2137345 Strand:- GeneCoords:2129658 - 2135845 
  Trimmed if gene in upstream region
  LENGTH = 1500  COMBINED P-VALUE = 1.53e-05  E-VALUE =     0.27
  DIAGRAM: 339-[+1]-243-[-1]-252-[-1]-38-[-1]-116-[-1]-17-[-1]-321

                                            [+1]
                                            8.6e-05
                                            AGGGGCAGGGGCAGGGGCAGGGGCAGGGG
                                              ++  + ++ + + +  ++++++ ++
301  GTGTACGGTAGTGTTTACACTCAATTGGTGATTTTGAAATTGGTGACGGCCGGTGTGAGGGGCTGGCATTACGCA

                [-1]
                1.3e-05
                CCCCTGCCCCTGCCCCTGCCCCTGCCCCT
                 ++   +  + +++    +++++ +++++
601  CACCCCACCCGGCCACCCAACAGCCAGCCCCCCTCCCCCTACCCACACGCACCCTGCGCACCATACCAATCCAAG

                                                                        [-1]
                                                                        4.1e-05
                                                                        CCCCTGCC
                                                                          +
826  CACGCTGCTCATTCCAATGAGCGTCAGAGGTAGCATTCAGTGCATCCTGTGACCCGTGATTGCTGAGTACGGCAG

                                                                [-1]
                                                                9.1e-07
     CCTGCCCCTGCCCCTGCCCCT                                      CCCCTGCCCCTGCCCC
     ++++  +  ++++++ ++ +                                       ++++ +++ +  +  +
901  CCTGTTCGCGCCCCTTCCTCATAGCCTCCCATCCCCACCGTTGCCATCCTTACCTTCAGCCCCCGCCGCCCCTGC

     
     
     TGCCCCTGCCCCT
       +++++++ ++
976  CACCCCTGCTCCACACGCACTTCTAGTCCTCCACCACACTATTCATAGCACGTGCTATAGTATGTCCATCAGCGG

                                                           [-1]
                                                           5.2e-09
                                                           CCCCTGCCCCTGCCCCTGCCC
                                                             ++  ++++  +++++++++
1051 GGCGCCGGGCCCGCGCGGCACAGCCTGCGGCGTCCAGCAGCCAGGCTGCGTGCCTGCCCTCCCCACCCCCTGCCC

                              [-1]
                              3.8e-06
     CTGCCCCT                 CCCCTGCCCCTGCCCCTGCCCCTGCCCCT
     + +++++                  +  + ++++++ +++     ++  + ++
1126 CCGCCCCCCCTCGCACCTGTCCCCACTTCAGCCCCTCCCCTCCAGCCCCCTCCGTATGCCGCCGCCCGTCCCGTC


Cre01.g010201.v5.5
  PromoterCoords:1864985 - 1866484 Strand:+ GeneCoords:1866485 - 1873868 
  Trimmed if gene in upstream region
  LENGTH = 1500  COMBINED P-VALUE = 1.57e-05  E-VALUE =     0.28
  DIAGRAM: 69-[+1]-41-[+1]-1332

                                                                          [+1]
                                                                          1.4e-0
                                                                          AGGGGC
                                                                           ++  +
1    GTGGACACACACTATGTACAGTGTGCAGAATACAGTATGCAGATGTGCATGGTTCGCAAAATCCAGGCAGGGACC

                                                                     [+1]
     5                                                               5.3e-09
     AGGGGCAGGGGCAGGGGCAGGGG                                         AGGGGCAGGGG
      ++++   +   +++++++ + +                                          ++++++   +
76   TGGGGGGCGTCGAGGGGCACGCGCAGCGGGGTATGGCACGAGGGTGTTACCGGGTGTATGTTGAGGGGGCACTTG

     
     
     CAGGGGCAGGGGCAGGGG
     ++ +++++   ++++++
151  CAAGGGCACATGCAGGGCGCAGGGGCGGCGAGGAACCGCCGGATTGCAGATGGAAGGATAGTGCGCTGTACAAAC


Cre02.g086800.v5.5
  PromoterCoords:1787833 - 1789332 Strand:+ GeneCoords:1789333 - 1793177 
  Trimmed if gene in upstream region
  LENGTH = 1500  COMBINED P-VALUE = 1.63e-05  E-VALUE =     0.29
  DIAGRAM: 574-[-1]-362-[+1]-388-[-1]-19-[+1]-41

                                                      [-1]
                                                      6.7e-05
                                                      CCCCTGCCCCTGCCCCTGCCCCTGCC
                                                      ++  ++ ++  + +  + +++    +
526  TAGTACCTGGACGCTTGCGCCCTGGTTAGTGCGTGCGCTGTGCGTGTGTCCTGTGGCCTAGACGTTTCCCGGCAC

     
     
     CCT
      +
601  TCCTGTGCCTAGGCTTGTGGCGTTGAGGCACAGCGGTGGGGCTCTGGCGGGTTGAGGCTTGGCTAGGACTCACTG

                                                                      [+1]
                                                                      3.6e-05
                                                                      AGGGGCAGGG
                                                                        ++ ++ ++
901  CGCCAAGAGGTGCAGTACCTGTTGGGCAATCGGGGAGGGAGTTCGGGGGAGCCTTTCGGAACGTGGCGGACACGG

     
     
     GCAGGGGCAGGGGCAGGGG
     ++  +    ++ +     +
976  GCGCGACGTGGCGATCTTGGGACTGGCGTGGGCGTGTCCCACAAGACAGGCCACCTAATGCCACAATGCCCCGGA

                                     [-1]
                                     5.5e-09
                                     CCCCTGCCCCTGCCCCTGCCCCTGCCCCT
                                     ++++++ ++  ++++  ++++ +  ++++
1351 GCGCTTCCCATCGGCTTCACGACGAAGTCGAACCCCTGGCCTCGCCCGCGCCCGTCGCCCTCGCCCTACCCCCGC

          [+1]
          1.1e-05
          AGGGGCAGGGGCAGGGGCAGGGGCAGGGG
              ++++++++  +++ + ++++ +
1426 AGATCCTTAGCAGGGGCGTGGGAAAGGGCCGCTACAAGAATATGATTGAACGCGCATCCGCTGCAGGGACATCAA


Cre16.g659850.v5.5
  PromoterCoords:2362209 - 2363708 Strand:+ GeneCoords:2363709 - 2367364 
  Trimmed if gene in upstream region
  LENGTH = 118  COMBINED P-VALUE = 1.65e-05  E-VALUE =     0.29
  DIAGRAM: 2-[+1]-22-[-1]-36

       [+1]                                               [-1]
       9.2e-08                                            7.9e-05
       AGGGGCAGGGGCAGGGGCAGGGGCAGGGG                      CCCCTGCCCCTGCCCCTGCCCC
        + ++  ++++ +++++  ++++  ++++                      ++  ++ +  ++++    +
1    CTGGAGGGGGGGGGAGGGGGGGGGGGGGGGGCTGTCTCCGATGGGCATCGGGGCCTTTGGCGTTGCCGACCCATA

     
     
     TGCCCCT
     ++++++
76   TGCCCCCAACGAAACATAACATCCTGTGAGTCCTTAGGAGGTG


Cre16.g664251.v5.5
  PromoterCoords:8256 - 9755 Strand:- GeneCoords:6030 - 8255 Trimmed if gene in 
  upstream region
  LENGTH = 857  COMBINED P-VALUE = 1.67e-05  E-VALUE =     0.29
  DIAGRAM: 96-[-1]-75-[-1]-6-[-1]-17-[-1]-80-[-1]-404-[-1]-5

                          [-1]
                          5.2e-07
                          CCCCTGCCCCTGCCCCTGCCCCTGCCCCT
                          ++ +  +++++ ++ +  +++++ ++++
76   CAGCGCTGCCCAGCTGGCCCCCCTCGCCCCCTTCCTCCCCCCCTCCCCCCTGGGCAATTGAGGGTACTATCAGCT

                                                       [-1]
                                                       1.0e-08
                                                       CCCCTGCCCCTGCCCCTGCCCCTGC
                                                       +++++ ++++  +++  +++++  +
151  GGCAAATCCGGTGTATTTCAGACCACTCGTGCCCAACTCGGGTGCCTTGGCCCCTCCCCCCCCCCTCGCCCCCCC

               [-1]                                          [-1]
               1.8e-07                                       3.0e-05
     CCCT      CCCCTGCCCCTGCCCCTGCCCCTGCCCCT                 CCCCTGCCCCTGCCCCTGC
      ++       +++  +++++  +++++++ ++  + +                   ++++++ + ++ ++ +  +
226  TCCCTTCACCCCCTCGCCCCCCCCCCTGCACCCCCTCGCCCCCTGCCGCCTGGCCCCCCCTGGCACTCCCGCCCC

     
     
     CCCTGCCCCT
      ++ ++ +
301  ACCCGCACACCCCAAATGTCATCATATATGTAGTCATGTCATCAGTGTGCCAAATGACGCCAGCGGTCAGCGAAT

                    [-1]
                    7.6e-05
                    CCCCTGCCCCTGCCCCTGCCCCTGCCCCT
                    +++ ++ +    ++++++++ +  +
376  TGCGTGTGTATGGACCCCTTGTCGTCCCCCCTGCCACCCCTTGGCCAGCCCTTGGTCACCAGCCGAAGTGGCCCC

                                                                              [-
                                                                              9.
                                                                              CC
     
751  CCGCCCGGTGCGTCCGACCGCGGGCGCGCCTTTTCTCTCGCGCGCGGCGCATCGCACTAAGACTTGGTTTTGCAA

     1]
     5e-06
     CCTGCCCCTGCCCCTGCCCCTGCCCCT
      + +++++  ++    + ++++ +  +
826  GCCGCCCCACCCTGGACACCTGTCTTTAGATA


Cre07.g343250.v5.5
  PromoterCoords:4455625 - 4457124 Strand:- GeneCoords:4451049 - 4455624 
  Trimmed if gene in upstream region
  LENGTH = 727  COMBINED P-VALUE = 1.67e-05  E-VALUE =     0.29
  DIAGRAM: 151-[-1]-14-[-1]-60-[-1]-119-[+1]-22-[+1]-216

      [-1]                                       [-1]
      5.3e-05                                    8.7e-05
      CCCCTGCCCCTGCCCCTGCCCCTGCCCCT              CCCCTGCCCCTGCCCCTGCCCCTGCCCCT
      + +++ ++ +  ++++  ++++  ++                 + +   ++ + ++  +  ++ +++++  +
151  GCACCTACCGCCCCCCCGCCCCCGTCCAGCACGCAGGAGCCCCCCACACACCGCCGCTACCACCACTGCCTGTGC

                                                               [-1]
                                                               5.5e-05
                                                               CCCCTGCCCCTGCCCCT
                                                               +    ++ +    ++++
226  TCGTGAACCGCACTTACGATAAAATGGAGCCATGGCACCACAGTACCATCAACCCTGTCTTGCGCGCTACACCCT

     
     
     GCCCCTGCCCCT
     ++  +  +  ++
301  GCTACGCCGACTTAGTGCGGTCTCTCACGCGGGTGTCACTCGACTTTGACATCCTGATAGGCTAGGATAGACCCC

                                                             [+1]
                                                             5.9e-06
                                                             AGGGGCAGGGGCAGGGGCA
                                                             +++   + +++   +++
376  GCAGCCGCCCGGTGCCCGTGTCGTGGTCACAACAGGGGCGGCTGGGCAGGGGTAGCAGGCTGAAGGGGCTGGGGC

                                     [+1]
                                     1.2e-08
     GGGGCAGGGG                      AGGGGCAGGGGCAGGGGCAGGGGCAGGGG
     ++ +++++ +                      +  ++++++  +  +++ +++++++++++
451  GGCGCAGGTGGTGAGGAGGAGGCGGGACAGTAAACGGCAGGAACCCGGGGAGGGGCAGGGGCGACTTGCTAACAG


Cre17.g735900.v5.5
  PromoterCoords:5236230 - 5237729 Strand:- GeneCoords:5229344 - 5236229 
  Trimmed if gene in upstream region
  LENGTH = 600  COMBINED P-VALUE = 1.68e-05  E-VALUE =     0.29
  DIAGRAM: 316-[+1]-45-[+1]-52-[+1]-100

                     [+1]
                     1.5e-08
                     AGGGGCAGGGGCAGGGGCAGGGGCAGGGG
                      +  + ++++++  +++++++++ +++++
301  CCTGCGCCAAAGCTGGTGCTGGAGGGGCCTGGGCAGGGGAAGGGGGCAGGGGGCGAAGGTGGCGGGCAAGGCAGC

                    [+1]
                    4.0e-05
                    AGGGGCAGGGGCAGGGGCAGGGGCAGGGG
                     +++ + ++++  ++++ + + ++    +
376  GGTCCAGTATGGCAGCGGGCCGGGGGGGGGGGTATGTGCCCAAGCCCAACGGAGTAGGTTCCAGTAGTCAAGGAG

                          [+1]
                          6.0e-05
                          AGGGGCAGGGGCAGGGGCAGGGGCAGGGG
                          +++     +  ++ + + +  ++   +++
451  GTTTCCCCTAACCCAGGGGGAAGGTAGGCGTTCATGAGGAACGGAGTGGGGCGGAAGAGTGGGAAGTCTGTGATC


Cre17.g735950.v5.5
  PromoterCoords:5235330 - 5236829 Strand:+ GeneCoords:5236830 - 5238987 
  Trimmed if gene in upstream region
  LENGTH = 600  COMBINED P-VALUE = 1.68e-05  E-VALUE =     0.29
  DIAGRAM: 100-[-1]-52-[-1]-45-[-1]-316

                              [-1]
                              6.0e-05
                              CCCCTGCCCCTGCCCCTGCCCCTGCCCCT
                              +++   ++  + + + ++  +     +++
76   GATCACAGACTTCCCACTCTTCCGCCCCACTCCGTTCCTCATGAACGCCTACCTTCCCCCTGGGTTAGGGGAAAC

                                    [-1]
                                    4.0e-05
                                    CCCCTGCCCCTGCCCCTGCCCCTGCCCCT
                                    +    ++ + + ++++  ++++ + +++
151  CTCCTTGACTACTGGAACCTACTCCGTTGGGCTTGGGCACATACCCCCCCCCCCGGCCCGCTGCCATACTGGACC

                                   [-1]
                                   1.5e-08
                                   CCCCTGCCCCTGCCCCTGCCCCTGCCCCT
                                   +++++ +++++++++  ++++++ +  +
226  GCTGCCTTGCCCGCCACCTTCGCCCCCTGCCCCCTTCCCCTGCCCAGGCCCCTCCAGCACCAGCTTTGGCGCAGG


Cre16.g674602.v5.5
  PromoterCoords:6293736 - 6295235 Strand:- GeneCoords:6292279 - 6293735 
  Trimmed if gene in upstream region
  LENGTH = 240  COMBINED P-VALUE = 1.68e-05  E-VALUE =     0.29
  DIAGRAM: 125-[+1]-86

                                                       [+1]
                                                       4.0e-08
                                                       AGGGGCAGGGGCAGGGGCAGGGGCA
                                                       ++ ++ ++++   +++++ ++++
76   ACAAGATATGGGCAGGCGGCGTTGTCCTGCTGTCCCGTGGAGAACAAAACAGAGGAAGGGTGGGGGGCCGGGGGG

     
     
     GGGG
     ++++
151  GGGGGGGCGAGGCCGTCGCCGAGCTGGCACCTCCCGCCAAAGTTCGCAACTGTGCATTTCTGCATACATCAACGA


Cre04.g220150.v5.5
  PromoterCoords:2245968 - 2247467 Strand:+ GeneCoords:2247468 - 2254055 
  Trimmed if gene in upstream region
  LENGTH = 1038  COMBINED P-VALUE = 1.71e-05  E-VALUE =      0.3
  DIAGRAM: 141-[-1]-43-[+1]-109-[-1]-130-[+1]-41-[+1]-15-[+1]-1-[+1]-212-[+1]-114

                                                                       [-1]
                                                                       8.0e-06
                                                                       CCCCTGCCC
                                                                       +   +++ +
76   ACCTGCTCACGTCTTGCATGTTTAGCTCATTGCATTCTTCGACACCTTGTTGCCCTGCTGCTGGATCATGTGCTC

                                                                    [+1]
                                                                    1.0e-07
     CTGCCCCTGCCCCTGCCCCT                                           AGGGGCAGGGGC
     +    ++ ++ + + +  ++                                             ++++ ++ ++
151  CGCATCCGGCTCTTTCTTCTTGCCGGTGTGGTAGATGGTGCCACCGCTGGCGCCGCCGAAGCTGTGGGCGGGTGC

     
     
     AGGGGCAGGGGCAGGGG
     + +++   ++++ ++ +
226  AAGGGGGCGGGCGGGAGGGGTATGTAGGGCAGCAGTGGGAGCGCTACTAGCGCACGGTTGTGCAGGTGCATGGTT

                                                        [-1]
                                                        2.9e-05
                                                        CCCCTGCCCCTGCCCCTGCCCCTG
                                                          ++  +++ +++ ++  +++
301  GTCGCAAGCAAGGTGCATTTACGTGGTGTGTAAATGCCTCTCTCCCTCTTGAGCCCTCCCTTGCTCCCTCCCTCC

     
     
     CCCCT
     ++ +
376  CCTCCCTGCCGTTTCACATACACGGTGGCGCCCCCCCCCTTCGCCGCGCGCTCTGGCAGAGTCCCCTCGTCCGCA

                                                                 [+1]
                                                                 3.7e-06
                                                                 AGGGGCAGGGGCAGG
                                                                  +  ++++  +++ +
451  CCTTGGGCGGCCGCCAGGCTGCGGGCCGTGCCGGGCTGTATCGCAGGTGGGCAGGGGCCAGGCAGCAGCAGCAAG

                                                            [+1]
                                                            8.5e-09
     GGCAGGGGCAGGGG                                         AGGGGCAGGGGCAGGGGCAG
     ++   ++++++  +                                         + ++++++  ++++ +++
526  GGGGTGGGCAGTAGGCAGTAGCAAGGGTGGGCATTACGTAGCAGGGGGGGGGTCAATGGGCAGTAGCAGTGGCTA

                             [+1]                          [+1]
                             6.5e-06                       1.7e-05
     GGGCAGGGG               AGGGGCAGGGGCAGGGGCAGGGGCAGGGG AGGGGCAGGGGCAGGGGCAGG
     + ++  +++               ++++   + +++ +  +   +++ +++++  +  +   + +     + + +
601  GTGCGCGGGCAGCAGGAAAGCGGAAGGGCACGTGGCGGAAGGGCGGGGAGGGGCGGAAGAGCGAGGGAAAGAAAG

     
     
     GGCAGGGG
     ++++ +++
676  GGCACGGGCGAGGCCCATGGGTCCTTAGATCTCACGCGGCGGCGCCCAAGTGTTACATGCTTTTACCATTTCCAA

                                                                           [+1]
                                                                           6.2e-
                                                                           AGGGG
                                                                            ++
826  TCCGGTCCCGGGCTGCCGCTGCTCGTCCTTCCGCGGCGGGCCCAGTGCCGCCTGACAGGAGCATGCATGCGGGAA

     
     05
     CAGGGGCAGGGGCAGGGGCAGGGG
       ++++  ++++++   +  +
901  ATGGGGACGGGGCAATTGATGACCTCATCACCCCCGCCGACTCCGATCTCCCTTTCCTTTCAATCCGCTCGCAAA


Cre07.g333640.v5.5
  PromoterCoords:3086156 - 3087655 Strand:- GeneCoords:3079090 - 3086155 
  Trimmed if gene in upstream region
  LENGTH = 1500  COMBINED P-VALUE = 1.72e-05  E-VALUE =      0.3
  DIAGRAM: 193-[-1]-61-[+1]-120-[-1]-456-[+1]-406-[-1]-119

                                                [-1]
                                                1.9e-05
                                                CCCCTGCCCCTGCCCCTGCCCCTGCCCCT
                                                + ++ ++ ++  +  + ++  +++  ++
151  CCGCCGTGGTGGTCAGCTGCGCCGCTGCACGCTGCCACTCCGCCTCCCGCTCCACCAGCCGCGACTGTGCCGCCG

                                                               [+1]
                                                               8.4e-06
                                                               AGGGGCAGGGGCAGGGG
                                                                 ++++ ++ ++ ++ +
226  GCTGGGTCCCCGAACCCCCCGCCTGCTGTGCTGGCGCTGGGCACGGCATGGCTGCAGGGCGGGCCGGAGCCGGAG

     
     
     CAGGGGCAGGGG
       + +++ +++
301  GTGCGGCCGGGTTAGCCGCGGTGATGGCCCGCCGCACGTCCCGCACCGTGTAGTCCGCCAAGCTGACACCCGCAA

                                                              [-1]
                                                              5.9e-09
                                                              CCCCTGCCCCTGCCCCTG
                                                              +++  + ++  +++++ +
376  TCCGGCAGTGCTCCGGGTGCACCACCACCCCAGCCTCCGGCGCCAGGAAGTACGGCGCCCGAGGCCACGCCCCCG

     
     
     CCCCTGCCCCT
     +++ + +++++
451  CCCGTTCCCCTGGTGATGCTGCATCGTACGCCGCCCGCTCTTCAAAGGTCCACAGGTGCCGCGGCTTGCGATGCT

                      [+1]
                      3.6e-05
                      AGGGGCAGGGGCAGGGGCAGGGGCAGGGG
                         + ++++  +   ++++++   + + +
901  AAGTCTTAGCTTGCAGGGCAGACAGGAACGCAGGCAGGTCGACGTGGTTGACACCCCCGTCCTTGTACGTCAGAC

       [-1]
       1.2e-05
       CCCCTGCCCCTGCCCCTGCCCCTGCCCCT
         ++++++   ++++ ++ ++ +++ + +
1351 CAAACCTGCCAAGGCCCATGGCCTTGCTCTTGTCCGGATGGACACGGGCGTTGGACGCGCGGCAGAACAGCTGTA


Cre22.g754097.v5.5
  PromoterCoords:140236 - 141735 Strand:- GeneCoords:134730 - 140235 Trimmed if 
  gene in upstream region
  LENGTH = 1500  COMBINED P-VALUE = 1.72e-05  E-VALUE =      0.3
  DIAGRAM: 244-[-1]-456-[+1]-428-[-1]-153-[+1]-103

                        [-1]
                        5.9e-09
                        CCCCTGCCCCTGCCCCTGCCCCTGCCCCT
                        +++  + ++  +++++ ++++ + +++++
226  CCGGCCAAAGACCCCCCCGCCCGAGGCCACGCCCCCGCCCGTTCCCCTGGTGATGCTGCATCGTACGCCGCCCGC

                                                           [+1]
                                                           3.6e-05
                                                           AGGGGCAGGGGCAGGGGCAGG
                                                              + ++++  +   ++++++
676  TTCCAGGGTTGCCGGCCTGGCTGGGCAAGGAGGGCGAAAGTCTTAGCTTGCAGGGCAGACAGGAACGCAGGCAGG

     
     
     GGCAGGGG
        + + +
751  TCGACGTGGTTGACACCCCCGTCCTTGGACGGCAGACATGCCGTTTCCCGCTTTGGCAGCAGGAGCGGGTTCCCG

                                                                  [-1]
                                                                  8.9e-05
                                                                  CCCCTGCCCCTGCC
                                                                  +++     ++++
1126 TGGATGGACCGTCCACTACTCACCCGCCGAGTGCATCGCCCTAGGCGTCACTGGTACCATACCCGCAAACCTGGT

     
     
     CCTGCCCCTGCCCCT
     ++  + ++++ ++
1201 CCCACTCCTGACCACCCTAGGCGTGTCCTCCAAGGCGGCCAAAACCTGCGGACACAAGCTCCACCACCATGCCGT

                       [+1]
                       4.6e-05
                       AGGGGCAGGGGCAGGGGCAGGGGCAGGGG
                         ++  +++ +   +++ +++++  +++
1351 CCAGCCAGCCCCCCTCGCGTGGTGAGGCGGCAGGGTAGGGGATGGGCCCCTACACTGACCCGCCTTGCCCCGATA


Cre09.g403650.v5.5
  PromoterCoords:587754 - 589253 Strand:+ GeneCoords:589254 - 597024 Trimmed if 
  gene in upstream region
  LENGTH = 1500  COMBINED P-VALUE = 1.72e-05  E-VALUE =      0.3
  DIAGRAM: 11-[+1]-388-[+1]-136-[-1]-319-[+1]-47-[+1]-454

                [+1]
                4.0e-06
                AGGGGCAGGGGCAGGGGCAGGGGCAGGGG
                +++   +  +++  ++  + +++  ++ +
1    GTAATTCCGCAAGGATTACTGGCGCGGTGAAGGGTCGGAGTGAGTTGCCCTGTGGACTCCAGAGCTGTTTGCGCT

                                                          [+1]
                                                          5.9e-09
                                                          AGGGGCAGGGGCAGGGGCAGGG
                                                          + +++ ++++++++++++   +
376  GCCGGTGCGGTCGTGCAGCATGTTGTGGATGTGCTGTGTGGTGGGGTTGCAGGAAGGGGAGGGGCAGGGGCGAAG

     
     
     GCAGGGG
     + +++++
451  GGAGGGGCCATTGTAAATACCAGCCCAAACTAGGGGAGAAGGTTGTTCCCACCTTTCCGGACACGGTAAGCAATA

                                                                         [-1]
                                                                         5.5e-05
                                                                         CCCCTGC
                                                                          +  +++
526  CCGTGGCAAAAAGACAGGTGGTACAGGACACGACAAAGGCACGCCGCACTCGCCCAAGTGCACAGTGTACGGTGC

     
     
     CCCTGCCCCTGCCCCTGCCCCT
     ++ +++ ++  +++   ++ +
601  CCATGCTCCCACCCAGTCCACCGCCATTCCCAGTCAAGGGAACAAGTGGGCTGCGCCCACGCCACATTGTTGCAA

                                              [+1]
                                              9.4e-05
                                              AGGGGCAGGGGCAGGGGCAGGGGCAGGGG
                                               +++ + ++ +++ +  ++ ++ +    +
901  TGGGCCAGCGAGGCTGTGGGTCGACCACTGACTGGGGCGGCGGGGCCCGGCGCACGACCACGGCCGCCTGTCTTC

                                               [+1]
                                               5.6e-05
                                               AGGGGCAGGGGCAGGGGCAGGGGCAGGGG
                                                + +++++  ++ + ++ + ++
976  CTAGTTCCTAGCTGAGTGGCACATGGCATCCCACACAGCTAGCGTGGCAGCTGCCGAGGGAAGGTGGCAAAGCAC


Cre09.g399775.v5.5
  PromoterCoords:5297513 - 5299012 Strand:+ GeneCoords:5299013 - 5300274 
  Trimmed if gene in upstream region
  LENGTH = 1500  COMBINED P-VALUE = 1.72e-05  E-VALUE =      0.3
  DIAGRAM: 11-[-1]-429-[-1]-78-[-1]-263-[-1]-155-[-1]-198-[+1]-126-[-1]-37

                [-1]
                3.6e-05
                CCCCTGCCCCTGCCCCTGCCCCTGCCCCT
                +  + ++  + ++  + ++  + +++ +
1    GGCAAACGCCACATCAGCAACAGCAACCGCAACCGCCACGGCGCTGCCGTGGCCGGCGGGGGCTCATAATGCGGC

                        [-1]
                        5.4e-05
                        CCCCTGCCCCTGCCCCTGCCCCTGCCCCT
                        ++++  ++    + +++ ++++  +++
451  GAAAACCGCCACCAAACACCCCCATCCATCCCACCTACCCCACCCCACCCCGACCCGGCAGACAGAGCAGGAGGC

                                                        [-1]
[truncated: 1,008,662 more chars]
