# Supplementary material for: From Feasting to Fasting: The Arginine Pathway as a Metabolic Switch in Nitrogen-Deprived Chlamydomonas reinhardtii
Source: Cells. 2023 May 13;12(10):1379. doi: 10.3390/cells12101379 (PMC10216424; doi:10.3390/cells12101379)
Supplement: Supplementary file 1 [file cells-12-01379-s001.zip › Suppl. Material S16.txt]

M4 MAST: M4 = identified in gene promoters from Arg and central C metabolism genes (upregulated)


********************************************************************************
MAST - Motif Alignment and Search Tool
********************************************************************************
	MAST version 5.5.0 (Release date: Wed Sep 7 14:18:26 2022 -0700)

	For further information on how to interpret these results please access https://meme-suite.org/meme.
	To get a copy of the MAST software please access https://meme-suite.org.
********************************************************************************


********************************************************************************
REFERENCE
********************************************************************************
	If you use this program in your research, please cite:

	Timothy L. Bailey and Michael Gribskov,
	"Combining evidence using p-values: application to sequence homology
	searches", Bioinformatics, 14(48-54), 1998.
********************************************************************************


********************************************************************************
DATABASE AND MOTIFS
********************************************************************************
	DATABASE CRE_v5.6_promoters_1500bp.fasta (nucleotide)
	Last updated on Thu Feb  2 11:04:32 2023
	Database contains 17568 sequences, 7242088 residues

	Scores for positive and reverse complement strands are combined.

	MOTIFS motifs.meme (nucleotide)
	MOTIF ID                    ALT ID WIDTH BEST POSSIBLE MATCH
	----- --------------------- ------ ----- -------------------
	    1 GTGTGTGTGTGTGYGTGTGTK MEME-2    21 GTGTGTGTGTGTGTGTGTGTT

	Random model letter frequencies (from non-redundant database):
	A 0.274 C 0.225 G 0.225 T 0.274 
********************************************************************************


********************************************************************************
SECTION I: HIGH-SCORING SEQUENCES
********************************************************************************
	- Each of the following 438 sequences has E-value less than 10.
	- The E-value of a sequence is the expected number of sequences
	  in a random database of the same size that would match the motifs as
	  well as the sequence does and is equal to the combined p-value of the
	  sequence times the number of sequences in the database.
	- The combined p-value of a sequence measures the strength of the
	  match of the sequence to all the motifs and is calculated by
	    o finding the score of the single best match of each motif
	      to the sequence (best matches may overlap),
	    o calculating the sequence p-value of each score,
	    o forming the product of the p-values,
	    o taking the p-value of the product.
	- The sequence p-value of a score is defined as the
	  probability of a random sequence of the same length containing
	  some match with as good or better a score.
	- The score for the match of a position in a sequence to a motif
	  is computed by by summing the appropriate entry from each column of
	  the position-dependent scoring matrix that represents the motif.
	- Sequences shorter than one or more of the motifs are skipped.
	- The table is sorted by increasing E-value.
********************************************************************************

SEQUENCE NAME                      DESCRIPTION                   E-VALUE  LENGTH
-------------                      -----------                   -------- ------
Cre01.g009000.v5.5                 PromoterCoords:1700626 - 1...  4.4e-07     51
Cre03.g213649.v5.5                 PromoterCoords:9219387 - 9...  6.2e-07    100
Cre07.g341050.v5.5                 PromoterCoords:4385885 - 4...    1e-06     92
Cre03.g146427.v5.5                 PromoterCoords:812574 - 81...  1.3e-06    188
Cre09.g416583.v5.5                 PromoterCoords:7826852 - 7...  1.5e-06    124
Cre01.g050900.v5.5                 PromoterCoords:7050826 - 7...  1.7e-06    138
Cre14.g612567.v5.5                 PromoterCoords:688346 - 68...  1.7e-06    140
Cre17.g726526.v5.5                 PromoterCoords:3649681 - 3...  1.8e-06    144
Cre01.g027550.v5.5                 PromoterCoords:4171524 - 4...  1.8e-06    144
Cre16.g672833.v5.5                 PromoterCoords:6735328 - 6...  1.8e-06    248
Cre16.g669125.v5.5                 PromoterCoords:4138026 - 4...  2.3e-06    310
Cre17.g747047.v5.5                 PromoterCoords:7077536 - 7...  2.3e-06    184
Cre02.g127237.v5.5                 PromoterCoords:6969092 - 6...  2.3e-06    184
Cre11.g467775.v5.5                 PromoterCoords:1669401 - 1...  2.8e-06    214
Cre11.g467764.v5.5                 PromoterCoords:1606491 - 1...  3.2e-06    248
Cre09.g390400.v5.5                 PromoterCoords:2602190 - 2...  3.5e-06    264
Cre17.g747097.v5.5                 PromoterCoords:7079456 - 7...  3.7e-06    282
Cre26.g756597.v5.5                 PromoterCoords:1526 - 3025...  3.7e-06    498
Cre02.g085400.v5.5                 PromoterCoords:1641599 - 1...  3.9e-06    298
Cre04.g222200.v5.5                 PromoterCoords:2532773 - 2...  4.5e-06    594
Cre13.g567400.v5.5                 PromoterCoords:864568 - 86...  4.9e-06    644
Cre03.g160700.v5.5                 PromoterCoords:2614978 - 2...  5.5e-06    405
Cre02.g144050.v5.5                 PromoterCoords:7483761 - 7...  5.5e-06    408
Cre01.g003751.v5.5                 PromoterCoords:708319 - 70...  5.5e-06    731
Cre09.g390504.v5.5                 PromoterCoords:3654334 - 3...  5.6e-06    414
Cre02.g081950.v5.5                 PromoterCoords:1196817 - 1...    6e-06    784
Cre02.g142566.v5.5                 PromoterCoords:8832089 - 8...  6.1e-06    804
Cre10.g459151.v5.5                 PromoterCoords:5500627 - 5...  6.4e-06    840
Cre10.g459100.v5.5                 PromoterCoords:5501287 - 5...  6.4e-06    840
Cre14.g629200.v5.5                 PromoterCoords:3221823 - 3...  6.7e-06    885
Cre06.g267450.v5.5                 PromoterCoords:2345162 - 2...    7e-06    921
Cre06.g250276.v5.5                 PromoterCoords:156506 - 15...  7.3e-06    960
Cre06.g250250.v5.5                 PromoterCoords:157046 - 15...  7.3e-06    960
Cre09.g399400.v5.5                 PromoterCoords:1269210 - 1...  7.3e-06    538
Cre07.g339950.v5.5                 PromoterCoords:4009946 - 4...  7.5e-06    980
Cre07.g339926.v5.5                 PromoterCoords:4010466 - 4...  7.5e-06    980
Cre07.g333900.v5.5                 PromoterCoords:3218474 - 3...  7.9e-06    580
Cre07.g333950.v5.5                 PromoterCoords:3217554 - 3...  7.9e-06    580
Cre09.g387200.v5.5                 PromoterCoords:3065786 - 3...    8e-06   1044
Cre09.g399908.v5.5                 PromoterCoords:1182046 - 1...  8.1e-06   1066
Cre09.g399909.v5.5                 PromoterCoords:1181612 - 1...  8.1e-06   1066
Cre12.g555803.v5.5                 PromoterCoords:9683818 - 9...  8.1e-06   1066
Cre04.g223050.v5.5                 PromoterCoords:2661033 - 2...  8.3e-06   1092
Cre09.g390467.v5.5                 PromoterCoords:3652223 - 3...  8.4e-06    615
Cre02.g111014.v5.5                 PromoterCoords:5818548 - 5...  8.5e-06    618
Cre06.g250567.v5.5                 PromoterCoords:227295 - 22...  8.6e-06   1124
Cre14.g610450.v5.5                 PromoterCoords:372732 - 37...  8.7e-06   1143
Cre05.g238364.v5.5                 PromoterCoords:2988695 - 2...  8.9e-06   1158
Cre17.g735400.v5.5                 PromoterCoords:5152910 - 5...  8.9e-06   1164
Cre17.g735375.v5.5                 PromoterCoords:5153246 - 5...  8.9e-06   1164
Cre12.g551503.v5.5                 PromoterCoords:8112556 - 8...  9.1e-06   1185
Cre03.g162333.v5.5                 PromoterCoords:2811341 - 2...  9.1e-06    660
Cre03.g162300.v5.5                 PromoterCoords:2812181 - 2...  9.1e-06    660
Cre01.g008402.v5.5                 PromoterCoords:1596846 - 1...  9.6e-06   1248
Cre09.g410800.v5.5                 PromoterCoords:6990590 - 6...  9.6e-06    697
Cre12.g515500.v5.5                 PromoterCoords:3865944 - 3...  9.8e-06   1284
Cre10.g431900.v5.5                 PromoterCoords:1900177 - 1...    1e-05   1300
Cre10.g431850.v5.5                 PromoterCoords:1900377 - 1...    1e-05   1300
Cre18.g748647.v5.5                 PromoterCoords:94576 - 960...    1e-05    750
Cre18.g748697.v5.5                 PromoterCoords:93826 - 953...    1e-05    750
Cre02.g095300.v5.5                 PromoterCoords:3752204 - 3...    1e-05   1356
Cre07.g346150.v5.5                 PromoterCoords:4882926 - 4...    1e-05    760
Cre07.g346200.v5.5                 PromoterCoords:4882186 - 4...    1e-05    760
Cre09.g410150.v5.5                 PromoterCoords:6884595 - 6...  1.1e-05    768
Cre09.g393650.v5.5                 PromoterCoords:2109976 - 2...  1.1e-05    793
Cre08.g364000.v5.5                 PromoterCoords:1368010 - 1...  1.2e-05   1500
Cre08.g358547.v5.5                 PromoterCoords:214030 - 21...  1.2e-05   1500
Cre07.g321700.v5.5                 PromoterCoords:1273792 - 1...  1.2e-05   1500
Cre07.g325759.v5.5                 PromoterCoords:2010001 - 2...  1.2e-05   1500
Cre16.g669193.v5.5                 PromoterCoords:3411149 - 3...  1.2e-05   1500
Cre22.g753947.v5.5                 PromoterCoords:98666 - 100...  1.2e-05   1500
Cre19.g750647.v5.5                 PromoterCoords:91606 - 931...  1.2e-05   1500
Cre19.g750597.v5.5                 PromoterCoords:89156 - 906...  1.2e-05   1500
Cre09.g386167.v5.5                 PromoterCoords:61176 - 626...  1.2e-05   1500
Cre09.g416616.v5.5                 PromoterCoords:7828252 - 7...  1.2e-05   1500
Cre09.g414650.v5.5                 PromoterCoords:7601738 - 7...  1.2e-05   1500
Cre09.g410750.v5.5                 PromoterCoords:6984870 - 6...  1.2e-05   1500
Cre09.g415750.v5.5                 PromoterCoords:7706145 - 7...  1.2e-05   1500
Cre09.g414700.v5.5                 PromoterCoords:7602338 - 7...  1.2e-05   1500
Cre06.g251750.v5.5                 PromoterCoords:375646 - 37...  1.2e-05   1500
Cre06.g303200.v5.5                 PromoterCoords:7891207 - 7...  1.2e-05   1500
Cre06.g283150.v5.5                 PromoterCoords:5320136 - 5...  1.2e-05   1500
Cre06.g283200.v5.5                 PromoterCoords:5320736 - 5...  1.2e-05   1500
Cre06.g254240.v5.5                 PromoterCoords:815349 - 81...  1.2e-05   1500
Cre17.g704802.v5.5                 PromoterCoords:1189796 - 1...  1.2e-05   1500
Cre17.g717850.v5.5                 PromoterCoords:2683691 - 2...  1.2e-05   1500
Cre17.g737300.v5.5                 PromoterCoords:5477579 - 5...  1.2e-05   1500
Cre39.g760097.v5.5                 PromoterCoords:13346 - 148...  1.2e-05   1500
Cre05.g243455.v5.5                 PromoterCoords:1614818 - 1...  1.2e-05   1500
Cre05.g243354.v5.5                 PromoterCoords:1616298 - 1...  1.2e-05   1500
Cre05.g235228.v5.5                 PromoterCoords:2432794 - 2...  1.2e-05   1500
Cre05.g241750.v5.5                 PromoterCoords:1858185 - 1...  1.2e-05   1500
Cre05.g243601.v5.5                 PromoterCoords:1527838 - 1...  1.2e-05   1500
Cre15.g643387.v5.5                 PromoterCoords:1839258 - 1...  1.2e-05   1500
Cre02.g103426.v5.5                 PromoterCoords:4899837 - 4...  1.2e-05   1500
Cre02.g142947.v5.5                 PromoterCoords:8981785 - 8...  1.2e-05   1500
Cre02.g098550.v5.5                 PromoterCoords:4196636 - 4...  1.2e-05   1500
Cre02.g119201.v5.5                 PromoterCoords:6829353 - 6...  1.2e-05   1500
Cre13.g584200.v5.5                 PromoterCoords:2989564 - 2...  1.2e-05   1500
Cre13.g591851.v5.5                 PromoterCoords:4144886 - 4...  1.2e-05   1500
Cre03.g146307.v5.5                 PromoterCoords:775834 - 77...  1.2e-05   1500
Cre03.g146327.v5.5                 PromoterCoords:776074 - 77...  1.2e-05   1500
Cre03.g202650.v5.5                 PromoterCoords:7862960 - 7...  1.2e-05   1500
Cre01.g011050.v5.5                 PromoterCoords:2060916 - 2...  1.2e-05   1500
Cre01.g015000.v5.5                 PromoterCoords:2574273 - 2...  1.2e-05   1500
Cre01.g014450.v5.5                 PromoterCoords:2520220 - 2...  1.2e-05   1500
Cre01.g068012.v5.5                 PromoterCoords:7963397 - 7...  1.2e-05   1500
Cre10.g435000.v5.5                 PromoterCoords:2356553 - 2...  1.2e-05   1500
Cre10.g435200.v5.5                 PromoterCoords:2370163 - 2...  1.2e-05   1500
Cre10.g462350.v5.5                 PromoterCoords:5959233 - 5...  1.2e-05   1500
Cre04.g224867.v5.5                 PromoterCoords:2978518 - 2...  1.2e-05   1500
Cre21.g751997.v5.5                 PromoterCoords:18616 - 201...  1.2e-05   1500
Cre12.g494000.v5.5                 PromoterCoords:396318 - 39...  1.2e-05   1500
Cre12.g512950.v5.5                 PromoterCoords:3502673 - 3...  1.2e-05   1500
Cre16.g662052.v5.5                 PromoterCoords:2661075 - 2...  1.2e-05    877
Cre01.g027600.v5.5                 PromoterCoords:4170903 - 4...  1.2e-05    879
Cre17.g699250.v5.5                 PromoterCoords:488668 - 49...  1.2e-05    890
Cre16.g691950.v5.5                 PromoterCoords:632429 - 63...  1.2e-05    900
Cre16.g692003.v5.5                 PromoterCoords:633029 - 63...  1.2e-05    900
Cre16.g693250.v5.5                 PromoterCoords:421363 - 42...  1.3e-05    912
Cre09.g386700.v5.5                 PromoterCoords:126094 - 12...  1.3e-05    926
Cre09.g386500.v5.5                 PromoterCoords:95096 - 965...  1.4e-05    978
Cre13.g604400.v5.5                 PromoterCoords:4680605 - 4...  1.4e-05    990
Cre13.g604450.v5.5                 PromoterCoords:4680095 - 4...  1.4e-05    990
Cre03.g165976.v5.5                 PromoterCoords:3285837 - 3...  1.4e-05    991
Cre06.g267650.v5.5                 PromoterCoords:2363505 - 2...  1.4e-05   1001
Cre03.g198200.v5.5                 PromoterCoords:6756596 - 6...  1.4e-05   1029
Cre03.g157900.v5.5                 PromoterCoords:2260140 - 2...  1.4e-05   1040
Cre03.g157850.v5.5                 PromoterCoords:2260600 - 2...  1.4e-05   1040
Cre12.g526068.v5.5                 PromoterCoords:5013946 - 5...  1.5e-05   1060
Cre12.g526201.v5.5                 PromoterCoords:5013506 - 5...  1.5e-05   1060
Cre12.g541851.v5.5                 PromoterCoords:9202879 - 9...  1.5e-05   1072
Cre12.g541850.v5.5                 PromoterCoords:9203307 - 9...  1.5e-05   1072
Cre09.g396650.v5.5                 PromoterCoords:1739847 - 1...  1.5e-05   1110
Cre06.g296050.v5.5                 PromoterCoords:6917027 - 6...  1.6e-05    328
Cre09.g408400.v5.5                 PromoterCoords:6597908 - 6...  1.7e-05   1184
Cre12.g492600.v5.5                 PromoterCoords:587927 - 58...  1.7e-05   1190
Cre12.g492550.v5.5                 PromoterCoords:587617 - 58...  1.7e-05   1190
Cre17.g706400.v5.5                 PromoterCoords:1402311 - 1...  1.7e-05   1194
Cre18.g748597.v5.5                 PromoterCoords:91486 - 929...  1.7e-05   1204
Cre07.g325718.v5.5                 PromoterCoords:1747992 - 1...  1.7e-05   1228
Cre10.g435100.v5.5                 PromoterCoords:2363813 - 2...  1.7e-05   1238
Cre13.g565280.v5.5                 PromoterCoords:541203 - 54...  1.8e-05   1256
Cre03.g154800.v5.5                 PromoterCoords:1862762 - 1...  1.8e-05   1258
Cre02.g111526.v5.5                 PromoterCoords:5901920 - 5...  1.8e-05   1260
Cre02.g111500.v5.5                 PromoterCoords:5902160 - 5...  1.8e-05   1260
Cre01.g001600.v5.5                 PromoterCoords:243602 - 24...  1.8e-05   1277
Cre09.g397700.v5.5                 PromoterCoords:1549612 - 1...  1.8e-05   1298
Cre09.g413250.v5.5                 PromoterCoords:7407486 - 7...  1.8e-05   1320
Cre09.g413200.v5.5                 PromoterCoords:7407666 - 7...  1.8e-05   1320
Cre12.g552750.v5.5                 PromoterCoords:7884692 - 7...  1.9e-05   1387
Cre12.g552700.v5.5                 PromoterCoords:7884579 - 7...  1.9e-05   1387
Cre02.g143427.v5.5                 PromoterCoords:9122876 - 9...    2e-05   1408
Cre16.g661300.v5.5                 PromoterCoords:2540289 - 2...    2e-05   1412
Cre08.g379500.v5.5                 PromoterCoords:4071906 - 4...    2e-05   1463
Cre01.g045150.v5.5                 PromoterCoords:6333974 - 6...  2.1e-05   1479
Cre01.g045200.v5.5                 PromoterCoords:6333953 - 6...  2.1e-05   1479
Cre08.g382500.v5.5                 PromoterCoords:4471827 - 4...  2.1e-05   1500
Cre08.g358552.v5.5                 PromoterCoords:234460 - 23...  2.1e-05   1500
Cre07.g333150.v5.5                 PromoterCoords:2982078 - 2...  2.1e-05   1500
Cre07.g344260.v5.5                 PromoterCoords:4627413 - 4...  2.1e-05   1500
Cre07.g335150.v5.5                 PromoterCoords:3395167 - 3...  2.1e-05   1500
Cre07.g344250.v5.5                 PromoterCoords:4627253 - 4...  2.1e-05   1500
Cre07.g317300.v5.5                 PromoterCoords:672951 - 67...  2.1e-05   1500
Cre11.g467535.v5.5                 PromoterCoords:96046 - 975...  2.1e-05   1500
Cre11.g467621.v5.5                 PromoterCoords:674356 - 67...  2.1e-05   1500
Cre11.g467551.v5.5                 PromoterCoords:181109 - 18...  2.1e-05   1500
Cre11.g476200.v5.5                 PromoterCoords:2567435 - 2...  2.1e-05   1500
Cre11.g467783.v5.5                 PromoterCoords:1711874 - 1...  2.1e-05   1500
Cre14.g627466.v5.5                 PromoterCoords:2838119 - 2...  2.1e-05   1500
Cre14.g627477.v5.5                 PromoterCoords:2838339 - 2...  2.1e-05   1500
Cre16.g685451.v5.5                 PromoterCoords:18956 - 204...  2.1e-05   1500
Cre16.g686285.v5.5                 PromoterCoords:3642756 - 3...  2.1e-05   1500
Cre16.g684491.v5.5                 PromoterCoords:7326490 - 7...  2.1e-05   1500
Cre22.g753997.v5.5                 PromoterCoords:124126 - 12...  2.1e-05   1500
Cre22.g753547.v5.5                 PromoterCoords:19666 - 211...  2.1e-05   1500
Cre09.g402293.v5.5                 PromoterCoords:5856158 - 5...  2.1e-05   1500
Cre09.g403650.v5.5                 PromoterCoords:587754 - 58...  2.1e-05   1500
Cre09.g386731.v5.5                 PromoterCoords:129506 - 13...  2.1e-05   1500
Cre09.g398556.v5.5                 PromoterCoords:1425959 - 1...  2.1e-05   1500
Cre09.g386800.v5.5                 PromoterCoords:3101586 - 3...  2.1e-05   1500
Cre09.g416250.v5.5                 PromoterCoords:7749152 - 7...  2.1e-05   1500
Cre09.g386743.v5.5                 PromoterCoords:195843 - 19...  2.1e-05   1500
Cre09.g386173.v5.5                 PromoterCoords:64346 - 658...  2.1e-05   1500
Cre09.g416750.v5.5                 PromoterCoords:7843392 - 7...  2.1e-05   1500
Cre09.g406625.v5.5                 PromoterCoords:6301575 - 6...  2.1e-05   1500
Cre09.g386730.v5.5                 PromoterCoords:129296 - 13...  2.1e-05   1500
Cre09.g386733.v5.5                 PromoterCoords:145846 - 14...  2.1e-05   1500
Cre09.g386600.v5.5                 PromoterCoords:115106 - 11...  2.1e-05   1500
Cre09.g387949.v5.5                 PromoterCoords:3265500 - 3...  2.1e-05   1500
Cre06.g253789.v5.5                 PromoterCoords:631079 - 63...  2.1e-05   1500
Cre06.g252550.v5.5                 PromoterCoords:453416 - 45...  2.1e-05   1500
Cre06.g278231.v5.5                 PromoterCoords:4173396 - 4...  2.1e-05   1500
Cre06.g295376.v5.5                 PromoterCoords:6860487 - 6...  2.1e-05   1500
Cre31.g758447.v5.5                 PromoterCoords:10226 - 117...  2.1e-05   1500
Cre17.g701751.v5.5                 PromoterCoords:786769 - 78...  2.1e-05   1500
Cre17.g701700.v5.5                 PromoterCoords:786029 - 78...  2.1e-05   1500
Cre05.g243803.v5.5                 PromoterCoords:1504468 - 1...  2.1e-05   1500
Cre05.g237930.v5.5                 PromoterCoords:2872700 - 2...  2.1e-05   1500
Cre05.g234600.v5.5                 PromoterCoords:2079786 - 2...  2.1e-05   1500
Cre05.g234636.v5.5                 PromoterCoords:2090426 - 2...  2.1e-05   1500
Cre05.g233050.v5.5                 PromoterCoords:376513 - 37...  2.1e-05   1500
Cre15.g641500.v5.5                 PromoterCoords:1231100 - 1...  2.1e-05   1500
Cre15.g642050.v5.5                 PromoterCoords:1362201 - 1...  2.1e-05   1500
Cre02.g102050.v5.5                 PromoterCoords:4727989 - 4...  2.1e-05   1500
Cre02.g141446.v5.5                 PromoterCoords:8354212 - 8...  2.1e-05   1500
Cre02.g142166.v5.5                 PromoterCoords:8690039 - 8...  2.1e-05   1500
Cre02.g075400.v5.5                 PromoterCoords:320190 - 32...  2.1e-05   1500
Cre02.g141506.v5.5                 PromoterCoords:8376556 - 8...  2.1e-05   1500
Cre02.g142687.v5.5                 PromoterCoords:8905119 - 8...  2.1e-05   1500
Cre02.g134124.v5.5                 PromoterCoords:6971732 - 6...  2.1e-05   1500
Cre02.g077800.v5.5                 PromoterCoords:604267 - 60...  2.1e-05   1500
Cre03.g202700.v5.5                 PromoterCoords:7862440 - 7...  2.1e-05   1500
Cre03.g146407.v5.5                 PromoterCoords:811574 - 81...  2.1e-05   1500
Cre03.g173050.v5.5                 PromoterCoords:4104906 - 4...  2.1e-05   1500
Cre03.g167712.v5.5                 PromoterCoords:3523019 - 3...  2.1e-05   1500
Cre03.g173100.v5.5                 PromoterCoords:4105046 - 4...  2.1e-05   1500
Cre01.g011000.v5.5                 PromoterCoords:2059026 - 2...  2.1e-05   1500
Cre01.g047050.v5.5                 PromoterCoords:6573206 - 6...  2.1e-05   1500
Cre01.g072027.v5.5                 PromoterCoords:8027256 - 8...  2.1e-05   1500
Cre01.g041700.v5.5                 PromoterCoords:5840708 - 5...  2.1e-05   1500
Cre01.g006450.v5.5                 PromoterCoords:1114676 - 1...  2.1e-05   1500
Cre01.g001700.v5.5                 PromoterCoords:305012 - 30...  2.1e-05   1500
Cre01.g002400.v5.5                 PromoterCoords:388646 - 39...  2.1e-05   1500
Cre01.g040517.v5.5                 PromoterCoords:5688044 - 5...  2.1e-05   1500
Cre10.g465226.v5.5                 PromoterCoords:6305391 - 6...  2.1e-05   1500
Cre10.g435050.v5.5                 PromoterCoords:2357863 - 2...  2.1e-05   1500
Cre04.g217977.v5.5                 PromoterCoords:853893 - 85...  2.1e-05   1500
Cre12.g493900.v5.5                 PromoterCoords:407578 - 40...  2.1e-05   1500
Cre12.g539121.v5.5                 PromoterCoords:6576438 - 6...  2.1e-05   1500
Cre12.g488800.v5.5                 PromoterCoords:1316655 - 1...  2.1e-05   1500
Cre12.g501351.v5.5                 PromoterCoords:2970597 - 2...  2.1e-05   1500
Cre12.g539650.v5.5                 PromoterCoords:9465851 - 9...  2.1e-05   1500
Cre12.g551852.v5.5                 PromoterCoords:8014986 - 8...  2.1e-05   1500
Cre12.g526515.v5.5                 PromoterCoords:5073906 - 5...  2.1e-05   1500
Cre12.g485632.v5.5                 PromoterCoords:302180 - 30...  2.1e-05   1500
Cre12.g541777.v5.5                 PromoterCoords:9504731 - 9...  2.1e-05   1500
Cre12.g488850.v5.5                 PromoterCoords:1315390 - 1...  2.1e-05   1500
Cre12.g490141.v5.5                 PromoterCoords:303360 - 30...  2.1e-05   1500
Cre12.g503500.v5.5                 PromoterCoords:2720720 - 2...  2.1e-05   1500
Cre01.g009025.v5.5                 PromoterCoords:1702526 - 1...  2.5e-05    154
Cre08.g358350.v5.5                 PromoterCoords:23056 - 245...  3.7e-05    135
Cre09.g412500.v5.5                 PromoterCoords:7236640 - 7...  7.9e-05   1500
Cre13.g568316.v5.5                 PromoterCoords:981827 - 98...  9.1e-05     64
Cre04.g214250.v5.5                 PromoterCoords:1421017 - 1...  0.00011    352
Cre16.g685650.v5.5                 PromoterCoords:4915200 - 4...  0.00014   1500
Cre02.g141846.v5.5                 PromoterCoords:8511276 - 8...  0.00027   1500
Cre13.g567600.v5.5                 PromoterCoords:889688 - 89...  0.00048    860
Cre13.g567626.v5.5                 PromoterCoords:889048 - 89...  0.00048    860
Cre43.g760547.v5.5                 PromoterCoords:6036 - 7535...  0.00065   1500
Cre01.g055461.v5.5                 PromoterCoords:7717002 - 7...  0.00092   1500
Cre02.g073400.v5.5                 PromoterCoords:45976 - 474...   0.0012     46
Cre03.g146187.v5.5                 PromoterCoords:741404 - 74...   0.0013    102
Cre03.g146167.v5.5                 PromoterCoords:742802 - 74...   0.0013    102
Cre08.g360650.v5.5                 PromoterCoords:783940 - 78...   0.0019   1500
Cre05.g233051.v5.5                 PromoterCoords:378143 - 37...   0.0021   1500
Cre12.g550153.v5.5                 PromoterCoords:8284766 - 8...   0.0037    100
Cre12.g550152.v5.5                 PromoterCoords:8286166 - 8...   0.0037    100
Cre17.g697624.v5.5                 PromoterCoords:203984 - 20...   0.0059    148
Cre16.g694403.v5.5                 PromoterCoords:262252 - 26...   0.0061     48
Cre12.g492151.v5.5                 PromoterCoords:643627 - 64...   0.0085    130
Cre12.g492150.v5.5                 PromoterCoords:644997 - 64...   0.0085    130
Cre24.g755547.v5.5                 PromoterCoords:58216 - 597...   0.0097    230
Cre24.g755497.v5.5                 PromoterCoords:59486 - 609...   0.0097    230
Cre03.g162550.v5.5                 PromoterCoords:2846333 - 2...    0.021    812
Cre03.g162500.v5.5                 PromoterCoords:2847021 - 2...    0.021    812
Cre06.g293450.v5.5                 PromoterCoords:6561641 - 6...    0.028    810
Cre06.g293516.v5.5                 PromoterCoords:6560951 - 6...    0.028    810
Cre11.g467612.v5.5                 PromoterCoords:613536 - 61...    0.031   1500
Cre16.g665650.v5.5                 PromoterCoords:3120446 - 3...    0.031   1500
Cre11.g467350.v5.5                 PromoterCoords:1781128 - 1...    0.032    391
Cre14.g613350.v5.5                 PromoterCoords:856666 - 85...    0.036    739
Cre05.g238260.v5.5                 PromoterCoords:2949460 - 2...     0.04    344
Cre09.g386838.v5.5                 PromoterCoords:3114506 - 3...     0.04   1500
Cre08.g360250.v5.5                 PromoterCoords:690023 - 69...     0.04    648
Cre02.g095114.v5.5                 PromoterCoords:3441482 - 3...    0.045    924
Cre11.g479250.v5.5                 PromoterCoords:3143286 - 3...    0.048   1418
Cre08.g368250.v5.5                 PromoterCoords:2019416 - 2...    0.052   1063
Cre02.g104126.v5.5                 PromoterCoords:4975013 - 4...    0.056    360
Cre02.g104100.v5.5                 PromoterCoords:4976153 - 4...    0.056    360
Cre13.g585700.v5.5                 PromoterCoords:3229464 - 3...    0.063    400
Cre13.g585750.v5.5                 PromoterCoords:3228364 - 3...    0.063    400
Cre16.g693950.v5.5                 PromoterCoords:349192 - 35...    0.064   1306
Cre12.g561100.v5.5                 PromoterCoords:6839323 - 6...    0.066   1438
Cre05.g232100.v5.5                 PromoterCoords:601595 - 60...    0.067   1358
Cre05.g234400.v5.5                 PromoterCoords:176226 - 17...    0.069   1500
Cre16.g676670.v5.5                 PromoterCoords:3511069 - 3...    0.071   1451
Cre05.g238600.v5.5                 PromoterCoords:3032736 - 3...    0.072   1474
Cre06.g267400.v5.5                 PromoterCoords:2333432 - 2...    0.073   1489
Cre16.g676421.v5.5                 PromoterCoords:6890118 - 6...    0.074   1500
Cre09.g406350.v5.5                 PromoterCoords:6248145 - 6...    0.074   1500
Cre06.g293750.v5.5                 PromoterCoords:6620891 - 6...    0.074   1500
Cre06.g287650.v5.5                 PromoterCoords:5818401 - 5...    0.074   1500
Cre06.g301476.v5.5                 PromoterCoords:7645430 - 7...    0.074   1500
Cre06.g293800.v5.5                 PromoterCoords:6621431 - 6...    0.074   1500
Cre05.g245150.v5.5                 PromoterCoords:1278089 - 1...    0.074   1500
Cre02.g142601.v5.5                 PromoterCoords:7754923 - 7...    0.074   1500
Cre02.g102100.v5.5                 PromoterCoords:4730057 - 4...    0.074   1500
Cre02.g098850.v5.5                 PromoterCoords:4252057 - 4...    0.074   1500
Cre01.g020182.v5.5                 PromoterCoords:3220207 - 3...    0.074   1500
Cre01.g032700.v5.5                 PromoterCoords:4734560 - 4...    0.074   1500
Cre01.g032650.v5.5                 PromoterCoords:4734250 - 4...    0.074   1500
Cre01.g004000.v5.5                 PromoterCoords:771799 - 77...    0.074   1500
Cre01.g011100.v5.5                 PromoterCoords:2075096 - 2...    0.074   1500
Cre10.g422718.v5.5                 PromoterCoords:734241 - 73...    0.074   1500
Cre10.g439550.v5.5                 PromoterCoords:2826225 - 2...    0.074   1500
Cre10.g460750.v5.5                 PromoterCoords:5705170 - 5...    0.074   1500
Cre04.g224800.v5.5                 PromoterCoords:2957613 - 2...    0.074   1500
Cre13.g602750.v5.5                 PromoterCoords:4538460 - 4...    0.075     60
Cre06.g301050.v5.5                 PromoterCoords:7587170 - 7...    0.088   1167
Cre15.g641282.v5.5                 PromoterCoords:1206690 - 1...     0.09   1500
Cre07.g316200.v5.5                 PromoterCoords:532131 - 53...    0.093   1500
Cre02.g144350.v5.5                 PromoterCoords:7445431 - 7...      0.1   1014
Cre01.g046950.v5.5                 PromoterCoords:6566326 - 6...      0.1   1500
Cre02.g141466.v5.5                 PromoterCoords:8364042 - 8...     0.11    838
Cre02.g142226.v5.5                 PromoterCoords:8713899 - 8...     0.11   1500
Cre01.g033700.v5.5                 PromoterCoords:4864020 - 4...     0.11   1500
Cre11.g467529.v5.5                 PromoterCoords:64516 - 660...     0.12   1500
Cre09.g390600.v5.5                 PromoterCoords:2573390 - 2...     0.12   1500
Cre12.g501350.v5.5                 PromoterCoords:2969567 - 2...     0.12   1500
Cre10.g421200.v5.5                 PromoterCoords:519733 - 52...     0.12   1247
Cre15.g643850.v5.5                 PromoterCoords:1657978 - 1...     0.14   1500
Cre09.g408851.v5.5                 PromoterCoords:6700538 - 6...     0.15   1500
Cre14.g634279.v5.5                 PromoterCoords:4143186 - 4...     0.18    720
Cre14.g634236.v5.5                 PromoterCoords:4143966 - 4...     0.18    720
Cre12.g498800.v5.5                 PromoterCoords:3212689 - 3...     0.19    847
Cre01.g049250.v5.5                 PromoterCoords:6830895 - 6...     0.21   1430
Cre01.g049200.v5.5                 PromoterCoords:6830965 - 6...     0.21   1430
Cre07.g325711.v5.5                 PromoterCoords:1715252 - 1...     0.24   1500
Cre10.g444450.v5.5                 PromoterCoords:3416523 - 3...     0.25     54
Cre01.g042750.v5.5                 PromoterCoords:6029556 - 6...      0.3   1500
Cre14.g621676.v5.5                 PromoterCoords:2016376 - 2...     0.32    468
Cre14.g631100.v5.5                 PromoterCoords:3582059 - 3...     0.32   1500
Cre14.g631141.v5.5                 PromoterCoords:3582159 - 3...     0.32   1500
Cre03.g165500.v5.5                 PromoterCoords:3224687 - 3...     0.39   1500
Cre04.g226138.v5.5                 PromoterCoords:3170746 - 3...     0.39   1500
Cre13.g577600.v5.5                 PromoterCoords:2105076 - 2...     0.47   1500
Cre03.g144707.v5.5                 PromoterCoords:337086 - 33...     0.47   1040
Cre10.g442400.v5.5                 PromoterCoords:3184166 - 3...     0.51    140
Cre10.g442350.v5.5                 PromoterCoords:3185526 - 3...     0.51    140
Cre08.g382530.v5.5                 PromoterCoords:4485007 - 4...     0.54    297
Cre13.g589870.v5.5                 PromoterCoords:3792734 - 3...     0.65   1500
Cre13.g567650.v5.5                 PromoterCoords:890808 - 89...     0.74    378
Cre03.g144544.v5.5                 PromoterCoords:289276 - 29...      0.8   1078
Cre07.g329783.v5.5                 PromoterCoords:2537844 - 2...     0.86    233
Cre06.g290400.v5.5                 PromoterCoords:6165856 - 6...     0.89    204
Cre09.g408300.v5.5                 PromoterCoords:6580638 - 6...     0.91    168
Cre13.g574000.v5.5                 PromoterCoords:1660345 - 1...     0.91    488
Cre03.g145847.v5.5                 PromoterCoords:661428 - 66...     0.92    340
Cre03.g145827.v5.5                 PromoterCoords:662588 - 66...     0.92    340
Cre03.g163550.v5.5                 PromoterCoords:2978036 - 2...     0.94    290
Cre03.g163600.v5.5                 PromoterCoords:2976826 - 2...     0.94    290
Cre06.g292750.v5.5                 PromoterCoords:6451147 - 6...      1.1    488
Cre12.g524800.v5.5                 PromoterCoords:4832561 - 4...      1.1     78
Cre14.g612000.v5.5                 PromoterCoords:599155 - 60...      1.2   1500
Cre17.g692676.v5.5                 PromoterCoords:11876 - 133...      1.2    900
Cre17.g696200.v5.5                 PromoterCoords:11276 - 127...      1.2    900
Cre08.g358578.v5.5                 PromoterCoords:413374 - 41...      1.5    664
Cre04.g220850.v5.5                 PromoterCoords:2348127 - 2...      1.6    359
Cre17.g717050.v5.5                 PromoterCoords:2612361 - 2...      1.6    411
Cre04.g232104.v5.5                 PromoterCoords:3995206 - 3...      1.8    518
Cre15.g643702.v5.5                 PromoterCoords:1719018 - 1...      1.9     64
Cre09.g403700.v5.5                 PromoterCoords:577924 - 57...      1.9   1500
Cre01.g016556.v5.5                 PromoterCoords:2795623 - 2...      2.1    624
Cre03.g208100.v5.5                 PromoterCoords:7184894 - 7...      2.1    936
Cre03.g208050.v5.5                 PromoterCoords:7184330 - 7...      2.1    936
Cre04.g220050.v5.5                 PromoterCoords:2223168 - 2...      2.2   1500
Cre03.g149400.v5.5                 PromoterCoords:1173936 - 1...      2.5   1038
Cre06.g289500.v5.5                 PromoterCoords:6054796 - 6...      2.6     64
Cre06.g300550.v5.5                 PromoterCoords:7523398 - 7...      2.6   1201
Cre04.g226900.v5.5                 PromoterCoords:3295609 - 3...      2.8    421
Cre06.g259000.v5.5                 PromoterCoords:1411955 - 1...      2.9   1500
Cre06.g259050.v5.5                 PromoterCoords:1411975 - 1...      2.9   1500
Cre02.g115600.v5.5                 PromoterCoords:6415588 - 6...      2.9   1500
Cre04.g213750.v5.5                 PromoterCoords:1518697 - 1...      2.9   1500
Cre10.g419400.v5.5                 PromoterCoords:245804 - 24...      3.1   1114
Cre07.g327950.v5.5                 PromoterCoords:2327642 - 2...      3.1    444
Cre12.g517750.v5.5                 PromoterCoords:4077906 - 4...      3.2   1500
Cre16.g689201.v5.5                 PromoterCoords:3749610 - 3...      3.5   1500
Cre06.g255550.v5.5                 PromoterCoords:952403 - 95...      3.5   1500
Cre01.g049600.v5.5                 PromoterCoords:6860965 - 6...      3.5   1500
Cre10.g453050.v5.5                 PromoterCoords:4639828 - 4...      3.5   1500
Cre03.g197050.v5.5                 PromoterCoords:6648572 - 6...      3.6   1500
Cre03.g197100.v5.5                 PromoterCoords:6648649 - 6...      3.6   1500
Cre10.g422300.v5.5                 PromoterCoords:678972 - 68...        4   1500
Cre03.g151700.v5.5                 PromoterCoords:1487084 - 1...        4    301
Cre09.g388650.v5.5                 PromoterCoords:2847681 - 2...      4.1     54
Cre02.g092850.v5.5                 PromoterCoords:2560738 - 2...      4.1    670
Cre02.g092800.v5.5                 PromoterCoords:2561568 - 2...      4.1    670
Cre06.g307800.v5.5                 PromoterCoords:8495076 - 8...      4.2    525
Cre15.g641100.v5.5                 PromoterCoords:1157046 - 1...      4.3   1500
Cre17.g743250.v5.5                 PromoterCoords:6505379 - 6...      4.3    140
Cre17.g743200.v5.5                 PromoterCoords:6506739 - 6...      4.3    140
Cre10.g422326.v5.5                 PromoterCoords:679332 - 68...      4.4   1500
Cre12.g532250.v5.5                 PromoterCoords:5633429 - 5...      4.5    871
Cre11.g467569.v5.5                 PromoterCoords:339584 - 34...      4.5   1500
Cre12.g495250.v5.5                 PromoterCoords:733310 - 73...        5     46
Cre15.g643400.v5.5                 PromoterCoords:1796878 - 1...        5   1500
Cre09.g386161.v5.5                 PromoterCoords:51936 - 534...      5.1   1500
Cre06.g302900.v5.5                 PromoterCoords:7840027 - 7...      5.1   1500
Cre06.g302950.v5.5                 PromoterCoords:7840867 - 7...      5.1   1500
Cre12.g483650.v5.5                 PromoterCoords:54506 - 560...      5.2   1440
Cre12.g483700.v5.5                 PromoterCoords:54446 - 559...      5.2   1440
Cre03.g155250.v5.5                 PromoterCoords:1914841 - 1...      5.5    310
Cre03.g155200.v5.5                 PromoterCoords:1916031 - 1...      5.5    310
Cre14.g620250.v5.5                 PromoterCoords:1832549 - 1...      5.6   1500
Cre15.g639100.v5.5                 PromoterCoords:982150 - 98...      5.6   1500
Cre11.g480700.v5.5                 PromoterCoords:3396201 - 3...      5.6     48
Cre16.g689851.v5.5                 PromoterCoords:3830900 - 3...      5.8   1500
Cre03.g144144.v5.5                 PromoterCoords:156396 - 15...        6   1500
Cre47.g761097.v5.5                 PromoterCoords:1786 - 3285...        6   1500
Cre16.g661000.v5.5                 PromoterCoords:2515899 - 2...        6    663
Cre06.g278277.v5.5                 PromoterCoords:4455210 - 4...      6.3   1500
Cre04.g223150.v5.5                 PromoterCoords:2667773 - 2...      6.3   1500
Cre06.g265652.v5.5                 PromoterCoords:2145666 - 2...      6.5   1180
Cre06.g265750.v5.5                 PromoterCoords:2145346 - 2...      6.5   1180
Cre12.g541050.v5.5                 PromoterCoords:9302659 - 9...      6.8     84
Cre01.g052850.v5.5                 PromoterCoords:7355308 - 7...      6.9   1500
Cre01.g020750.v5.5                 PromoterCoords:3275967 - 3...        7    480
Cre01.g020701.v5.5                 PromoterCoords:3276987 - 3...        7    480
Cre07.g341153.v5.5                 PromoterCoords:4375685 - 4...      7.4   1500
Cre26.g756897.v5.5                 PromoterCoords:39576 - 410...      7.8   1500
Cre17.g733750.v5.5                 PromoterCoords:4749873 - 4...      7.8   1500
Cre17.g704650.v5.5                 PromoterCoords:1172276 - 1...      7.8     46
Cre06.g271600.v5.5                 PromoterCoords:2834872 - 2...        8    120
Cre06.g271650.v5.5                 PromoterCoords:2833492 - 2...        8    120
Cre15.g641150.v5.5                 PromoterCoords:1184130 - 1...      8.1    284
Cre09.g395176.v5.5                 PromoterCoords:4364040 - 4...      8.4    940
Cre09.g395139.v5.5                 PromoterCoords:4364600 - 4...      8.4    940
Cre17.g739466.v5.5                 PromoterCoords:5801464 - 5...      8.9     54
Cre17.g737350.v5.5                 PromoterCoords:5486129 - 5...      9.6    100
Cre17.g737353.v5.5                 PromoterCoords:5484729 - 5...      9.6    100
Cre11.g480650.v5.5                 PromoterCoords:3390791 - 3...      9.8    360
Cre11.g480600.v5.5                 PromoterCoords:3391931 - 3...      9.8    360
Cre01.g022681.v5.5                 PromoterCoords:3532347 - 3...      9.9    118
Cre03.g184700.v5.5                 PromoterCoords:5391031 - 5...      9.9    150
Cre03.g184651.v5.5                 PromoterCoords:5392381 - 5...      9.9    150
Cre04.g223650.v5.5                 PromoterCoords:2763016 - 2...      9.9   1500

********************************************************************************


********************************************************************************
SECTION II: MOTIF DIAGRAMS
********************************************************************************
	- The ordering and spacing of all non-overlapping motif occurrences
	  are shown for each high-scoring sequence listed in Section I.
	- A motif occurrence is defined as a position in the sequence whose
	  match to the motif has POSITION p-value less than 0.0001.
	- The POSITION p-value of a match is the probability of
	  a single random subsequence of the length of the motif
	  scoring at least as well as the observed match.
	- For each sequence, all motif occurrences are shown unless there
	  are overlaps.  In that case, a motif occurrence is shown only if its
	  p-value is less than the product of the p-values of the other
	  (lower-numbered) motif occurrences that it overlaps.
	- The table also shows the E-value of each sequence.
	- Spacers and motif occurences are indicated by
	   o -d-    `d' residues separate the end of the preceding motif 
		    occurrence and the start of the following motif occurrence
	   o [sn]  occurrence of motif `n' with p-value less than 0.0001.
		    A minus sign indicates that the occurrence is on the
		    reverse complement strand.
********************************************************************************

SEQUENCE NAME                      E-VALUE   MOTIF DIAGRAM
-------------                      --------  -------------
Cre01.g009000.v5.5                  4.4e-07  [-1]-1-[-1]-8
Cre03.g213649.v5.5                  6.2e-07  [-1]-4-[-1]-1-[-1]-3-[-1]-8
Cre07.g341050.v5.5                    1e-06  12-[+1]-59
Cre03.g146427.v5.5                  1.3e-06  2-[+1]-19-[+1]-22-[+1]-20-[+1]-41
Cre09.g416583.v5.5                  1.5e-06  36-[-1]-67
Cre01.g050900.v5.5                  1.7e-06  76-[-1]-41
Cre14.g612567.v5.5                  1.7e-06  [-1]-1-[-1]-1-[-1]-1-[-1]-53
Cre17.g726526.v5.5                  1.8e-06  32-[+1]-1-[+1]-69
Cre01.g027550.v5.5                  1.8e-06  [+1]-1-[+1]-101
Cre16.g672833.v5.5                  1.8e-06  19-[+1]-1-[+1]-7-[+1]-62-[+1]-75
Cre16.g669125.v5.5                  2.3e-06  36-[+1]-1-[+1]-1-[+1]-1-[+1]-11-[+1]-24-[+1]-21-[+1]-68
Cre17.g747047.v5.5                  2.3e-06  7-[-1]-1-[-1]-1-[-1]-1-[-1]-1-[-1]-68
Cre02.g127237.v5.5                  2.3e-06  39-[-1]-1-[-1]-1-[-1]-1-[-1]-1-[-1]-36
Cre11.g467775.v5.5                  2.8e-06  134-[-1]-9-[-1]-3-[-1]-5
Cre11.g467764.v5.5                  3.2e-06  155-[-1]-72
Cre09.g390400.v5.5                  3.5e-06  19-[+1]-1-[+1]-1-[+1]-5-[+1]-3-[+1]-130
Cre17.g747097.v5.5                  3.7e-06  230-[-1]-31
Cre26.g756597.v5.5                  3.7e-06  47-[-1]-1-[-1]-1-[-1]-1-[-1]-1-[-1]-342
Cre02.g085400.v5.5                  3.9e-06  [-1]-1-[-1]-1-[-1]-197-[-1]-15
Cre04.g222200.v5.5                  4.5e-06  389-[-1]-1-[-1]-34-[-1]-32-[-1]-54
Cre13.g567400.v5.5                  4.9e-06  104-[+1]-1-[+1]-1-[+1]-1-[+1]-1-[+1]-13-[+1]-397
Cre03.g160700.v5.5                  5.5e-06  150-[-1]-1-[-1]-1-[-1]-1-[-1]-1-[-1]-146
Cre02.g144050.v5.5                  5.5e-06  1-[-1]-1-[-1]-1-[-1]-1-[-1]-1-[-1]-1-[-1]-276
Cre01.g003751.v5.5                  5.5e-06  72-[-1]-1-[-1]-1-[-1]-1-[-1]-1-[-1]-1-[-1]-528
Cre09.g390504.v5.5                  5.6e-06  21-[-1]-1-[-1]-1-[-1]-328
Cre02.g081950.v5.5                    6e-06  4-[+1]-1-[+1]-1-[+1]-107-[+1]-1-[+1]-11-[+1]-63-[+1]-1-[+1]-1-[+1]-1-[+1]-383
Cre02.g142566.v5.5                  6.1e-06  327-[+1]-1-[+1]-1-[+1]-1-[+1]-1-[+1]-1-[+1]-1-[+1]-1-[+1]-1-[+1]-1-[+1]-258
Cre10.g459151.v5.5                  6.4e-06  610-[-1]-1-[-1]-1-[-1]-1-[-1]-3-[-1]-35-[-1]-3-[-1]-15-[-1]-3
Cre10.g459100.v5.5                  6.4e-06  3-[+1]-37-[+1]-1-[+1]-3-[+1]-17-[+1]-1-[+1]-21-[+1]-610
Cre14.g629200.v5.5                  6.7e-06  293-[-1]-1-[-1]-3-[-1]-3-[-1]-67-[-1]-31-[-1]-1-[-1]-250-[-1]-68
Cre06.g267450.v5.5                    7e-06  798-[+1]-3-[+1]-17-[+1]-40
Cre06.g250276.v5.5                  7.3e-06  338-[-1]-15-[-1]-1-[-1]-1-[-1]-521
Cre06.g250250.v5.5                  7.3e-06  523-[+1]-21-[+1]-1-[+1]-1-[+1]-3-[+1]-306
Cre09.g399400.v5.5                  7.3e-06  10-[-1]-1-[-1]-485
Cre07.g339950.v5.5                  7.5e-06  431-[+1]-1-[+1]-506
Cre07.g339926.v5.5                  7.5e-06  506-[-1]-1-[-1]-431
Cre07.g333900.v5.5                  7.9e-06  531-[-1]-28
Cre07.g333950.v5.5                  7.9e-06  28-[+1]-531
Cre09.g387200.v5.5                    8e-06  193-[+1]-7-[+1]-15-[+1]-1-[+1]-1-[+1]-21-[+1]-[+1]-13-[+1]-108-[-1]-358-[+1]-117
Cre09.g399908.v5.5                  8.1e-06  57-[+1]-1-[+1]-1-[+1]-5-[+1]-3-[+1]-234-[+1]-639
Cre09.g399909.v5.5                  8.1e-06  639-[-1]-258-[-1]-1-[-1]-1-[-1]-1-[-1]-61
Cre12.g555803.v5.5                  8.1e-06  272-[-1]-1-[-1]-1-[-1]-729
Cre04.g223050.v5.5                  8.3e-06  118-[-1]-1-[-1]-21-[-1]-1-[-1]-1-[-1]-845
Cre09.g390467.v5.5                  8.4e-06  36-[-1]-1-[-1]-1-[-1]-1-[-1]-1-[-1]-1-[-1]-1-[-1]-426
Cre02.g111014.v5.5                  8.5e-06  465-[+1]-132
Cre06.g250567.v5.5                  8.6e-06  19-[-1]-1-[-1]-1-[-1]-1040
Cre14.g610450.v5.5                  8.7e-06  86-[+1]-163-[+1]-1-[+1]-17-[+1]-7-[+1]-13-[+1]-54-[+1]-11-[+1]-15-[+1]-1-[+1]-1-[+1]-19-[+1]-503
Cre05.g238364.v5.5                  8.9e-06  [-1]-1-[-1]-35-[-1]-1-[-1]-1-[-1]-1015
Cre17.g735400.v5.5                  8.9e-06  600-[-1]-1-[-1]-1-[-1]-1-[-1]-1-[-1]-1-[-1]-13-[-1]-399
Cre17.g735375.v5.5                  8.9e-06  399-[+1]-7-[+1]-1-[+1]-1-[+1]-1-[+1]-1-[+1]-7-[+1]-600
Cre12.g551503.v5.5                  9.1e-06  495-[+1]-156-[+1]-3-[+1]-29-[+1]-1-[+1]-17-[+1]-358
Cre03.g162333.v5.5                  9.1e-06  181-[+1]-5-[+1]-432
Cre03.g162300.v5.5                  9.1e-06  446-[-1]-1-[-1]-171
Cre01.g008402.v5.5                  9.6e-06  69-[+1]-1-[+1]-1-[+1]-7-[+1]-19-[+1]-3-[+1]-31-[+1]-970
Cre09.g410800.v5.5                  9.6e-06  162-[-1]-1-[-1]-1-[-1]-1-[-1]-448
Cre12.g515500.v5.5                  9.8e-06  603-[+1]-79-[+1]-60-[+1]-31-[+1]-1-[+1]-1-[+1]-1-[+1]-1-[+1]-1-[+1]-317
Cre10.g431900.v5.5                    1e-05  572-[+1]-1-[+1]-1-[+1]-1-[+1]-1-[+1]-1-[+1]-35-[+1]-2-[+1]-518
Cre10.g431850.v5.5                    1e-05  518-[-1]-2-[-1]-27-[-1]-1-[-1]-1-[-1]-1-[-1]-1-[-1]-1-[-1]-580
Cre18.g748647.v5.5                    1e-05  66-[-1]-85-[-1]-1-[-1]-1-[-1]-1-[-1]-1-[-1]-76-[-1]-372
Cre18.g748697.v5.5                    1e-05  372-[+1]-84-[+1]-1-[+1]-1-[+1]-1-[+1]-1-[+1]-77-[+1]-66
Cre02.g095300.v5.5                    1e-05  137-[+1]-1-[+1]-1176
Cre07.g346150.v5.5                    1e-05  6-[+1]-1-[+1]-1-[+1]-5-[+1]-233-[-1]-409
Cre09.g410150.v5.5                  1.1e-05  31-[-1]-1-[-1]-1-[-1]-23-[-1]-25-[-1]-1-[-1]-560
Cre09.g393650.v5.5                  1.1e-05  385-[+1]-1-[+1]-1-[+1]-1-[+1]-1-[+1]-2-[+1]-131-[+1]-124
Cre08.g364000.v5.5                  1.2e-05  167-[+1]-534-[+1]-19-[+1]-1-[+1]-1-[+1]-1-[+1]-7-[+1]-[+1]-1-[+1]-1-[+1]-1-[+1]-1-[+1]-1-[+1]-492
Cre08.g358547.v5.5                  1.2e-05  247-[-1]-621-[-1]-1-[-1]-1-[-1]-1-[-1]-11-[-1]-1-[-1]-5-[-1]-9-[-1]-1-[-1]-19-[-1]-1-[-1]-1-[-1]-1-[-1]-1-[-1]-1-[-1]-1-[-1]-1-[-1]-1-[-1]-21-[-1]-1-[-1]-1-[-1]-9-[-1]-60
Cre07.g321700.v5.5                  1.2e-05  351-[-1]-15-[-1]-30-[-1]-1-[-1]-220-[+1]-778
Cre07.g325759.v5.5                  1.2e-05  71-[+1]-77-[+1]-104-[+1]-271-[+1]-41-[+1]-581-[+1]-1-[+1]-1-[+1]-5-[+1]-72-[+1]-14-[-1]-31
Cre16.g669193.v5.5                  1.2e-05  50-[+1]-203-[+1]-1-[+1]-1-[+1]-1-[+1]-1-[+1]-99-[+1]-1-[+1]-7-[+1]-17-[+1]-909
Cre22.g753947.v5.5                  1.2e-05  308-[+1]-9-[+1]-19-[+1]-1-[+1]-103-[+1]-1-[+1]-362-[+1]-2-[+1]-3-[+1]-317-[+1]-[+1]-144
Cre19.g750647.v5.5                  1.2e-05  [+1]-1-[+1]-11-[+1]-212-[+1]-1-[+1]-1-[+1]-1-[+1]-1-[+1]-1-[+1]-1-[+1]-1060
Cre19.g750597.v5.5                  1.2e-05  393-[-1]-565-[-1]-1-[-1]-1-[-1]-1-[-1]-1-[-1]-1-[-1]-1-[-1]-368
Cre09.g386167.v5.5                  1.2e-05  593-[-1]-1-[-1]-1-[-1]-1-[-1]-1-[-1]-1-[-1]-1-[-1]-1-[-1]-1-[-1]-1-[-1]-1-[-1]-141-[-1]-1-[-1]-1-[-1]-1-[-1]-1-[-1]-1-[-1]-1-[-1]-1-[-1]-1-[-1]-1-[-1]-15-[-1]-270
Cre09.g416616.v5.5                  1.2e-05  430-[-1]-1-[-1]-1-[-1]-1-[-1]-1-[-1]-399-[-1]-50-[-1]-1-[-1]-219-[+1]-208
Cre09.g414650.v5.5                  1.2e-05  628-[+1]-1-[+1]-1-[+1]-1-[+1]-21-[+1]-743
Cre09.g410750.v5.5                  1.2e-05  9-[+1]-1-[+1]-1-[+1]-1426
Cre09.g415750.v5.5                  1.2e-05  201-[+1]-18-[+1]-19-[+1]-1-[+1]-1177
Cre09.g414700.v5.5                  1.2e-05  143-[-1]-1-[-1]-1-[-1]-1-[-1]-1-[-1]-1-[-1]-1226
Cre06.g251750.v5.5                  1.2e-05  31-[+1]-1-[+1]-11-[+1]-588-[+1]-1-[+1]-11-[+1]-17-[+1]-693
Cre06.g303200.v5.5                  1.2e-05  292-[+1]-41-[+1]-1-[+1]-1-[+1]-1-[+1]-1-[+1]-1-[+1]-1-[+1]-1-[+1]-1-[+1]-1-[+1]-1-[+1]-438-[+1]-1-[+1]-17-[+1]-386
Cre06.g283150.v5.5                  1.2e-05  312-[+1]-1-[+1]-1-[+1]-1-[+1]-1-[+1]-19-[+1]-408-[+1]-1-[+1]-1-[+1]-17-[+1]-528
Cre06.g283200.v5.5                  1.2e-05  [-1]-418-[-1]-1-[-1]-1-[-1]-1-[-1]-1-[-1]-1-[-1]-1-[-1]-908
Cre06.g254240.v5.5                  1.2e-05  252-[+1]-400-[+1]-1-[+1]-1-[+1]-1-[+1]-1-[+1]-184-[+1]-1-[+1]-1-[+1]-1-[+1]-1-[+1]-1-[+1]-1-[+1]-1-[+1]-1-[+1]-1-[+1]-3-[+1]-291
Cre17.g704802.v5.5                  1.2e-05  259-[+1]-1-[+1]-17-[+1]-323-[+1]-3-[+1]-792
Cre17.g717850.v5.5                  1.2e-05  595-[-1]-1-[-1]-40-[-1]-7-[-1]-360-[-1]-392
Cre17.g737300.v5.5                  1.2e-05  791-[-1]-391-[+1]-276
Cre39.g760097.v5.5                  1.2e-05  175-[+1]-3-[+1]-21-[+1]-38-[+1]-863-[-1]-1-[-1]-1-[-1]-1-[-1]-27-[-1]-7-[-1]-25-[-1]-7-[-1]-79
Cre05.g243455.v5.5                  1.2e-05  1438-[-1]-1-[-1]-19
Cre05.g243354.v5.5                  1.2e-05  269-[+1]-27-[+1]-1-[+1]-1-[+1]-1-[+1]-3-[+1]-1072
Cre05.g235228.v5.5                  1.2e-05  533-[-1]-45-[-1]-5-[-1]-5-[-1]-23-[-1]-9-[-1]-10-[-1]-5-[-1]-33-[-1]-15-[-1]-1-[-1]-1-[-1]-1-[-1]-541
Cre05.g241750.v5.5                  1.2e-05  583-[+1]-896
Cre05.g243601.v5.5                  1.2e-05  1-[-1]-1-[-1]-663-[-1]-1-[-1]-15-[-1]-1-[-1]-38-[-1]-1-[-1]-1-[-1]-1-[-1]-567
Cre15.g643387.v5.5                  1.2e-05  191-[-1]-71-[+1]-363-[+1]-257-[+1]-534
Cre02.g103426.v5.5                  1.2e-05  414-[-1]-793-[+1]-18-[+1]-34-[+1]-18-[+1]-1-[+1]-96
Cre02.g142947.v5.5                  1.2e-05  530-[-1]-5-[-1]-5-[-1]-23-[-1]-58-[-1]-5-[-1]-9-[-1]-31-[-1]-7-[-1]-7-[-1]-1-[-1]-1-[-1]-1-[-1]-544
Cre02.g098550.v5.5                  1.2e-05  11-[+1]-19-[+1]-57-[+1]-1-[+1]-1328
Cre02.g119201.v5.5                  1.2e-05  508-[+1]-3-[+1]-429-[+1]-48-[+1]-428
Cre13.g584200.v5.5                  1.2e-05  470-[-1]-15-[-1]-1-[-1]-1-[-1]-1-[-1]-5-[-1]-1-[-1]-1-[-1]-494-[-1]-322
Cre13.g591851.v5.5                  1.2e-05  889-[+1]-5-[+1]-[+1]-1-[+1]-1-[+1]-13-[+1]-465
Cre03.g146307.v5.5                  1.2e-05  230-[-1]-1-[-1]-417-[-1]-1-[-1]-35-[-1]-2-[-1]-688
Cre03.g146327.v5.5                  1.2e-05  448-[+1]-2-[+1]-31-[+1]-5-[+1]-439-[+1]-256-[-1]-21-[+1]-151
Cre03.g202650.v5.5                  1.2e-05  282-[+1]-24-[+1]-391-[-1]-8-[-1]-567-[-1]-3-[-1]-99
Cre01.g011050.v5.5                  1.2e-05  170-[-1]-46-[-1]-1-[-1]-64-[-1]-610-[+1]-504
Cre01.g015000.v5.5                  1.2e-05  347-[+1]-384-[+1]-67-[+1]-13-[+1]-30-[+1]-1-[+1]-3-[+1]-508
Cre01.g014450.v5.5                  1.2e-05  132-[-1]-515-[-1]-1-[-1]-1-[-1]-7-[-1]-11-[-1]-15-[-1]-1-[-1]-649
Cre01.g068012.v5.5                  1.2e-05  54-[+1]-15-[+1]-249-[+1]-11-[+1]-1087
Cre10.g435000.v5.5                  1.2e-05  833-[-1]-1-[-1]-1-[-1]-1-[-1]-1-[-1]-1-[-1]-1-[-1]-1-[-1]-492
Cre10.g435200.v5.5                  1.2e-05  344-[+1]-405-[+1]-1-[+1]-1-[+1]-19-[+1]-268-[+1]-1-[+1]-1-[+1]-1-[+1]-1-[+1]-1-[+1]-23-[+1]-13-[+1]-1-[+1]-1-[+1]-1-[+1]-1-[+1]-60
Cre10.g462350.v5.5                  1.2e-05  1062-[-1]-1-[-1]-1-[-1]-373
Cre04.g224867.v5.5                  1.2e-05  1-[-1]-391-[-1]-1-[-1]-1-[-1]-1-[-1]-1-[-1]-1-[-1]-3-[-1]-932
Cre21.g751997.v5.5                  1.2e-05  379-[-1]-71-[+1]-651-[+1]-336
Cre12.g494000.v5.5                  1.2e-05  267-[-1]-516-[-1]-675
Cre12.g512950.v5.5                  1.2e-05  1301-[-1]-1-[-1]-1-[-1]-1-[-1]-1-[-1]-1-[-1]-1-[-1]-1-[-1]-24
Cre16.g662052.v5.5                  1.2e-05  47-[-1]-809
Cre01.g027600.v5.5                  1.2e-05  101-[-1]-1-[-1]-735
Cre17.g699250.v5.5                  1.2e-05  357-[+1]-1-[+1]-1-[+1]-1-[+1]-19-[+1]-406
Cre16.g691950.v5.5                  1.2e-05  47-[+1]-1-[+1]-1-[+1]-10-[+1]-408-[-1]-328
Cre16.g692003.v5.5                  1.2e-05  328-[+1]-435-[-1]-1-[-1]-1-[-1]-1-[-1]-29
Cre16.g693250.v5.5                  1.3e-05  438-[+1]-1-[+1]-1-[+1]-1-[+1]-387
Cre09.g386700.v5.5                  1.3e-05  39-[-1]-1-[-1]-1-[-1]-1-[-1]-1-[-1]-1-[-1]-1-[-1]-1-[-1]-1-[-1]-1-[-1]-668
Cre09.g386500.v5.5                  1.4e-05  12-[-1]-1-[-1]-1-[-1]-1-[-1]-1-[-1]-722-[-1]-114
Cre13.g604400.v5.5                  1.4e-05  751-[+1]-1-[+1]-1-[+1]-7-[+1]-146
Cre13.g604450.v5.5                  1.4e-05  154-[-1]-1-[-1]-1-[-1]-1-[-1]-749
Cre03.g165976.v5.5                  1.4e-05  219-[+1]-3-[+1]-3-[+1]-23-[+1]-21-[+1]-1-[+1]-1-[+1]-1-[+1]-1-[+1]-1-[+1]-507
Cre06.g267650.v5.5                  1.4e-05  281-[-1]-1-[-1]-1-[-1]-1-[-1]-1-[-1]-611
Cre03.g198200.v5.5                  1.4e-05  49-[+1]-959
Cre03.g157900.v5.5                  1.4e-05  99-[-1]-5-[-1]-5-[-1]-868
Cre03.g157850.v5.5                  1.4e-05  868-[+1]-31-[+1]-99
Cre12.g526068.v5.5                  1.5e-05  412-[+1]-1-[+1]-1-[+1]-1-[+1]-3-[+1]-537
Cre12.g526201.v5.5                  1.5e-05  563-[-1]-1-[-1]-1-[-1]-1-[-1]-410
Cre12.g541851.v5.5                  1.5e-05  682-[+1]-37-[+1]-1-[+1]-1-[+1]-1-[+1]-245
Cre12.g541850.v5.5                  1.5e-05  235-[-1]-1-[-1]-1-[-1]-1-[-1]-47-[-1]-682
Cre09.g396650.v5.5                  1.5e-05  428-[-1]-61-[+1]-579
Cre06.g296050.v5.5                  1.6e-05  30-[-1]-277
Cre09.g408400.v5.5                  1.7e-05  443-[+1]-1-[+1]-11-[+1]-1-[+1]-1-[+1]-1-[+1]-1-[+1]-394-[-1]-163
Cre12.g492600.v5.5                  1.7e-05  697-[+1]-1-[+1]-1-[+1]-3-[+1]-404
Cre12.g492550.v5.5                  1.7e-05  418-[-1]-1-[-1]-1-[-1]-707
Cre17.g706400.v5.5                  1.7e-05  407-[-1]-1-[-1]-1-[-1]-722
Cre18.g748597.v5.5                  1.7e-05  54-[-1]-1-[-1]-33-[-1]-27-[-1]-25-[-1]-1-[-1]-322-[+1]-1-[+1]-1-[+1]-1-[+1]-1-[+1]-1-[+1]-484
Cre07.g325718.v5.5                  1.7e-05  575-[-1]-1-[-1]-1-[-1]-1-[-1]-1-[-1]-225-[-1]-298
Cre10.g435100.v5.5                  1.7e-05  682-[-1]-234-[+1]-1-[+1]-1-[+1]-1-[+1]-214
Cre13.g565280.v5.5                  1.8e-05  [-1]-1-[-1]-267-[-1]-1-[-1]-1-[-1]-1-[-1]-1-[-1]-1-[-1]-1-[-1]-1-[-1]-1-[-1]-1-[-1]-1-[-1]-705
Cre03.g154800.v5.5                  1.8e-05  12-[+1]-1-[+1]-1-[+1]-1-[+1]-1-[+1]-1-[+1]-1-[+1]-1-[+1]-1-[+1]-1-[+1]-791-[+1]-215
Cre02.g111526.v5.5                  1.8e-05  508-[-1]-1-[-1]-1-[-1]-1-[-1]-1-[-1]-1-[-1]-1-[-1]-135-[-1]-36-[-1]-29-[-1]-336
Cre02.g111500.v5.5                  1.8e-05  336-[+1]-29-[+1]-36-[+1]-129-[+1]-1-[+1]-1-[+1]-1-[+1]-1-[+1]-1-[+1]-1-[+1]-514
Cre01.g001600.v5.5                  1.8e-05  276-[-1]-1-[-1]-3-[-1]-380-[+1]-533
Cre09.g397700.v5.5                  1.8e-05  71-[-1]-1-[-1]-1-[-1]-1162
Cre09.g413250.v5.5                  1.8e-05  515-[-1]-1-[-1]-1-[-1]-1-[-1]-21-[-1]-1-[-1]-1-[-1]-7-[-1]-604
Cre09.g413200.v5.5                  1.8e-05  632-[+1]-1-[+1]-1-[+1]-5-[+1]-1-[+1]-1-[+1]-1-[+1]-3-[+1]-507
Cre12.g552750.v5.5                  1.9e-05  590-[-1]-1-[-1]-1-[-1]-1-[-1]-1-[-1]-1-[-1]-666
Cre12.g552700.v5.5                  1.9e-05  664-[+1]-1-[+1]-1-[+1]-1-[+1]-1-[+1]-1-[+1]-592
Cre02.g143427.v5.5                    2e-05  701-[+1]-1-[+1]-1-[+1]-1-[+1]-1-[+1]-1-[+1]-1-[+1]-1-[+1]-532
Cre16.g661300.v5.5                    2e-05  [-1]-1-[-1]-1-[-1]-18-[-1]-56-[-1]-649-[+1]-561
Cre08.g379500.v5.5                    2e-05  75-[-1]-1367
Cre01.g045150.v5.5                  2.1e-05  987-[-1]-1-[-1]-1-[-1]-1-[-1]-1-[-1]-1-[-1]-1-[-1]-339
Cre01.g045200.v5.5                  2.1e-05  347-[+1]-1-[+1]-1-[+1]-1-[+1]-1-[+1]-1-[+1]-1001
Cre08.g382500.v5.5                  2.1e-05  268-[-1]-1-[-1]-1-[-1]-1167
Cre08.g358552.v5.5                  2.1e-05  785-[-1]-1-[-1]-1-[-1]-1-[-1]-1-[-1]-1-[-1]-584
Cre07.g333150.v5.5                  2.1e-05  1436-[-1]-43
Cre07.g344260.v5.5                  2.1e-05  668-[-1]-1-[-1]-1-[-1]-1-[-1]-1-[-1]-1-[-1]-56-[-1]-9-[-1]-1-[-1]-11-[-1]-[-1]-109-[-1]-389
Cre07.g335150.v5.5                  2.1e-05  155-[+1]-1-[+1]-1-[+1]-1-[+1]-1-[+1]-1-[+1]-1214
Cre07.g344250.v5.5                  2.1e-05  229-[+1]-109-[+1]-[+1]-11-[+1]-1-[+1]-9-[+1]-1-[+1]-36-[+1]-1-[+1]-1-[+1]-1-[+1]-1-[+1]-1-[+1]-826
Cre07.g317300.v5.5                  2.1e-05  289-[+1]-1-[+1]-1-[+1]-1-[+1]-1124
Cre11.g467535.v5.5                  2.1e-05  238-[+1]-1-[+1]-1-[+1]-1197
Cre11.g467621.v5.5                  2.1e-05  531-[-1]-5-[-1]-5-[-1]-23-[-1]-9-[-1]-26-[-1]-15-[-1]-43-[-1]-42-[-1]-1-[-1]-1-[-1]-1-[-1]-546
Cre11.g467551.v5.5                  2.1e-05  1409-[-1]-1-[-1]-1-[-1]-26
Cre11.g476200.v5.5                  2.1e-05  321-[+1]-103-[-1]-19-[-1]-1-[-1]-745-[-1]-206
Cre11.g467783.v5.5                  2.1e-05  19-[+1]-1-[+1]-1-[+1]-1-[+1]-1-[+1]-1160-[-1]-191
Cre14.g627466.v5.5                  2.1e-05  738-[+1]-411-[+1]-1-[+1]-287
Cre14.g627477.v5.5                  2.1e-05  57-[-1]-1-[-1]-1-[-1]-399-[-1]-849-[+1]-88
Cre16.g685451.v5.5                  2.1e-05  425-[+1]-1-[+1]-1-[+1]-17-[+1]-1-[+1]-3-[+1]-122-[+1]-783
Cre16.g686285.v5.5                  2.1e-05  1295-[+1]-1-[+1]-1-[+1]-1-[+1]-1-[+1]-1-[+1]-1-[+1]-52
Cre16.g684491.v5.5                  2.1e-05  559-[-1]-714-[+1]-47-[+1]-3-[+1]-93
Cre22.g753997.v5.5                  2.1e-05  [-1]-115-[-1]-1-[-1]-111-[-1]-9-[-1]-103-[-1]-1-[-1]-1-[-1]-1-[-1]-1-[-1]-947
Cre22.g753547.v5.5                  2.1e-05  976-[+1]-21-[+1]-1-[+1]-439
Cre09.g402293.v5.5                  2.1e-05  310-[+1]-1-[+1]-1-[+1]-1-[+1]-1-[+1]-7-[+1]-1-[+1]-1-[+1]-1-[+1]-1-[+1]-623-[-1]-321
Cre09.g403650.v5.5                  2.1e-05  184-[-1]-1-[-1]-1-[-1]-1-[-1]-1-[-1]-1207
Cre09.g386731.v5.5                  2.1e-05  353-[+1]-1-[+1]-1-[+1]-1-[+1]-1-[+1]-292-[+1]-725
Cre09.g398556.v5.5                  2.1e-05  289-[+1]-5-[+1]-19-[+1]-1-[+1]-1-[+1]-1-[+1]-1-[+1]-1-[+1]-493-[+1]-500
Cre09.g386800.v5.5                  2.1e-05  1176-[+1]-1-[+1]-1-[+1]-1-[+1]-1-[+1]-76-[+1]-86-[-1]-11
Cre09.g416250.v5.5                  2.1e-05  109-[+1]-1-[+1]-1-[+1]-767-[+1]-16-[+1]-1-[+1]-1-[+1]-1-[+1]-1-[+1]-413
Cre09.g386743.v5.5                  2.1e-05  [+1]-1-[+1]-1-[+1]-1435
Cre09.g386173.v5.5                  2.1e-05  76-[+1]-261-[+1]-1-[+1]-1-[+1]-1-[+1]-1055
Cre09.g416750.v5.5                  2.1e-05  366-[+1]-1-[+1]-1-[+1]-1-[+1]-1-[+1]-810-[+1]-194
Cre09.g406625.v5.5                  2.1e-05  332-[+1]-1-[+1]-1-[+1]-1-[+1]-1-[+1]-1-[+1]-358-[-1]-658
Cre09.g386730.v5.5                  2.1e-05  515-[-1]-288-[-1]-1-[-1]-1-[-1]-1-[-1]-1-[-1]-413-[-1]-133
Cre09.g386733.v5.5                  2.1e-05  855-[+1]-296-[+1]-1-[+1]-1-[+1]-19-[+1]-223
Cre09.g386600.v5.5                  2.1e-05  13-[+1]-261-[-1]-603-[+1]-237-[+1]-1-[+1]-1-[+1]-7-[+1]-5-[+1]-204
Cre09.g387949.v5.5                  2.1e-05  1-[-1]-1-[-1]-1-[-1]-37-[-1]-9-[-1]-1346
Cre06.g253789.v5.5                  2.1e-05  895-[-1]-1-[-1]-1-[-1]-23-[-1]-3-[-1]-40-[-1]-1-[-1]-1-[-1]-1-[-1]-3-[-1]-7-[-1]-293
Cre06.g252550.v5.5                  2.1e-05  109-[+1]-3-[+1]-1-[+1]-1-[+1]-1-[+1]-1-[+1]-1-[+1]-1-[+1]-1-[+1]-5-[+1]-1166
Cre06.g278231.v5.5                  2.1e-05  49-[+1]-1-[+1]-1-[+1]-1-[+1]-1364
Cre06.g295376.v5.5                  2.1e-05  434-[-1]-1-[-1]-1-[-1]-1-[-1]-1-[-1]-1-[-1]-1-[-1]-3-[-1]-889
Cre31.g758447.v5.5                  2.1e-05  641-[-1]-13-[-1]-15-[-1]-58-[-1]-5-[-1]-61-[-1]-1-[-1]-1-[-1]-537
Cre17.g701751.v5.5                  2.1e-05  328-[-1]-1-[-1]-1-[-1]-305-[-1]-519-[-1]-1-[-1]-1-[-1]-1-[-1]-1-[-1]-1-[-1]-1-[-1]-109
Cre17.g701700.v5.5                  2.1e-05  41-[+1]-301-[+1]-1-[+1]-1-[+1]-1072
Cre05.g243803.v5.5                  2.1e-05  552-[+1]-192-[+1]-1-[+1]-1-[+1]-1-[+1]-7-[+1]-15-[+1]-1-[+1]-562
Cre05.g237930.v5.5                  2.1e-05  408-[+1]-1-[+1]-11-[+1]-1-[+1]-243-[+1]-731
Cre05.g234600.v5.5                  2.1e-05  258-[-1]-1-[-1]-1-[-1]-3-[-1]-461-[+1]-390-[+1]-53-[-1]-87-[+1]-78
Cre05.g234636.v5.5                  2.1e-05  828-[+1]-1-[+1]-1-[+1]-1-[+1]-9-[+1]-1-[+1]-1-[+1]-57-[+1]-1-[+1]-1-[+1]-1-[+1]-1-[+1]-1-[+1]-9-[+1]-293
Cre05.g233050.v5.5                  2.1e-05  522-[-1]-1-[-1]-1-[-1]-1-[-1]-891
Cre15.g641500.v5.5                  2.1e-05  444-[+1]-1-[+1]-1-[+1]-1-[+1]-1-[+1]-1-[+1]-925
Cre15.g642050.v5.5                  2.1e-05  1233-[-1]-1-[-1]-1-[-1]-13-[-1]-1-[-1]-1-[-1]-1-[-1]-102
Cre02.g102050.v5.5                  2.1e-05  90-[+1]-764-[-1]-1-[-1]-112-[-1]-449
Cre02.g141446.v5.5                  2.1e-05  40-[+1]-232-[+1]-1-[+1]-7-[+1]-33-[+1]-1-[+1]-1-[+1]-1-[+1]-21-[+1]-25-[+1]-20-[+1]-887
Cre02.g142166.v5.5                  2.1e-05  133-[+1]-1-[+1]-1-[+1]-1-[+1]-1-[+1]-1258
Cre02.g075400.v5.5                  2.1e-05  404-[-1]-1-[-1]-1-[-1]-1031
Cre02.g141506.v5.5                  2.1e-05  1397-[+1]-1-[+1]-60
Cre02.g142687.v5.5                  2.1e-05  833-[+1]-25-[+1]-142-[-1]-437
Cre02.g134124.v5.5                  2.1e-05  1040-[-1]-1-[-1]-1-[-1]-1-[-1]-1-[-1]-1-[-1]-1-[-1]-1-[-1]-285
Cre02.g077800.v5.5                  2.1e-05  [-1]-1-[-1]-1457
Cre03.g202700.v5.5                  2.1e-05  191-[+1]-8-[+1]-391-[-1]-24-[-1]-364-[+1]-1-[+1]-1-[+1]-373
Cre03.g146407.v5.5                  2.1e-05  343-[-1]-497-[-1]-1-[-1]-21-[-1]-554
Cre03.g173050.v5.5                  2.1e-05  704-[-1]-1-[-1]-1-[-1]-206-[-1]-504
Cre03.g167712.v5.5                  2.1e-05  [-1]-1-[-1]-1-[-1]-1-[-1]-1-[-1]-151-[-1]-1219
Cre03.g173100.v5.5                  2.1e-05  364-[+1]-202-[+1]-1-[+1]-1-[+1]-848
Cre01.g011000.v5.5                  2.1e-05  [+1]-1-[+1]-1-[+1]-1203-[-1]-211
Cre01.g047050.v5.5                  2.1e-05  128-[+1]-702-[-1]-19-[-1]-228-[-1]-43-[-1]-1-[-1]-1-[-1]-129-[-1]-1-[-1]-59
Cre01.g072027.v5.5                  2.1e-05  370-[-1]-558-[+1]-1-[+1]-1-[+1]-1-[+1]-1-[+1]-1-[+1]-420
Cre01.g041700.v5.5                  2.1e-05  1061-[+1]-1-[+1]-1-[+1]-186-[+1]-167
Cre01.g006450.v5.5                  2.1e-05  1318-[-1]-1-[-1]-17-[-1]-3-[-1]-40-[-1]-16
Cre01.g001700.v5.5                  2.1e-05  195-[-1]-7-[-1]-28-[-1]-1-[-1]-1-[-1]-687-[+1]-50-[+1]-1-[+1]-1-[+1]-5-[+1]-13-[+1]-28-[+1]-231
Cre01.g002400.v5.5                  2.1e-05  1443-[-1]-36
Cre01.g040517.v5.5                  2.1e-05  1269-[-1]-21-[-1]-17-[-1]-13-[-1]-96
Cre10.g465226.v5.5                  2.1e-05  225-[+1]-1-[+1]-1-[+1]-1-[+1]-1-[+1]-19-[+1]-1126
Cre10.g435050.v5.5                  2.1e-05  303-[+1]-1-[+1]-1-[+1]-1-[+1]-1-[+1]-251-[-1]-816
Cre04.g217977.v5.5                  2.1e-05  619-[-1]-31-[-1]-23-[-1]-11-[-1]-22-[-1]-7-[-1]-9-[-1]-9-[-1]-29-[-1]-1-[-1]-529
Cre12.g493900.v5.5                  2.1e-05  261-[-1]-1-[-1]-1-[-1]-239-[-1]-28-[-1]-284-[+1]-560
Cre12.g539121.v5.5                  2.1e-05  867-[-1]-1-[-1]-21-[-1]-24-[-1]-13-[-1]-216-[-1]-1-[-1]-1-[-1]-1-[-1]-1-[-1]-1-[-1]-4-[-1]-13-[-1]-63
Cre12.g488800.v5.5                  2.1e-05  62-[-1]-1-[-1]-1-[-1]-1-[-1]-1-[-1]-1-[-1]-331-[-1]-1-[-1]-3-[-1]-15-[-1]-36-[-1]-816
Cre12.g501351.v5.5                  2.1e-05  228-[+1]-116-[+1]-3-[+1]-902-[-1]-7-[-1]-139
Cre12.g539650.v5.5                  2.1e-05  1375-[+1]-1-[+1]-82
Cre12.g551852.v5.5                  2.1e-05  77-[-1]-62-[-1]-1-[-1]-1-[-1]-1275
Cre12.g526515.v5.5                  2.1e-05  862-[+1]-1-[+1]-1-[+1]-1-[+1]-1-[+1]-529
Cre12.g485632.v5.5                  2.1e-05  130-[+1]-1-[+1]-1-[+1]-1-[+1]-255-[-1]-176-[+1]-1-[+1]-1-[+1]-1-[+1]-1-[+1]-722
Cre12.g541777.v5.5                  2.1e-05  632-[+1]-199-[+1]-1-[+1]-1-[+1]-1-[+1]-1-[+1]-1-[+1]-1-[+1]-5-[+1]-469
Cre12.g488850.v5.5                  2.1e-05  30-[+1]-13-[+1]-1-[+1]-1-[+1]-1-[+1]-1-[+1]-778-[+1]-528
Cre12.g490141.v5.5                  2.1e-05  107-[-1]-1-[-1]-1-[-1]-1-[-1]-1212-[+1]-73
Cre12.g503500.v5.5                  2.1e-05  [-1]-1-[-1]-1-[-1]-1-[-1]-28-[+1]-518-[-1]-1-[-1]-1-[-1]-1-[-1]-16-[-1]-722
Cre01.g009025.v5.5                  2.5e-05  7-[-1]-3-[-1]-9-[-1]-7-[-1]-1-[-1]-22
Cre08.g358350.v5.5                  3.7e-05  62-[+1]-52
Cre09.g412500.v5.5                  7.9e-05  242-[-1]-25-[-1]-53-[+1]-1117
Cre13.g568316.v5.5                  9.1e-05  31-[+1]-12
Cre04.g214250.v5.5                  0.00011  20-[+1]-2-[+1]-14-[+1]-253
Cre16.g685650.v5.5                  0.00014  434-[+1]-1045
Cre02.g141846.v5.5                  0.00027  521-[+1]-716-[-1]-221
Cre13.g567600.v5.5                  0.00048  200-[+1]-3-[+1]-3-[+1]-15-[+1]-105-[+1]-169-[-1]-239
Cre13.g567626.v5.5                  0.00048  239-[+1]-169-[-1]-105-[-1]-33-[-1]-3-[-1]-1-[-1]-184
Cre43.g760547.v5.5                  0.00065  108-[-1]-437-[-1]-506-[+1]-386
Cre01.g055461.v5.5                  0.00092  432-[+1]-29-[+1]-9-[+1]-6-[+1]-8-[+1]-19-[+1]-64-[+1]-266-[+1]-499
Cre02.g073400.v5.5                   0.0012  6-[-1]-19
Cre03.g146187.v5.5                   0.0013  36-[+1]-45
Cre03.g146167.v5.5                   0.0013  45-[-1]-36
Cre08.g360650.v5.5                   0.0019  142-[-1]-9-[-1]-1307
Cre05.g233051.v5.5                   0.0021  928-[+1]-196-[+1]-334
Cre12.g550153.v5.5                   0.0037  1-[-1]-23-[-1]-34
Cre12.g550152.v5.5                   0.0037  34-[+1]-17-[+1]-7
Cre17.g697624.v5.5                   0.0059  39-[+1]-88
Cre16.g694403.v5.5                   0.0061  23-[+1]-4
Cre12.g492151.v5.5                   0.0085  20-[+1]-89
Cre12.g492150.v5.5                   0.0085  89-[-1]-20
Cre24.g755547.v5.5                   0.0097  142-[-1]-67
Cre24.g755497.v5.5                   0.0097  65-[+1]-144
Cre03.g162550.v5.5                    0.021  524-[+1]-267
Cre03.g162500.v5.5                    0.021  267-[-1]-524
Cre06.g293450.v5.5                    0.028  602-[-1]-187
Cre06.g293516.v5.5                    0.028  187-[+1]-602
Cre11.g467612.v5.5                    0.031  714-[+1]-765
Cre16.g665650.v5.5                    0.031  188-[+1]-477-[-1]-146-[+1]-626
Cre11.g467350.v5.5                    0.032  170-[-1]-149-[+1]-30
Cre14.g613350.v5.5                    0.036  402-[+1]-316
Cre05.g238260.v5.5                     0.04  179-[-1]-66-[-1]-57
Cre09.g386838.v5.5                     0.04  25-[+1]-1454
Cre08.g360250.v5.5                     0.04  140-[+1]-487
Cre02.g095114.v5.5                    0.045  344-[-1]-559
Cre11.g479250.v5.5                    0.048  335-[+1]-112-[+1]-929
Cre08.g368250.v5.5                    0.052  479-[-1]-563
Cre02.g104126.v5.5                    0.056  98-[-1]-241
Cre02.g104100.v5.5                    0.056  241-[+1]-98
Cre13.g585700.v5.5                    0.063  220-[-1]-9-[-1]-106-[-1]-2
Cre13.g585750.v5.5                    0.063  2-[+1]-106-[+1]-9-[+1]-220
Cre16.g693950.v5.5                    0.064  404-[-1]-881
Cre12.g561100.v5.5                    0.066  35-[-1]-1382
Cre05.g232100.v5.5                    0.067  241-[-1]-835-[+1]-240
Cre05.g234400.v5.5                    0.069  69-[-1]-202-[+1]-1187
Cre16.g676670.v5.5                    0.071  665-[-1]-765
Cre05.g238600.v5.5                    0.072  754-[+1]-445-[+1]-233
Cre06.g267400.v5.5                    0.073  [-1]-656-[+1]-683-[+1]-87
Cre16.g676421.v5.5                    0.074  713-[-1]-766
Cre09.g406350.v5.5                    0.074  222-[-1]-882-[+1]-354
Cre06.g293750.v5.5                    0.074  205-[-1]-410-[-1]-843
Cre06.g287650.v5.5                    0.074  334-[+1]-834-[-1]-290
Cre06.g301476.v5.5                    0.074  820-[-1]-506-[-1]-132
Cre06.g293800.v5.5                    0.074  303-[+1]-410-[+1]-409-[+1]-315
Cre05.g245150.v5.5                    0.074  698-[-1]-781
Cre02.g142601.v5.5                    0.074  328-[+1]-1151
Cre02.g102100.v5.5                    0.074  166-[+1]-1313
Cre02.g098850.v5.5                    0.074  689-[-1]-560-[-1]-209
Cre01.g020182.v5.5                    0.074  733-[-1]-746
Cre01.g032700.v5.5                    0.074  732-[+1]-401-[+1]-325
Cre01.g032650.v5.5                    0.074  15-[-1]-401-[-1]-1042
Cre01.g004000.v5.5                    0.074  739-[-1]-740
Cre01.g011100.v5.5                    0.074  207-[-1]-1272
Cre10.g422718.v5.5                    0.074  291-[+1]-1188
Cre10.g439550.v5.5                    0.074  551-[+1]-650-[+1]-7-[+1]-229
Cre10.g460750.v5.5                    0.074  128-[+1]-724-[+1]-606
Cre04.g224800.v5.5                    0.074  30-[-1]-408-[-1]-1020
Cre13.g602750.v5.5                    0.075  5-[-1]-34
Cre06.g301050.v5.5                    0.088  812-[+1]-15-[+1]-26-[+1]-251
Cre15.g641282.v5.5                     0.09  170-[-1]-1309
Cre07.g316200.v5.5                    0.093  211-[-1]-11-[-1]-1236
Cre02.g144350.v5.5                      0.1  668-[-1]-38-[-1]-21-[-1]-11-[-1]-192
Cre01.g046950.v5.5                      0.1  440-[+1]-212-[-1]-612-[+1]-173
Cre02.g141466.v5.5                     0.11  100-[-1]-226-[-1]-1-[-1]-3-[-1]-424
Cre02.g142226.v5.5                     0.11  469-[+1]-17-[+1]-42-[+1]-909
Cre01.g033700.v5.5                     0.11  338-[-1]-1141
Cre11.g467529.v5.5                     0.12  205-[-1]-6-[+1]-263-[-1]-963
Cre09.g390600.v5.5                     0.12  633-[-1]-846
Cre12.g501350.v5.5                     0.12  84-[-1]-116-[-1]-405-[-1]-832
Cre10.g421200.v5.5                     0.12  592-[-1]-634
Cre15.g643850.v5.5                     0.14  1342-[+1]-26-[+1]-90
Cre09.g408851.v5.5                     0.15  1432-[-1]-47
Cre14.g634279.v5.5                     0.18  407-[-1]-13-[-1]-41-[+1]-196
Cre14.g634236.v5.5                     0.18  196-[-1]-41-[+1]-13-[+1]-407
Cre12.g498800.v5.5                     0.19  598-[+1]-228
Cre01.g049250.v5.5                     0.21  375-[+1]-325-[+1]-329-[-1]-338
Cre01.g049200.v5.5                     0.21  338-[+1]-329-[-1]-325-[-1]-375
Cre07.g325711.v5.5                     0.24  164-[+1]-139-[+1]-907-[+1]-130-[-1]-76
Cre10.g444450.v5.5                     0.25  8-[-1]-25
Cre01.g042750.v5.5                      0.3  802-[-1]-341-[-1]-315
Cre14.g621676.v5.5                     0.32  106-[-1]-341
Cre14.g631100.v5.5                     0.32  213-[-1]-748-[+1]-497
Cre14.g631141.v5.5                     0.32  397-[-1]-748-[+1]-313
Cre03.g165500.v5.5                     0.39  654-[+1]-136-[+1]-13-[+1]-634
Cre04.g226138.v5.5                     0.39  1092-[+1]-136-[+1]-13-[+1]-196
Cre13.g577600.v5.5                     0.47  87-[-1]-1392
Cre03.g144707.v5.5                     0.47  415-[+1]-30-[+1]-553
Cre10.g442400.v5.5                     0.51  3-[+1]-116
Cre10.g442350.v5.5                     0.51  116-[-1]-3
Cre08.g382530.v5.5                     0.54  105-[+1]-171
Cre13.g589870.v5.5                     0.65  768-[-1]-51-[-1]-332-[+1]-286
Cre13.g567650.v5.5                     0.74  2-[-1]-1-[-1]-333
Cre03.g144544.v5.5                      0.8  813-[+1]-244
Cre07.g329783.v5.5                     0.86  44-[-1]-80-[-1]-67
Cre06.g290400.v5.5                     0.89  96-[+1]-87
Cre09.g408300.v5.5                     0.91  9-[-1]-138
Cre13.g574000.v5.5                     0.91  209-[+1]-258
Cre03.g145847.v5.5                     0.92  195-[+1]-124
Cre03.g145827.v5.5                     0.92  124-[-1]-[-1]-174
Cre03.g163550.v5.5                     0.94  102-[-1]-167
Cre03.g163600.v5.5                     0.94  167-[+1]-102
Cre06.g292750.v5.5                      1.1  3-[+1]-464
Cre12.g524800.v5.5                      1.1  32-[-1]-25
Cre14.g612000.v5.5                      1.2  762-[-1]-717
Cre17.g692676.v5.5                      1.2  381-[-1]-498
Cre17.g696200.v5.5                      1.2  498-[+1]-381
Cre08.g358578.v5.5                      1.5  39-[-1]-168-[-1]-415
Cre04.g220850.v5.5                      1.6  19-[-1]-319
Cre17.g717050.v5.5                      1.6  13-[-1]-377
Cre04.g232104.v5.5                      1.8  72-[-1]-425
Cre15.g643702.v5.5                      1.9  2-[+1]-41
Cre09.g403700.v5.5                      1.9  323-[+1]-1156
Cre01.g016556.v5.5                      2.1  266-[+1]-337
Cre03.g208100.v5.5                      2.1  707-[+1]-208
Cre03.g208050.v5.5                      2.1  208-[-1]-707
Cre04.g220050.v5.5                      2.2  380-[+1]-86-[+1]-992
Cre03.g149400.v5.5                      2.5  357-[+1]-660
Cre06.g289500.v5.5                      2.6  2-[-1]-41
Cre06.g300550.v5.5                      2.6  264-[-1]-916
Cre04.g226900.v5.5                      2.8  51-[-1]-349
Cre06.g259000.v5.5                      2.9  53-[-1]-1426
Cre06.g259050.v5.5                      2.9  1406-[+1]-1-[+1]-51
Cre02.g115600.v5.5                      2.9  421-[+1]-635-[-1]-402
Cre04.g213750.v5.5                      2.9  1068-[-1]-411
Cre10.g419400.v5.5                      3.1  388-[+1]-705
Cre07.g327950.v5.5                      3.1  6-[-1]-160-[-1]-236
Cre12.g517750.v5.5                      3.2  202-[-1]-1277
Cre16.g689201.v5.5                      3.5  236-[-1]-350-[-1]-872
Cre06.g255550.v5.5                      3.5  901-[-1]-578
Cre01.g049600.v5.5                      3.5  416-[+1]-1063
Cre10.g453050.v5.5                      3.5  17-[+1]-1462
Cre03.g197050.v5.5                      3.6  667-[+1]-812
Cre03.g197100.v5.5                      3.6  735-[-1]-703-[-1]-20
Cre10.g422300.v5.5                        4  232-[-1]-818-[-1]-7-[-1]-1-[-1]-5-[-1]-129-[+1]-182
Cre03.g151700.v5.5                        4  175-[+1]-105
Cre09.g388650.v5.5                      4.1  31-[+1]-2
Cre02.g092850.v5.5                      4.1  271-[-1]-264-[+1]-93
Cre02.g092800.v5.5                      4.1  93-[-1]-264-[+1]-271
Cre06.g307800.v5.5                      4.2  27-[-1]-323-[-1]-133
Cre15.g641100.v5.5                      4.3  630-[+1]-849
Cre17.g743250.v5.5                      4.3  57-[-1]-62
Cre17.g743200.v5.5                      4.3  60-[+1]-59
Cre10.g422326.v5.5                      4.4  20-[+1]-7-[+1]-818-[+1]-592
Cre12.g532250.v5.5                      4.5  182-[+1]-668
Cre11.g467569.v5.5                      4.5  790-[+1]-689
Cre12.g495250.v5.5                        5  24-[-1]-1
Cre15.g643400.v5.5                        5  1268-[+1]-211
Cre09.g386161.v5.5                      5.1  105-[+1]-1374
Cre06.g302900.v5.5                      5.1  59-[+1]-1420
Cre06.g302950.v5.5                      5.1  580-[-1]-899
Cre12.g483650.v5.5                      5.2  234-[-1]-1185
Cre12.g483700.v5.5                      5.2  1185-[+1]-234
Cre03.g155250.v5.5                      5.5  263-[-1]-26
Cre03.g155200.v5.5                      5.5  26-[+1]-263
Cre14.g620250.v5.5                      5.6  1238-[+1]-241
Cre15.g639100.v5.5                      5.6  148-[+1]-734-[+1]-576
Cre11.g480700.v5.5                      5.6  23-[-1]-4
Cre16.g689851.v5.5                      5.8  1286-[-1]-2-[-1]-15-[-1]-134
Cre03.g144144.v5.5                        6  374-[+1]-739-[-1]-345
Cre47.g761097.v5.5                        6  113-[+1]-1366
Cre16.g661000.v5.5                        6  523-[+1]-64-[-1]-34
Cre06.g278277.v5.5                      6.3  923-[-1]-65-[+1]-470
Cre04.g223150.v5.5                      6.3  526-[+1]-598-[+1]-334
Cre06.g265652.v5.5                      6.5  332-[+1]-182-[+1]-624
Cre06.g265750.v5.5                      6.5  624-[-1]-182-[-1]-332
Cre12.g541050.v5.5                      6.8  56-[-1]-7
Cre01.g052850.v5.5                      6.9  1142-[-1]-146-[+1]-99-[-1]-50
Cre01.g020750.v5.5                        7  369-[-1]-90
Cre01.g020701.v5.5                        7  90-[+1]-369
Cre07.g341153.v5.5                      7.4  151-[-1]-250-[-1]-1057
Cre26.g756897.v5.5                      7.8  632-[+1]-33-[+1]-1-[+1]-771
Cre17.g733750.v5.5                      7.8  401-[-1]-569-[+1]-488
Cre17.g704650.v5.5                      7.8  10-[-1]-15
Cre06.g271600.v5.5                        8  86-[-1]-13
Cre06.g271650.v5.5                        8  13-[+1]-86
Cre15.g641150.v5.5                      8.1  240-[-1]-23
Cre09.g395176.v5.5                      8.4  191-[+1]-728
Cre09.g395139.v5.5                      8.4  728-[-1]-191
Cre17.g739466.v5.5                      8.9  3-[-1]-30
Cre17.g737353.v5.5                      9.6  [+1]-13-[+1]-45
Cre11.g480650.v5.5                      9.8  66-[-1]-273
Cre11.g480600.v5.5                      9.8  273-[+1]-66
Cre01.g022681.v5.5                      9.9  9-[-1]-88
Cre03.g184700.v5.5                      9.9  113-[+1]-16
Cre03.g184651.v5.5                      9.9  16-[-1]-113
Cre04.g223650.v5.5                      9.9  163-[+1]-1316

********************************************************************************


********************************************************************************
SECTION III: ANNOTATED SEQUENCES
********************************************************************************
	- The positions and p-values of the non-overlapping motif occurrences
	  are shown above the actual sequence for each of the high-scoring
	  sequences from Section I.
	- A motif occurrence is defined as a position in the sequence whose
	  match to the motif has POSITION p-value less than 0.0001 as 
	  defined in Section II.
	- For each sequence, the first line specifies the name of the sequence.
	- The second (and possibly more) lines give a description of the 
	  sequence.
	- Following the description line(s) is a line giving the length, 
	  combined p-value, and E-value of the sequence as defined in Section I.
	- The next line reproduces the motif diagram from Section II.
	- The entire sequence is printed on the following lines.
	- Motif occurrences are indicated directly above their positions in the
	  sequence on lines showing
	   o the motif number of the occurrence (a minus sign indicates that
	  the occurrence is on the reverse complement strand),
	   o the position p-value of the occurrence,
	   o the best possible match to the motif (or its reverse complement), and
	   o columns whose match to the motif has a positive score (indicated 
	     by a plus sign).
********************************************************************************


Cre01.g009000.v5.5
  PromoterCoords:1700626 - 1702125 Strand:- GeneCoords:1698720 - 1700625 
  Trimmed if gene in upstream region
  LENGTH = 51  COMBINED P-VALUE = 2.50e-11  E-VALUE =  4.4e-07
  DIAGRAM: [-1]-1-[-1]-8

     [-1]                  [-1]
     4.0e-13               4.0e-13
     AACACACACACACACACACAC AACACACACACACACACACAC
     +++++++++++++++++++++ +++++++++++++++++++++
1    CACACACACACACACACACACACACACACACACACACACACACACACACAC


Cre03.g213649.v5.5
  PromoterCoords:9219387 - 9219486 Strand:- GeneCoords:9216995 - 9219386 
  Trimmed if gene in upstream region
  LENGTH = 100  COMBINED P-VALUE = 3.55e-11  E-VALUE =  6.2e-07
  DIAGRAM: [-1]-4-[-1]-1-[-1]-3-[-1]-8

     [-1]                     [-1]                  [-1]                    [-1]
     4.0e-13                  2.2e-13               4.0e-13                 5.4e
     AACACACACACACACACACAC    AACACACACACACACACACAC AACACACACACACACACACAC   AACA
     +++++++++++++++++++++    +++++++++++++++++++++ +++++++++++++++++++++   ++++
1    CACACACACACACACACACACACACAACACACACACACACACACACACACACACACACACACACACACACACACA

     
     -05
     CACACACACACACACAC
       ++++++ ++++ +
76   ACTACACAAACACCCTGCTCTCAGG


Cre07.g341050.v5.5
  PromoterCoords:4385885 - 4387384 Strand:+ GeneCoords:4387385 - 4388926 
  Trimmed if gene in upstream region
  LENGTH = 92  COMBINED P-VALUE = 5.81e-11  E-VALUE =    1e-06
  DIAGRAM: 12-[+1]-59

                 [+1]
                 4.0e-13
                 GTGTGTGTGTGTGTGTGTGTT
                 +++++++++++++++++++++
1    TGACATGTGTGCGTGTGTGTGTGTGTGTGTGTGTGTGTGTGTGACTACGGTTTTCACGGTTATTCTGCCAGATCA


Cre03.g146427.v5.5
  PromoterCoords:812574 - 814073 Strand:+ GeneCoords:814074 - 823333 Trimmed if 
  gene in upstream region
  LENGTH = 188  COMBINED P-VALUE = 7.45e-11  E-VALUE =  1.3e-06
  DIAGRAM: 2-[+1]-19-[+1]-22-[+1]-20-[+1]-41

       [+1]                                    [+1]
       1.5e-12                                 2.2e-13
       GTGTGTGTGTGTGTGTGTGTT                   GTGTGTGTGTGTGTGTGTGTT
       +++++++++++++++++++++                   +++++++++++++++++++++
1    GCGTGTGTGTGTGTGTATGTGTGTGTGTATATGTGTGTGTGTGTGTGTGTGTGTGTGTGTGTTCCGTGTGCGTGC

               [+1]                                     [+1]
               5.9e-12                                  2.2e-13
               GTGTGTGTGTGTGTGTGTGTT                    GTGTGTGTGTGTGTGTGTGTT
               ++++ ++++++++++++++++                    +++++++++++++++++++++
76   ATGCGTGTGTGTGTATGTGTGTGTGTGTGTGTTCCATGTGCGTGCATGCGTGTGTGTGTGTGTGTGTGTGTTAAA


Cre09.g416583.v5.5
  PromoterCoords:7826852 - 7828351 Strand:- GeneCoords:7824356 - 7826851 
  Trimmed if gene in upstream region
  LENGTH = 124  COMBINED P-VALUE = 8.40e-11  E-VALUE =  1.5e-06
  DIAGRAM: 36-[-1]-67

                                         [-1]
                                         4.0e-13
                                         AACACACACACACACACACAC
                                         +++++++++++++++++++++
1    CACGTGATCTGGCAGAATAACCGTGGAAACCGTAGTCACACACACACACACACACACACACGCCACGCTCCTTCG


Cre01.g050900.v5.5
  PromoterCoords:7050826 - 7052325 Strand:+ GeneCoords:7052326 - 7054967 
  Trimmed if gene in upstream region
  LENGTH = 138  COMBINED P-VALUE = 9.53e-11  E-VALUE =  1.7e-06
  DIAGRAM: 76-[-1]-41

      [-1]
      4.0e-13
      AACACACACACACACACACAC
      +++++++++++++++++++++
76   ACACACACACACACACACACACACGTGGCGTACCCGTCTGCCTGCGTGGTTTCGTGTGCGGCT


Cre14.g612567.v5.5
  PromoterCoords:688346 - 689845 Strand:+ GeneCoords:689846 - 690447 Trimmed if 
  gene in upstream region
  LENGTH = 140  COMBINED P-VALUE = 9.69e-11  E-VALUE =  1.7e-06
  DIAGRAM: [-1]-1-[-1]-1-[-1]-1-[-1]-53

     [-1]                  [-1]                  [-1]                  [-1]
     4.0e-13               4.0e-13               4.0e-13               4.0e-13
     AACACACACACACACACACAC AACACACACACACACACACAC AACACACACACACACACACAC AACACACAC
     +++++++++++++++++++++ +++++++++++++++++++++ +++++++++++++++++++++ +++++++++
1    CACACACACACACACACACACACACACACACACACACACACACACACACACACACACACACACACACACACACAC

     
     
     ACACACACACAC
     ++++++++++++
76   ACACACACACACTCTGCTGTCGCAGGCTAAGCATCCAGTTGTTAGAAGTGAGACGACGAGCATCC


Cre17.g726526.v5.5
  PromoterCoords:3649681 - 3651180 Strand:- GeneCoords:3647065 - 3649680 
  Trimmed if gene in upstream region
  LENGTH = 144  COMBINED P-VALUE = 1.00e-10  E-VALUE =  1.8e-06
  DIAGRAM: 32-[+1]-1-[+1]-69

                                     [+1]                  [+1]
                                     4.0e-13               4.0e-13
                                     GTGTGTGTGTGTGTGTGTGTT GTGTGTGTGTGTGTGTGTGTT
                                     +++++++++++++++++++++ +++++++++++++++++++++
1    CGGAACCTTCCGCCATACACGCGCGCAGAGTTGTGTGTGTGTGTGTGTGTGTGTGTGTGTGTGTGTGTGTGTGTG


Cre01.g027550.v5.5
  PromoterCoords:4171524 - 4173023 Strand:- GeneCoords:4167300 - 4171523 
  Trimmed if gene in upstream region
  LENGTH = 144  COMBINED P-VALUE = 1.00e-10  E-VALUE =  1.8e-06
  DIAGRAM: [+1]-1-[+1]-101

     [+1]                  [+1]
     4.0e-13               4.0e-13
     GTGTGTGTGTGTGTGTGTGTT GTGTGTGTGTGTGTGTGTGTT
     +++++++++++++++++++++ +++++++++++++++++++++
1    GTGTGTGTGTGTGTGTGTGTGTGTGTGTGTGTGTGTGTGTGTGTNNNNNNNNNNNNNNNNNNNNNNNNNNNNNNN


Cre16.g672833.v5.5
  PromoterCoords:6735328 - 6736827 Strand:+ GeneCoords:6736828 - 6738459 
  Trimmed if gene in upstream region
  LENGTH = 248  COMBINED P-VALUE = 1.01e-10  E-VALUE =  1.8e-06
  DIAGRAM: 19-[+1]-1-[+1]-7-[+1]-62-[+1]-75

                        [+1]                  [+1]                        [+1]
                        4.0e-13               4.0e-13                     2.2e-1
                        GTGTGTGTGTGTGTGTGTGTT GTGTGTGTGTGTGTGTGTGTT       GTGTGT
                        +++++++++++++++++++++ +++++++++++++++++++++       ++++++
1    GATGTGCGTGTGCGTACATGTGTGTGTGTGTGTGTGTGTGTGTGTGTGTGTGTGTGTGTGTGTGTGTGTGTGTGT

     
     3
     GTGTGTGTGTGTGTT
     +++++++++++++++
76   GTGTGTGTGTGTGTTAAAGAGCACAAGGGAAAACAACAAGAGACTGTGTTAAAGAGCACAAGGAAAACATTACAA

       [+1]
       8.4e-08
       GTGTGTGTGTGTGTGTGTGTT
       +  +++++++++++++++++
151  GAGACTGTGTGTGTGTGTGTGTCGAGGGAAAGAGAGCAGAGAGGGGCAGAGAGACCGAGAGGGAGGAGAGCTGAG


Cre16.g669125.v5.5
  PromoterCoords:4138026 - 4139525 Strand:+ GeneCoords:4139526 - 4144257 
  Trimmed if gene in upstream region
  LENGTH = 310  COMBINED P-VALUE = 1.29e-10  E-VALUE =  2.3e-06
  DIAGRAM: 36-[+1]-1-[+1]-1-[+1]-1-[+1]-11-[+1]-24-[+1]-21-[+1]-68

                                         [+1]                  [+1]
                                         4.0e-13               4.0e-13
                                         GTGTGTGTGTGTGTGTGTGTT GTGTGTGTGTGTGTGTG
                                         +++++++++++++++++++++ +++++++++++++++++
1    TGGTTGCCTCCTTGAGTCTCGTGTATGTGTCTGGTTGTGTGTGTGTGTGTGTGTGTGTGTGTGTGTGTGTGTGTG

          [+1]                  [+1]                            [+1]
          4.0e-13               4.5e-08                         2.0e-07
     TGTT GTGTGTGTGTGTGTGTGTGTT GTGTGTGTGTGTGTGTGTGTT           GTGTGTGTGTGTGTGT
     ++++ +++++++++++++++++++++ ++++++++++++++++ ++ +           +++ +++ ++++++++
76   TGTGTGTGTGTGTGTGTGTGTGTGTGTGTGTGTGTGTGTGTGTCTGGTTGTGCGCGCGAGTGAGTGAGTGTGTGA

                                  [+1]                                      [+1]
                                  4.0e-13                                   2.2e
     GTGTT                        GTGTGTGTGTGTGTGTGTGTT                     GTGT
     ++ ++                        +++++++++++++++++++++                     ++++
151  GTTTGTTCGTGGGTTTGGTTGGCAGTTTTGTGTGTGTGTGTGTGTGTGTGTGTGTGTGTGTGTGTGTGTGTGTGT

     
     -13
     GTGTGTGTGTGTGTGTT
     +++++++++++++++++
226  GTGTGTGTGTGTGTGTTAAAATGTTCGGTGTGTGTGTGGGTGACGTGGCTACACGCGCCTGCATCAGCTGCTACT


Cre17.g747047.v5.5
  PromoterCoords:7077536 - 7079035 Strand:- GeneCoords:7076610 - 7077535 
  Trimmed if gene in upstream region
  LENGTH = 184  COMBINED P-VALUE = 1.32e-10  E-VALUE =  2.3e-06
  DIAGRAM: 7-[-1]-1-[-1]-1-[-1]-1-[-1]-1-[-1]-68

            [-1]                  [-1]                  [-1]                  [-
            4.0e-13               4.0e-13               4.0e-13               4.
            AACACACACACACACACACAC AACACACACACACACACACAC AACACACACACACACACACAC AA
            +++++++++++++++++++++ +++++++++++++++++++++ +++++++++++++++++++++ ++
1    CCGTAGTCACACACACACACACACACACACACACACACACACACACACACACACACACACACACACACACACACA

     1]                  [-1]
     0e-13               1.1e-06
     CACACACACACACACACAC AACACACACACACACACACAC
     +++++++++++++++++++ ++++++++++++++++++
76   CACACACACACACACACACACACACACACACACACACATGTTACGCGCGCGTGTATGGCGGAATTTTGTTCCGTT


Cre02.g127237.v5.5
  PromoterCoords:6969092 - 6970591 Strand:- GeneCoords:6967976 - 6969091 
  Trimmed if gene in upstream region
  LENGTH = 184  COMBINED P-VALUE = 1.32e-10  E-VALUE =  2.3e-06
  DIAGRAM: 39-[-1]-1-[-1]-1-[-1]-1-[-1]-1-[-1]-36

                                            [-1]                  [-1]
                                            4.0e-13               4.0e-13
                                            AACACACACACACACACACAC AACACACACACACA
                                            +++++++++++++++++++++ ++++++++++++++
1    ATTCACGTGATCTGGCAGAATAACCGTGGAAACCGTAGTCACACACACACACACACACACACACACACACACACA

             [-1]                  [-1]                  [-1]
             4.0e-13               4.0e-13               3.0e-05
     CACACAC AACACACACACACACACACAC AACACACACACACACACACAC AACACACACACACACACACAC
     +++++++ +++++++++++++++++++++ +++++++++++++++++++++ +++++++++++++++ +
76   CACACACACACACACACACACACACACACACACACACACACACACACACACACACACACACACACACGCTTGGCG


Cre11.g467775.v5.5
  PromoterCoords:1669401 - 1670900 Strand:- GeneCoords:1666695 - 1669400 
  Trimmed if gene in upstream region
  LENGTH = 214  COMBINED P-VALUE = 1.57e-10  E-VALUE =  2.8e-06
  DIAGRAM: 134-[-1]-9-[-1]-3-[-1]-5

                                                                [-1]
                                                                4.0e-13
                                                                AACACACACACACACA
                                                                ++++++++++++++++
76   TAGTCCGTCGCCTCTGCACTTCAAGAAATCCGACTACCGAGGGCGGGGAAAAGGGCGCGCACACACACACACACA

                   [-1]                    [-1]
                   4.0e-13                 2.7e-08
     CACAC         AACACACACACACACACACAC   AACACACACACACACACACAC
     +++++         +++++++++++++++++++++   ++++++++++++  + ++++
151  CACACACACACATACACACACACACACACACACACACACACACACACACAGTCGCACAGTCGCA


Cre11.g467764.v5.5
  PromoterCoords:1606491 - 1607990 Strand:+ GeneCoords:1607991 - 1608936 
  Trimmed if gene in upstream region
  LENGTH = 248  COMBINED P-VALUE = 1.84e-10  E-VALUE =  3.2e-06
  DIAGRAM: 155-[-1]-72

          [-1]
          4.0e-13
          AACACACACACACACACACAC
          +++++++++++++++++++++
151  AAATACACACACACACACACACACACACACACACACACAGGTAGGTATCCGTAAGTAACTCCGGCGTCGTCTGGG


Cre09.g390400.v5.5
  PromoterCoords:2602190 - 2603689 Strand:- GeneCoords:2599494 - 2602189 
  Trimmed if gene in upstream region
  LENGTH = 264  COMBINED P-VALUE = 1.97e-10  E-VALUE =  3.5e-06
  DIAGRAM: 19-[+1]-1-[+1]-1-[+1]-5-[+1]-3-[+1]-130

                        [+1]                  [+1]                  [+1]
                        4.0e-13               4.0e-13               4.0e-13
                        GTGTGTGTGTGTGTGTGTGTT GTGTGTGTGTGTGTGTGTGTT GTGTGTGTGTGT
                        +++++++++++++++++++++ +++++++++++++++++++++ ++++++++++++
1    ACCGCCAGCGTGTGTGTATGTGTGTGTGTGTGTGTGTGTGTGTGTGTGTGTGTGTGTGTGTGTGTGTGTGTGTGT

                   [+1]                    [+1]
                   5.5e-08                 1.6e-05
     GTGTGTGTT     GTGTGTGTGTGTGTGTGTGTT   GTGTGTGTGTGTGTGTGTGTT
     +++++++++     +++++++++++ +++ +++++   +++++++ +++ +++ +++ +
76   GTGTGTGTGTGTGTGTGTGTGTGTGGGTGGGTGTGTGGGTGTGTGGGTGGGTGGGTGGGGGGGGGGGGGGGTCAT


Cre17.g747097.v5.5
  PromoterCoords:7079456 - 7080955 Strand:- GeneCoords:7077720 - 7079455 
  Trimmed if gene in upstream region
  LENGTH = 282  COMBINED P-VALUE = 2.12e-10  E-VALUE =  3.7e-06
  DIAGRAM: 230-[-1]-31

          [-1]
          4.0e-13
          AACACACACACACACACACAC
          +++++++++++++++++++++
226  GCACGCACACACACACACACACACACATTCGCATGGGCTTGCACCCTTGGGATCGTG


Cre26.g756597.v5.5
  PromoterCoords:1526 - 3025 Strand:+ GeneCoords:3026 - 13417 Trimmed if gene 
  in upstream region
  LENGTH = 498  COMBINED P-VALUE = 2.12e-10  E-VALUE =  3.7e-06
  DIAGRAM: 47-[-1]-1-[-1]-1-[-1]-1-[-1]-1-[-1]-342

                                                    [-1]                  [-1]
                                                    2.2e-13               4.0e-1
                                                    AACACACACACACACACACAC AACACA
                                                    +++++++++++++++++++++ ++++++
1    CGCCCCCACCTACCCCTGTGCCTGGCTACAACTTCACTCTACCCCCCAACACACACACACACACACACACACACA

                     [-1]                  [-1]                  [-1]
     3               4.0e-13               4.0e-13               5.3e-08
     CACACACACACACAC AACACACACACACACACACAC AACACACACACACACACACAC AACACACACACACAC
     +++++++++++++++ +++++++++++++++++++++ +++++++++++++++++++++ +++++++++++++++
76   CACACACACACACACACACACACACACACACACACACACACACACACACACACACACACACACACACACACACAC

     
     
     ACACAC
     ++++
151  ACACCTGCAGGGACTTCATATAGGATTTGTGTCCATCGTAGGCACACATACGTGCGGGGGTGGCGCCCGACCTTA


Cre02.g085400.v5.5
  PromoterCoords:1641599 - 1643098 Strand:+ GeneCoords:1643099 - 1646319 
  Trimmed if gene in upstream region
  LENGTH = 298  COMBINED P-VALUE = 2.24e-10  E-VALUE =  3.9e-06
  DIAGRAM: [-1]-1-[-1]-1-[-1]-197-[-1]-15

     [-1]                  [-1]                  [-1]
     4.0e-13               4.0e-13               4.0e-13
     AACACACACACACACACACAC AACACACACACACACACACAC AACACACACACACACACACAC
     +++++++++++++++++++++ +++++++++++++++++++++ +++++++++++++++++++++
1    CACACACACACACACACACACACACACACACACACACACACACACACACACACACACACACACACACACATGATA

                                          [-1]
                                          2.2e-07
                                          AACACACACACACACACACAC
                                          ++++++++++++++++  +
226  CGATCACGTGATCTGATAAACAACTGTAAACCATTGTCACACACACACACACATGCTTCCACCTTTGCCTATA


Cre04.g222200.v5.5
  PromoterCoords:2532773 - 2534272 Strand:- GeneCoords:2530577 - 2532772 
  Trimmed if gene in upstream region
  LENGTH = 594  COMBINED P-VALUE = 2.54e-10  E-VALUE =  4.5e-06
  DIAGRAM: 389-[-1]-1-[-1]-34-[-1]-32-[-1]-54

                   [-1]                  [-1]
                   2.2e-13               4.0e-13
                   AACACACACACACACACACAC AACACACACACACACACACAC
                   +++++++++++++++++++++ +++++++++++++++++++++
376  TCCTTGTGCTCTTTAACACACACACACACACACACACACACACACACACACACACACACACACACACCGCTTTCC

                     [-1]                                                 [-1]
                     3.0e-06                                              2.2e-1
                     AACACACACACACACACACAC                                AACACA
                     +   ++++ ++++++++++++                                ++++++
451  TGCCCCTTGCCATGTTCCATCACGAACACACACACACCGCTTTCCTGCCCCTTGCCATGTTCCATCACGAACACA

     
     3
     CACACACACACACAC
     +++++++++++++++
526  CACACACACACACACACCGTGAGCACATGCATGGGTTTGCACCCTTGAGAGCGTGTGGACACTAATCCC


Cre13.g567400.v5.5
  PromoterCoords:864568 - 866067 Strand:- GeneCoords:852995 - 864567 Trimmed if 
  gene in upstream region
  LENGTH = 644  COMBINED P-VALUE = 2.77e-10  E-VALUE =  4.9e-06
  DIAGRAM: 104-[+1]-1-[+1]-1-[+1]-1-[+1]-1-[+1]-13-[+1]-397

                                  [+1]                  [+1]                  [+
                                  4.0e-13               4.0e-13               4.
                                  GTGTGTGTGTGTGTGTGTGTT GTGTGTGTGTGTGTGTGTGTT GT
                                  +++++++++++++++++++++ +++++++++++++++++++++ ++
76   TGGGTGGCTGGCCTTTCGGCCGGCGGGCTGTGTGTGTGTGTGTGTGTGTGTGTGTGTGTGTGTGTGTGTGTGTGT

     1]                  [+1]                  [+1]
     0e-13               4.0e-13               4.0e-13
     GTGTGTGTGTGTGTGTGTT GTGTGTGTGTGTGTGTGTGTT GTGTGTGTGTGTGTGTGTGTT
     +++++++++++++++++++ +++++++++++++++++++++ +++++++++++++++++++++
151  GTGTGTGTGTGTGTGTGTGTGTGTGTGTGTGTGTGTGTGTGTGTGTGTGTGTGTGTGTGTGTGTGTGTGTGTGTG

      [+1]
      2.2e-13
      GTGTGTGTGTGTGTGTGTGTT
      +++++++++++++++++++++
226  TGTGTGTGTGTGTGTGTGTGTTGGGCCGTGCGCCCACAGCGTGAGCAATGCGCGTCAGCAAAGTACCAGCTTGCC


Cre03.g160700.v5.5
  PromoterCoords:2614978 - 2616477 Strand:- GeneCoords:2610972 - 2614977 
  Trimmed if gene in upstream region
  LENGTH = 405  COMBINED P-VALUE = 3.11e-10  E-VALUE =  5.5e-06
  DIAGRAM: 150-[-1]-1-[-1]-1-[-1]-1-[-1]-1-[-1]-146

     [-1]                  [-1]                  [-1]                  [-1]
     4.0e-13               4.0e-13               4.0e-13               4.0e-13
     AACACACACACACACACACAC AACACACACACACACACACAC AACACACACACACACACACAC AACACACAC
     +++++++++++++++++++++ +++++++++++++++++++++ +++++++++++++++++++++ +++++++++
151  CACACACACACACACACACACACACACACACACACACACACACACACACACACACACACACACACACACACACAC

                  [-1]
                  2.9e-09
     ACACACACACAC AACACACACACACACACACAC
     ++++++++++++ +++++++++++++++++++
226  ACACACACACACACACACACACACACACACACTACACACACACACACCCCTCTCCCGTCTTCCCGCCCCCGCACA


Cre02.g144050.v5.5
  PromoterCoords:7483761 - 7485260 Strand:+ GeneCoords:7485261 - 7493527 
  Trimmed if gene in upstream region
  LENGTH = 408  COMBINED P-VALUE = 3.13e-10  E-VALUE =  5.5e-06
  DIAGRAM: 1-[-1]-1-[-1]-1-[-1]-1-[-1]-1-[-1]-1-[-1]-276

      [-1]                  [-1]                  [-1]                  [-1]
      4.0e-13               4.0e-13               4.0e-13               4.0e-13
      AACACACACACACACACACAC AACACACACACACACACACAC AACACACACACACACACACAC AACACACA
      +++++++++++++++++++++ +++++++++++++++++++++ +++++++++++++++++++++ ++++++++
1    ACACACACACACACACACACACACACACACACACACACACACACACACACACACACACACACACACACACACACA

                   [-1]                  [-1]
                   4.0e-13               4.0e-13
     CACACACACACAC AACACACACACACACACACAC AACACACACACACACACACAC
     +++++++++++++ +++++++++++++++++++++ +++++++++++++++++++++
76   CACACACACACACACACACACACACACACACACACACACACACACACACACACACACACACACACATACCGCAAC


Cre01.g003751.v5.5
  PromoterCoords:708319 - 709818 Strand:+ GeneCoords:709819 - 725710 Trimmed if 
  gene in upstream region
  LENGTH = 731  COMBINED P-VALUE = 3.15e-10  E-VALUE =  5.5e-06
  DIAGRAM: 72-[-1]-1-[-1]-1-[-1]-1-[-1]-1-[-1]-1-[-1]-528

                                                                             [-1
                                                                             2.2
                                                                             AAC
                                                                             +++
1    CAGACAGCGGCCTTCTCATCTTCTCCTGGTTTCGGGGGTTAACCGGGGGCCTCAGACACACTCAACACACTCAAC

     ]                  [-1]                  [-1]                  [-1]
     e-13               4.0e-13               4.0e-13               4.0e-13
     ACACACACACACACACAC AACACACACACACACACACAC AACACACACACACACACACAC AACACACACACA
     ++++++++++++++++++ +++++++++++++++++++++ +++++++++++++++++++++ ++++++++++++
76   ACACACACACACACACACACACACACACACACACACACACACACACACACACACACACACACACACACACACACA

               [-1]                  [-1]
               4.0e-13               3.6e-09
     CACACACAC AACACACACACACACACACAC AACACACACACACACACACAC
     +++++++++ +++++++++++++++++++++ +++++++++++++++++ + +
151  CACACACACACACACACACACACACACACACACACACACACACACACACTCTCTCTCTCTCTCTCTCTCTCGTCC


Cre09.g390504.v5.5
  PromoterCoords:3654334 - 3655833 Strand:- GeneCoords:3652838 - 3654333 
  Trimmed if gene in upstream region
  LENGTH = 414  COMBINED P-VALUE = 3.18e-10  E-VALUE =  5.6e-06
  DIAGRAM: 21-[-1]-1-[-1]-1-[-1]-328

                          [-1]                  [-1]                  [-1]
                          4.0e-13               4.0e-13               6.5e-08
                          AACACACACACACACACACAC AACACACACACACACACACAC AACACACACA
                          +++++++++++++++++++++ +++++++++++++++++++++ ++++++++++
1    GCGCTGTGCTACACACACTGACACACACACACACACACACACACACACACACACACACACACACACACACACACA

     
     
     CACACACACAC
     +++++++ + +
76   CACACACGCGCGTCTTGTGACCATCGGTGACTTAGTGCGAGCCCACGCTGCACGACCACCTGCGGCGGCTGCAGT


Cre02.g081950.v5.5
  PromoterCoords:1196817 - 1198316 Strand:- GeneCoords:1185198 - 1196816 
  Trimmed if gene in upstream region
  LENGTH = 784  COMBINED P-VALUE = 3.39e-10  E-VALUE =    6e-06
  DIAGRAM: 4-[+1]-1-[+1]-1-[+1]-107-[+1]-1-[+1]-11-[+1]-63-[+1]-1-[+1]-1-[+1]-1-[+1]-383

         [+1]                  [+1]                  [+1]
         4.0e-13               4.0e-13               4.0e-13
         GTGTGTGTGTGTGTGTGTGTT GTGTGTGTGTGTGTGTGTGTT GTGTGTGTGTGTGTGTGTGTT
         +++++++++++++++++++++ +++++++++++++++++++++ +++++++++++++++++++++
1    GCAGGTGTGTGTGTGTGTGTGTGTGTGTGTGTGTGTGTGTGTGTGTGTGTGTGTGTGTGTGTGTGTGTGTGTGTG

                               [+1]                  [+1]
                               4.0e-13               4.0e-13
                               GTGTGTGTGTGTGTGTGTGTT GTGTGTGTGTGTGTGTGTGTT
                               +++++++++++++++++++++ +++++++++++++++++++++
151  AATTTACCGAGCGTCGCGTGACTGTCGTGTGTGTGTGTGTGTGTGTGTGTGTGTGTGTGTGTGTGTGTGTGTGTG

          [+1]
          2.2e-13
          GTGTGTGTGTGTGTGTGTGTT
          +++++++++++++++++++++
226  TGTGTGTGTGTGTGTGTGTGTGTGTTAAAGAGCACAAGGAAAACATAGCGCAAAGGCAGTGTATGCGATGCAGCA

                   [+1]                  [+1]                  [+1]
                   4.0e-13               4.0e-13               4.0e-13
                   GTGTGTGTGTGTGTGTGTGTT GTGTGTGTGTGTGTGTGTGTT GTGTGTGTGTGTGTGTG
                   +++++++++++++++++++++ +++++++++++++++++++++ +++++++++++++++++
301  AAACGATGTTTTACGTGTGTGTGTGTGTGTGTGTGTGTGTGTGTGTGTGTGTGTGTGTGTGTGTGTGTGTGTGTG

          [+1]
          1.1e-06
     TGTT GTGTGTGTGTGTGTGTGTGTT
     ++++ +++++++++   +++++ + +
376  TGTGTGTGTGTGTGATCGCGAGAGGGGACGGGGCGCTCCATTGTGGGCGCACTCGCGTGCCGGCATTTTCGGATG


Cre02.g142566.v5.5
  PromoterCoords:8832089 - 8833588 Strand:- GeneCoords:8830009 - 8832088 
  Trimmed if gene in upstream region
  LENGTH = 804  COMBINED P-VALUE = 3.48e-10  E-VALUE =  6.1e-06
  DIAGRAM: 327-[+1]-1-[+1]-1-[+1]-1-[+1]-1-[+1]-1-[+1]-1-[+1]-1-[+1]-1-[+1]-1-[+1]-258

                                [+1]                  [+1]                  [+1]
                                4.0e-13               4.0e-13               4.0e
                                GTGTGTGTGTGTGTGTGTGTT GTGTGTGTGTGTGTGTGTGTT GTGT
                                +++++++++++++++++++++ +++++++++++++++++++++ ++++
301  GCAAACAGCTGGCAAACAAACGCGCATGTGTGTGTGTGTGTGTGTGTGTGTGTGTGTGTGTGTGTGTGTGTGTGT

                       [+1]                  [+1]                  [+1]
     -13               4.0e-13               4.0e-13               4.0e-13
     GTGTGTGTGTGTGTGTT GTGTGTGTGTGTGTGTGTGTT GTGTGTGTGTGTGTGTGTGTT GTGTGTGTGTGTG
     +++++++++++++++++ +++++++++++++++++++++ +++++++++++++++++++++ +++++++++++++
376  GTGTGTGTGTGTGTGTGTGTGTGTGTGTGTGTGTGTGTGTGTGTGTGTGTGTGTGTGTGTGTGTGTGTGTGTGTG

              [+1]                  [+1]                  [+1]
              4.0e-13               4.0e-13               4.0e-13
     TGTGTGTT GTGTGTGTGTGTGTGTGTGTT GTGTGTGTGTGTGTGTGTGTT GTGTGTGTGTGTGTGTGTGTT
     ++++++++ +++++++++++++++++++++ +++++++++++++++++++++ +++++++++++++++++++++
451  TGTGTGTGTGTGTGTGTGTGTGTGTGTGTGTGTGTGTGTGTGTGTGTGTGTGTGTGTGTGTGTGTGTGTGTGTGT

     [+1]
     2.2e-13
     GTGTGTGTGTGTGTGTGTGTT
     +++++++++++++++++++++
526  GTGTGTGTGTGTGTGTGTGTTGGTGGTGGTGGTGGTGGGGGGCGGGGCCTGGTGTAGGACAAGGTGCGGCATTGC


Cre10.g459151.v5.5
  PromoterCoords:5500627 - 5502126 Strand:+ GeneCoords:5502127 - 5504186 
  Trimmed if gene in upstream region
  LENGTH = 840  COMBINED P-VALUE = 3.64e-10  E-VALUE =  6.4e-06
  DIAGRAM: 610-[-1]-1-[-1]-1-[-1]-1-[-1]-3-[-1]-35-[-1]-3-[-1]-15-[-1]-3

               [-1]                  [-1]                  [-1]
               2.2e-13               4.0e-13               4.0e-13
               AACACACACACACACACACAC AACACACACACACACACACAC AACACACACACACACACACAC
               +++++++++++++++++++++ +++++++++++++++++++++ +++++++++++++++++++++
601  TGTTGTTTTTAACACACACACACACACACACACACACACACACACACACACACACACACACACACACACACACAC

      [-1]                    [-1]
      1.3e-09                 2.4e-05
      AACACACACACACACACACAC   AACACACACACACACACACAC
      +++++++++++++++++++ +   +++ +++++++ +++ +++ +
676  ACACACACACACACACACACGCACGCACGCACGCACGCACGCACGCACGCACGCACGCACGCACGCACGCACGCA

           [-1]                    [-1]                                [-1]
           1.2e-09                 2.4e-05                             6.4e-06
           AACACACACACACACACACAC   AACACACACACACACACACAC               AACACACAC
           ++++ ++++++++++++++++   +++ +++++++ +++ +++ +               +++ ++++
751  CGCACGCACATACACACACACACACACACGCACGCACGCACGCACGCACGCACGCACGCACGCACGCACGCACGA

     
     
     ACACACACACAC
     ++ +++ ++++
826  ACGCACGCACAGGAG


Cre10.g459100.v5.5
  PromoterCoords:5501287 - 5502786 Strand:- GeneCoords:5496913 - 5501286 
  Trimmed if gene in upstream region
  LENGTH = 840  COMBINED P-VALUE = 3.64e-10  E-VALUE =  6.4e-06
  DIAGRAM: 3-[+1]-37-[+1]-1-[+1]-3-[+1]-17-[+1]-1-[+1]-21-[+1]-610

        [+1]                                                      [+1]
        6.4e-06                                                   1.2e-09
        GTGTGTGTGTGTGTGTGTGTT                                     GTGTGTGTGTGTGT
         ++++ +++ ++ ++++ +++                                     ++++++++++++++
1    CTCCTGTGCGTGCGTTCGTGCGTGCGTGCGTGCGTGCGTGCGTGCGTGCGTGCGTGCGTGCGTGTGTGTGTGTGT

             [+1]                    [+1]                                  [+1]
             2.4e-05                 2.4e-05                               4.0e-
     GTGTGTT GTGTGTGTGTGTGTGTGTGTT   GTGTGTGTGTGTGTGTGTGTT                 GTGTG
     ++++ ++ + +++ +++ +++++++ +++   + +++ +++ +++++++ +++                 +++++
76   GTGTATGTGCGTGCGTGCGTGCGTGCGTGCGTGCGTGCGTGCGTGCGTGCGTGCGTGCGTGCGTGCGTGCGTGTG

                      [+1]                                      [+1]
     13               4.0e-13                                   2.2e-13
     TGTGTGTGTGTGTGTT GTGTGTGTGTGTGTGTGTGTT                     GTGTGTGTGTGTGTGT
     ++++++++++++++++ +++++++++++++++++++++                     ++++++++++++++++
151  TGTGTGTGTGTGTGTGTGTGTGTGTGTGTGTGTGTGTGTGTGTGTGTGTGTGTGTGTGTGTGTGTGTGTGTGTGT

     
     
     GTGTT
     +++++
226  GTGTTAAAAACAACAAAACGAAGCCCGCCCAAGAGGCGCCGGAGTTACTTACGGATACCTACCGAATACCGAGCG


Cre14.g629200.v5.5
  PromoterCoords:3221823 - 3223322 Strand:- GeneCoords:3216287 - 3221822 
  Trimmed if gene in upstream region
  LENGTH = 885  COMBINED P-VALUE = 3.83e-10  E-VALUE =  6.7e-06
  DIAGRAM: 293-[-1]-1-[-1]-3-[-1]-3-[-1]-67-[-1]-31-[-1]-1-[-1]-250-[-1]-68

                                                                         [-1]
                                                                         1.8e-06
                                                                         AACACAC
                                                                         ++++ ++
226  CCTGGCGTCACCAGAGAGTGAAGGCGCTGTGTGGGCTGCACGCCCGCACCTGCCTGGCACACAGCAGACACAGAC

                    [-1]                    [-1]                    [-1]
                    2.4e-05                 2.4e-05                 2.4e-05
     ACACACACACACAC AACACACACACACACACACAC   AACACACACACACACACACAC   AACACACACACA
     ++++++ +++ +++ +++ +++++++ +++ +++ +   +++ +++++++ +++ +++ +   +++ +++++++
301  GCACACGCACGCACGCACGCACGCACGCACGCACGCACGCACGCACGCACGCACGCACGCACGCACGCACGCACG

     
     
     CACACACAC
     +++ +++ +
376  CACGCACGCACGCACGCACGCGCGCGCGCACGCACGCACGCACGCACGCACGCGCGCGCACACACACACGCACAC

      [-1]                                                [-1]
      2.2e-13                                             2.2e-13
      AACACACACACACACACACAC                               AACACACACACACACACACAC
      +++++++++++++++++++++                               +++++++++++++++++++++
451  AAACACACACACACACACACACACACACAAACACAAACACAAACACAAACACAAACACACACACACACACACACA

     [-1]
     1.1e-09
     AACACACACACACACACACAC
     ++++++++++++++++++++
526  CACACACACACACACACACATAGGGCTTGCATCTTCGGGGAGCGGCAAGGATGTGCCCCCAATGCAGGCCCTCGG

                                                   [-1]
                                                   1.9e-06
                                                   AACACACACACACACACACAC
                                                   ++  + +++++++++++++++
751  TGAGGGCCCTCCTCGCCAGTTGCGGCGGTGTACCCCTGGAAGCTCCAAACCCTGCACACACACACACGCGACCAG


Cre06.g267450.v5.5
  PromoterCoords:2345162 - 2346661 Strand:+ GeneCoords:2346662 - 2351123 
  Trimmed if gene in upstream region
  LENGTH = 921  COMBINED P-VALUE = 3.99e-10  E-VALUE =    7e-06
  DIAGRAM: 798-[+1]-3-[+1]-17-[+1]-40

                                                     [+1]                    [+1
                                                     4.0e-13                 2.2
                                                     GTGTGTGTGTGTGTGTGTGTT   GTG
                                                     +++++++++++++++++++++   +++
751  TGTGTGCTTGCTGCCGGTCCCAACGGCTGAGAGCTAGATGCGATGAAGGTGTGTGTGTGTGTGTGTGTGTGTGTG

     ]                                  [+1]
     e-13                               8.0e-07
     TGTGTGTGTGTGTGTGTT                 GTGTGTGTGTGTGTGTGTGTT
     ++++++++++++++++++                  +++++++++++++++ + ++
826  TGTGTGTGTGTGTGTGTTGAAAAGAAAACAACAAAATGTGTGTGTGTGTGTATCTTACGGTATCCCCACAAGTCC


Cre06.g250276.v5.5
  PromoterCoords:156506 - 158005 Strand:+ GeneCoords:158006 - 161057 Trimmed if 
  gene in upstream region
  LENGTH = 960  COMBINED P-VALUE = 4.17e-10  E-VALUE =  7.3e-06
  DIAGRAM: 338-[-1]-15-[-1]-1-[-1]-1-[-1]-521

                                           [-1]                                [
                                           4.0e-13                             2
                                           AACACACACACACACACACAC               A
                                           +++++++++++++++++++++               +
301  CGTGCCATCCGTGGCGAGCACACACACGCACACACACGCACACACACACACACACACACACACACACACACACAA

     -1]                  [-1]                  [-1]
     .2e-13               4.0e-13               1.1e-09
     ACACACACACACACACACAC AACACACACACACACACACAC AACACACACACACACACACAC
     ++++++++++++++++++++ +++++++++++++++++++++ ++++++++++++++++++++
376  ACACACACACACACACACACACACACACACACACACACACACACACACACACACACACACACATCCCTGCACGCT


Cre06.g250250.v5.5
  PromoterCoords:157046 - 158545 Strand:- GeneCoords:153327 - 157045 Trimmed if 
  gene in upstream region
  LENGTH = 960  COMBINED P-VALUE = 4.17e-10  E-VALUE =  7.3e-06
  DIAGRAM: 523-[+1]-21-[+1]-1-[+1]-1-[+1]-3-[+1]-306

                                                                              [+
                                                                              4.
                                                                              GT
                                                                              ++
451  TCGGGGAGCGGGTGGCTGGGGATGATGTCGCCGGCGCCCTCCGCCACCGGTACTGCCGTCAGCGTGCAGGGATGT

     1]                                      [+1]                  [+1]
     0e-13                                   2.2e-13               4.0e-13
     GTGTGTGTGTGTGTGTGTT                     GTGTGTGTGTGTGTGTGTGTT GTGTGTGTGTGTG
     +++++++++++++++++++                     +++++++++++++++++++++ +++++++++++++
526  GTGTGTGTGTGTGTGTGTGTGTGTGTGTGTGTGTGTGTGTGTGTGTGTGTGTGTGTGTGTTTGTGTGTGTGTGTG

              [+1]                    [+1]
              2.7e-12                 9.6e-05
     TGTGTGTT GTGTGTGTGTGTGTGTGTGTT   GTGTGTGTGTGTGTGTGTGTT
     ++++++++ +++++++++++++++++++++   +++++++++   ++ +  + +
601  TGTGTGTGTGTGTGTGTGTGTGCGTGTGTGTGCGTGTGTGTGCTCGCCACGGATGGCACGAAGCCGGCCGTGGCG


Cre09.g399400.v5.5
  PromoterCoords:1269210 - 1270709 Strand:- GeneCoords:1258513 - 1269209 
  Trimmed if gene in upstream region
  LENGTH = 538  COMBINED P-VALUE = 4.18e-10  E-VALUE =  7.3e-06
  DIAGRAM: 10-[-1]-1-[-1]-485

               [-1]                  [-1]
               4.0e-13               4.0e-13
               AACACACACACACACACACAC AACACACACACACACACACAC
               +++++++++++++++++++++ +++++++++++++++++++++
1    CTTGGTGCTACACACACACACACACACACACACACACACACACACACACACACACACACAAGGCTTGCTTTCGAG


Cre07.g339950.v5.5
  PromoterCoords:4009946 - 4011445 Strand:+ GeneCoords:4011446 - 4014307 
  Trimmed if gene in upstream region
  LENGTH = 980  COMBINED P-VALUE = 4.26e-10  E-VALUE =  7.5e-06
  DIAGRAM: 431-[+1]-1-[+1]-506

                                                             [+1]
                                                             4.0e-13
                                                             GTGTGTGTGTGTGTGTGTG
                                                             +++++++++++++++++++
376  CGTGTAGGTCCGGCCGCCGCGTGGCCACATCGTCCAGCACGCCACATCGTCCAGCAGTGTGTGTGTGTGTGTGTG

        [+1]
        2.2e-13
     TT GTGTGTGTGTGTGTGTGTGTT
     ++ +++++++++++++++++++++
451  TGTGTGTGTGTGTGTGTGTGTGTTTACAAGGCGGTGCGCACGTTGATGCGTGCAATCCTCTCCTTGCAAAGCCAC


Cre07.g339926.v5.5
  PromoterCoords:4010466 - 4011965 Strand:- GeneCoords:4009540 - 4010465 
  Trimmed if gene in upstream region
  LENGTH = 980  COMBINED P-VALUE = 4.26e-10  E-VALUE =  7.5e-06
  DIAGRAM: 506-[-1]-1-[-1]-431

                                                             [-1]
                                                             2.2e-13
                                                             AACACACACACACACACAC
                                                             +++++++++++++++++++
451  GGCCAGTGGCTTTGCAAGGAGAGGATTGCACGCATCAACGTGCGCACCGCCTTGTAAACACACACACACACACAC

        [-1]
        4.0e-13
     AC AACACACACACACACACACAC
     ++ +++++++++++++++++++++
526  ACACACACACACACACACACACACTGCTGGACGATGTGGCGTGCTGGACGATGTGGCCACGCGGCGGCCGGACCT


Cre07.g333900.v5.5
  PromoterCoords:3218474 - 3219973 Strand:- GeneCoords:3217064 - 3218473 
  Trimmed if gene in upstream region
  LENGTH = 580  COMBINED P-VALUE = 4.52e-10  E-VALUE =  7.9e-06
  DIAGRAM: 531-[-1]-28

           [-1]
           4.0e-13
           AACACACACACACACACACAC
           +++++++++++++++++++++
526  CCATCGCACACACACACACACACACACATCGTGCCGGACCATTTGCGCATGCATC


Cre07.g333950.v5.5
  PromoterCoords:3217554 - 3219053 Strand:+ GeneCoords:3219054 - 3224787 
  Trimmed if gene in upstream region
  LENGTH = 580  COMBINED P-VALUE = 4.52e-10  E-VALUE =  7.9e-06
  DIAGRAM: 28-[+1]-531

                                 [+1]
                                 4.0e-13
                                 GTGTGTGTGTGTGTGTGTGTT
                                 +++++++++++++++++++++
1    GATGCATGCGCAAATGGTCCGGCACGATGTGTGTGTGTGTGTGTGTGTGCGATGGTGACCCGCCCCCGGACCTTC


Cre09.g387200.v5.5
  PromoterCoords:3065786 - 3067285 Strand:- GeneCoords:3057490 - 3065785 
  Trimmed if gene in upstream region
  LENGTH = 1044  COMBINED P-VALUE = 4.54e-10  E-VALUE =    8e-06
  DIAGRAM: 193-[+1]-7-[+1]-15-[+1]-1-[+1]-1-[+1]-21-[+1]-[+1]-13-[+1]-108-[-1]-358-[+1]-117

                                                [+1]                        [+1]
                                                2.8e-05                     3.3e
                                                GTGTGTGTGTGTGTGTGTGTT       GTGT
                                                 ++++ +++ +++++++ +++       ++++
151  GTTGGAAAGATCACCGCCGTGACTTCAGCCTGGGTGTACGCGTTTGTGCGTGCGTGCATGCGTGCATGCGTGTGT

                                     [+1]                  [+1]
     -06                             4.0e-13               4.0e-13
     GTGTGTGTGTGTGTGTT               GTGTGTGTGTGTGTGTGTGTT GTGTGTGTGTGTGTGTGTGTT
       +++ +++++++ +++               +++++++++++++++++++++ +++++++++++++++++++++
226  ACGTGCGTGCGTGCGTGCGTGCGCGCGCGCGCGTGTGTGTGTGTGTGTGTGTGTGTGTGTGTGTGTGTGTGTGTG

      [+1]                                      [+1]                 [+1]
      4.0e-13                                   2.2e-13              9.0e-09
      GTGTGTGTGTGTGTGTGTGTT                     GTGTGTGTGTGTGTGTGTGTTGTGTGTGTGTG
      +++++++++++++++++++++                     +++++++++++++++++++++++++++  +++
301  TGTGTGTGTGTGTGTGTGTGTGTGTGTGTGTGTGTGTGTGTGTGTGTGTGTGTGTGTGTGTGTTGTGTGTCAGTG

                            [+1]
                            2.0e-07
     TGTGTGTGTT             GTGTGTGTGTGTGTGTGTGTT
     +++ ++++++             ++++++++  +++++++++
376  TGTCAGTGTGTGTACAGTCATATGTGTGTGTCAGTGTGTGTGCCCGGCTGTGTCGCCACGATTCAAACGCAGGTG

       [-1]
       1.5e-05
       AACACACACACACACACACAC
       +++ +++ +++ ++++++ ++
526  CCCACCCACCCACCCACACATACCAACCCGGGATAATGGGACGGCCGAGTCGGCACCTCAAGATTGCCGAAGCGG

           [+1]
           6.8e-05
           GTGTGTGTGTGTGTGTGTGTT
           + + +++ + +++ +++++ +
901  AGTGAAGGGAGTGAGCGTGGGAGTGAGGGAAACTCATCGCCGGACGGGTGGTACTGCCATGGTAGCGCACGCGAA


Cre09.g399908.v5.5
  PromoterCoords:1182046 - 1183545 Strand:- GeneCoords:1176269 - 1182045 
  Trimmed if gene in upstream region
  LENGTH = 1066  COMBINED P-VALUE = 4.64e-10  E-VALUE =  8.1e-06
  DIAGRAM: 57-[+1]-1-[+1]-1-[+1]-5-[+1]-3-[+1]-234-[+1]-639

                                                              [+1]
                                                              4.0e-13
                                                              GTGTGTGTGTGTGTGTGT
                                                              ++++++++++++++++++
1    AAGCATGCGGGGGAGCCCTGAGGGAAGCCCTGAGGCCCTGAGGGTTCGCGCGCGCGCGTGTGTGTGTGTGTGTGT

         [+1]                  [+1]                      [+1]
         4.0e-13               4.0e-13                   2.2e-13
     GTT GTGTGTGTGTGTGTGTGTGTT GTGTGTGTGTGTGTGTGTGTT     GTGTGTGTGTGTGTGTGTGTT
     +++ +++++++++++++++++++++ +++++++++++++++++++++     +++++++++++++++++++++
76   GTGTGTGTGTGTGTGTGTGTGTGTGTGTGTGTGTGTGTGTGTGTGTGTGTGTGTGTGTGTGTGTGTGTGTGTTTG

      [+1]
      1.1e-07
      GTGTGTGTGTGTGTGTGTGTT
      ++ +++++++++ ++++ +++
151  TGTTTGTGTGTGTTTGTGCGTGACCGCTGTTTGCTAGGGCTGCTGCACATTGCTGACTGGAGTGTTTATATGCTC

                                    [+1]
                                    8.7e-05
                                    GTGTGTGTGTGTGTGTGTGTT
                                    ++++   + +++++++ ++
376  ATACGATCCAACTCATCCAAGGGCAACGCACGTGTAGCTCTGTGCGACTGCCGTATGCCGCCGCCAGGGCGATCA


Cre09.g399909.v5.5
  PromoterCoords:1181612 - 1183111 Strand:+ GeneCoords:1183112 - 1183983 
  Trimmed if gene in upstream region
  LENGTH = 1066  COMBINED P-VALUE = 4.64e-10  E-VALUE =  8.1e-06
  DIAGRAM: 639-[-1]-258-[-1]-1-[-1]-1-[-1]-1-[-1]-61

                                            [-1]
                                            8.7e-05
                                            AACACACACACACACACACAC
                                              ++ +++++++ +   ++++
601  TCCCAGGTGTGCCCCCTGATCGCCCTGGCGGCGGCATACGGCAGTCGCACAGAGCTACACGTGCGTTGCCCTTGG

                       [-1]                  [-1]                  [-1]
                       2.2e-13               4.0e-13               4.0e-13
                       AACACACACACACACACACAC AACACACACACACACACACAC AACACACACACAC
                       +++++++++++++++++++++ +++++++++++++++++++++ +++++++++++++
901  CAAACACACACAAACACAAACACACACACACACACACACACACACACACACACACACACACACACACACACACAC

              [-1]
              4.0e-13
     ACACACAC AACACACACACACACACACAC
     ++++++++ +++++++++++++++++++++
976  ACACACACACACACACACACACACACACACACACGCGCGCGCGCGAACCCTCAGGGCCTCAGGGCTTCCCTCAGG


Cre12.g555803.v5.5
  PromoterCoords:9683818 - 9685317 Strand:- GeneCoords:9677464 - 9683817 
  Trimmed if gene in upstream region
  LENGTH = 1066  COMBINED P-VALUE = 4.64e-10  E-VALUE =  8.1e-06
  DIAGRAM: 272-[-1]-1-[-1]-1-[-1]-729

                                                    [-1]                  [-1]
                                                    2.2e-13               4.0e-1
                                                    AACACACACACACACACACAC AACACA
                                                    +++++++++++++++++++++ ++++++
226  GTGCTCGATGCATGCAGATAAGAGCCCGAGCTTCCCTGCAACACGACAACACACACACACACACACACACACACA

                     [-1]
     3               4.0e-13
     CACACACACACACAC AACACACACACACACACACAC
     +++++++++++++++ +++++++++++++++++++++
301  CACACACACACACACACACACACACACACACACACACATTTGCCCCGCAACCAATTCGAGATTTCTAGCAGCATT


Cre04.g223050.v5.5
  PromoterCoords:2661033 - 2662532 Strand:- GeneCoords:2656608 - 2661032 
  Trimmed if gene in upstream region
  LENGTH = 1092  COMBINED P-VALUE = 4.75e-10  E-VALUE =  8.3e-06
  DIAGRAM: 118-[-1]-1-[-1]-21-[-1]-1-[-1]-1-[-1]-845

                                                [-1]                  [-1]
                                                2.2e-13               4.0e-13
                                                AACACACACACACACACACAC AACACACACA
                                                +++++++++++++++++++++ ++++++++++
76   CCGTCTGAGGCCGCAAGTGTCTACCTCATCGCCAGGGGATAGCAACACACACACACACACACACACACACACACA

                                     [-1]                  [-1]
                                     4.0e-13               4.0e-13
     CACACACACAC                     AACACACACACACACACACAC AACACACACACACACACACAC
     +++++++++++                     +++++++++++++++++++++ +++++++++++++++++++++
151  CACACACACACACACACACACACACACACATACACACACACACACACACACACACACACACACACACACACACAC

      [-1]
      2.2e-05
      AACACACACACACACACACAC
      +++++++++++++    ++ +
226  ACACACACACACACCGCAACGCCACACACTGTGTGTCCCGAGCTTTGGGCCGTGGATTGCCGCGACGCCTGGCAC


Cre09.g390467.v5.5
  PromoterCoords:3652223 - 3653722 Strand:- GeneCoords:3647778 - 3652222 
  Trimmed if gene in upstream region
  LENGTH = 615  COMBINED P-VALUE = 4.80e-10  E-VALUE =  8.4e-06
  DIAGRAM: 36-[-1]-1-[-1]-1-[-1]-1-[-1]-1-[-1]-1-[-1]-1-[-1]-426

                                         [-1]                  [-1]
                                         4.0e-13               4.0e-13
                                         AACACACACACACACACACAC AACACACACACACACAC
                                         +++++++++++++++++++++ +++++++++++++++++
1    CACGTGATCTGGCAGAATAACCGTGGAAACCGTAGTCACACACACACACACACACACACACACACACACACACAC

          [-1]                  [-1]                  [-1]                  [-1]
          4.0e-13               4.0e-13               4.0e-13               4.0e
     ACAC AACACACACACACACACACAC AACACACACACACACACACAC AACACACACACACACACACAC AACA
     ++++ +++++++++++++++++++++ +++++++++++++++++++++ +++++++++++++++++++++ ++++
76   ACACACACACACACACACACACACACACACACACACACACACACACACACACACACACACACACACACACACACA

                       [-1]
     -13               4.0e-13
     CACACACACACACACAC AACACACACACACACACACAC
     +++++++++++++++++ +++++++++++++++++++++
151  CACACACACACACACACACACACACACACACACACACACACACCTCCTTCGTTGACATTGACGCTCATGTCGTGT


Cre02.g111014.v5.5
  PromoterCoords:5818548 - 5820047 Strand:+ GeneCoords:5820048 - 5827789 
  Trimmed if gene in upstream region
  LENGTH = 618  COMBINED P-VALUE = 4.83e-10  E-VALUE =  8.5e-06
  DIAGRAM: 465-[+1]-132

                    [+1]
                    4.0e-13
                    GTGTGTGTGTGTGTGTGTGTT
                    +++++++++++++++++++++
451  CACCCATGTATGTCTGTGTGTGTGTGTGTGTGTGTGGGGGGGGGGGGGCGTGTGTGTGCGGGCATGCAGAACCCC


Cre06.g250567.v5.5
  PromoterCoords:227295 - 228794 Strand:- GeneCoords:225180 - 227294 Trimmed if 
  gene in upstream region
  LENGTH = 1124  COMBINED P-VALUE = 4.89e-10  E-VALUE =  8.6e-06
  DIAGRAM: 19-[-1]-1-[-1]-1-[-1]-1040

                        [-1]                  [-1]                  [-1]
                        2.2e-13               4.0e-13               4.3e-08
                        AACACACACACACACACACAC AACACACACACACACACACAC AACACACACACA
                        +++++++++++++++++++++ +++++++++++++++++++++ ++++++++++++
1    ATACACAGACACACACACAAACACACACACACACACACACACACACACACACACACACACACACACACACACACA

     
     
     CACACACAC
     ++ + ++++
76   CATAGACACAAATTATGATCATACGTCGATTGTAACTTGTGTGTTTACGAGGTCATGCACATACCTTTGTGTGCC


Cre14.g610450.v5.5
  PromoterCoords:372732 - 374231 Strand:+ GeneCoords:374232 - 379348 Trimmed if 
  gene in upstream region
  LENGTH = 1143  COMBINED P-VALUE = 4.98e-10  E-VALUE =  8.7e-06
  DIAGRAM: 86-[+1]-163-[+1]-1-[+1]-17-[+1]-7-[+1]-13-[+1]-54-[+1]-11-[+1]-15-[+1]-1-[+1]-1-[+1]-19-[+1]-503

                [+1]
                6.2e-05
                GTGTGTGTGTGTGTGTGTGTT
                ++  ++     ++++++++++
76   GGGAAACACGGGTAGGTCACGATGTGTGTGTGTCTTAAACAAAGAACAAACGGAACAATTCCGCCATACACGCGC

                                                  [+1]                  [+1]
                                                  4.0e-13               4.0e-13
                                                  GTGTGTGTGTGTGTGTGTGTT GTGTGTGT
                                                  +++++++++++++++++++++ ++++++++
226  GTATACTCACCCGCATATGTTGCCTGGAACCCCCTACCTGTGCCTGTGTGTGTGTGTGTGTGTGTGTGTGTGTGT

                                   [+1]                        [+1]
                                   2.7e-12                     4.0e-13
     GTGTGTGTGTGTT                 GTGTGTGTGTGTGTGTGTGTT       GTGTGTGTGTGTGTGTG
     +++++++++++++                 +++++++++++++++++++++       +++++++++++++++++
301  GTGTGTGTGTGTGTGTGTGTGCGCGCGCGTGTGTGTGTGTGTGCGTGTGTGCGTGTGCGTGTGTGTGTGTGTGTG

                      [+1]
                      2.2e-13
     TGTT             GTGTGTGTGTGTGTGTGTGTT
     ++++             +++++++++++++++++++++
376  TGTGTGTGCGCGTGTGTGTGTGTGTGTGTGTGTGTGTTGAAAAGAAAACAACAAAACGAAGTGTGTGTGTGTGCG

                      [+1]                            [+1]
                      1.5e-12                         1.5e-12
                      GTGTGTGTGTGTGTGTGTGTT           GTGTGTGTGTGTGTGTGTGTT
                      +++++++++++++++++++++           +++++++++++++++++++++
451  CGTGTGTGTGTGTGTGCGTGTGTGTGTGTGTATGTGTGTGTGTGTGTATGTGTGTGTGTGTGTATGTGTGTGTGT

               [+1]                  [+1]                  [+1]
               2.2e-13               4.0e-13               4.0e-13
               GTGTGTGTGTGTGTGTGTGTT GTGTGTGTGTGTGTGTGTGTT GTGTGTGTGTGTGTGTGTGTT
               +++++++++++++++++++++ +++++++++++++++++++++ +++++++++++++++++++++
526  GTGTGTGTGCGTGTGTGTGTGTGTGTGTGTTTGTGTGTGTGTGTGTGTGTGTGTGTGTGTGTGTGTGTGTGTGTG

                        [+1]
                        4.0e-13
                        GTGTGTGTGTGTGTGTGTGTT
                        +++++++++++++++++++++
601  TGTGTATGTGCGTGTGTGCGTGTGTGTGTGTGTGTGTGTGTGCATGAGGCAGCCGAGGCTTAGGGCCATGTATCC


Cre05.g238364.v5.5
  PromoterCoords:2988695 - 2990194 Strand:+ GeneCoords:2990195 - 2992836 
  Trimmed if gene in upstream region
  LENGTH = 1158  COMBINED P-VALUE = 5.05e-10  E-VALUE =  8.9e-06
  DIAGRAM: [-1]-1-[-1]-35-[-1]-1-[-1]-1-[-1]-1015

     [-1]                  [-1]
     4.0e-13               3.5e-09
     AACACACACACACACACACAC AACACACACACACACACACAC
     +++++++++++++++++++++ +++++++++++++++++++
1    CACACACACACACACACACACACACACACACACACACACACCGCCGTCTGGGCGGGCTTCGTTTTGTTGTTTTTA

        [-1]                  [-1]                  [-1]
        2.2e-13               4.0e-13               4.0e-13
        AACACACACACACACACACAC AACACACACACACACACACAC AACACACACACACACACACAC
        +++++++++++++++++++++ +++++++++++++++++++++ +++++++++++++++++++++
76   TTTAACACACACACACACACACACGCACACACACACACACACACACACACACACACACACACACACACTCCTGAT


Cre17.g735400.v5.5
  PromoterCoords:5152910 - 5154409 Strand:+ GeneCoords:5154410 - 5158988 
  Trimmed if gene in upstream region
  LENGTH = 1164  COMBINED P-VALUE = 5.07e-10  E-VALUE =  8.9e-06
  DIAGRAM: 600-[-1]-1-[-1]-1-[-1]-1-[-1]-1-[-1]-1-[-1]-13-[-1]-399

     [-1]                  [-1]                  [-1]                  [-1]
     2.2e-13               4.0e-13               4.0e-13               4.0e-13
     AACACACACACACACACACAC AACACACACACACACACACAC AACACACACACACACACACAC AACACACAC
     +++++++++++++++++++++ +++++++++++++++++++++ +++++++++++++++++++++ +++++++++
601  AACACACACACACACACACACACACACACACACACACACACACACACACACACACACACACACACACACACACAC

                  [-1]                  [-1]                              [-1]
                  4.0e-13               4.0e-13                           2.9e-0
     ACACACACACAC AACACACACACACACACACAC AACACACACACACACACACAC             AACACA
     ++++++++++++ +++++++++++++++++++++ +++++++++++++++++++++             +++ ++
676  ACACACACACACACACACACACACACACACACACACACACACACACACACACACACACACACTTCGCCCCACGCA

     
     6
     CACACACACACACAC
     ++++++++++  ++
751  CGCACACACATGCATACAGCACCACCGAGGCACCGACCCGGCCCACGACCACCACCCTGTCCTCCGAGGTGAAGG


Cre17.g735375.v5.5
  PromoterCoords:5153246 - 5154745 Strand:- GeneCoords:5148430 - 5153245 
  Trimmed if gene in upstream region
  LENGTH = 1164  COMBINED P-VALUE = 5.07e-10  E-VALUE =  8.9e-06
  DIAGRAM: 399-[+1]-7-[+1]-1-[+1]-1-[+1]-1-[+1]-1-[+1]-7-[+1]-600

                             [+1]                        [+1]                  [
                             2.9e-06                     4.0e-13               4
                             GTGTGTGTGTGTGTGTGTGTT       GTGTGTGTGTGTGTGTGTGTT G
                              ++  ++++++++++++ +++       +++++++++++++++++++++ +
376  GGGTCGGTGCCTCGGTGGTGCTGTATGCATGTGTGTGCGTGCGTGGGGCGAAGTGTGTGTGTGTGTGTGTGTGTG

     +1]                  [+1]                  [+1]                  [+1]
     .0e-13               4.0e-13               4.0e-13               4.0e-13
     TGTGTGTGTGTGTGTGTGTT GTGTGTGTGTGTGTGTGTGTT GTGTGTGTGTGTGTGTGTGTT GTGTGTGTGT
     ++++++++++++++++++++ +++++++++++++++++++++ +++++++++++++++++++++ ++++++++++
451  TGTGTGTGTGTGTGTGTGTGTGTGTGTGTGTGTGTGTGTGTGTGTGTGTGTGTGTGTGTGTGTGTGTGTGTGTGT

                       [+1]
                       2.2e-13
     GTGTGTGTGTT       GTGTGTGTGTGTGTGTGTGTT
     +++++++++++       +++++++++++++++++++++
526  GTGTGTGTGTGTGTGTGTGTGTGTGTGTGTGTGTGTGTTGTTGTGTGTGCTGGTTACAAGGTGGTGAGCACGACG


Cre12.g551503.v5.5
  PromoterCoords:8112556 - 8114055 Strand:+ GeneCoords:8114056 - 8119527 
  Trimmed if gene in upstream region
  LENGTH = 1185  COMBINED P-VALUE = 5.16e-10  E-VALUE =  9.1e-06
  DIAGRAM: 495-[+1]-156-[+1]-3-[+1]-29-[+1]-1-[+1]-17-[+1]-358

                                                  [+1]
                                                  7.8e-05
                                                  GTGTGTGTGTGTGTGTGTGTT
                                                   ++  +  +++++++ + +++
451  GTAGTCGCTGGACTGCTTGGTTGCTGGGTCAGAATGCGCGGCCGCTTGGATCAGTGTGCGGGCGTGGCGGTCGGG

                                                                             [+1
                                                                             2.3
                                                                             GTG
                                                                             +++
601  TGTGTGTGCCTGTGGTGGTTTCCCGTTCTCGAGGTGGTTTGGGCTTGGGTGCAGTGTTCCTCCTTTCTATGTGTG

     ]                    [+1]                                              [+1]
     e-09                 2.4e-05                                           4.0e
     TGTGTGTGTGTGTGTGTT   GTGTGTGTGTGTGTGTGTGTT                             GTGT
     ++++++++++++++ +++   + +++ +++ +++++++ +++                             ++++
676  TGTGTGTGTGCGTGCGTGCGTGCGTGCGTGCGTGCGTGCGTGCGTGCGTGCGTGCGTGCGTGCGTGCGTGCGTGT

                       [+1]                                  [+1]
     -13               4.0e-13                               2.2e-13
     GTGTGTGTGTGTGTGTT GTGTGTGTGTGTGTGTGTGTT                 GTGTGTGTGTGTGTGTGTG
     +++++++++++++++++ +++++++++++++++++++++                 +++++++++++++++++++
751  GTGTGTGTGTGTGTGTGTGTGTGTGTGTGTGTGTGTGTGTGTGTGTGTGTGTGTGTGTGTGTGTGTGTGTGTGTG

     
     
     TT
     ++
826  TTTGTGTGTGTTAAAGAGCGCTGCCGCCTTGTCTTTGCAAGCAAGCAGTCCCTGGGTCCGAAAGACAGGCCTTCG


Cre03.g162333.v5.5
  PromoterCoords:2811341 - 2812840 Strand:+ GeneCoords:2812841 - 2823539 
  Trimmed if gene in upstream region
  LENGTH = 660  COMBINED P-VALUE = 5.17e-10  E-VALUE =  9.1e-06
  DIAGRAM: 181-[+1]-5-[+1]-432

                                    [+1]                      [+1]
                                    4.0e-13                   9.1e-12
                                    GTGTGTGTGTGTGTGTGTGTT     GTGTGTGTGTGTGTGTGT
                                    +++++++++++++++++++++     ++++++++ +++++++++
151  GCACTGCTGCTGCCCCACCCTGTGTGTACATGTGTGTGTGTGTGTGTGTGTGTGTGTGTGTGTGTCTGTGTGTGT

     
     
     GTT
     +++
226  GTGGCTGTGTACCCGCCACCTCCTGTCCGGCCTTCTCTCTTTGGTTGCATCCCGAGGCTGGCAATGCGGGCACAC


Cre03.g162300.v5.5
  PromoterCoords:2812181 - 2813680 Strand:- GeneCoords:2807125 - 2812180 
  Trimmed if gene in upstream region
  LENGTH = 660  COMBINED P-VALUE = 5.17e-10  E-VALUE =  9.1e-06
  DIAGRAM: 446-[-1]-1-[-1]-171

                                                                            [-1]
                                                                            4.0e
                                                                            AACA
                                                                            ++++
376  CAGCCTCGGGATGCAACCAAAGAGAGAAGGCCGGACAGGAGGTGGCGGGTACACAGCCACACACACACAGACACA

                       [-1]
     -13               9.9e-07
     CACACACACACACACAC AACACACACACACACACACAC
     +++++++++++++++++ ++++++++++++   ++++++
451  CACACACACACACACACACACACACACACATGTACACACAGGGTGGGGCAGCAGCAGTGCCGATCGGCAGACCGG


Cre01.g008402.v5.5
  PromoterCoords:1596846 - 1598345 Strand:+ GeneCoords:1598346 - 1606788 
  Trimmed if gene in upstream region
  LENGTH = 1248  COMBINED P-VALUE = 5.44e-10  E-VALUE =  9.6e-06
  DIAGRAM: 69-[+1]-1-[+1]-1-[+1]-7-[+1]-19-[+1]-3-[+1]-31-[+1]-970

                                                                          [+1]
                                                                          4.0e-1
                                                                          GTGTGT
                                                                          ++++++
1    GATGGGCCCAGACGCTGTTCGCCTGCCTACACGTGCGCTGCGCCTCTGCTTCACGAGTGTGGCGTTGTGGTGTGT

                     [+1]                  [+1]                        [+1]
     3               4.0e-13               4.0e-13                     2.2e-13
     GTGTGTGTGTGTGTT GTGTGTGTGTGTGTGTGTGTT GTGTGTGTGTGTGTGTGTGTT       GTGTGTGTG
     +++++++++++++++ +++++++++++++++++++++ +++++++++++++++++++++       +++++++++
76   GTGTGTGTGTGTGTGTGTGTGTGTGTGTGTGTGTGTGTGTGTGTGTGTGTGTGTGTGTGTGTGTGTGTGTGTGTG

                                    [+1]                    [+1]
                                    4.0e-13                 1.2e-07
     TGTGTGTGTGTT                   GTGTGTGTGTGTGTGTGTGTT   GTGTGTGTGTGTGTGTGTGT
     ++++++++++++                   +++++++++++++++++++++   +++++ +++++ +++++ ++
151  TGTGTGTGTGTTTGTGTGTGTGTGTGTGTTTGTGTGTGTGTGTGTGTGTGTGTGCGTGTGCGTGTGCGTGTGCGT

                                     [+1]
                                     2.2e-13
     T                               GTGTGTGTGTGTGTGTGTGTT
     +                               +++++++++++++++++++++
226  GTGCGTGTGCGTGTGCGTGTGCGTGTGTGTGTGTGTGTGTGTGTGTGTGTGTTACTATCGCCTGCAGGTTGGCCA


Cre09.g410800.v5.5
  PromoterCoords:6990590 - 6992089 Strand:- GeneCoords:6986662 - 6990589 
  Trimmed if gene in upstream region
  LENGTH = 697  COMBINED P-VALUE = 5.47e-10  E-VALUE =  9.6e-06
  DIAGRAM: 162-[-1]-1-[-1]-1-[-1]-1-[-1]-448

                 [-1]                  [-1]                  [-1]
                 4.0e-13               4.0e-13               4.0e-13
                 AACACACACACACACACACAC AACACACACACACACACACAC AACACACACACACACACAC
                 +++++++++++++++++++++ +++++++++++++++++++++ +++++++++++++++++++
151  CACGCACGCACGCACACACACACACACACACACACACACACACACACACACACACACACACACACACACACACAC

        [-1]
        2.9e-09
     AC AACACACACACACACACACAC
     ++ ++++++++++++++++ ++ +
226  ACACACACACACACACACAAACTCCCTCTCCCGCTCTTCATTCGGTACCGCAATTCCGTTGCAACTTGATACTTC


Cre12.g515500.v5.5
  PromoterCoords:3865944 - 3867443 Strand:- GeneCoords:3853570 - 3865943 
  Trimmed if gene in upstream region
  LENGTH = 1284  COMBINED P-VALUE = 5.60e-10  E-VALUE =  9.8e-06
  DIAGRAM: 603-[+1]-79-[+1]-60-[+1]-31-[+1]-1-[+1]-1-[+1]-1-[+1]-1-[+1]-1-[+1]-317

        [+1]
        1.9e-05
        GTGTGTGTGTGTGTGTGTGTT
        + ++    +++++++++++++
601  TGTGCGTTGCGGTGTGTGTGTGTTAAAGAGCACAAGGAAGACGTTGCGCAAAGACAGTGTATGCGATGCAGCAAA

                                 [+1]
                                 2.2e-13
                                 GTGTGTGTGTGTGTGTGTGTT
                                 +++++++++++++++++++++
676  GCGACGGTTTACGGACGTGTGTGTGTGTGTGTGTGTGTGTGTGTGTGTTAAAAAACGAAACGAAAGCCCGCCCAG

                                       [+1]
                                       4.0e-13
                                       GTGTGTGTGTGTGTGTGTGTT
                                       +++++++++++++++++++++
751  TGTATGCGATGCAGCAAAGGGACGGTTTACGGACGTGTGTGTGTGTGTGTGTGTGTGTGCGTGTGTGACTGACTG

                [+1]                  [+1]                  [+1]
                4.0e-13               4.0e-13               4.0e-13
                GTGTGTGTGTGTGTGTGTGTT GTGTGTGTGTGTGTGTGTGTT GTGTGTGTGTGTGTGTGTGT
                +++++++++++++++++++++ +++++++++++++++++++++ ++++++++++++++++++++
826  TGTGTGTGACTGTGTGTGTGTGTGTGTGTGTGTGTGTGTGTGTGTGTGTGTGTGTGTGTGTGTGTGTGTGTGTGT

       [+1]                  [+1]                  [+1]
       4.0e-13               4.0e-13               4.0e-13
     T GTGTGTGTGTGTGTGTGTGTT GTGTGTGTGTGTGTGTGTGTT GTGTGTGTGTGTGTGTGTGTT
     + +++++++++++++++++++++ +++++++++++++++++++++ +++++++++++++++++++++
901  GTGTGTGTGTGTGTGTGTGTGTGTGTGTGTGTGTGTGTGTGTGTGTGTGTGTGTGTGTGTGTGTGTGCGTGTGTG


Cre10.g431900.v5.5
  PromoterCoords:1900177 - 1901676 Strand:+ GeneCoords:1901677 - 1905769 
  Trimmed if gene in upstream region
  LENGTH = 1300  COMBINED P-VALUE = 5.67e-10  E-VALUE =    1e-05
  DIAGRAM: 572-[+1]-1-[+1]-1-[+1]-1-[+1]-1-[+1]-1-[+1]-35-[+1]-2-[+1]-518

                                                    [+1]                  [+1]
                                                    4.0e-13               4.0e-1
                                                    GTGTGTGTGTGTGTGTGTGTT GTGTGT
                                                    +++++++++++++++++++++ ++++++
526  CCTCCTCTAGTATCTTTATCAAGAACCTGGGACAACTTGCGGGACCTGTGTGTGTGTGTGTGTGTGTGTGTGTGT

                     [+1]                  [+1]                  [+1]
     3               4.0e-13               4.0e-13               4.0e-13
     GTGTGTGTGTGTGTT GTGTGTGTGTGTGTGTGTGTT GTGTGTGTGTGTGTGTGTGTT GTGTGTGTGTGTGTG
     +++++++++++++++ +++++++++++++++++++++ +++++++++++++++++++++ +++++++++++++++
601  GTGTGTGTGTGTGTGTGTGTGTGTGTGTGTGTGTGTGTGTGTGTGTGTGTGTGTGTGTGTGTGTGTGTGTGTGTG

            [+1]                                                    [+1]
            4.0e-13                                                 2.2e-13
     TGTGTT GTGTGTGTGTGTGTGTGTGTT                                   GTGTGTGTGTGT
     ++++++ +++++++++++++++++++++                                   ++++++++++++
676  TGTGTGTGTGTGTGTGTGTGTGTGTGTGTGTGTGTGTATGTGTGCATGTGTGTGTGTGTGTGTGTGTGTGTGTGT

                [+1]
                3.5e-06
     GTGTGTGTT  GTGTGTGTGTGTGTGTGTGTT
     +++++++++  ++++++   +++++++ ++++
751  GTGTGTGTTGTGTGTGTAATTGTGTAATTGTGTGTTTTGGGGTGCCGTGTCCGGGTGCCGTGTTTTGGGGGGGGC


Cre10.g431850.v5.5
  PromoterCoords:1900377 - 1901876 Strand:- GeneCoords:1897401 - 1900376 
  Trimmed if gene in upstream region
  LENGTH = 1300  COMBINED P-VALUE = 5.67e-10  E-VALUE =    1e-05
  DIAGRAM: 518-[-1]-2-[-1]-27-[-1]-1-[-1]-1-[-1]-1-[-1]-1-[-1]-1-[-1]-580

                                                                         [-1]
                                                                         3.5e-06
                                                                         AACACAC
                                                                         ++++ ++
451  GCGCTGGGCAAAGAGTGCACGCCTTGCCCCCCCCAAAACACGGCACCCGGACACGGCACCCCAAAACACACAATT

                     [-1]                                            [-1]
                     2.2e-13                                         4.0e-13
     ACACACACACACAC  AACACACACACACACACACAC                           AACACACACAC
     +++++   ++++++  +++++++++++++++++++++                           +++++++++++
526  ACACAATTACACACACAACACACACACACACACACACACACACACACACACACATGCACACATACACACACACAC

                [-1]                  [-1]                  [-1]
                4.0e-13               4.0e-13               4.0e-13
     ACACACACAC AACACACACACACACACACAC AACACACACACACACACACAC AACACACACACACACACACA
     ++++++++++ +++++++++++++++++++++ +++++++++++++++++++++ ++++++++++++++++++++
601  ACACACACACACACACACACACACACACACACACACACACACACACACACACACACACACACACACACACACACA

       [-1]                  [-1]
       4.0e-13               4.0e-13
     C AACACACACACACACACACAC AACACACACACACACACACAC
     + +++++++++++++++++++++ +++++++++++++++++++++
676  CACACACACACACACACACACACACACACACACACACACACACACACACACACAGGTCCCGCAAGTTGTCCCAGG


Cre18.g748647.v5.5
  PromoterCoords:94576 - 96075 Strand:- GeneCoords:92690 - 94575 Trimmed if 
  gene in upstream region
  LENGTH = 750  COMBINED P-VALUE = 5.89e-10  E-VALUE =    1e-05
  DIAGRAM: 66-[-1]-85-[-1]-1-[-1]-1-[-1]-1-[-1]-1-[-1]-76-[-1]-372

                                                                       [-1]
                                                                       4.6e-12
                                                                       AACACACAC
                                                                       +++++++++
1    TGGCACACAACCGTTCCCGCGTAATGAAGGCACGTTCAGCAACGCCCCCCCCCTTACCCCCCCCCCAACACACAC

     
     
     ACACACACACAC
     ++++ +++++++
76   ACACTCACACACATCCGTAAACCGTCGCTTTGCTGCATCGCATACACTGTCTTTGCGCAACGTTCTCCTTGTGCT

                           [-1]                  [-1]                  [-1]
                           4.0e-13               4.0e-13               4.0e-13
                           AACACACACACACACACACAC AACACACACACACACACACAC AACACACAC
                           +++++++++++++++++++++ +++++++++++++++++++++ +++++++++
151  CTTTAACACACACACACACATACACACACACACACACACACACACACACACACACACACACACACACACACACAC

                  [-1]                  [-1]
                  4.0e-13               3.2e-05
     ACACACACACAC AACACACACACACACACACAC AACACACACACACACACACAC
     ++++++++++++ +++++++++++++++++++++ ++++++++++++++   +
226  ACACACACACACACACACACACACACACACACACACACACACACACACAGGTAACTTCAGGTAACATCCGTAAAC

                                                              [-1]
                                                              8.6e-10
                                                              AACACACACACACACACA
                                                              ++++ +++++++++++++
301  CGTCGCTTTGCTGCATCGCATACACTGTCTTTGCGCAACGTTCTCCTTGTGCTCTTTAACAAACACACACACACA

     
     
     CAC
     +++
376  CACACGCACGCACGACTACCGCCATAGGACGCTGCCAGCCTGCGCGCGTCTGGTGACCATCGGTGACTTAGTGCG


Cre18.g748697.v5.5
  PromoterCoords:93826 - 95325 Strand:+ GeneCoords:95326 - 100457 Trimmed if 
  gene in upstream region
  LENGTH = 750  COMBINED P-VALUE = 5.89e-10  E-VALUE =    1e-05
  DIAGRAM: 372-[+1]-84-[+1]-1-[+1]-1-[+1]-1-[+1]-1-[+1]-77-[+1]-66

                                                                             [+1
                                                                             8.6
                                                                             GTG
                                                                             +++
301  CGCACTAAGTCACCGATGGTCACCAGACGCGCGCAGGCTGGCAGCGTCCTATGGCGGTAGTCGTGCGTGCGTGTG

     ]
     e-10
     TGTGTGTGTGTGTGTGTT
     +++++++++++++ ++++
376  TGTGTGTGTGTGTTTGTTAAAGAGCACAAGGAGAACGTTGCGCAAAGACAGTGTATGCGATGCAGCAAAGCGACG

                                [+1]                  [+1]                  [+1]
                                4.0e-13               4.0e-13               4.0e
                                GTGTGTGTGTGTGTGTGTGTT GTGTGTGTGTGTGTGTGTGTT GTGT
                                +++++++++++++++++++++ +++++++++++++++++++++ ++++
451  GTTTACGGATGTTACCTGAAGTTACCTGTGTGTGTGTGTGTGTGTGTGTGTGTGTGTGTGTGTGTGTGTGTGTGT

                       [+1]                  [+1]
     -13               4.0e-13               1.5e-12
     GTGTGTGTGTGTGTGTT GTGTGTGTGTGTGTGTGTGTT GTGTGTGTGTGTGTGTGTGTT
     +++++++++++++++++ +++++++++++++++++++++ +++++++++++++++++++++
526  GTGTGTGTGTGTGTGTGTGTGTGTGTGTGTGTGTGTGTGTGTGTGTGTGTGTGTATGTGTGTGTGTGTGTTAAAG

                                                                    [+1]
                                                                    4.6e-12
                                                                    GTGTGTGTGTGT
                                                                    +++++++ ++++
601  AGCACAAGGAGAACGTTGCGCAAAGACAGTGTATGCGATGCAGCAAAGCGACGGTTTACGGATGTGTGTGAGTGT

     
     
     GTGTGTGTT
     +++++++++
676  GTGTGTGTTGGGGGGGGGGTAAGGGGGGGGGCGTTGCTGAACGTGCCTTCATTACGCGGGAACGGTTGTGTGCCA


Cre02.g095300.v5.5
  PromoterCoords:3752204 - 3753703 Strand:+ GeneCoords:3753704 - 3762814 
  Trimmed if gene in upstream region
  LENGTH = 1356  COMBINED P-VALUE = 5.92e-10  E-VALUE =    1e-05
  DIAGRAM: 137-[+1]-1-[+1]-1176

                                                                   [+1]
                                                                   4.0e-13
                                                                   GTGTGTGTGTGTG
                                                                   +++++++++++++
76   CTCTGCTTGACTTGCGTGACTTGCGTTAAGTCCCGTAGGGTGCAGCTGGTTCCCAACCTCCTGTGTGTGTGTGTG

              [+1]
              2.2e-13
     TGTGTGTT GTGTGTGTGTGTGTGTGTGTT
     ++++++++ +++++++++++++++++++++
151  TGTGTGTGTGTGTGTGTGTGTGTGTGTGTTTGGCTGGTGCTATCGCCTGGCCGGGCCTAGCCGGGCGCCCAGAGC


Cre07.g346150.v5.5
  PromoterCoords:4882926 - 4884425 Strand:- GeneCoords:4875328 - 4882925 
  Trimmed if gene in upstream region
  LENGTH = 760  COMBINED P-VALUE = 5.97e-10  E-VALUE =    1e-05
  DIAGRAM: 6-[+1]-1-[+1]-1-[+1]-5-[+1]-233-[-1]-409

           [+1]                  [+1]                  [+1]
           4.0e-13               4.0e-13               4.0e-13
           GTGTGTGTGTGTGTGTGTGTT GTGTGTGTGTGTGTGTGTGTT GTGTGTGTGTGTGTGTGTGTT
           +++++++++++++++++++++ +++++++++++++++++++++ +++++++++++++++++++++
1    TATTTTGTGTGTGTGTGTGTGTGTGTGTGTGTGTGTGTGTGTGTGTGTGTGTGTGTGTGTGTGTGTGTGTGTGTG

      [+1]
      1.7e-09
      GTGTGTGTGTGTGTGTGTGTT
      ++++++++++++ ++++++++
76   TGTGTGTGTGTGTATATGTGTGTGTGCACGTAGGACACGCGGTGGACCGGCGTGTTCATTCCCGGCTTCGGAAGT

                                   [-1]
                                   7.3e-05
                                   AACACACACACACACACACAC
                                   +++ +++++++   + +++ +
301  GGGGATTGGGGGCAATCCTCAGACAGCAGCCACGCACGCACGGTCGCACGCACGTAGGCACAGACACGTCAGACA


Cre07.g346200.v5.5
  PromoterCoords:4882186 - 4883685 Strand:+ GeneCoords:4883686 - 4885545 
  Trimmed if gene in upstream region
  LENGTH = 760  COMBINED P-VALUE = 5.97e-10  E-VALUE =    1e-05

                                       [+1]
                                       7.3e-05
                                       GTGTGTGTGTGTGTGTGTGTT
                                       + +++ +   +++++++ +++
376  AAACCGAACCTGTCTGACGTGTCTGTGCCTACGTGCGTGCGACCGTGCGTGCGTGGCTGCTGTCTGAGGATTGCC

                                                                              [-
                                                                              4.
                                                                              AA
                                                                              ++
601  CTGCATCCGAACTTCCGAAGCCGGGAATGAACACGCCGGTCCACCGCGTGTCCTACGTGCACACACACATATACA

     1]                  [-1]                  [-1]                  [-1]
     0e-13               4.0e-13               4.0e-13               1.9e-06
     CACACACACACACACACAC AACACACACACACACACACAC AACACACACACACACACACAC AACACACACAC
     +++++++++++++++++++ +++++++++++++++++++++ +++++++++++++++++++++ +++++++++++
676  CACACACACACACACACACACACACACACACACACACACACACACACACACACACACACACACACACACACACAC

     
     
     ACACACACAC
     +++++ +
751  ACACAAAATA


Cre09.g410150.v5.5
  PromoterCoords:6884595 - 6886094 Strand:+ GeneCoords:6886095 - 6891156 
  Trimmed if gene in upstream region
  LENGTH = 768  COMBINED P-VALUE = 6.04e-10  E-VALUE =  1.1e-05
  DIAGRAM: 31-[-1]-1-[-1]-1-[-1]-23-[-1]-25-[-1]-1-[-1]-560

                                    [-1]                  [-1]
                                    4.0e-13               4.0e-13
                                    AACACACACACACACACACAC AACACACACACACACACACAC
                                    +++++++++++++++++++++ +++++++++++++++++++++
1    CGGCCAGGCGATAGACAGTACCAGACACAGACACACACACACACACACACACACACACACACACACACACACACA

     [-1]                                        [-1]
     4.0e-13                                     4.0e-13
     AACACACACACACACACACAC                       AACACACACACACACACACAC
     +++++++++++++++++++++                       +++++++++++++++++++++
76   CACACACACACACACACACACACACACACACACACACACACATACACACACACACACACACACACACACACATAC

                    [-1]                  [-1]
                    4.0e-13               2.0e-05
                    AACACACACACACACACACAC AACACACACACACACACACAC
                    +++++++++++++++++++++ +++++++++++++++++
151  ACACATACACACATACACACACACACACACACACACACACACACGCACACACACCGCAACGCCACACGCGTGAAG


Cre09.g393650.v5.5
  PromoterCoords:2109976 - 2111475 Strand:+ GeneCoords:2111476 - 2121661 
  Trimmed if gene in upstream region
  LENGTH = 793  COMBINED P-VALUE = 6.24e-10  E-VALUE =  1.1e-05
  DIAGRAM: 385-[+1]-1-[+1]-1-[+1]-1-[+1]-1-[+1]-2-[+1]-131-[+1]-124

               [+1]                  [+1]                  [+1]
               4.0e-13               4.0e-13               4.0e-13
               GTGTGTGTGTGTGTGTGTGTT GTGTGTGTGTGTGTGTGTGTT GTGTGTGTGTGTGTGTGTGTT
               +++++++++++++++++++++ +++++++++++++++++++++ +++++++++++++++++++++
376  CTCACACACTGTGTGTGTGTGTGTGTGTGTGTGTGTGTGTGTGTGTGTGTGTGTGTGTGTGTGTGTGTGTGTGTG

      [+1]                  [+1]                   [+1]
      4.0e-13               9.7e-10                1.7e-07
      GTGTGTGTGTGTGTGTGTGTT GTGTGTGTGTGTGTGTGTGTT  GTGTGTGTGTGTGTGTGTGTT
      +++++++++++++++++++++ +++++++++++++++++++ +  +++++++++++ ++ ++++ +
451  TGTGTGTGTGTGTGTGTGTGTGTGTGTGTGTGTGTGTGTGTGCTGTGTGTGTGTGTGAGTCAGTGAGTGAGCGAG

                                                     [+1]
                                                     4.0e-05
                                                     GTGTGTGTGTGTGTGTGTGTT
                                                     +++++ + ++++++++  +++
601  CAGACCCACATGCACCGCCCTGACAAATGGCTTGGGCGTGATGCTGCGGTGTGGGCGTGTGCAACCGTGGCACAG


Cre08.g364000.v5.5
  PromoterCoords:1368010 - 1369509 Strand:- GeneCoords:1352644 - 1368009 
  Trimmed if gene in upstream region
  LENGTH = 1500  COMBINED P-VALUE = 6.56e-10  E-VALUE =  1.2e-05
  DIAGRAM: 167-[+1]-534-[+1]-19-[+1]-1-[+1]-1-[+1]-1-[+1]-7-[+1]-[+1]-1-[+1]-1-[+1]-1-[+1]-1-[+1]-1-[+1]-492

                      [+1]
                      3.7e-06
                      GTGTGTGTGTGTGTGTGTGTT
                      +++  ++++ ++ ++ +++++
151  TGTATGGCTGGGTGTATGTGGATGTGGGTTTGGGTGTGGGTGTAGGCGTAAGGGCCTCGGCCACGGCCGGGGATG

                                                    [+1]
                                                    4.0e-13
                                                    GTGTGTGTGTGTGTGTGTGTT
                                                    +++++++++++++++++++++
676  GCGGGTCTTGGTGCGGGTGTGTTGTTCCCTGAAGTTACCTTGTGTTTGTGTGTGTGTGTGTGTGTGTGTGTGTGT

                 [+1]                  [+1]                  [+1]
                 2.2e-13               4.0e-13               4.0e-13
                 GTGTGTGTGTGTGTGTGTGTT GTGTGTGTGTGTGTGTGTGTT GTGTGTGTGTGTGTGTGTG
                 +++++++++++++++++++++ +++++++++++++++++++++ +++++++++++++++++++
751  GTGTGTGTGTGTGTGTGTGTGTGTGTGTGTGTTTGTGTGTGTGTGTGTGTGTGTGTGTGTGTGTGTGTGTGTGTG

        [+1]                        [+1]                 [+1]                  [
        4.0e-13                     2.2e-13              4.0e-13               4
     TT GTGTGTGTGTGTGTGTGTGTT       GTGTGTGTGTGTGTGTGTGTTGTGTGTGTGTGTGTGTGTGTT G
     ++ +++++++++++++++++++++       ++++++++++++++++++++++++++++++++++++++++++ +
826  TGTGTGTGTGTGTGTGTGTGTGTGTGTGTGTGTGTGTGTGTGTGTGTGTGTTGTGTGTGTGTGTGTGTGTGTGTG

     +1]                  [+1]                  [+1]                  [+1]
     .0e-13               4.0e-13               4.0e-13               4.0e-13
     TGTGTGTGTGTGTGTGTGTT GTGTGTGTGTGTGTGTGTGTT GTGTGTGTGTGTGTGTGTGTT GTGTGTGTGT
     ++++++++++++++++++++ +++++++++++++++++++++ +++++++++++++++++++++ ++++++++++
901  TGTGTGTGTGTGTGTGTGTGTGTGTGTGTGTGTGTGTGTGTGTGTGTGTGTGTGTGTGTGTGTGTGTGTGTGTGT

                 [+1]
                 4.0e-13
     GTGTGTGTGTT GTGTGTGTGTGTGTGTGTGTT
     +++++++++++ +++++++++++++++++++++
976  GTGTGTGTGTGTGTGTGTGTGTGTGTGTGTGTGTGTGGAACGTCAATGGGGGGGGCTGTGCGCGTTCAGGGGTAC


Cre08.g358547.v5.5
  PromoterCoords:214030 - 215529 Strand:- GeneCoords:209797 - 214029 Trimmed if 
  gene in upstream region
  LENGTH = 1500  COMBINED P-VALUE = 6.56e-10  E-VALUE =  1.2e-05
  DIAGRAM: 247-[-1]-621-[-1]-1-[-1]-1-[-1]-1-[-1]-11-[-1]-1-[-1]-5-[-1]-9-[-1]-1-[-1]-19-[-1]-1-[-1]-1-[-1]-1-[-1]-1-[-1]-1-[-1]-1-[-1]-1-[-1]-1-[-1]-21-[-1]-1-[-1]-1-[-1]-9-[-1]-60

                           [-1]
                           2.2e-13
                           AACACACACACACACACACAC
                           +++++++++++++++++++++
226  CAACGTTTTCCTTGTGCTCTTTAACACACACACACACACACACACACACACACACAGTGGGGAGCGGGGGTTTTT

                                                                     [-1]
                                                                     7.8e-11
                                                                     AACACACACAC
                                                                     +++++++++++
826  GTCGCTTTGCTGCATCGCATACACTGTCTTTGCGCAACGTTTTCCTTGTGCTCTTTAACACACACACACATGCAC

                [-1]                  [-1]                  [-1]
                4.0e-13               4.0e-13               4.0e-13
     ACACACACAC AACACACACACACACACACAC AACACACACACACACACACAC AACACACACACACACACACA
     +++++++++  +++++++++++++++++++++ +++++++++++++++++++++ ++++++++++++++++++++
901  ACACACACAGTCACACACACACACACACACACACACACACACACACACACACACACACACACACACACACACACA

                 [-1]                  [-1]                      [-1]
                 4.0e-13               4.0e-13                   1.8e-09
     C           AACACACACACACACACACAC AACACACACACACACACACAC     AACACACACACACAC
     +           +++++++++++++++++++++ +++++++++++++++++++++     ++++++++++++ ++
976  CACACACACAGTCACACACACACACACACACACACACACACACACACACACACACACACACACACACGCACATAC

                    [-1]                  [-1]
                    4.0e-13               1.4e-09
     ACACAC         AACACACACACACACACACAC AACACACACACACACACACAC
     ++++++         +++++++++++++++++++++ +++++++++++++++++ +++
1051 ACACACACACACATGCACACACACACACACACACACACACACACACACACACACGCACATCCACACACACACACA

       [-1]                  [-1]                  [-1]                  [-1]
       4.0e-13               4.0e-13               4.0e-13               4.0e-13
       AACACACACACACACACACAC AACACACACACACACACACAC AACACACACACACACACACAC AACACAC
       +++++++++++++++++++++ +++++++++++++++++++++ +++++++++++++++++++++ +++++++
1126 TGCACACACACACACACACACACACACACACACACACACACACACACACACACACACACACACACACACACACAC

                    [-1]                  [-1]                  [-1]
                    4.0e-13               4.0e-13               4.0e-13
     ACACACACACACAC AACACACACACACACACACAC AACACACACACACACACACAC AACACACACACACACA
     ++++++++++++++ +++++++++++++++++++++ +++++++++++++++++++++ ++++++++++++++++
1201 ACACACACACACACACACACACACACACACACACACACACACACACACACACACACACACACACACACACACACA

           [-1]                  [-1]                                      [-1]
           4.0e-13               4.0e-13                                   4.0e-
     CACAC AACACACACACACACACACAC AACACACACACACACACACAC                     AACAC
     +++++ +++++++++++++++++++++ +++++++++++++++++++++                     +++++
1276 CACACACACACACACACACACACACACACACACACACACACACACACACACATGCACACACACACACATGCACAC

                      [-1]                  [-1]                          [-1]
     13               4.0e-13               4.0e-13                       4.0e-1
     ACACACACACACACAC AACACACACACACACACACAC AACACACACACACACACACAC         AACACA
     ++++++++++++++++ +++++++++++++++++++++ +++++++++++++++++++++         ++++++
1351 ACACACACACACACACACACACACACACACACACACACACACACACACACACACACACACACACACACGCACACA

     
     3
     CACACACACACACAC
     +++++++++++++++
1426 CACACACACACACACACGCCCTGCTATCATGTCGTGTCATGTTAAATGTCACACGCTGCATGATGCCCCGTACAC


Cre07.g321700.v5.5
  PromoterCoords:1273792 - 1275291 Strand:- GeneCoords:1267106 - 1273791 
  Trimmed if gene in upstream region
  LENGTH = 1500  COMBINED P-VALUE = 6.56e-10  E-VALUE =  1.2e-05
  DIAGRAM: 351-[-1]-15-[-1]-30-[-1]-1-[-1]-220-[+1]-778

                                                        [-1]
                                                        1.9e-05
                                                        AACACACACACACACACACAC
                                                        + + + +++++++++++ +++
301  GCTAGCGTCCCACCAAGCCATGTGCTGCCATCTTGCCGCCCCCACCGGCGCAGCGCGTACACACACACGCACTCC

                 [-1]                                               [-1]
                 3.9e-07                                            2.2e-13
                 AACACACACACACACACACAC                              AACACACACACA
                 +  +++++++++++ ++++                                ++++++++++++
376  TTGTGCTTTCCTATAACACACACACATACACTGTCTTTGCGCAATGTTTTCCTTGTGCTCTTTAACACACACACA

               [-1]
               4.0e-13
     CACACACAC AACACACACACACACACACAC
     +++++++++ +++++++++++++++++++++
451  CACACACACACACACACACACACACACACACACACACACACACGTACGCAGGTGCGTTCGTTGTGGGCGCGCTTG

                               [+1]
                               8.0e-05
                               GTGTGTGTGTGTGTGTGTGTT
                               + ++   ++ ++++ ++ +++
676  AGTGGCTTGATGCACGGATGTGGCGTGAGTTGCTGAGTGCCTGGGTGCCTACCTCCTTGGAGGTTATGCTGTGTT


Cre07.g325759.v5.5
  PromoterCoords:2010001 - 2011500 Strand:- GeneCoords:1996086 - 2010000 
  Trimmed if gene in upstream region
  LENGTH = 1500  COMBINED P-VALUE = 6.56e-10  E-VALUE =  1.2e-05
  DIAGRAM: 71-[+1]-77-[+1]-104-[+1]-271-[+1]-41-[+1]-581-[+1]-1-[+1]-1-[+1]-5-[+1]-72-[+1]-14-[-1]-31

                                                                            [+1]
                                                                            2.4e
                                                                            GTGT
                                                                             ++
1    CGGCGCCGGGGTCGGCTCTGGTGCTGGGGGCTCTGCCGGGCGACTGGCGGGCGCTGCAGCTGCGGCACGGGCTGC

     
     -05
     GTGTGTGTGTGTGTGTT
     +    + ++++++ +++
76   GGCACTTTGTGTGCGTGCCGCTGTGCAGCGGCGAGGTGGTGGTGGGCGTGCTGACGCTGGCGGCCAGGGAGGGTG

                        [+1]
                        1.9e-05
                        GTGTGTGTGTGTGTGTGTGTT
                         + ++++++ + +++++++++
151  AGAGGGCACACGTGTGGGGTTTTGTGTGGGGGCGTGTGTGGTTCTGTGTGGGGCGTGTGAGGTGCGGTGTGCTTG

                                                                          [+1]
                                                                          1.1e-0
                                                                          GTGTGT
                                                                          + ++++
226  CGCGTGGGCCAGGGCGAAGCGTTGAGTGATGTGCATCTGCGTCCCTCCCTGGTGTCCATCCGAATAACCGGGTGT

     
     5
     GTGTGTGTGTGTGTT
     +++++   +++++++
301  GTGTGACAGTGTGTTAAAAAAACGAAACGAAAGCCCGCCCAGACGACGCCGGAGTTACTTACCGATACCTACCAA

                                                                  [+1]
                                                                  8.5e-07
                                                                  GTGTGTGTGTGTGT
                                                                  +++  ++   ++++
526  CCAGCACGCCTAATTCCCAGATTCCCGCCCGCTGGTCGTAGTCGAGCTCACCCCCCTGATAGTGAATGACAGTGT

                                                     [+1]
                                                     1.3e-07
     GTGTGTT                                         GTGTGTGTGTGTGTGTGTGTT
     ++++++                                          +   +++++++++++++++++
601  GTGTGTATGACCGTGTATATGCATGACCATGTGTGTATGTATGTGCATGACCGTGTGTGTGTGTGTGTGCGCCCC

                                                       [+1]                  [+1
                                                       4.0e-13               4.0
                                                       GTGTGTGTGTGTGTGTGTGTT GTG
                                                       +++++++++++++++++++++ +++
1201 ACCTGCAGCCCACGCTGAGGGTGGCGCTGGTGCGGGCGGTGAGTGGGTGGGTGTGTGTGTGTGTGTGTGTGTGTG

     ]                  [+1]                      [+1]
     e-13               4.0e-13                   2.2e-13
     TGTGTGTGTGTGTGTGTT GTGTGTGTGTGTGTGTGTGTT     GTGTGTGTGTGTGTGTGTGTT
     ++++++++++++++++++ +++++++++++++++++++++     +++++++++++++++++++++
1276 TGTGTGTGTGTGTGTGTGTGTGTGTGTGTGTGTGTGTGTGTGTGTGTGTGTGTGTGTGTGTGTGTTGTACCAGTC

                                                                    [+1]
                                                                    2.3e-05
                                                                    GTGTGTGTGTGT
                                                                    +  +++++++++
1351 CAAAACCAAGCCAAGCGAAATAAGGCGGGGAGGGAGAGAGGGGGAGAGAGAGGGCGAGTGAGGGCATGTGTGTGT

                            [-1]
                            8.0e-05
     GTGTGTGTT              AACACACACACACACACACAC
     +++ +++ +              +  +++++ ++++ + + + +
1426 GCACGTGCTGTGTGCTCTCCAACCCAACACAAACACTCCCGCTCGCAGGACGGCACCGCGGCGGCGGTGTTTGAG


Cre16.g669193.v5.5
  PromoterCoords:3411149 - 3412648 Strand:+ GeneCoords:3412649 - 3418350 
  Trimmed if gene in upstream region
  LENGTH = 1500  COMBINED P-VALUE = 6.56e-10  E-VALUE =  1.2e-05
  DIAGRAM: 50-[+1]-203-[+1]-1-[+1]-1-[+1]-1-[+1]-1-[+1]-99-[+1]-1-[+1]-7-[+1]-17-[+1]-909

                                                       [+1]
                                                       2.7e-05
                                                       GTGTGTGTGTGTGTGTGTGTT
                                                        ++++++++++++ + + + +
1    GGGGGCAGCACGGGTCCAGCATGAGTGCCTGCGACGACAGCAGCCATGGCCTGTGTGTGTGTGGGGGGGGGGGGG

                                                      [+1]                  [+1]
                                                      4.0e-13               4.0e
                                                      GTGTGTGTGTGTGTGTGTGTT GTGT
                                                      +++++++++++++++++++++ ++++
226  GGCAGCACGGGTCCAGTGTGAGAGCCTGCGACGACAGCAGCCATGGCCTGTGTGTGTGTGTGTGTGTGTGTGTGT

                       [+1]                  [+1]                  [+1]
     -13               4.0e-13               4.0e-13               4.1e-11
     GTGTGTGTGTGTGTGTT GTGTGTGTGTGTGTGTGTGTT GTGTGTGTGTGTGTGTGTGTT GTGTGTGTGTGTG
     +++++++++++++++++ +++++++++++++++++++++ +++++++++++++++++++++ +++++++++++++
301  GTGTGTGTGTGTGTGTGTGTGTGTGTGTGTGTGTGTGTGTGTGTGTGTGTGTGTGTGTGTGTGTGTGTGTGTGTG

     
     
     TGTGTGTT
     +++++++
376  TGTGTGTNNNNNNNNNNNNNNNNNNNNNNNNNNNNNNNNNNNNNNNNNNNNNNNNNNNNNNNNNNNNNNNNNNNN

                                     [+1]                  [+1]
                                     4.0e-13               4.0e-13
                                     GTGTGTGTGTGTGTGTGTGTT GTGTGTGTGTGTGTGTGTGTT
                                     +++++++++++++++++++++ +++++++++++++++++++++
451  NNNNNNNNNNNNNNNNNNNNNNNNNNNNNNNNGTGTGTGTGTGTGTGTGTGTGTGTGTGTGTGTGTGTGTGTGTG

            [+1]                                  [+1]
            4.0e-13                               2.2e-13
            GTGTGTGTGTGTGTGTGTGTT                 GTGTGTGTGTGTGTGTGTGTT
            +++++++++++++++++++++                 +++++++++++++++++++++
526  TCCCTGAGTGTGTGTGTGTGTGTGTGTGTGTGTGTGTGTGTGTCTGTGTGTGTGTGTGTGTGTGTTTGGGGGGGC


Cre22.g753947.v5.5
  PromoterCoords:98666 - 100165 Strand:- GeneCoords:95710 - 98665 Trimmed if 
  gene in upstream region
  LENGTH = 1500  COMBINED P-VALUE = 6.56e-10  E-VALUE =  1.2e-05
  DIAGRAM: 308-[+1]-9-[+1]-19-[+1]-1-[+1]-103-[+1]-1-[+1]-362-[+1]-2-[+1]-3-[+1]-317-[+1]-[+1]-144

             [+1]                          [+1]
             4.0e-13                       2.2e-13
             GTGTGTGTGTGTGTGTGTGTT         GTGTGTGTGTGTGTGTGTGTT
             +++++++++++++++++++++         +++++++++++++++++++++
301  CACGGCACGTGTGTGTGTGTGTGTGTGTGTGTGTGTGTGTGTGTGTGTGTGTGTGTGTTGTGTGAGTGTGTGTGT

        [+1]                  [+1]
        2.2e-13               1.9e-05
        GTGTGTGTGTGTGTGTGTGTT GTGTGTGTGTGTGTGTGTGTT
        +++++++++++++++++++++ ++++++  + ++ +++++ ++
376  GTTGTGTGTGTGTGTGTGTGTGTTTGTGTGTAAGCGTATGTGTCTTTACAAGGCATGGGTAGCCTGTGGGGCCTT

                                                                               [
                                                                               2
                                                                               G
                                                                               +
451  GTCAGGGCGATTTGACAGTGAGGGGGGGAGGAAGGGTGGATAGGGGCGTGTCTACCAGCCTGCACGGCACGTGTG

     +1]                  [+1]
     .2e-13               1.0e-09
     TGTGTGTGTGTGTGTGTGTT GTGTGTGTGTGTGTGTGTGTT
     ++++++++++++++++++++ ++++++ ++++++++++++++
526  TGTGTGTGTGTGTGTGTGTTTGTGTGTTTGTGTGTGTGTGTGTGTGTATGTGTCTTTACAAGGCATGGGTATGCC

                                  [+1]                   [+1]
                                  2.7e-12                2.4e-11
                                  GTGTGTGTGTGTGTGTGTGTT  GTGTGTGTGTGTGTGTGTGTT
                                  ++++++++++++ ++++++++  ++++++++++++ ++++++++
901  GTGTGTGTGTGTTTTTGTGTAATGTGTGTGTGTGTGTGTGTTTGTGTGTTGTGTGTGTGTGTGTTTGAGTGTGTG

      [+1]
      1.7e-05
      GTGTGTGTGTGTGTGTGTGTT
      ++ +++++ + ++++++   +
976  CGTATGTGTCTTTGCAAGGCATGGGTAGCCTGTGGGGCTTGTGAGGGCGGATTGACAGCGAGGGGGGGAGGGGGG

                                            [+1]                 [+1]
                                            2.7e-12              1.2e-09
                                            GTGTGTGTGTGTGTGTGTGTTGTGTGTGTGTGTGTG
                                            ++++++++++++ +++++++++++++++++++++++
1276 GTGGATAGGGGCATGTCTACCAGCCTGCACGGCACGTGTGTGTGTGTGTGTTTGTGTGTTGTGTGTGTGTGTGTA

     
     
     TGTGTT
     +++++
1351 TGTGTCTTTACAAGGCATGGGTAGCCTGTGGGGCTTGTAAGGGCGGATTGACAGCGAGGGGGGGATGGGGGATGG


Cre19.g750647.v5.5
  PromoterCoords:91606 - 93105 Strand:+ GeneCoords:93106 - 102759 Trimmed if 
  gene in upstream region
  LENGTH = 1500  COMBINED P-VALUE = 6.56e-10  E-VALUE =  1.2e-05
  DIAGRAM: [+1]-1-[+1]-11-[+1]-212-[+1]-1-[+1]-1-[+1]-1-[+1]-1-[+1]-1-[+1]-1-[+1]-1060

     [+1]                  [+1]                            [+1]
     4.0e-13               4.0e-13                         2.2e-13
     GTGTGTGTGTGTGTGTGTGTT GTGTGTGTGTGTGTGTGTGTT           GTGTGTGTGTGTGTGTGTGTT
     +++++++++++++++++++++ +++++++++++++++++++++           +++++++++++++++++++++
1    GTGTGTGTGTGTGTGTGTGTGTGTGTGTGTGTGTGTGTGTGTGTGTGTGTGTGTGTGTGTGTGTGTGTGTGTGTT

                                                                   [+1]
                                                                   4.0e-13
                                                                   GTGTGTGTGTGTG
                                                                   +++++++++++++
226  AAGCCTGGAACCCCACGGGCGACCATTCGGCCTGACCCCGCGTTGCACCTGTATGCGTCCATGTGTGTGTGTGTG

              [+1]                  [+1]                  [+1]
              4.0e-13               4.0e-13               4.0e-13
     TGTGTGTT GTGTGTGTGTGTGTGTGTGTT GTGTGTGTGTGTGTGTGTGTT GTGTGTGTGTGTGTGTGTGTT
     ++++++++ +++++++++++++++++++++ +++++++++++++++++++++ +++++++++++++++++++++
301  TGTGTGTGTGTGTGTGTGTGTGTGTGTGTGTGTGTGTGTGTGTGTGTGTGTGTGTGTGTGTGTGTGTGTGTGTGT

     [+1]                  [+1]                  [+1]
     4.0e-13               4.0e-13               4.0e-08
     GTGTGTGTGTGTGTGTGTGTT GTGTGTGTGTGTGTGTGTGTT GTGTGTGTGTGTGTGTGTGTT
     +++++++++++++++++++++ +++++++++++++++++++++ +++++++++++++++++++
376  GTGTGTGTGTGTGTGTGTGTGTGTGTGTGTGTGTGTGTGTGTGTGTGTGTGTGTGTGTGTGTGCATCTCGCGGTA


Cre19.g750597.v5.5
  PromoterCoords:89156 - 90655 Strand:- GeneCoords:78930 - 89155 Trimmed if 
  gene in upstream region
  LENGTH = 1500  COMBINED P-VALUE = 6.56e-10  E-VALUE =  1.2e-05
  DIAGRAM: 393-[-1]-565-[-1]-1-[-1]-1-[-1]-1-[-1]-1-[-1]-1-[-1]-1-[-1]-368

                       [-1]
                       3.0e-09
                       AACACACACACACACACACAC
                       ++++++++++++++++  +++
376  CAGCCCACGGCGCCCCCACACACACACACACACATGCACATGGGGTTCCGGCCCAGTGCCTCGTCGTGCGCGATC

         [-1]                  [-1]                  [-1]                  [-1]
         2.2e-13               4.0e-13               4.0e-13               4.0e-
         AACACACACACACACACACAC AACACACACACACACACACAC AACACACACACACACACACAC AACAC
         +++++++++++++++++++++ +++++++++++++++++++++ +++++++++++++++++++++ +++++
976  GTTTAACACACACACACACACACACACACACACACACACACACACACACACACACACACACACACACACACACAC

                      [-1]                  [-1]                  [-1]
     13               4.0e-13               4.0e-13               4.0e-13
     ACACACACACACACAC AACACACACACACACACACAC AACACACACACACACACACAC AACACACACACACA
     ++++++++++++++++ +++++++++++++++++++++ +++++++++++++++++++++ ++++++++++++++
1051 ACACACACACACACACACACACACACACACACACACACACACACACACACACACACACACACACACACACACACA

     
     
     CACACAC
     +++++++
1126 CACACACACACACGCGCGCGCGCGTGGAGCTAGGAATCGTAGGCGTGCCTGGGCCTCACGGAGTCACGGTACCGT


Cre09.g386167.v5.5
  PromoterCoords:61176 - 62675 Strand:- GeneCoords:58587 - 61175 Trimmed if 
  gene in upstream region
  LENGTH = 1500  COMBINED P-VALUE = 6.56e-10  E-VALUE =  1.2e-05
  DIAGRAM: 593-[-1]-1-[-1]-1-[-1]-1-[-1]-1-[-1]-1-[-1]-1-[-1]-1-[-1]-1-[-1]-1-[-1]-1-[-1]-141-[-1]-1-[-1]-1-[-1]-1-[-1]-1-[-1]-1-[-1]-1-[-1]-1-[-1]-1-[-1]-1-[-1]-15-[-1]-270

                                                                         [-1]
                                                                         2.2e-13
                                                                         AACACAC
                                                                         +++++++
526  GGTAAAATGGTGGGTATCGGTAAGTAACTCCGTCGCGTCATTGGGCGGGCTTTCGTTTCGTTTTTTAAAACACAC

                    [-1]                  [-1]                  [-1]
                    4.0e-13               4.0e-13               4.0e-13
     ACACACACACACAC AACACACACACACACACACAC AACACACACACACACACACAC AACACACACACACACA
     ++++++++++++++ +++++++++++++++++++++ +++++++++++++++++++++ ++++++++++++++++
601  ACACACACACACACACACACACACACACACACACACACACACACACACACACACACACACACACACACACACACA

           [-1]                  [-1]                  [-1]                  [-1
           4.0e-13               4.0e-13               4.0e-13               4.0
     CACAC AACACACACACACACACACAC AACACACACACACACACACAC AACACACACACACACACACAC AAC
     +++++ +++++++++++++++++++++ +++++++++++++++++++++ +++++++++++++++++++++ +++
676  CACACACACACACACACACACACACACACACACACACACACACACACACACACACACACACACACACACACACAC

     ]                  [-1]                  [-1]                  [-1]
     e-13               4.0e-13               4.0e-13               4.0e-13
     ACACACACACACACACAC AACACACACACACACACACAC AACACACACACACACACACAC AACACACACACA
     ++++++++++++++++++ +++++++++++++++++++++ +++++++++++++++++++++ ++++++++++++
751  ACACACACACACACACACACACACACACACACACACACACACACACACACACACACACACACACACACACACACA

     
     
     CACACACAC
     +++++++++
826  CACACACACACACACACACACANNNNNNNNNNNNNNNNNNNNNNNNNNNNNNNNNNNNNNNNNNNNNNNNNNNNN

     [-1]                  [-1]                  [-1]                  [-1]
     2.2e-13               4.0e-13               4.0e-13               4.0e-13
     AACACACACACACACACACAC AACACACACACACACACACAC AACACACACACACACACACAC AACACACAC
     +++++++++++++++++++++ +++++++++++++++++++++ +++++++++++++++++++++ +++++++++
976  AACACACACACACACACACACACACACACACACACACACACACACACACACACACACACACACACACACACACAC

                  [-1]                  [-1]                  [-1]
                  4.0e-13               4.0e-13               4.0e-13
     ACACACACACAC AACACACACACACACACACAC AACACACACACACACACACAC AACACACACACACACACA
     ++++++++++++ +++++++++++++++++++++ +++++++++++++++++++++ ++++++++++++++++++
1051 ACACACACACACACACACACACACACACACACACACACACACACACACACACACACACACACACACACACACACA

         [-1]                  [-1]                  [-1]
         4.0e-13               4.0e-13               4.0e-13
     CAC AACACACACACACACACACAC AACACACACACACACACACAC AACACACACACACACACACAC
     +++ +++++++++++++++++++++ +++++++++++++++++++++ +++++++++++++++++++++
1126 CACACACACACACACACACACACACACACACACACACACACACACACACACACACACACACACACACACACACGC

              [-1]
              5.3e-12
              AACACACACACACACACACAC
              +++++++++ +++++++++++
1201 ACACACACACACACACACGCACACACACACGCGCGCGCACGTAATTGTGTGCGCGCGGGCGACCTTGCGGGCGAC


Cre09.g416616.v5.5
  PromoterCoords:7828252 - 7829751 Strand:- GeneCoords:7826976 - 7828251 
  Trimmed if gene in upstream region
  LENGTH = 1500  COMBINED P-VALUE = 6.56e-10  E-VALUE =  1.2e-05
  DIAGRAM: 430-[-1]-1-[-1]-1-[-1]-1-[-1]-1-[-1]-399-[-1]-50-[-1]-1-[-1]-219-[+1]-208

                                                            [-1]
                                                            4.0e-13
                                                            AACACACACACACACACACA
                                                            ++++++++++++++++++++
376  CAGTACTGACACAAGGAAACTCGCAAAGTAGCCGCCGCAGAGTGCAATCAACAGACACACACACACACACACACA

       [-1]                  [-1]                  [-1]                  [-1]
       4.0e-13               4.0e-13               4.0e-13               4.0e-13
     C AACACACACACACACACACAC AACACACACACACACACACAC AACACACACACACACACACAC AACACAC
     + +++++++++++++++++++++ +++++++++++++++++++++ +++++++++++++++++++++ +++++++
451  CACACACACACACACACACACACACACACACACACACACACACACACACACACACACACACACACACACACACAC

     
     
     ACACACACACACAC
     ++++++++++++++
526  ACACACACACACACACACATGGATGTGGAGTCGTCGAGACTGGAGTCGTCGAGACTGTCGAGTCACACACATGGA

                                           [-1]
                                           2.2e-13
                                           AACACACACACACACACACAC
                                           +++++++++++++++++++++
901  CTTTGTTCCGTTTGTTTTTGTGTTTAACACACACACAAAACACACACACACACACACACGGCGGTATTTCATCCA

                                       [-1]                  [-1]
                                       2.2e-13               2.5e-06
                                       AACACACACACACACACACAC AACACACACACACACACAC
                                       +++++++++++++++++++++ +++++++++++++++++
976  GCAACCTGCCAGCCCCCACGCGGTTTTTGTGTTTAACACACACACACACACACACACACACACACACACACACCA

     
     
     AC
     
1051 CGGCGGTATTTCATCCAGCAACCTGCCAGCCCCCACGCGGTCGCACTGCCTCGCCGGCGCGCTGGCACCATCATG

                                                                            [+1]
                                                                            5.6e
                                                                            GTGT
                                                                             +++
1201 CCAGGCACCGCACTATCAGGGGGGTGTTTGGGTGGCCTGAGTGCACGTGTGTGGGGGTTTGTTGTACTTGCTTGT

     
     -06
     GTGTGTGTGTGTGTGTT
     ++ + +++  +++++ +
1276 GTTTCTGTTGGTGTGAGCCTTTGCGCGACCCGGGCTGGTGGGGGGGGTGTGGGTGTGCGGTCCTTGCTGGTGGGG


Cre09.g414650.v5.5
  PromoterCoords:7601738 - 7603237 Strand:- GeneCoords:7592071 - 7601737 
  Trimmed if gene in upstream region
  LENGTH = 1500  COMBINED P-VALUE = 6.56e-10  E-VALUE =  1.2e-05
  DIAGRAM: 628-[+1]-1-[+1]-1-[+1]-1-[+1]-21-[+1]-743

                                 [+1]                  [+1]                  [+1
                                 4.0e-13               4.0e-13               4.0
                                 GTGTGTGTGTGTGTGTGTGTT GTGTGTGTGTGTGTGTGTGTT GTG
                                 +++++++++++++++++++++ +++++++++++++++++++++ +++
601  CGCTCAGAGTGTCAAGTCGGGGCGTGGCGTGTGTGTGTGTGTGTGTGTGTGTGTGTGTGTGTGTGTGTGTGTGTG

     ]                  [+1]                                      [+1]
     e-13               4.0e-13                                   2.2e-13
     TGTGTGTGTGTGTGTGTT GTGTGTGTGTGTGTGTGTGTT                     GTGTGTGTGTGTGT
     ++++++++++++++++++ +++++++++++++++++++++                     ++++++++++++++
676  TGTGTGTGTGTGTGTGTGTGTGTGTGTGTGTGTGTGTGTGTGTGTGTGTGTGTGTGTGTGTGTGTGTGTGTGTGT

     
     
     GTGTGTT
     +++++++
751  GTGTGTTTGCTGGTTGGGGCACATGCGCTGCAGGTGGGCCCGGTCAAGCAGCGGAGCGCGGGGTCGCGCTCAATA


Cre09.g410750.v5.5
  PromoterCoords:6984870 - 6986369 Strand:- GeneCoords:6978922 - 6984869 
  Trimmed if gene in upstream region
  LENGTH = 1500  COMBINED P-VALUE = 6.56e-10  E-VALUE =  1.2e-05
  DIAGRAM: 9-[+1]-1-[+1]-1-[+1]-1426

              [+1]                  [+1]                  [+1]
              4.0e-13               4.0e-13               2.2e-13
              GTGTGTGTGTGTGTGTGTGTT GTGTGTGTGTGTGTGTGTGTT GTGTGTGTGTGTGTGTGTGTT
              +++++++++++++++++++++ +++++++++++++++++++++ +++++++++++++++++++++
1    GCCATACACGTGTGTGTGTGTGTGTGTGTGTGTGTGTGTGTGTGTGTGTGTGTGTGTGTGTGTGTGTGTGTGTTC


Cre09.g415750.v5.5
  PromoterCoords:7706145 - 7707644 Strand:+ GeneCoords:7707645 - 7711169 
  Trimmed if gene in upstream region
  LENGTH = 1500  COMBINED P-VALUE = 6.56e-10  E-VALUE =  1.2e-05
  DIAGRAM: 201-[+1]-18-[+1]-19-[+1]-1-[+1]-1177

                                                        [+1]
                                                        2.2e-13
                                                        GTGTGTGTGTGTGTGTGTGTT
                                                        +++++++++++++++++++++
151  CAGGAGGAACACGGCGCGCCCGAGGCGCCACAAGGCCCACAGCCCGGTCCGGTGTGTGTGTGTGTGTGTGTTAAA

                    [+1]                                    [+1]
                    4.0e-13                                 2.2e-13
                    GTGTGTGTGTGTGTGTGTGTT                   GTGTGTGTGTGTGTGTGTGT
                    +++++++++++++++++++++                   ++++++++++++++++++++
226  GATCACAAGGAAAACGTGTGTGTGTGTGTGTGTGTGTGTGTGTGTGTGTGTGTGTGTGTGTGTGTGTGTGTGTGT

       [+1]
       4.0e-13
     T GTGTGTGTGTGTGTGTGTGTT
     + +++++++++++++++++++++
301  TTGTGTGTGTGTGTGTGTGTGTGCAGTGCCGGAATCTTGTAGATGGCTTTAGGCCCCCGGCGTCTGCACAGCGTA


Cre09.g414700.v5.5
  PromoterCoords:7602338 - 7603837 Strand:+ GeneCoords:7603838 - 7604739 
  Trimmed if gene in upstream region
  LENGTH = 1500  COMBINED P-VALUE = 6.56e-10  E-VALUE =  1.2e-05
  DIAGRAM: 143-[-1]-1-[-1]-1-[-1]-1-[-1]-1-[-1]-1-[-1]-1226

                                                                         [-1]
                                                                         2.2e-13
                                                                         AACACAC
                                                                         +++++++
76   TATTGAGCGCGACCCCGCGCTCCGCTGCTTGACCGGGCCCACCTGCAGCGCATGTGCCCCAACCAGCAAACACAC

                    [-1]                  [-1]                  [-1]
                    4.0e-13               4.0e-13               4.0e-13
     ACACACACACACAC AACACACACACACACACACAC AACACACACACACACACACAC AACACACACACACACA
     ++++++++++++++ +++++++++++++++++++++ +++++++++++++++++++++ ++++++++++++++++
151  ACACACACACACACACACACACACACACACACACACACACACACACACACACACACACACACACACACACACACA

           [-1]                  [-1]
           4.0e-13               1.3e-09
     CACAC AACACACACACACACACACAC AACACACACACACACACACAC
     +++++ +++++++++++++++++++++ +++++++++++++++++++ +
226  CACACACACACACACACACACACACACACACACACACACACACACACGCCACGCCCCGACTTGACACTCTGAGCG


Cre06.g251750.v5.5
  PromoterCoords:375646 - 377145 Strand:+ GeneCoords:377146 - 378381 Trimmed if 
  gene in upstream region
  LENGTH = 1500  COMBINED P-VALUE = 6.56e-10  E-VALUE =  1.2e-05
  DIAGRAM: 31-[+1]-1-[+1]-11-[+1]-588-[+1]-1-[+1]-11-[+1]-17-[+1]-693

                                    [+1]                  [+1]
                                    4.0e-13               4.0e-13
                                    GTGTGTGTGTGTGTGTGTGTT GTGTGTGTGTGTGTGTGTGTT
                                    +++++++++++++++++++++ +++++++++++++++++++++
1    GAGTTACTTACCGATACCCACCATTTTTACCGTGTGTGTGTGTGTGTGTGTGTGTGTGTGTGTGTGTGTGTGTGT

               [+1]
               2.2e-13
               GTGTGTGTGTGTGTGTGTGTT
               +++++++++++++++++++++
76   GTGTGTGTGTGTGTGTGTGTGTGTGTGTGTTAAACACAAAAACAAACGGAACAAAGCCGCTGAACACGCGTGCGC

                        [+1]                  [+1]                            [+
                        4.0e-13               4.0e-13                         2.
                        GTGTGTGTGTGTGTGTGTGTT GTGTGTGTGTGTGTGTGTGTT           GT
                        +++++++++++++++++++++ +++++++++++++++++++++           ++
676  TTGAACCCGTGCATAACCCGTGTGTGTGTGTGTGTGTGTGTGTGTGTGTGTGTGTGTGTGTGTGTGTGTGTGTGT

     1]                                  [+1]
     2e-13                               4.6e-06
     GTGTGTGTGTGTGTGTGTT                 GTGTGTGTGTGTGTGTGTGTT
     +++++++++++++++++++                    ++ +++++++++++++ +
751  GTGTGTGTGTGTGTGTGTTAAAGAGCACAAGGAAAACATTGCGTGTGTGTGTGTGCGCGCCCCTTGTCCCGCATC


Cre06.g303200.v5.5
  PromoterCoords:7891207 - 7892706 Strand:+ GeneCoords:7892707 - 7903170 
  Trimmed if gene in upstream region
  LENGTH = 1500  COMBINED P-VALUE = 6.56e-10  E-VALUE =  1.2e-05
  DIAGRAM: 292-[+1]-41-[+1]-1-[+1]-1-[+1]-1-[+1]-1-[+1]-1-[+1]-1-[+1]-1-[+1]-1-[+1]-1-[+1]-1-[+1]-438-[+1]-1-[+1]-17-[+1]-386

                                                                        [+1]
                                                                        9.6e-08
                                                                        GTGTGTGT
                                                                        + +++ ++
226  GCTCACCTACGAGCGATAAGAAAACAACAGTGCATAGGATGGCAGCAGTGGAGTGTCACTAACAGCAGCGTGCGT

                                                           [+1]
                                                           4.0e-13
     GTGTGTGTGTGTT                                         GTGTGTGTGTGTGTGTGTGTT
     +++ +++++++++                                         +++++++++++++++++++++
301  GTGCGTGTGTGTTGTATGTGGCGTGTGGCTGGGGCTATGTCTATGCCTATGTATGTGTGTGTGTGTGTGTGTGTG

      [+1]                  [+1]                  [+1]                  [+1]
      4.0e-13               4.0e-13               4.0e-13               4.0e-13
      GTGTGTGTGTGTGTGTGTGTT GTGTGTGTGTGTGTGTGTGTT GTGTGTGTGTGTGTGTGTGTT GTGTGTGT
      +++++++++++++++++++++ +++++++++++++++++++++ +++++++++++++++++++++ ++++++++
376  TGTGTGTGTGTGTGTGTGTGTGTGTGTGTGTGTGTGTGTGTGTGTGTGTGTGTGTGTGTGTGTGTGTGTGTGTGT

                   [+1]                  [+1]                  [+1]
                   4.0e-13               4.0e-13               4.0e-13
     GTGTGTGTGTGTT GTGTGTGTGTGTGTGTGTGTT GTGTGTGTGTGTGTGTGTGTT GTGTGTGTGTGTGTGTG
     +++++++++++++ +++++++++++++++++++++ +++++++++++++++++++++ +++++++++++++++++
451  GTGTGTGTGTGTGTGTGTGTGTGTGTGTGTGTGTGTGTGTGTGTGTGTGTGTGTGTGTGTGTGTGTGTGTGTGTG

          [+1]                  [+1]                  [+1]
          4.0e-13               4.0e-13               4.0e-13
     TGTT GTGTGTGTGTGTGTGTGTGTT GTGTGTGTGTGTGTGTGTGTT GTGTGTGTGTGTGTGTGTGTT
     ++++ +++++++++++++++++++++ +++++++++++++++++++++ +++++++++++++++++++++
526  TGTGTGTGTGTGTGTGTGTGTGTGTGTGTGTGTGTGTGTGTGTGTGTGTGTGTGTGTGTGTGTGTGTGTGTGATG

                                                               [+1]
                                                               4.0e-13
                                                               GTGTGTGTGTGTGTGTG
                                                               +++++++++++++++++
976  AGGCAAGGCAGAAGAGGGCGCCCGAATGTACGGATGAGTGGCGGGCGAGTCGAACACCGTGTGTGTGTGTGTGTG

          [+1]                                  [+1]
          4.0e-13                               2.2e-13
     TGTT GTGTGTGTGTGTGTGTGTGTT                 GTGTGTGTGTGTGTGTGTGTT
     ++++ +++++++++++++++++++++                 +++++++++++++++++++++
1051 TGTGTGTGTGTGTGTGTGTGTGTGTGTGTGTGTGTGTGTGTGTGTGTGTGTGTGTGTGTGTGTTGGCGTGGAGCT


Cre06.g283150.v5.5
  PromoterCoords:5320136 - 5321635 Strand:- GeneCoords:5317626 - 5320135 
  Trimmed if gene in upstream region
  LENGTH = 1500  COMBINED P-VALUE = 6.56e-10  E-VALUE =  1.2e-05
  DIAGRAM: 312-[+1]-1-[+1]-1-[+1]-1-[+1]-1-[+1]-19-[+1]-408-[+1]-1-[+1]-1-[+1]-17-[+1]-528

                 [+1]                  [+1]                  [+1]
                 4.0e-13               4.0e-13               4.0e-13
                 GTGTGTGTGTGTGTGTGTGTT GTGTGTGTGTGTGTGTGTGTT GTGTGTGTGTGTGTGTGTG
                 +++++++++++++++++++++ +++++++++++++++++++++ +++++++++++++++++++
301  ACCAACCTGCCTGTGTGTGTGTGTGTGTGTGTGTGTGTGTGTGTGTGTGTGTGTGTGTGTGTGTGTGTGTGTGTG

        [+1]                  [+1]                                    [+1]
        4.0e-13               4.0e-13                                 2.2e-13
     TT GTGTGTGTGTGTGTGTGTGTT GTGTGTGTGTGTGTGTGTGTT                   GTGTGTGTGT
     ++ +++++++++++++++++++++ +++++++++++++++++++++                   ++++++++++
376  TGTGTGTGTGTGTGTGTGTGTGTGTGTGTGTGTGTGTGTGTGTGTGTGTGTGTGTGTGTGTGTGTGTGTGTGTGT

     
     
     GTGTGTGTGTT
     +++++++++++
451  GTGTGTGTGTTAAAAAAAACGAAACGAAAGCCCGCCCGATGACGCGACGGAGTTACTTACCGATACCTACCATTT

                                                 [+1]                  [+1]
                                                 4.0e-13               4.0e-13
                                                 GTGTGTGTGTGTGTGTGTGTT GTGTGTGTG
                                                 +++++++++++++++++++++ +++++++++
826  CGGCGACAAGAGAGGCGGCGTGCAGCAGACAAGCTAAGTATCACGTGTGTGTGTGTGTGTGTGTGTGTGTGTGTG

                  [+1]                                  [+1]
                  4.0e-13                               2.2e-13
     TGTGTGTGTGTT GTGTGTGTGTGTGTGTGTGTT                 GTGTGTGTGTGTGTGTGTGTT
     ++++++++++++ +++++++++++++++++++++                 +++++++++++++++++++++
901  TGTGTGTGTGTGTGTGTGTGTGTGTGTGTGTGTGTGTGTGTGTGTGTGTGTGTGTGTGTGTGTGTGTGTGTTTAC


Cre06.g283200.v5.5
  PromoterCoords:5320736 - 5322235 Strand:+ GeneCoords:5322236 - 5327627 
  Trimmed if gene in upstream region
  LENGTH = 1500  COMBINED P-VALUE = 6.56e-10  E-VALUE =  1.2e-05
  DIAGRAM: [-1]-418-[-1]-1-[-1]-1-[-1]-1-[-1]-1-[-1]-1-[-1]-1-[-1]-908

     [-1]
     4.0e-13
     AACACACACACACACACACAC
     +++++++++++++++++++++
1    CACACACACACACACACACACACACACACACGTGATACTTAGCTTGTCTGCTGCACGCCGCCTCTCTTGTCGCCG

                                                                     [-1]
                                                                     2.2e-13
                                                                     AACACACACAC
                                                                     +++++++++++
376  AAATGGTAGGTATCGGTAAGTAACTCCGTCGCGTCATCGGGCGGGCTTTCGTTTCGTTTTTTTTAACACACACAC

                [-1]                  [-1]                  [-1]
                4.0e-13               4.0e-13               4.0e-13
     ACACACACAC AACACACACACACACACACAC AACACACACACACACACACAC AACACACACACACACACACA
     ++++++++++ +++++++++++++++++++++ +++++++++++++++++++++ ++++++++++++++++++++
451  ACACACACACACACACACACACACACACACACACACACACACACACACACACACACACACACACACACACACACA

       [-1]                  [-1]                  [-1]
       4.0e-13               4.0e-13               5.7e-08
     C AACACACACACACACACACAC AACACACACACACACACACAC AACACACACACACACACACAC
     + +++++++++++++++++++++ +++++++++++++++++++++ ++++++++++++++++++  +
526  CACACACACACACACACACACACACACACACACACACACACACACACACACACACACACACACAGGCAGGTTGGT


Cre06.g254240.v5.5
  PromoterCoords:815349 - 816848 Strand:- GeneCoords:813343 - 815348 Trimmed if 
  gene in upstream region
  LENGTH = 1500  COMBINED P-VALUE = 6.56e-10  E-VALUE =  1.2e-05
  DIAGRAM: 252-[+1]-400-[+1]-1-[+1]-1-[+1]-1-[+1]-1-[+1]-184-[+1]-1-[+1]-1-[+1]-1-[+1]-1-[+1]-1-[+1]-1-[+1]-1-[+1]-1-[+1]-1-[+1]-3-[+1]-291

                                [+1]
                                3.4e-05
                                GTGTGTGTGTGTGTGTGTGTT
                                  +  ++     +++++++++
226  CATCTCCTCCGCAGTCCCATACCCAAACAGGATGGAATCGTGTGTGTGGTTACAAGCAAGGTGGTGAGCACGACG

                                                                              [+
                                                                              4.
                                                                              GT
                                                                              ++
601  GCCTGGGGTGTGTGGCTGGTGCAGCCGGTGACCTGAGTTGTCAGGCGCAAACAGCTGGCAAACAAACGCGCATGT

     1]                  [+1]                  [+1]                  [+1]
     0e-13               4.0e-13               4.0e-13               4.0e-13
     GTGTGTGTGTGTGTGTGTT GTGTGTGTGTGTGTGTGTGTT GTGTGTGTGTGTGTGTGTGTT GTGTGTGTGTG
     +++++++++++++++++++ +++++++++++++++++++++ +++++++++++++++++++++ +++++++++++
676  GTGTGTGTGTGTGTGTGTGTGTGTGTGTGTGTGTGTGTGTGTGTGTGTGTGTGTGTGTGTGTGTGTGTGTGTGTG

                [+1]
                1.7e-05
     TGTGTGTGTT GTGTGTGTGTGTGTGTGTGTT
     ++++++++++ ++++++++++++++++  +
751  TGTGTGTGTGTGTGTGTGTGTGTGTGATGGGACAGGGTTCAGGCAGGTTGGCGAGGTCCCATAGGGTGCAGCTGA

                                                                       [+1]
                                                                       4.0e-13
                                                                       GTGTGTGTG
                                                                       +++++++++
901  TACTGTACCGACAAGTTGCTGGCTGGCTGGAAGTTTGCTGATGCGCATTCCTCACGCTCCGGGCATGTGTGTGTG

                  [+1]                  [+1]                  [+1]
                  4.0e-13               4.0e-13               4.0e-13
     TGTGTGTGTGTT GTGTGTGTGTGTGTGTGTGTT GTGTGTGTGTGTGTGTGTGTT GTGTGTGTGTGTGTGTGT
     ++++++++++++ +++++++++++++++++++++ +++++++++++++++++++++ ++++++++++++++++++
976  TGTGTGTGTGTGTGTGTGTGTGTGTGTGTGTGTGTGTGTGTGTGTGTGTGTGTGTGTGTGTGTGTGTGTGTGTGT

         [+1]                  [+1]                  [+1]                  [+1]
         4.0e-13               4.0e-13               4.0e-13               4.0e-
     GTT GTGTGTGTGTGTGTGTGTGTT GTGTGTGTGTGTGTGTGTGTT GTGTGTGTGTGTGTGTGTGTT GTGTG
     +++ +++++++++++++++++++++ +++++++++++++++++++++ +++++++++++++++++++++ +++++
1051 GTGTGTGTGTGTGTGTGTGTGTGTGTGTGTGTGTGTGTGTGTGTGTGTGTGTGTGTGTGTGTGTGTGTGTGTGTG

                      [+1]                  [+1]                    [+1]
     13               4.0e-13               4.0e-13                 2.2e-13
     TGTGTGTGTGTGTGTT GTGTGTGTGTGTGTGTGTGTT GTGTGTGTGTGTGTGTGTGTT   GTGTGTGTGTGT
     ++++++++++++++++ +++++++++++++++++++++ +++++++++++++++++++++   ++++++++++++
1126 TGTGTGTGTGTGTGTGTGTGTGTGTGTGTGTGTGTGTGTGTGTGTGTGTGTGTGTGTGTGTGTGTGTGTGTGTGT

     
     
     GTGTGTGTT
     +++++++++
1201 GTGTGTGTTGGTGGTGGTGGTGGTGGTGGTGGGGGACGGGGCCTGGTGTAGGACAAGGTGCGGCACCAATGTCAC


Cre17.g704802.v5.5
  PromoterCoords:1189796 - 1191295 Strand:- GeneCoords:1188352 - 1189795 
  Trimmed if gene in upstream region
  LENGTH = 1500  COMBINED P-VALUE = 6.56e-10  E-VALUE =  1.2e-05
  DIAGRAM: 259-[+1]-1-[+1]-17-[+1]-323-[+1]-3-[+1]-792

                                       [+1]                  [+1]
                                       4.0e-13               4.0e-13
                                       GTGTGTGTGTGTGTGTGTGTT GTGTGTGTGTGTGTGTGTG
                                       +++++++++++++++++++++ +++++++++++++++++++
226  CCCGTTCAACTCTCTGCCATGAAATGTATGGACTGTGTGTGTGTGTGTGTGTGTGTGTGTGTGTGTGTGTGTGTG

                        [+1]
                        2.2e-13
     TT                 GTGTGTGTGTGTGTGTGTGTT
     ++                 +++++++++++++++++++++
301  TGTGTGTGTGTGTGTGTGTGTGTGTGTGTGTGTGTGTGTTTTAAACAAAGAATCAAACGGAACAATTCCGCCAGA

                                                                    [+1]
                                                                    1.5e-12
                                                                    GTGTGTGTGTGT
                                                                    ++++++++++++
601  GGCCTCGTCCACGGTCCATAGCCAGTCTTACGATGAGGCACGGGGCCGGAACCCCATATGTGTGTGTGTGTGTGT

                 [+1]
                 5.9e-12
     GTGTGTGTT   GTGTGTGTGTGTGTGTGTGTT
     +++++++++   ++++ ++++++++++++++++
676  GTATGTGTGTGTGTGTATGTGTGTGTGTGTGTGTGTGTAAATCGACAGCCTTGTTAGACATTTTTTTATGCGCAC


Cre17.g717850.v5.5
  PromoterCoords:2683691 - 2685190 Strand:+ GeneCoords:2685191 - 2692102 
  Trimmed if gene in upstream region
  LENGTH = 1500  COMBINED P-VALUE = 6.56e-10  E-VALUE =  1.2e-05
  DIAGRAM: 595-[-1]-1-[-1]-40-[-1]-7-[-1]-360-[-1]-392

                                                                           [-1]
                                                                           2.2e-
                                                                           AACAC
                                                                           +++++
526  CCGCGGCGCCGCGGCCTGGCCCAGGCCTCCGGTGTCAACGCTAACGCAAAGATCGTGCACACAGCTTGTAAACAC

                      [-1]
     13               4.0e-13
     ACACACACACACACAC AACACACACACACACACACAC
     ++++++++++++++++ +++++++++++++++++++++
601  ACACACACACACACACACACACACACACACACACACACACACACACACACATTGCGCGGGCTTTGTTCTGTTTTT

        [-1]                        [-1]
        8.7e-07                     2.3e-09
        AACACACACACACACACACAC       AACACACACACACACACACAC
        ++++++++++++++++++          +++++++++++++++ +++++
676  TTTAACACACACACACACACAACATATTGCACACACACGCACACACGCACACTAGTCGCCGGTGGTCGCTGGCCC

                                          [-1]
                                          8.5e-05
                                          AACACACACACACACACACAC
                                          ++++ + + ++ +++ ++  +
1051 GCAGGGCCGGCGCTTCGCAATAACTGCGGTGAACATGCACAGAAGAACTCACGCAGTCCATGAAGGCTTCATGCT


Cre17.g737300.v5.5
  PromoterCoords:5477579 - 5479078 Strand:- GeneCoords:5474453 - 5477578 
  Trimmed if gene in upstream region
  LENGTH = 1500  COMBINED P-VALUE = 6.56e-10  E-VALUE =  1.2e-05
  DIAGRAM: 791-[-1]-391-[+1]-276

                                              [-1]
                                              3.3e-05
                                              AACACACACACACACACACAC
                                              ++++  ++  +  ++++++++
751  ACATTCCTCCCGGGGGCTAATGTCTGGGGCGAGACCAGGGGCACAGCCAAGCCTACACACACGCAGCCGGTACCG

        [+1]
        2.2e-13
        GTGTGTGTGTGTGTGTGTGTT
        +++++++++++++++++++++
1201 TGTGTGTGTGTGTGTGTGTGTGTTGGACTTGCAGGACAAAAAGCGTCGTACATCTTCGACGCGCTTGTCCTAAGA


Cre39.g760097.v5.5
  PromoterCoords:13346 - 14845 Strand:- GeneCoords:10367 - 13345 Trimmed if 
  gene in upstream region
  LENGTH = 1500  COMBINED P-VALUE = 6.56e-10  E-VALUE =  1.2e-05
  DIAGRAM: 175-[+1]-3-[+1]-21-[+1]-38-[+1]-863-[-1]-1-[-1]-1-[-1]-1-[-1]-27-[-1]-7-[-1]-25-[-1]-7-[-1]-79

                              [+1]                    [+1]
                              1.1e-07                 2.8e-09
                              GTGTGTGTGTGTGTGTGTGTT   GTGTGTGTGTGTGTGTGTGTT
                              +++++++++++ +++ + +++   +++++++++ + +++++++++
151  TGGCCTTTCGGCCGGCGGGCTGCGCGTGTGTGTGTGCGTGGGCGTGCATGTGTGTGTGCGCGTGTGTGTGGGTGT

                     [+1]
                     1.3e-09
                     GTGTGTGTGTGTGTGTGTGTT
                     +++++++++ +++++++++++
226  GGGTGTGGGTGTGGGCGTGTGTGTGCGTGTGTGTGTGCGTGCGTGTTTAGTGCGTGCGCGTGCGTGCTTGTGCGT

     [+1]
     2.0e-05
     GTGTGTGTGTGTGTGTGTGTT
     + +++++ + ++++ ++++++
301  GCGTGTGCGCGTGCCTGTGTGGGCGCTTCTGGGCCTGCTGTGTGGCTGCTGTGTCATTTTTAACGCGCGTGCCTC

                                                                [-1]
                                                                4.0e-13
                                                                AACACACACACACACA
                                                                ++++++++++++++++
1126 GGTACGGGCGTCAGCTGCACCCTAAGGGACCTCGCCAACCTGCCTGAACCCTGTCCCATCACACACACACACACA

           [-1]                  [-1]                  [-1]
           4.0e-13               4.0e-13               4.0e-13
     CACAC AACACACACACACACACACAC AACACACACACACACACACAC AACACACACACACACACACAC
     +++++ +++++++++++++++++++++ +++++++++++++++++++++ +++++++++++++++++++++
1201 CACACACACACACACACACACACACACACACACACACACACACACACACACACACACACACACACACACACACAC

                            [-1]                        [-1]
                            4.0e-13                     2.2e-13
                            AACACACACACACACACACAC       AACACACACACACACACACAC
                            +++++++++++++++++++++       +++++++++++++++++++++
1276 ATACACATACATACACACACACGCACACACACACACACACACACACACATAAACACACACACACACACACACACA

                           [-1]                        [-1]
                           4.0e-13                     4.0e-13
                           AACACACACACACACACACAC       AACACACACACACACACACAC
                           +++++++++++++++++++++       +++++++++++++++++++++
1351 CACATATACACACACACGCACGCACACACACACACACACACACACACATACACACACACACACACACACACATAC


Cre05.g243455.v5.5
  PromoterCoords:1614818 - 1616317 Strand:- GeneCoords:1609601 - 1614817 
  Trimmed if gene in upstream region
  LENGTH = 1500  COMBINED P-VALUE = 6.56e-10  E-VALUE =  1.2e-05
  DIAGRAM: 1438-[-1]-1-[-1]-19

                  [-1]                  [-1]
                  2.2e-13               1.4e-05
                  AACACACACACACACACACAC AACACACACACACACACACAC
                  +++++++++++++++++++++ ++++++++++++++++  +
1426 GCCTCCTGCCACAAACACACACACACACACACACACACACACACACACACAGGCCACCTGGACGGCAGCGTATTG


Cre05.g243354.v5.5
  PromoterCoords:1616298 - 1617797 Strand:+ GeneCoords:1617798 - 1621455 
  Trimmed if gene in upstream region
  LENGTH = 1500  COMBINED P-VALUE = 6.56e-10  E-VALUE =  1.2e-05
  DIAGRAM: 269-[+1]-27-[+1]-1-[+1]-1-[+1]-1-[+1]-3-[+1]-1072

                                                 [+1]
                                                 4.0e-13
                                                 GTGTGTGTGTGTGTGTGTGTT
                                                 +++++++++++++++++++++
226  NNNNNNNNNNNNNNNNNNNNNNNNNNNNNNNNNNNNNNNNNNNTGTGTGTGTGTGTGTGTGTGTGTGTGTGTGTG

                      [+1]                  [+1]                  [+1]
                      4.0e-13               4.0e-13               4.0e-13
                      GTGTGTGTGTGTGTGTGTGTT GTGTGTGTGTGTGTGTGTGTT GTGTGTGTGTGTGT
                      +++++++++++++++++++++ +++++++++++++++++++++ ++++++++++++++
301  TATGTGTGTGTGTGTATGTGTGTGTGTGTGTGTGTGTGTGTGTGTGTGTGTGTGTGTGTGTGTGTGTGTGTGTGT

             [+1]                    [+1]
             4.0e-13                 2.2e-13
     GTGTGTT GTGTGTGTGTGTGTGTGTGTT   GTGTGTGTGTGTGTGTGTGTT
     +++++++ +++++++++++++++++++++   +++++++++++++++++++++
376  GTGTGTGTGTGTGTGTGTGTGTGTGTGTGTGTGTGTGTGTGTGTGTGTGTGTTCTGCTGAGTGTGCCTGTAGTGT


Cre05.g235228.v5.5
  PromoterCoords:2432794 - 2434293 Strand:+ GeneCoords:2434294 - 2436415 
  Trimmed if gene in upstream region
  LENGTH = 1500  COMBINED P-VALUE = 6.56e-10  E-VALUE =  1.2e-05
  DIAGRAM: 533-[-1]-45-[-1]-5-[-1]-5-[-1]-23-[-1]-9-[-1]-10-[-1]-5-[-1]-33-[-1]-15-[-1]-1-[-1]-1-[-1]-1-[-1]-541

             [-1]                                                              [
             3.4e-05                                                           5
             AACACACACACACACACACAC                                             A
             + +++++++ +++ + ++++                                              +
526  AAACAACAAGCACACGCCCACGCCCACAGCCTTGCCCTTGCTCACACCCTTGCACTTGCCCCTGCCCCTGTACAC

     -1]                      [-1]                      [-1]
     .2e-05                   2.7e-06                   2.2e-06
     ACACACACACACACACACAC     AACACACACACACACACACAC     AACACACACACACACACACAC
      ++ ++++ +++ ++  +++     +++ +++++++ +++ +++++     +++++ +++ + +++ +++++
601  GCAAACGCGCACGCATGCACGCAAGCACGCATGCACGCACGCACACAGGTGCACACCCACGCGCACGCACACGCA

                         [-1]                          [-1]
                         1.9e-06                       4.9e-05
                         AACACACACACACACACACAC         AACACACACACACACACACAC
                         +++++++++ ++++ +  +++         + +++ +++ ++++ ++ + +
676  CACGCGCCCGCACAAGCGTGCACACACACCCACAAATGCACAAGCTCATGCTCACGTACGCACATACGCGCACCT

           [-1]                      [-1]
           2.6e-06                   3.0e-09
           AACACACACACACACACACAC     AACACACACACACACACACAC
           +++++  ++++++ ++ ++++     ++++ ++++++++++++++++
751  CGTGTACACACGAGCACACGCATACACAAGCCCACATATGCACACACACACACTGTCCTACACGTAATGTTTTCC

                [-1]                                [-1]                  [-1]
                2.2e-13                             4.0e-13               4.0e-1
                AACACACACACACACACACAC               AACACACACACACACACACAC AACACA
                +++++++++++++++++++++               +++++++++++++++++++++ ++++++
826  TTGTGCTCTTTAACACACACACACACACACACACACACACACATGCGCACACACACACACACACACACACACACA

                     [-1]                  [-1]
     3               4.0e-13               4.0e-13
     CACACACACACACAC AACACACACACACACACACAC AACACACACACACACACACAC
     +++++++++++++++ +++++++++++++++++++++ +++++++++++++++++++++
901  CACACACACACACACACACACACACACACACACACACACACACACACACACACACACACACACACACACACACGC


Cre05.g241750.v5.5
  PromoterCoords:1858185 - 1859684 Strand:+ GeneCoords:1859685 - 1864380 
  Trimmed if gene in upstream region
  LENGTH = 1500  COMBINED P-VALUE = 6.56e-10  E-VALUE =  1.2e-05
  DIAGRAM: 583-[+1]-896

                                                               [+1]
                                                               2.2e-13
                                                               GTGTGTGTGTGTGTGTG
                                                               +++++++++++++++++
526  CCTGCTTGCAGGTGCGCTGCGCCGCTGCGACGCTGCCTCACGAGTGTGGCGTTGCGGTGTGTGTGTGTGTGTGTG

     
     
     TGTT
     ++++
601  TGTTTCTGGTGCTACCGTATCGCCTGGCCGGGCACCCGGAATGAGAGGAATGCGCTTCAGCAGCTCCCAGCAACT


Cre05.g243601.v5.5
  PromoterCoords:1527838 - 1529337 Strand:- GeneCoords:1524872 - 1527837 
  Trimmed if gene in upstream region
  LENGTH = 1500  COMBINED P-VALUE = 6.56e-10  E-VALUE =  1.2e-05
  DIAGRAM: 1-[-1]-1-[-1]-663-[-1]-1-[-1]-15-[-1]-1-[-1]-38-[-1]-1-[-1]-1-[-1]-1-[-1]-567

      [-1]                  [-1]
      4.0e-13               4.0e-13
      AACACACACACACACACACAC AACACACACACACACACACAC
      +++++++++++++++++++++ +++++++++++++++++++++
1    ACACACACACACACACACACACACACACACACACACACACACACNNNNNNNNNNNNNNNNNNNNNNNNNNNNNNN

                                     [-1]                  [-1]
                                     4.0e-13               4.0e-13
                                     AACACACACACACACACACAC AACACACACACACACACACAC
                                     +++++++++++++++++++++ +++++++++++++++++++++
676  NNNNNNNNNNNNNNNNNNNNNNNNNNNNNNNACACACACACACACACACACACACACACACACACACACACACAC

                    [-1]                  [-1]
                    4.0e-13               1.4e-06
                    AACACACACACACACACACAC AACACACACACACACACACAC
                    +++++++++++++++++++++ +++++++++++++++ + + +
751  ACACACACACACACGCACACACACACACACACACACACACACACACACACACGCGCGCGTGTATGGCGGAATTTT

                          [-1]                  [-1]                  [-1]
                          2.2e-13               4.0e-13               4.0e-13
                          AACACACACACACACACACAC AACACACACACACACACACAC AACACACACA
                          +++++++++++++++++++++ +++++++++++++++++++++ ++++++++++
826  GTTCCGTTTGATTCTTTGTTTAACACACACACACACACACACACACACACACACACACACACACACACACACACA

                 [-1]
                 4.0e-13
     CACACACACAC AACACACACACACACACACAC
     +++++++++++ +++++++++++++++++++++
901  CACACACACACACACACACACACACACACACACACACACACACACGCGCGCCTTTGGCAGAAGGTACGCTGGGAA


Cre15.g643387.v5.5
  PromoterCoords:1839258 - 1840757 Strand:+ GeneCoords:1840758 - 1842529 
  Trimmed if gene in upstream region
  LENGTH = 1500  COMBINED P-VALUE = 6.56e-10  E-VALUE =  1.2e-05
  DIAGRAM: 191-[-1]-71-[+1]-363-[+1]-257-[+1]-534

                                              [-1]
                                              5.5e-05
                                              AACACACACACACACACACAC
                                                +++ +++ +++ +++++ +
151  GTCACAGATGTCGCCGCCCTTACCGCGCTTCCCCTCATGCATTCACCTGCGCACCCACACCCACTCCACTCCGAC

                                                               [+1]
                                                               5.9e-05
                                                               GTGTGTGTGTGTGTGTG
                                                                 +++++    ++++ +
226  GCAGCTGGGCGGCCACTGCATCCACCCACCCCAGCTTCACCGCCCACACGTGGTGAGCCAGTGTGCAGTTGTGCG

     
     
     TGTT
     ++++
301  TGTTAGCTCCCGACCCACACGCAACCGCATCAAGCATGCCAACCTCTCATACGCTACCACGCTGGCACCCCCAGC

                                                                        [+1]
                                                                        4.2e-05
                                                                        GTGTGTGT
                                                                         +++++ +
601  CCCCACCAGCATCAATGACAGGCGAGTTGCCCTGACCTAAACACGCCCGCCCATCAAGCCCACACGTCTGTGTTT

     
     
     GTGTGTGTGTGTT
       ++++ +++ ++
676  CCGTGCTTGTCTTGCACCTCCGGTTATCCTACTGTGCCCTCGCTGCTGCTACTCCTATGCTCCTGTCGCACGCCA

                                                  [+1]
                                                  2.2e-13
                                                  GTGTGTGTGTGTGTGTGTGTT
                                                  +++++++++++++++++++++
901  AGGAGCAAGACATCACACAGCCGCGTGCTTTCCTTGTGTGTGTGTGTGTGTGTGTGTGTGTGTGTTGCTCTGACA


Cre02.g103426.v5.5
  PromoterCoords:4899837 - 4901336 Strand:- GeneCoords:4897007 - 4899836 
  Trimmed if gene in upstream region
  LENGTH = 1500  COMBINED P-VALUE = 6.56e-10  E-VALUE =  1.2e-05
  DIAGRAM: 414-[-1]-793-[+1]-18-[+1]-34-[+1]-18-[+1]-1-[+1]-96

                                            [-1]
                                            4.0e-05
                                            AACACACACACACACACACAC
                                            +++++++   ++  ++++ ++
376  CGCCCATCTAAGCGCTCCGCCCAATAGCACAAGCACTAGCACACATTAGCATGCACATACTAAAGTATTTGCAGA

                                 [+1]                                   [+1]
                                 2.2e-13                                4.0e-13
                                 GTGTGTGTGTGTGTGTGTGTT                  GTGTGTGT
                                 +++++++++++++++++++++                  ++++++++
1201 GGTTGATCGGTTGTGTGTGTGTGTGTGTGTGTGTGTGTGTGTGTGTGTTAAAGAGCACAAGGAAAACGTGTGTGT

                                                    [+1]
                                                    1.9e-09
     GTGTGTGTGTGTT                                  GTGTGTGTGTGTGTGTGTGTT
     +++++++++++++                                  +++++++++++++++ +++++
1276 GTGTGTGTGTGTGTGTCAATAAACGAAACGAAAGCCCGCCCAGACGTGTGTGTGTGTGTGTACGTGTGTACGTGT

                [+1]                  [+1]
                4.0e-13               5.2e-08
                GTGTGTGTGTGTGTGTGTGTT GTGTGTGTGTGTGTGTGTGTT
                +++++++++++++++++++++ +++++++++++++++++ + +
1351 GTGGGATGCAGGTGTGTGTGTGTGTGTGTGTGTGTGTGTGTGTGTGTGTGCGGTAGAGAGCGTACGGGAAGTGAG


Cre02.g142947.v5.5
  PromoterCoords:8981785 - 8983284 Strand:- GeneCoords:8978289 - 8981784 
  Trimmed if gene in upstream region
  LENGTH = 1500  COMBINED P-VALUE = 6.56e-10  E-VALUE =  1.2e-05
  DIAGRAM: 530-[-1]-5-[-1]-5-[-1]-23-[-1]-58-[-1]-5-[-1]-9-[-1]-31-[-1]-7-[-1]-7-[-1]-1-[-1]-1-[-1]-1-[-1]-544

          [-1]                      [-1]                      [-1]
          5.2e-05                   2.7e-06                   2.2e-06
          AACACACACACACACACACAC     AACACACACACACACACACAC     AACACACACACACACACA
          + ++ ++++ +++ ++  +++     +++ +++++++ +++ +++++     +++++ +++ + +++ ++
526  GTACACGCAAACGCGCACGCATGCACGCAAGCACGCATGCACGCACGCACACAGGTGCACACCCACGCGCACGCA

                               [-1]
                               1.9e-06
     CAC                       AACACACACACACACACACAC
     +++                       +++++++++ ++++ +  +++
601  CACGCCCACGCGCCCGCACAAGCGTGCACACACACCCACAAATGCACAAGCTCATGCTCATGTACGCACATACGC

                                   [-1]                      [-1]
                                   2.6e-06                   2.9e-07
                                   AACACACACACACACACACAC     AACACACACACACACACAC
                                   +++++  ++++++ ++ ++++     ++++++++  +++++ ++
676  GTGCGCGTCAATACACACGCACCTCGTGTACACACGAGCACACGCATACACAAGCCCACACACGAGCACACGCAT

                [-1]                                                [-1]
                1.9e-08                                             2.2e-13
     AC         AACACACACACACACACACAC                               AACACACACACA
     ++         ++ +++++++++++++ ++                                 ++++++++++++
751  ACACAAGCCCACATACACACACACACATACTGTCCTACGCGTAATGTTTTCCTTGTGCTCTTTAACACACACACA

                     [-1]                        [-1]                  [-1]
                     7.0e-09                     4.0e-13               4.0e-13
     CACACACAC       AACACACACACACACACACAC       AACACACACACACACACACAC AACACACAC
     +++++++++       +++++++++ + +++++++++       +++++++++++++++++++++ +++++++++
826  CACACACACACACACACACACATGCGCCCACACACACATGCGCCCACACACACACACACACACACACACACACAC

                  [-1]                  [-1]
                  4.0e-13               4.0e-13
     ACACACACACAC AACACACACACACACACACAC AACACACACACACACACACAC
     ++++++++++++ +++++++++++++++++++++ +++++++++++++++++++++
901  ACACACACACACACACACACACACACACACACACACACACACACACACACACACACACACACACACACGCCTTTG


Cre02.g098550.v5.5
  PromoterCoords:4196636 - 4198135 Strand:- GeneCoords:4189140 - 4196635 
  Trimmed if gene in upstream region
  LENGTH = 1500  COMBINED P-VALUE = 6.56e-10  E-VALUE =  1.2e-05
  DIAGRAM: 11-[+1]-19-[+1]-57-[+1]-1-[+1]-1328

                [+1]                                    [+1]
                4.0e-13                                 2.2e-13
                GTGTGTGTGTGTGTGTGTGTT                   GTGTGTGTGTGTGTGTGTGTT
                +++++++++++++++++++++                   +++++++++++++++++++++
1    ACTGTGTGTATGTGTGTGTGTGTGTGTGTGTGTGTGTGTGTGTGTGTGTGTGTGTGTGTGTGTGTGTGTGTTAAA

                                                           [+1]
                                                           4.0e-13
                                                           GTGTGTGTGTGTGTGTGTGTT
                                                           +++++++++++++++++++++
76   GAGCACAAGGAAAACGTTGCGCAAAGACAGTGTATGCGATGCAGCAAAGCGACGGTGTGTGTGTGTGTGTGTGTG

      [+1]
      4.0e-13
      GTGTGTGTGTGTGTGTGTGTT
      +++++++++++++++++++++
151  TGTGTGTGTGTGTGTGTGTGTGTGTGTGTGTACAAGGTGGTGCACACGACGTGCTTTCCTGTCCTCGTAGAAACC


Cre02.g119201.v5.5
  PromoterCoords:6829353 - 6830852 Strand:- GeneCoords:6828577 - 6829352 
  Trimmed if gene in upstream region
  LENGTH = 1500  COMBINED P-VALUE = 6.56e-10  E-VALUE =  1.2e-05
  DIAGRAM: 508-[+1]-3-[+1]-429-[+1]-48-[+1]-428

                                                               [+1]
                                                               4.0e-13
                                                               GTGTGTGTGTGTGTGTG
                                                               +++++++++++++++++
451  GCCAGGCGCCGTGCAGGTGCGGGCATGTGCATGTGCATGTGCATGTGTGTGTGTGCATGTGTGTGTGTGTGTGTG

            [+1]
            2.2e-13
     TGTT   GTGTGTGTGTGTGTGTGTGTT
     ++++   +++++++++++++++++++++
526  TGTGTGTGTGTGTGTGTGTGTGTGTGTTTGTCTCGGTGCTGCAGGCGGCGAGCCGGGGGAGGGGGGCGCCGGGCC

            [+1]
            1.4e-05
            GTGTGTGTGTGTGTGTGTGTT
            +++ +++ +++ +++ +++++
976  TGGGTGGGTGGGTGGGTGGGTGGGTGTTGCGGGCATTGAGATTATTGTGCTTAGTGAGGCCAGGATTTGTGTGCG

      [+1]
      6.3e-08
      GTGTGTGTGTGTGTGTGTGTT
       +++++ ++++++++++++++
1051 TATGTGTATGTGTGTATGTGTGCGTGTGGAGGGCGGGTGGTGGAAATGATGCAACCGAGGGGGCGGCGCACCCCA


Cre13.g584200.v5.5
  PromoterCoords:2989564 - 2991063 Strand:+ GeneCoords:2991064 - 2999852 
  Trimmed if gene in upstream region
  LENGTH = 1500  COMBINED P-VALUE = 6.56e-10  E-VALUE =  1.2e-05
  DIAGRAM: 470-[-1]-15-[-1]-1-[-1]-1-[-1]-1-[-1]-5-[-1]-1-[-1]-1-[-1]-494-[-1]-322

                         [-1]                                [-1]
                         2.2e-13                             4.0e-13
                         AACACACACACACACACACAC               AACACACACACACACACAC
                         +++++++++++++++++++++               +++++++++++++++++++
451  GGGCTTTCGTTTCGTTTCTCAACACACACACACACACACACACACACACACACACGCACACACACACACACACAC

        [-1]                  [-1]                  [-1]                      [-
        4.0e-13               4.0e-13               2.7e-12                   4.
     AC AACACACACACACACACACAC AACACACACACACACACACAC AACACACACACACACACACAC     AA
     ++ +++++++++++++++++++++ +++++++++++++++++++++ +++++++++++++++++++++     ++
526  ACACACACACACACACACACACACACACACACACACACACACACACACACACACGCACACACACACACACACGCA

     1]                  [-1]                  [-1]
     0e-13               4.0e-13               4.0e-13
     CACACACACACACACACAC AACACACACACACACACACAC AACACACACACACACACACAC
     +++++++++++++++++++ +++++++++++++++++++++ +++++++++++++++++++++
601  CACACACACACACACACACACACACACACACACACACACACACACACACACACACACACACACACACCTCCCCGC

                                     [-1]
                                     2.3e-05
                                     AACACACACACACACACACAC
                                     ++  +++++++++++ +++ +
1126 GGGCATCCGAACTCCACCCAGAACGGGCCTGCCAGGCACGCACACACGCACCCCCCTCGCCACGACCGCCAGCCT


Cre13.g591851.v5.5
  PromoterCoords:4144886 - 4146385 Strand:+ GeneCoords:4146386 - 4149047 
  Trimmed if gene in upstream region
  LENGTH = 1500  COMBINED P-VALUE = 6.56e-10  E-VALUE =  1.2e-05
  DIAGRAM: 889-[+1]-5-[+1]-[+1]-1-[+1]-1-[+1]-13-[+1]-465

                                                                     [+1]
                                                                     4.0e-13
                                                                     GTGTGTGTGTG
                                                                     +++++++++++
826  GCGGTCATGGTGTGTTAAAGAGCACAAGGAAAACATTACGCGTAGGACAGTGTATGCGGTCATGGTGTGTGTGTG

                    [+1]                 [+1]                  [+1]
                    2.2e-13              4.0e-13               4.0e-13
     TGTGTGTGTT     GTGTGTGTGTGTGTGTGTGTTGTGTGTGTGTGTGTGTGTGTT GTGTGTGTGTGTGTGTG
     ++++++++++     ++++++++++++++++++++++++++++++++++++++++++ +++++++++++++++++
901  TGTGTGTGTGTGTGTGTGTGTGTGTGTGTGTGTGTTGTGTGTGTGTGTGTGTGTGTGTGTGTGTGTGTGTGTGTG

          [+1]                              [+1]
          4.0e-13                           2.2e-13
     TGTT GTGTGTGTGTGTGTGTGTGTT             GTGTGTGTGTGTGTGTGTGTT
     ++++ +++++++++++++++++++++             +++++++++++++++++++++
976  TGTGTGTGTGTGTGTGTGTGTGTGTGTGTGTGTGTGTGTGTGTGTGTGTGTGTGTGTGTTGCTATCGCCTGGCCG


Cre03.g146307.v5.5
  PromoterCoords:775834 - 777333 Strand:- GeneCoords:774438 - 775833 Trimmed if 
  gene in upstream region
  LENGTH = 1500  COMBINED P-VALUE = 6.56e-10  E-VALUE =  1.2e-05
  DIAGRAM: 230-[-1]-1-[-1]-417-[-1]-1-[-1]-35-[-1]-2-[-1]-688

          [-1]                  [-1]
          1.7e-09               7.0e-08
          AACACACACACACACACACAC AACACACACACACACACACAC
          ++++++++++ ++++++++++ ++++ +++ ++++++++++++
226  GTAGTCACACATACATACACACACACACACATATATACACACACACACACAGCAATCATTAGCGGGCCGGGACTG

                    [-1]                  [-1]
                    2.2e-13               4.0e-13
                    AACACACACACACACACACAC AACACACACACACACACACAC
                    +++++++++++++++++++++ +++++++++++++++++++++
676  TGTTGTTTTCTTTTCAACACACACACACACACACACACACACACACACACACACACACACACAGCACACACCCCA

                       [-1]                   [-1]
                       1.7e-09                3.7e-06
                       AACACACACACACACACACAC  AACACACACACACACACACAC
                       ++++++++++++++++ ++++  + + ++++++++ ++++++ +
751  CACGCCCCCACGCACCCGCACACATACACACACAGACACTCCGCCCACGCACAGACACACGCAGCCCGCCGGTCG


Cre03.g146327.v5.5
  PromoterCoords:776074 - 777573 Strand:+ GeneCoords:777574 - 779545 Trimmed if 
  gene in upstream region
  LENGTH = 1500  COMBINED P-VALUE = 6.56e-10  E-VALUE =  1.2e-05
  DIAGRAM: 448-[+1]-2-[+1]-31-[+1]-5-[+1]-439-[+1]-256-[-1]-21-[+1]-151

                                                                              [+
                                                                              3.
                                                                              GT
                                                                              +
376  TTTGGGCAATGGTCGCGCCGGCCCTGATTGCTGGCGCGGTCACCTCGGTTGCTGGCCTTTCGACCGGCGGGCTGC

     1]                   [+1]                                                [+
     7e-06                1.7e-09                                             4.
     GTGTGTGTGTGTGTGTGTT  GTGTGTGTGTGTGTGTGTGTT                               GT
     ++++++ ++++++++ + +  ++++ ++++++++++++++++                               ++
451  GTGTGTCTGTGCGTGGGCGGAGTGTCTGTGTGTGTATGTGTGCGGGTGCGTGGGGGCGTGTGGGGTGTGTGCTGT

     1]                      [+1]
     0e-13                   2.2e-13
     GTGTGTGTGTGTGTGTGTT     GTGTGTGTGTGTGTGTGTGTT
     +++++++++++++++++++     +++++++++++++++++++++
526  GTGTGTGTGTGTGTGTGTGTGTGTGTGTGTGTGTGTGTGTGTGTTGAAAAGAAAACAACAAAACGAAGCCCGCCC

                                       [+1]
                                       1.7e-09
                                       GTGTGTGTGTGTGTGTGTGTT
                                       ++++++++++ ++++++++++
976  AATGATTGCTGTGTGTGTGTGTGTATATATGTGTGTGTGTGTGTATGTATGTGTGACTACGGTTTCCACGGTTAC

                [-1]                                      [+1]
                4.8e-05                                   4.0e-13
                AACACACACACACACACACAC                     GTGTGTGTGTGTGTGTGTGTT
                ++ ++++++  + ++++ ++                      +++++++++++++++++++++
1276 AACAAAAACAGCAAACATACCAAAACACGCAGCACGCGACAGCACGTGTGTTTGTGTGTGTGTGTGTGTGTGTGT


Cre03.g202650.v5.5
  PromoterCoords:7862960 - 7864459 Strand:+ GeneCoords:7864460 - 7866326 
  Trimmed if gene in upstream region
  LENGTH = 1500  COMBINED P-VALUE = 6.56e-10  E-VALUE =  1.2e-05
  DIAGRAM: 282-[+1]-24-[+1]-391-[-1]-8-[-1]-567-[-1]-3-[-1]-99

                                                              [+1]
                                                              6.5e-05
                                                              GTGTGTGTGTGTGTGTGT
                                                              +  ++  ++ +++++ ++
226  CGATCCGCGGACCTCTGGACGTCCAGCCCAGGCACCGCACTATCAGGGGGGTGTTTGGGTTGCCTGAGTGCACGT

                                [+1]
                                3.7e-05
     GTT                        GTGTGTGTGTGTGTGTGTGTT
     +++                        ++++ + +++  +++++  ++
301  GTGGGGGGGGGTTTGTTGTACTTGCTTGTGTTTCTGTTGGTGAGCCTTTGCGCGACCCGGGCTGGCGGGGTGTGT

                                                                     [-1]
                                                                     2.9e-05
                                                                     AACACACACAC
                                                                       +++++++++
676  CATGCCTAGCCTCGGTGCCGCCATGGAGTGGGGAGCGGGAGGCCAGCTCCCGCCAGCCCATGGCGTCACACGCAC

                       [-1]
                       1.4e-05
     ACACACACAC        AACACACACACACACACACAC
     ++++++   +         ++++++++ ++++++  +
751  ACACACCAGCCTGTGTCTGACACTTGCGCACACATGCGGGATACGGGTTATGCGCGGGTTCGGGGGTGACAGGCA

           [-1]                    [-1]
           2.2e-13                 2.2e-09
           AACACACACACACACACACAC   AACACACACACACACACACAC
           +++++++++++++++++++++   +++++++++++ +++++++++
1351 TTTTTTAACACACACACACACACACACACACACACACGCACGCACACACACACACACAATGCCAACCCGCGGCGC


Cre01.g011050.v5.5
  PromoterCoords:2060916 - 2062415 Strand:+ GeneCoords:2062416 - 2063871 
  Trimmed if gene in upstream region
  LENGTH = 1500  COMBINED P-VALUE = 6.56e-10  E-VALUE =  1.2e-05
  DIAGRAM: 170-[-1]-46-[-1]-1-[-1]-64-[-1]-610-[+1]-504

                         [-1]
                         2.2e-13
                         AACACACACACACACACACAC
                         +++++++++++++++++++++
151  ACGTTTTCCTTGTGCTCTTTAACACACACACACACACACACTGCATCGCATACACTGTCTTTGCGCATCGTTTTC

                 [-1]                  [-1]
                 2.2e-13               2.3e-06
                 AACACACACACACACACACAC AACACACACACACACACACAC
                 +++++++++++++++++++++ ++++++++++++++  +++
226  CTTGTGCTCTTTAACACACACACACACACACACACACACACACACACATTCACCGTCGCTTTGCTGCATCGCATA

                                                 [-1]
                                                 9.9e-08
                                                 AACACACACACACACACACAC
                                                 ++++++++++  ++ ++++++
301  CACTGTCTTTGCGCAACGTTTTCCTTGTGCTCTTTACACACATTCACACACACATTCAAACACACATTCGTTTTT

     [+1]
     7.5e-05
     GTGTGTGTGTGTGTGTGTGTT
     +   +++  +  +++++++++
976  GACCGTGGCTTGGTGTGTGTGGGGCACACGCTTGCGGCGTGATGTTAAGGCTTGGAAGCTTGCGGAGTGCGTGGA


Cre01.g015000.v5.5
  PromoterCoords:2574273 - 2575772 Strand:+ GeneCoords:2575773 - 2580271 
  Trimmed if gene in upstream region
  LENGTH = 1500  COMBINED P-VALUE = 6.56e-10  E-VALUE =  1.2e-05
  DIAGRAM: 347-[+1]-384-[+1]-67-[+1]-13-[+1]-30-[+1]-1-[+1]-3-[+1]-508

                                                    [+1]
                                                    1.4e-09
                                                    GTGTGTGTGTGTGTGTGTGTT
                                                     +++++  +++ +++++++++
301  AGCCTTGTTAGACGTGAACTCATGCGCACCAGCGCTTCAGAGCCCAGCTGTGTCAGTGCGCATGTGTTGAATGTG

       [+1]
       1.8e-06
       GTGTGTGTGTGTGTGTGTGTT
         ++++++  ++  +++++++
751  CCCCGTGTGTCAGTTAAAGTGTTGGTAGTTGCAAGGATTGCCGCGCCGCACGCCGCACGTGCAAAGTACACGCAT

                    [+1]                              [+1]
                    4.0e-13                           2.2e-13
                    GTGTGTGTGTGTGTGTGTGTT             GTGTGTGTGTGTGTGTGTGTT
                    +++++++++++++++++++++             +++++++++++++++++++++
826  CCAGAACGGCTGGACGTGTGTGTGTGTGTGTGTGTGTGTGTGTGTGTGTGTGTGTGTGTGTGTGTGTGTTGAAAA

                              [+1]                  [+1]                    [+1]
                              4.0e-13               4.0e-13                 2.2e
                              GTGTGTGTGTGTGTGTGTGTT GTGTGTGTGTGTGTGTGTGTT   GTGT
                              +++++++++++++++++++++ +++++++++++++++++++++   ++++
901  GAAAACAACAAAACGAAGCCCGCCCGTGTGTGTGTGTGTGTGTGTGTGTGTGTGTGTGTGTGTGTGTGTGTGTGT

     
     -11
     GTGTGTGTGTGTGTGTT
      ++++++++++++++++
976  ATGTGTGTGCGTGTGTGTGCGTGCTCATATGGGTGCGATGGGACAGTGTTAAGGCAGGTTGGTGAAGTCCCGCCT


Cre01.g014450.v5.5
  PromoterCoords:2520220 - 2521719 Strand:+ GeneCoords:2521720 - 2528834 
  Trimmed if gene in upstream region
  LENGTH = 1500  COMBINED P-VALUE = 6.56e-10  E-VALUE =  1.2e-05
  DIAGRAM: 132-[-1]-515-[-1]-1-[-1]-1-[-1]-7-[-1]-11-[-1]-15-[-1]-1-[-1]-649

                                                              [-1]
                                                              2.9e-05
                                                              AACACACACACACACACA
                                                                +++++++++++++++
76   TGCCGCCGTGGAGTGGGGAGCGGGAGGCCAGCTCCCGCCAGCCCACGGCGCACACACGTCACACGCACACACACC

     
     
     CAC
       +
151  AGCTTGACACGCGTCTGGAAACGCTGCAACCGCCGCCCGCCACGTCCCCCATGCAGCCTCGACCCCGTTTAGTCG

                                                                         [-1]
                                                                         2.2e-13
                                                                         AACACAC
                                                                         +++++++
601  GGTAAAATGGTGGGTATCGGTAAGTAACTCCGTCGCGTCATTGGGCGGGCTTTCGTTTCGTTTTTTTTAACACAC

                    [-1]                  [-1]                        [-1]
                    4.0e-13               4.0e-13                     1.7e-09
     ACACACACACACAC AACACACACACACACACACAC AACACACACACACACACACAC       AACACACACA
     ++++++++++++++ +++++++++++++++++++++ +++++++++++++++++++++       ++++++++++
676  ACACACACACACACACACACACACACACACACACACACACACACACACACACACACACACACACGAACACACGCA

                           [-1]                                [-1]
                           2.2e-09                             4.0e-13
     CACACACACAC           AACACACACACACACACACAC               AACACACACACACACAC
     +++++ +++++           +++++++++++++ +++++++               +++++++++++++++++
751  CACACGCACACACGCACACACGCACACACGCACACGCACACACACAGTCACACATATACACACACACACACACAC

          [-1]
          4.0e-13
     ACAC AACACACACACACACACACAC
     ++++ +++++++++++++++++++++
826  ACACACACACACACACACACACACACACACACACCGCAACGCCACACTTGTGAAGCAGAGTTGCATGCATAGACC


Cre01.g068012.v5.5
  PromoterCoords:7963397 - 7964896 Strand:+ GeneCoords:7964897 - 7970623 
  Trimmed if gene in upstream region
  LENGTH = 1500  COMBINED P-VALUE = 6.56e-10  E-VALUE =  1.2e-05
  DIAGRAM: 54-[+1]-15-[+1]-249-[+1]-11-[+1]-1087

                                                           [+1]
                                                           4.0e-13
                                                           GTGTGTGTGTGTGTGTGTGTT
                                                           +++++++++++++++++++++
1    TGCAGCAAGCAAGCTATCTAATGTCCTAACACGCATCCCAAAGCCCACCCACTTGTGTGTGTGTGTGTGTGTGTG

                    [+1]
                    2.2e-13
                    GTGTGTGTGTGTGTGTGTGTT
                    +++++++++++++++++++++
76   TGTGTGTGTGTGTGTGTGTGTGTGTGTGTGTGTGTTAAACAAAAACAAACGGAACAATTCCGCCATACACGCGCG

                                                                 [+1]
                                                                 4.0e-13
                                                                 GTGTGTGTGTGTGTG
                                                                 +++++++++++++++
301  TCGTCTCCGAGGTGCACCCGCATGCGCTACAGCGTTTACCTTGTGTGTGTGTGTATGTATGTGTGTGTGTGTGTG

                      [+1]
                      2.2e-13
     TGTGTT           GTGTGTGTGTGTGTGTGTGTT
     ++++++           +++++++++++++++++++++
376  TGTGTGTGTGTGTGTGTGTGTGTGTGTGTGTGTGTGTTTAAAAGGTGGTGCACACGACGTGCATTCTTGTCCTTG


Cre10.g435000.v5.5
  PromoterCoords:2356553 - 2358052 Strand:- GeneCoords:2355167 - 2356552 
  Trimmed if gene in upstream region
  LENGTH = 1500  COMBINED P-VALUE = 6.56e-10  E-VALUE =  1.2e-05
  DIAGRAM: 833-[-1]-1-[-1]-1-[-1]-1-[-1]-1-[-1]-1-[-1]-1-[-1]-1-[-1]-492

             [-1]                  [-1]                  [-1]                  [
             2.2e-13               4.0e-13               4.0e-13               4
             AACACACACACACACACACAC AACACACACACACACACACAC AACACACACACACACACACAC A
             +++++++++++++++++++++ +++++++++++++++++++++ +++++++++++++++++++++ +
826  TGCTCTTTAACACACACACACACACACACACACACACACACACACACACACACACACACACACACACACACACAC

     -1]                  [-1]                  [-1]                  [-1]
     .0e-13               4.0e-13               4.0e-13               4.0e-13
     ACACACACACACACACACAC AACACACACACACACACACAC AACACACACACACACACACAC AACACACACA
     ++++++++++++++++++++ +++++++++++++++++++++ +++++++++++++++++++++ ++++++++++
901  ACACACACACACACACACACACACACACACACACACACACACACACACACACACACACACACACACACACACACA

                 [-1]
                 4.0e-13
     CACACACACAC AACACACACACACACACACAC
     +++++++++++ +++++++++++++++++++++
976  CACACACACACACACACACACACACACACACACACACACACACACACGGTACACACACACGCGGGGTTTCCCCCG


Cre10.g435200.v5.5
  PromoterCoords:2370163 - 2371662 Strand:+ GeneCoords:2371663 - 2374194 
  Trimmed if gene in upstream region
  LENGTH = 1500  COMBINED P-VALUE = 6.56e-10  E-VALUE =  1.2e-05
  DIAGRAM: 344-[+1]-405-[+1]-1-[+1]-1-[+1]-19-[+1]-268-[+1]-1-[+1]-1-[+1]-1-[+1]-1-[+1]-1-[+1]-23-[+1]-13-[+1]-1-[+1]-1-[+1]-1-[+1]-1-[+1]-60

                                                 [+1]
                                                 2.9e-05
                                                 GTGTGTGTGTGTGTGTGTGTT
                                                 +   +++++++++++++++
301  GGACGTGGCGGGCGGCGGTTGCAGCGTTTCCAGACGCGTGTCAGGCTGGTGTGTGTGCGTGTGACGTGTGTGCGC

                         [+1]                  [+1]                  [+1]
                         4.0e-13               4.0e-13               4.0e-13
                         GTGTGTGTGTGTGTGTGTGTT GTGTGTGTGTGTGTGTGTGTT GTGTGTGTGTG
                         +++++++++++++++++++++ +++++++++++++++++++++ +++++++++++
751  GACCAGCGGGAACAGGGCGCGTGTGTGTGTGTGTGTGTGTGTGTGTGTGTGTGTGTGTGTGTGTGTGTGTGTGTG

                                  [+1]
                                  2.2e-13
     TGTGTGTGTT                   GTGTGTGTGTGTGTGTGTGTT
     ++++++++++                   +++++++++++++++++++++
826  TGTGTGTGTGTGTGTGTGGCTGTGTGTGTGTGTGTGTGTGTGTGTGTGTTGAAAAGAAAACAACAAAACGAAGCC

                       [+1]                  [+1]                  [+1]
                       4.0e-13               4.0e-13               4.0e-13
                       GTGTGTGTGTGTGTGTGTGTT GTGTGTGTGTGTGTGTGTGTT GTGTGTGTGTGTG
                       +++++++++++++++++++++ +++++++++++++++++++++ +++++++++++++
1126 GCTGGTCGTAGTCGAGCTGTGTGTGTGTGTGTGTGTGTGTGTGTGTGTGTGTGTGTGTGTGTGTGTGTGTGTGTG

              [+1]                  [+1]                  [+1]
              4.0e-13               4.0e-13               4.0e-13
     TGTGTGTT GTGTGTGTGTGTGTGTGTGTT GTGTGTGTGTGTGTGTGTGTT GTGTGTGTGTGTGTGTGTGTT
     ++++++++ +++++++++++++++++++++ +++++++++++++++++++++ +++++++++++++++++++++
1201 TGTGTGTGTGTGTGTGTGTGTGTGTGTGTGTGTGTGTGTGTGTGTGTGTGTGTGTGTGTGTGTGTGTGTGTGTGG

                           [+1]                              [+1]
                           3.5e-09                           4.0e-13
                           GTGTGTGTGTGTGTGTGTGTT             GTGTGTGTGTGTGTGTGTG
                           +++++++  ++++++++++++             +++++++++++++++++++
1276 CTGTGTGTGTGTGTGTGGCTGTGTGTGTGGCTGTGTGTGTGTGGCTGTGTGTGGCTGTGTGTGTGTGTGTGTGTG

        [+1]                  [+1]                  [+1]                  [+1]
        4.0e-13               4.0e-13               4.0e-13               4.0e-1
     TT GTGTGTGTGTGTGTGTGTGTT GTGTGTGTGTGTGTGTGTGTT GTGTGTGTGTGTGTGTGTGTT GTGTGT
     ++ +++++++++++++++++++++ +++++++++++++++++++++ +++++++++++++++++++++ ++++++
1351 TGTGTGTGTGTGTGTGTGTGTGTGTGTGTGTGTGTGTGTGTGTGTGTGTGTGTGTGTGTGTGTGTGTGTGTGTGT

     
     3
     GTGTGTGTGTGTGTT
     +++++++++++++++
1426 GTGTGTGTGTGTGTGTGTGTGTGGGCCAGGCACGGACAGGGGCGATCCTATGGGGCTTCGCCCCCCCGGATCTGT


Cre10.g462350.v5.5
  PromoterCoords:5959233 - 5960732 Strand:+ GeneCoords:5960733 - 5971328 
  Trimmed if gene in upstream region
  LENGTH = 1500  COMBINED P-VALUE = 6.56e-10  E-VALUE =  1.2e-05
  DIAGRAM: 1062-[-1]-1-[-1]-1-[-1]-373

                 [-1]                  [-1]                  [-1]
                 2.2e-13               4.0e-13               1.5e-05
                 AACACACACACACACACACAC AACACACACACACACACACAC AACACACACACACACACAC
                 +++++++++++++++++++++ +++++++++++++++++++++ +++++++++++++++++
1051 ACGTGGGAGCCCAACACACACACACACACACACACACACACACACACACACACACACACACACACACACACACGG

     
     
     AC
     
1126 CACATATATATATAGAGCACGCGTACGGACACGGCGTCATTCACGCGAGCACGCGCACGCACGCCATTCACGCGC


Cre04.g224867.v5.5
  PromoterCoords:2978518 - 2980017 Strand:- GeneCoords:2976747 - 2978517 
  Trimmed if gene in upstream region
  LENGTH = 1500  COMBINED P-VALUE = 6.56e-10  E-VALUE =  1.2e-05
  DIAGRAM: 1-[-1]-391-[-1]-1-[-1]-1-[-1]-1-[-1]-1-[-1]-1-[-1]-3-[-1]-932

      [-1]
      4.0e-13
      AACACACACACACACACACAC
      +++++++++++++++++++++
1    ACACACACACACACACACACACACACACACACACGTGTTAGGACATTAGATAGCTTGCTTGCTGCACGCCGCCCT

                                           [-1]                  [-1]
                                           2.2e-13               4.0e-13
                                           AACACACACACACACACACAC AACACACACACACAC
                                           +++++++++++++++++++++ +++++++++++++++
376  TCCGGCGTCGTCTGGGCGGGCTTTCGTTTCGTTTTTTTAACACACACACACACACACACACACACACACACACAC

            [-1]                  [-1]                  [-1]                  [-
            4.0e-13               4.0e-13               4.0e-13               4.
     ACACAC AACACACACACACACACACAC AACACACACACACACACACAC AACACACACACACACACACAC AA
     ++++++ +++++++++++++++++++++ +++++++++++++++++++++ +++++++++++++++++++++ ++
451  ACACACACACACACACACACACACACACACACACACACACACACACACACACACACACACACACACACACACACA

     1]                    [-1]
     0e-13                 1.7e-09
     CACACACACACACACACAC   AACACACACACACACACACAC
     +++++++++++++++++++   ++++++++ ++++++++++++
526  CACACACACACACACACACACACACACATATACACACACACACAGCATCACACGCAGCTTACCTGGTGCGTGGCC


Cre21.g751997.v5.5
  PromoterCoords:18616 - 20115 Strand:- GeneCoords:16620 - 18615 Trimmed if 
  gene in upstream region
  LENGTH = 1500  COMBINED P-VALUE = 6.56e-10  E-VALUE =  1.2e-05
  DIAGRAM: 379-[-1]-71-[+1]-651-[+1]-336

         [-1]
         5.5e-05
         AACACACACACACACACACAC
           +++ +++ +++ +++++ +
376  TGCATTCACCTGCGCACCCACACCCACTCCACTCCGACGCAGCTGGGCGGCCACTGCATCCACCCACCCCAGCTT

                          [+1]
                          5.9e-05
                          GTGTGTGTGTGTGTGTGTGTT
                            +++++    ++++ +++++
451  CACCGCCCACACGTGGTGAGCCAGTGTGCAGTTGTGCGTGTTAGCTCCACACGCAACCGCATCAAGCATGCCAAC

                       [+1]
                       2.2e-13
                       GTGTGTGTGTGTGTGTGTGTT
                       +++++++++++++++++++++
1126 GTGTGTGTGTATGTGTGTGTGTGTGTGTGTGTGTGTGTTGCTCTGACAGCCGCGCTGCAGCACCTCTTCTTGCCG


Cre12.g494000.v5.5
  PromoterCoords:396318 - 397817 Strand:+ GeneCoords:397818 - 403435 Trimmed if 
  gene in upstream region
  LENGTH = 1500  COMBINED P-VALUE = 6.56e-10  E-VALUE =  1.2e-05
  DIAGRAM: 267-[-1]-516-[-1]-675

                                               [-1]
                                               2.2e-13
                                               AACACACACACACACACACAC
                                               +++++++++++++++++++++
226  CCGGCGTCGTCTGGGCGGGCTTCGTTTTGTTGTTTTCTTTTCAACACACACACACACACACACACCCGCCTGACA

                                                           [-1]
                                                           2.2e-13
                                                           AACACACACACACACACACAC
                                                           +++++++++++++++++++++
751  GGGTATCGGTAAGTAACTCCGGCGTCGTCTGGGCGGGCTTTCGTTTCGTTTTTTAACACACACACACACACACAC


Cre12.g512950.v5.5
  PromoterCoords:3502673 - 3504172 Strand:+ GeneCoords:3504173 - 3509015 
  Trimmed if gene in upstream region
  LENGTH = 1500  COMBINED P-VALUE = 6.56e-10  E-VALUE =  1.2e-05
  DIAGRAM: 1301-[-1]-1-[-1]-1-[-1]-1-[-1]-1-[-1]-1-[-1]-1-[-1]-1-[-1]-24

                               [-1]                  [-1]                  [-1]
                               2.2e-13               4.0e-13               4.0e-
                               AACACACACACACACACACAC AACACACACACACACACACAC AACAC
                               +++++++++++++++++++++ +++++++++++++++++++++ +++++
1276 NNNNNNNGCCGCGCGGGGACGTCAGAAACACACACACACACACACACACACACACACACACACACACACACACAC

                      [-1]                  [-1]                  [-1]
     13               4.0e-13               4.0e-13               4.0e-13
     ACACACACACACACAC AACACACACACACACACACAC AACACACACACACACACACAC AACACACACACACA
     ++++++++++++++++ +++++++++++++++++++++ +++++++++++++++++++++ ++++++++++++++
1351 ACACACACACACACACACACACACACACACACACACACACACACACACACACACACACACACACACACACACACA

             [-1]                  [-1]
             4.0e-13               1.1e-09
     CACACAC AACACACACACACACACACAC AACACACACACACACACACAC
     +++++++ +++++++++++++++++++++ ++++++++++++++++++++
1426 CACACACACACACACACACACACACACACACACACACACACACACACACATGATGGCTGGTTGTGGGTCGCCTGG


Cre16.g662052.v5.5
  PromoterCoords:2661075 - 2662574 Strand:+ GeneCoords:2662575 - 2665490 
  Trimmed if gene in upstream region
  LENGTH = 877  COMBINED P-VALUE = 6.92e-10  E-VALUE =  1.2e-05
  DIAGRAM: 47-[-1]-809

                                                    [-1]
                                                    4.0e-13
                                                    AACACACACACACACACACAC
                                                    +++++++++++++++++++++
1    CGCACCGCACCGCACCGTACCGCCTGCACCACACTACCCCCCCCCCCCACACACACACACACACACACACACGGC


Cre01.g027600.v5.5
  PromoterCoords:4170903 - 4172402 Strand:+ GeneCoords:4172403 - 4177970 
  Trimmed if gene in upstream region
  LENGTH = 879  COMBINED P-VALUE = 6.94e-10  E-VALUE =  1.2e-05
  DIAGRAM: 101-[-1]-1-[-1]-735

                               [-1]                  [-1]
                               4.0e-13               4.0e-13
                               AACACACACACACACACACAC AACACACACACACACACACAC
                               +++++++++++++++++++++ +++++++++++++++++++++
76   NNNNNNNNNNNNNNNNNNNNNNNNNACACACACACACACACACACACACACACACACACACACACACACWWWWWW


Cre17.g699250.v5.5
  PromoterCoords:488668 - 490167 Strand:- GeneCoords:479520 - 488667 Trimmed if 
  gene in upstream region
  LENGTH = 890  COMBINED P-VALUE = 7.02e-10  E-VALUE =  1.2e-05
  DIAGRAM: 357-[+1]-1-[+1]-1-[+1]-1-[+1]-19-[+1]-406

                                                              [+1]
                                                              4.0e-13
                                                              GTGTGTGTGTGTGTGTGT
                                                              ++++++++++++++++++
301  GACAAGTGTGGCCGCGTGCAGCCGGCATCCTAGGGAACACGCATCCAAATGGTCGCCGTGTGTGTGTGTGTGTGT

         [+1]                  [+1]                  [+1]
         4.0e-13               4.0e-13               4.0e-13
     GTT GTGTGTGTGTGTGTGTGTGTT GTGTGTGTGTGTGTGTGTGTT GTGTGTGTGTGTGTGTGTGTT
     +++ +++++++++++++++++++++ +++++++++++++++++++++ +++++++++++++++++++++
376  GTGTGTGTGTGTGTGTGTGTGTGTGTGTGTGTGTGTGTGTGTGTGTGTGTGTGTGTGTGTGTGTGTGTGTGTGTG

                  [+1]
                  4.0e-13
                  GTGTGTGTGTGTGTGTGTGTT
                  +++++++++++++++++++++
451  TGTGTGTGTGTATGTGTGTGTGTGTGTGTGTGTGTGCGCGCGCGTGTGTGTAATGCGCGTCAGCAAATCACCGGT


Cre16.g691950.v5.5
  PromoterCoords:632429 - 633928 Strand:+ GeneCoords:633929 - 637660 Trimmed if 
  gene in upstream region
  LENGTH = 900  COMBINED P-VALUE = 7.10e-10  E-VALUE =  1.2e-05
  DIAGRAM: 47-[+1]-1-[+1]-1-[+1]-10-[+1]-408-[-1]-328

                                                    [+1]                  [+1]
                                                    4.0e-13               4.0e-1
                                                    GTGTGTGTGTGTGTGTGTGTT GTGTGT
                                                    +++++++++++++++++++++ ++++++
1    GATCACGTGATCTGTTCCTGGAGGTGTGGGCGTGCGTGCGCGCGTGCGTGTGTGTGTGTGTGTGTGTGTGTGTGT

                     [+1]                           [+1]
     3               4.0e-13                        8.4e-05
     GTGTGTGTGTGTGTT GTGTGTGTGTGTGTGTGTGTT          GTGTGTGTGTGTGTGTGTGTT
     +++++++++++++++ +++++++++++++++++++++           ++  ++++++++++++   +
76   GTGTGTGTGTGTGTGTGTGTGTGTGTGTGTGTGTGTGTGTGCAAACAATGGATGTGTGTGCAAGCAATGGGTAGA

                               [-1]
                               3.0e-05
                               AACACACACACACACACACAC
                               ++   +++ +++   +++++
526  CGTAATCCGAATCGCTATCAGCCATCAAGTGTTAAACAGTGACACAGATAGGTAACAAGAAACGCAGGCAGGCAG


Cre16.g692003.v5.5
  PromoterCoords:633029 - 634528 Strand:- GeneCoords:632263 - 633028 Trimmed if 
  gene in upstream region
  LENGTH = 900  COMBINED P-VALUE = 7.10e-10  E-VALUE =  1.2e-05
  DIAGRAM: 328-[+1]-435-[-1]-1-[-1]-1-[-1]-1-[-1]-29

                                 [+1]
                                 3.0e-05
                                 GTGTGTGTGTGTGTGTGTGTT
                                  +++++   +++ +++   ++
301  CTGCCTGCCTGCGTTTCTTGTTACCTATCTGTGTCACTGTTTAACACTTGATGGCTGATAGCGATTCGGATTACG

                                       [-1]                  [-1]
                                       4.0e-13               4.0e-13
                                       AACACACACACACACACACAC AACACACACACACACACAC
                                       +++++++++++++++++++++ +++++++++++++++++++
751  TCTACCCATTGCTTGCACACACATCCATTGTTTGCACACACACACACACACACACACACACACACACACACACAC

        [-1]                  [-1]
        4.0e-13               3.7e-05
     AC AACACACACACACACACACAC AACACACACACACACACACAC
     ++ +++++++++++++++++++++ +++ +++++ + +++ +++ +
826  ACACACACACACACACACACACACACACGCACGCGCGCACGCACGCCCACACCTCCAGGAACAGATCACGTGATC


Cre16.g693250.v5.5
  PromoterCoords:421363 - 422862 Strand:- GeneCoords:418228 - 421362 Trimmed if 
  gene in upstream region
  LENGTH = 912  COMBINED P-VALUE = 7.20e-10  E-VALUE =  1.3e-05
  DIAGRAM: 438-[+1]-1-[+1]-1-[+1]-1-[+1]-387

                                                                    [+1]
                                                                    4.0e-13
                                                                    GTGTGTGTGTGT
                                                                    ++++++++++++
376  TTGGACGTCTCCGGCCCGTGAGCTGGCCCGTGAGCTCACGCTGCAGGCATACATGCGCGCGCAGTGTGTGTGTGT

               [+1]                  [+1]                  [+1]
               4.0e-13               4.0e-13               1.1e-05
     GTGTGTGTT GTGTGTGTGTGTGTGTGTGTT GTGTGTGTGTGTGTGTGTGTT GTGTGTGTGTGTGTGTGTGTT
     +++++++++ +++++++++++++++++++++ +++++++++++++++++++++ ++++++++++++++++ +
451  GTGTGTGTGTGTGTGTGTGTGTGTGTGTGTGTGTGTGTGTGTGTGTGTGTGTGTGTGTGTGTGTGTGTGTCTTCA


Cre09.g386700.v5.5
  PromoterCoords:126094 - 127593 Strand:- GeneCoords:122080 - 126093 Trimmed if 
  gene in upstream region
  LENGTH = 926  COMBINED P-VALUE = 7.31e-10  E-VALUE =  1.3e-05
  DIAGRAM: 39-[-1]-1-[-1]-1-[-1]-1-[-1]-1-[-1]-1-[-1]-1-[-1]-1-[-1]-1-[-1]-1-[-1]-668

                                            [-1]                  [-1]
                                            4.0e-13               4.0e-13
                                            AACACACACACACACACACAC AACACACACACACA
                                            +++++++++++++++++++++ ++++++++++++++
1    ATTCACGTGATCTGGCAGAATAACCGTGGAAACCGTAGTCACACACACACACACACACACACACACACACACACA

             [-1]                  [-1]                  [-1]                  [
             4.0e-13               4.0e-13               4.0e-13               4
     CACACAC AACACACACACACACACACAC AACACACACACACACACACAC AACACACACACACACACACAC A
     +++++++ +++++++++++++++++++++ +++++++++++++++++++++ +++++++++++++++++++++ +
76   CACACACACACACACACACACACACACACACACACACACACACACACACACACACACACACACACACACACACAC

     -1]                  [-1]                  [-1]                  [-1]
     .0e-13               4.0e-13               4.0e-13               4.0e-13
     ACACACACACACACACACAC AACACACACACACACACACAC AACACACACACACACACACAC AACACACACA
     ++++++++++++++++++++ +++++++++++++++++++++ +++++++++++++++++++++ ++++++++++
151  ACACACACACACACACACACACACACACACACACACACACACACACACACACACACACACACACACACACACACA

                 [-1]
                 4.0e-13
     CACACACACAC AACACACACACACACACACAC
     +++++++++++ +++++++++++++++++++++
226  CACACACACACACACACACACACACACACACACACACACACACACACACCGTTGTGCCACACGCGCGAAAAAACG


Cre09.g386500.v5.5
  PromoterCoords:95096 - 96595 Strand:+ GeneCoords:96596 - 100047 Trimmed if 
  gene in upstream region
  LENGTH = 978  COMBINED P-VALUE = 7.73e-10  E-VALUE =  1.4e-05
  DIAGRAM: 12-[-1]-1-[-1]-1-[-1]-1-[-1]-1-[-1]-722-[-1]-114

                 [-1]                  [-1]                  [-1]
                 4.0e-13               4.0e-13               4.0e-13
                 AACACACACACACACACACAC AACACACACACACACACACAC AACACACACACACACACAC
                 +++++++++++++++++++++ +++++++++++++++++++++ +++++++++++++++++++
1    GGAAACCGTAGTCACACACACACACACACACACACACACACACACACACACACACACACACACACACACACACAC

        [-1]                  [-1]
        4.0e-13               4.0e-13
     AC AACACACACACACACACACAC AACACACACACACACACACAC
     ++ +++++++++++++++++++++ +++++++++++++++++++++
76   ACACACACACACACACACACACACACACACACACACACACACACACTACCTGGGTCACGACAGTCACGCGACGCT

                       [-1]
                       4.0e-13
                       AACACACACACACACACACAC
                       +++++++++++++++++++++
826  CCCACGGCGCACACACGTCACACACACACACACACACACCAGCCTGACACGTCTGGAAATAACGCTGCAACCGCC


Cre13.g604400.v5.5
  PromoterCoords:4680605 - 4682104 Strand:- GeneCoords:4679039 - 4680604 
  Trimmed if gene in upstream region
  LENGTH = 990  COMBINED P-VALUE = 7.83e-10  E-VALUE =  1.4e-05
  DIAGRAM: 751-[+1]-1-[+1]-1-[+1]-7-[+1]-146

      [+1]                  [+1]                  [+1]                        [+
      4.0e-13               4.0e-13               4.0e-13                     2.
      GTGTGTGTGTGTGTGTGTGTT GTGTGTGTGTGTGTGTGTGTT GTGTGTGTGTGTGTGTGTGTT       GT
      +++++++++++++++++++++ +++++++++++++++++++++ +++++++++++++++++++++       ++
751  AGTGTGTGTGTGTGTGTGTGTGTGTGTGTGTGTGTGTGTGTGTGTGTGTGTGTGTGTGTGTGTGTGTGTGTGTGT

     1]
     7e-12
     GTGTGTGTGTGTGTGTGTT
     +++++++++++++++++++
826  GTGTGTGTGTGCGTGTGTGTGTGCGTGTGTGTATGCCACAGTCGGGGACCCAAGGCGTTCGCACAGACACGGTAA


Cre13.g604450.v5.5
  PromoterCoords:4680095 - 4681594 Strand:+ GeneCoords:4681595 - 4691756 
  Trimmed if gene in upstream region
  LENGTH = 990  COMBINED P-VALUE = 7.83e-10  E-VALUE =  1.4e-05
  DIAGRAM: 154-[-1]-1-[-1]-1-[-1]-1-[-1]-749

         [-1]                  [-1]                  [-1]                  [-1]
         4.0e-13               4.0e-13               4.0e-13               8.3e-
         AACACACACACACACACACAC AACACACACACACACACACAC AACACACACACACACACACAC AACAC
         +++++++++++++++++++++ +++++++++++++++++++++ +++++++++++++++++++++ +++++
151  CACGCACACACACACACACACACACACACACACACACACACACACACACACACACACACACACACACACACACAC

     
     11
     ACACACACACACACAC
     ++++++++++++++
226  ACACACACACACACTGTGTGCACCCCGTGTGGCCCTGCTGCCGTATGCCGCACGTCCACAATGCAGTAGGGCAGC


Cre03.g165976.v5.5
  PromoterCoords:3285837 - 3287336 Strand:- GeneCoords:3284711 - 3285836 
  Trimmed if gene in upstream region
  LENGTH = 991  COMBINED P-VALUE = 7.84e-10  E-VALUE =  1.4e-05
  DIAGRAM: 219-[+1]-3-[+1]-3-[+1]-23-[+1]-21-[+1]-1-[+1]-1-[+1]-1-[+1]-1-[+1]-1-[+1]-507

                                                                          [+1]
                                                                          9.1e-1
                                                                          GTGTGT
                                                                          + ++++
151  ACTGGAGAGACCGCATCAAACCCCTGACAACTATCCCCTGCATGCCCGCTGGGCCCCAGTAGAGAGAGCGAGTGT

                       [+1]                    [+1]
     2                 4.2e-05                 4.2e-05
     GTGTGTGTGTGTGTT   GTGTGTGTGTGTGTGTGTGTT   GTGTGTGTGTGTGTGTGTGTT
     +++++++++++++++   +++ + +++ + +++++ +++   +++ + +++ + +++++ +++
226  GTGTGTGTGTGTGTGAGGGTGAGGGTGAGGGTGAGGGTGAGGGTGAGGGTGAGGGTGAGGGTGAGGGTGAGGGTG

                [+1]                                      [+1]
                1.4e-05                                   4.0e-13
                GTGTGTGTGTGTGTGTGTGTT                     GTGTGTGTGTGTGTGTGTGTT
                + + +++ + +++++++ +++                     +++++++++++++++++++++
301  AGGGTGAGGGTGAGGGTGAGGGTGCAAGGGTGCAAGGGTGCAAGGGTGCAAGGGTGTGTGTGTGTGTGTGTGTGT

     [+1]                  [+1]                  [+1]                  [+1]
     4.0e-13               4.0e-13               4.0e-13               4.0e-13
     GTGTGTGTGTGTGTGTGTGTT GTGTGTGTGTGTGTGTGTGTT GTGTGTGTGTGTGTGTGTGTT GTGTGTGTG
     +++++++++++++++++++++ +++++++++++++++++++++ +++++++++++++++++++++ +++++++++
376  GTGTGTGTGTGTGTGTGTGTGTGTGTGTGTGTGTGTGTGTGTGTGTGTGTGTGTGTGTGTGTGTGTGTGTGTGTG

                  [+1]
                  4.0e-13
     TGTGTGTGTGTT GTGTGTGTGTGTGTGTGTGTT
     ++++++++++++ +++++++++++++++++++++
451  TGTGTGTGTGTGTGTGTGTGTGTGTGTGTGTGTGTGCGTGCATGTATATGTGTGAAGCGTGCGCGTCTCCATATT


Cre06.g267650.v5.5
  PromoterCoords:2363505 - 2365004 Strand:+ GeneCoords:2365005 - 2369166 
  Trimmed if gene in upstream region
  LENGTH = 1001  COMBINED P-VALUE = 7.92e-10  E-VALUE =  1.4e-05
  DIAGRAM: 281-[-1]-1-[-1]-1-[-1]-1-[-1]-1-[-1]-611

                                                             [-1]
                                                             4.0e-13
                                                             AACACACACACACACACAC
                                                             +++++++++++++++++++
226  ATGGTCGGGCCCCTACGGACCAGGTGACGGTAAGCTGCCGGGTGCCATCGACGTGACACACACACACACACACAC

        [-1]                  [-1]                  [-1]                  [-1]
        4.0e-13               4.0e-13               4.0e-13               1.5e-0
     AC AACACACACACACACACACAC AACACACACACACACACACAC AACACACACACACACACACAC AACACA
     ++ +++++++++++++++++++++ +++++++++++++++++++++ +++++++++++++++++++++ ++++++
301  ACACACACACACACACACACACACACACACACACACACACACACACACACACACACACACACACACACACACACA

     
     5
     CACACACACACACAC
     +++++++++++
376  CACACACACACGGGTAAGGGAAGCATGTAGTTGATGTAGCTGTGTCCCGAGAAGCAAGATACGCCAAGCCCAGGC


Cre03.g198200.v5.5
  PromoterCoords:6756596 - 6758095 Strand:+ GeneCoords:6758096 - 6778656 
  Trimmed if gene in upstream region
  LENGTH = 1029  COMBINED P-VALUE = 8.15e-10  E-VALUE =  1.4e-05
  DIAGRAM: 49-[+1]-959

                                                      [+1]
                                                      4.0e-13
                                                      GTGTGTGTGTGTGTGTGTGTT
                                                      +++++++++++++++++++++
1    TACTTGAAAGCCTGACTAACATCCTGTGCCCTGTGTCGTGTGCCTTCGAGTGTGTGTGTGTGTGTGTGTGTGCAG


Cre03.g157900.v5.5
  PromoterCoords:2260140 - 2261639 Strand:+ GeneCoords:2261640 - 2268551 
  Trimmed if gene in upstream region
  LENGTH = 1040  COMBINED P-VALUE = 8.24e-10  E-VALUE =  1.4e-05
  DIAGRAM: 99-[-1]-5-[-1]-5-[-1]-868

                             [-1]                      [-1]
                             4.0e-13                   1.6e-07
                             AACACACACACACACACACAC     AACACACACACACACACACAC
                             +++++++++++++++++++++     +++++++++ +++ +++ +++
76   TCGCTCGTCGACCCCCCCCCCCCCCACACACACACACACACACACGCACACACACATACGCACGCACGCACATAC

      [-1]
      2.1e-07
      AACACACACACACACACACAC
      +++ +++++++ +++++++ +
151  GCACGCACGCACGCACACACTCCTGCACTTACCTTCCTGCGAGTATCAGCTGTTAAAATCTTTATGTTTAAGCAC


Cre03.g157850.v5.5
  PromoterCoords:2260600 - 2262099 Strand:- GeneCoords:2258974 - 2260599 
  Trimmed if gene in upstream region
  LENGTH = 1040  COMBINED P-VALUE = 8.24e-10  E-VALUE =  1.4e-05
  DIAGRAM: 868-[+1]-31-[+1]-99

                                                [+1]
                                                2.1e-07
                                                GTGTGTGTGTGTGTGTGTGTT
                                                + +++++++ +++++++ +++
826  ATAAAGATTTTAACAGCTGATACTCGCAGGAAGGTAAGTGCAGGAGTGTGTGCGTGCGTGCGTGCGTATGTGCGT

                         [+1]
                         4.0e-13
                         GTGTGTGTGTGTGTGTGTGTT
                         +++++++++++++++++++++
901  GCGTGCGTATGTGTGTGTGCGTGTGTGTGTGTGTGTGTGTGGGGGGGGGGGGGGTCGACGAGCGAGGGAAACCAT


Cre12.g526068.v5.5
  PromoterCoords:5013946 - 5015445 Strand:- GeneCoords:5011070 - 5013945 
  Trimmed if gene in upstream region
  LENGTH = 1060  COMBINED P-VALUE = 8.40e-10  E-VALUE =  1.5e-05
  DIAGRAM: 412-[+1]-1-[+1]-1-[+1]-1-[+1]-3-[+1]-537

                                          [+1]                  [+1]
                                          4.0e-13               4.0e-13
                                          GTGTGTGTGTGTGTGTGTGTT GTGTGTGTGTGTGTGT
                                          +++++++++++++++++++++ ++++++++++++++++
376  AGGTCAGATATGTTGAAGGTATTGACAAACACCGCATGTGTGTGTGTGTGTGTGTGTGTGTGTGTGTGTGTGTGT

           [+1]                  [+1]                    [+1]
           4.0e-13               1.3e-09                 2.8e-09
     GTGTT GTGTGTGTGTGTGTGTGTGTT GTGTGTGTGTGTGTGTGTGTT   GTGTGTGTGTGTGTGTGTGTT
     +++++ +++++++++++++++++++++ +++++++++++++++++++ +   +++++++++ + +++++++++
451  GTGTGTGTGTGTGTGTGTGTGTGTGTGTGTGTGTGTGTGTGTGTGTGCGTGCGTGTGTGTGCGCGTGTGTGTGTG


Cre12.g526201.v5.5
  PromoterCoords:5013506 - 5015005 Strand:+ GeneCoords:5015006 - 5017352 
  Trimmed if gene in upstream region
  LENGTH = 1060  COMBINED P-VALUE = 8.40e-10  E-VALUE =  1.5e-05
  DIAGRAM: 563-[-1]-1-[-1]-1-[-1]-1-[-1]-410

                                           [-1]                  [-1]
                                           4.0e-13               4.0e-13
                                           AACACACACACACACACACAC AACACACACACACAC
                                           +++++++++++++++++++++ +++++++++++++++
526  TTTCTACACACACACACACACGCGCACACACACGCACGCACACACACACACACACACACACACACACACACACAC

            [-1]                  [-1]
            4.0e-13               1.1e-09
     ACACAC AACACACACACACACACACAC AACACACACACACACACACAC
     ++++++ +++++++++++++++++++++ ++++++++++++++++++++
601  ACACACACACACACACACACACACACACACACACACACACACACACACATGCGGTGTTTGTCAATACCTTCAACA


Cre12.g541851.v5.5
  PromoterCoords:9202879 - 9204378 Strand:+ GeneCoords:9204379 - 9206493 
  Trimmed if gene in upstream region
  LENGTH = 1072  COMBINED P-VALUE = 8.49e-10  E-VALUE =  1.5e-05
  DIAGRAM: 682-[+1]-37-[+1]-1-[+1]-1-[+1]-1-[+1]-245

            [+1]                                                      [+1]
            4.2e-06                                                   4.0e-13
            GTGTGTGTGTGTGTGTGTGTT                                     GTGTGTGTGT
               +++++++++++++++  +                                     ++++++++++
676  ACAATGGCCTTGTGTGTGTGTGTGTTAGAAAAAAACAACAAAACGAAGCCCACCCAAGCGGCGCCGTGTGTGTGT

                 [+1]                  [+1]                  [+1]
                 4.0e-13               4.0e-13               4.0e-13
     GTGTGTGTGTT GTGTGTGTGTGTGTGTGTGTT GTGTGTGTGTGTGTGTGTGTT GTGTGTGTGTGTGTGTGTG
     +++++++++++ +++++++++++++++++++++ +++++++++++++++++++++ +++++++++++++++++++
751  GTGTGTGTGTGTGTGTGTGTGTGTGTGTGTGTGTGTGTGTGTGTGTGTGTGTGTGTGTGTGTGTGTGTGTGTGTG

     
     
     TT
     ++
826  TGTGTGTGTGTGCACGCCTGCAGCGGGGCACGTCGTCCACTGGCCCATCTGCGAGCTGCACAGCCACTGGATGGC


Cre12.g541850.v5.5
  PromoterCoords:9203307 - 9204806 Strand:- GeneCoords:9201429 - 9203306 
  Trimmed if gene in upstream region
  LENGTH = 1072  COMBINED P-VALUE = 8.49e-10  E-VALUE =  1.5e-05
  DIAGRAM: 235-[-1]-1-[-1]-1-[-1]-1-[-1]-47-[-1]-682

               [-1]                  [-1]                  [-1]
               4.0e-13               4.0e-13               4.0e-13
               AACACACACACACACACACAC AACACACACACACACACACAC AACACACACACACACACACAC
               +++++++++++++++++++++ +++++++++++++++++++++ +++++++++++++++++++++
226  TGCAGGCGTGCACACACACACACACACACACACACACACACACACACACACACACACACACACACACACACACAC

      [-1]                                                                [-1]
      4.0e-13                                                             4.2e-0
      AACACACACACACACACACAC                                               AACACA
      +++++++++++++++++++++                                               +  +++
301  ACACACACACACACACACACACACACACACACGGCGCCGCTTGGGTGGGCTTCGTTTTGTTGTTTTTTTCTAACA

     
     6
     CACACACACACACAC
     ++++++++++++
376  CACACACACACAAGGCCATTGTGGCTGGCGTTCCGCACTAACACCGCCACGAGGGAAGTGAGGGACCGACCCTGT


Cre09.g396650.v5.5
  PromoterCoords:1739847 - 1741346 Strand:- GeneCoords:1728553 - 1739846 
  Trimmed if gene in upstream region
  LENGTH = 1110  COMBINED P-VALUE = 8.80e-10  E-VALUE =  1.5e-05
  DIAGRAM: 428-[-1]-61-[+1]-579

                                                          [-1]
                                                          4.1e-06
                                                          AACACACACACACACACACAC
                                                          ++++ +++   +++++++++
376  AGGGATGCTCGAGGGATGGCAGGTTTGGGATGGCAGGTTTGGGGCAGGCCAGGAACAGATGGGAACACACACAAC

                                                                 [+1]
                                                                 4.0e-13
                                                                 GTGTGTGTGTGTGTG
                                                                 +++++++++++++++
451  AACAACAGCCCCCCCTGCCCCTCATGCAGGCTTCACTGCGGCGGCTGCTGAGCTGCAAGCGTGTGTGTGTGTGTG

     
     
     TGTGTT
     ++++++
526  TGTGTGTGTGTGGCGGCTGTTGGTGGCTGTGGGCCATGCGTGCTAGACAGGTGGTGCGGAATGGCGCGGCAGCTG


Cre06.g296050.v5.5
  PromoterCoords:6917027 - 6918526 Strand:+ GeneCoords:6918527 - 6926028 
  Trimmed if gene in upstream region
  LENGTH = 328  COMBINED P-VALUE = 9.37e-10  E-VALUE =  1.6e-05
  DIAGRAM: 30-[-1]-277

                                   [-1]
                                   1.5e-12
                                   AACACACACACACACACACAC
                                   +++++++++++++++++++++
1    CACCACCCTCTGCTCTGAACTACACACACACACACATACACACACACACACACACAGTACAGGCATGGATGTGTG


Cre09.g408400.v5.5
  PromoterCoords:6597908 - 6599407 Strand:- GeneCoords:6592542 - 6597907 
  Trimmed if gene in upstream region
  LENGTH = 1184  COMBINED P-VALUE = 9.40e-10  E-VALUE =  1.7e-05
  DIAGRAM: 443-[+1]-1-[+1]-11-[+1]-1-[+1]-1-[+1]-1-[+1]-1-[+1]-394-[-1]-163

                                                                         [+1]
                                                                         4.0e-13
                                                                         GTGTGTG
                                                                         +++++++
376  CGTTGCCTTACACGCTCTTGTCGACGCCTCGCAGGTACTGGGCCCCGACCGTGTGTGTGTGTGTGTATGTGTGTG

                    [+1]                            [+1]                  [+1]
                    4.0e-13                         1.2e-09               4.0e-1
     TGTGTGTGTGTGTT GTGTGTGTGTGTGTGTGTGTT           GTGTGTGTGTGTGTGTGTGTT GTGTGT
     ++++++++++++++ +++++++++++++++++++++           +++++++++++++++ +++++ ++++++
451  TGTGTGTGTGTGTGTGTGTGTGTGTGTGTGTGTGTGCGTGTGCGTGTGTGTGTGTGTGTGTGCGTGTGCGTGTGT

                     [+1]                  [+1]                  [+1]
     3               4.0e-13               4.0e-13               4.0e-13
     GTGTGTGTGTGTGTT GTGTGTGTGTGTGTGTGTGTT GTGTGTGTGTGTGTGTGTGTT GTGTGTGTGTGTGTG
     +++++++++++++++ +++++++++++++++++++++ +++++++++++++++++++++ +++++++++++++++
526  GTGTGTGTGTGTGTGTGTGTGTGTGTGTGTGTGTGTGTGTGTGTGTGTGTGTGTGTGTGTGTGTGTGTGTGTGTG

     
     
     TGTGTT
     ++++++
601  TGTGTGCGTGTGTGGGCTTGCATATCGGCATGTTTGTGGGCGGGCGGGCGGGGGTAGCGGGGGTTGCAACTTGCA

                              [-1]
                              2.4e-05
                              AACACACACACACACACACAC
                              + + ++++++++  +++++ +
976  CGCCAACCTGCCTCAACACTGTCCCATCGCACACACATGCACACGCCAGCACGTGCCTGCTGCTGCCACGGGCTG


Cre12.g492600.v5.5
  PromoterCoords:587927 - 589426 Strand:- GeneCoords:582138 - 587926 Trimmed if 
  gene in upstream region
  LENGTH = 1190  COMBINED P-VALUE = 9.45e-10  E-VALUE =  1.7e-05
  DIAGRAM: 697-[+1]-1-[+1]-1-[+1]-3-[+1]-404

                           [+1]                  [+1]                  [+1]
                           4.0e-13               4.0e-13               4.0e-13
                           GTGTGTGTGTGTGTGTGTGTT GTGTGTGTGTGTGTGTGTGTT GTGTGTGTG
                           +++++++++++++++++++++ +++++++++++++++++++++ +++++++++
676  GTGTTAAACAAAGAATCAAACGGTGTGTGTGTGTGTGTGTGTGTGTGTGTGTGTGTGTGTGTGTGTGTGTGTGTG

                    [+1]
                    5.4e-07
     TGTGTGTGTGTT   GTGTGTGTGTGTGTGTGTGTT
     ++++++++++++   +++++++  +++ +++ +++
751  TGTGTGTGTGTGTGTGTGTGTGACTGTTTGACTGTCGACCGCACACAACGCAAGGAAGCCGCACATTCGCAGTGC


Cre12.g492550.v5.5
  PromoterCoords:587617 - 589116 Strand:+ GeneCoords:589117 - 594296 Trimmed if 
  gene in upstream region
  LENGTH = 1190  COMBINED P-VALUE = 9.45e-10  E-VALUE =  1.7e-05
  DIAGRAM: 418-[-1]-1-[-1]-1-[-1]-707

                                                [-1]                  [-1]
                                                4.0e-13               4.0e-13
                                                AACACACACACACACACACAC AACACACACA
                                                +++++++++++++++++++++ ++++++++++
376  TGTGCGGCTTCCTTGCGTTGTGTGCGGTCGACAGTCAAACAGTCACACACACACACACACACACACACACACACA

                 [-1]
                 4.0e-13
     CACACACACAC AACACACACACACACACACAC
     +++++++++++ +++++++++++++++++++++
451  CACACACACACACACACACACACACACACACACACACACACACCGTTTGATTCTTTGTTTAACACACACCGCTTC


Cre17.g706400.v5.5
  PromoterCoords:1402311 - 1403810 Strand:- GeneCoords:1399923 - 1402310 
  Trimmed if gene in upstream region
  LENGTH = 1194  COMBINED P-VALUE = 9.48e-10  E-VALUE =  1.7e-05
  DIAGRAM: 407-[-1]-1-[-1]-1-[-1]-722

                                     [-1]                  [-1]
                                     4.0e-13               4.0e-13
                                     AACACACACACACACACACAC AACACACACACACACACACAC
                                     +++++++++++++++++++++ +++++++++++++++++++++
376  TTGGCCGTGTGCCTCGGCCGCCTCTCCCACACCACACACACACACACACACACACACACACACACACACACACAC

      [-1]
      4.0e-13
      AACACACACACACACACACAC
      +++++++++++++++++++++
451  ACACACACACACACACACACACACACACACACCAGGAACGTCGGCCCCACTACAGCGGAAGTGCAGGGGTGCTCC


Cre18.g748597.v5.5
  PromoterCoords:91486 - 92985 Strand:- GeneCoords:86840 - 91485 Trimmed if 
  gene in upstream region
  LENGTH = 1204  COMBINED P-VALUE = 9.56e-10  E-VALUE =  1.7e-05
  DIAGRAM: 54-[-1]-1-[-1]-33-[-1]-27-[-1]-25-[-1]-1-[-1]-322-[+1]-1-[+1]-1-[+1]-1-[+1]-1-[+1]-1-[+1]-484

                                                           [-1]
                                                           4.0e-13
                                                           AACACACACACACACACACAC
                                                           +++++++++++++++++++++
1    TTCACGTGATCTGGCAGAATAACCGTGGAAACCGTAGTCACACACACGCACACGCACACACACACACACACACAC

      [-1]                                                  [-1]
      4.0e-13                                               1.2e-07
      AACACACACACACACACACAC                                 AACACACACACACACACACA
      +++++++++++++++++++++                                 +++ +++++ +++++ ++++
76   ACACACACACACACACACACACACGCGCGCGCACGCGCACGCGCACGCGCACGCGCACGCACACGCACACGCACA

                                 [-1]                                          [
                                 1.2e-07                                       4
     C                           AACACACACACACACACACAC                         A
     +                           +++ +++++ +++++ +++++                         +
151  CGCGCACGCGCACGCGCACGCGCACGCGCACGCACACGCACACGCACACGCACACGCACACGCACACGCACACGC

     -1]                  [-1]
     .0e-13               1.0e-06
     ACACACACACACACACACAC AACACACACACACACACACAC
     ++++++++++++++++++++ ++++++ +++++++++++  +
226  ACACACACACACACACACACACACACAAACACACACACAGGCTCCGCACCGCAGATGCTTGGTCCAAAAGGGTAC

                                                                     [+1]
                                                                     4.0e-13
                                                                     GTGTGTGTGTG
                                                                     +++++++++++
526  GTCGCGACCCGTGTTCACGTGTTGTGACCAGCTTCGCAGCGGCCGCGGCTGGGCGGCGACAGCAGTGTGTGTGTG

                [+1]                  [+1]                  [+1]
                4.0e-13               4.0e-13               4.0e-13
     TGTGTGTGTT GTGTGTGTGTGTGTGTGTGTT GTGTGTGTGTGTGTGTGTGTT GTGTGTGTGTGTGTGTGTGT
     ++++++++++ +++++++++++++++++++++ +++++++++++++++++++++ ++++++++++++++++++++
601  TGTGTGTGTGTGTGTGTGTGTGTGTGTGTGTGTGTGTGTGTGTGTGTGTGTGTGTGTGTGTGTGTGTGTGTGTGT

       [+1]                  [+1]
       4.0e-13               3.0e-06
     T GTGTGTGTGTGTGTGTGTGTT GTGTGTGTGTGTGTGTGTGTT
     + +++++++++++++++++++++ ++++++++++++++++    +
676  GTGTGTGTGTGTGTGTGTGTGTGTGTGTGTGTGTGTGTATAATAGGGGTTGTGGATACCAGCCCAAACCAAAGTG


Cre07.g325718.v5.5
  PromoterCoords:1747992 - 1749491 Strand:+ GeneCoords:1749492 - 1757730 
  Trimmed if gene in upstream region
  LENGTH = 1228  COMBINED P-VALUE = 9.75e-10  E-VALUE =  1.7e-05
  DIAGRAM: 575-[-1]-1-[-1]-1-[-1]-1-[-1]-1-[-1]-225-[-1]-298

                                                       [-1]                  [-1
                                                       4.0e-13               4.0
                                                       AACACACACACACACACACAC AAC
                                                       +++++++++++++++++++++ +++
526  ACGCGTGCGGCGTTGCGGGATGGGTTAAGGGGAAGGTTGGCGCGCGCGCGCACACACACACACACACACACACAC

     ]                  [-1]                  [-1]                  [-1]
     e-13               4.0e-13               4.0e-13               9.1e-12
     ACACACACACACACACAC AACACACACACACACACACAC AACACACACACACACACACAC AACACACACACA
     ++++++++++++++++++ +++++++++++++++++++++ +++++++++++++++++++++ ++++++++++++
601  ACACACACACACACACACACACACACACACACACACACACACACACACACACACACACACACACACACACACACA

     
     
     CACACACAC
     ++++++++
676  CACACACAGACAGGGGAGAGGGGTATGCAACTCGGCTGGCACGGGCTGCATGGGGCTGCATGGGGCTGCATGGGG

              [-1]
              8.2e-05
              AACACACACACACACACACAC
              + + + ++++++++++++
901  CATACCCCTCTCCCCTGCACACACACAAGGGGCGCTAGCAGTAGATAGTCCAATTAGCAGCTGCTAAGGGGACAG


Cre10.g435100.v5.5
  PromoterCoords:2363813 - 2365312 Strand:+ GeneCoords:2365313 - 2367724 
  Trimmed if gene in upstream region
  LENGTH = 1238  COMBINED P-VALUE = 9.83e-10  E-VALUE =  1.7e-05
  DIAGRAM: 682-[-1]-234-[+1]-1-[+1]-1-[+1]-1-[+1]-214

            [-1]
            3.7e-05
            AACACACACACACACACACAC
            +++ +++++++ +++  +++
676  AGGCACGCACGCACGCACGCACGGACAGGGGCAATCCTGGGGGGCTTCGCCCCCCCCTGGATCGCTTCGCTCGGG

                                          [+1]                  [+1]
                                          4.0e-13               4.0e-13
                                          GTGTGTGTGTGTGTGTGTGTT GTGTGTGTGTGTGTGT
                                          +++++++++++++++++++++ ++++++++++++++++
901  AATCTCCTAAGGGCTGATCCCTTTCAAGCCTCCAGCTGTGTGTGTGTGTGTGTGTGTGTGTGTGTGTGTGTGTGT

           [+1]                  [+1]
           4.0e-13               4.0e-13
     GTGTT GTGTGTGTGTGTGTGTGTGTT GTGTGTGTGTGTGTGTGTGTT
     +++++ +++++++++++++++++++++ +++++++++++++++++++++
976  GTGTGTGTGTGTGTGTGTGTGTGTGTGTGTGTGTGTGTGTGTGTGTGTGTGCGTATACCGCGTGTGGCGTGTGGT


Cre13.g565280.v5.5
  PromoterCoords:541203 - 542702 Strand:+ GeneCoords:542703 - 543742 Trimmed if 
  gene in upstream region
  LENGTH = 1256  COMBINED P-VALUE = 9.98e-10  E-VALUE =  1.8e-05
  DIAGRAM: [-1]-1-[-1]-267-[-1]-1-[-1]-1-[-1]-1-[-1]-1-[-1]-1-[-1]-1-[-1]-1-[-1]-1-[-1]-1-[-1]-1-[-1]-705

     [-1]                  [-1]
     4.0e-13               3.1e-09
     AACACACACACACACACACAC AACACACACACACACACACAC
     +++++++++++++++++++++ ++++++++++++++++++ +
1    CACACACACACACACACACACACACACACACACACACACAGAGACTTGTTTGCTGTTTTTTGTCTTCTGCCCGCC

               [-1]                  [-1]                  [-1]
               4.0e-13               4.0e-13               4.0e-13
               AACACACACACACACACACAC AACACACACACACACACACAC AACACACACACACACACACAC
               +++++++++++++++++++++ +++++++++++++++++++++ +++++++++++++++++++++
301  AAACCGTAGTCACACACACACACACACACACACACACACACACACACACACACACACACACACACACACACACAC

      [-1]                  [-1]                  [-1]                  [-1]
      4.0e-13               4.0e-13               4.0e-13               4.0e-13
      AACACACACACACACACACAC AACACACACACACACACACAC AACACACACACACACACACAC AACACACA
      +++++++++++++++++++++ +++++++++++++++++++++ +++++++++++++++++++++ ++++++++
376  ACACACACACACACACACACACACACACACACACACACACACACACACACACACACACACACACACACACACACA

                   [-1]                  [-1]                  [-1]
                   4.0e-13               4.0e-13               4.0e-13
     CACACACACACAC AACACACACACACACACACAC AACACACACACACACACACAC AACACACACACACACAC
     +++++++++++++ +++++++++++++++++++++ +++++++++++++++++++++ +++++++++++++++++
451  CACACACACACACACACACACACACACACACACACACACACACACACACACACACACACACACACACACACACAC

          [-1]
          4.0e-13
     ACAC AACACACACACACACACACAC
     ++++ +++++++++++++++++++++
526  ACACACACACACACACACACACACACTAGCGGACCGCCATGCGATCCATGGGGCGTGCCCCAAAGGGAGTCAAGT


Cre03.g154800.v5.5
  PromoterCoords:1862762 - 1864261 Strand:+ GeneCoords:1864262 - 1867713 
  Trimmed if gene in upstream region
  LENGTH = 1258  COMBINED P-VALUE = 1.00e-09  E-VALUE =  1.8e-05
  DIAGRAM: 12-[+1]-1-[+1]-1-[+1]-1-[+1]-1-[+1]-1-[+1]-1-[+1]-1-[+1]-1-[+1]-1-[+1]-791-[+1]-215

                 [+1]                  [+1]                  [+1]
                 4.0e-13               4.0e-13               4.0e-13
                 GTGTGTGTGTGTGTGTGTGTT GTGTGTGTGTGTGTGTGTGTT GTGTGTGTGTGTGTGTGTG
                 +++++++++++++++++++++ +++++++++++++++++++++ +++++++++++++++++++
1    GTTGGTCAGAACGTGTGTGTGTGTGTGTGTGTGTGTGTGTGTGTGTGTGTGTGTGTGTGTGTGTGTGTGTGTGTG

        [+1]                  [+1]                  [+1]                  [+1]
        4.0e-13               4.0e-13               4.0e-13               4.0e-1
     TT GTGTGTGTGTGTGTGTGTGTT GTGTGTGTGTGTGTGTGTGTT GTGTGTGTGTGTGTGTGTGTT GTGTGT
     ++ +++++++++++++++++++++ +++++++++++++++++++++ +++++++++++++++++++++ ++++++
76   TGTGTGTGTGTGTGTGTGTGTGTGTGTGTGTGTGTGTGTGTGTGTGTGTGTGTGTGTGTGTGTGTGTGTGTGTGT

                     [+1]                  [+1]                  [+1]
     3               4.0e-13               4.0e-13               3.1e-06
     GTGTGTGTGTGTGTT GTGTGTGTGTGTGTGTGTGTT GTGTGTGTGTGTGTGTGTGTT GTGTGTGTGTGTGTG
     +++++++++++++++ +++++++++++++++++++++ +++++++++++++++++++++ +++++++++ +++++
151  GTGTGTGTGTGTGTGTGTGTGTGTGTGTGTGTGTGTGTGTGTGTGTGTGTGTGTGTGTGTGTGTGTGTGAGTGTG

     
     
     TGTGTT
       ++
226  CATGAAAACTAAAAGCGTGATAGCGTGACGGATAGCGTACGCACAGTGTATGCAGGTTACGCAATCGCCACTGTA

                                                    [+1]
                                                    8.0e-07
                                                    GTGTGTGTGTGTGTGTGTGTT
                                                      ++ +++  +++++++++++
976  ACAGGTCACTCCTGGGCCAAGAGTGTGATGGGTATGTGCGTGTGTACCGGTATGTCCGTGTATGTGTGTGTATAA


Cre02.g111526.v5.5
  PromoterCoords:5901920 - 5903419 Strand:+ GeneCoords:5903420 - 5906071 
  Trimmed if gene in upstream region
  LENGTH = 1260  COMBINED P-VALUE = 1.00e-09  E-VALUE =  1.8e-05
  DIAGRAM: 508-[-1]-1-[-1]-1-[-1]-1-[-1]-1-[-1]-1-[-1]-1-[-1]-135-[-1]-36-[-1]-29-[-1]-336

                                                               [-1]
                                                               4.0e-13
                                                               AACACACACACACACAC
                                                               +++++++++++++++++
451  GGGGAGGGTTTGCCGATTCCTCACGCTCCGGGCGCCCCGTCACGCGATAGCAACAGACCACACACACACACACAC

          [-1]                  [-1]                  [-1]                  [-1]
          4.0e-13               4.0e-13               4.0e-13               4.0e
     ACAC AACACACACACACACACACAC AACACACACACACACACACAC AACACACACACACACACACAC AACA
     ++++ +++++++++++++++++++++ +++++++++++++++++++++ +++++++++++++++++++++ ++++
526  ACACACACACACACACACACACACACACACACACACACACACACACACACACACACACACACACACACACACACA

                       [-1]                  [-1]
     -13               4.0e-13               4.0e-13
     CACACACACACACACAC AACACACACACACACACACAC AACACACACACACACACACAC
     +++++++++++++++++ +++++++++++++++++++++ +++++++++++++++++++++
601  CACACACACACACACACACACACACACACACACACACACACACACACACACACACACACACACACACATGGGCTT

                                                   [-1]
                                                   5.9e-12
                                                   AACACACACACACACACACAC
                                                   ++++++++++++++++ ++++
751  CCGTCGCGCCGTCTGGGCGGGCTTCGTTTTGTTGTTTTCTTTTCAACACACACACACACACATACACACACGCAC

                                 [-1]
                                 2.4e-09
                                 AACACACACACACACACACAC
                                 ++++++++++ +++++ ++++
826  TGGGCGGGCTTCGTTTTGTTGTTTTTAACACACACACATACACATACACACGCACACACGTACACACGTACACAC

        [-1]
        1.7e-09
        AACACACACACACACACACAC
        ++++++++++++ ++++++++
901  ACACACACATACACATACACACACGTACCTTACAAGAAGCGGCGCCGGCGTGCAGGTTGAGGCCGGCCGGTGTCT


Cre02.g111500.v5.5
  PromoterCoords:5902160 - 5903659 Strand:- GeneCoords:5892113 - 5902159 
  Trimmed if gene in upstream region
  LENGTH = 1260  COMBINED P-VALUE = 1.00e-09  E-VALUE =  1.8e-05
  DIAGRAM: 336-[+1]-29-[+1]-36-[+1]-129-[+1]-1-[+1]-1-[+1]-1-[+1]-1-[+1]-1-[+1]-1-[+1]-514

                                         [+1]
                                         1.7e-09
                                         GTGTGTGTGTGTGTGTGTGTT
                                         ++++++++ ++++++++++++
301  TCAACCTGCACGCCGGCGCCGCTTCTTGTAAGGTACGTGTGTGTATGTGTATGTGTGTGTGTGTGTACGTGTGTA

                [+1]                                                     [+1]
                2.4e-09                                                  5.9e-12
                GTGTGTGTGTGTGTGTGTGTT                                    GTGTGTG
                ++++ +++++ ++++++++++                                    ++++ ++
376  CGTGTGTGCGTGTGTATGTGTATGTGTGTGTGTTAAAAACAACAAAACGAAGCCCGCCCAGTGCGTGTGTGTATG

     
     
     TGTGTGTGTGTGTT
     ++++++++++++++
451  TGTGTGTGTGTGTGTTGAAAAGAAAACAACAAAACGAAGCCCGCCCAGACGGCGCGACGGAGTTACTTACGGATA

                                                                         [+1]
                                                                         4.0e-13
                                                                         GTGTGTG
                                                                         +++++++
526  CCTACCGATACCGAGCGTCTTGTAGCCGCGTCGACCCCGGTAGTCATACTTACCCGCAAAAAGCCCATGTGTGTG

                    [+1]                  [+1]                  [+1]
                    4.0e-13               4.0e-13               4.0e-13
     TGTGTGTGTGTGTT GTGTGTGTGTGTGTGTGTGTT GTGTGTGTGTGTGTGTGTGTT GTGTGTGTGTGTGTGT
     ++++++++++++++ +++++++++++++++++++++ +++++++++++++++++++++ ++++++++++++++++
601  TGTGTGTGTGTGTGTGTGTGTGTGTGTGTGTGTGTGTGTGTGTGTGTGTGTGTGTGTGTGTGTGTGTGTGTGTGT

           [+1]                  [+1]                  [+1]
           4.0e-13               4.0e-13               4.0e-13
     GTGTT GTGTGTGTGTGTGTGTGTGTT GTGTGTGTGTGTGTGTGTGTT GTGTGTGTGTGTGTGTGTGTT
     +++++ +++++++++++++++++++++ +++++++++++++++++++++ +++++++++++++++++++++
676  GTGTGTGTGTGTGTGTGTGTGTGTGTGTGTGTGTGTGTGTGTGTGTGTGTGTGTGTGTGTGTGTGTGTGTGTGTG


Cre01.g001600.v5.5
  PromoterCoords:243602 - 245101 Strand:+ GeneCoords:245102 - 248187 Trimmed if 
  gene in upstream region
  LENGTH = 1277  COMBINED P-VALUE = 1.01e-09  E-VALUE =  1.8e-05
  DIAGRAM: 276-[-1]-1-[-1]-3-[-1]-380-[+1]-533

                                                        [-1]                  [-
                                                        4.0e-13               4.
                                                        AACACACACACACACACACAC AA
                                                        +++++++++++++++++++++ ++
226  CTGGGTGCTGCAGCGCTGCCACCAAACTGCAGCTCGCGGGACACACATATACACACACACACACACACACACACA

     1]                    [-1]
     0e-13                 2.3e-09
     CACACACACACACACACAC   AACACACACACACACACACAC
     +++++++++++++++++++   ++++++++++ +++ ++++++
301  CACACACACACACACACACACACACACACACAAACATACACACAGACACATGCATCGCATACACTGTCTTTGCGC

                                                     [+1]
                                                     4.6e-06
                                                     GTGTGTGTGTGTGTGTGTGTT
                                                     +++++ +++ +++ +++++ +
676  GCTGCATCCTGCGCCCTGCTGCCTCATCCGCGACTGCACACACCTGGTGTGTGGGTGCGTGGAAGTGAGCGGGAA


Cre09.g397700.v5.5
  PromoterCoords:1549612 - 1551111 Strand:+ GeneCoords:1551112 - 1562743 
  Trimmed if gene in upstream region
  LENGTH = 1298  COMBINED P-VALUE = 1.03e-09  E-VALUE =  1.8e-05
  DIAGRAM: 71-[-1]-1-[-1]-1-[-1]-1162

                                                                            [-1]
                                                                            4.0e
                                                                            AACA
                                                                            ++++
1    GTTAACACGCACCCCAAAGCAGTGATAAAAGTGGAAGTTGGCAGACTGACACTGGAGGCTGGTATGGCGGACACA

                       [-1]                  [-1]
     -13               4.0e-13               4.0e-13
     CACACACACACACACAC AACACACACACACACACACAC AACACACACACACACACACAC
     +++++++++++++++++ +++++++++++++++++++++ +++++++++++++++++++++
76   CACACACACACACACACACACACACACACACACACACACACACACACACACACACACACACGCATACACGGGTTG


Cre09.g413250.v5.5
  PromoterCoords:7407486 - 7408985 Strand:+ GeneCoords:7408986 - 7413847 
  Trimmed if gene in upstream region
  LENGTH = 1320  COMBINED P-VALUE = 1.05e-09  E-VALUE =  1.8e-05
  DIAGRAM: 515-[-1]-1-[-1]-1-[-1]-1-[-1]-21-[-1]-1-[-1]-1-[-1]-7-[-1]-604

                                                                      [-1]
                                                                      4.0e-13
                                                                      AACACACACA
                                                                      ++++++++++
451  GCCGGATCGCCAGGCACCCGTGAGCTGCGTCAGCCTCTCGCTCGCTGGCTGCCACACCGCAATTACACACACACA

                 [-1]                  [-1]                  [-1]
                 4.0e-13               4.0e-13               4.0e-13
     CACACACACAC AACACACACACACACACACAC AACACACACACACACACACAC AACACACACACACACACAC
     +++++++++++ +++++++++++++++++++++ +++++++++++++++++++++ +++++++++++++++++++
526  CACACACACACACACACACACACACACACACACACACACACACACACACACACACACACACACACACACACACAC

                            [-1]                  [-1]                  [-1]
                            4.0e-13               4.0e-13               4.0e-13
     AC                     AACACACACACACACACACAC AACACACACACACACACACAC AACACACA
     ++                     +++++++++++++++++++++ +++++++++++++++++++++ ++++++++
601  ACACACACACACACACACATATACACACACACACACACACACACACACACACACACACACACACACACACACACA

                         [-1]
                         5.9e-12
     CACACACACACAC       AACACACACACACACACACAC
     +++++++++++++       ++++++++++++++++ ++++
676  CACACACACACACATACACACACACACACACACACATACACATACACATACACATGGCCCACGCTTCCCATGCGA


Cre09.g413200.v5.5
  PromoterCoords:7407666 - 7409165 Strand:- GeneCoords:7397020 - 7407665 
  Trimmed if gene in upstream region
  LENGTH = 1320  COMBINED P-VALUE = 1.05e-09  E-VALUE =  1.8e-05
  DIAGRAM: 632-[+1]-1-[+1]-1-[+1]-5-[+1]-1-[+1]-1-[+1]-1-[+1]-3-[+1]-507

                                     [+1]                  [+1]
                                     4.0e-13               4.0e-13
                                     GTGTGTGTGTGTGTGTGTGTT GTGTGTGTGTGTGTGTGTGTT
                                     +++++++++++++++++++++ +++++++++++++++++++++
601  GTATGTGTATGTGTGTGTGTGTGTGTGTGTATGTGTGTGTGTGTGTGTGTGTGTGTGTGTGTGTGTGTGTGTGTG

      [+1]                      [+1]                  [+1]                  [+1]
      4.0e-13                   4.0e-13               4.0e-13               4.0e
      GTGTGTGTGTGTGTGTGTGTT     GTGTGTGTGTGTGTGTGTGTT GTGTGTGTGTGTGTGTGTGTT GTGT
      +++++++++++++++++++++     +++++++++++++++++++++ +++++++++++++++++++++ ++++
676  TGTGTGTGTGTGTGTGTGTGTGTATATGTGTGTGTGTGTGTGTGTGTGTGTGTGTGTGTGTGTGTGTGTGTGTGT

                       [+1]                    [+1]
     -13               4.0e-13                 1.3e-07
     GTGTGTGTGTGTGTGTT GTGTGTGTGTGTGTGTGTGTT   GTGTGTGTGTGTGTGTGTGTT
     +++++++++++++++++ +++++++++++++++++++++   ++++++++++++++++ ++ +
751  GTGTGTGTGTGTGTGTGTGTGTGTGTGTGTGTGTGTGTGTGTGTGTGTGTGTGTGTAATTGCGGTGTGGCAGCCA


Cre12.g552750.v5.5
  PromoterCoords:7884692 - 7886191 Strand:- GeneCoords:7881807 - 7884691 
  Trimmed if gene in upstream region
  LENGTH = 1387  COMBINED P-VALUE = 1.10e-09  E-VALUE =  1.9e-05
  DIAGRAM: 590-[-1]-1-[-1]-1-[-1]-1-[-1]-1-[-1]-1-[-1]-666

                                                                      [-1]
                                                                      4.0e-13
                                                                      AACACACACA
                                                                      ++++++++++
526  CGAAGGCGCATTCCTCATGCTGCGGGCGCCCGGTCAGGCAAGAGCATTGATAAGCATTCGGGAGACACACACACA

                 [-1]                  [-1]                  [-1]
                 4.0e-13               4.0e-13               4.0e-13
     CACACACACAC AACACACACACACACACACAC AACACACACACACACACACAC AACACACACACACACACAC
     +++++++++++ +++++++++++++++++++++ +++++++++++++++++++++ +++++++++++++++++++
601  CACACACACACACACACACACACACACACACACACACACACACACACACACACACACACACACACACACACACAC

        [-1]                  [-1]
        4.0e-13               4.0e-13
     AC AACACACACACACACACACAC AACACACACACACACACACAC
     ++ +++++++++++++++++++++ +++++++++++++++++++++
676  ACACACACACACACACACACACACACACACACACACACACACACACACCGCAACGCCACATTCGTGTACGTAGCA


Cre12.g552700.v5.5
  PromoterCoords:7884579 - 7886078 Strand:+ GeneCoords:7886079 - 7909850 
  Trimmed if gene in upstream region
  LENGTH = 1387  COMBINED P-VALUE = 1.10e-09  E-VALUE =  1.9e-05
  DIAGRAM: 664-[+1]-1-[+1]-1-[+1]-1-[+1]-1-[+1]-1-[+1]-592

                                                                     [+1]
                                                                     4.0e-13
                                                                     GTGTGTGTGTG
                                                                     +++++++++++
601  CTGGGCGTCGCCAAGTTACCACGGTGCGATGCGACATTGCTACGTACACGAATGTGGCGTTGCGGTGTGTGTGTG

                [+1]                  [+1]                  [+1]
                4.0e-13               4.0e-13               4.0e-13
     TGTGTGTGTT GTGTGTGTGTGTGTGTGTGTT GTGTGTGTGTGTGTGTGTGTT GTGTGTGTGTGTGTGTGTGT
     ++++++++++ +++++++++++++++++++++ +++++++++++++++++++++ ++++++++++++++++++++
676  TGTGTGTGTGTGTGTGTGTGTGTGTGTGTGTGTGTGTGTGTGTGTGTGTGTGTGTGTGTGTGTGTGTGTGTGTGT

       [+1]                  [+1]
       4.0e-13               4.0e-13
     T GTGTGTGTGTGTGTGTGTGTT GTGTGTGTGTGTGTGTGTGTT
     + +++++++++++++++++++++ +++++++++++++++++++++
751  GTGTGTGTGTGTGTGTGTGTGTGTGTGTGTGTGTGTGTGTGTGTGTGTCTCCCGAATGCTTATCAATGCTCTTGC


Cre02.g143427.v5.5
  PromoterCoords:9122876 - 9124375 Strand:+ GeneCoords:9124376 - 9130977 
  Trimmed if gene in upstream region
  LENGTH = 1408  COMBINED P-VALUE = 1.12e-09  E-VALUE =    2e-05
  DIAGRAM: 701-[+1]-1-[+1]-1-[+1]-1-[+1]-1-[+1]-1-[+1]-1-[+1]-1-[+1]-532

                               [+1]                  [+1]                  [+1]
                               4.0e-13               4.0e-13               4.0e-
                               GTGTGTGTGTGTGTGTGTGTT GTGTGTGTGTGTGTGTGTGTT GTGTG
                               +++++++++++++++++++++ +++++++++++++++++++++ +++++
676  ATCTACAAGATACGAGCACTGAAGCTGTGTGTGTGTGTGTGTGTGTGTGTGTGTGTGTGTGTGTGTGTGTGTGTG

                      [+1]                  [+1]                  [+1]
     13               4.0e-13               4.0e-13               4.0e-13
     TGTGTGTGTGTGTGTT GTGTGTGTGTGTGTGTGTGTT GTGTGTGTGTGTGTGTGTGTT GTGTGTGTGTGTGT
     ++++++++++++++++ +++++++++++++++++++++ +++++++++++++++++++++ ++++++++++++++
751  TGTGTGTGTGTGTGTGTGTGTGTGTGTGTGTGTGTGTGTGTGTGTGTGTGTGTGTGTGTGTGTGTGTGTGTGTGT

             [+1]                  [+1]
             4.0e-13               1.8e-06
     GTGTGTT GTGTGTGTGTGTGTGTGTGTT GTGTGTGTGTGTGTGTGTGTT
     +++++++ +++++++++++++++++++++ ++++++++++++++ ++ + +
826  GTGTGTGTGTGTGTGTGTGTGTGTGTGTGTGTGTGTGTGTGTGTCAGGGGGTGAGAGGGGGTGAGCAGGGGAGAC


Cre16.g661300.v5.5
  PromoterCoords:2540289 - 2541788 Strand:+ GeneCoords:2541789 - 2546796 
  Trimmed if gene in upstream region
  LENGTH = 1412  COMBINED P-VALUE = 1.12e-09  E-VALUE =    2e-05
  DIAGRAM: [-1]-1-[-1]-1-[-1]-18-[-1]-56-[-1]-649-[+1]-561

     [-1]                  [-1]                  [-1]
     4.0e-13               4.0e-13               4.0e-13
     AACACACACACACACACACAC AACACACACACACACACACAC AACACACACACACACACACAC
     +++++++++++++++++++++ +++++++++++++++++++++ +++++++++++++++++++++
1    CACACACACACACACACACACACACACACACACACACACACACACACACACACACACACACACACACACACACAC

             [-1]
             9.6e-08
             AACACACACACACACACACAC
             + ++++++++ +++++++++
76   ACACACACAGCACACACATACACACACAGCACACTACGGGACTATGCCAACCTGCCTTACCCTGTCCCATCGGCC

               [-1]
               4.0e-13
               AACACACACACACACACACAC
               +++++++++++++++++++++
151  ATCGCACAGACACACACACACACACACACACACTCACACACAGCACAGCACATACTGCGATGCCCCAAGCCGCAC

          [+1]
          4.2e-07
          GTGTGTGTGTGTGTGTGTGTT
          ++++ ++ + + ++++++ ++
826  GTTGTGTGTATGGGAGCGTGTGTATGGGCACTTGGGCAGAGGGACGAACCCAGCCTTATCTCCGCTGCGATACGG


Cre08.g379500.v5.5
  PromoterCoords:4071906 - 4073405 Strand:+ GeneCoords:4073406 - 4085114 
  Trimmed if gene in upstream region
  LENGTH = 1463  COMBINED P-VALUE = 1.17e-09  E-VALUE =    2e-05
  DIAGRAM: 75-[-1]-1367

     [-1]
     4.0e-13
     AACACACACACACACACACAC
     +++++++++++++++++++++
76   CACACACACACACACACACACACACAGTACGAGCACCGCGTTTACCGAGACGCAGCACGAGGACGTGCCGACGGC


Cre01.g045150.v5.5
  PromoterCoords:6333974 - 6335473 Strand:- GeneCoords:6325388 - 6333973 
  Trimmed if gene in upstream region
  LENGTH = 1479  COMBINED P-VALUE = 1.18e-09  E-VALUE =  2.1e-05
  DIAGRAM: 987-[-1]-1-[-1]-1-[-1]-1-[-1]-1-[-1]-1-[-1]-1-[-1]-339

                 [-1]                  [-1]                  [-1]
                 4.0e-13               4.0e-13               4.0e-13
                 AACACACACACACACACACAC AACACACACACACACACACAC AACACACACACACACACAC
                 +++++++++++++++++++++ +++++++++++++++++++++ +++++++++++++++++++
976  CGACGGTAGCACCACACACACACACACACACACACACACACACACACACACACACACACACACACACACACACAC

        [-1]                  [-1]                  [-1]                  [-1]
        4.0e-13               4.0e-13               4.0e-13               2.2e-0
     AC AACACACACACACACACACAC AACACACACACACACACACAC AACACACACACACACACACAC AACACA
     ++ +++++++++++++++++++++ +++++++++++++++++++++ +++++++++++++++++++++ ++++++
1051 ACACACACACACACACACACACACACACACACACACACACACACACACACACACACACACACACACACACACACA

     
     5
     CACACACACACACAC
     +++++++    ++ +
1126 CACACACCGCAACGCCACACGCGTGAAGCAGAGGCGCAGCGCACCTGCAGGCTAGTGCAGGCAGGCGACCAGCGT


Cre01.g045200.v5.5
  PromoterCoords:6333953 - 6335452 Strand:+ GeneCoords:6335453 - 6338184 
  Trimmed if gene in upstream region
  LENGTH = 1479  COMBINED P-VALUE = 1.18e-09  E-VALUE =  2.1e-05
  DIAGRAM: 347-[+1]-1-[+1]-1-[+1]-1-[+1]-1-[+1]-1-[+1]-1001

                                                    [+1]                  [+1]
                                                    4.0e-13               4.0e-1
                                                    GTGTGTGTGTGTGTGTGTGTT GTGTGT
                                                    +++++++++++++++++++++ ++++++
301  TAGCCTGCAGGTGCGCTGCGCCTCTGCTTCACGCGTGTGGCGTTGCGGTGTGTGTGTGTGTGTGTGTGTGTGTGT

                     [+1]                  [+1]                  [+1]
     3               4.0e-13               4.0e-13               4.0e-13
     GTGTGTGTGTGTGTT GTGTGTGTGTGTGTGTGTGTT GTGTGTGTGTGTGTGTGTGTT GTGTGTGTGTGTGTG
     +++++++++++++++ +++++++++++++++++++++ +++++++++++++++++++++ +++++++++++++++
376  GTGTGTGTGTGTGTGTGTGTGTGTGTGTGTGTGTGTGTGTGTGTGTGTGTGTGTGTGTGTGTGTGTGTGTGTGTG

            [+1]
            4.0e-13
     TGTGTT GTGTGTGTGTGTGTGTGTGTT
     ++++++ +++++++++++++++++++++
451  TGTGTGTGTGTGTGTGTGTGTGTGTGTGTGTGTGTGTGTGTGGTGCTACCGTCGGACCGGGGGCCCGGAGCATGA


Cre08.g382500.v5.5
  PromoterCoords:4471827 - 4473326 Strand:- GeneCoords:4471219 - 4471826 
  Trimmed if gene in upstream region
  LENGTH = 1500  COMBINED P-VALUE = 1.19e-09  E-VALUE =  2.1e-05
  DIAGRAM: 268-[-1]-1-[-1]-1-[-1]-1167

                                                [-1]                  [-1]
                                                4.0e-13               4.0e-13
                                                AACACACACACACACACACAC AACACACACA
                                                +++++++++++++++++++++ ++++++++++
226  CCGGCGCCGCCGCCGCTGTCCAGCCGCTCTATCCAACCACATACACACACACACACACACACACACACACACACA

                 [-1]
                 1.3e-09
     CACACACACAC AACACACACACACACACACAC
     +++++++++++ +++++++++++++++++++ +
301  CACACACACACACACACACACACACACACACGCAGCCAGTGCCATGTCGCCGCCGTGCTGGTGCCCCGGCCGCAG


Cre08.g358552.v5.5
  PromoterCoords:234460 - 235959 Strand:+ GeneCoords:235960 - 243341 Trimmed if 
  gene in upstream region
  LENGTH = 1500  COMBINED P-VALUE = 1.19e-09  E-VALUE =  2.1e-05
  DIAGRAM: 785-[-1]-1-[-1]-1-[-1]-1-[-1]-1-[-1]-1-[-1]-584

                                        [-1]                  [-1]
                                        4.0e-13               4.0e-13
                                        AACACACACACACACACACAC AACACACACACACACACA
                                        +++++++++++++++++++++ ++++++++++++++++++
751  GGCGGTGTATGTGTGGCGCCGTACCAGCTGCCGTACACACACACACACACACACACACACACACACACACACACA

         [-1]                  [-1]                  [-1]                  [-1]
         4.0e-13               4.0e-13               4.0e-13               4.0e-
     CAC AACACACACACACACACACAC AACACACACACACACACACAC AACACACACACACACACACAC AACAC
     +++ +++++++++++++++++++++ +++++++++++++++++++++ +++++++++++++++++++++ +++++
826  CACACACACACACACACACACACACACACACACACACACACACACACACACACACACACACACACACACACACAC

     
     13
     ACACACACACACACAC
     ++++++++++++++++
901  ACACACACACACACACTGCGGCGTGTCAGGTGGCTGGCAGCCACAGTGGGCGAGCGCTCAGCCGGGTGGGCCGAA


Cre07.g333150.v5.5
  PromoterCoords:2982078 - 2983577 Strand:- GeneCoords:2979854 - 2982077 
  Trimmed if gene in upstream region
  LENGTH = 1500  COMBINED P-VALUE = 1.19e-09  E-VALUE =  2.1e-05
  DIAGRAM: 1436-[-1]-43

                [-1]
                4.0e-13
                AACACACACACACACACACAC
                +++++++++++++++++++++
1426 ACAGACACAGACACACACACACACACACACACACCGCCTATGTACCCGCTCGCCTCCCCCCCCCCCATTCACCAC


Cre07.g344260.v5.5
  PromoterCoords:4627413 - 4628912 Strand:+ GeneCoords:4628913 - 4633524 
  Trimmed if gene in upstream region
  LENGTH = 1500  COMBINED P-VALUE = 1.19e-09  E-VALUE =  2.1e-05
  DIAGRAM: 668-[-1]-1-[-1]-1-[-1]-1-[-1]-1-[-1]-1-[-1]-56-[-1]-9-[-1]-1-[-1]-11-[-1]-[-1]-109-[-1]-389

                                                                         [-1]
                                                                         4.0e-13
                                                                         AACACAC
                                                                         +++++++
601  GTGGCAGTGATGACTGCCCGTGCTGCCGTGGGCTCGTTAGTCTACGAGCGGTACCGGCACTGTATATACACACAC

                    [-1]                  [-1]                  [-1]
                    4.0e-13               4.0e-13               4.0e-13
     ACACACACACACAC AACACACACACACACACACAC AACACACACACACACACACAC AACACACACACACACA
     ++++++++++++++ +++++++++++++++++++++ +++++++++++++++++++++ ++++++++++++++++
676  ACACACACACACACACACACACACACACACACACACACACACACACACACACACACACACACACACACACACACA

           [-1]                  [-1]
           4.0e-13               3.5e-09
     CACAC AACACACACACACACACACAC AACACACACACACACACACAC
     +++++ +++++++++++++++++++++ +++++++++++++++++++
751  CACACACACACACACACACACACACACACACACACACACACACACACCGCACCCACCCACATCCATCCACCCACC

                                   [-1]                          [-1]
                                   1.8e-06                       1.4e-05
                                   AACACACACACACACACACAC         AACACACACACACAC
                                   +++++++++ +++++ +++ +         +++++ +++ ++ ++
826  CACCCTCACCCACCCACGCCCACACCCACCCACACATACCCACACCCACCCACACCCACCCACACCCACCCATAC

            [-1]                            [-1]                 [-1]
            2.3e-06                         2.0e-06              2.3e-06
     ACACAC AACACACACACACACACACAC           AACACACACACACACACACACAACACACACACACAC
      +++++ +++ +++++ +++ +++ +++           + +++++++++ +++ ++++++++ +++++ +++ +
901  CCACACCCACCCACACGCACCCACCCACGCCCACACCCACCCACACGCACCCACCCACACCACCCACACGCACCC

     
     
     ACACAC
     ++ +++
976  ACCCACCCACCCAACCACGCACCTGGCTCATGCGGTCCTCGTCGTCCAGCGCCAGCACCTCCTCCTCCTTGCGCC

                                             [-1]
                                             4.1e-06
                                             AACACACACACACACACACAC
                                             +++++ ++++++++++  + +
1051 GGGCCTACCTGGACCCCCGCGCATACACATGGCATTCACGCACACCTGCACACACATCCGCATGCACGGGCGTGT


Cre07.g335150.v5.5
  PromoterCoords:3395167 - 3396666 Strand:- GeneCoords:3388701 - 3395166 
  Trimmed if gene in upstream region
  LENGTH = 1500  COMBINED P-VALUE = 1.19e-09  E-VALUE =  2.1e-05
  DIAGRAM: 155-[+1]-1-[+1]-1-[+1]-1-[+1]-1-[+1]-1-[+1]-1214

          [+1]                  [+1]                  [+1]                  [+1]
          4.0e-13               4.0e-13               4.0e-13               4.0e
          GTGTGTGTGTGTGTGTGTGTT GTGTGTGTGTGTGTGTGTGTT GTGTGTGTGTGTGTGTGTGTT GTGT
          +++++++++++++++++++++ +++++++++++++++++++++ +++++++++++++++++++++ ++++
151  TCTCTGTGTGTGTGTGTGTGTGTGTGTGTGTGTGTGTGTGTGTGTGTGTGTGTGTGTGTGTGTGTGTGTGTGTGT

                       [+1]                  [+1]
     -13               4.0e-13               2.5e-05
     GTGTGTGTGTGTGTGTT GTGTGTGTGTGTGTGTGTGTT GTGTGTGTGTGTGTGTGTGTT
     +++++++++++++++++ +++++++++++++++++++++ +++++++++++++++  +  +
226  GTGTGTGTGTGTGTGTGTGTGTGTGTGTGTGTGTGTGTGTGTGTGTGTGTGTGCAGTTCGGTGTGCGTCATCGGA


Cre07.g344250.v5.5
  PromoterCoords:4627253 - 4628752 Strand:- GeneCoords:4624937 - 4627252 
  Trimmed if gene in upstream region
  LENGTH = 1500  COMBINED P-VALUE = 1.19e-09  E-VALUE =  2.1e-05
  DIAGRAM: 229-[+1]-109-[+1]-[+1]-11-[+1]-1-[+1]-9-[+1]-1-[+1]-36-[+1]-1-[+1]-1-[+1]-1-[+1]-1-[+1]-1-[+1]-826

         [+1]
         4.1e-06
         GTGTGTGTGTGTGTGTGTGTT
         + +  ++++++++++ +++++
226  GCATGCGGATGTGTGTGCAGGTGTGCGTGAATGCCATGTGTATGCGCGGGGGTCCAGGTAGGCCCGGCGCAAGGA

                                                                [+1]
                                                                2.3e-06
                                                                GTGTGTGTGTGTGTGT
                                                                +++ +++ +++ ++++
301  GGAGGAGGTGCTGGCGCTGGACGACGAGGACCGCATGAGCCAGGTGCGTGGTTGGGTGGGTGGGTGGGTGCGTGT

          [+1]                            [+1]                  [+1]
          2.0e-06                         2.3e-06               1.4e-05
     GTGTTGTGTGTGTGTGTGTGTGTGTT           GTGTGTGTGTGTGTGTGTGTT GTGTGTGTGTGTGTGT
     + ++++++++ +++ +++++++++ +           +++ +++ +++ +++++ +++ +++++ ++ ++ +++
376  GGGTGGTGTGGGTGGGTGCGTGTGGGTGGGTGTGGGCGTGGGTGGGTGCGTGTGGGTGGGTGTGGGTATGGGTGG

                   [+1]                  [+1]
                   1.8e-06               2.6e-05
     GTGTT         GTGTGTGTGTGTGTGTGTGTT GTGTGTGTGTGTGTGTGTGTT
     +++++         + +++ +++++ +++++++++ +++ +++++ + +++ +++ +
451  GTGTGGGTGGGTGTGGGTGGGTGTGGGTATGTGTGGGTGGGTGTGGGCGTGGGTGGGTGAGGGTGGGTGGGTGGA

                       [+1]                  [+1]                  [+1]
                       4.0e-13               4.0e-13               4.0e-13
                       GTGTGTGTGTGTGTGTGTGTT GTGTGTGTGTGTGTGTGTGTT GTGTGTGTGTGTG
                       +++++++++++++++++++++ +++++++++++++++++++++ +++++++++++++
526  TGGATGTGGGTGGGTGCGGTGTGTGTGTGTGTGTGTGTGTGTGTGTGTGTGTGTGTGTGTGTGTGTGTGTGTGTG

              [+1]                  [+1]                  [+1]
              4.0e-13               4.0e-13               7.4e-10
     TGTGTGTT GTGTGTGTGTGTGTGTGTGTT GTGTGTGTGTGTGTGTGTGTT GTGTGTGTGTGTGTGTGTGTT
     ++++++++ +++++++++++++++++++++ +++++++++++++++++++++ ++++++++++++++++++++
601  TGTGTGTGTGTGTGTGTGTGTGTGTGTGTGTGTGTGTGTGTGTGTGTGTGTGTGTGTGTGTGTGTGTGTGTGTAT


Cre07.g317300.v5.5
  PromoterCoords:672951 - 674450 Strand:- GeneCoords:666135 - 672950 Trimmed if 
  gene in upstream region
  LENGTH = 1500  COMBINED P-VALUE = 1.19e-09  E-VALUE =  2.1e-05
  DIAGRAM: 289-[+1]-1-[+1]-1-[+1]-1-[+1]-1124

                                                                     [+1]
                                                                     4.0e-13
                                                                     GTGTGTGTGTG
                                                                     +++++++++++
226  AATTCCCGGATTCCCGCCCGCTGGTCGTAGTCGAGCTCACCTATAGGCAAAGGTGAAAGCATGGGTGTGTGTGTG

                [+1]                  [+1]                  [+1]
                4.0e-13               4.0e-13               4.0e-13
     TGTGTGTGTT GTGTGTGTGTGTGTGTGTGTT GTGTGTGTGTGTGTGTGTGTT GTGTGTGTGTGTGTGTGTGT
     ++++++++++ +++++++++++++++++++++ +++++++++++++++++++++ ++++++++++++++++++++
301  TGTGTGTGTGTGTGTGTGTGTGTGTGTGTGTGTGTGTGTGTGTGTGTGTGTGTGTGTGTGTGTGTGTGTGTGTGT

     
     
     T
     +
376  GTGTGTGTGTGTGTACCATCCATGCCCCGTCACAGCAGCGGGCTGCAGCCTTGGATACAGCAGCGACGTGCGTGG


Cre11.g467535.v5.5
  PromoterCoords:96046 - 97545 Strand:+ GeneCoords:97546 - 101293 Trimmed if 
  gene in upstream region
  LENGTH = 1500  COMBINED P-VALUE = 1.19e-09  E-VALUE =  2.1e-05
  DIAGRAM: 238-[+1]-1-[+1]-1-[+1]-1197

                  [+1]                  [+1]                  [+1]
                  4.0e-13               4.0e-13               4.0e-13
                  GTGTGTGTGTGTGTGTGTGTT GTGTGTGTGTGTGTGTGTGTT GTGTGTGTGTGTGTGTGT
                  +++++++++++++++++++++ +++++++++++++++++++++ ++++++++++++++++++
226  GCGGTGTGTGTTTGTGTGTGTGTGTGTGTGTGTGTGTGTGTGTGTGTGTGTGTGTGTGTGTGTGTGTGTGTGTGT

     
     
     GTT
     +++
301  GTGTGTGTGTGTGTGTGGTGCGGTCGCCTAGCCGCCGGGCGCCCAGAGCGTAAGGAATGCGCGTCAGCAAACTAC


Cre11.g467621.v5.5
  PromoterCoords:674356 - 675855 Strand:- GeneCoords:670570 - 674355 Trimmed if 
  gene in upstream region
  LENGTH = 1500  COMBINED P-VALUE = 1.19e-09  E-VALUE =  2.1e-05
  DIAGRAM: 531-[-1]-5-[-1]-5-[-1]-23-[-1]-9-[-1]-26-[-1]-15-[-1]-43-[-1]-42-[-1]-1-[-1]-1-[-1]-1-[-1]-546

           [-1]                      [-1]                      [-1]
           5.2e-05                   2.7e-06                   2.2e-06
           AACACACACACACACACACAC     AACACACACACACACACACAC     AACACACACACACACAC
           + ++ ++++ +++ ++  +++     +++ +++++++ +++ +++++     +++++ +++ + +++ +
526  TGTACACGCAAACGCGCACGCATGCACGCAAGCACGCATGCACGCACGCACACAGGTGCACACCCACGCGCACGC

                                [-1]                          [-1]
                                1.9e-06                       4.9e-05
     ACAC                       AACACACACACACACACACAC         AACACACACACACACACA
     ++++                       +++++++++ ++++ +  +++         + +++ +++ ++++ ++
601  ACACGCACACGCGCCCGCACAAGCGTGCACACACACCCACAAATGCACAAGCTCATGCTCACGTACGCACATACG

                                  [-1]                                [-1]
                                  2.6e-06                             3.2e-10
     CAC                          AACACACACACACACACACAC               AACACACACA
     + +                          +++++  ++++++ ++ ++++               ++++++++++
676  CGCACGTCAATACACACGCACCTCGTGTACACACGAGCACACGCATACACAAGCCCACATATGCACACACACACA

                                                           [-1]
                                                           4.0e-13
     CACACACACAC                                           AACACACACACACACACACAC
     ++++++ ++                                             +++++++++++++++++++++
751  CACACATACTGTCCTACGCGTAATGTTTTCCTTGTGCTATTTAACACACCCACCCACACACACACACACACACAC

                                               [-1]                  [-1]
                                               4.0e-13               4.0e-13
                                               AACACACACACACACACACAC AACACACACAC
                                               +++++++++++++++++++++ +++++++++++
826  ACATGCGCCCCCCCCCCCCCCCCCCACACCCACACCCACACCCACACACACACACACACACACACACACACACAC

                [-1]                  [-1]
                4.0e-13               4.0e-13
     ACACACACAC AACACACACACACACACACAC AACACACACACACACACACAC
     ++++++++++ +++++++++++++++++++++ +++++++++++++++++++++
901  ACACACACACACACACACACACACACACACACACACACACACACACACACACACACACACACACACACGCCTTTG


Cre11.g467551.v5.5
  PromoterCoords:181109 - 182608 Strand:- GeneCoords:178950 - 181108 Trimmed if 
  gene in upstream region
  LENGTH = 1500  COMBINED P-VALUE = 1.19e-09  E-VALUE =  2.1e-05
  DIAGRAM: 1409-[-1]-1-[-1]-1-[-1]-26

                                                                [-1]
                                                                4.0e-13
                                                                AACACACACACACACA
                                                                ++++++++++++++++
1351 TCCTGCCGCCCCCCCCTGCGGTGCCAGCCCAGCCTCCCGGCCCTCCCACCGCACACATGCACACACACACACACA

           [-1]                  [-1]
           4.0e-13               2.5e-06
     CACAC AACACACACACACACACACAC AACACACACACACACACACAC
     +++++ +++++++++++++++++++++ +++++++++++++++ +   +
1426 CACACACACACACACACACACACACACACACACACACACACACGCTGTCCCCCGCCTGTTTTCTTATTCGCTCGT


Cre11.g476200.v5.5
  PromoterCoords:2567435 - 2568934 Strand:- GeneCoords:2559992 - 2567434 
  Trimmed if gene in upstream region
  LENGTH = 1500  COMBINED P-VALUE = 1.19e-09  E-VALUE =  2.1e-05
  DIAGRAM: 321-[+1]-103-[-1]-19-[-1]-1-[-1]-745-[-1]-206

                          [+1]
                          8.9e-05
                          GTGTGTGTGTGTGTGTGTGTT
                              +++++++++++++ +
301  TATACTGTACACTTGGCACTGCATAGTGTGTGTGCGTGCGACCGCACCAGATATTCTTGCACACATTCCCTCGGC

                                                                           [-1]
                                                                           1.5e-
                                                                           AACAC
                                                                           +++++
376  CTTCCAGTTTGCGTGCGGCAGTAATGCACATGCGTGCGCGTGCATGCAGCTGTTGCTACACTTACATATCCACAC

                                        [-1]                  [-1]
     05                                 4.0e-13               3.5e-09
     ACACACACACACACAC                   AACACACACACACACACACAC AACACACACACACACACA
     +++  +++++ + +++                   +++++++++++++++++++++ +++++++++++++ ++++
451  ACAGCCACACGCGCACGTTTTGTTTCACACACATACACACACACACACACACACACACACACACACACACGCACA

     
     
     CAC
     ++
526  CAGGCCGAAACCATGTGTGGCAGCTTACGACAACGCGGGCTGGGCTGCGTTCTTGGCAGCTGTGCGCCTCCAACC

                                                                              [-
                                                                              6.
                                                                              AA
                                                                              +
1201 CTGCGTTCGGCTTAGGCCGGCTTGCTGACCTGGGATGCGTGGTTGGGCCTTCGCACGTACCGGGCACAGGTCACT

     1]
     7e-06
     CACACACACACACACACAC
     +++ ++  ++ +   +++
1276 CACCCGAGCAGAGTTACAGTGTGGTGGGTCACAGCACGATGTTGGCCGGTCCCCCACAGCTATCAGCCTGAAGAG


Cre11.g467783.v5.5
  PromoterCoords:1711874 - 1713373 Strand:+ GeneCoords:1713374 - 1715670 
  Trimmed if gene in upstream region
  LENGTH = 1500  COMBINED P-VALUE = 1.19e-09  E-VALUE =  2.1e-05
  DIAGRAM: 19-[+1]-1-[+1]-1-[+1]-1-[+1]-1-[+1]-1160-[-1]-191

                        [+1]                  [+1]                  [+1]
                        4.0e-13               4.0e-13               4.0e-13
                        GTGTGTGTGTGTGTGTGTGTT GTGTGTGTGTGTGTGTGTGTT GTGTGTGTGTGT
                        +++++++++++++++++++++ +++++++++++++++++++++ ++++++++++++
1    TGTGTGCGTGTGCGTGTGCGTGTGTGTGTGTGTGTGTGTGTGTGTGTGTGTGTGTGTGTGTGTGTGTGTGTGTGT

               [+1]                  [+1]
               4.0e-13               4.0e-13
     GTGTGTGTT GTGTGTGTGTGTGTGTGTGTT GTGTGTGTGTGTGTGTGTGTT
     +++++++++ +++++++++++++++++++++ +++++++++++++++++++++
76   GTGTGTGTGTGTGTGTGTGTGTGTGTGTGTGTGTGTGTGTGTGTGTGTGTGTGGTTGCTTGAGCATGCTAGGCAC

                  [-1]
                  1.3e-05
                  AACACACACACACACACACAC
                   +++++++  ++++    ++
1276 CCTGGCAATACGTTACACACAAGCACAGCTTCAGCTTGCAGCAGCGCAGGCATCACGATGGTAATTACGGAGGTT


Cre14.g627466.v5.5
  PromoterCoords:2838119 - 2839618 Strand:- GeneCoords:2837243 - 2838118 
  Trimmed if gene in upstream region
  LENGTH = 1500  COMBINED P-VALUE = 1.19e-09  E-VALUE =  2.1e-05
  DIAGRAM: 738-[+1]-411-[+1]-1-[+1]-287

                                                                    [+1]
                                                                    2.6e-05
                                                                    GTGTGTGTGTGT
                                                                    ++ + ++++++
676  GCAGGCGGGGGGGGAGAGTGAGGTGGGGGAGACAAGGGGTTTTGGGGAGAGCGAAATAAGGCAGTTTCTGTGTGC

     
     
     GTGTGTGTT
      ++++ +++
751  CTATGCGTGCTTGCGAGCGTGTGGGATACGCAGCCAACGCCGCGTCGTAGACCAAGACAAAGAACACAAGACACA

                                                  [+1]                  [+1]
                                                  4.0e-13               4.0e-13
                                                  GTGTGTGTGTGTGTGTGTGTT GTGTGTGT
                                                  +++++++++++++++++++++ ++++++++
1126 GGGAGGGTGTGGAGGGAGGTGGGGGTGTATCAGGTGCGTGTGCAGGTGTGTGTGTGTGTGTGTGTGTGTGTGTGT

     
     
     GTGTGTGTGTGTT
     +++++++++++++
1201 GTGTGTGTGTGTGTGTGTGTGTGACCGAGCACCGCTGCCACGGGAATTACTTGAATGGGCCGGGCCTTGCTGTCC


Cre14.g627477.v5.5
  PromoterCoords:2838339 - 2839838 Strand:+ GeneCoords:2839839 - 2844340 
  Trimmed if gene in upstream region
  LENGTH = 1500  COMBINED P-VALUE = 1.19e-09  E-VALUE =  2.1e-05
  DIAGRAM: 57-[-1]-1-[-1]-1-[-1]-399-[-1]-849-[+1]-88

                                                              [-1]
                                                              4.0e-13
                                                              AACACACACACACACACA
                                                              ++++++++++++++++++
1    TTACAGGACAGCAAGGCCCGGCCCATTCAAGTAATTCCCGTGGCAGCGGTGCTCGGTCACACACACACACACACA

         [-1]                  [-1]
         4.0e-13               1.5e-05
     CAC AACACACACACACACACACAC AACACACACACACACACACAC
     +++ +++++++++++++++++++++ +++++++++   +++++ +++
76   CACACACACACACACACACACACACACACACACACCTGCACACGCACCTGATACACCCCCACCTCCCTCCACACC

                                                                            [-1]
                                                                            2.6e
                                                                            AACA
                                                                            +++
451  GGCTGTGTGTCTTGTGTTCTTTGTCTTGGTCTACGACGCGGCGTTGGCTGCGTATCCCACACGCTCGCAAGCACG

     
     -05
     CACACACACACACACAC
     ++++  ++++++ + ++
526  CATAGGCACACAGAAACTGCCTTATTTCGCTCTCCCCAAAACCCCTTGTCTCCCCCACCTCACTCTCCCCCCCCG

                                              [+1]
                                              1.3e-06
                                              GTGTGTGTGTGTGTGTGTGTT
                                              +++++++++++++++ + + +
1351 TGGAGCCCACCAAGTGATTGCACGGTATGTGCAGGGGAGGGGTGTGTGTGTGTGTGGGGGGGGGGGGGATGACTG


Cre16.g685451.v5.5
  PromoterCoords:18956 - 20455 Strand:- GeneCoords:13428 - 18955 Trimmed if 
  gene in upstream region
  LENGTH = 1500  COMBINED P-VALUE = 1.19e-09  E-VALUE =  2.1e-05
  DIAGRAM: 425-[+1]-1-[+1]-1-[+1]-17-[+1]-1-[+1]-3-[+1]-122-[+1]-783

                                                       [+1]                  [+1
                                                       4.0e-13               4.0
                                                       GTGTGTGTGTGTGTGTGTGTT GTG
                                                       +++++++++++++++++++++ +++
376  CCGCCACCTAAACACCAGCCGGCTCCTCAGCCTGCGCGCTTGCGCCGCTTGTGTGTGTGTGTGTGTGTGTGTGTG

     ]                  [+1]                                  [+1]
     e-13               4.0e-13                               4.0e-13
     TGTGTGTGTGTGTGTGTT GTGTGTGTGTGTGTGTGTGTT                 GTGTGTGTGTGTGTGTGT
     ++++++++++++++++++ +++++++++++++++++++++                 ++++++++++++++++++
451  TGTGTGTGTGTGTGTGTGTGTGTGTGTGTGTGTGTGTGTGTGTGTGTGTGAGTGTGAGTGTGTGTGTGTGTGTGT

         [+1]                    [+1]
         4.0e-13                 2.7e-12
     GTT GTGTGTGTGTGTGTGTGTGTT   GTGTGTGTGTGTGTGTGTGTT
     +++ +++++++++++++++++++++   +++++++++++++++++++++
526  GTGTGTGTGTGTGTGTGTGTGTGTGTGTGTGTGTGTGTGTGCGTGTGTGTCAGGGGCGCTGGATGCAGCGCATTG

                          [+1]
                          5.7e-05
                          GTGTGTGTGTGTGTGTGTGTT
                            +   +++++ +++++++++
676  AACCGCTGGACGCAGTACCGGCGGGTCGTGTGCGCGTGTGTGCTAGGGGTGCTATGTGCAGCGCATTGCAATGTA


Cre16.g686285.v5.5
  PromoterCoords:3642756 - 3644255 Strand:- GeneCoords:3637878 - 3642755 
  Trimmed if gene in upstream region
  LENGTH = 1500  COMBINED P-VALUE = 1.19e-09  E-VALUE =  2.1e-05
  DIAGRAM: 1295-[+1]-1-[+1]-1-[+1]-1-[+1]-1-[+1]-1-[+1]-1-[+1]-52

                         [+1]                  [+1]                  [+1]
                         4.0e-13               4.0e-13               4.0e-13
                         GTGTGTGTGTGTGTGTGTGTT GTGTGTGTGTGTGTGTGTGTT GTGTGTGTGTG
                         +++++++++++++++++++++ +++++++++++++++++++++ +++++++++++
1276 NNNNNNNNNNNNNNNNNNNTGTGTGTGTGTGTGTGTGTGTGTGTGTGTGTGTGTGTGTGTGTGTGTGTGTGTGTG

                [+1]                  [+1]                  [+1]
                4.0e-13               4.0e-13               4.0e-13
     TGTGTGTGTT GTGTGTGTGTGTGTGTGTGTT GTGTGTGTGTGTGTGTGTGTT GTGTGTGTGTGTGTGTGTGT
     ++++++++++ +++++++++++++++++++++ +++++++++++++++++++++ ++++++++++++++++++++
1351 TGTGTGTGTGTGTGTGTGTGTGTGTGTGTGTGTGTGTGTGTGTGTGTGTGTGTGTGTGTGTGTGTGTGTGTGTGT

       [+1]
       4.0e-13
     T GTGTGTGTGTGTGTGTGTGTT
     + +++++++++++++++++++++
1426 GTGTGTGTGTGTGTGTGTGTGTGTGTGTGTGTGACGGTCTGGGCCACGAGTAGGATGCACTGCATGCACGGCCAA


Cre16.g684491.v5.5
  PromoterCoords:7326490 - 7327989 Strand:- GeneCoords:7322634 - 7326489 
  Trimmed if gene in upstream region
  LENGTH = 1500  COMBINED P-VALUE = 1.19e-09  E-VALUE =  2.1e-05
  DIAGRAM: 559-[-1]-714-[+1]-47-[+1]-3-[+1]-93

                                       [-1]
                                       8.5e-05
                                       AACACACACACACACACACAC
                                       ++  ++++  ++   ++++ +
526  TGACAGCATGTGGGCCAATGCATGCAAGCACCAACAATCACAAGCAATGACACGCGTCAGCAAACTATCAGCCTG

                        [+1]
                        6.1e-05
                        GTGTGTGTGTGTGTGTGTGTT
                          + ++++  +++++ +++++
1276 GGCCCCGCGGCCCACTTGGCAGCGTGTTGGTGCGGGTGTGACATGAGGGCCGAGCGAGAGCGCGTGGGGAGCCAG

                 [+1]                    [+1]
                 4.0e-13                 1.2e-09
                 GTGTGTGTGTGTGTGTGTGTT   GTGTGTGTGTGTGTGTGTGTT
                 +++++++++++++++++++++   +++++++++++++++ +++++
1351 CGCCTTGGATTTGTGTGTGTGTGTGTGTGTGTGTGTGTGTGTGTGTGTGTGCGTGTGCATGTGTGCAGGAAGACT


Cre22.g753997.v5.5
  PromoterCoords:124126 - 125625 Strand:+ GeneCoords:125626 - 129026 Trimmed if 
  gene in upstream region
  LENGTH = 1500  COMBINED P-VALUE = 1.19e-09  E-VALUE =  2.1e-05
  DIAGRAM: [-1]-115-[-1]-1-[-1]-111-[-1]-9-[-1]-103-[-1]-1-[-1]-1-[-1]-1-[-1]-1-[-1]-947

     [-1]
     8.0e-07
     AACACACACACACACACACAC
     ++++++ ++++++++++++
1    AACACAAACACACACACACGTGCCGTGCATGCTTGTAGACATGCCCCTATCCACCCTTCCTCCCCCCCTCACTGT

                                                                  [-1]
                                                                  1.5e-12
                                                                  AACACACACACACA
                                                                  ++++++++++++++
76   CAATTTGCCCTGACAAGCCCCCACAGGCTACCCATGCCTTGTACATACACACACACACACACACACATACACACA

             [-1]
             2.7e-12
     CACACAC AACACACACACACACACACAC
     +++++++ ++++++++ ++++++++++++
151  CACACACAAACACACAAACACACACACACGTGCCGTGCAGGCTGGTAGACATGCCCCACACCACCCCTTTCCTCC

                                                                      [-1]
                                                                      1.0e-09
                                                                      AACACACACA
                                                                      ++++++++++
226  CCCTCTCGCTGCCAATTCGCCCTCACAAGCGCCCACAGGCTACCCATGCCTTGTAAAGACACATACACACACACA

                         [-1]
                         2.7e-12
     CACACACACAC         AACACACACACACACACACAC
     ++++ ++++++         ++++++++ ++++++++++++
301  CACAAACACACAAACACACAAACACACAAACACACACACACGTGCCGTGCAGGCTGGTAGACATGCCCCTATCCA

                                                                          [-1]
                                                                          4.0e-1
                                                                          AACACA
                                                                          ++++++
376  CCCTTCCTCCCCCCCTAACTGTCAATTCGCCCTGACAAGCCCCCACAGGCTACCCATGCCTTGTACATACACACA

                     [-1]                  [-1]                  [-1]
     3               4.0e-13               4.0e-13               4.0e-13
     CACACACACACACAC AACACACACACACACACACAC AACACACACACACACACACAC AACACACACACACAC
     +++++++++++++++ +++++++++++++++++++++ +++++++++++++++++++++ +++++++++++++++
451  CACACACACACACACACACACACACACACACACACACACACACACACACACACACACACACACACACACACACAC

            [-1]
            4.0e-13
     ACACAC AACACACACACACACACACAC
     ++++++ +++++++++++++++++++++
526  ACACACACACACACACACACACACACACACACGTGCCGTGCATGCTGGTAGACATGCTTCTATCCACCCTTCCTC


Cre22.g753547.v5.5
  PromoterCoords:19666 - 21165 Strand:+ GeneCoords:21166 - 25337 Trimmed if 
  gene in upstream region
  LENGTH = 1500  COMBINED P-VALUE = 1.19e-09  E-VALUE =  2.1e-05
  DIAGRAM: 976-[+1]-21-[+1]-1-[+1]-439

      [+1]                                      [+1]                  [+1]
      1.7e-09                                   4.0e-13               1.6e-06
      GTGTGTGTGTGTGTGTGTGTT                     GTGTGTGTGTGTGTGTGTGTT GTGTGTGTGT
      ++++++++++++ +++++++                      +++++++++++++++++++++ ++++++++++
976  CGTGTGTGTGTGTTTGTGTGTAATGCACGGTATGTGTGTTTTTGTGTGTGTGTGTGTGTGTGTGTGTGTGTGTGT

     
     
     GTGTGTGTGTT
     +++++  ++
1051 GTGTGCTTGAAAGGTGTGTCAGCCGTGCAGGCATTGATTGGTGCAAATTAAGCAAGGAGTGTTCACCAGCGCCAT


Cre09.g402293.v5.5
  PromoterCoords:5856158 - 5857657 Strand:- GeneCoords:5852560 - 5856157 
  Trimmed if gene in upstream region
  LENGTH = 1500  COMBINED P-VALUE = 1.19e-09  E-VALUE =  2.1e-05
  DIAGRAM: 310-[+1]-1-[+1]-1-[+1]-1-[+1]-1-[+1]-7-[+1]-1-[+1]-1-[+1]-1-[+1]-1-[+1]-623-[-1]-321

               [+1]                  [+1]                  [+1]
               4.0e-13               4.0e-13               4.0e-13
               GTGTGTGTGTGTGTGTGTGTT GTGTGTGTGTGTGTGTGTGTT GTGTGTGTGTGTGTGTGTGTT
               +++++++++++++++++++++ +++++++++++++++++++++ +++++++++++++++++++++
301  CGCTCCCGAGGTGTGTGTGTGTGTGTGTGTGTGTGTGTGTGTGTGTGTGTGTGTGTGTGTGTGTGTGTGTGTGTG

      [+1]                  [+1]                        [+1]                  [+
      4.0e-13               4.0e-13                     2.7e-12               4.
      GTGTGTGTGTGTGTGTGTGTT GTGTGTGTGTGTGTGTGTGTT       GTGTGTGTGTGTGTGTGTGTT GT
      +++++++++++++++++++++ +++++++++++++++++++++       +++++++++++++++++++++ ++
376  TGTGTGTGTGTGTGTGTGTGTGTGTGTGTGTGTGTGTGTGTGTGTGTGTGTGTGTGTGTGTGTGCGTGTGTGCGT

     1]                  [+1]                  [+1]                  [+1]
     0e-13               4.0e-13               4.0e-13               7.4e-10
     GTGTGTGTGTGTGTGTGTT GTGTGTGTGTGTGTGTGTGTT GTGTGTGTGTGTGTGTGTGTT GTGTGTGTGTG
     +++++++++++++++++++ +++++++++++++++++++++ +++++++++++++++++++++ +++++++++++
451  GTGTGTGTGTGTGTGTGTGTGTGTGTGTGTGTGTGTGTGTGTGTGTGTGTGTGTGTGTGTGTGTGTGTGTGTGTG

     
     
     TGTGTGTGTT
     +++++++++
526  TGTGTGTGTAGGGCAGGGTTGCATAGTTCGTAGTACGCGTACTATGTACTACGTACTGTACTACGTACTGTACGC

                                      [-1]
                                      6.1e-05
                                      AACACACACACACACACACAC
                                       ++++++++ ++++ + +
1126 CCCTCCGGGTCCGGGGATGCACTGCCGTGCGCTGACACATGCGCACAGAGATTTGATCCCCAGCTTTCCCCGTAT


Cre09.g403650.v5.5
  PromoterCoords:587754 - 589253 Strand:+ GeneCoords:589254 - 597024 Trimmed if 
  gene in upstream region
  LENGTH = 1500  COMBINED P-VALUE = 1.19e-09  E-VALUE =  2.1e-05
  DIAGRAM: 184-[-1]-1-[-1]-1-[-1]-1-[-1]-1-[-1]-1207

                                       [-1]                  [-1]
                                       4.0e-13               4.0e-13
                                       AACACACACACACACACACAC AACACACACACACACACAC
                                       +++++++++++++++++++++ +++++++++++++++++++
151  CGTGATCTGGCAGAATAACCGTGGAAACCGTAGTCACACACACACACACACACACACACACACACACACACACAC

        [-1]                  [-1]                  [-1]
        4.0e-13               4.0e-13               4.0e-13
     AC AACACACACACACACACACAC AACACACACACACACACACAC AACACACACACACACACACAC
     ++ +++++++++++++++++++++ +++++++++++++++++++++ +++++++++++++++++++++
226  ACACACACACACACACACACACACACACACACACACACACACACACACACACACACACACACACACACACACACA


Cre09.g386731.v5.5
  PromoterCoords:129506 - 131005 Strand:+ GeneCoords:131006 - 138736 Trimmed if 
  gene in upstream region
  LENGTH = 1500  COMBINED P-VALUE = 1.19e-09  E-VALUE =  2.1e-05
  DIAGRAM: 353-[+1]-1-[+1]-1-[+1]-1-[+1]-1-[+1]-292-[+1]-725

                                                          [+1]
                                                          4.0e-13
                                                          GTGTGTGTGTGTGTGTGTGTT
                                                          +++++++++++++++++++++
301  CCCCCCATCCCCCACCCCCCAGAATCCAGTTACCCCCCTGATAGTGAACACACGTGTGTGTGTGTGTGTGTGTGT

     [+1]                  [+1]                  [+1]                  [+1]
     4.0e-13               4.0e-13               4.0e-13               4.0e-13
     GTGTGTGTGTGTGTGTGTGTT GTGTGTGTGTGTGTGTGTGTT GTGTGTGTGTGTGTGTGTGTT GTGTGTGTG
     +++++++++++++++++++++ +++++++++++++++++++++ +++++++++++++++++++++ +++++++++
376  GTGTGTGTGTGTGTGTGTGTGTGTGTGTGTGTGTGTGTGTGTGTGTGTGTGTGTGTGTGTGTGTGTGTGTGTGTG

     
     
     TGTGTGTGTGTT
     ++++++++++++
451  TGTGTGTGTGTGTGTGTCTGGTGCTCTCGCCTGGCCGGGCGCCCGAAGCGTGAGGAATGCGCGTCAGCAAACTAC

         [+1]
         7.0e-05
         GTGTGTGTGTGTGTGTGTGTT
         + ++++  +++  +++ ++ +
751  GCAAGGGTGTCAGTGATTGAATGCTGCTTTCATACGTTCTCACTCCTCAACGTTACAAGCAACAAAGCAAAACAG


Cre09.g398556.v5.5
  PromoterCoords:1425959 - 1427458 Strand:+ GeneCoords:1427459 - 1429070 
  Trimmed if gene in upstream region
  LENGTH = 1500  COMBINED P-VALUE = 1.19e-09  E-VALUE =  2.1e-05
  DIAGRAM: 289-[+1]-5-[+1]-19-[+1]-1-[+1]-1-[+1]-1-[+1]-1-[+1]-1-[+1]-493-[+1]-500

                                                                     [+1]
                                                                     4.0e-13
                                                                     GTGTGTGTGTG
                                                                     +++++++++++
226  TGCTTTCGGCATCCAGGGGCGTAAAATGCAAGGTTTTAAGCCTTTTCTGTATGTGTGTGTATATGTGTGTGTGTG

                    [+1]                                    [+1]
                    2.3e-09                                 4.0e-13
     TGTGTGTGTT     GTGTGTGTGTGTGTGTGTGTT                   GTGTGTGTGTGTGTGTGTGT
     ++++++++++     +++++ +++++++++++++++                   ++++++++++++++++++++
301  TGTGTGTGTGTATGTGTGTGCGTGTGTGCGTGTGTGCGTGTGTGTGCGTGTGTGCGTGTGTGTGTGTGTGTGTGT

       [+1]                  [+1]                  [+1]                  [+1]
       4.0e-13               4.0e-13               4.0e-13               4.0e-13
     T GTGTGTGTGTGTGTGTGTGTT GTGTGTGTGTGTGTGTGTGTT GTGTGTGTGTGTGTGTGTGTT GTGTGTG
     + +++++++++++++++++++++ +++++++++++++++++++++ +++++++++++++++++++++ +++++++
376  GTGTGTGTGTGTGTGTGTGTGTGTGTGTGTGTGTGTGTGTGTGTGTGTGTGTGTGTGTGTGTGTGTGTGTGTGTG

                    [+1]
                    4.0e-13
     TGTGTGTGTGTGTT GTGTGTGTGTGTGTGTGTGTT
     ++++++++++++++ +++++++++++++++++++++
451  TGTGTGTGTGTGTGTGTGTGTGTGTGTGTGTGTGTGTGTGTGTGTGTCCTGTACGTATTCAACCCCAAGCGGTGA

         [+1]
         7.0e-05
         GTGTGTGTGTGTGTGTGTGTT
         +++++  +    +++ +++++
976  CTGGGTGTGCCTCAAGGCGGGTGTTTTGAGGTGAGCGAGGTGGGAGGGGTGGGGCTTGGGGTGGGGTTATGAGGG


Cre09.g386800.v5.5
  PromoterCoords:3101586 - 3103085 Strand:- GeneCoords:3098290 - 3101585 
  Trimmed if gene in upstream region
  LENGTH = 1500  COMBINED P-VALUE = 1.19e-09  E-VALUE =  2.1e-05
  DIAGRAM: 1176-[+1]-1-[+1]-1-[+1]-1-[+1]-1-[+1]-76-[+1]-86-[-1]-11

                                                        [+1]                  [+
                                                        4.0e-13               4.
                                                        GTGTGTGTGTGTGTGTGTGTT GT
                                                        +++++++++++++++++++++ ++
1126 NNNNNNNNNNNNNNNNNNNNNNNNNNNNNNNNNNNNNNNNNNNNNNNNNNNGTGTGTGTGTGTGTGTGTGTGTGT

     1]                  [+1]                  [+1]                  [+1]
     0e-13               4.0e-13               4.0e-13               4.0e-13
     GTGTGTGTGTGTGTGTGTT GTGTGTGTGTGTGTGTGTGTT GTGTGTGTGTGTGTGTGTGTT GTGTGTGTGTG
     +++++++++++++++++++ +++++++++++++++++++++ +++++++++++++++++++++ +++++++++++
1201 GTGTGTGTGTGTGTGTGTGTGTGTGTGTGTGTGTGTGTGTGTGTGTGTGTGTGTGTGTGTGTGTGTGTGTGTGTG

     
     
     TGTGTGTGTT
     ++++++++++
1276 TGTGTGTGTGTGTGTATATATGTCAAAGAGCACAGGGAAATGTGTTAAAAAAAAGAAAATGAAGCCCGCCCGACA

                [+1]
                6.2e-09
                GTGTGTGTGTGTGTGTGTGTT
                ++++ +++ + ++++++++++
1351 AGGAAATGTGTGTGTATGTCTATGTGTGTGTGTGCGCTCGCGCTCGCGCTTAGATTCCACCTCGCGTGTGCCTCT

                                                [-1]
                                                9.1e-12
                                                AACACACACACACACACACAC
                                                +++++++++++ +++++++++
1426 GCCCGCAACCACTCCTGCCCTCCTGAGCACGCACACACACGCGCACACACACACTCACACACACACACAGACACA


Cre09.g416250.v5.5
  PromoterCoords:7749152 - 7750651 Strand:+ GeneCoords:7750652 - 7760153 
  Trimmed if gene in upstream region
  LENGTH = 1500  COMBINED P-VALUE = 1.19e-09  E-VALUE =  2.1e-05
  DIAGRAM: 109-[+1]-1-[+1]-1-[+1]-767-[+1]-16-[+1]-1-[+1]-1-[+1]-1-[+1]-1-[+1]-413

                                       [+1]                  [+1]
                                       4.0e-13               4.0e-13
                                       GTGTGTGTGTGTGTGTGTGTT GTGTGTGTGTGTGTGTGTG
                                       +++++++++++++++++++++ +++++++++++++++++++
76   CCGCGTTGCACCTGTATGCGTCCATGCTCCATATGTGTGTGTGTGTGTGTGTGTGTGTGTGTGTGTGTGTGTGTG

        [+1]
        4.0e-13
     TT GTGTGTGTGTGTGTGTGTGTT
     ++ +++++++++++++++++++++
151  TGTGTGTGTGTGTGTGTGTGTGTGTAGCCTAGCCTACCCCTGACGTATTGCGCGCTGTTTCCTGCGCACAATCCC

                                              [+1]
                                              1.9e-07
                                              GTGTGTGTGTGTGTGTGTGTT
                                              +++++ + +++++++++ +++
901  AGCCGAGGTGGCGAGGAATCATATGCAGTCTGGCCATGCGCGTGTGCGAGTGTGTGAGGGTTTCAGGTGGGTGGC

        [+1]                  [+1]                  [+1]                  [+1]
        4.0e-13               4.0e-13               4.0e-13               4.0e-1
        GTGTGTGTGTGTGTGTGTGTT GTGTGTGTGTGTGTGTGTGTT GTGTGTGTGTGTGTGTGTGTT GTGTGT
        +++++++++++++++++++++ +++++++++++++++++++++ +++++++++++++++++++++ ++++++
976  GAGGTGTGTGTGTGTGTGTGTGTGTGTGTGTGTGTGTGTGTGTGTGTGTGTGTGTGTGTGTGTGTGTGTGTGTGT

                     [+1]
     3               9.0e-10
     GTGTGTGTGTGTGTT GTGTGTGTGTGTGTGTGTGTT
     +++++++++++++++ +++++++++++++++ +++++
1051 GTGTGTGTGTGTGTGTGTGTGTGTGTGTGTGCGTGTTGGGAGGGGGGGCTCGGAGGGTGGGAATTTCGGGGATCG


Cre09.g386743.v5.5
  PromoterCoords:195843 - 197342 Strand:+ GeneCoords:197343 - 199865 Trimmed if 
  gene in upstream region
  LENGTH = 1500  COMBINED P-VALUE = 1.19e-09  E-VALUE =  2.1e-05
  DIAGRAM: [+1]-1-[+1]-1-[+1]-1435

     [+1]                  [+1]                  [+1]
     4.0e-13               4.0e-13               1.2e-09
     GTGTGTGTGTGTGTGTGTGTT GTGTGTGTGTGTGTGTGTGTT GTGTGTGTGTGTGTGTGTGTT
     +++++++++++++++++++++ +++++++++++++++++++++ ++++++++++++++++++ ++
1    GTGTGTGTGTGTGTGTGTGTGTGTGTGTGTGTGTGTGTGTGTGTGTGTGTGTGTGTGTGTGTATGTATGTGACTC


Cre09.g386173.v5.5
  PromoterCoords:64346 - 65845 Strand:+ GeneCoords:65846 - 66887 Trimmed if 
  gene in upstream region
  LENGTH = 1500  COMBINED P-VALUE = 1.19e-09  E-VALUE =  2.1e-05
  DIAGRAM: 76-[+1]-261-[+1]-1-[+1]-1-[+1]-1-[+1]-1055

      [+1]
      2.9e-05
      GTGTGTGTGTGTGTGTGTGTT
      +   +++++++++++++++
76   AGCTGGTGTGTGTGCGTGTGACGTGTGTGCGCCGTGGGCTGGCGGGAGCTGGCCTCCCGCTCCCCACTCCACGGC

                                                               [+1]
                                                               4.0e-13
                                                               GTGTGTGTGTGTGTGTG
                                                               +++++++++++++++++
301  GGCGACCTGGCCGTACTCCGTGACGAGGTCCGCCGTCCGCCAGAGCCACCAGAGCCATGTGTGTGTGTGTGTGTG

          [+1]                  [+1]                  [+1]
          4.0e-13               4.0e-13               4.0e-13
     TGTT GTGTGTGTGTGTGTGTGTGTT GTGTGTGTGTGTGTGTGTGTT GTGTGTGTGTGTGTGTGTGTT
     ++++ +++++++++++++++++++++ +++++++++++++++++++++ +++++++++++++++++++++
376  TGTGTGTGTGTGTGTGTGTGTGTGTGTGTGTGTGTGTGTGTGTGTGTGTGTGTGTGTGTGTGTGTGTGTGTGTGT


Cre09.g416750.v5.5
  PromoterCoords:7843392 - 7844891 Strand:+ GeneCoords:7844892 - 7849853 
  Trimmed if gene in upstream region
  LENGTH = 1500  COMBINED P-VALUE = 1.19e-09  E-VALUE =  2.1e-05
  DIAGRAM: 366-[+1]-1-[+1]-1-[+1]-1-[+1]-1-[+1]-810-[+1]-194

                                                                       [+1]
                                                                       4.0e-13
                                                                       GTGTGTGTG
                                                                       +++++++++
301  CACGTCCCAAACACACTGCTGAAAACCCGGCGGCGCCTGGACCAGCCACAGCTGGGCTTGGCTGATGTGTGTGTG

                  [+1]                  [+1]                  [+1]
                  4.0e-13               4.0e-13               4.0e-13
     TGTGTGTGTGTT GTGTGTGTGTGTGTGTGTGTT GTGTGTGTGTGTGTGTGTGTT GTGTGTGTGTGTGTGTGT
     ++++++++++++ +++++++++++++++++++++ +++++++++++++++++++++ ++++++++++++++++++
376  TGTGTGTGTGTGTGTGTGTGTGTGTGTGTGTGTGTGTGTGTGTGTGTGTGTGTGTGTGTGTGTGTGTGTGTGTGT

         [+1]
         4.0e-13
     GTT GTGTGTGTGTGTGTGTGTGTT
     +++ +++++++++++++++++++++
451  GTGTGTGTGTGTGTGTGTGTGTGTGTGTGTGTGCATGTTGAGTGTGGCTGTCTGGGCAGTGTGCCTGAGGTCTAG

               [+1]
               2.0e-05
               GTGTGTGTGTGTGTGTGTGTT
               ++++++ ++++  +++ ++++
1276 GCCGCTTACAGTGTGTATGTGGCCGACTGTTACCGTACTGCAGACATCGGATGTAACATCGTACATGGTGCTGCA


Cre09.g406625.v5.5
  PromoterCoords:6301575 - 6303074 Strand:+ GeneCoords:6303075 - 6308033 
  Trimmed if gene in upstream region
  LENGTH = 1500  COMBINED P-VALUE = 1.19e-09  E-VALUE =  2.1e-05
  DIAGRAM: 332-[+1]-1-[+1]-1-[+1]-1-[+1]-1-[+1]-1-[+1]-358-[-1]-658

                                     [+1]                  [+1]
                                     4.0e-13               4.0e-13
                                     GTGTGTGTGTGTGTGTGTGTT GTGTGTGTGTGTGTGTGTGTT
                                     +++++++++++++++++++++ +++++++++++++++++++++
301  GGTCTGGGTTTCCTGGGTTTGGGCATGGGATCGTGTGTGTGTGTGTGTGTGTGTGTGTGTGTGTGTGTGTGTGTG

      [+1]                  [+1]                  [+1]                  [+1]
      4.0e-13               4.0e-13               4.0e-13               8.5e-07
      GTGTGTGTGTGTGTGTGTGTT GTGTGTGTGTGTGTGTGTGTT GTGTGTGTGTGTGTGTGTGTT GTGTGTGT
      +++++++++++++++++++++ +++++++++++++++++++++ +++++++++++++++++++++ ++++++++
376  TGTGTGTGTGTGTGTGTGTGTGTGTGTGTGTGTGTGTGTGTGTGTGTGTGTGTGTGTGTGTGTGTGTGTGTGTGT

     
     
     GTGTGTGTGTGTT
     ++++++++++
451  GTGTGTGTGTAGAAAGCTCAGGTTCTGCCCCCATGTTCAAAATTACAGAACTTTAGGAGAGCATTTTGCAGGTGC

                                                                            [-1]
                                                                            2.2e
                                                                            AACA
                                                                              ++
751  CACAATCAAAGCGTGGGAGGGCTAAGTTGCGCATCCGGGCGTGGGCATGTCGGCACATTTCTCCCACATTCGGCA

     
     -05
     CACACACACACACACAC
     +++++ +++  ++++
826  CTTGCGCACTGACACGGCTGGGCTCTTAAGCGCTAGTGCACATGAATTCATATCTGACAAGGCTGCCGATGCACA


Cre09.g386730.v5.5
  PromoterCoords:129296 - 130795 Strand:- GeneCoords:127020 - 129295 Trimmed if 
  gene in upstream region
  LENGTH = 1500  COMBINED P-VALUE = 1.19e-09  E-VALUE =  2.1e-05
  DIAGRAM: 515-[-1]-288-[-1]-1-[-1]-1-[-1]-1-[-1]-1-[-1]-413-[-1]-133

                                                                      [-1]
                                                                      7.0e-05
                                                                      AACACACACA
                                                                      + ++ +++
451  CGACTGTGGGGCTTGCTGTTTTGCTTTGTTGCTTGTAACGTTGAGGAGTGAGAACGTATGAAAGCAGCATTCAAT

     
     
     CACACACACAC
     +++  ++++ +
526  CACTGACACCCTTGCGCAGTACGTCCCAGGGCGCCTGGCCAGGCCTGACCTTCCCAACCCAGTTCACTGCGAGGG

                                                                               [
                                                                               4
                                                                               A
                                                                               +
751  CTTGCTGGCAGGCTGGTAGTTTGCTGACGCGCATTCCTCACGCTTCGGGCGCCCGGCCAGGCGAGAGCACCAGAC

     -1]                  [-1]                  [-1]                  [-1]
     .0e-13               4.0e-13               4.0e-13               4.0e-13
     ACACACACACACACACACAC AACACACACACACACACACAC AACACACACACACACACACAC AACACACACA
     ++++++++++++++++++++ +++++++++++++++++++++ +++++++++++++++++++++ ++++++++++
826  ACACACACACACACACACACACACACACACACACACACACACACACACACACACACACACACACACACACACACA

                 [-1]
                 4.0e-13
     CACACACACAC AACACACACACACACACACAC
     +++++++++++ +++++++++++++++++++++
901  CACACACACACACACACACACACACACACACACACACGTGTGTTCACTATCAGGGGGGTAACTGGATTCTGGGGG

                                                                            [-1]
                                                                            2.9e
                                                                            AACA
                                                                              ++
1276 ATAGCACCACACAGACACACCGCAACGTGGGGAGCGGGAGGCCAGCTCCCGCCAGCCCACGGCGCACACACGTCA

     
     -05
     CACACACACACACACAC
     +++++++++++++   +
1351 CACGCACACACACCAGCTTGACACGCGTCTGGAAACGCTGCAACCGCCGCCCGCCACGTCCCCCATGCAGCCTCG


Cre09.g386733.v5.5
  PromoterCoords:145846 - 147345 Strand:+ GeneCoords:147346 - 151963 Trimmed if 
  gene in upstream region
  LENGTH = 1500  COMBINED P-VALUE = 1.19e-09  E-VALUE =  2.1e-05
  DIAGRAM: 855-[+1]-296-[+1]-1-[+1]-1-[+1]-19-[+1]-223

                                   [+1]
                                   1.7e-05
                                   GTGTGTGTGTGTGTGTGTGTT
                                    +++++++ +++++++++  +
826  CCTAGTGCCCAAAACTCGACAAGATAGCAATTGTGTGTATGTGTATGTTGGAAAGAAAACAAGTTAAACAACAAA

                                                    [+1]                  [+1]
                                                    4.0e-13               4.0e-1
                                                    GTGTGTGTGTGTGTGTGTGTT GTGTGT
                                                    +++++++++++++++++++++ ++++++
1126 CGTCGTAGTCGAGCTCACCTACGGGTGATGGAGGAATTGCAGGCACTGTGTGTGTGTGTGTGTGTGTGTGTGTGT

                     [+1]                                    [+1]
     3               4.0e-13                                 4.0e-13
     GTGTGTGTGTGTGTT GTGTGTGTGTGTGTGTGTGTT                   GTGTGTGTGTGTGTGTGTG
     +++++++++++++++ +++++++++++++++++++++                   +++++++++++++++++++
1201 GTGTGTGTGTGTGTGTGTGTGTGTGTGTGTGTGTGTGTGTGTGTGTGTGTGTGTGCGTGTGTGTGTGTGTGTGTG

     
     
     TT
     ++
1276 TGTGTGCACTGTAACGACGGGAAACTCGCGTCTCGGCGCGTCTCAGCGCGTCCGAGCGCGTCAGGATGCGTCAGG


Cre09.g386600.v5.5
  PromoterCoords:115106 - 116605 Strand:- GeneCoords:109660 - 115105 Trimmed if 
  gene in upstream region
  LENGTH = 1500  COMBINED P-VALUE = 1.19e-09  E-VALUE =  2.1e-05
  DIAGRAM: 13-[+1]-261-[-1]-603-[+1]-237-[+1]-1-[+1]-1-[+1]-7-[+1]-5-[+1]-204

                  [+1]
                  5.9e-12
                  GTGTGTGTGTGTGTGTGTGTT
                  ++++ ++++++++++++++++
1    TGTGTGTGTATGTGTGTATGTGTGTGTGTGTGTGTGTGACTACGGTTTCCACGGTTATTCTGCCAGATCGCGTGA

                                                                           [-1]
                                                                           7.6e-
                                                                           AACAC
                                                                           ++ ++
226  CGGTGTAACAACCTCAGACCCAGCGGGCGAGCTACCTCTTAAAGACCAGGCGGGCAGCAAACAAAAACAGCAAAC

     
     05
     ACACACACACACACAC
     +++   + ++++ ++
301  ATAACAAAACACGCAGCACGCGACAGCACGCGATAGCACGACCACAGTGGCTGCGGGGCTGAGTCCTACGACCCC

                        [+1]
                        4.0e-13
                        GTGTGTGTGTGTGTGTGTGTT
                        +++++++++++++++++++++
901  GCCGGAACCCCATGTGCATGTGTGTGTGTGTGTGTGTGTGTGGGTGGGTGGGTGGGTGGGTGGGTGGGTGGGCGC

                                                         [+1]                  [
                                                         4.0e-13               4
                                                         GTGTGTGTGTGTGTGTGTGTT G
                                                         +++++++++++++++++++++ +
1126 CCACGCGGCAGTCGATGACCAACATGGCGCCGACATGTCCAGCGCCAGAGCTGTGTGTGTGTGTGTGTGTGTGTG

     +1]                  [+1]                        [+1]
     .0e-13               4.0e-13                     4.2e-09
     TGTGTGTGTGTGTGTGTGTT GTGTGTGTGTGTGTGTGTGTT       GTGTGTGTGTGTGTGTGTGTT
     ++++++++++++++++++++ +++++++++++++++++++++       +++++++++++ +++ +++++
1201 TGTGTGTGTGTGTGTGTGTGTGTGTGTGTGTGTGTGTGTGTGTGTGTGTGTGTGTGTGTGCGCGCGTGTGTGCGC

     [+1]
     4.0e-06
     GTGTGTGTGTGTGTGTGTGTT
     +++++++ +++ ++  +++ +
1276 GTGTGTGCGTGCGCTGGTGATCGCGCTAGCCACCGCGAGCGCAACAGCGGTGGGGAGCGAGGTGCGAGGCACAAG


Cre09.g387949.v5.5
  PromoterCoords:3265500 - 3266999 Strand:+ GeneCoords:3267000 - 3270940 
  Trimmed if gene in upstream region
  LENGTH = 1500  COMBINED P-VALUE = 1.19e-09  E-VALUE =  2.1e-05
  DIAGRAM: 1-[-1]-1-[-1]-1-[-1]-37-[-1]-9-[-1]-1346

      [-1]                  [-1]                  [-1]
      4.0e-13               4.0e-13               4.0e-13
      AACACACACACACACACACAC AACACACACACACACACACAC AACACACACACACACACACAC
      +++++++++++++++++++++ +++++++++++++++++++++ +++++++++++++++++++++
1    ACACACACACACACACACACACACACACACACACACACACACACACACACACACACACACACACACACACGCACG

                                 [-1]                          [-1]
                                 4.0e-13                       7.9e-08
                                 AACACACACACACACACACAC         AACACACACACACACAC
                                 +++++++++++++++++++++         +++ +++++++ +++++
76   CACGCACGCACGCACGCACGCACACACGCACACACACACACACACACACACACACACGAACGCACGCACGCACAC

     
     
     ACAC
     ++++
151  ACACACGCACGATGTTTACAAGAAACGCCGATGGCGGATTGGCGGTTTGACACGCTCGGCCGCGCCCCGCACCAC


Cre06.g253789.v5.5
  PromoterCoords:631079 - 632578 Strand:+ GeneCoords:632579 - 634360 Trimmed if 
  gene in upstream region
  LENGTH = 1500  COMBINED P-VALUE = 1.19e-09  E-VALUE =  2.1e-05
  DIAGRAM: 895-[-1]-1-[-1]-1-[-1]-23-[-1]-3-[-1]-40-[-1]-1-[-1]-1-[-1]-1-[-1]-3-[-1]-7-[-1]-293

                                                                           [-1]
                                                                           4.0e-
                                                                           AACAC
                                                                           +++++
826  CACGCCCCCCTGGGCTGCCCGCTTGGAGACACGCACAGCTGGGCGTCACACATGCGTTCGCTCAAGCGTGCACAC

                      [-1]                  [-1]
     13               4.0e-13               4.0e-13
     ACACACACACACACAC AACACACACACACACACACAC AACACACACACACACACACAC
     ++++++++++++++++ +++++++++++++++++++++ +++++++++++++++++++++
901  ACACACACACACACACACACACACACACACACACACACACACACACACACACACACACACACACAAATGCACAAG

             [-1]                    [-1]
             1.8e-06                 8.7e-07
             AACACACACACACACACACAC   AACACACACACACACACACAC
             +++ ++++++++ ++++ +++   ++ ++++++++++++++++
976  CTCATGCTCACGCACGCACATACACGCACGTCAATACACACACACACACACCTCGTGTACACACGAGCACACGCA

                       [-1]                  [-1]                  [-1]
                       4.0e-13               4.0e-13               4.0e-13
                       AACACACACACACACACACAC AACACACACACACACACACAC AACACACACACAC
                       +++++++++++++++++++++ +++++++++++++++++++++ +++++++++++++
1051 TGCACAAGCCCACACATGCACACACACACACACACACACACACACACACACACACACACACACACACACACACAC

              [-1]                    [-1]                        [-1]
              4.0e-13                 2.7e-12                     1.5e-12
     ACACACAC AACACACACACACACACACAC   AACACACACACACACACACAC       AACACACACACACA
     ++++++++ +++++++++++++++++++++   +++++++++++++++++++++       ++++++++++++++
1126 ACACACACACACACACACACACACACACACACACACACACGCACACACACACACACAAGCCCACACATACACACA

     
     
     CACACAC
     +++++++
1201 CACACACACATGCTGCTGATGGCCTTGTTGCTTGTCGCCCCAGACTCCCAACTCCCAGCGTCGCCCCTGACACCC


Cre06.g252550.v5.5
  PromoterCoords:453416 - 454915 Strand:- GeneCoords:448835 - 453415 Trimmed if 
  gene in upstream region
  LENGTH = 1500  COMBINED P-VALUE = 1.19e-09  E-VALUE =  2.1e-05
  DIAGRAM: 109-[+1]-3-[+1]-1-[+1]-1-[+1]-1-[+1]-1-[+1]-1-[+1]-1-[+1]-1-[+1]-5-[+1]-1166

                                       [+1]                    [+1]
                                       1.3e-09                 4.0e-13
                                       GTGTGTGTGTGTGTGTGTGTT   GTGTGTGTGTGTGTGTG
                                       + +++++++++++++++++++   +++++++++++++++++
76   CATACGTATGTTTGTGTGTCTGTGCGTAATGTGTGCGTGTGTGTGTGTGTGTGTGGATGTGTGTGTGTGTGTGTG

          [+1]                  [+1]                  [+1]                  [+1]
          4.0e-13               4.0e-13               4.0e-13               4.0e
     TGTT GTGTGTGTGTGTGTGTGTGTT GTGTGTGTGTGTGTGTGTGTT GTGTGTGTGTGTGTGTGTGTT GTGT
     ++++ +++++++++++++++++++++ +++++++++++++++++++++ +++++++++++++++++++++ ++++
151  TGTGTGTGTGTGTGTGTGTGTGTGTGTGTGTGTGTGTGTGTGTGTGTGTGTGTGTGTGTGTGTGTGTGTGTGTGT

                       [+1]                  [+1]                  [+1]
     -13               4.0e-13               4.0e-13               9.9e-08
     GTGTGTGTGTGTGTGTT GTGTGTGTGTGTGTGTGTGTT GTGTGTGTGTGTGTGTGTGTT GTGTGTGTGTGTG
     +++++++++++++++++ +++++++++++++++++++++ +++++++++++++++++++++ +++++++++ +++
226  GTGTGTGTGTGTGTGTGTGTGTGTGTGTGTGTGTGTGTGTGTGTGTGTGTGTGTGTGTGTGTGTGTGTGTGCGTG

                  [+1]
                  2.2e-06
     TGTGTGTT     GTGTGTGTGTGTGTGTGTGTT
     ++++ +++     +++ +++ +++ +++ +++++
301  CGTGCGTGCGTGCGTGCGTGCGTGCGTGCGTGTGTATATATGCGCCAACCAGGAGAAACGCATAATCCTTGAAGT


Cre06.g278231.v5.5
  PromoterCoords:4173396 - 4174895 Strand:+ GeneCoords:4174896 - 4179934 
  Trimmed if gene in upstream region
  LENGTH = 1500  COMBINED P-VALUE = 1.19e-09  E-VALUE =  2.1e-05
  DIAGRAM: 49-[+1]-1-[+1]-1-[+1]-1-[+1]-1364

                                                      [+1]                  [+1]
                                                      4.0e-13               4.0e
                                                      GTGTGTGTGTGTGTGTGTGTT GTGT
                                                      +++++++++++++++++++++ ++++
1    CGTAGTCCAGGATGATGCGTCGGAGGCGATGGAACTGGCCCGTAAGGATGTGTGTGTGTGTGTGTGTGTGTGTGT

                       [+1]                  [+1]
     -13               4.0e-13               4.0e-13
     GTGTGTGTGTGTGTGTT GTGTGTGTGTGTGTGTGTGTT GTGTGTGTGTGTGTGTGTGTT
     +++++++++++++++++ +++++++++++++++++++++ +++++++++++++++++++++
76   GTGTGTGTGTGTGTGTGTGTGTGTGTGTGTGTGTGTGTGTGTGTGTGTGTGTGTGTGTGTGTCTGGTGCTATCGC


Cre06.g295376.v5.5
  PromoterCoords:6860487 - 6861986 Strand:- GeneCoords:6859772 - 6860486 
  Trimmed if gene in upstream region
  LENGTH = 1500  COMBINED P-VALUE = 1.19e-09  E-VALUE =  2.1e-05
  DIAGRAM: 434-[-1]-1-[-1]-1-[-1]-1-[-1]-1-[-1]-1-[-1]-1-[-1]-3-[-1]-889

                                                                [-1]
                                                                4.0e-13
                                                                AACACACACACACACA
                                                                ++++++++++++++++
376  GTAACTAGCGGAGCTAGCTGCGCCGGCGGTGCCGGCGCATGGGGCAGGTCGGCTCTGGCCACACACACACACACA

           [-1]                  [-1]                  [-1]                  [-1
           4.0e-13               4.0e-13               4.0e-13               4.0
     CACAC AACACACACACACACACACAC AACACACACACACACACACAC AACACACACACACACACACAC AAC
     +++++ +++++++++++++++++++++ +++++++++++++++++++++ +++++++++++++++++++++ +++
451  CACACACACACACACACACACACACACACACACACACACACACACACACACACACACACACACACACACACACAC

     ]                  [-1]                  [-1]                    [-1]
     e-13               4.0e-13               4.0e-13                 5.9e-06
     ACACACACACACACACAC AACACACACACACACACACAC AACACACACACACACACACAC   AACACACACA
     ++++++++++++++++++ +++++++++++++++++++++ +++++++++++++++++++++   ++++++++++
526  ACACACACACACACACACACACACACACACACACACACACACACACACACACACACACACACACACACACACACA

     
     
     CACACACACAC
       ++   + ++
601  ATCAAGTAAACCGTCGCTTTGCTGCATCGCAGACACTGTCTTTGCGCAACGTTTTCCTTGTGCTCTTTAACACAA


Cre31.g758447.v5.5
  PromoterCoords:10226 - 11725 Strand:+ GeneCoords:11726 - 13647 Trimmed if 
  gene in upstream region
  LENGTH = 1500  COMBINED P-VALUE = 1.19e-09  E-VALUE =  2.1e-05
  DIAGRAM: 641-[-1]-13-[-1]-15-[-1]-58-[-1]-5-[-1]-61-[-1]-1-[-1]-1-[-1]-537

                                              [-1]
                                              1.0e-07
                                              AACACACACACACACACACAC
                                              +++ +++++++++++ +++++
601  CCCTGCCCCTGTACACGCAAACGCGCACGCATGCACGCAAGCACGCACGCACACACGCACACAGGTGCACACCCA

     [-1]                                [-1]
     2.0e-06                             1.9e-06
     AACACACACACACACACACAC               AACACACACACACACACACAC
     + + +++++++++ +++++++               +++++++++ ++++ +  +++
676  CGCGCACGCACACGCACACACGCCCGCACAAGCGTGCACACACACCCACAAATGCACAAGCTCATGCTCATGTAC

                                             [-1]                      [-1]
                                             2.6e-06                   3.0e-09
                                             AACACACACACACACACACAC     AACACACAC
                                             +++++  ++++++ ++ ++++     ++++ ++++
751  GCACATACGCGTGCGCGTCAATACACACGCACCTCGTGTACACACGAGCACACGCATACACAAGCCCACATATGC

                                                                              [-
                                                                              4.
     ACACACACACAC                                                             AA
     ++++++++++++                                                             ++
826  ACACACACACACATACTGTCCTACGCGTAATGTTTTCCTTGTGCTCTTTAACACACACACACACACACATGCGCA

     1]                  [-1]                  [-1]
     0e-13               4.0e-13               4.0e-13
     CACACACACACACACACAC AACACACACACACACACACAC AACACACACACACACACACAC
     +++++++++++++++++++ +++++++++++++++++++++ +++++++++++++++++++++
901  CACACACACACACACACACACACACACACACACACACACACACACACACACACACACACACACGCCTTTGGCAGA


Cre17.g701751.v5.5
  PromoterCoords:786769 - 788268 Strand:+ GeneCoords:788269 - 791320 Trimmed if 
  gene in upstream region
  LENGTH = 1500  COMBINED P-VALUE = 1.19e-09  E-VALUE =  2.1e-05
  DIAGRAM: 328-[-1]-1-[-1]-1-[-1]-305-[-1]-519-[-1]-1-[-1]-1-[-1]-1-[-1]-1-[-1]-1-[-1]-1-[-1]-109

                                 [-1]                  [-1]                  [-1
                                 4.0e-13               4.0e-13               4.0
                                 AACACACACACACACACACAC AACACACACACACACACACAC AAC
                                 +++++++++++++++++++++ +++++++++++++++++++++ +++
301  CCCTTATGCAGCACATATGATACACATACACACACACACACACACACACACACACACACACACACACACACACAC

     ]
     e-13
     ACACACACACACACACAC
     ++++++++++++++++++
376  ACACACACACACACACACACACGCGATATGCCCATCGGTACCGCTCGGTCACCTTCTGCGACCACCTGACGGCTC

                            [-1]
                            2.9e-05
                            AACACACACACACACACACAC
                              +++++++++++++++   +
676  CCGCCAGCCCACGGCGCACACACGTCACACGCACACACACCAGCTTGACACGCGTCTGGAAACACTGCAACCGCC

                                           [-1]                  [-1]
                                           4.0e-13               4.0e-13
                                           AACACACACACACACACACAC AACACACACACACAC
                                           +++++++++++++++++++++ +++++++++++++++
1201 GCGTCATTGGGCGGGCTTTCGTTTCGTTTATTAACACGCACACACACACACACACACACACACACACACACACAC

            [-1]                  [-1]                  [-1]                  [-
            4.0e-13               4.0e-13               4.0e-13               4.
     ACACAC AACACACACACACACACACAC AACACACACACACACACACAC AACACACACACACACACACAC AA
     ++++++ +++++++++++++++++++++ +++++++++++++++++++++ +++++++++++++++++++++ ++
1276 ACACACACACACACACACACACACACACACACACACACACACACACACACACACACACACACACACACACACACA

     1]                  [-1]
     0e-13               6.5e-08
     CACACACACACACACACAC AACACACACACACACACACAC
     +++++++++++++++++++ + + +++++++++++++++++
1351 CACACACACACACACACACACGCCCACACACACACACACACTAATCCCCCCTCGAGGTTAGAGTAGCGGGGGTTG


Cre17.g701700.v5.5
  PromoterCoords:786029 - 787528 Strand:- GeneCoords:781800 - 786028 Trimmed if 
  gene in upstream region
  LENGTH = 1500  COMBINED P-VALUE = 1.19e-09  E-VALUE =  2.1e-05
  DIAGRAM: 41-[+1]-301-[+1]-1-[+1]-1-[+1]-1072

                                              [+1]
                                              2.9e-05
                                              GTGTGTGTGTGTGTGTGTGTT
                                              +   +++++++++++++++
1    CGTGGCGGGCGGCGGTTGCAGTGTTTCCAGACGCGTGTCAAGCTGGTGTGTGTGCGTGTGACGTGTGTGCGCCGT

                                                                    [+1]
                                                                    4.0e-13
                                                                    GTGTGTGTGTGT
                                                                    ++++++++++++
301  AGAGCCACCAGAGCCGTCAGGTGGTCGCAGAAGGTGACCGAGCGGTACCGATGGGCATATCGCGTGTGTGTGTGT

               [+1]                  [+1]
               4.0e-13               4.0e-13
     GTGTGTGTT GTGTGTGTGTGTGTGTGTGTT GTGTGTGTGTGTGTGTGTGTT
     +++++++++ +++++++++++++++++++++ +++++++++++++++++++++
376  GTGTGTGTGTGTGTGTGTGTGTGTGTGTGTGTGTGTGTGTGTGTGTGTGTGTGTGTGTATGTGTATCATATGTGC


Cre05.g243803.v5.5
  PromoterCoords:1504468 - 1505967 Strand:+ GeneCoords:1505968 - 1508269 
  Trimmed if gene in upstream region
  LENGTH = 1500  COMBINED P-VALUE = 1.19e-09  E-VALUE =  2.1e-05
  DIAGRAM: 552-[+1]-192-[+1]-1-[+1]-1-[+1]-1-[+1]-7-[+1]-15-[+1]-1-[+1]-562

                                [+1]
                                3.2e-05
                                GTGTGTGTGTGTGTGTGTGTT
                                +++++++++ + + +++ + +
526  GTATGACCATTTTCTAATCAAATCGACGTGTGTGTGAGAGAGAGAGGTTCGTACACAGGTGGATGATGCACGGCC

                    [+1]                  [+1]                  [+1]
                    4.0e-13               4.0e-13               4.0e-13
                    GTGTGTGTGTGTGTGTGTGTT GTGTGTGTGTGTGTGTGTGTT GTGTGTGTGTGTGTGT
                    +++++++++++++++++++++ +++++++++++++++++++++ ++++++++++++++++
751  TACCGGTGTGGCCTAGTGTGTGTGTGTGTGTGTGTGTGTGTGTGTGTGTGTGTGTGTGTGTGTGTGTGTGTGTGT

           [+1]                        [+1]                                [+1]
           1.5e-05                     6.1e-08                             3.4e-
     GTGTT GTGTGTGTGTGTGTGTGTGTT       GTGTGTGTGTGTGTGTGTGTT               GTGTG
     +++++ +++++++++++++ + + + +       +++++ +++++ +++++++++               +++++
826  GTGTGTGTGTGTGTGTGTGGGGGGGGGGGGGGTTGTGTGGGTGTGGGTGTGTGTGTATATATGTGTGTGTGTGTG

                      [+1]
     11               3.0e-05
     TGTGTGTGTGTGTGTT GTGTGTGTGTGTGTGTGTGTT
     ++++ +++++++++++ ++++++++++  ++ ++   +
901  TGTGAGTGCGTGTGTGCGTGTGTGTGTTCGTTTGCAGTGTGCACGCACGGACAACGGTGATGATGACATGTGGAG


Cre05.g237930.v5.5
  PromoterCoords:2872700 - 2874199 Strand:- GeneCoords:2870404 - 2872699 
  Trimmed if gene in upstream region
  LENGTH = 1500  COMBINED P-VALUE = 1.19e-09  E-VALUE =  2.1e-05
  DIAGRAM: 408-[+1]-1-[+1]-11-[+1]-1-[+1]-243-[+1]-731

                                      [+1]                  [+1]
                                      4.0e-13               7.4e-10
                                      GTGTGTGTGTGTGTGTGTGTT GTGTGTGTGTGTGTGTGTGT
                                      +++++++++++++++++++++ ++++++++++++++++++++
376  GTCCTGCAGCCAAGACCTTCGTTGAAGGGCAGCGTGTGTGTGTGTGTGTGTGTGTGTGTGTGTGTGTGTGTGTGT

                 [+1]                  [+1]
                 4.0e-13               1.6e-06
     T           GTGTGTGTGTGTGTGTGTGTT GTGTGTGTGTGTGTGTGTGTT
                 +++++++++++++++++++++ +++++++++++++++  ++
451  AATGCACAGTATGTGTGTGTGTGTGTGTGTGTGTGTGTGTGTGTGTGTGCCTGAAAGGTGTGTCAGCTGGGCAGG

                                                                              [+
                                                                              2.
                                                                              GT
                                                                              +
676  GAGCCCCCCGAGCGAAGCGATCCAGGGGGGGGCGAAGCCCCCCAGGATTGCCCCTGTCCGTGCGTGCGTGCGTGC

     1]
     0e-06
     GTGTGTGTGTGTGTGTGTT
     +++ +++ +++++++++++
751  GTGCGTGCGTGCGTGTGTGCCTGTGTCGACAAAAAGTACCATACTGGCACAAACCGCGAGTGCCACGTATTATTA


Cre05.g234600.v5.5
  PromoterCoords:2079786 - 2081285 Strand:- GeneCoords:2067760 - 2079785 
  Trimmed if gene in upstream region
  LENGTH = 1500  COMBINED P-VALUE = 1.19e-09  E-VALUE =  2.1e-05
  DIAGRAM: 258-[-1]-1-[-1]-1-[-1]-3-[-1]-461-[+1]-390-[+1]-53-[-1]-87-[+1]-78

                                      [-1]                  [-1]
                                      4.0e-13               4.0e-13
                                      AACACACACACACACACACAC AACACACACACACACACACA
                                      +++++++++++++++++++++ ++++++++++++++++++++
226  CATCTTGCGCTCCCCTCCCTCCCTCCCACTCCGCACACACACACACACACACACACACACACACACACACACACA

       [-1]                    [-1]
       4.0e-13                 8.2e-05
     C AACACACACACACACACACAC   AACACACACACACACACACAC
     + +++++++++++++++++++++   +++++++ + ++++   ++
301  CACACACACACACACACACACACACACACACTCTCTCACAGGTACGGGCCGTGATCAAGGTGTTCAACGACAACG

                                                               [+1]
                                                               1.8e-06
                                                               GTGTGTGTGTGTGTGTG
                                                               +++++++ ++++++++
751  AAACACCCGCTTAGGCCTGCGCATCCGAATTCATTTGCGTGTGGGTGCCTTGGTGGTGGTGTGTGCGTGTGCGTC

     
     
     TGTT
      +++
826  CGTGCGTGTGGTTGCAATCAAATCGTGCGTGATGCCACGAAGACGGACTCTTGTGTGCGGGACTTGCATTTCGCA

                        [+1]
                        8.0e-05
                        GTGTGTGTGTGTGTGTGTGTT
                          + + +++++ +++ +++ +
1201 GCGTGTGTGGTGGTGGGTACAGGGGGTGTGCGTGCGTGCGGTTGCCTGCGGTTGCCCACGGTTGCCCACGGCTTT

                       [-1]
                       2.1e-05
                       AACACACACACACACACACAC
                       +++++++++++++     +
1276 AACCACAATTCCGCCAAACACACTTACACACTGGTCCTTGCGGCCTTGAGCCACTTTGAAGCCGACCGAAACCGC

                                                        [+1]
                                                        3.3e-05
                                                        GTGTGTGTGTGTGTGTGTGTT
                                                          +++++  +  ++++  +++
1351 ACGCGACTTCAGCTGGGGTCACAGGTCACGAGGTGTGGCCGCAGTCGCCAGCAGTGTGATTTCGCGAAGGTTGCG


Cre05.g234636.v5.5
  PromoterCoords:2090426 - 2091925 Strand:- GeneCoords:2086560 - 2090425 
  Trimmed if gene in upstream region
  LENGTH = 1500  COMBINED P-VALUE = 1.19e-09  E-VALUE =  2.1e-05
  DIAGRAM: 828-[+1]-1-[+1]-1-[+1]-1-[+1]-9-[+1]-1-[+1]-1-[+1]-57-[+1]-1-[+1]-1-[+1]-1-[+1]-1-[+1]-1-[+1]-9-[+1]-293

        [+1]                  [+1]                  [+1]                  [+1]
        4.0e-13               4.0e-13               4.0e-13               7.4e-1
        GTGTGTGTGTGTGTGTGTGTT GTGTGTGTGTGTGTGTGTGTT GTGTGTGTGTGTGTGTGTGTT GTGTGT
        +++++++++++++++++++++ +++++++++++++++++++++ +++++++++++++++++++++ ++++++
826  TCTGTGTGTGTGTGTGTGTGTGTGTGTGTGTGTGTGTGTGTGTGTGTGTGTGTGTGTGTGTGTGTGTGTGTGTGT

                             [+1]                  [+1]                  [+1]
     0                       4.0e-13               4.0e-13               4.0e-13
     GTGTGTGTGTGTGTT         GTGTGTGTGTGTGTGTGTGTT GTGTGTGTGTGTGTGTGTGTT GTGTGTG
     ++++++++++++++          +++++++++++++++++++++ +++++++++++++++++++++ +++++++
901  GTGTGTGTGTGTGTCTGTGTGTGCGTGTGTGTGTGTGTGTGTGTGTGTGTGTGTGTGTGTGTGTGTGTGTGTGTG

                                                                            [+1]
                                                                            4.0e
     TGTGTGTGTGTGTT                                                         GTGT
     ++++++++++++++                                                         ++++
976  TGTGTGTGTGTGTGTGTGTGTGTGCGTGTGCGTGTGCGTGTGTGTGCGTGTGCGTGTGTGTGTGTGTGTGCGTGT

                       [+1]                  [+1]                  [+1]
     -13               4.0e-13               4.0e-13               4.0e-13
     GTGTGTGTGTGTGTGTT GTGTGTGTGTGTGTGTGTGTT GTGTGTGTGTGTGTGTGTGTT GTGTGTGTGTGTG
     +++++++++++++++++ +++++++++++++++++++++ +++++++++++++++++++++ +++++++++++++
1051 GTGTGTGTGTGTGTGTGTGTGTGTGTGTGTGTGTGTGTGTGTGTGTGTGTGTGTGTGTGTGTGTGTGTGTGTGTG

              [+1]                  [+1]                          [+1]
              4.0e-13               4.0e-13                       7.4e-10
     TGTGTGTT GTGTGTGTGTGTGTGTGTGTT GTGTGTGTGTGTGTGTGTGTT         GTGTGTGTGTGTGT
     ++++++++ +++++++++++++++++++++ +++++++++++++++++++++         ++++++++++++++
1126 TGTGTGTGTGTGTGTGTGTGTGTGTGTGTGTGTGTGTGTGTGTGTGTGTGTGTGCGTGTGCGTGTGTGTGTGTGT

     
     
     GTGTGTT
     ++++++
1201 GTGTGTCATGGCGTGTCACGGGAAAACAGAGCAGGTCCAGGCCGCCCAGCTTTCTCTTGTATACCTGTCTCCCAC


Cre05.g233050.v5.5
  PromoterCoords:376513 - 378012 Strand:- GeneCoords:374447 - 376512 Trimmed if 
  gene in upstream region
  LENGTH = 1500  COMBINED P-VALUE = 1.19e-09  E-VALUE =  2.1e-05
  DIAGRAM: 522-[-1]-1-[-1]-1-[-1]-1-[-1]-891

                                                                             [-1
                                                                             4.0
                                                                             AAC
                                                                             +++
451  CAGCCGCCACCACTGCGGCGAGAAGCTGTATTGGGTGCGGGTGCCGGGTGCCATTACACACACACACATATACAC

     ]                  [-1]                  [-1]                  [-1]
     e-13               4.0e-13               4.0e-13               4.0e-13
     ACACACACACACACACAC AACACACACACACACACACAC AACACACACACACACACACAC AACACACACACA
     ++++++++++++++++++ +++++++++++++++++++++ +++++++++++++++++++++ ++++++++++++
526  ACACACACACACACACACACACACACACACACACACACACACACACACACACACACACACACACACACACACACA

     
     
     CACACACAC
     +++++++++
601  CACACACACACACACATGCGGCGGTCCGGTTCCAGGGACGTGTAGATACTAGAAGGACAATGGCGGCGGCGAACA


Cre15.g641500.v5.5
  PromoterCoords:1231100 - 1232599 Strand:+ GeneCoords:1232600 - 1235561 
  Trimmed if gene in upstream region
  LENGTH = 1500  COMBINED P-VALUE = 1.19e-09  E-VALUE =  2.1e-05
  DIAGRAM: 444-[+1]-1-[+1]-1-[+1]-1-[+1]-1-[+1]-1-[+1]-925

                                                                          [+1]
                                                                          4.0e-1
                                                                          GTGTGT
                                                                          ++++++
376  TGGCCGAGGGCAGGGCAGGGGCTGGGTGAGGGCGAGGGTGATGGTGAGGGATGGGTGAGTTCGGGGGAGGTGTGT

                     [+1]                  [+1]                  [+1]
     3               4.0e-13               4.0e-13               4.0e-13
     GTGTGTGTGTGTGTT GTGTGTGTGTGTGTGTGTGTT GTGTGTGTGTGTGTGTGTGTT GTGTGTGTGTGTGTG
     +++++++++++++++ +++++++++++++++++++++ +++++++++++++++++++++ +++++++++++++++
451  GTGTGTGTGTGTGTGTGTGTGTGTGTGTGTGTGTGTGTGTGTGTGTGTGTGTGTGTGTGTGTGTGTGTGTGTGTG

            [+1]                  [+1]
            4.0e-13               4.1e-11
     TGTGTT GTGTGTGTGTGTGTGTGTGTT GTGTGTGTGTGTGTGTGTGTT
     ++++++ +++++++++++++++++++++ ++++++++++++++++++++
526  TGTGTGTGTGTGTGTGTGTGTGTGTGTGTGTGTGTGTGTGTGTGTGTGTNNNNNNNNNNNNNNNNNNNNNNNNNN


Cre15.g642050.v5.5
  PromoterCoords:1362201 - 1363700 Strand:- GeneCoords:1354585 - 1362200 
  Trimmed if gene in upstream region
  LENGTH = 1500  COMBINED P-VALUE = 1.19e-09  E-VALUE =  2.1e-05
  DIAGRAM: 1233-[-1]-1-[-1]-1-[-1]-13-[-1]-1-[-1]-1-[-1]-1-[-1]-102

                                      [-1]                  [-1]
                                      4.0e-13               4.0e-13
                                      AACACACACACACACACACAC AACACACACACACACACACA
                                      +++++++++++++++++++++ ++++++++++++++++++++
1201 NNNNNNNNNNNNNNNNNNNNNNNNNNNNNNNNNCACACACACACACACACACACACACACACACACACACACACA

       [-1]                              [-1]                  [-1]
       1.4e-09                           4.0e-13               4.0e-13
     C AACACACACACACACACACAC             AACACACACACACACACACAC AACACACACACACACAC
     + +++++++++++++++++ +++             +++++++++++++++++++++ +++++++++++++++++
1276 CACACACACACACACACACGCACGCACGCACACACGCACACACACACACACACACACACACACACACACACACAC

          [-1]                  [-1]
          4.0e-13               1.2e-06
     ACAC AACACACACACACACACACAC AACACACACACACACACACAC
     ++++ +++++++++++++++++++++ +++++++++++++ ++++  +
1351 ACACACACACACACACACACACACACACACACACACACACGCACAGGCCTGCATCGCGCGCGTGCGGGCCGCCGG


Cre02.g102050.v5.5
  PromoterCoords:4727989 - 4729488 Strand:- GeneCoords:4721683 - 4727988 
  Trimmed if gene in upstream region
  LENGTH = 1500  COMBINED P-VALUE = 1.19e-09  E-VALUE =  2.1e-05
  DIAGRAM: 90-[+1]-764-[-1]-1-[-1]-112-[-1]-449

                    [+1]
                    4.0e-13
                    GTGTGTGTGTGTGTGTGTGTT
                    +++++++++++++++++++++
76   CCCCTTCCCGGGGGCGTGTGTGTGTGTGTGTGTGTGTGGGGGGGGGGTTGTAGATACCAGCCCAAACGAAACCGA

                                                       [-1]                  [-1
                                                       4.0e-13               2.5
                                                       AACACACACACACACACACAC AAC
                                                       +++++++++++++++++++++ +++
826  TCCCCCCGCGACTGTTTCCTTACGGGATTGGTTTAATGTTAACACCCCCCCACACACACACACACACACACACAC

     ]
     e-05
     ACACACACACACACACAC
     +++++++++ ++++   +
901  ACATGCACATACACCAGCTAGCCAGCAGGAAACACCTTAGCTCCACAATAATGGCATACCAAAGAAACTGTCATA

                                                            [-1]
                                                            3.1e-05
                                                            AACACACACACACACACACA
                                                            +++ +++++++ +++ +++
976  TGCGGGCCTAGCTCTCAGCGTGTCTGACTGGTGCTGCATTATGCACGCGCGCGCGCACGCATGCACGCACGCACG

     
     
     C
     +
1051 CACGCAACCTCGCTCGTTCGCGCGCCAAGTTGCAAAAAGAGCAGCCTCACACCTAGCTACCAGCTCAGACCTGCA


Cre02.g141446.v5.5
  PromoterCoords:8354212 - 8355711 Strand:+ GeneCoords:8355712 - 8358793 
  Trimmed if gene in upstream region
  LENGTH = 1500  COMBINED P-VALUE = 1.19e-09  E-VALUE =  2.1e-05
  DIAGRAM: 40-[+1]-232-[+1]-1-[+1]-7-[+1]-33-[+1]-1-[+1]-1-[+1]-1-[+1]-21-[+1]-25-[+1]-20-[+1]-887

                                             [+1]
                                             4.2e-05
                                             GTGTGTGTGTGTGTGTGTGTT
                                             +++  ++++  +++++ ++++
1    GGGTAGAGGGGGGTGGAGGATGTTAGTGACCAGTTGTGACGTGGTTGTGACTGCGACTGTGATGCGACTGTGATG

                                                                         [+1]
                                                                         6.2e-09
                                                                         GTGTGTG
                                                                         ++++++
226  TGGTCGGTAACATGTGGTGCAGTGGGCTCGAAGTAGTTTCGAAGTGTCATGTGTCTGAGTGTGTGTGAGTGTGTC

                    [+1]                        [+1]
                    9.6e-05                     4.7e-09
     TGTGTGTGTGTGTT GTGTGTGTGTGTGTGTGTGTT       GTGTGTGTGTGTGTGTGTGTT
     ++ +++++++++ + +++  +++++ ++++++++         ++++ ++++ +++++++++++
301  TGAGTGTGTGTGCGTGTGCCTGTGTATGTGTGTGCCACGCACTGTGTATGTGCGTGCGTGTGTGCATATGTACGT

                           [+1]                  [+1]                  [+1]
                           4.0e-13               4.0e-13               4.0e-13
                           GTGTGTGTGTGTGTGTGTGTT GTGTGTGTGTGTGTGTGTGTT GTGTGTGTG
                           +++++++++++++++++++++ +++++++++++++++++++++ +++++++++
376  GTGTGTGTGCGTATGTGCGTATGTGTGTGTGTGTGTGTGTGTGTGTGTGTGTGTGTGTGTGTGTGTGTGTGTGTG

                  [+1]                                      [+1]
                  4.0e-13                                   7.3e-09
     TGTGTGTGTGTT GTGTGTGTGTGTGTGTGTGTT                     GTGTGTGTGTGTGTGTGTGT
     ++++++++++++ +++++++++++++++++++++                     + ++ +++++++++++++++
451  TGTGTGTGTGTGTGTGTGTGTGTGTGTGTGTGTGTGTGTGTGCGTGTGCGTATGTGCGTATGTGTGTGCATGTGT

                               [+1]                                     [+1]
                               4.0e-13                                  9.9e-08
     T                         GTGTGTGTGTGTGTGTGTGTT                    GTGTGTGT
     +                         +++++++++++++++++++++                    ++ +++++
526  GCTTAGTGTGCTTAATGCGTATGTGCGTGTGTGTGTGTGTGTGTGTGTGTGTATGTGTGCTTAATGCGTATGTGT

     
     
     GTGTGTGTGTGTT
     +++ ++++++++
601  GTGCGTATGTGTAACGCGGGTACTTCCCGTTCCTGACAACTTCGAAGGGCCTTTTCCCGTCGTTACAATTGGTAT


Cre02.g142166.v5.5
  PromoterCoords:8690039 - 8691538 Strand:- GeneCoords:8673843 - 8690038 
  Trimmed if gene in upstream region
  LENGTH = 1500  COMBINED P-VALUE = 1.19e-09  E-VALUE =  2.1e-05
  DIAGRAM: 133-[+1]-1-[+1]-1-[+1]-1-[+1]-1-[+1]-1258

                                                               [+1]
                                                               4.0e-13
                                                               GTGTGTGTGTGTGTGTG
                                                               +++++++++++++++++
76   TCCGCCCGCCGCGTGGCCACATCGTCCAGCTGCATGGATGTGGCCATGCGGACGGACGGTGTGTGTGTGTGTGTG

          [+1]                  [+1]                  [+1]                  [+1]
          4.0e-13               4.0e-13               4.0e-13               4.8e
     TGTT GTGTGTGTGTGTGTGTGTGTT GTGTGTGTGTGTGTGTGTGTT GTGTGTGTGTGTGTGTGTGTT GTGT
     ++++ +++++++++++++++++++++ +++++++++++++++++++++ +++++++++++++++++++++ ++++
151  TGTGTGTGTGTGTGTGTGTGTGTGTGTGTGTGTGTGTGTGTGTGTGTGTGTGTGTGTGTGTGTGTGTGTGTGTGT

     
     -05
     GTGTGTGTGTGTGTGTT
     +++++  +++   ++ +
226  GTGTGATTGCCCTTGCGCGGTCTGTACCGTATGTGTCCAAACCCCAATCCCCGCCTGCTGCGGTTGCCTCTGGTG


Cre02.g075400.v5.5
  PromoterCoords:320190 - 321689 Strand:- GeneCoords:316276 - 320189 Trimmed if 
  gene in upstream region
  LENGTH = 1500  COMBINED P-VALUE = 1.19e-09  E-VALUE =  2.1e-05
  DIAGRAM: 404-[-1]-1-[-1]-1-[-1]-1031

                                  [-1]                  [-1]                  [-
                                  4.0e-13               4.0e-13               4.
                                  AACACACACACACACACACAC AACACACACACACACACACAC AA
                                  +++++++++++++++++++++ +++++++++++++++++++++ ++
376  ACCTTCGGCCTCGTCCATACCTCGTCCTGCACACACACACACACACACACACACACACACACACACACACACACA

     1]
     0e-13
     CACACACACACACACACAC
     +++++++++++++++++++
451  CACACACACACACACACACACCTCCCCCGAACTCACCCATCCCTCACCATCACCCTCGGCCTCACCCAGCCCCTG


Cre02.g141506.v5.5
  PromoterCoords:8376556 - 8378055 Strand:+ GeneCoords:8378056 - 8385587 
  Trimmed if gene in upstream region
  LENGTH = 1500  COMBINED P-VALUE = 1.19e-09  E-VALUE =  2.1e-05
  DIAGRAM: 1397-[+1]-1-[+1]-60

                                                    [+1]                  [+1]
                                                    4.0e-13               4.0e-1
                                                    GTGTGTGTGTGTGTGTGTGTT GTGTGT
                                                    +++++++++++++++++++++ ++++++
1351 NNNNNNNNNNNNNNNNNNNNNNNNNNNNNNNNNNNNNNNNNNNNNNTGTGTGTGTGTGTGTGTGTGTGTGTGTGT

     
     3
     GTGTGTGTGTGTGTT
     +++++++++++++++
1426 GTGTGTGTGTGTGTGTGTGTGTGCAATACGCAGAAGGTCTGTTCCCGCCTCGGGGACTGTGTTCGATTTTATACC


Cre02.g142687.v5.5
  PromoterCoords:8905119 - 8906618 Strand:+ GeneCoords:8906619 - 8908423 
  Trimmed if gene in upstream region
  LENGTH = 1500  COMBINED P-VALUE = 1.19e-09  E-VALUE =  2.1e-05
  DIAGRAM: 833-[+1]-25-[+1]-142-[-1]-437

             [+1]                                          [+1]
             4.0e-13                                       2.4e-06
             GTGTGTGTGTGTGTGTGTGTT                         GTGTGTGTGTGTGTGTGTGTT
             +++++++++++++++++++++                         +  ++++  ++++++++++++
826  GTGTGTTTGTGTGTGTGTGTGTGTGTGTGTGGCTGTGGCTGTGGCTGTGGCTGTGGCTGTGGCTGTGTGTGTGTG

                                                                        [-1]
                                                                        5.4e-05
                                                                        AACACACA
                                                                        ++++ ++
976  ATTTGGGGCGTTGTGTGCGCCCCATGACTAATGCCTCATGGCACCATGGTGTGCCGGATGTGCCCTGCACAAACC

     
     
     CACACACACACAC
       +   +++++++
1051 AGCCATCACACACTGTCCTGCGTGCATGGGTCGTGCTCCTTAACCAACCATCATCACACCAGCCACCACACCACC


Cre02.g134124.v5.5
  PromoterCoords:6971732 - 6973231 Strand:- GeneCoords:6969276 - 6971731 
  Trimmed if gene in upstream region
  LENGTH = 1500  COMBINED P-VALUE = 1.19e-09  E-VALUE =  2.1e-05
  DIAGRAM: 1040-[-1]-1-[-1]-1-[-1]-1-[-1]-1-[-1]-1-[-1]-1-[-1]-1-[-1]-285

                                                                      [-1]
                                                                      4.0e-13
                                                                      AACACACACA
                                                                      ++++++++++
976  NNNNNNNNNNNNNNNNNNNNNNNNNNNNNNNNNNNNNNNNNNNNNNNNNNNNNNNNNNNNNNNNACACACACACA

                 [-1]                  [-1]                  [-1]
                 4.0e-13               4.0e-13               4.0e-13
     CACACACACAC AACACACACACACACACACAC AACACACACACACACACACAC AACACACACACACACACAC
     +++++++++++ +++++++++++++++++++++ +++++++++++++++++++++ +++++++++++++++++++
1051 CACACACACACACACACACACACACACACACACACACACACACACACACACACACACACACACACACACACACAC

        [-1]                  [-1]                  [-1]                  [-1]
        4.0e-13               4.0e-13               4.0e-13               5.3e-0
     AC AACACACACACACACACACAC AACACACACACACACACACAC AACACACACACACACACACAC AACACA
     ++ +++++++++++++++++++++ +++++++++++++++++++++ +++++++++++++++++++++ ++++++
1126 ACACACACACACACACACACACACACACACACACACACACACACACACACACACACACACACACACACACACACA

     
     8
     CACACACACACACAC
     +++++++++++++
1201 CACACACACACACGAGGATACAGAGCGCACGGTCTCAGCGCTGGGGTGGCTGCCGCCGGTGCAAGTACTGACTGA


Cre02.g077800.v5.5
  PromoterCoords:604267 - 605766 Strand:- GeneCoords:599756 - 604266 Trimmed if 
  gene in upstream region
  LENGTH = 1500  COMBINED P-VALUE = 1.19e-09  E-VALUE =  2.1e-05
  DIAGRAM: [-1]-1-[-1]-1457

     [-1]                  [-1]
     4.0e-13               4.0e-13
     AACACACACACACACACACAC AACACACACACACACACACAC
     +++++++++++++++++++++ +++++++++++++++++++++
1    CACACACACACACACACACACGCACACACACACACACACACACACGCTGGCAACCGGATCTCAGGTCCTACTCAG


Cre03.g202700.v5.5
  PromoterCoords:7862440 - 7863939 Strand:- GeneCoords:7858224 - 7862439 
  Trimmed if gene in upstream region
  LENGTH = 1500  COMBINED P-VALUE = 1.19e-09  E-VALUE =  2.1e-05
  DIAGRAM: 191-[+1]-8-[+1]-391-[-1]-24-[-1]-364-[+1]-1-[+1]-1-[+1]-373

                                              [+1]                         [+1]
                                              1.4e-05                      2.9e-
                                              GTGTGTGTGTGTGTGTGTGTT        GTGTG
                                                +  ++++++ ++++++++         +   +
151  GCGTGTGCCTGTCACCCCCGAACCCGCGCATAACCCGTATCCCGCATGTGTGCGCAAGTGTCAGACACAGGCTGG

     
     05
     TGTGTGTGTGTGTGTT
     ++++++++++++++
226  TGTGTGTGCGTGTGACGCCATGGGCTGGCGGGAGCTGGCCTCCCGCTCCCCACTCCATGGCGGCACCGAGGCTAG

                                     [-1]
                                     3.7e-05
                                     AACACACACACACACACACAC
                                     ++  +++++  +++ + ++++
601  CACCCACACACCCCGCCAGCCCGGGTCGCGCAAAGGCTCACCAACAGAAACACAAGCAAGTACAACAAACCCCCC

       [-1]
       6.5e-05
       AACACACACACACACACACAC
       +++++ +++++ ++  ++  +
676  CCCACACGTGCACTCAGGCAACCCAAACACCCCCCTGATAGTGCGGTGCCTGGGCTGGACGTCCAGAGGTCCGCG

                 [+1]                  [+1]                  [+1]
                 4.0e-13               4.0e-13               7.4e-10
                 GTGTGTGTGTGTGTGTGTGTT GTGTGTGTGTGTGTGTGTGTT GTGTGTGTGTGTGTGTGTG
                 +++++++++++++++++++++ +++++++++++++++++++++ +++++++++++++++++++
1051 TCCAGGCGTTTTGTGTGTGTGTGTGTGTGTGTGTGTGTGTGTGTGTGTGTGTGTGTGTGTGTGTGTGTGTGTGTG

     
     
     TT
     +
1126 TATATGTGTAAGGCGCTAAAAGCAGTCTAAGGCTTGCCGCCATGCGTTGTCCGTTGTGGTCCGACAGGAAAGCTG


Cre03.g146407.v5.5
  PromoterCoords:811574 - 813073 Strand:+ GeneCoords:813074 - 813885 Trimmed if 
  gene in upstream region
  LENGTH = 1500  COMBINED P-VALUE = 1.19e-09  E-VALUE =  2.1e-05
  DIAGRAM: 343-[-1]-497-[-1]-1-[-1]-21-[-1]-554

                                                [-1]
                                                1.1e-05
                                                AACACACACACACACACACAC
                                                ++++ ++++  +  +++++
301  AGTTCATGCCGGGCATACACAAACGGGCACATGCACACATTCACACAAACACGAATGCACACTGCATGTTGGTGC

                                         [-1]                  [-1]
                                         4.0e-13               4.0e-13
                                         AACACACACACACACACACAC AACACACACACACACAC
                                         +++++++++++++++++++++ +++++++++++++++++
826  TACTCAATCTCGAGGCCGCCGCGTGAACCGTAGACGCACACACACACACACACACACACACACACACACACACAC

                              [-1]
                              9.0e-08
     ACAC                     AACACACACACACACACACAC
     ++++                     +++++++++ +   + +++++
901  ACACACACACACGTGCACTCTGTCACACACTCACGCTGTCTCACACACTCGCATGGGGGCCACCTCGGGCGTGAG


Cre03.g173050.v5.5
  PromoterCoords:4104906 - 4106405 Strand:- GeneCoords:4103130 - 4104905 
  Trimmed if gene in upstream region
  LENGTH = 1500  COMBINED P-VALUE = 1.19e-09  E-VALUE =  2.1e-05
  DIAGRAM: 704-[-1]-1-[-1]-1-[-1]-206-[-1]-504

                                  [-1]                  [-1]                  [-
                                  4.0e-13               4.0e-13               4.
                                  AACACACACACACACACACAC AACACACACACACACACACAC AA
                                  +++++++++++++++++++++ +++++++++++++++++++++ ++
676  GTGCACCCGCCGTACCATCCGCCGTTAGACACACACACACACACACACACACACACACACACACACACACACACA

     1]
     0e-13
     CACACACACACACACACAC
     +++++++++++++++++++
751  CACACACACACACACACACACACAACTGAGCAAAACCCGTTGAAGAGGTAGGGCTGTACCGAGGGGCCGACACGG

     [-1]
     5.3e-05
     AACACACACACACACACACAC
     ++++++ ++ ++++   +++
976  CACACTGGCGCACATCTACATGGAGATGCGTGCGCGCGCTGCCGGCAACAAGGCTGTTGTGTGCGGATGCAGCTG


Cre03.g167712.v5.5
  PromoterCoords:3523019 - 3524518 Strand:- GeneCoords:3518417 - 3523018 
  Trimmed if gene in upstream region
  LENGTH = 1500  COMBINED P-VALUE = 1.19e-09  E-VALUE =  2.1e-05
  DIAGRAM: [-1]-1-[-1]-1-[-1]-1-[-1]-1-[-1]-151-[-1]-1219

     [-1]                  [-1]                  [-1]                  [-1]
     4.0e-13               4.0e-13               4.0e-13               4.0e-13
     AACACACACACACACACACAC AACACACACACACACACACAC AACACACACACACACACACAC AACACACAC
     +++++++++++++++++++++ +++++++++++++++++++++ +++++++++++++++++++++ +++++++++
1    CACACACACACACACACACACACACACACACACACACACACACACACACACACACACACACACACACACACACAC

                  [-1]
                  1.1e-09
     ACACACACACAC AACACACACACACACACACAC
     ++++++++++++ ++++++++++++++++++++
76   ACACACACACACACACACACACACACACACACAAACCGTGGTCCGTAACTGCGCACGCGTGTTCAGCGGCTTTGT

                                        [-1]
                                        1.4e-09
                                        AACACACACACACACACACAC
                                        +++++++++++++++ +++++
226  CACGTGATCTGATAAACAACTGCAAACCGTTGTTACACACACACACACACGCACACATTTCCGCTATCACCTCCT


Cre03.g173100.v5.5
  PromoterCoords:4105046 - 4106545 Strand:+ GeneCoords:4106546 - 4113307 
  Trimmed if gene in upstream region
  LENGTH = 1500  COMBINED P-VALUE = 1.19e-09  E-VALUE =  2.1e-05
  DIAGRAM: 364-[+1]-202-[+1]-1-[+1]-1-[+1]-848

                                                                     [+1]
                                                                     5.3e-05
                                                                     GTGTGTGTGTG
                                                                      +++   ++++
301  AACCGGTACCCAGCTGCATCCGCACACAACAGCCTTGTTGCCGGCAGCGCGCGCACGCATCTCCATGTAGATGTG

     
     
     TGTGTGTGTT
      ++ ++++++
376  CGCCAGTGTGACTGTCCCTGAACAGGGCGAACCAGCTAATTTCCCGGGACGACAGGAGCGAGCTAATTGACGTGC

                                                                   [+1]
                                                                   4.0e-13
                                                                   GTGTGTGTGTGTG
                                                                   +++++++++++++
526  GGTTTCCTGGCCGTGTCGGCCCCTCGGTACAGCCCTACCTCTTCAACGGGTTTTGCTCAGTTGTGTGTGTGTGTG

              [+1]                  [+1]
              4.0e-13               4.0e-13
     TGTGTGTT GTGTGTGTGTGTGTGTGTGTT GTGTGTGTGTGTGTGTGTGTT
     ++++++++ +++++++++++++++++++++ +++++++++++++++++++++
601  TGTGTGTGTGTGTGTGTGTGTGTGTGTGTGTGTGTGTGTGTGTGTGTGTGTGTGTGTCTAACGGCGGATGGTACG


Cre01.g011000.v5.5
  PromoterCoords:2059026 - 2060525 Strand:- GeneCoords:2057220 - 2059025 
  Trimmed if gene in upstream region
  LENGTH = 1500  COMBINED P-VALUE = 1.19e-09  E-VALUE =  2.1e-05
  DIAGRAM: [+1]-1-[+1]-1-[+1]-1203-[-1]-211

     [+1]                  [+1]                  [+1]
     4.0e-13               4.0e-13               7.4e-10
     GTGTGTGTGTGTGTGTGTGTT GTGTGTGTGTGTGTGTGTGTT GTGTGTGTGTGTGTGTGTGTT
     +++++++++++++++++++++ +++++++++++++++++++++ ++++++++++++++++++++
1    GTGTGTGTGTGTGTGTGTGTGTGTGTGTGTGTGTGTGTGTGTGTGTGTGTGTGTGTGTGTGTGTAATGGCGGCTT

                                                                         [-1]
                                                                         2.1e-05
                                                                         AACACAC
                                                                         +++ +++
1201 CTACTGCCGTTGCGGGACCCCAGGCAACGGCCTGCGCCATCACAGCCTGCTGTCCCTGCAACCCCTGCAACCCAC

     
     
     ACACACACACACAC
      ++++++++   ++
1276 CCACACACATGAACCAAGAGTGAGTCTCTGGGAGCAGGTACAGCCGCCGGCATGTTCGCAATGCAGCGCAGAGGG


Cre01.g047050.v5.5
  PromoterCoords:6573206 - 6574705 Strand:+ GeneCoords:6574706 - 6575710 
  Trimmed if gene in upstream region
  LENGTH = 1500  COMBINED P-VALUE = 1.19e-09  E-VALUE =  2.1e-05
  DIAGRAM: 128-[+1]-702-[-1]-19-[-1]-228-[-1]-43-[-1]-1-[-1]-1-[-1]-129-[-1]-1-[-1]-59

                                                          [+1]
                                                          4.9e-05
                                                          GTGTGTGTGTGTGTGTGTGTT
                                                          +++++++  + + +++++ +
76   TGGACCGCCACTGTGTGATGGTGAGGTGTGGTGCTCGTGGGTGTGTGTAGGCTGTGTGTGCCTCTTCATGTATCA

                               [-1]                                    [-1]
                               4.0e-13                                 4.0e-13
                               AACACACACACACACACACAC                   AACACACAC
                               +++++++++++++++++++++                   +++++++++
826  CACATACACGGGTATACACACACAGACACACACACACACACACACACACACACACACACACACATACACACACAC

     
     
     ACACACACACAC
     ++++++++++++
901  ACACACACACACACACACACACGCCCGCTGGGTCTGAGGTTGTTACACCGGTAGTAATTCCGCAAGGCGGGTTAC

                    [-1]
                    4.0e-13
                    AACACACACACACACACACAC
                    +++++++++++++++++++++
1126 CGTGGAAACCGTAGTCACACACACACACACACACACACACACACACGCACGCCGGGGAAACGCCAGGTCACACCG

         [-1]                  [-1]                  [-1]
         4.0e-13               4.0e-13               4.0e-13
         AACACACACACACACACACAC AACACACACACACACACACAC AACACACACACACACACACAC
         +++++++++++++++++++++ +++++++++++++++++++++ +++++++++++++++++++++
1201 TTGTCACACACACACACACACACACACACACACACACACACACACACACACACACACACACACACACACACACAC

                                                     [-1]                  [-1]
                                                     4.0e-13               7.4e-
                                                     AACACACACACACACACACAC AACAC
                                                     +++++++++++++++++++++  ++++
1351 AGATACACGATTCACGTGATCTGGCAGAATAACCGTGGAAACCGTAGTCACACACACACACACACACACATACAC

     
     10
     ACACACACACACACAC
     ++++++++++++++++
1426 ACACACACACACACACAAAATGGTGGGTATCGGCAAGTAACTCCGTCGCGTCATTGGGCGGGCTTTCGTTTCGTT


Cre01.g072027.v5.5
  PromoterCoords:8027256 - 8028755 Strand:+ GeneCoords:8028756 - 8032424 
  Trimmed if gene in upstream region
  LENGTH = 1500  COMBINED P-VALUE = 1.19e-09  E-VALUE =  2.1e-05
  DIAGRAM: 370-[-1]-558-[+1]-1-[+1]-1-[+1]-1-[+1]-1-[+1]-1-[+1]-420

                                                                           [-1]
                                                                           1.0e-
                                                                           AACAC
                                                                           + +++
301  CCGGCTCCATGGCTCCATGGCAAATCGTGGACCCATCCCCACGCCAAACCCAGCACCCTCTCCCACGCTCATCAC

     
     06
     ACACACACACACACAC
     ++ +++ +++ +++
376  ACTCACTCACCCACTGAATGACTCCCCTGGTAGTAGGCTGCTCTATCTTGGTGTGCCCCCATGGTGCCAGCAGGA

                                                      [+1]                  [+1]
                                                      4.0e-13               4.0e
                                                      GTGTGTGTGTGTGTGTGTGTT GTGT
                                                      +++++++++++++++++++++ ++++
901  GGCTTGGGCGCAGGACGGACCCCTAGCCGGGCTTGCGCGCAGGACCCCTGTGTGTGTGTGTGTGTGTGTGTGTGT

                       [+1]                  [+1]                  [+1]
     -13               4.0e-13               4.0e-13               4.0e-13
     GTGTGTGTGTGTGTGTT GTGTGTGTGTGTGTGTGTGTT GTGTGTGTGTGTGTGTGTGTT GTGTGTGTGTGTG
     +++++++++++++++++ +++++++++++++++++++++ +++++++++++++++++++++ +++++++++++++
976  GTGTGTGTGTGTGTGTGTGTGTGTGTGTGTGTGTGTGTGTGTGTGTGTGTGTGTGTGTGTGTGTGTGTGTGTGTG

              [+1]
              9.8e-06
     TGTGTGTT GTGTGTGTGTGTGTGTGTGTT
     ++++++++  +++++++ ++ ++++ ++
1051 TGTGTGTGTCTGTGTGTATGCGCGAATGAAGAATTGATTCAAATCTACAAGATATGTGGTTCCCCTCCCAAGGGA


Cre01.g041700.v5.5
  PromoterCoords:5840708 - 5842207 Strand:- GeneCoords:5839842 - 5840707 
  Trimmed if gene in upstream region
  LENGTH = 1500  COMBINED P-VALUE = 1.19e-09  E-VALUE =  2.1e-05
  DIAGRAM: 1061-[+1]-1-[+1]-1-[+1]-186-[+1]-167

                [+1]                  [+1]                  [+1]
                4.0e-13               4.0e-13               8.7e-07
                GTGTGTGTGTGTGTGTGTGTT GTGTGTGTGTGTGTGTGTGTT GTGTGTGTGTGTGTGTGTGT
                +++++++++++++++++++++ +++++++++++++++++++++ +++++++++++++++++  +
1051 GGTCCGCATCTGTGTGTGTGTGTGTGTGTGTGTGTGTGTGTGTGTGTGTGTGTGTGTGTGTGTGTGTGTGTGGTT

     
     
     T
     
1126 ACAAGGTGGTGAGCACGATGTGCATTCATGTCCTCTCTCTCTGGCTGGCCTCCGGGCTGTTGGCGACAGAACGTG

                                          [+1]
                                          1.0e-05
                                          GTGTGTGTGTGTGTGTGTGTT
                                             + +++ ++ +++++++ +
1276 GCTGCGTCACGAGCGTTCGTCTGGCATACCCTACCTCTATTATGTCTGGGTGTGTGATGGGACAGTGTCAAGGCA


Cre01.g006450.v5.5
  PromoterCoords:1114676 - 1116175 Strand:+ GeneCoords:1116176 - 1119387 
  Trimmed if gene in upstream region
  LENGTH = 1500  COMBINED P-VALUE = 1.19e-09  E-VALUE =  2.1e-05
  DIAGRAM: 1318-[-1]-1-[-1]-17-[-1]-3-[-1]-40-[-1]-16

                                                [-1]                  [-1]
                                                4.0e-13               1.1e-09
                                                AACACACACACACACACACAC AACACACACA
                                                +++++++++++++++++++++ ++++++++++
1276 GACACGCACAGCTGGGCGTCACACATGCGTTCGCTCAAGCGTGCACACACACACACACACACACACACACACACA

                                 [-1]                    [-1]
                                 1.8e-06                 8.7e-07
     CACACACACAC                 AACACACACACACACACACAC   AACACACACACACACACACAC
     ++++++++++                  +++ ++++++++ ++++ +++   ++ ++++++++++++++++
1351 CACACACACAAATGCACAAGCTCATGCTCACGCACGCACATACACGCACGTCAATACACACACACACACACCTCG

                                           [-1]
                                           4.0e-13
                                           AACACACACACACACACACAC
                                           +++++++++++++++++++++
1426 TGTACACACGAGCACACGCATGCACAAGCCCACACATGCACACACACACACACACACACACACACACACACACAC


Cre01.g001700.v5.5
  PromoterCoords:305012 - 306511 Strand:- GeneCoords:291006 - 305011 Trimmed if 
  gene in upstream region
  LENGTH = 1500  COMBINED P-VALUE = 1.19e-09  E-VALUE =  2.1e-05
  DIAGRAM: 195-[-1]-7-[-1]-28-[-1]-1-[-1]-1-[-1]-687-[+1]-50-[+1]-1-[+1]-1-[+1]-5-[+1]-13-[+1]-28-[+1]-231

                                                  [-1]                        [-
                                                  2.0e-09                     5.
                                                  AACACACACACACACACACAC       AA
                                                  ++++ ++++++++++++++++       ++
151  GCGTATTCACTGTCCGGGCGATAGCACAAGACGCATGCGCGCACGCACATACGCACACACACACACGCGCGCGCA

     1]                                             [-1]                  [-1]
     0e-06                                          4.0e-13               4.0e-1
     CACACACACACACACACAC                            AACACACACACACACACACAC AACACA
     +++  +++++ +++  +++                            +++++++++++++++++++++ ++++++
226  CACGAGCACAGACATGCACACACACCAGCGATACACACACACACATACACACACACACACACACACACACACACA

                     [-1]
     3               4.0e-13
     CACACACACACACAC AACACACACACACACACACAC
     +++++++++++++++ +++++++++++++++++++++
301  CACACACACACACACACACACACACACACACACACACACAGCCTCAGCCGGCGCCGCCGTCCAACCAGCCGCCGT

                                                      [+1]
                                                      9.7e-10
                                                      GTGTGTGTGTGTGTGTGTGTT
                                                      + +++++++++++++++++++
976  TCGGTAGCTGGCCTTTCGGCCGGCGGGTTGCGCGAGTGTGTGTGCGTGGGCGTGTGTGTGTGTGTGTGTTGAAAA

                                                  [+1]                  [+1]
                                                  4.0e-13               4.0e-13
                                                  GTGTGTGTGTGTGTGTGTGTT GTGTGTGT
                                                  +++++++++++++++++++++ ++++++++
1051 GAAAACAACAAAACGAAGCCCGCCCAAGCGGCGCCGGAGTTACTTGTGTGTGTGTGTGTGTGTGTGTGTGTGTGT

                   [+1]                      [+1]                              [
                   4.0e-13                   1.3e-07                           2
     GTGTGTGTGTGTT GTGTGTGTGTGTGTGTGTGTT     GTGTGTGTGTGTGTGTGTGTT             G
     +++++++++++++ +++++++++++++++++++++     +++ +++++ +++++ +++++             +
1126 GTGTGTGTGTGTGTGTGTGTGTGTGTGTGTGTGTGTGTGTGTGCGTGTGAGTGTGGGTGTGGGTGTTGGTGTGGG

     +1]                                             [+1]
     .9e-09                                          2.2e-06
     TGTGTGTGTGTGTGTGTGTT                            GTGTGTGTGTGTGTGTGTGTT
     ++++ +++++ +++++++++                            +++ +++ +++ +++ +++++
1201 TGTGCGTGTGCGTGTGTGTGCGTGTTTAGTGCGTGCGCGTGCGTGCTTGTGCGTGCGTGCGTGCGTGTGCGCGTG


Cre01.g002400.v5.5
  PromoterCoords:388646 - 390145 Strand:- GeneCoords:384276 - 388645 Trimmed if 
  gene in upstream region
  LENGTH = 1500  COMBINED P-VALUE = 1.19e-09  E-VALUE =  2.1e-05
  DIAGRAM: 1443-[-1]-36

                       [-1]
                       4.0e-13
                       AACACACACACACACACACAC
                       +++++++++++++++++++++
1426 TCCCGCACTCCCCACCTCCACACACACACACACACACACTCCTCCCCTCCCACTCCCCCCCCCAGGTCAAGTGGA


Cre01.g040517.v5.5
  PromoterCoords:5688044 - 5689543 Strand:- GeneCoords:5685448 - 5688043 
  Trimmed if gene in upstream region
  LENGTH = 1500  COMBINED P-VALUE = 1.19e-09  E-VALUE =  2.1e-05
  DIAGRAM: 1269-[-1]-21-[-1]-17-[-1]-13-[-1]-96

                                                                          [-1]
                                                                          4.0e-1
                                                                          AACACA
                                                                          ++++++
1201 CACCCCCTCCCCGCCCGCTCTCCTCCTCGCTCTAATGCATTGGGTTCGGTTTAGTTGGGGCTGTATCTACACACA

                                         [-1]                                  [
     3                                   4.0e-13                               1
     CACACACACACACAC                     AACACACACACACACACACAC                 A
     +++++++++++++++                     +++++++++++++++++++++
1276 CACACACACACACACACACTGTCCCGGCTGTATCTACACACACACACACACACACACACTGTCTCGGCTGTATCT

     -1]                              [-1]
     .8e-06                           4.0e-13
     ACACACACACACACACACAC             AACACACACACACACACACAC
     ++++++++++++++++   +             +++++++++++++++++++++
1351 ACACACACACACACACTGTCCCGGCTGTATCTACACACACACACACACACACACTGTCCCGGCGCCGTCCACCAG


Cre10.g465226.v5.5
  PromoterCoords:6305391 - 6306890 Strand:- GeneCoords:6303970 - 6305390 
  Trimmed if gene in upstream region
  LENGTH = 1500  COMBINED P-VALUE = 1.19e-09  E-VALUE =  2.1e-05
  DIAGRAM: 225-[+1]-1-[+1]-1-[+1]-1-[+1]-1-[+1]-19-[+1]-1126

     [+1]                  [+1]                  [+1]                  [+1]
     4.0e-13               4.0e-13               4.0e-13               4.0e-13
     GTGTGTGTGTGTGTGTGTGTT GTGTGTGTGTGTGTGTGTGTT GTGTGTGTGTGTGTGTGTGTT GTGTGTGTG
     +++++++++++++++++++++ +++++++++++++++++++++ +++++++++++++++++++++ +++++++++
226  GTGTGTGTGTGTGTGTGTGTGTGTGTGTGTGTGTGTGTGTGTGTGTGTGTGTGTGTGTGTGTGTGTGTGTGTGTG

                  [+1]                                    [+1]
                  4.0e-13                                 4.0e-13
     TGTGTGTGTGTT GTGTGTGTGTGTGTGTGTGTT                   GTGTGTGTGTGTGTGTGTGTT
     ++++++++++++ +++++++++++++++++++++                   +++++++++++++++++++++
301  TGTGTGTGTGTGTGTGTGTGTGTGTGTGTGTGTGTGTGTGTGTGTGTGTGGCTGTGTGTGTGTGTGTGTGTGTGT


Cre10.g435050.v5.5
  PromoterCoords:2357863 - 2359362 Strand:+ GeneCoords:2359363 - 2364074 
  Trimmed if gene in upstream region
  LENGTH = 1500  COMBINED P-VALUE = 1.19e-09  E-VALUE =  2.1e-05
  DIAGRAM: 303-[+1]-1-[+1]-1-[+1]-1-[+1]-1-[+1]-251-[-1]-816

        [+1]                  [+1]                  [+1]                  [+1]
        4.0e-13               4.0e-13               4.0e-13               4.0e-1
        GTGTGTGTGTGTGTGTGTGTT GTGTGTGTGTGTGTGTGTGTT GTGTGTGTGTGTGTGTGTGTT GTGTGT
        +++++++++++++++++++++ +++++++++++++++++++++ +++++++++++++++++++++ ++++++
301  TCAGTGTGTGTGTGTGTGTGTGTGTGTGTGTGTGTGTGTGTGTGTGTGTGTGTGTGTGTGTGTGTGTGTGTGTGT

                     [+1]
     3               1.7e-06
     GTGTGTGTGTGTGTT GTGTGTGTGTGTGTGTGTGTT
     +++++++++++++++ ++++++++++++++++ +  +
376  GTGTGTGTGTGTGTGTGTGTGTGTGTGTGTGACTACGGTTTCCACGGTTAATCTGCCAGATCACGTGAATCGTGT

                                                                    [-1]
                                                                    5.9e-05
                                                                    AACACACACACA
                                                                    ++ +++++   +
601  ACAACCTCAGACCCAGCGGGCGAGCTACATCTTAAGACCAGGCGGGCAGAGAACAAAAAACAGCAAACACAACAA

     
     
     CACACACAC
      ++++ ++
676  AACACGCAGCACGCAACACGCGACAGCACGCGATAACACGACCACAGTGGCTGTGGGGCTGAGTCCTGCGACCCC


Cre04.g217977.v5.5
  PromoterCoords:853893 - 855392 Strand:+ GeneCoords:855393 - 857284 Trimmed if 
  gene in upstream region
  LENGTH = 1500  COMBINED P-VALUE = 1.19e-09  E-VALUE =  2.1e-05
  DIAGRAM: 619-[-1]-31-[-1]-23-[-1]-11-[-1]-22-[-1]-7-[-1]-9-[-1]-9-[-1]-29-[-1]-1-[-1]-529

                        [-1]                                                [-1]
                        5.2e-05                                             2.2e
                        AACACACACACACACACACAC                               AACA
                        + ++ ++++ +++ ++  +++                               ++++
601  TTGCCCCTGCCCCTGTACACGCAAACGCGCACGCATGCACGCAAGCCCGCATGCACGCACGCACACAGGTGCACA

                                             [-1]                            [-1
     -06                                     1.9e-06                         2.2
     CACACACACACACACAC                       AACACACACACACACACACAC           AAC
     + +++ + +++ +++++                       +++++++++ ++++ +  +++           +++
676  CCCACGCGCACGCACACGCACACGCGCCCGCACAAGCGTGCACACACACCCACAAATGCACAAGCTCATGCTCAC

     ]                                       [-1]                        [-1]
     e-05                                    3.5e-06                     6.2e-09
     ACACACACACACACACAC                      AACACACACACACACACACAC       AACACAC
      ++++++++ ++ + +++                       +++++++  +++++ ++ ++       ++++ ++
751  GCACGCACATACGCGCACGTCAATACACACGCACCTCGTGTACACACGAGCACACGCAAACACAAGCCCACATAT

                            [-1]                          [-1]
                            1.3e-09                       4.0e-13
     ACACACACACACAC         AACACACACACACACACACAC         AACACACACACACACACACAC
     ++ +++++++++++         + +++++++++++++++++++         +++++++++++++++++++++
826  GCGCACACACACACACACATGCGCCCACACACACACACACACACGCACACACGCACACACACACACACACACACA

                                 [-1]                  [-1]
                                 4.0e-13               1.2e-06
                                 AACACACACACACACACACAC AACACACACACACACACACAC
                                 +++++++++++++++++++++ +++++++++++++++++ +
901  TGCGCCCCCACACACACACACACACGCCCACACACACACACACACACACACACACACACACACACACGCCTTTGG


Cre12.g493900.v5.5
  PromoterCoords:407578 - 409077 Strand:- GeneCoords:405922 - 407577 Trimmed if 
  gene in upstream region
  LENGTH = 1500  COMBINED P-VALUE = 1.19e-09  E-VALUE =  2.1e-05
  DIAGRAM: 261-[-1]-1-[-1]-1-[-1]-239-[-1]-28-[-1]-284-[+1]-560

                                         [-1]                  [-1]
                                         4.0e-13               4.0e-13
                                         AACACACACACACACACACAC AACACACACACACACAC
                                         +++++++++++++++++++++ +++++++++++++++++
226  CCTGAAGTCCAAGCGCGGCAACTCCCCCCCAACTTACACACACACACACACACACACACACACACACACACACAC

          [-1]
          4.0e-13
     ACAC AACACACACACACACACACAC
     ++++ +++++++++++++++++++++
301  ACACACACACACACACACACACACACACACACACACACGAGCCTGGCGCCCTGTGGCGGCGCACTGTCAGCAGGG

                                             [-1]
                                             2.3e-05
                                             AACACACACACACACACACAC
                                             +++++++ +++++++ + + +
526  TGCCCCCGCCGCTTCTGCCCGCCCTCCCCCACACACTGCCCACACTCCCACACACTCCCCCCACACACTCCCCCA

                   [-1]
                   9.1e-05
                   AACACACACACACACACACAC
                   + + + +++++ + + +++ +
601  CACTCCCCCCCACACTCCCCCACACTCCCCCACTCCCCCCCACACTCCCCCCACACTCCCCCCCCACAGCGGCTG

                        [+1]
                        6.2e-06
                        GTGTGTGTGTGTGTGTGTGTT
                         ++ +  +++ +++++++ ++
901  GGAGCGGCACGGCTAGATGCTGGGGCTGTTTGTGTGTTTGGCAGAAGGGAGGGGCATGGTGCCGCAAGCTGGTGT


Cre12.g539121.v5.5
  PromoterCoords:6576438 - 6577937 Strand:+ GeneCoords:6577938 - 6578789 
  Trimmed if gene in upstream region
  LENGTH = 1500  COMBINED P-VALUE = 1.19e-09  E-VALUE =  2.1e-05
  DIAGRAM: 867-[-1]-1-[-1]-21-[-1]-24-[-1]-13-[-1]-216-[-1]-1-[-1]-1-[-1]-1-[-1]-1-[-1]-1-[-1]-4-[-1]-13-[-1]-63

                                               [-1]                  [-1]
                                               4.0e-13               4.0e-13
                                               AACACACACACACACACACAC AACACACACAC
                                               +++++++++++++++++++++ +++++++++++
826  ACACGCACAGCTGGGCGTCACACACGTGTTCGCTCAAGCGTGCACACACACACACACACACACACACACACACAC

                                    [-1]
                                    1.8e-06
     ACACACACAC                     AACACACACACACACACACAC
     ++++++++++                     +++ ++++++++ ++++ +++
901  ACACACACACACAAATGCACAAGCTCATGCTCACGCACGCACATACACGCACGTCAATACACACACACCTCGTGT

      [-1]                              [-1]
      2.8e-06                           4.0e-13
      AACACACACACACACACACAC             AACACACACACACACACACAC
      ++++++ ++++++ ++  +++             +++++++++++++++++++++
976  ACACACAAGCACACGCATGCACAAGCCCACACATGCACACACACACACACACACACACACACACACGTCTGAGGT

                                                    [-1]                  [-1]
                                                    4.0e-13               4.0e-1
                                                    AACACACACACACACACACAC AACACA
                                                    +++++++++++++++++++++ ++++++
1201 GATACACGATTCACGTGATCTGGCAGAATAACCGTGGAAACCGTAGTCACACACACACACACACACACACACACA

                     [-1]                  [-1]                  [-1]
     3               4.0e-13               4.0e-13               4.0e-13
     CACACACACACACAC AACACACACACACACACACAC AACACACACACACACACACAC AACACACACACACAC
     +++++++++++++++ +++++++++++++++++++++ +++++++++++++++++++++ +++++++++++++++
1276 CACACACACACACACACACACACACACACACACACACACACACACACACACACACACACACACACACACACACAC

            [-1]                     [-1]                              [-1]
            4.0e-13                  4.0e-13                           4.0e-13
     ACACAC AACACACACACACACACACAC    AACACACACACACACACACAC             AACACACAC
     ++++++ +++++++++++++++++++++    +++++++++++++++++++++             +++++++++
1351 ACACACACACACACACACACACACACACACTACACACACACACACACACACACAAGCCCACACATACACACACAC

     
     
     ACACACACACAC
     ++++++++++++
1426 ACACACACACACACATGCTGCTGATGGCCTTGTTGCTTGTCGCCCCTGACTCCCAACTCCCAGCGTCGCCCCTGA


Cre12.g488800.v5.5
  PromoterCoords:1316655 - 1318154 Strand:+ GeneCoords:1318155 - 1324706 
  Trimmed if gene in upstream region
  LENGTH = 1500  COMBINED P-VALUE = 1.19e-09  E-VALUE =  2.1e-05
  DIAGRAM: 62-[-1]-1-[-1]-1-[-1]-1-[-1]-1-[-1]-1-[-1]-331-[-1]-1-[-1]-3-[-1]-15-[-1]-36-[-1]-816

                                                                   [-1]
                                                                   4.0e-13
                                                                   AACACACACACAC
                                                                   +++++++++++++
1    GGGCGCCCGGCCAGCCCGCAACACGCATTCGCATTCGCATTTACGCATTTCAATGACGCGCGCACACACACACAC

              [-1]                  [-1]                  [-1]
              4.0e-13               4.0e-13               4.0e-13
     ACACACAC AACACACACACACACACACAC AACACACACACACACACACAC AACACACACACACACACACAC
     ++++++++ +++++++++++++++++++++ +++++++++++++++++++++ +++++++++++++++++++++
76   ACACACACACACACACACACACACACACACACACACACACACACACACACACACACACACACACACACACACACA

     [-1]                  [-1]
     4.0e-13               4.0e-13
     AACACACACACACACACACAC AACACACACACACACACACAC
     +++++++++++++++++++++ +++++++++++++++++++++
151  CACACACACACACACACACACGCACACACACACACACACACACACACACACACACCGGTAGTAATTCCGCAAGGA

                                                                               [
                                                                               4
                                                                               A
                                                                               +
451  CTCTCTCTCTCTCTCTCTCTCTCTCTCTCTCTCTCTCTCTCTCTCTCTCTCTCTCTCTCTCTCTCTCTCTCTCTC

     -1]                  [-1]                    [-1]
     .0e-13               2.9e-09                 1.2e-07
     ACACACACACACACACACAC AACACACACACACACACACAC   AACACACACACACACACACAC
     ++++++++++++++++++++ +++++++++ +++++ +++++   +++ +++++ +++++ +++++
526  ACACACACACACACACACACACACACACACGCACACGCACACGCACACGCACACGCACACGCACACGCACACGCA

           [-1]                                                     [-1]
           2.9e-09                                                  8.6e-06
           AACACACACACACACACACAC                                    AACACACACACA
           +++ +++++ +++++++++++                                    ++++++++  ++
601  CACGCACACGCACACGCACACACACACGCAGCGGGCGGGCGGGCTTCATTTTGTTGCTTTTTGAACACACGTGCA

     
     
     CACACACAC
       + +++ +
676  GCCGCACTCGCAGCTGCACACGCAGCCGCACCCACCTGCACGTGGGGACCAGGTGTGCGCCGCCGTATCAGTAAG


Cre12.g501351.v5.5
  PromoterCoords:2970597 - 2972096 Strand:+ GeneCoords:2972097 - 2974169 
  Trimmed if gene in upstream region
  LENGTH = 1500  COMBINED P-VALUE = 1.19e-09  E-VALUE =  2.1e-05
  DIAGRAM: 228-[+1]-116-[+1]-3-[+1]-902-[-1]-7-[-1]-139

        [+1]
        5.8e-05
        GTGTGTGTGTGTGTGTGTGTT
         ++++++  ++  ++ +++ +
226  GGGCTGTGTGCCTGCCTGGGTGGTGCCATGGCGACACGCACAGGGTGACGTGGGCAGTGTGGCGGACCAGTTCAA

                                                                      [+1]
                                                                      2.3e-09
                                                                      GTGTGTGTGT
                                                                      +++ ++++++
301  GGCCTCACGGGACACGGTACAGGAGGCCAAGGACAACCACCAGGAGAAAGCAGGTGGGGTCGTGTGTGCGTGTGT

                   [+1]
                   5.7e-06
     GTGTGTGTGTT   GTGTGTGTGTGTGTGTGTGTT
     +++++++++++   ++++  + +++ +++++ +++
376  GTGCGTGTGTGCATGTGTACGCGTGCGTGAGCGTGTGCTGCCGGCAGCACGCTTTGATTGCGACGTGCTGTCTAT

                                          [-1]                        [-1]
                                          4.0e-13                     8.2e-08
                                          AACACACACACACACACACAC       AACACACACA
                                          +++++++++++++++++++++       ++++++ ++
1276 CCCACTCAGCATCCGCCGCTGCTGGTGATGGGGCGTTCACACACACACACACACACACACACACACACACAAACG

     
     
     CACACACACAC
     ++ ++++++++
1351 CAAACACACACGCAGGTGTACAACACACTCGTGGCGGCTGCACAGCTCGGCATCACTGCCATCACGGTGGGTGGG


Cre12.g539650.v5.5
  PromoterCoords:9465851 - 9467350 Strand:- GeneCoords:9443595 - 9465850
[truncated: 153,227 more chars]
