# Supplementary material for: From Feasting to Fasting: The Arginine Pathway as a Metabolic Switch in Nitrogen-Deprived Chlamydomonas reinhardtii
Source: Cells. 2023 May 13;12(10):1379. doi: 10.3390/cells12101379 (PMC10216424; doi:10.3390/cells12101379)
Supplement: Supplementary file 1 [file cells-12-01379-s001.zip › Suppl. Material S17.txt]

M5 MAST: M5 = identified in gene promoters from Arg metabolism and central C metabolism genes encoding upregulated proteins and promoters from all fatty acid synthesis genes encoding up- or downregulated proteins


********************************************************************************
MAST - Motif Alignment and Search Tool
********************************************************************************
	MAST version 5.5.0 (Release date: Wed Sep 7 14:18:26 2022 -0700)

	For further information on how to interpret these results please access https://meme-suite.org/meme.
	To get a copy of the MAST software please access https://meme-suite.org.
********************************************************************************


********************************************************************************
REFERENCE
********************************************************************************
	If you use this program in your research, please cite:

	Timothy L. Bailey and Michael Gribskov,
	"Combining evidence using p-values: application to sequence homology
	searches", Bioinformatics, 14(48-54), 1998.
********************************************************************************


********************************************************************************
DATABASE AND MOTIFS
********************************************************************************
	DATABASE CRE_v5.6_promoters_1500bp.fasta (nucleotide)
	Last updated on Thu Feb  2 11:05:18 2023
	Database contains 17568 sequences, 7242088 residues

	Scores for positive and reverse complement strands are combined.

	MOTIFS motifs.meme (nucleotide)
	MOTIF ID                            ALT ID WIDTH BEST POSSIBLE MATCH
	----- ----------------------------- ------ ----- -------------------
	    1 AGGGGCAGGGGCAGGGGCAGGGGCAGGGG MEME-1    29 AGGGGCAGGGGCAGGGGCAGGGGCAGGGG

	Random model letter frequencies (from non-redundant database):
	A 0.274 C 0.225 G 0.225 T 0.274 
********************************************************************************


********************************************************************************
SECTION I: HIGH-SCORING SEQUENCES
********************************************************************************
	- Each of the following 939 sequences has E-value less than 10.
	- The E-value of a sequence is the expected number of sequences
	  in a random database of the same size that would match the motifs as
	  well as the sequence does and is equal to the combined p-value of the
	  sequence times the number of sequences in the database.
	- The combined p-value of a sequence measures the strength of the
	  match of the sequence to all the motifs and is calculated by
	    o finding the score of the single best match of each motif
	      to the sequence (best matches may overlap),
	    o calculating the sequence p-value of each score,
	    o forming the product of the p-values,
	    o taking the p-value of the product.
	- The sequence p-value of a score is defined as the
	  probability of a random sequence of the same length containing
	  some match with as good or better a score.
	- The score for the match of a position in a sequence to a motif
	  is computed by by summing the appropriate entry from each column of
	  the position-dependent scoring matrix that represents the motif.
	- Sequences shorter than one or more of the motifs are skipped.
	- The table is sorted by increasing E-value.
********************************************************************************

SEQUENCE NAME                      DESCRIPTION                   E-VALUE  LENGTH
-------------                      -----------                   -------- ------
Cre01.g008550.v5.5                 PromoterCoords:1623276 - 1...    1e-11    658
Cre07.g342650.v5.5                 PromoterCoords:4146136 - 4...    1e-11    674
Cre17.g740261.v5.5                 PromoterCoords:5946718 - 5...  1.1e-11    730
Cre17.g740300.v5.5                 PromoterCoords:5945948 - 5...  1.1e-11    730
Cre06.g260650.v5.5                 PromoterCoords:1607300 - 1...  1.3e-11    873
Cre08.g361984.v5.5                 PromoterCoords:980359 - 98...  1.5e-11    995
Cre05.g234663.v5.5                 PromoterCoords:2254680 - 2...  1.6e-11   1044
Cre09.g406600.v5.5                 PromoterCoords:6300321 - 6...  2.3e-11   1500
Cre02.g074600.v5.5                 PromoterCoords:207440 - 20...  2.3e-11   1500
Cre03.g162800.v5.5                 PromoterCoords:2887872 - 2...  2.3e-11   1500
Cre01.g013500.v5.5                 PromoterCoords:2420467 - 2...  2.3e-11   1500
Cre04.g223100.v5.5                 PromoterCoords:2666376 - 2...  2.3e-11   1500
Cre07.g346950.v5.5                 PromoterCoords:5000946 - 5...  6.4e-06   1442
Cre12.g514050.v5.5                 PromoterCoords:3628603 - 3...  1.8e-05   1152
Cre03.g165186.v5.5                 PromoterCoords:3153907 - 3...  2.2e-05   1500
Cre04.g226800.v5.5                 PromoterCoords:3280789 - 3...  2.2e-05   1500
Cre04.g226811.v5.5                 PromoterCoords:3280789 - 3...  2.2e-05   1500
Cre04.g226750.v5.5                 PromoterCoords:3278559 - 3...  2.2e-05   1500
Cre17.g731591.v5.5                 PromoterCoords:4396950 - 4...    7e-05   1500
Cre16.g673650.v5.5                 PromoterCoords:6409557 - 6...   0.0002   1233
Cre01.g042750.v5.5                 PromoterCoords:6029556 - 6...  0.00026   1500
Cre12.g558300.v5.5                 PromoterCoords:7234895 - 7...  0.00054   1224
Cre03.g177700.v5.5                 PromoterCoords:4691535 - 4...  0.00055    722
Cre06.g278163.v5.5                 PromoterCoords:3789892 - 3...  0.00057   1500
Cre13.g564400.v5.5                 PromoterCoords:356010 - 35...   0.0017   1500
Cre15.g643740.v5.5                 PromoterCoords:1702098 - 1...   0.0018     68
Cre06.g266150.v5.5                 PromoterCoords:2211352 - 2...   0.0019   1500
Cre06.g310200.v5.5                 PromoterCoords:8808337 - 8...   0.0023   1500
Cre16.g685451.v5.5                 PromoterCoords:18956 - 204...   0.0036   1500
Cre01.g046950.v5.5                 PromoterCoords:6566326 - 6...   0.0041   1500
Cre02.g099550.v5.5                 PromoterCoords:4379251 - 4...   0.0045    534
Cre06.g310050.v5.5                 PromoterCoords:8791227 - 8...   0.0058    138
Cre07.g347980.v5.5                 PromoterCoords:5134686 - 5...   0.0058    230
Cre07.g348040.v5.5                 PromoterCoords:5133416 - 5...   0.0058    230
Cre35.g759497.v5.5                 PromoterCoords:32322 - 324...   0.0064    129
Cre17.g713150.v5.5                 PromoterCoords:2193756 - 2...   0.0081   1500
Cre09.g401367.v5.5                 PromoterCoords:5681893 - 5...   0.0083   1478
Cre13.g603850.v5.5                 PromoterCoords:4572225 - 4...     0.01   1196
Cre07.g348300.v5.5                 PromoterCoords:5164916 - 5...    0.011    533
Cre02.g119201.v5.5                 PromoterCoords:6829353 - 6...    0.011   1500
Cre14.g632783.v5.5                 PromoterCoords:3856854 - 3...    0.011    170
Cre14.g632775.v5.5                 PromoterCoords:3858184 - 3...    0.011    170
Cre17.g742400.v5.5                 PromoterCoords:6248875 - 6...    0.011    290
Cre17.g742350.v5.5                 PromoterCoords:6250085 - 6...    0.011    290
Cre01.g007050.v5.5                 PromoterCoords:1404238 - 1...    0.012    363
Cre12.g537050.v5.5                 PromoterCoords:6258559 - 6...    0.012    328
Cre12.g494800.v5.5                 PromoterCoords:697182 - 69...    0.012     46
Cre12.g484300.v5.5                 PromoterCoords:132246 - 13...    0.014    158
Cre10.g444750.v5.5                 PromoterCoords:3459633 - 3...    0.015    510
Cre10.g444800.v5.5                 PromoterCoords:3458643 - 3...    0.015    510
Cre17.g718950.v5.5                 PromoterCoords:2809892 - 2...    0.016    168
Cre09.g390097.v5.5                 PromoterCoords:3585204 - 3...    0.018    329
Cre02.g074200.v5.5                 PromoterCoords:130026 - 13...    0.019    548
Cre01.g025100.v5.5                 PromoterCoords:3868623 - 3...    0.023    473
Cre02.g075400.v5.5                 PromoterCoords:320190 - 32...    0.023   1500
Cre01.g045752.v5.5                 PromoterCoords:6441893 - 6...    0.023   1500
Cre13.g580500.v5.5                 PromoterCoords:2526222 - 2...    0.031    708
Cre12.g500850.v5.5                 PromoterCoords:3025506 - 3...    0.031    911
Cre05.g244350.v5.5                 PromoterCoords:1380849 - 1...    0.033    679
Cre05.g244300.v5.5                 PromoterCoords:1380028 - 1...    0.033    679
Cre06.g275350.v5.5                 PromoterCoords:3138056 - 3...    0.034    490
Cre08.g373400.v5.5                 PromoterCoords:3156606 - 3...    0.036   1500
Cre11.g467621.v5.5                 PromoterCoords:674356 - 67...    0.036   1500
Cre31.g758447.v5.5                 PromoterCoords:10226 - 117...    0.036   1500
Cre05.g235228.v5.5                 PromoterCoords:2432794 - 2...    0.036   1500
Cre05.g243602.v5.5                 PromoterCoords:1529898 - 1...    0.036   1500
Cre02.g142947.v5.5                 PromoterCoords:8981785 - 8...    0.036   1500
Cre04.g217977.v5.5                 PromoterCoords:853893 - 85...    0.036   1500
Cre14.g630150.v5.5                 PromoterCoords:3371615 - 3...    0.036    284
Cre01.g032600.v5.5                 PromoterCoords:4725799 - 4...    0.041    469
Cre01.g032550.v5.5                 PromoterCoords:4726830 - 4...    0.041    469
Cre12.g527918.v5.5                 PromoterCoords:5204933 - 5...    0.048    947
Cre13.g568200.v5.5                 PromoterCoords:956279 - 95...    0.049    519
Cre12.g555000.v5.5                 PromoterCoords:7604021 - 7...    0.049    670
Cre12.g555050.v5.5                 PromoterCoords:7604851 - 7...    0.049    670
Cre04.g228800.v5.5                 PromoterCoords:3648497 - 3...    0.052   1500
Cre10.g462200.v5.5                 PromoterCoords:5934093 - 5...    0.054    180
Cre10.g462150.v5.5                 PromoterCoords:5935413 - 5...    0.054    180
Cre10.g459200.v5.5                 PromoterCoords:5511407 - 5...    0.055   1363
Cre02.g141586.v5.5                 PromoterCoords:8394486 - 8...    0.057    254
Cre33.g759047.v5.5                 PromoterCoords:38366 - 391...    0.064    827
Cre16.g662702.v5.5                 PromoterCoords:2745090 - 2...    0.065   1500
Cre03.g205585.v5.5                 PromoterCoords:8771063 - 8...    0.068   1500
Cre01.g041650.v5.5                 PromoterCoords:5834628 - 5...     0.07    850
Cre01.g041667.v5.5                 PromoterCoords:5833978 - 5...     0.07    850
Cre08.g382400.v5.5                 PromoterCoords:4465087 - 4...    0.075    700
Cre08.g382450.v5.5                 PromoterCoords:4464287 - 4...    0.075    700
Cre11.g477700.v5.5                 PromoterCoords:2863535 - 2...    0.076    564
Cre16.g650000.v5.5                 PromoterCoords:1125946 - 1...    0.076     48
Cre14.g627466.v5.5                 PromoterCoords:2838119 - 2...    0.077   1500
Cre14.g627477.v5.5                 PromoterCoords:2838339 - 2...    0.077   1500
Cre12.g503850.v5.5                 PromoterCoords:2693577 - 2...    0.079    130
Cre12.g503800.v5.5                 PromoterCoords:2692207 - 2...    0.079    130
Cre10.g454150.v5.5                 PromoterCoords:4839818 - 4...    0.081   1334
Cre10.g422419.v5.5                 PromoterCoords:698422 - 69...    0.083   1500
Cre01.g008900.v5.5                 PromoterCoords:1690116 - 1...    0.088   1500
Cre02.g143327.v5.5                 PromoterCoords:9096996 - 9...    0.088    795
Cre09.g401800.v5.5                 PromoterCoords:843068 - 84...     0.09    464
Cre16.g695300.v5.5                 PromoterCoords:133596 - 13...    0.091   1500
Cre13.g565270.v5.5                 PromoterCoords:537723 - 53...    0.093    330
Cre13.g565260.v5.5                 PromoterCoords:538893 - 54...    0.093    330
Cre19.g750597.v5.5                 PromoterCoords:89156 - 906...    0.094   1500
Cre07.g357100.v5.5                 PromoterCoords:6324973 - 6...      0.1    220
Cre07.g357150.v5.5                 PromoterCoords:6323693 - 6...      0.1    220
Cre13.g591851.v5.5                 PromoterCoords:4144886 - 4...     0.11   1500
Cre12.g536650.v5.5                 PromoterCoords:6212249 - 6...     0.11   1500
Cre16.g651250.v5.5                 PromoterCoords:1257998 - 1...     0.11    808
Cre03.g197900.v5.5                 PromoterCoords:6734146 - 6...     0.12   1361
Cre08.g382750.v5.5                 PromoterCoords:4543355 - 4...     0.12    328
Cre16.g666302.v5.5                 PromoterCoords:3195407 - 3...     0.12    357
Cre03.g144124.v5.5                 PromoterCoords:145986 - 14...     0.12     48
Cre05.g245352.v5.5                 PromoterCoords:1267569 - 1...     0.13   1500
Cre04.g223200.v5.5                 PromoterCoords:2676683 - 2...     0.13   1500
Cre10.g425000.v5.5                 PromoterCoords:998776 - 10...     0.14   1500
Cre10.g425900.v5.5                 PromoterCoords:1160768 - 1...     0.14    880
Cre17.g705100.v5.5                 PromoterCoords:1224718 - 1...     0.14   1500
Cre02.g102050.v5.5                 PromoterCoords:4727989 - 4...     0.15   1500
Cre16.g667350.v5.5                 PromoterCoords:4494599 - 4...     0.15    861
Cre01.g026050.v5.5                 PromoterCoords:4015936 - 4...     0.15     71
Cre13.g582201.v5.5                 PromoterCoords:2704306 - 2...     0.15    145
Cre06.g278207.v5.5                 PromoterCoords:4037406 - 4...     0.15    430
Cre06.g278208.v5.5                 PromoterCoords:4036336 - 4...     0.15    430
Cre16.g688633.v5.5                 PromoterCoords:3671345 - 3...     0.15   1500
Cre04.g218500.v5.5                 PromoterCoords:1971193 - 1...     0.16    910
Cre04.g218526.v5.5                 PromoterCoords:1970603 - 1...     0.16    910
Cre16.g691215.v5.5                 PromoterCoords:7715474 - 7...     0.16    456
Cre09.g411400.v5.5                 PromoterCoords:7053186 - 7...     0.16    654
Cre09.g394550.v5.5                 PromoterCoords:2000918 - 2...     0.17    474
Cre06.g301806.v5.5                 PromoterCoords:7687850 - 7...     0.17    168
Cre02.g142566.v5.5                 PromoterCoords:8832089 - 8...     0.17    804
Cre16.g680550.v5.5                 PromoterCoords:5519932 - 5...     0.18    764
Cre16.g685050.v5.5                 PromoterCoords:4993800 - 4...     0.18   1114
Cre12.g544551.v5.5                 PromoterCoords:8894334 - 8...     0.18   1195
Cre02.g082450.v5.5                 PromoterCoords:1240417 - 1...     0.19   1220
Cre02.g082500.v5.5                 PromoterCoords:1240137 - 1...     0.19   1220
Cre06.g262350.v5.5                 PromoterCoords:1784979 - 1...     0.19    184
Cre04.g220150.v5.5                 PromoterCoords:2245968 - 2...     0.19   1038
Cre01.g032700.v5.5                 PromoterCoords:4734560 - 4...      0.2   1500
Cre01.g032650.v5.5                 PromoterCoords:4734250 - 4...      0.2   1500
Cre07.g324300.v5.5                 PromoterCoords:1551154 - 1...      0.2     48
Cre14.g622050.v5.5                 PromoterCoords:2062866 - 2...      0.2    108
Cre02.g093202.v5.5                 PromoterCoords:2638758 - 2...      0.2   1500
Cre06.g285850.v5.5                 PromoterCoords:5618716 - 5...     0.21    233
Cre17.g712600.v5.5                 PromoterCoords:2135846 - 2...     0.22   1500
Cre10.g465350.v5.5                 PromoterCoords:6335561 - 6...     0.23    524
Cre16.g659850.v5.5                 PromoterCoords:2362209 - 2...     0.24    118
Cre16.g664251.v5.5                 PromoterCoords:8256 - 9755...     0.24    857
Cre16.g674602.v5.5                 PromoterCoords:6293736 - 6...     0.24    240
Cre07.g343250.v5.5                 PromoterCoords:4455625 - 4...     0.24    727
Cre17.g735900.v5.5                 PromoterCoords:5236230 - 5...     0.24    600
Cre17.g735950.v5.5                 PromoterCoords:5235330 - 5...     0.24    600
Cre09.g403650.v5.5                 PromoterCoords:587754 - 58...     0.25   1500
Cre03.g189350.v5.5                 PromoterCoords:5843856 - 5...     0.25    354
Cre02.g145750.v5.5                 PromoterCoords:7248473 - 7...     0.26    670
Cre12.g501800.v5.5                 PromoterCoords:2920987 - 2...     0.27    140
Cre12.g501750.v5.5                 PromoterCoords:2919627 - 2...     0.27    140
Cre45.g760797.v5.5                 PromoterCoords:1 - 144 Str...     0.27    144
Cre17.g714700.v5.5                 PromoterCoords:2357317 - 2...     0.27    138
Cre17.g739450.v5.5                 PromoterCoords:5789984 - 5...     0.27    108
Cre01.g042250.v5.5                 PromoterCoords:5923051 - 5...     0.27    560
Cre01.g042200.v5.5                 PromoterCoords:5923991 - 5...     0.27    560
Cre03.g202200.v5.5                 PromoterCoords:7930316 - 7...     0.27    198
Cre36.g759747.v5.5                 PromoterCoords:24998 - 253...     0.27    402
Cre17.g707450.v5.5                 PromoterCoords:1548195 - 1...     0.28   1500
Cre05.g230804.v5.5                 PromoterCoords:698299 - 69...     0.28   1500
Cre15.g641298.v5.5                 PromoterCoords:1208730 - 1...     0.28   1500
Cre17.g707350.v5.5                 PromoterCoords:1535181 - 1...     0.28    339
Cre07.g356550.v5.5                 PromoterCoords:6240803 - 6...     0.28   1500
Cre07.g356500.v5.5                 PromoterCoords:6239753 - 6...     0.28   1500
Cre12.g523600.v5.5                 PromoterCoords:4707975 - 4...     0.29    208
Cre07.g353700.v5.5                 PromoterCoords:5865190 - 5...     0.31    168
Cre17.g731750.v5.5                 PromoterCoords:4424160 - 4...     0.32    484
Cre16.g694950.v5.5                 PromoterCoords:187492 - 18...     0.32    414
Cre17.g706400.v5.5                 PromoterCoords:1402311 - 1...     0.33   1194
Cre13.g590450.v5.5                 PromoterCoords:3893729 - 3...     0.34   1500
Cre01.g023300.v5.5                 PromoterCoords:3616616 - 3...     0.34   1500
Cre13.g582800.v5.5                 PromoterCoords:2791134 - 2...     0.34    364
Cre02.g106350.v5.5                 PromoterCoords:5254960 - 5...     0.34    148
Cre06.g249550.v5.5                 PromoterCoords:85486 - 869...     0.35     64
Cre04.g217948.v5.5                 PromoterCoords:648256 - 64...     0.35    899
Cre08.g368650.v5.5                 PromoterCoords:2088306 - 2...     0.37   1500
Cre09.g386739.v5.5                 PromoterCoords:174006 - 17...     0.37   1500
Cre16.g666576.v5.5                 PromoterCoords:3221586 - 3...     0.38    147
Cre16.g666550.v5.5                 PromoterCoords:3222939 - 3...     0.38    147
Cre13.g591100.v5.5                 PromoterCoords:4041586 - 4...     0.38    521
Cre09.g401108.v5.5                 PromoterCoords:5638363 - 5...     0.39    534
Cre01.g042352.v5.5                 PromoterCoords:5963671 - 5...      0.4   1124
Cre08.g358548.v5.5                 PromoterCoords:226720 - 22...      0.4   1500
Cre10.g430450.v5.5                 PromoterCoords:1716908 - 1...     0.41    283
Cre09.g402150.v5.5                 PromoterCoords:771428 - 77...     0.41    220
Cre14.g629241.v5.5                 PromoterCoords:3232163 - 3...     0.42     74
Cre05.g236950.v5.5                 PromoterCoords:2774680 - 2...     0.42    248
Cre01.g054850.v5.5                 PromoterCoords:7602492 - 7...     0.43    130
Cre01.g054900.v5.5                 PromoterCoords:7601122 - 7...     0.43    130
Cre09.g410700.v5.5                 PromoterCoords:6977668 - 6...     0.44   1254
Cre06.g304150.v5.5                 PromoterCoords:8021886 - 8...     0.46    118
Cre15.g635100.v5.5                 PromoterCoords:172883 - 17...     0.46   1087
Cre16.g659650.v5.5                 PromoterCoords:2349089 - 2...     0.47    144
Cre16.g667769.v5.5                 PromoterCoords:3355196 - 3...     0.47   1500
Cre06.g278302.v5.5                 PromoterCoords:4790962 - 4...     0.47   1500
Cre05.g235102.v5.5                 PromoterCoords:2369920 - 2...     0.47   1500
Cre16.g680450.v5.5                 PromoterCoords:5527363 - 5...     0.47    491
Cre16.g680500.v5.5                 PromoterCoords:5528372 - 5...     0.47    491
Cre13.g567600.v5.5                 PromoterCoords:889688 - 89...     0.49    860
Cre13.g567626.v5.5                 PromoterCoords:889048 - 89...     0.49    860
Cre02.g145600.v5.5                 PromoterCoords:7269219 - 7...      0.5    148
Cre02.g104951.v5.5                 PromoterCoords:5109906 - 5...      0.5   1320
Cre02.g105000.v5.5                 PromoterCoords:5109726 - 5...      0.5   1320
Cre06.g290400.v5.5                 PromoterCoords:6165856 - 6...      0.5    204
Cre14.g632950.v5.5                 PromoterCoords:3923014 - 3...      0.5   1440
Cre14.g632900.v5.5                 PromoterCoords:3923074 - 3...      0.5   1440
Cre17.g730750.v5.5                 PromoterCoords:4287111 - 4...     0.51   1500
Cre06.g278108.v5.5                 PromoterCoords:3516893 - 3...     0.51    238
Cre09.g415350.v5.5                 PromoterCoords:7656588 - 7...     0.53   1500
Cre16.g685100.v5.5                 PromoterCoords:4989720 - 4...     0.54    460
Cre01.g038400.v5.5                 PromoterCoords:5456865 - 5...     0.54   1500
Cre14.g618550.v5.5                 PromoterCoords:1530743 - 1...     0.57    540
Cre14.g618600.v5.5                 PromoterCoords:1529783 - 1...     0.57    540
Cre16.g665600.v5.5                 PromoterCoords:3118396 - 3...     0.57   1500
Cre43.g760497.v5.5                 PromoterCoords:3026 - 4525...     0.57   1500
Cre08.g381702.v5.5                 PromoterCoords:4350830 - 4...     0.58    480
Cre08.g381650.v5.5                 PromoterCoords:4351850 - 4...     0.58    480
Cre15.g639950.v5.5                 PromoterCoords:790335 - 79...     0.59   1378
Cre09.g386753.v5.5                 PromoterCoords:223813 - 22...      0.6    820
Cre09.g386754.v5.5                 PromoterCoords:223133 - 22...      0.6    820
Cre04.g214750.v5.5                 PromoterCoords:1294145 - 1...      0.6    848
Cre02.g110550.v5.5                 PromoterCoords:5761328 - 5...      0.6    472
Cre06.g291450.v5.5                 PromoterCoords:6292542 - 6...     0.61   1500
Cre03.g197050.v5.5                 PromoterCoords:6648572 - 6...     0.61   1500
Cre03.g197100.v5.5                 PromoterCoords:6648649 - 6...     0.61   1500
Cre07.g344150.v5.5                 PromoterCoords:4604655 - 4...     0.61    432
Cre07.g344100.v5.5                 PromoterCoords:4605723 - 4...     0.61    432
Cre13.g604400.v5.5                 PromoterCoords:4680605 - 4...     0.61    990
Cre13.g604450.v5.5                 PromoterCoords:4680095 - 4...     0.61    990
Cre03.g201103.v5.5                 PromoterCoords:8512069 - 8...     0.64    120
Cre03.g200991.v5.5                 PromoterCoords:8513449 - 8...     0.64    120
Cre08.g371879.v5.5                 PromoterCoords:2488598 - 2...     0.64   1500
Cre08.g371918.v5.5                 PromoterCoords:2489428 - 2...     0.64   1500
Cre07.g343101.v5.5                 PromoterCoords:4427265 - 4...     0.64   1500
Cre01.g014600.v5.5                 PromoterCoords:2536088 - 2...     0.64   1500
Cre12.g561300.v5.5                 PromoterCoords:6829263 - 6...     0.64   1500
Cre02.g095045.v5.5                 PromoterCoords:3042746 - 3...     0.66   1500
Cre03.g182200.v5.5                 PromoterCoords:5169176 - 5...     0.66   1500
Cre09.g402108.v5.5                 PromoterCoords:5817037 - 5...     0.67    670
Cre09.g402145.v5.5                 PromoterCoords:5816207 - 5...     0.67    670
Cre06.g289033.v5.5                 PromoterCoords:5988691 - 5...     0.68    673
Cre05.g241750.v5.5                 PromoterCoords:1858185 - 1...     0.68   1500
Cre15.g640426.v5.5                 PromoterCoords:697536 - 69...     0.71    144
Cre16.g660300.v5.5                 PromoterCoords:2395549 - 2...     0.71    180
Cre16.g660225.v5.5                 PromoterCoords:2396869 - 2...     0.71    180
Cre12.g535650.v5.5                 PromoterCoords:6082296 - 6...     0.71    148
Cre06.g278256.v5.5                 PromoterCoords:4307826 - 4...     0.72   1154
Cre03.g157200.v5.5                 PromoterCoords:2147986 - 2...     0.72    574
Cre17.g743397.v5.5                 PromoterCoords:6587092 - 6...     0.72   1500
Cre06.g300144.v5.5                 PromoterCoords:7467558 - 7...     0.73     54
Cre07.g327050.v5.5                 PromoterCoords:2191622 - 2...     0.74    118
Cre06.g282826.v5.5                 PromoterCoords:5290136 - 5...     0.75    701
Cre06.g282850.v5.5                 PromoterCoords:5289337 - 5...     0.75    701
Cre02.g086456.v5.5                 PromoterCoords:1752943 - 1...     0.76    814
Cre05.g237550.v5.5                 PromoterCoords:2827140 - 2...      0.8   1160
Cre05.g237526.v5.5                 PromoterCoords:2827480 - 2...      0.8   1160
Cre14.g631575.v5.5                 PromoterCoords:3680189 - 3...     0.81    360
Cre14.g631600.v5.5                 PromoterCoords:3679049 - 3...     0.81    360
Cre13.g568025.v5.5                 PromoterCoords:929457 - 93...     0.81   1500
Cre01.g027000.v5.5                 PromoterCoords:4114966 - 4...     0.82    329
Cre01.g031951.v5.5                 PromoterCoords:4652280 - 4...     0.82    110
Cre01.g032000.v5.5                 PromoterCoords:4650890 - 4...     0.82    110
Cre16.g679800.v5.5                 PromoterCoords:5609267 - 5...     0.83    268
Cre16.g667701.v5.5                 PromoterCoords:4345909 - 4...     0.84   1500
Cre03.g196350.v5.5                 PromoterCoords:6595413 - 6...     0.84    502
Cre13.g571560.v5.5                 PromoterCoords:1352864 - 1...     0.85    168
Cre48.g761247.v5.5                 PromoterCoords:10996 - 124...     0.86   1173
Cre14.g633789.v5.5                 PromoterCoords:4077406 - 4...     0.88    825
Cre16.g661150.v5.5                 PromoterCoords:2527472 - 2...     0.88   1500
Cre01.g043300.v5.5                 PromoterCoords:6078826 - 6...     0.88   1500
Cre12.g505151.v5.5                 PromoterCoords:2597383 - 2...     0.88   1500
Cre12.g526650.v5.5                 PromoterCoords:5081466 - 5...     0.89   1120
Cre12.g526603.v5.5                 PromoterCoords:5081846 - 5...     0.89   1120
Cre13.g568350.v5.5                 PromoterCoords:989597 - 99...     0.89    244
Cre06.g289426.v5.5                 PromoterCoords:6038356 - 6...      0.9    418
Cre03.g156650.v5.5                 PromoterCoords:2073416 - 2...     0.91    454
Cre14.g628702.v5.5                 PromoterCoords:3100756 - 3...     0.91    490
Cre14.g628650.v5.5                 PromoterCoords:3101766 - 3...     0.91    490
Cre02.g095055.v5.5                 PromoterCoords:3098926 - 3...     0.92    694
Cre02.g142266.v5.5                 PromoterCoords:8718399 - 8...     0.93    120
Cre02.g142246.v5.5                 PromoterCoords:8719779 - 8...     0.93    120
Cre04.g224550.v5.5                 PromoterCoords:2909406 - 2...     0.94   1500
Cre12.g484400.v5.5                 PromoterCoords:144236 - 14...     0.94   1500
Cre12.g484350.v5.5                 PromoterCoords:143417 - 14...     0.94   1500
Cre12.g484375.v5.5                 PromoterCoords:144236 - 14...     0.94   1500
Cre11.g479850.v5.5                 PromoterCoords:3254814 - 3...     0.94    186
Cre10.g464200.v5.5                 PromoterCoords:6189781 - 6...     0.95     54
Cre03.g150101.v5.5                 PromoterCoords:1271020 - 1...     0.98    104
Cre08.g365950.v5.5                 PromoterCoords:1713443 - 1...     0.99   1500
Cre09.g395900.v5.5                 PromoterCoords:1831109 - 1...        1    546
Cre04.g217750.v5.5                 PromoterCoords:270071 - 27...        1   1500
Cre12.g539650.v5.5                 PromoterCoords:9465851 - 9...        1   1500
Cre16.g672450.v5.5                 PromoterCoords:6555039 - 6...        1    324
Cre02.g119600.v5.5                 PromoterCoords:6864202 - 6...        1    132
Cre43.g760647.v5.5                 PromoterCoords:17266 - 187...        1   1153
Cre06.g295826.v5.5                 PromoterCoords:6892797 - 6...      1.1    640
Cre06.g295700.v5.5                 PromoterCoords:6893657 - 6...      1.1    640
Cre11.g467772.v5.5                 PromoterCoords:1654091 - 1...      1.1    237
Cre03.g157400.v5.5                 PromoterCoords:2180276 - 2...      1.1    370
Cre03.g157426.v5.5                 PromoterCoords:2179146 - 2...      1.1    370
Cre12.g530450.v5.5                 PromoterCoords:5446816 - 5...      1.1    419
Cre16.g693203.v5.5                 PromoterCoords:447893 - 44...      1.1   1500
Cre09.g400000.v5.5                 PromoterCoords:1159706 - 1...      1.1    826
Cre12.g541250.v5.5                 PromoterCoords:9272779 - 9...      1.1    730
Cre12.g541300.v5.5                 PromoterCoords:9273549 - 9...      1.1    730
Cre01.g046650.v5.5                 PromoterCoords:6356703 - 6...      1.1    158
Cre06.g307350.v5.5                 PromoterCoords:8453736 - 8...      1.1    166
Cre12.g484900.v5.5                 PromoterCoords:217060 - 21...      1.2    500
Cre12.g484950.v5.5                 PromoterCoords:216060 - 21...      1.2    500
Cre06.g290676.v5.5                 PromoterCoords:6213592 - 6...      1.2   1500
Cre13.g567700.v5.5                 PromoterCoords:901338 - 90...      1.2   1091
Cre07.g318600.v5.5                 PromoterCoords:866501 - 86...      1.2   1500
Cre12.g553950.v5.5                 PromoterCoords:7721275 - 7...      1.2    787
Cre14.g626634.v5.5                 PromoterCoords:2714806 - 2...      1.2    124
Cre13.g579350.v5.5                 PromoterCoords:2360142 - 2...      1.2    164
Cre16.g654600.v5.5                 PromoterCoords:1661176 - 1...      1.2    118
Cre07.g318426.v5.5                 PromoterCoords:825921 - 82...      1.2     48
Cre16.g693819.v5.5                 PromoterCoords:365363 - 36...      1.3    604
Cre21.g752147.v5.5                 PromoterCoords:34806 - 363...      1.3   1500
Cre07.g333640.v5.5                 PromoterCoords:3086156 - 3...      1.3   1500
Cre22.g754097.v5.5                 PromoterCoords:140236 - 14...      1.3   1500
Cre09.g399775.v5.5                 PromoterCoords:5297513 - 5...      1.3   1500
Cre06.g278286.v5.5                 PromoterCoords:4601020 - 4...      1.3   1500
Cre27.g757347.v5.5                 PromoterCoords:44776 - 462...      1.3   1500
Cre04.g217986.v5.5                 PromoterCoords:954263 - 95...      1.3   1500
Cre12.g539161.v5.5                 PromoterCoords:6609608 - 6...      1.3   1500
Cre12.g539208.v5.5                 PromoterCoords:6721743 - 6...      1.3   1500
Cre11.g478450.v5.5                 PromoterCoords:2999985 - 3...      1.3    355
Cre06.g264850.v5.5                 PromoterCoords:2057836 - 2...      1.3     68
Cre11.g467630.v5.5                 PromoterCoords:748565 - 75...      1.3    292
Cre11.g467631.v5.5                 PromoterCoords:747357 - 74...      1.3    292
Cre25.g756397.v5.5                 PromoterCoords:76546 - 780...      1.3   1500
Cre04.g217200.v5.5                 PromoterCoords:206541 - 20...      1.4   1500
Cre06.g250650.v5.5                 PromoterCoords:238015 - 23...      1.4   1500
Cre17.g703932.v5.5                 PromoterCoords:1092886 - 1...      1.4   1500
Cre13.g602400.v5.5                 PromoterCoords:4504450 - 4...      1.4     91
Cre13.g602425.v5.5                 PromoterCoords:4503041 - 4...      1.4     91
Cre09.g389050.v5.5                 PromoterCoords:2772941 - 2...      1.4    698
Cre12.g538450.v5.5                 PromoterCoords:6489313 - 6...      1.4    270
Cre02.g087800.v5.5                 PromoterCoords:1922283 - 1...      1.4   1095
Cre14.g615300.v5.5                 PromoterCoords:1123846 - 1...      1.5   1500
Cre16.g661750.v5.5                 PromoterCoords:2613785 - 2...      1.5   1500
Cre17.g705316.v5.5                 PromoterCoords:1256589 - 1...      1.5    488
Cre17.g741750.v5.5                 PromoterCoords:6178976 - 6...      1.5    384
Cre02.g088850.v5.5                 PromoterCoords:2075202 - 2...      1.5    296
Cre09.g398438.v5.5                 PromoterCoords:5061186 - 5...      1.5    424
Cre09.g395500.v5.5                 PromoterCoords:1885979 - 1...      1.5    563
Cre03.g206145.v5.5                 PromoterCoords:8803143 - 8...      1.5    218
Cre02.g143300.v5.5                 PromoterCoords:7658776 - 7...      1.5     54
Cre01.g010201.v5.5                 PromoterCoords:1864985 - 1...      1.5   1500
Cre09.g409150.v5.5                 PromoterCoords:6745415 - 6...      1.5    362
Cre02.g086800.v5.5                 PromoterCoords:1787833 - 1...      1.5   1500
Cre12.g485250.v5.5                 PromoterCoords:233720 - 23...      1.5   1500
Cre12.g543800.v5.5                 PromoterCoords:9000023 - 9...      1.5   1500
Cre17.g733000.v5.5                 PromoterCoords:4580264 - 4...      1.6    670
Cre17.g732951.v5.5                 PromoterCoords:4581094 - 4...      1.6    670
Cre11.g468200.v5.5                 PromoterCoords:1909184 - 1...      1.6   1500
Cre17.g698100.v5.5                 PromoterCoords:267014 - 26...      1.6   1500
Cre06.g278145.v5.5                 PromoterCoords:3703752 - 3...      1.6    360
Cre11.g467658.v5.5                 PromoterCoords:909252 - 91...      1.6    704
Cre08.g364351.v5.5                 PromoterCoords:1422080 - 1...      1.6    248
Cre03.g168450.v5.5                 PromoterCoords:3604799 - 3...      1.6    254
Cre04.g213800.v5.5                 PromoterCoords:1511637 - 1...      1.6     54
Cre12.g560150.v5.5                 PromoterCoords:6967678 - 6...      1.6    547
Cre10.g436150.v5.5                 PromoterCoords:2482932 - 2...      1.6    240
Cre07.g336250.v5.5                 PromoterCoords:3539287 - 3...      1.6   1500
Cre01.g041850.v5.5                 PromoterCoords:5852128 - 5...      1.7    218
Cre02.g109300.v5.5                 PromoterCoords:5620959 - 5...      1.7   1098
Cre17.g729700.v5.5                 PromoterCoords:4145536 - 4...      1.7    390
Cre02.g074626.v5.5                 PromoterCoords:211150 - 21...      1.7    574
Cre08.g360700.v5.5                 PromoterCoords:789610 - 79...      1.7   1500
Cre14.g611051.v5.5                 PromoterCoords:467022 - 46...      1.7   1500
Cre13.g565083.v5.5                 PromoterCoords:501324 - 50...      1.7   1500
Cre10.g437601.v5.5                 PromoterCoords:2650332 - 2...      1.7   1500
Cre04.g224700.v5.5                 PromoterCoords:2950772 - 2...      1.7    604
Cre04.g224750.v5.5                 PromoterCoords:2949876 - 2...      1.7    604
Cre01.g015950.v5.5                 PromoterCoords:2684970 - 2...      1.7    375
Cre01.g015850.v5.5                 PromoterCoords:2686095 - 2...      1.7    375
Cre11.g467745.v5.5                 PromoterCoords:1497671 - 1...      1.7    334
Cre11.g467744.v5.5                 PromoterCoords:1498837 - 1...      1.7    334
Cre08.g382515.v5.5                 PromoterCoords:4475007 - 4...      1.7   1500
Cre19.g750447.v5.5                 PromoterCoords:41106 - 426...      1.7   1500
Cre01.g019450.v5.5                 PromoterCoords:3121336 - 3...      1.7   1500
Cre12.g501351.v5.5                 PromoterCoords:2970597 - 2...      1.7   1500
Cre10.g434650.v5.5                 PromoterCoords:2300973 - 2...      1.7    193
Cre17.g737084.v5.5                 PromoterCoords:5452489 - 5...      1.8    198
Cre13.g586150.v5.5                 PromoterCoords:3285534 - 3...      1.8    403
Cre03.g145487.v5.5                 PromoterCoords:578558 - 58...      1.8    200
Cre03.g145507.v5.5                 PromoterCoords:577258 - 57...      1.8    200
Cre17.g722550.v5.5                 PromoterCoords:3228918 - 3...      1.8    150
Cre17.g722526.v5.5                 PromoterCoords:3230268 - 3...      1.8    150
Cre01.g030050.v5.5                 PromoterCoords:4425273 - 4...      1.8    288
Cre01.g021500.v5.5                 PromoterCoords:3379197 - 3...      1.8    194
Cre05.g240251.v5.5                 PromoterCoords:3269692 - 3...      1.8    478
Cre02.g143427.v5.5                 PromoterCoords:9122876 - 9...      1.9   1408
Cre02.g102900.v5.5                 PromoterCoords:4819117 - 4...      1.9    180
Cre06.g296150.v5.5                 PromoterCoords:6931337 - 6...      1.9   1500
Cre06.g296100.v5.5                 PromoterCoords:6930887 - 6...      1.9   1500
Cre12.g557650.v5.5                 PromoterCoords:7293755 - 7...      1.9    110
Cre12.g557600.v5.5                 PromoterCoords:7292365 - 7...      1.9    110
Cre14.g610050.v5.5                 PromoterCoords:322678 - 32...      1.9     48
Cre17.g707600.v5.5                 PromoterCoords:1578170 - 1...      1.9    813
Cre03.g211185.v5.5                 PromoterCoords:9093155 - 9...        2    789
Cre03.g211073.v5.5                 PromoterCoords:9093866 - 9...        2    789
Cre02.g144250.v5.5                 PromoterCoords:7450501 - 7...        2    390
Cre02.g144300.v5.5                 PromoterCoords:7451611 - 7...        2    390
Cre12.g503250.v5.5                 PromoterCoords:2746247 - 2...        2    180
Cre02.g080050.v5.5                 PromoterCoords:970091 - 97...        2    880
Cre02.g080100.v5.5                 PromoterCoords:969471 - 97...        2    880
Cre16.g670617.v5.5                 PromoterCoords:3452439 - 3...      2.1    196
Cre08.g358450.v5.5                 PromoterCoords:35626 - 371...      2.1    358
Cre16.g664450.v5.5                 PromoterCoords:2991138 - 2...      2.1    370
Cre16.g664500.v5.5                 PromoterCoords:2990008 - 2...      2.1    370
Cre16.g672721.v5.5                 PromoterCoords:6731568 - 6...      2.1   1150
Cre16.g672609.v5.5                 PromoterCoords:6731918 - 6...      2.1   1150
Cre07.g342052.v5.5                 PromoterCoords:4217681 - 4...      2.1    670
Cre07.g342000.v5.5                 PromoterCoords:4216851 - 4...      2.1    670
Cre11.g467545.v5.5                 PromoterCoords:155029 - 15...      2.1    551
Cre13.g563450.v5.5                 PromoterCoords:189289 - 19...      2.1    340
Cre13.g563400.v5.5                 PromoterCoords:190449 - 19...      2.1    340
Cre09.g388353.v5.5                 PromoterCoords:2904799 - 2...      2.1   1094
Cre14.g621100.v5.5                 PromoterCoords:1935495 - 1...      2.2    889
Cre09.g402450.v5.5                 PromoterCoords:745908 - 74...      2.2    208
Cre21.g753247.v5.5                 PromoterCoords:168606 - 17...      2.2   1098
Cre16.g691400.v5.5                 PromoterCoords:701079 - 70...      2.2   1500
Cre16.g691350.v5.5                 PromoterCoords:701519 - 70...      2.2   1500
Cre06.g278272.v5.5                 PromoterCoords:4389160 - 4...      2.2    894
Cre12.g486000.v5.5                 PromoterCoords:1665381 - 1...      2.2    818
Cre08.g365900.v5.5                 PromoterCoords:1712538 - 1...      2.2   1500
Cre17.g711650.v5.5                 PromoterCoords:2057476 - 2...      2.2     94
Cre07.g314866.v5.5                 PromoterCoords:397237 - 39...      2.2    368
Cre05.g243472.v5.5                 PromoterCoords:1558608 - 1...      2.3   1500
Cre12.g551800.v5.5                 PromoterCoords:8020156 - 8...      2.3   1500
Cre12.g515500.v5.5                 PromoterCoords:3865944 - 3...      2.3   1284
Cre01.g051100.v5.5                 PromoterCoords:7070356 - 7...      2.3    545
Cre01.g001685.v5.5                 PromoterCoords:284942 - 28...      2.3    258
Cre17.g710879.v5.5                 PromoterCoords:1962556 - 1...      2.3    410
Cre17.g710871.v5.5                 PromoterCoords:1963646 - 1...      2.3    410
Cre07.g324932.v5.5                 PromoterCoords:1599584 - 1...      2.3   1500
Cre22.g753947.v5.5                 PromoterCoords:98666 - 100...      2.3   1500
Cre05.g241630.v5.5                 PromoterCoords:1888655 - 1...      2.3   1500
Cre16.g684200.v5.5                 PromoterCoords:5069426 - 5...      2.4    175
Cre01.g010000.v5.5                 PromoterCoords:1836622 - 1...      2.4    177
Cre01.g009950.v5.5                 PromoterCoords:1837945 - 1...      2.4    177
Cre11.g467537.v5.5                 PromoterCoords:111466 - 11...      2.4   1500
Cre09.g414700.v5.5                 PromoterCoords:7602338 - 7...      2.4   1500
Cre03.g173950.v5.5                 PromoterCoords:4186585 - 4...      2.4    210
Cre03.g173900.v5.5                 PromoterCoords:4187875 - 4...      2.4    210
Cre06.g306501.v5.5                 PromoterCoords:8347504 - 8...      2.4     68
Cre01.g016514.v5.5                 PromoterCoords:2781523 - 2...      2.5    140
Cre01.g016528.v5.5                 PromoterCoords:2780163 - 2...      2.5    140
Cre14.g612633.v5.5                 PromoterCoords:728896 - 73...      2.5   1500
Cre11.g480000.v5.5                 PromoterCoords:3273816 - 3...      2.5    164
Cre17.g746247.v5.5                 PromoterCoords:6989750 - 6...      2.5    491
Cre11.g468374.v5.5                 PromoterCoords:2008346 - 2...      2.5   1020
Cre11.g468377.v5.5                 PromoterCoords:2007866 - 2...      2.5   1020
Cre01.g048350.v5.5                 PromoterCoords:6732125 - 6...      2.5    110
Cre01.g048400.v5.5                 PromoterCoords:6730735 - 6...      2.5    110
Cre03.g176350.v5.5                 PromoterCoords:4506630 - 4...      2.5    240
Cre03.g144787.v5.5                 PromoterCoords:356392 - 35...      2.6    144
Cre12.g487500.v5.5                 PromoterCoords:1488225 - 1...      2.6    131
Cre06.g250450.v5.5                 PromoterCoords:189505 - 19...      2.6   1089
Cre06.g250400.v5.5                 PromoterCoords:189916 - 19...      2.6   1089
Cre01.g048650.v5.5                 PromoterCoords:6758935 - 6...      2.6    150
Cre01.g048600.v5.5                 PromoterCoords:6760285 - 6...      2.6    150
Cre10.g465500.v5.5                 PromoterCoords:6355121 - 6...      2.6    874
Cre16.g677750.v5.5                 PromoterCoords:5839391 - 5...      2.7    564
Cre12.g555803.v5.5                 PromoterCoords:9683818 - 9...      2.7   1066
Cre14.g620050.v5.5                 PromoterCoords:1805869 - 1...      2.7   1500
Cre14.g620076.v5.5                 PromoterCoords:1806359 - 1...      2.7   1500
Cre13.g577800.v5.5                 PromoterCoords:2126566 - 2...      2.7   1500
Cre13.g577850.v5.5                 PromoterCoords:2127086 - 2...      2.7   1500
Cre06.g254250.v5.5                 PromoterCoords:821929 - 82...      2.7    634
Cre10.g465650.v5.5                 PromoterCoords:6372223 - 6...      2.7    256
Cre05.g233550.v5.5                 PromoterCoords:275269 - 27...      2.7   1500
Cre01.g006202.v5.5                 PromoterCoords:1061976 - 1...      2.7   1500
Cre07.g324000.v5.5                 PromoterCoords:1516164 - 1...      2.8    113
Cre07.g324050.v5.5                 PromoterCoords:1514777 - 1...      2.8    113
Cre16.g686173.v5.5                 PromoterCoords:7419255 - 7...      2.8   1500
Cre07.g343333.v5.5                 PromoterCoords:4461135 - 4...      2.8    630
Cre07.g343300.v5.5                 PromoterCoords:4462005 - 4...      2.8    630
Cre06.g299900.v5.5                 PromoterCoords:7430908 - 7...      2.9   1500
Cre17.g699500.v5.5                 PromoterCoords:515078 - 51...      2.9   1500
Cre10.g466100.v5.5                 PromoterCoords:6442983 - 6...      2.9   1500
Cre12.g537900.v5.5                 PromoterCoords:6434773 - 6...      2.9   1500
Cre12.g537850.v5.5                 PromoterCoords:6434185 - 6...      2.9   1500
Cre14.g608900.v5.5                 PromoterCoords:180718 - 18...      2.9    118
Cre05.g238290.v5.5                 PromoterCoords:2952540 - 2...      2.9    118
Cre10.g463550.v5.5                 PromoterCoords:6091616 - 6...      2.9   1198
Cre08.g380151.v5.5                 PromoterCoords:4192246 - 4...      2.9    474
Cre08.g380201.v5.5                 PromoterCoords:4191220 - 4...      2.9    474
Cre04.g229026.v5.5                 PromoterCoords:3692817 - 3...      2.9     54
Cre02.g116350.v5.5                 PromoterCoords:6488128 - 6...        3     78
Cre06.g283050.v5.5                 PromoterCoords:5310286 - 5...        3    378
Cre16.g678650.v5.5                 PromoterCoords:5746661 - 5...        3   1500
Cre06.g294400.v5.5                 PromoterCoords:6723177 - 6...        3   1500
Cre17.g743997.v5.5                 PromoterCoords:6666563 - 6...        3   1500
Cre02.g117400.v5.5                 PromoterCoords:6637355 - 6...        3   1500
Cre11.g467742.v5.5                 PromoterCoords:1486147 - 1...        3    180
Cre09.g391500.v5.5                 PromoterCoords:2420672 - 2...        3    168
Cre12.g508850.v5.5                 PromoterCoords:2132876 - 2...        3   1050
Cre12.g508900.v5.5                 PromoterCoords:2133326 - 2...        3   1050
Cre16.g661250.v5.5                 PromoterCoords:2534525 - 2...        3    525
Cre11.g467663.v5.5                 PromoterCoords:940754 - 94...        3   1174
Cre06.g278107.v5.5                 PromoterCoords:3510813 - 3...        3   1500
Cre01.g029500.v5.5                 PromoterCoords:4366253 - 4...        3   1500
Cre17.g740323.v5.5                 PromoterCoords:5951488 - 5...      3.1     48
Cre02.g095080.v5.5                 PromoterCoords:3270145 - 3...      3.1    499
Cre14.g612750.v5.5                 PromoterCoords:746376 - 74...      3.1    490
Cre14.g612700.v5.5                 PromoterCoords:747386 - 74...      3.1    490
Cre09.g392251.v5.5                 PromoterCoords:2312621 - 2...      3.1    676
Cre12.g507150.v5.5                 PromoterCoords:2412658 - 2...      3.2   1434
Cre11.g477950.v5.5                 PromoterCoords:2901225 - 2...      3.2    820
Cre11.g477900.v5.5                 PromoterCoords:2901905 - 2...      3.2    820
Cre17.g710351.v5.5                 PromoterCoords:1908006 - 1...      3.2    543
Cre16.g686958.v5.5                 PromoterCoords:7476245 - 7...      3.2   1500
Cre03.g182750.v5.5                 PromoterCoords:5215367 - 5...      3.2   1500
Cre03.g182700.v5.5                 PromoterCoords:5214969 - 5...      3.2   1500
Cre03.g164750.v5.5                 PromoterCoords:3094686 - 3...      3.2    698
Cre06.g258051.v5.5                 PromoterCoords:1258463 - 1...      3.2   1324
Cre03.g161050.v5.5                 PromoterCoords:2663948 - 2...      3.2   1163
Cre03.g161081.v5.5                 PromoterCoords:2663611 - 2...      3.2   1163
Cre01.g051482.v5.5                 PromoterCoords:7116626 - 7...      3.3   1331
Cre07.g333850.v5.5                 PromoterCoords:3215324 - 3...      3.3   1500
Cre06.g249050.v5.5                 PromoterCoords:40056 - 415...      3.3   1500
Cre08.g362650.v5.5                 PromoterCoords:1138046 - 1...      3.3    470
Cre08.g362682.v5.5                 PromoterCoords:1137016 - 1...      3.3    470
Cre14.g617750.v5.5                 PromoterCoords:1429559 - 1...      3.3    178
Cre48.g761147.v5.5                 PromoterCoords:1 - 223 Str...      3.3    223
Cre03.g165750.v5.5                 PromoterCoords:3265997 - 3...      3.3    360
Cre03.g165801.v5.5                 PromoterCoords:3264857 - 3...      3.3    360
Cre13.g576250.v5.5                 PromoterCoords:1943298 - 1...      3.3     64
Cre02.g143392.v5.5                 PromoterCoords:7639316 - 7...      3.4    270
Cre02.g143400.v5.5                 PromoterCoords:7640546 - 7...      3.4    270
Cre05.g246752.v5.5                 PromoterCoords:986105 - 98...      3.4    310
Cre05.g246750.v5.5                 PromoterCoords:987295 - 98...      3.4    310
Cre09.g392840.v5.5                 PromoterCoords:3998411 - 3...      3.4   1500
Cre09.g397845.v5.5                 PromoterCoords:4907333 - 4...      3.4   1500
Cre17.g726950.v5.5                 PromoterCoords:3687551 - 3...      3.4    210
Cre17.g726900.v5.5                 PromoterCoords:3688841 - 3...      3.4    210
Cre16.g660390.v5.5                 PromoterCoords:2413239 - 2...      3.4    665
Cre07.g313600.v5.5                 PromoterCoords:210218 - 21...      3.4    183
Cre01.g016250.v5.5                 PromoterCoords:2748323 - 2...      3.4    650
Cre01.g016300.v5.5                 PromoterCoords:2747473 - 2...      3.4    650
Cre02.g079050.v5.5                 PromoterCoords:856888 - 85...      3.4    687
Cre02.g079005.v5.5                 PromoterCoords:857701 - 85...      3.4    687
Cre02.g143650.v5.5                 PromoterCoords:7593056 - 7...      3.4    972
Cre03.g203600.v5.5                 PromoterCoords:7709070 - 7...      3.4    537
Cre03.g203550.v5.5                 PromoterCoords:7708107 - 7...      3.4    537
Cre09.g392729.v5.5                 PromoterCoords:3982061 - 3...      3.5    310
Cre09.g392692.v5.5                 PromoterCoords:3983251 - 3...      3.5    310
Cre11.g474700.v5.5                 PromoterCoords:2379863 - 2...      3.5   1500
Cre02.g079003.v5.5                 PromoterCoords:826768 - 82...      3.5    700
Cre02.g079000.v5.5                 PromoterCoords:827568 - 82...      3.5    700
Cre12.g554200.v5.5                 PromoterCoords:7680631 - 7...      3.5    240
Cre12.g554250.v5.5                 PromoterCoords:7681891 - 7...      3.5    240
Cre04.g211900.v5.5                 PromoterCoords:1814770 - 1...      3.5    120
Cre04.g211850.v5.5                 PromoterCoords:1813390 - 1...      3.5    120
Cre03.g171700.v5.5                 PromoterCoords:3965615 - 3...      3.5    227
Cre08.g381050.v5.5                 PromoterCoords:4281820 - 4...      3.5    783
Cre05.g237350.v5.5                 PromoterCoords:2812960 - 2...      3.6    810
Cre05.g237400.v5.5                 PromoterCoords:2812270 - 2...      3.6    810
Cre17.g703101.v5.5                 PromoterCoords:970132 - 97...      3.6   1500
Cre03.g150750.v5.5                 PromoterCoords:1338360 - 1...      3.6   1500
Cre03.g196900.v5.5                 PromoterCoords:6636289 - 6...      3.6    878
Cre17.g742300.v5.5                 PromoterCoords:6247335 - 6...      3.6    235
Cre11.g467693.v5.5                 PromoterCoords:1199762 - 1...      3.6    217
Cre16.g692585.v5.5                 PromoterCoords:543779 - 54...      3.6    151
Cre11.g482300.v5.5                 PromoterCoords:3641433 - 3...      3.7   1500
Cre12.g528600.v5.5                 PromoterCoords:5272913 - 5...      3.7    274
Cre10.g464550.v5.5                 PromoterCoords:6223021 - 6...      3.7    321
Cre09.g404850.v5.5                 PromoterCoords:391960 - 39...      3.7   1048
Cre10.g453750.v5.5                 PromoterCoords:4739408 - 4...      3.7    638
Cre01.g012300.v5.5                 PromoterCoords:2249048 - 2...      3.8    530
Cre01.g012350.v5.5                 PromoterCoords:2248078 - 2...      3.8    530
Cre11.g467793.v5.5                 PromoterCoords:1753994 - 1...      3.8    144
Cre09.g400849.v5.5                 PromoterCoords:5573793 - 5...      3.8   1500
Cre17.g698550.v5.5                 PromoterCoords:359074 - 36...      3.8   1228
Cre01.g033350.v5.5                 PromoterCoords:4822050 - 4...      3.8    110
Cre01.g033400.v5.5                 PromoterCoords:4820660 - 4...      3.8    110
Cre09.g387502.v5.5                 PromoterCoords:3006819 - 3...      3.8    628
Cre06.g278122.v5.5                 PromoterCoords:3596263 - 3...      3.9    204
Cre16.g689087.v5.5                 PromoterCoords:7577626 - 7...      3.9    379
Cre09.g402071.v5.5                 PromoterCoords:5792597 - 5...      3.9    197
Cre12.g492350.v5.5                 PromoterCoords:623507 - 62...      3.9    356
Cre01.g003450.v5.5                 PromoterCoords:576586 - 57...        4    150
Cre01.g003376.v5.5                 PromoterCoords:577936 - 57...        4    150
Cre01.g009765.v5.5                 PromoterCoords:1821415 - 1...        4    544
Cre09.g402812.v5.5                 PromoterCoords:5959638 - 5...        4   1020
Cre09.g402849.v5.5                 PromoterCoords:5959158 - 5...        4   1020
Cre12.g546200.v5.5                 PromoterCoords:8701107 - 8...        4    801
Cre12.g546150.v5.5                 PromoterCoords:8700408 - 8...        4    801
Cre07.g354700.v5.5                 PromoterCoords:6015246 - 6...        4    291
Cre05.g232003.v5.5                 PromoterCoords:628299 - 62...      4.1    600
Cre05.g232002.v5.5                 PromoterCoords:629199 - 63...      4.1    600
Cre07.g347700.v5.5                 PromoterCoords:5086306 - 5...      4.1    920
Cre07.g347650.v5.5                 PromoterCoords:5086886 - 5...      4.1    920
Cre16.g689733.v5.5                 PromoterCoords:3823470 - 3...      4.1   1500
Cre02.g075900.v5.5                 PromoterCoords:385111 - 38...      4.1   1500
Cre10.g434600.v5.5                 PromoterCoords:2291903 - 2...      4.1   1500
Cre10.g434550.v5.5                 PromoterCoords:2291439 - 2...      4.1   1500
Cre17.g719792.v5.5                 PromoterCoords:2913692 - 2...      4.1    655
Cre16.g686100.v5.5                 PromoterCoords:4840246 - 4...      4.2   1488
Cre17.g733652.v5.5                 PromoterCoords:4716264 - 4...      4.2   1500
Cre01.g002400.v5.5                 PromoterCoords:388646 - 39...      4.2   1500
Cre17.g698299.v5.5                 PromoterCoords:303154 - 30...      4.2    904
Cre03.g176200.v5.5                 PromoterCoords:4492200 - 4...      4.2    340
Cre03.g176250.v5.5                 PromoterCoords:4491040 - 4...      4.2    340
Cre10.g454350.v5.5                 PromoterCoords:4855288 - 4...      4.3   1048
Cre08.g362450.v5.5                 PromoterCoords:1101676 - 1...      4.3    880
Cre04.g217953.v5.5                 PromoterCoords:691876 - 69...      4.3    390
Cre04.g217954.v5.5                 PromoterCoords:690766 - 69...      4.3    390
Cre08.g358539.v5.5                 PromoterCoords:144336 - 14...      4.3   1500
Cre08.g358540.v5.5                 PromoterCoords:144365 - 14...      4.3   1500
Cre02.g088500.v5.5                 PromoterCoords:2018016 - 2...      4.3   1500
Cre12.g529800.v5.5                 PromoterCoords:5385456 - 5...      4.3    150
Cre12.g529850.v5.5                 PromoterCoords:5384106 - 5...      4.3    150
Cre17.g699250.v5.5                 PromoterCoords:488668 - 49...      4.4    890
Cre01.g023773.v5.5                 PromoterCoords:3697696 - 3...      4.4    320
Cre01.g023750.v5.5                 PromoterCoords:3698876 - 3...      4.4    320
Cre17.g710150.v5.5                 PromoterCoords:1889114 - 1...      4.4    377
Cre13.g590950.v5.5                 PromoterCoords:3976859 - 3...      4.5    100
Cre13.g591000.v5.5                 PromoterCoords:3975459 - 3...      4.5    100
Cre07.g318050.v5.5                 PromoterCoords:781441 - 78...      4.5   1500
Cre12.g539850.v5.5                 PromoterCoords:9430391 - 9...      4.5   1500
Cre09.g397771.v5.5                 PromoterCoords:4879051 - 4...      4.5    450
Cre09.g397734.v5.5                 PromoterCoords:4880101 - 4...      4.5    450
Cre02.g107350.v5.5                 PromoterCoords:5380388 - 5...      4.5    360
Cre02.g107300.v5.5                 PromoterCoords:5381528 - 5...      4.5    360
Cre17.g731350.v5.5                 PromoterCoords:4354724 - 4...      4.5    131
Cre11.g467530.v5.5                 PromoterCoords:82656 - 841...      4.5    389
Cre08.g373367.v5.5                 PromoterCoords:3007973 - 3...      4.6   1500
Cre06.g254240.v5.5                 PromoterCoords:815349 - 81...      4.6   1500
Cre17.g703950.v5.5                 PromoterCoords:1094906 - 1...      4.6   1500
Cre05.g232304.v5.5                 PromoterCoords:577459 - 57...      4.6   1500
Cre17.g721750.v5.5                 PromoterCoords:3153466 - 3...      4.6    246
Cre17.g711350.v5.5                 PromoterCoords:2006086 - 2...      4.6    987
Cre17.g711600.v5.5                 PromoterCoords:2052966 - 2...      4.6    134
Cre02.g104900.v5.5                 PromoterCoords:5092338 - 5...      4.6    371
Cre06.g289700.v5.5                 PromoterCoords:6076069 - 6...      4.7   1500
Cre12.g501717.v5.5                 PromoterCoords:3490400 - 3...      4.8    160
Cre12.g496100.v5.5                 PromoterCoords:3491740 - 3...      4.8    160
Cre07.g343600.v5.5                 PromoterCoords:4523075 - 4...      4.8   1500
Cre05.g237930.v5.5                 PromoterCoords:2872700 - 2...      4.8   1500
Cre05.g233650.v5.5                 PromoterCoords:259689 - 26...      4.8   1500
Cre01.g042502.v5.5                 PromoterCoords:5982451 - 5...      4.8   1500
Cre12.g561601.v5.5                 PromoterCoords:6795493 - 6...      4.8   1500
Cre15.g639552.v5.5                 PromoterCoords:845035 - 84...      4.8    442
Cre09.g391615.v5.5                 PromoterCoords:3807913 - 3...      4.8    189
Cre12.g494052.v5.5                 PromoterCoords:390538 - 39...      4.8    764
Cre07.g317400.v5.5                 PromoterCoords:683271 - 68...      4.9     64
Cre17.g729650.v5.5                 PromoterCoords:4125506 - 4...      4.9    194
Cre12.g517950.v5.5                 PromoterCoords:4109806 - 4...      4.9    194
Cre08.g367050.v5.5                 PromoterCoords:1889864 - 1...      4.9    484
Cre02.g146450.v5.5                 PromoterCoords:7156119 - 7...        5   1500
Cre06.g281450.v5.5                 PromoterCoords:5161286 - 5...        5     54
Cre01.g023650.v5.5                 PromoterCoords:3683596 - 3...        5    847
Cre07.g329100.v5.5                 PromoterCoords:2454144 - 2...      5.1    120
Cre07.g329150.v5.5                 PromoterCoords:2452764 - 2...      5.1    120
Cre15.g637100.v5.5                 PromoterCoords:541893 - 54...      5.1   1500
Cre12.g522450.v5.5                 PromoterCoords:4573243 - 4...      5.1    545
Cre17.g696800.v5.5                 PromoterCoords:88826 - 903...      5.1    631
Cre03.g156750.v5.5                 PromoterCoords:2083436 - 2...      5.1   1010
Cre03.g156700.v5.5                 PromoterCoords:2083926 - 2...      5.1   1010
Cre03.g155976.v5.5                 PromoterCoords:2002711 - 2...      5.1   1120
Cre03.g155950.v5.5                 PromoterCoords:2003091 - 2...      5.1   1120
Cre07.g343900.v5.5                 PromoterCoords:4561563 - 4...      5.2    610
Cre07.g343933.v5.5                 PromoterCoords:4560673 - 4...      5.2    610
Cre07.g317576.v5.5                 PromoterCoords:716601 - 71...      5.2   1349
Cre03.g207901.v5.5                 PromoterCoords:7209514 - 7...      5.2   1500
Cre10.g419550.v5.5                 PromoterCoords:266454 - 26...      5.2   1500
Cre08.g382545.v5.5                 PromoterCoords:4492777 - 4...      5.3    138
Cre09.g397475.v5.5                 PromoterCoords:4818921 - 4...      5.3    398
Cre16.g666334.v5.5                 PromoterCoords:3212686 - 3...      5.3    270
Cre16.g666500.v5.5                 PromoterCoords:3211456 - 3...      5.3    270
Cre16.g686002.v5.5                 PromoterCoords:4867016 - 4...      5.4    250
Cre16.g686000.v5.5                 PromoterCoords:4868266 - 4...      5.4    250
Cre09.g399900.v5.5                 PromoterCoords:1165476 - 1...      5.4    620
Cre09.g399950.v5.5                 PromoterCoords:1166356 - 1...      5.4    620
Cre12.g556905.v5.5                 PromoterCoords:7369538 - 7...      5.4    490
Cre12.g556950.v5.5                 PromoterCoords:7370548 - 7...      5.4    490
Cre01.g052550.v5.5                 PromoterCoords:7274481 - 7...      5.4    920
Cre01.g052500.v5.5                 PromoterCoords:7275061 - 7...      5.4    920
Cre07.g355700.v5.5                 PromoterCoords:6122756 - 6...      5.4    640
Cre07.g355650.v5.5                 PromoterCoords:6123616 - 6...      5.4    640
Cre11.g481450.v5.5                 PromoterCoords:3534903 - 3...      5.5   1160
Cre11.g481400.v5.5                 PromoterCoords:3535243 - 3...      5.5   1160
Cre16.g691204.v5.5                 PromoterCoords:721829 - 72...      5.5    270
Cre16.g691202.v5.5                 PromoterCoords:723059 - 72...      5.5    270
Cre12.g500350.v5.5                 PromoterCoords:3078656 - 3...      5.5    260
Cre12.g500300.v5.5                 PromoterCoords:3077416 - 3...      5.5    260
Cre17.g724873.v5.5                 PromoterCoords:3466532 - 3...      5.5   1500
Cre08.g370200.v5.5                 PromoterCoords:2295047 - 2...      5.5    208
Cre09.g397052.v5.5                 PromoterCoords:1668472 - 1...      5.6    871
Cre16.g676600.v5.5                 PromoterCoords:5989932 - 5...      5.6   1040
Cre16.g676650.v5.5                 PromoterCoords:5990392 - 5...      5.6   1040
Cre08.g382100.v5.5                 PromoterCoords:4414347 - 4...      5.6   1384
Cre12.g552100.v5.5                 PromoterCoords:7977819 - 7...      5.6    295
Cre32.g758547.v5.5                 PromoterCoords:9646 - 1114...      5.6   1500
Cre02.g142907.v5.5                 PromoterCoords:8959025 - 8...      5.6   1500
Cre13.g562700.v5.5                 PromoterCoords:110216 - 11...      5.6     54
Cre07.g354550.v5.5                 PromoterCoords:5972223 - 5...      5.6    284
Cre01.g011901.v5.5                 PromoterCoords:2182978 - 2...      5.7    173
Cre14.g630400.v5.5                 PromoterCoords:3393295 - 3...      5.7    158
Cre13.g588201.v5.5                 PromoterCoords:3556800 - 3...      5.7   1337
Cre13.g588150.v5.5                 PromoterCoords:3556963 - 3...      5.7   1337
Cre06.g278091.v5.5                 PromoterCoords:3437734 - 3...      5.7    162
Cre07.g344950.v5.5                 PromoterCoords:4704736 - 4...      5.8    674
Cre06.g289150.v5.5                 PromoterCoords:6006061 - 6...      5.8    198
Cre16.g667700.v5.5                 PromoterCoords:4334886 - 4...      5.8   1500
Cre05.g237950.v5.5                 PromoterCoords:2875020 - 2...      5.8   1500
Cre15.g636004.v5.5                 PromoterCoords:378943 - 38...      5.8   1500
Cre17.g732350.v5.5                 PromoterCoords:4463180 - 4...      5.8   1228
Cre12.g527000.v5.5                 PromoterCoords:5120246 - 5...      5.8    268
Cre09.g387134.v5.5                 PromoterCoords:3162966 - 3...      5.8    103
Cre03.g168400.v5.5                 PromoterCoords:3599179 - 3...      5.9    162
Cre32.g758597.v5.5                 PromoterCoords:11976 - 134...      5.9     68
Cre08.g364000.v5.5                 PromoterCoords:1368010 - 1...      5.9   1500
Cre16.g689851.v5.5                 PromoterCoords:3830900 - 3...      5.9   1500
Cre03.g190400.v5.5                 PromoterCoords:5959305 - 5...      5.9   1500
Cre10.g452050.v5.5                 PromoterCoords:4513092 - 4...      5.9   1500
Cre12.g531150.v5.5                 PromoterCoords:5513199 - 5...      5.9   1500
Cre17.g728900.v5.5                 PromoterCoords:4002010 - 4...      5.9    500
Cre12.g558353.v5.5                 PromoterCoords:9730560 - 9...        6    174
Cre11.g481093.v5.5                 PromoterCoords:3452141 - 3...        6     94
Cre10.g449750.v5.5                 PromoterCoords:4177586 - 4...        6    438
Cre12.g550553.v5.5                 PromoterCoords:8218446 - 8...        6     54
Cre03.g144687.v5.5                 PromoterCoords:329886 - 33...        6    104
Cre09.g386300.v5.5                 PromoterCoords:78256 - 797...      6.1    404
Cre16.g682450.v5.5                 PromoterCoords:5302497 - 5...      6.1   1500
Cre16.g689001.v5.5                 PromoterCoords:3726930 - 3...      6.1   1500
Cre06.g252550.v5.5                 PromoterCoords:453416 - 45...      6.1   1500
Cre17.g712300.v5.5                 PromoterCoords:2101044 - 2...      6.1   1500
Cre03.g191776.v5.5                 PromoterCoords:6116836 - 6...      6.1   1500
Cre04.g214769.v5.5                 PromoterCoords:82606 - 841...      6.1   1500
Cre12.g489300.v5.5                 PromoterCoords:1263420 - 1...      6.1   1500
Cre14.g617276.v5.5                 PromoterCoords:1379949 - 1...      6.1     46
Cre16.g661638.v5.5                 PromoterCoords:2596375 - 2...      6.1     48
Cre16.g655800.v5.5                 PromoterCoords:1892774 - 1...      6.1    380
Cre16.g655850.v5.5                 PromoterCoords:1891654 - 1...      6.1    380
Cre11.g469224.v5.5                 PromoterCoords:2101666 - 2...      6.1    715
Cre10.g461300.v5.5                 PromoterCoords:5773710 - 5...      6.1    142
Cre04.g217927.v5.5                 PromoterCoords:463162 - 46...      6.2    403
Cre10.g450200.v5.5                 PromoterCoords:4242870 - 4...      6.2    239
Cre01.g038300.v5.5                 PromoterCoords:5449176 - 5...      6.2    630
Cre01.g038350.v5.5                 PromoterCoords:5448306 - 5...      6.2    630
Cre10.g449020.v5.5                 PromoterCoords:4005446 - 4...      6.3   1010
Cre02.g095115.v5.5                 PromoterCoords:3449152 - 3...      6.4    180
Cre02.g095116.v5.5                 PromoterCoords:3447832 - 3...      6.4    180
Cre12.g560300.v5.5                 PromoterCoords:6954028 - 6...      6.4    108
Cre17.g739457.v5.5                 PromoterCoords:5793684 - 5...      6.4   1158
Cre21.g752597.v5.5                 PromoterCoords:82726 - 842...      6.4    414
Cre21.g752547.v5.5                 PromoterCoords:79606 - 811...      6.4    414
Cre04.g223500.v5.5                 PromoterCoords:2723066 - 2...      6.4   1461
Cre01.g041100.v5.5                 PromoterCoords:5752948 - 5...      6.4   1500
Cre01.g044050.v5.5                 PromoterCoords:6159586 - 6...      6.4   1500
Cre12.g483476.v5.5                 PromoterCoords:2766 - 4265...      6.4   1500
Cre16.g688250.v5.5                 PromoterCoords:4563370 - 4...      6.4    447
Cre13.g576433.v5.5                 PromoterCoords:1953228 - 1...      6.5    580
Cre13.g576466.v5.5                 PromoterCoords:1952308 - 1...      6.5    580
Cre12.g554051.v5.5                 PromoterCoords:7713681 - 7...      6.6    928
Cre17.g725250.v5.5                 PromoterCoords:3529771 - 3...      6.6   1500
Cre07.g331750.v5.5                 PromoterCoords:2811449 - 2...      6.6    175
Cre12.g548200.v5.5                 PromoterCoords:8460474 - 8...      6.6   1360
Cre12.g548201.v5.5                 PromoterCoords:8460334 - 8...      6.6   1360
Cre03.g171650.v5.5                 PromoterCoords:3942965 - 3...      6.6    186
Cre01.g053350.v5.5                 PromoterCoords:7430828 - 7...      6.6     84
Cre07.g345250.v5.5                 PromoterCoords:4740376 - 4...      6.7    164
Cre17.g697550.v5.5                 PromoterCoords:192454 - 19...      6.7    406
Cre03.g160250.v5.5                 PromoterCoords:2545838 - 2...      6.7   1500
Cre12.g530400.v5.5                 PromoterCoords:5442696 - 5...      6.7   1500
Cre09.g388060.v5.5                 PromoterCoords:3282740 - 3...      6.8    479
Cre04.g225100.v5.5                 PromoterCoords:3021176 - 3...      6.8    628
Cre02.g118950.v5.5                 PromoterCoords:6811183 - 6...      6.9    838
Cre02.g096050.v5.5                 PromoterCoords:3881414 - 3...      6.9    464
Cre13.g578350.v5.5                 PromoterCoords:2185026 - 2...      6.9    590
Cre13.g578201.v5.5                 PromoterCoords:2185936 - 2...      6.9    590
Cre07.g321400.v5.5                 PromoterCoords:1246322 - 1...      6.9   1500
Cre05.g243650.v5.5                 PromoterCoords:1518738 - 1...      6.9   1500
Cre03.g200450.v5.5                 PromoterCoords:8159964 - 8...        7   1007
Cre13.g607100.v5.5                 PromoterCoords:5073836 - 5...        7    944
Cre05.g241645.v5.5                 PromoterCoords:1990279 - 1...        7     48
Cre09.g390500.v5.5                 PromoterCoords:2588180 - 2...      7.1     56
Cre01.g035650.v5.5                 PromoterCoords:5121626 - 5...      7.1    300
Cre01.g035600.v5.5                 PromoterCoords:5122826 - 5...      7.1    300
Cre07.g325709.v5.5                 PromoterCoords:1707002 - 1...      7.1   1500
Cre11.g467528.v5.5                 PromoterCoords:61426 - 629...      7.1   1500
Cre02.g142386.v5.5                 PromoterCoords:8766089 - 8...      7.1   1500
Cre01.g041700.v5.5                 PromoterCoords:5840708 - 5...      7.1   1500
Cre06.g289450.v5.5                 PromoterCoords:6040036 - 6...      7.1    978
Cre02.g089350.v5.5                 PromoterCoords:2147356 - 2...      7.1    270
Cre02.g089311.v5.5                 PromoterCoords:2148586 - 2...      7.1    270
Cre13.g603400.v5.5                 PromoterCoords:4437960 - 4...      7.1    100
Cre13.g603350.v5.5                 PromoterCoords:4439360 - 4...      7.1    100
Cre17.g709800.v5.5                 PromoterCoords:1838844 - 1...      7.1   1060
Cre17.g709850.v5.5                 PromoterCoords:1838404 - 1...      7.1   1060
Cre17.g745197.v5.5                 PromoterCoords:6836202 - 6...      7.2    304
Cre17.g705500.v5.5                 PromoterCoords:1273909 - 1...      7.2   1382
Cre09.g386838.v5.5                 PromoterCoords:3114506 - 3...      7.3   1500
Cre05.g235186.v5.5                 PromoterCoords:2400554 - 2...      7.3   1500
Cre02.g143900.v5.5                 PromoterCoords:7550736 - 7...      7.3   1500
Cre14.g624800.v5.5                 PromoterCoords:2442391 - 2...      7.3    167
Cre17.g714800.v5.5                 PromoterCoords:2358766 - 2...      7.3   1089
Cre17.g714750.v5.5                 PromoterCoords:2359177 - 2...      7.3   1089
Cre10.g465726.v5.5                 PromoterCoords:6395373 - 6...      7.4    548
Cre05.g237850.v5.5                 PromoterCoords:2857340 - 2...      7.4   1350
Cre05.g237890.v5.5                 PromoterCoords:2857190 - 2...      7.4   1350
Cre05.g237870.v5.5                 PromoterCoords:2857190 - 2...      7.4   1350
Cre01.g020050.v5.5                 PromoterCoords:3192707 - 3...      7.4    490
Cre10.g424700.v5.5                 PromoterCoords:961418 - 96...      7.5   1500
Cre03.g168600.v5.5                 PromoterCoords:3611529 - 3...      7.5    354
Cre16.g648650.v5.5                 PromoterCoords:947534 - 94...      7.6    183
Cre05.g238400.v5.5                 PromoterCoords:3012406 - 3...      7.6    488
Cre05.g238322.v5.5                 PromoterCoords:2976375 - 2...      7.7   1500
Cre02.g141826.v5.5                 PromoterCoords:8508356 - 8...      7.7   1500
Cre13.g565116.v5.5                 PromoterCoords:505634 - 50...      7.7   1500
Cre04.g229536.v5.5                 PromoterCoords:3772077 - 3...      7.7   1500
Cre04.g217650.v5.5                 PromoterCoords:262721 - 26...      7.7   1500
Cre09.g389282.v5.5                 PromoterCoords:3441500 - 3...      7.7    239
Cre12.g497000.v5.5                 PromoterCoords:3389940 - 3...      7.7    130
Cre12.g496950.v5.5                 PromoterCoords:3388570 - 3...      7.7    130
Cre10.g420561.v5.5                 PromoterCoords:395223 - 39...      7.8     88
Cre17.g708150.v5.5                 PromoterCoords:1655055 - 1...      7.8    100
Cre17.g708200.v5.5                 PromoterCoords:1653655 - 1...      7.8    100
Cre06.g251150.v5.5                 PromoterCoords:303845 - 30...      7.8    146
Cre09.g391726.v5.5                 PromoterCoords:3822328 - 3...      7.9   1500
Cre09.g386756.v5.5                 PromoterCoords:231893 - 23...      7.9   1500
Cre09.g386757.v5.5                 PromoterCoords:232573 - 23...      7.9   1500
Cre03.g194616.v5.5                 PromoterCoords:6436355 - 6...      7.9   1500
Cre10.g455050.v5.5                 PromoterCoords:4947257 - 4...      7.9   1500
Cre10.g421079.v5.5                 PromoterCoords:490853 - 49...      7.9    230
Cre10.g421050.v5.5                 PromoterCoords:492123 - 49...      7.9    230
Cre02.g113450.v5.5                 PromoterCoords:6131006 - 6...      7.9    831
Cre16.g689647.v5.5                 PromoterCoords:7621346 - 7...        8   1340
Cre16.g689535.v5.5                 PromoterCoords:7621506 - 7...        8   1340
Cre01.g007251.v5.5                 PromoterCoords:1440878 - 1...        8    952
Cre10.g437900.v5.5                 PromoterCoords:2684572 - 2...        8    234
Cre03.g144011.v5.5                 PromoterCoords:132556 - 13...      8.1     74
Cre02.g115150.v5.5                 PromoterCoords:6330470 - 6...      8.1    935
Cre02.g115100.v5.5                 PromoterCoords:6331035 - 6...      8.1    935
Cre11.g467570.v5.5                 PromoterCoords:340579 - 34...      8.1   1500
Cre06.g278150.v5.5                 PromoterCoords:4804902 - 4...      8.1   1500
Cre12.g542250.v5.5                 PromoterCoords:9166128 - 9...      8.1   1500
Cre09.g411633.v5.5                 PromoterCoords:7087796 - 7...      8.1    918
Cre14.g629880.v5.5                 PromoterCoords:3325683 - 3...      8.1    198
Cre06.g257167.v5.5                 PromoterCoords:1151216 - 1...      8.2    800
Cre06.g257183.v5.5                 PromoterCoords:1150516 - 1...      8.2    800
Cre09.g396401.v5.5                 PromoterCoords:4585470 - 4...      8.2     79
Cre01.g002650.v5.5                 PromoterCoords:454876 - 45...      8.2    698
Cre17.g734821.v5.5                 PromoterCoords:5077376 - 5...      8.3    130
Cre17.g734805.v5.5                 PromoterCoords:5078746 - 5...      8.3    130
Cre01.g013650.v5.5                 PromoterCoords:2437557 - 2...      8.3    670
Cre01.g013600.v5.5                 PromoterCoords:2438387 - 2...      8.3    670
Cre10.g432950.v5.5                 PromoterCoords:2044656 - 2...      8.3    298
Cre16.g648288.v5.5                 PromoterCoords:900504 - 90...      8.3    627
Cre02.g089900.v5.5                 PromoterCoords:2226327 - 2...      8.3   1144
Cre10.g441326.v5.5                 PromoterCoords:3043056 - 3...      8.4    160
Cre10.g441300.v5.5                 PromoterCoords:3044396 - 3...      8.4    160
Cre07.g342800.v5.5                 PromoterCoords:4123106 - 4...      8.4    170
Cre07.g342850.v5.5                 PromoterCoords:4124436 - 4...      8.4    170
Cre03.g194200.v5.5                 PromoterCoords:6392085 - 6...      8.4    514
Cre14.g629000.v5.5                 PromoterCoords:3170355 - 3...      8.5    578
Cre04.g214800.v5.5                 PromoterCoords:1289085 - 1...      8.5    110
Cre04.g214801.v5.5                 PromoterCoords:1287695 - 1...      8.5    110
Cre17.g711550.v5.5                 PromoterCoords:2043816 - 2...      8.5   1500
Cre17.g698266.v5.5                 PromoterCoords:294454 - 29...      8.5   1500
Cre17.g720400.v5.5                 PromoterCoords:2998862 - 3...      8.5   1500
Cre17.g733800.v5.5                 PromoterCoords:4804123 - 4...      8.5   1500
Cre09.g402589.v5.5                 PromoterCoords:5911298 - 5...      8.5    610
Cre09.g402552.v5.5                 PromoterCoords:5912188 - 5...      8.5    610
Cre08.g374300.v5.5                 PromoterCoords:3386257 - 3...      8.6    502
Cre06.g273500.v5.5                 PromoterCoords:2999257 - 3...      8.7    120
Cre06.g273550.v5.5                 PromoterCoords:2997877 - 2...      8.7    120
Cre05.g240050.v5.5                 PromoterCoords:3234912 - 3...      8.7    148
Cre09.g394000.v5.5                 PromoterCoords:2069846 - 2...      8.7    318
Cre16.g654700.v5.5                 PromoterCoords:1691826 - 1...      8.7   1500
Cre24.g755697.v5.5                 PromoterCoords:76476 - 779...      8.7   1500
Cre24.g755647.v5.5                 PromoterCoords:76396 - 778...      8.7   1500
Cre04.g220200.v5.5                 PromoterCoords:2269068 - 2...      8.7   1500
Cre16.g691900.v5.5                 PromoterCoords:636239 - 63...      8.8     78
Cre08.g379800.v5.5                 PromoterCoords:4115286 - 4...      8.8   1360
Cre08.g379750.v5.5                 PromoterCoords:4115426 - 4...      8.8   1360
Cre17.g721450.v5.5                 PromoterCoords:3119926 - 3...      8.9    194
Cre12.g538350.v5.5                 PromoterCoords:6477923 - 6...      8.9    194
Cre17.g734564.v5.5                 PromoterCoords:4940727 - 4...        9   1500
Cre05.g233600.v5.5                 PromoterCoords:261099 - 26...        9   1500
Cre15.g640900.v5.5                 PromoterCoords:267703 - 26...        9   1500
Cre25.g756497.v5.5                 PromoterCoords:89806 - 913...        9   1500
Cre02.g142601.v5.5                 PromoterCoords:7754923 - 7...        9   1500
Cre13.g585000.v5.5                 PromoterCoords:3130346 - 3...        9   1500
Cre01.g003550.v5.5                 PromoterCoords:687446 - 68...        9   1500
Cre01.g016400.v5.5                 PromoterCoords:2759573 - 2...        9   1500
Cre01.g003600.v5.5                 PromoterCoords:687496 - 68...        9   1500
Cre10.g453782.v5.5                 PromoterCoords:4781578 - 4...        9   1500
Cre03.g179901.v5.5                 PromoterCoords:4935444 - 4...        9    170
Cre03.g179880.v5.5                 PromoterCoords:4936774 - 4...        9    170
Cre02.g118550.v5.5                 PromoterCoords:6762906 - 6...        9    558
Cre11.g482626.v5.5                 PromoterCoords:3683207 - 3...      9.1   1072
Cre08.g358526.v5.5                 PromoterCoords:80648 - 821...      9.1   1130
Cre06.g266276.v5.5                 PromoterCoords:2218212 - 2...      9.1    100
Cre06.g266250.v5.5                 PromoterCoords:2219612 - 2...      9.1    100
Cre03.g169400.v5.5                 PromoterCoords:3702066 - 3...      9.1    131
Cre12.g493900.v5.5                 PromoterCoords:407578 - 40...      9.2   1500
Cre08.g382300.v5.5                 PromoterCoords:4449697 - 4...      9.2     84
Cre06.g301201.v5.5                 PromoterCoords:7603900 - 7...      9.2    320
Cre06.g301150.v5.5                 PromoterCoords:7605080 - 7...      9.2    320
Cre08.g374600.v5.5                 PromoterCoords:3406317 - 3...      9.3    490
Cre05.g234550.v5.5                 PromoterCoords:2063876 - 2...      9.3   1267
Cre01.g003800.v5.5                 PromoterCoords:724549 - 72...      9.3    338
Cre06.g269150.v5.5                 PromoterCoords:2522645 - 2...      9.3    362
Cre06.g271188.v5.5                 PromoterCoords:2795692 - 2...      9.4    568
Cre11.g483301.v5.5                 PromoterCoords:3783417 - 3...      9.4    533
Cre01.g051700.v5.5                 PromoterCoords:7191201 - 7...      9.4   1500
Cre12.g539000.v5.5                 PromoterCoords:6534048 - 6...      9.5    205
Cre04.g229494.v5.5                 PromoterCoords:3756147 - 3...      9.5    218
Cre06.g292550.v5.5                 PromoterCoords:6435387 - 6...      9.6    424
Cre14.g631650.v5.5                 PromoterCoords:3682604 - 3...      9.6    444
Cre12.g493150.v5.5                 PromoterCoords:510138 - 51...      9.6    638
Cre04.g215702.v5.5                 PromoterCoords:1174205 - 1...      9.7    899
Cre04.g215700.v5.5                 PromoterCoords:1174806 - 1...      9.7    899
Cre01.g017701.v5.5                 PromoterCoords:2918017 - 2...      9.7   1500
Cre11.g481700.v5.5                 PromoterCoords:3570513 - 3...      9.8   1334
Cre07.g345050.v5.5                 PromoterCoords:4724656 - 4...      9.9    812
Cre02.g075850.v5.5                 PromoterCoords:379510 - 38...      9.9    456
Cre07.g325726.v5.5                 PromoterCoords:1806882 - 1...      9.9   1500
Cre14.g608970.v5.5                 PromoterCoords:188748 - 19...      9.9   1500
Cre09.g405701.v5.5                 PromoterCoords:6157105 - 6...      9.9   1500
Cre09.g405650.v5.5                 PromoterCoords:6156736 - 6...      9.9   1500
Cre01.g050300.v5.5                 PromoterCoords:6966538 - 6...      9.9   1500
Cre05.g244100.v5.5                 PromoterCoords:1425408 - 1...       10    480
Cre05.g244150.v5.5                 PromoterCoords:1426428 - 1...       10    480
Cre17.g728850.v5.5                 PromoterCoords:3984065 - 3...       10    100
Cre17.g728800.v5.5                 PromoterCoords:3985465 - 3...       10    100
Cre04.g231418.v5.5                 PromoterCoords:3954496 - 3...       10   1328

********************************************************************************


********************************************************************************
SECTION II: MOTIF DIAGRAMS
********************************************************************************
	- The ordering and spacing of all non-overlapping motif occurrences
	  are shown for each high-scoring sequence listed in Section I.
	- A motif occurrence is defined as a position in the sequence whose
	  match to the motif has POSITION p-value less than 0.0001.
	- The POSITION p-value of a match is the probability of
	  a single random subsequence of the length of the motif
	  scoring at least as well as the observed match.
	- For each sequence, all motif occurrences are shown unless there
	  are overlaps.  In that case, a motif occurrence is shown only if its
	  p-value is less than the product of the p-values of the other
	  (lower-numbered) motif occurrences that it overlaps.
	- The table also shows the E-value of each sequence.
	- Spacers and motif occurences are indicated by
	   o -d-    `d' residues separate the end of the preceding motif 
		    occurrence and the start of the following motif occurrence
	   o [sn]  occurrence of motif `n' with p-value less than 0.0001.
		    A minus sign indicates that the occurrence is on the
		    reverse complement strand.
********************************************************************************

SEQUENCE NAME                      E-VALUE   MOTIF DIAGRAM
-------------                      --------  -------------
Cre01.g008550.v5.5                    1e-11  394-[+1]-1-[+1]-1-[+1]-1-[+1]-1-[+1]-115
Cre07.g342650.v5.5                    1e-11  309-[+1]-1-[+1]-1-[+1]-1-[+1]-1-[+1]-1-[+1]-1-[+1]-1-[+1]-1-[+1]-3-[+1]-64
Cre17.g740261.v5.5                  1.1e-11  93-[+1]-138-[-1]-1-[-1]-1-[-1]-1-[-1]-1-[-1]-1-[-1]-33-[-1]-131-[-1]-69
Cre17.g740300.v5.5                  1.1e-11  69-[+1]-131-[+1]-27-[+1]-1-[+1]-1-[+1]-1-[+1]-1-[+1]-1-[+1]-144-[-1]-93
Cre06.g260650.v5.5                  1.3e-11  329-[-1]-43-[-1]-1-[-1]-1-[-1]-1-[-1]-177-[+1]-147
Cre08.g361984.v5.5                  1.5e-11  39-[+1]-477-[-1]-1-[-1]-1-[-1]-361
Cre05.g234663.v5.5                  1.6e-11  274-[+1]-36-[+1]-1-[+1]-1-[+1]-1-[+1]-1-[+1]-1-[+1]-1-[+1]-1-[+1]-27-[+1]-1-[+1]-1-[+1]-1-[+1]-1-[+1]-14-[+1]-1-[+1]-2-[+1]-186
Cre09.g406600.v5.5                  2.3e-11  251-[-1]-1-[-1]-1-[-1]-1-[-1]-1-[-1]-1-[-1]-1-[-1]-1-[-1]-1-[-1]-1-[-1]-1-[-1]-1-[-1]-1-[-1]-1-[-1]-1-[-1]-454-[+1]-317
Cre02.g074600.v5.5                  2.3e-11  151-[-1]-489-[+1]-1-[+1]-1-[+1]-1-[+1]-1-[+1]-1-[+1]-1-[+1]-1-[+1]-1-[+1]-1-[+1]-1-[+1]-1-[+1]-1-[+1]-1-[+1]-1-[+1]-1-[+1]-1-[+1]-1-[+1]-13-[+1]-13-[+1]-1-[+1]-1-[+1]-1-[+1]-1-[+1]-88
Cre03.g162800.v5.5                  2.3e-11  681-[+1]-1-[+1]-1-[+1]-1-[+1]-1-[+1]-1-[+1]-1-[+1]-1-[+1]-1-[+1]-1-[+1]-1-[+1]-1-[+1]-1-[+1]-1-[+1]-1-[+1]-1-[+1]-340
Cre01.g013500.v5.5                  2.3e-11  52-[-1]-328-[-1]-25-[-1]-97-[-1]-21-[-1]-1-[-1]-1-[-1]-1-[-1]-1-[-1]-1-[-1]-29-[-1]-1-[-1]-1-[-1]-436-[-1]-1-[-1]-69
Cre04.g223100.v5.5                  2.3e-11  192-[-1]-65-[+1]-7-[+1]-1-[+1]-1-[+1]-25-[+1]-1-[+1]-1-[+1]-1-[+1]-1-[+1]-1-[+1]-1-[+1]-1-[+1]-1-[+1]-1-[+1]-1-[+1]-1-[+1]-705
Cre07.g346950.v5.5                  6.4e-06  113-[+1]-46-[+1]-7-[+1]-17-[-1]-23-[+1]-223-[+1]-87-[+1]-141-[-1]-553
Cre12.g514050.v5.5                  1.8e-05  196-[+1]-271-[-1]-49-[-1]-419-[-1]-101
Cre03.g165186.v5.5                  2.2e-05  541-[-1]-477-[+1]-19-[+1]-1-[+1]-346
Cre04.g226800.v5.5                  2.2e-05  280-[+1]-285-[+1]-156-[+1]-140-[+1]-159-[+1]-19-[+1]-7-[+1]-7-[+1]-215
Cre04.g226811.v5.5                  2.2e-05  280-[+1]-285-[+1]-156-[+1]-140-[+1]-159-[+1]-19-[+1]-7-[+1]-7-[+1]-215
Cre04.g226750.v5.5                  2.2e-05  15-[+1]-1-[+1]-161-[+1]-19-[+1]-7-[+1]-575-[+1]-548
Cre17.g731591.v5.5                    7e-05  135-[-1]-6-[-1]-11-[-1]-38-[+1]-498-[+1]-115-[-1]-44-[-1]-66-[-1]-158-[+1]-24-[+1]-30-[+1]-56
Cre16.g673650.v5.5                   0.0002  43-[-1]-105-[-1]-513-[+1]-22-[+1]-105-[+1]-11-[+1]-16-[+1]-6-[+1]-180
Cre01.g042750.v5.5                  0.00026  171-[+1]-865-[+1]-111-[-1]-266
Cre12.g558300.v5.5                  0.00054  319-[-1]-438-[+1]-106-[+1]-274
Cre03.g177700.v5.5                  0.00055  146-[-1]-53-[-1]-53-[+1]-383
Cre06.g278163.v5.5                  0.00057  1284-[-1]-187
Cre13.g564400.v5.5                   0.0017  329-[-1]-1-[-1]-19-[-1]-1064
Cre15.g643740.v5.5                   0.0018  8-[+1]-31
Cre06.g266150.v5.5                   0.0019  252-[-1]-125-[-1]-382-[+1]-654
Cre06.g310200.v5.5                   0.0023  329-[-1]-516-[-1]-280-[+1]-100-[-1]-1-[-1]-19-[-1]-1-[-1]-51
Cre16.g685451.v5.5                   0.0036  885-[-1]-130-[+1]-14-[+1]-91-[-1]-8-[-1]-9-[-1]-67-[-1]-93
Cre01.g046950.v5.5                   0.0041  77-[-1]-183-[+1]-164-[+1]-180-[-1]-68-[+1]-30-[+1]-197-[-1]-43-[-1]-18-[-1]-279
Cre02.g099550.v5.5                   0.0045  136-[+1]-42-[+1]-1-[+1]-1-[+1]-238
Cre06.g310050.v5.5                   0.0058  34-[+1]-75
Cre07.g347980.v5.5                   0.0058  71-[-1]-19-[+1]-82
Cre07.g348040.v5.5                   0.0058  82-[-1]-19-[+1]-71
Cre35.g759497.v5.5                   0.0064  35-[-1]-12-[-1]-24
Cre17.g713150.v5.5                   0.0081  163-[-1]-12-[-1]-516-[-1]-300-[-1]-75-[-1]-289
Cre09.g401367.v5.5                   0.0083  607-[-1]-35-[+1]-435-[+1]-19-[+1]-13-[+1]-18-[+1]-177
Cre13.g603850.v5.5                     0.01  492-[-1]-126-[-1]-59-[-1]-45-[-1]-35-[-1]-53-[-1]-7-[+1]-17-[+1]-78-[-1]-23
Cre07.g348300.v5.5                    0.011  85-[+1]-16-[+1]-40-[+1]-1-[+1]-4-[+1]-242
Cre02.g119201.v5.5                    0.011  148-[+1]-291-[+1]-84-[+1]-85-[+1]-73-[-1]-568-[-1]-6-[-1]-9-[-1]-4
Cre14.g632783.v5.5                    0.011  30-[+1]-111
Cre14.g632775.v5.5                    0.011  111-[-1]-30
Cre17.g742400.v5.5                    0.011  45-[+1]-216
Cre17.g742350.v5.5                    0.011  216-[-1]-45
Cre01.g007050.v5.5                    0.012  10-[-1]-243-[+1]-52
Cre12.g537050.v5.5                    0.012  23-[+1]-[+1]-106-[+1]-21-[+1]-62
Cre12.g494800.v5.5                    0.012  16-[+1]-1
Cre12.g484300.v5.5                    0.014  41-[+1]-88
Cre10.g444750.v5.5                    0.015  304-[-1]-10-[-1]-55-[+1]-54
Cre10.g444800.v5.5                    0.015  54-[-1]-55-[+1]-10-[+1]-304
Cre17.g718950.v5.5                    0.016  87-[+1]-52
Cre09.g390097.v5.5                    0.018  30-[+1]-[+1]-26-[+1]-186
Cre02.g074200.v5.5                    0.019  79-[+1]-[-1]-203-[+1]-179
Cre01.g025100.v5.5                    0.023  301-[+1]-50-[+1]-64
Cre02.g075400.v5.5                    0.023  88-[-1]-58-[-1]-37-[-1]-31-[-1]-210-[-1]-4-[-1]-29-[-1]-55-[-1]-15-[-1]-69-[-1]-71-[-1]-125-[-1]-360
Cre01.g045752.v5.5                    0.023  73-[-1]-120-[+1]-16-[+1]-34-[+1]-76-[+1]-11-[+1]-4-[+1]-19-[+1]-4-[+1]-52-[+1]-36-[+1]-[+1]-42-[+1]-156-[-1]-451
Cre13.g580500.v5.5                    0.031  2-[-1]-14-[-1]-76-[+1]-529
Cre12.g500850.v5.5                    0.031  156-[+1]-477-[+1]-10-[+1]-1-[+1]-151
Cre05.g244350.v5.5                    0.033  385-[-1]-11-[-1]-225
Cre05.g244300.v5.5                    0.033  265-[+1]-385
Cre06.g275350.v5.5                    0.034  232-[+1]-229
Cre08.g373400.v5.5                    0.036  1200-[-1]-35-[-1]-207
Cre11.g467621.v5.5                    0.036  497-[-1]-300-[-1]-645
Cre31.g758447.v5.5                    0.036  581-[-1]-113-[-1]-748
Cre05.g235228.v5.5                    0.036  92-[-1]-444-[-1]-906
Cre05.g243602.v5.5                    0.036  216-[+1]-610-[-1]-498-[+1]-89
Cre02.g142947.v5.5                    0.036  496-[-1]-113-[-1]-700-[+1]-104
Cre04.g217977.v5.5                    0.036  585-[-1]-886
Cre14.g630150.v5.5                    0.036  128-[+1]-12-[+1]-86
Cre01.g032600.v5.5                    0.041  121-[-1]-207-[+1]-83
Cre01.g032550.v5.5                    0.041  83-[-1]-207-[+1]-121
Cre12.g527918.v5.5                    0.048  41-[-1]-198-[-1]-261-[+1]-147-[+1]-34-[+1]-121
Cre13.g568200.v5.5                    0.049  36-[+1]-93-[+1]-227-[-1]-76
Cre12.g555000.v5.5                    0.049  168-[-1]-47-[+1]-397
Cre12.g555050.v5.5                    0.049  397-[-1]-47-[+1]-168
Cre04.g228800.v5.5                    0.052  66-[+1]-516-[-1]-860
Cre10.g462200.v5.5                    0.054  115-[-1]-36
Cre10.g462150.v5.5                    0.054  36-[+1]-115
Cre10.g459200.v5.5                    0.055  83-[+1]-97-[+1]-169-[+1]-55-[+1]-144-[+1]-58-[-1]-583
Cre02.g141586.v5.5                    0.057  104-[+1]-121
Cre33.g759047.v5.5                    0.064  68-[-1]-263-[+1]-13-[+1]-205-[-1]-162
Cre16.g662702.v5.5                    0.065  123-[+1]-69-[+1]-396-[+1]-369-[+1]-82-[-1]-154-[-1]-133
Cre03.g205585.v5.5                    0.068  11-[-1]-73-[+1]-87-[+1]-166-[+1]-3-[+1]-30-[+1]-87-[+1]-120-[+1]-97-[+1]-30-[+1]-173-[+1]-174-[-1]-101
Cre01.g041650.v5.5                     0.07  154-[-1]-348-[-1]-106-[-1]-35-[-1]-91
Cre01.g041667.v5.5                     0.07  91-[+1]-35-[+1]-106-[+1]-5-[+1]-314-[+1]-154
Cre08.g382400.v5.5                    0.075  109-[-1]-9-[-1]-380-[+1]-115
Cre08.g382450.v5.5                    0.075  115-[-1]-418-[+1]-109
Cre11.g477700.v5.5                    0.076  27-[+1]-145-[+1]-153-[-1]-7-[-1]-116
Cre16.g650000.v5.5                    0.076  11-[-1]-8
Cre14.g627466.v5.5                    0.077  81-[-1]-176-[-1]-121-[-1]-190-[+1]-1-[+1]-109-[-1]-120-[-1]-45-[-1]-48-[+1]-348
Cre14.g627477.v5.5                    0.077  128-[-1]-48-[+1]-45-[+1]-120-[+1]-139-[-1]-190-[+1]-121-[+1]-176-[+1]-206-[+1]-66
Cre12.g503850.v5.5                    0.079  70-[-1]-31
Cre12.g503800.v5.5                    0.079  31-[+1]-7-[+1]-34
Cre10.g454150.v5.5                    0.081  258-[-1]-14-[-1]-70-[-1]-92-[-1]-20-[-1]-48-[-1]-442-[-1]-187
Cre10.g422419.v5.5                    0.083  361-[-1]-710-[+1]-31-[+1]-1-[+1]-1-[+1]-1-[+1]-1-[+1]-191
Cre01.g008900.v5.5                    0.088  72-[+1]-66-[-1]-391-[+1]-208-[+1]-172-[+1]-330-[-1]-87
Cre02.g143327.v5.5                    0.088  45-[+1]-201-[-1]-18-[-1]-444
Cre09.g401800.v5.5                     0.09  230-[+1]-205
Cre16.g695300.v5.5                    0.091  46-[+1]-373-[+1]-473-[+1]-265-[-1]-81-[+1]-117
Cre13.g565270.v5.5                    0.093  105-[+1]-196
Cre13.g565260.v5.5                    0.093  196-[-1]-105
Cre19.g750597.v5.5                    0.094  67-[-1]-46-[-1]-1329
Cre07.g357100.v5.5                      0.1  150-[-1]-41
Cre07.g357150.v5.5                      0.1  41-[+1]-150
Cre13.g591851.v5.5                     0.11  59-[-1]-111-[+1]-125-[+1]-37-[-1]-266-[-1]-41-[-1]-372-[+1]-1-[+1]-158-[+1]-69
Cre12.g536650.v5.5                     0.11  9-[-1]-185-[-1]-195-[+1]-505-[+1]-179-[+1]-282
Cre16.g651250.v5.5                     0.11  86-[-1]-116-[+1]-254-[-1]-25-[-1]-13-[-1]-169
Cre03.g197900.v5.5                     0.12  318-[-1]-278-[+1]-707
Cre08.g382750.v5.5                     0.12  73-[-1]-226
Cre16.g666302.v5.5                     0.12  19-[+1]-309
Cre03.g144124.v5.5                     0.12  6-[-1]-13
Cre05.g245352.v5.5                     0.13  109-[-1]-866-[+1]-327-[+1]-15-[+1]-67
Cre04.g223200.v5.5                     0.13  475-[-1]-41-[+1]-52-[+1]-245-[+1]-311-[+1]-121-[+1]-4-[+1]-48
Cre10.g425000.v5.5                     0.14  343-[+1]-460-[+1]-491-[+1]-119
Cre10.g425900.v5.5                     0.14  251-[+1]-194-[+1]-130-[-1]-218
Cre17.g705100.v5.5                     0.14  372-[+1]-123-[+1]-17-[+1]-226-[+1]-74-[+1]-137-[-1]-101-[-1]-247
Cre02.g102050.v5.5                     0.15  427-[+1]-359-[-1]-656
Cre16.g667350.v5.5                     0.15  229-[+1]-482-[+1]-92
Cre01.g026050.v5.5                     0.15  17-[+1]-25
Cre13.g582201.v5.5                     0.15  23-[+1]-93
Cre06.g278207.v5.5                     0.15  322-[+1]-79
Cre06.g278208.v5.5                     0.15  79-[-1]-1-[-1]-292
Cre16.g688633.v5.5                     0.15  86-[-1]-3-[-1]-171-[-1]-298-[-1]-826
Cre04.g218500.v5.5                     0.16  76-[-1]-37-[-1]-3-[+1]-489-[-1]-30-[-1]-130
Cre04.g218526.v5.5                     0.16  130-[+1]-30-[+1]-489-[-1]-3-[+1]-37-[+1]-76
Cre16.g691215.v5.5                     0.16  13-[-1]-212-[+1]-173
Cre09.g411400.v5.5                     0.16  268-[+1]-29-[+1]-3-[+1]-20-[+1]-2-[+1]-61-[+1]-14-[+1]-54
Cre09.g394550.v5.5                     0.17  33-[-1]-100-[+1]-13-[-1]-241
Cre06.g301806.v5.5                     0.17  7-[-1]-15-[-1]-41-[-1]-18
Cre02.g142566.v5.5                     0.17  561-[+1]-108-[+1]-77
Cre16.g680550.v5.5                     0.18  163-[-1]-134-[+1]-409
Cre16.g685050.v5.5                     0.18  58-[-1]-106-[-1]-441-[+1]-330-[-1]-63
Cre12.g544551.v5.5                     0.18  269-[+1]-212-[+1]-197-[-1]-264-[+1]-137
Cre02.g082450.v5.5                     0.19  93-[-1]-322-[+1]-176-[+1]-96-[+1]-308-[+1]-80
Cre02.g082500.v5.5                     0.19  80-[-1]-308-[-1]-96-[-1]-176-[-1]-322-[+1]-93
Cre06.g262350.v5.5                     0.19  70-[+1]-85
Cre04.g220150.v5.5                     0.19  141-[-1]-43-[+1]-117-[-1]-122-[+1]-41-[+1]-15-[+1]-14-[+1]-199-[+1]-114
Cre01.g032700.v5.5                      0.2  283-[-1]-313-[-1]-319-[-1]-87-[-1]-129-[+1]-224
Cre01.g032650.v5.5                      0.2  72-[+1]-87-[+1]-319-[+1]-313-[+1]-309-[+1]-154-[+1]-72
Cre07.g324300.v5.5                      0.2  17-[-1]-2
Cre14.g622050.v5.5                      0.2  8-[+1]-71
Cre02.g093202.v5.5                      0.2  159-[+1]-351-[+1]-62-[+1]-46-[+1]-291-[+1]-446
Cre06.g285850.v5.5                     0.21  43-[+1]-30-[+1]-102
Cre17.g712600.v5.5                     0.22  611-[-1]-252-[-1]-38-[-1]-116-[-1]-17-[-1]-321
Cre10.g465350.v5.5                     0.23  58-[-1]-31-[-1]-62-[+1]-63-[-1]-39-[+1]-15-[+1]-33-[-1]-20
Cre16.g659850.v5.5                     0.24  2-[+1]-22-[-1]-36
Cre16.g664251.v5.5                     0.24  97-[-1]-74-[-1]-6-[-1]-17-[-1]-80-[-1]-404-[-1]-5
Cre16.g674602.v5.5                     0.24  125-[+1]-86
Cre07.g343250.v5.5                     0.24  151-[-1]-14-[-1]-60-[-1]-119-[+1]-22-[+1]-216
Cre17.g735900.v5.5                     0.24  316-[+1]-45-[+1]-181
Cre17.g735950.v5.5                     0.24  181-[-1]-45-[-1]-316
Cre09.g403650.v5.5                     0.25  11-[+1]-388-[+1]-136-[-1]-319-[+1]-47-[+1]-454
Cre03.g189350.v5.5                     0.25  17-[+1]-308
Cre02.g145750.v5.5                     0.26  89-[-1]-84-[+1]-21-[-1]-389
Cre12.g501800.v5.5                     0.27  44-[-1]-67
Cre12.g501750.v5.5                     0.27  67-[+1]-44
Cre45.g760797.v5.5                     0.27  75-[+1]-40
Cre17.g714700.v5.5                     0.27  21-[+1]-88
Cre17.g739450.v5.5                     0.27  25-[+1]-54
Cre01.g042250.v5.5                     0.27  50-[+1]-31-[+1]-18-[-1]-374
Cre01.g042200.v5.5                     0.27  374-[+1]-18-[-1]-31-[-1]-50
Cre03.g202200.v5.5                     0.27  7-[-1]-162
Cre36.g759747.v5.5                     0.27  5-[+1]-73-[+1]-127-[-1]-17-[-1]-31-[-1]-4
Cre17.g707450.v5.5                     0.28  13-[-1]-441-[-1]-365-[+1]-77-[+1]-116-[+1]-343
Cre05.g230804.v5.5                     0.28  1420-[+1]-13-[+1]-9
Cre15.g641298.v5.5                     0.28  163-[-1]-214-[+1]-1065
Cre17.g707350.v5.5                     0.28  66-[+1]-93-[+1]-18-[+1]-[+1]-46
Cre07.g356550.v5.5                     0.28  153-[+1]-15-[+1]-231-[-1]-903-[+1]-82
Cre07.g356500.v5.5                     0.28  268-[-1]-5-[+1]-774-[+1]-11-[+1]-17-[+1]-280
Cre12.g523600.v5.5                     0.29  37-[+1]-6-[+1]-107
Cre07.g353700.v5.5                     0.31  62-[+1]-9-[+1]-39
Cre17.g731750.v5.5                     0.32  42-[+1]-125-[+1]-259
Cre16.g694950.v5.5                     0.32  286-[+1]-99
Cre17.g706400.v5.5                     0.33  24-[+1]-179-[+1]-336-[+1]-182-[-1]-125-[-1]-134-[+1]-40
Cre13.g590450.v5.5                     0.34  34-[-1]-55-[-1]-31-[-1]-80-[-1]-1-[-1]-2-[-1]-3-[-1]-320-[+1]-391-[-1]-51-[-1]-22-[-1]-125-[-1]-37
Cre01.g023300.v5.5                     0.34  30-[-1]-55-[-1]-31-[-1]-80-[-1]-1-[-1]-2-[-1]-3-[-1]-747-[-1]-51-[-1]-22-[-1]-188
Cre13.g582800.v5.5                     0.34  174-[+1]-161
Cre02.g106350.v5.5                     0.34  5-[+1]-2-[+1]-83
Cre06.g249550.v5.5                     0.35  4-[+1]-31
Cre04.g217948.v5.5                     0.35  104-[+1]-248-[+1]-129-[+1]-26-[+1]-276
Cre08.g368650.v5.5                     0.37  14-[-1]-14-[-1]-59-[-1]-785-[-1]-208-[-1]-275
Cre09.g386739.v5.5                     0.37  48-[-1]-267-[-1]-53-[+1]-312-[-1]-21-[-1]-16-[-1]-323-[-1]-257
Cre16.g666576.v5.5                     0.38  27-[-1]-91
Cre16.g666550.v5.5                     0.38  91-[+1]-27
Cre13.g591100.v5.5                     0.38  415-[+1]-77
Cre09.g401108.v5.5                     0.39  98-[-1]-314-[+1]-28-[+1]-7
Cre01.g042352.v5.5                      0.4  849-[+1]-34-[+1]-183
Cre08.g358548.v5.5                      0.4  1280-[+1]-2-[+1]-20-[+1]-40-[-1]-42
Cre10.g430450.v5.5                     0.41  92-[+1]-162
Cre09.g402150.v5.5                     0.41  65-[+1]-126
Cre14.g629241.v5.5                     0.42  11-[+1]-34
Cre05.g236950.v5.5                     0.42  17-[+1]-41-[+1]-80-[-1]-23
Cre01.g054850.v5.5                     0.43  57-[+1]-44
Cre01.g054900.v5.5                     0.43  44-[-1]-57
Cre09.g410700.v5.5                     0.44  461-[+1]-35-[-1]-700
Cre06.g304150.v5.5                     0.46  4-[+1]-85
Cre15.g635100.v5.5                     0.46  53-[+1]-72-[+1]-283-[+1]-431-[+1]-132
Cre16.g659650.v5.5                     0.47  64-[+1]-51
Cre16.g667769.v5.5                     0.47  104-[-1]-177-[+1]-44-[+1]-53-[-1]-190-[-1]-19-[+1]-76-[+1]-47-[+1]-376-[-1]-153
Cre06.g278302.v5.5                     0.47  207-[+1]-418-[+1]-50-[+1]-47-[-1]-168-[+1]-41-[+1]-45-[+1]-78-[+1]-132-[+1]-53
Cre05.g235102.v5.5                     0.47  11-[+1]-152-[+1]-416-[-1]-292-[-1]-513
Cre16.g680450.v5.5                     0.47  97-[-1]-248-[+1]-88
Cre16.g680500.v5.5                     0.47  88-[-1]-248-[+1]-97
Cre13.g567600.v5.5                     0.49  320-[-1]-335-[-1]-147
Cre13.g567626.v5.5                     0.49  147-[+1]-335-[+1]-320
Cre02.g145600.v5.5                      0.5  26-[+1]-93
Cre02.g104951.v5.5                      0.5  172-[+1]-278-[+1]-127-[-1]-221-[+1]-406
Cre02.g105000.v5.5                      0.5  406-[-1]-221-[+1]-127-[-1]-278-[-1]-172
Cre06.g290400.v5.5                      0.5  113-[+1]-62
Cre14.g632950.v5.5                      0.5  283-[-1]-270-[-1]-48-[-1]-456-[+1]-267
Cre14.g632900.v5.5                      0.5  267-[-1]-456-[+1]-48-[+1]-270-[+1]-283
Cre17.g730750.v5.5                     0.51  966-[+1]-40-[-1]-1-[-1]-15-[-1]-14-[-1]-319
Cre06.g278108.v5.5                     0.51  82-[+1]-127
Cre09.g415350.v5.5                     0.53  610-[-1]-18-[-1]-32-[-1]-4-[-1]-416-[-1]-159-[+1]-19-[+1]-39
Cre16.g685100.v5.5                     0.54  145-[+1]-38-[+1]-100-[+1]-90
Cre01.g038400.v5.5                     0.54  44-[-1]-27-[-1]-42-[-1]-72-[-1]-19-[-1]-107-[-1]-20-[-1]-14-[-1]-72-[-1]-49-[-1]-744
Cre14.g618550.v5.5                     0.57  98-[-1]-46-[-1]-338
Cre14.g618600.v5.5                     0.57  338-[+1]-46-[+1]-98
Cre16.g665600.v5.5                     0.57  81-[+1]-67-[+1]-1140-[+1]-49-[+1]-47
Cre43.g760497.v5.5                     0.57  225-[-1]-22-[-1]-236-[-1]-45-[-1]-58-[-1]-16-[-1]-487-[+1]-208
Cre08.g381702.v5.5                     0.58  91-[-1]-145-[-1]-154-[+1]-3
Cre08.g381650.v5.5                     0.58  3-[-1]-154-[+1]-145-[+1]-91
Cre15.g639950.v5.5                     0.59  112-[-1]-11-[-1]-39-[+1]-8-[+1]-191-[+1]-394-[+1]-42-[+1]-121-[+1]-228
Cre09.g386753.v5.5                      0.6  722-[+1]-69
Cre09.g386754.v5.5                      0.6  69-[-1]-722
Cre04.g214750.v5.5                      0.6  172-[-1]-56-[-1]-42-[-1]-11-[-1]-16-[-1]-164-[-1]-213
Cre02.g110550.v5.5                      0.6  73-[-1]-101-[-1]-133-[+1]-78
Cre06.g291450.v5.5                     0.61  103-[+1]-313-[+1]-64-[+1]-524-[+1]-70-[+1]-281
Cre03.g197050.v5.5                     0.61  48-[-1]-104-[-1]-[-1]-304-[-1]-369-[+1]-244-[-1]-122-[+1]-4-[+1]-73
Cre03.g197100.v5.5                     0.61  29-[-1]-10-[-1]-83-[+1]-244-[-1]-369-[+1]-316-[+1]-121-[+1]-125
Cre07.g344150.v5.5                     0.61  288-[-1]-115
Cre07.g344100.v5.5                     0.61  115-[+1]-288
Cre13.g604400.v5.5                     0.61  128-[-1]-109-[+1]-61-[-1]-605
Cre13.g604450.v5.5                     0.61  605-[+1]-61-[-1]-109-[+1]-128
Cre03.g201103.v5.5                     0.64  37-[+1]-54
Cre03.g200991.v5.5                     0.64  54-[-1]-37
Cre08.g371879.v5.5                     0.64  29-[+1]-260-[-1]-109-[+1]-26-[+1]-4-[+1]-403-[-1]-170-[+1]-296
Cre08.g371918.v5.5                     0.64  130-[-1]-26-[-1]-109-[+1]-260-[-1]-735-[+1]-95
Cre07.g343101.v5.5                     0.64  651-[-1]-50-[-1]-47-[-1]-99-[-1]-270-[+1]-238
Cre01.g014600.v5.5                     0.64  23-[+1]-19-[+1]-609-[+1]-1-[+1]-1-[+1]-1-[+1]-1-[+1]-1-[+1]-35-[+1]-12-[+1]-410-[+1]-68
Cre12.g561300.v5.5                     0.64  112-[-1]-368-[-1]-13-[-1]-18-[-1]-47-[-1]-1-[-1]-42-[-1]-236-[+1]-431
Cre02.g095045.v5.5                     0.66  14-[+1]-404-[+1]-258-[+1]-83-[-1]-68-[-1]-88-[-1]-125-[+1]-16-[+1]-2-[+1]-181
Cre03.g182200.v5.5                     0.66  30-[+1]-67-[-1]-164-[+1]-265-[+1]-1-[+1]-1-[+1]-1-[+1]-1-[+1]-1-[+1]-1-[+1]-1-[+1]-1-[+1]-1-[+1]-2-[-1]-63-[+1]-346-[+1]-90
Cre09.g402108.v5.5                     0.67  179-[-1]-149-[+1]-45-[+1]-210
Cre09.g402145.v5.5                     0.67  210-[-1]-45-[-1]-149-[+1]-179
Cre06.g289033.v5.5                     0.68  15-[-1]-79-[+1]-81-[+1]-14-[+1]-129-[-1]-210
Cre05.g241750.v5.5                     0.68  1-[-1]-81-[-1]-33-[-1]-30-[-1]-234-[-1]-270-[-1]-219-[-1]-429
Cre15.g640426.v5.5                     0.71  10-[-1]-6-[+1]-70
Cre16.g660300.v5.5                     0.71  20-[+1]-131
Cre16.g660225.v5.5                     0.71  131-[-1]-20
Cre12.g535650.v5.5                     0.71  57-[+1]-62
Cre06.g278256.v5.5                     0.72  30-[-1]-921-[+1]-31-[+1]-85
Cre03.g157200.v5.5                     0.72  3-[-1]-40-[+1]-473
Cre17.g743397.v5.5                     0.72  54-[+1]-478-[-1]-283-[-1]-39-[-1]-398-[+1]-103
Cre06.g300144.v5.5                     0.73  21-[-1]-4
Cre07.g327050.v5.5                     0.74  25-[+1]-64
Cre06.g282826.v5.5                     0.75  263-[-1]-[-1]-380
Cre06.g282850.v5.5                     0.75  409-[+1]-263
Cre02.g086456.v5.5                     0.76  256-[-1]-18-[-1]-17-[-1]-4-[-1]-286-[-1]-88
Cre05.g237550.v5.5                      0.8  300-[-1]-68-[-1]-60-[-1]-145-[-1]-76-[+1]-29-[-1]-308
Cre05.g237526.v5.5                      0.8  308-[+1]-29-[-1]-76-[+1]-145-[+1]-60-[+1]-68-[+1]-300
Cre14.g631575.v5.5                     0.81  104-[-1]-78-[+1]-120
Cre14.g631600.v5.5                     0.81  120-[-1]-78-[+1]-104
Cre13.g568025.v5.5                     0.81  438-[+1]-18-[+1]-377-[-1]-580
Cre01.g027000.v5.5                     0.82  98-[-1]-202
Cre01.g031951.v5.5                     0.82  42-[-1]-39
Cre01.g032000.v5.5                     0.82  39-[+1]-42
Cre16.g679800.v5.5                     0.83  34-[-1]-52-[+1]-124
Cre16.g667701.v5.5                     0.84  52-[-1]-109-[+1]-45-[+1]-41-[+1]-220-[-1]-447-[+1]-35-[+1]-4-[+1]-51-[+1]-96-[+1]-27-[+1]-54
Cre03.g196350.v5.5                     0.84  3-[+1]-20-[-1]-151-[-1]-124-[-1]-88
Cre13.g571560.v5.5                     0.85  42-[+1]-97
Cre48.g761247.v5.5                     0.86  181-[-1]-41-[-1]-31-[-1]-67-[-1]-419-[-1]-24-[+1]-236
Cre14.g633789.v5.5                     0.88  194-[-1]-172-[+1]-337-[-1]-35
Cre16.g661150.v5.5                     0.88  291-[+1]-18-[+1]-437-[-1]-179-[-1]-459
Cre01.g043300.v5.5                     0.88  402-[+1]-378-[+1]-344-[+1]-84-[+1]-13-[+1]-22-[+1]-83
Cre12.g505151.v5.5                     0.88  552-[+1]-104-[+1]-57-[+1]-57-[+1]-95-[-1]-146-[+1]-315
Cre12.g526650.v5.5                     0.89  115-[-1]-56-[-1]-358-[-1]-87-[-1]-388
Cre12.g526603.v5.5                     0.89  388-[+1]-87-[+1]-358-[+1]-56-[+1]-115
Cre13.g568350.v5.5                     0.89  81-[-1]-134
Cre06.g289426.v5.5                      0.9  83-[+1]-31-[+1]-88-[+1]-129
Cre03.g156650.v5.5                     0.91  23-[-1]-74-[+1]-142-[+1]-128
Cre14.g628702.v5.5                     0.91  348-[+1]-113
Cre14.g628650.v5.5                     0.91  113-[-1]-348
Cre02.g095055.v5.5                     0.92  59-[-1]-46-[+1]-40-[-1]-212-[-1]-221
Cre02.g142266.v5.5                     0.93  53-[-1]-38
Cre02.g142246.v5.5                     0.93  38-[+1]-53
Cre04.g224550.v5.5                     0.94  544-[+1]-148-[-1]-652-[+1]-69
Cre12.g484400.v5.5                     0.94  161-[-1]-17-[+1]-362-[+1]-50-[+1]-161-[+1]-371-[-1]-204
Cre12.g484350.v5.5                     0.94  54-[-1]-362-[-1]-17-[+1]-218-[+1]-65-[-1]-435-[-1]-175
Cre12.g484375.v5.5                     0.94  161-[-1]-17-[+1]-362-[+1]-50-[+1]-161-[+1]-371-[-1]-204
Cre11.g479850.v5.5                     0.94  76-[+1]-81
Cre10.g464200.v5.5                     0.95  5-[+1]-20
Cre03.g150101.v5.5                     0.98  8-[+1]-67
Cre08.g365950.v5.5                     0.99  266-[-1]-52-[-1]-58-[-1]-58-[-1]-547-[-1]-296-[+1]-49
Cre09.g395900.v5.5                        1  189-[-1]-6-[+1]-143-[+1]-121
Cre04.g217750.v5.5                        1  513-[-1]-18-[+1]-139-[+1]-22-[+1]-242-[-1]-421
Cre12.g539650.v5.5                        1  419-[-1]-114-[-1]-3-[-1]-33-[-1]-58-[-1]-1-[-1]-76-[-1]-18-[-1]-17-[-1]-18-[-1]-20-[-1]-16-[-1]-3-[-1]-110-[+1]-115-[+1]-44
Cre16.g672450.v5.5                        1  54-[-1]-241
Cre02.g119600.v5.5                        1  23-[+1]-80
Cre43.g760647.v5.5                        1  122-[+1]-29-[+1]-17-[-1]-45-[+1]-65-[+1]-462-[-1]-34-[-1]-176
Cre06.g295826.v5.5                      1.1  110-[-1]-138-[-1]-257-[+1]-48
Cre06.g295700.v5.5                      1.1  48-[-1]-257-[+1]-138-[+1]-110
Cre11.g467772.v5.5                      1.1  130-[+1]-78
Cre03.g157400.v5.5                      1.1  216-[+1]-125
Cre03.g157426.v5.5                      1.1  125-[-1]-216
Cre12.g530450.v5.5                      1.1  51-[+1]-18-[+1]-292
Cre16.g693203.v5.5                      1.1  1432-[-1]-[-1]-10
Cre09.g400000.v5.5                      1.1  37-[+1]-210-[+1]-45-[+1]-84-[-1]-6-[-1]-2-[-1]-268
Cre12.g541250.v5.5                      1.1  115-[-1]-403-[+1]-35-[+1]-13-[+1]-48
Cre12.g541300.v5.5                      1.1  48-[-1]-13-[-1]-35-[-1]-403-[+1]-115
Cre01.g046650.v5.5                      1.1  38-[+1]-91
Cre06.g307350.v5.5                      1.1  24-[+1]-113
Cre12.g484900.v5.5                      1.2  242-[-1]-229
Cre12.g484950.v5.5                      1.2  229-[+1]-242
Cre06.g290676.v5.5                      1.2  48-[+1]-6-[+1]-151-[-1]-19-[-1]-601-[-1]-16-[-1]-62-[-1]-394
Cre13.g567700.v5.5                      1.2  346-[-1]-444-[+1]-13-[-1]-201
Cre07.g318600.v5.5                      1.2  163-[+1]-289-[-1]-2-[-1]-109-[-1]-686-[+1]-106
Cre12.g553950.v5.5                      1.2  203-[-1]-315-[-1]-64-[-1]-118
Cre14.g626634.v5.5                      1.2  9-[+1]-18-[+1]-39
Cre13.g579350.v5.5                      1.2  44-[+1]-91
Cre16.g654600.v5.5                      1.2  20-[+1]-69
Cre07.g318426.v5.5                      1.2  12-[-1]-7
Cre16.g693819.v5.5                      1.3  4-[+1]-139-[-1]-403
Cre21.g752147.v5.5                      1.3  97-[+1]-19-[+1]-31-[+1]-664-[+1]-109-[-1]-435
Cre07.g333640.v5.5                      1.3  193-[-1]-61-[+1]-120-[-1]-456-[+1]-406-[-1]-119
Cre22.g754097.v5.5                      1.3  244-[-1]-456-[+1]-428-[-1]-153-[+1]-103
Cre09.g399775.v5.5                      1.3  11-[-1]-429-[-1]-78-[-1]-56-[-1]-178-[-1]-155-[-1]-198-[+1]-120-[-1]-43
Cre06.g278286.v5.5                      1.3  342-[-1]-42-[-1]-7-[-1]-194-[-1]-76-[+1]-120-[-1]-545
Cre27.g757347.v5.5                      1.3  141-[-1]-76-[+1]-120-[-1]-456-[+1]-406-[-1]-51-[-1]-76
Cre04.g217986.v5.5                      1.3  28-[+1]-160-[+1]-218-[+1]-120-[-1]-76-[+1]-194-[+1]-7-[+1]-42-[+1]-13-[+1]-381
Cre12.g539161.v5.5                      1.3  100-[-1]-456-[+1]-120-[-1]-45-[-1]-2-[+1]-194-[+1]-75-[+1]-13-[+1]-263
Cre12.g539208.v5.5                      1.3  722-[-1]-42-[-1]-7-[-1]-209-[-1]-61-[+1]-120-[-1]-71-[+1]-3-[-1]-33
Cre11.g478450.v5.5                      1.3  9-[-1]-128-[+1]-22-[+1]-109
Cre06.g264850.v5.5                      1.3  2-[-1]-37
Cre11.g467630.v5.5                      1.3  24-[-1]-36-[+1]-174
Cre11.g467631.v5.5                      1.3  174-[-1]-36-[+1]-24
Cre25.g756397.v5.5                      1.3  95-[-1]-76-[+1]-120-[-1]-456-[+1]-406-[-1]-49-[-1]-62-[+1]-33
Cre04.g217200.v5.5                      1.4  309-[+1]-59-[+1]-34-[+1]-443-[-1]-6-[-1]-362-[+1]-113
Cre06.g250650.v5.5                      1.4  422-[+1]-20-[-1]-387-[-1]-584
Cre17.g703932.v5.5                      1.4  66-[+1]-158-[+1]-439-[-1]-30-[-1]-108-[-1]-60-[+1]-22-[-1]-124-[+1]-2-[-1]-107-[+1]-94
Cre13.g602400.v5.5                      1.4  48-[-1]-14
Cre13.g602425.v5.5                      1.4  8-[+1]-54
Cre09.g389050.v5.5                      1.4  134-[-1]-22-[-1]-334-[+1]-121
Cre12.g538450.v5.5                      1.4  123-[+1]-118
Cre02.g087800.v5.5                      1.4  27-[+1]-23-[+1]-231-[+1]-90-[+1]-37-[+1]-55-[-1]-131-[+1]-298
Cre14.g615300.v5.5                      1.5  34-[-1]-7-[-1]-249-[-1]-322-[-1]-215-[-1]-123-[-1]-218-[+1]-129
Cre16.g661750.v5.5                      1.5  214-[-1]-185-[-1]-134-[-1]-53-[+1]-798
Cre17.g705316.v5.5                      1.5  136-[+1]-88-[-1]-206
Cre17.g741750.v5.5                      1.5  119-[-1]-236
Cre02.g088850.v5.5                      1.5  109-[-1]-101-[-1]-28
Cre09.g398438.v5.5                      1.5  47-[-1]-348
Cre09.g395500.v5.5                      1.5  325-[+1]-24-[+1]-18-[+1]-109
Cre03.g206145.v5.5                      1.5  92-[+1]-97
Cre02.g143300.v5.5                      1.5  16-[-1]-9
Cre01.g010201.v5.5                      1.5  69-[+1]-41-[+1]-1332
Cre09.g409150.v5.5                      1.5  243-[+1]-90
Cre02.g086800.v5.5                      1.5  965-[+1]-388-[-1]-19-[+1]-41
Cre12.g485250.v5.5                      1.5  83-[+1]-603-[+1]-60-[+1]-667
Cre12.g543800.v5.5                      1.5  508-[+1]-18-[+1]-775-[+1]-112
Cre17.g733000.v5.5                      1.6  369-[+1]-10-[+1]-108-[+1]-96
Cre17.g732951.v5.5                      1.6  96-[-1]-17-[-1]-62-[-1]-10-[-1]-369
Cre11.g468200.v5.5                      1.6  484-[-1]-411-[+1]-547
Cre17.g698100.v5.5                      1.6  507-[+1]-274-[+1]-84-[-1]-57-[-1]-92-[+1]-200-[+1]-112
Cre06.g278145.v5.5                      1.6  53-[+1]-7-[+1]-242
Cre11.g467658.v5.5                      1.6  8-[-1]-64-[+1]-87-[+1]-100-[+1]-75-[-1]-225
Cre08.g364351.v5.5                      1.6  5-[+1]-214
Cre03.g168450.v5.5                      1.6  172-[+1]-53
Cre04.g213800.v5.5                      1.6  24-[+1]-1
Cre12.g560150.v5.5                      1.6  29-[-1]-136-[+1]-5-[+1]-126-[+1]-135
Cre10.g436150.v5.5                      1.6  4-[-1]-51-[+1]-127
Cre07.g336250.v5.5                      1.6  763-[+1]-128-[-1]-226-[-1]-53-[-1]-80-[+1]-105
Cre01.g041850.v5.5                      1.7  1-[+1]-188
Cre02.g109300.v5.5                      1.7  [-1]-49-[-1]-22-[-1]-97-[-1]-43-[-1]-47-[-1]-81-[-1]-110-[-1]-57-[-1]-13-[-1]-24-[-1]-28-[-1]-28-[-1]-34-[-1]-19-[-1]-11
Cre17.g729700.v5.5                      1.7  246-[+1]-33-[+1]-53
Cre02.g074626.v5.5                      1.7  215-[-1]-13-[-1]-98-[-1]-1-[-1]-131
Cre08.g360700.v5.5                      1.7  215-[+1]-80-[-1]-1-[-1]-1-[-1]-1-[-1]-1-[-1]-1-[-1]-1-[-1]-1-[-1]-1-[-1]-1-[-1]-251-[+1]-306-[+1]-88-[+1]-52-[-1]-64
Cre14.g611051.v5.5                      1.7  399-[+1]-1-[-1]-451-[-1]-382-[+1]-2-[+1]-120
Cre13.g565083.v5.5                      1.7  47-[+1]-290-[+1]-244-[+1]-209-[+1]-594
Cre10.g437601.v5.5                      1.7  12-[+1]-51-[-1]-24-[+1]-20-[-1]-38-[+1]-61-[+1]-160-[-1]-15-[+1]-277-[-1]-128-[+1]-8-[+1]-387
Cre04.g224700.v5.5                      1.7  101-[-1]-349-[-1]-96
Cre04.g224750.v5.5                      1.7  96-[+1]-349-[+1]-101
Cre01.g015950.v5.5                      1.7  182-[-1]-9-[+1]-53-[-1]-44
Cre01.g015850.v5.5                      1.7  44-[+1]-53-[-1]-9-[+1]-182
Cre11.g467745.v5.5                      1.7  68-[+1]-140-[-1]-68
Cre11.g467744.v5.5                      1.7  68-[+1]-140-[-1]-68
Cre08.g382515.v5.5                      1.7  79-[-1]-50-[-1]-25-[-1]-521-[+1]-126-[+1]-202-[+1]-142-[+1]-67-[+1]-56
Cre19.g750447.v5.5                      1.7  1194-[+1]-133-[+1]-115
Cre01.g019450.v5.5                      1.7  415-[+1]-61-[-1]-[-1]-31-[-1]-308-[-1]-79-[-1]-42-[-1]-247-[-1]-11-[+1]-45
Cre12.g501351.v5.5                      1.7  23-[+1]-397-[-1]-22-[-1]-3-[-1]-206-[-1]-657-[-1]-18
Cre10.g434650.v5.5                      1.7  12-[-1]-105-[-1]-18
Cre17.g737084.v5.5                      1.8  43-[-1]-126
Cre13.g586150.v5.5                      1.8  129-[+1]-67-[+1]-6-[+1]-114
Cre03.g145487.v5.5                      1.8  60-[+1]-111
Cre03.g145507.v5.5                      1.8  111-[-1]-2-[-1]-29
Cre17.g722550.v5.5                      1.8  29-[+1]-37-[+1]-26
Cre17.g722526.v5.5                      1.8  26-[-1]-37-[-1]-29
Cre01.g030050.v5.5                      1.8  40-[+1]-107-[+1]-83
Cre01.g021500.v5.5                      1.8  70-[+1]-95
Cre05.g240251.v5.5                      1.8  11-[+1]-52-[+1]-14-[+1]-11-[-1]-274
Cre02.g143427.v5.5                      1.9  39-[-1]-42-[+1]-50-[-1]-51-[+1]-1-[+1]-83-[+1]-438-[+1]-501
Cre02.g102900.v5.5                      1.9  50-[+1]-101
Cre06.g296150.v5.5                      1.9  137-[-1]-70-[-1]-591-[-1]-18-[-1]-350-[+1]-189
Cre06.g296100.v5.5                      1.9  118-[+1]-18-[+1]-591-[+1]-70-[+1]-420-[-1]-138
Cre12.g557650.v5.5                      1.9  16-[+1]-65
Cre12.g557600.v5.5                      1.9  65-[-1]-16
Cre14.g610050.v5.5                      1.9  16-[+1]-3
Cre17.g707600.v5.5                      1.9  233-[-1]-103-[+1]-174-[-1]-216
Cre03.g211185.v5.5                        2  339-[-1]-303-[+1]-89
Cre03.g211073.v5.5                        2  89-[-1]-303-[+1]-339
Cre02.g144250.v5.5                        2  295-[-1]-66
Cre02.g144300.v5.5                        2  66-[+1]-295
Cre12.g503250.v5.5                        2  79-[+1]-72
Cre02.g080050.v5.5                        2  101-[+1]-59-[-1]-137-[+1]-496
Cre02.g080100.v5.5                        2  496-[-1]-137-[+1]-59-[-1]-101
Cre16.g670617.v5.5                      2.1  51-[+1]-116
Cre08.g358450.v5.5                      2.1  12-[-1]-31-[-1]-29-[-1]-45-[-1]-125
Cre16.g664450.v5.5                      2.1  255-[+1]-86
Cre16.g664500.v5.5                      2.1  86-[-1]-255
Cre16.g672721.v5.5                      2.1  538-[+1]-315-[-1]-114-[+1]-96
Cre16.g672609.v5.5                      2.1  96-[-1]-114-[+1]-5-[+1]-281-[-1]-538
Cre07.g342052.v5.5                      2.1  352-[-1]-146-[+1]-25-[+1]-60
Cre07.g342000.v5.5                      2.1  60-[-1]-25-[-1]-146-[+1]-352
Cre11.g467545.v5.5                      2.1  86-[+1]-17-[+1]-310-[+1]-51
Cre13.g563450.v5.5                      2.1  70-[+1]-108-[+1]-104
Cre13.g563400.v5.5                      2.1  99-[-1]-22-[-1]-62-[-1]-70
Cre09.g388353.v5.5                      2.1  129-[+1]-59-[+1]-238-[+1]-11-[+1]-1-[+1]-74-[-1]-169-[-1]-210
Cre14.g621100.v5.5                      2.2  583-[+1]-141-[+1]-39-[-1]-39
Cre09.g402450.v5.5                      2.2  117-[+1]-62
Cre21.g753247.v5.5                      2.2  11-[-1]-32-[-1]-24-[-1]-250-[-1]-235-[-1]-138-[-1]-234
Cre16.g691400.v5.5                      2.2  105-[-1]-109-[+1]-436-[+1]-176-[-1]-88-[+1]-2-[+1]-375-[+1]-6
Cre16.g691350.v5.5                      2.2  1-[-1]-88-[+1]-176-[-1]-436-[-1]-109-[+1]-545
Cre06.g278272.v5.5                      2.2  296-[+1]-102-[-1]-221-[-1]-188
Cre12.g486000.v5.5                      2.2  58-[+1]-105-[+1]-597
Cre08.g365900.v5.5                      2.2  45-[+1]-58-[+1]-58-[+1]-52-[+1]-354-[+1]-116-[-1]-88-[+1]-526
Cre17.g711650.v5.5                      2.2  16-[+1]-49
Cre07.g314866.v5.5                      2.2  18-[+1]-33-[+1]-259
Cre05.g243472.v5.5                      2.3  136-[-1]-186-[+1]-1120
Cre12.g551800.v5.5                      2.3  417-[+1]-50-[-1]-104-[-1]-36-[-1]-777
Cre12.g515500.v5.5                      2.3  114-[-1]-324-[-1]-602-[+1]-1-[+1]-1-[+1]-9-[+1]-59
Cre01.g051100.v5.5                      2.3  84-[-1]-318-[+1]-85
Cre01.g001685.v5.5                      2.3  117-[-1]-29-[-1]-10-[-1]-15
Cre17.g710879.v5.5                      2.3  62-[+1]-50-[+1]-44-[+1]-55-[+1]-24-[-1]-30
Cre17.g710871.v5.5                      2.3  30-[+1]-24-[-1]-55-[-1]-44-[-1]-50-[-1]-62
Cre07.g324932.v5.5                      2.3  12-[+1]-143-[-1]-424-[-1]-100-[-1]-399-[+1]-67-[+1]-181
Cre22.g753947.v5.5                      2.3  256-[+1]-348-[+1]-73-[+1]-81-[+1]-164-[+1]-73-[+1]-75-[+1]-131-[+1]-67
Cre05.g241630.v5.5                      2.3  57-[-1]-183-[+1]-257-[+1]-259-[-1]-153-[-1]-46-[+1]-278-[+1]-64
Cre16.g684200.v5.5                      2.4  46-[+1]-39-[-1]-32
Cre01.g010000.v5.5                      2.4  56-[+1]-92
Cre01.g009950.v5.5                      2.4  92-[-1]-17-[-1]-10
Cre11.g467537.v5.5                      2.4  298-[-1]-262-[-1]-203-[+1]-95-[+1]-388-[+1]-109
Cre09.g414700.v5.5                      2.4  475-[-1]-275-[-1]-32-[+1]-150-[+1]-17-[+1]-112-[-1]-91-[-1]-145
Cre03.g173950.v5.5                      2.4  96-[-1]-85
Cre03.g173900.v5.5                      2.4  85-[+1]-96
Cre06.g306501.v5.5                      2.4  32-[-1]-7
Cre01.g016514.v5.5                      2.5  100-[-1]-11
Cre01.g016528.v5.5                      2.5  11-[+1]-100
Cre14.g612633.v5.5                      2.5  265-[-1]-71-[-1]-192-[-1]-438-[+1]-418
Cre11.g480000.v5.5                      2.5  44-[+1]-91
Cre17.g746247.v5.5                      2.5  113-[-1]-227-[-1]-93
Cre11.g468374.v5.5                      2.5  224-[+1]-34-[+1]-271-[+1]-62-[+1]-18-[+1]-86-[+1]-23-[+1]-99
Cre11.g468377.v5.5                      2.5  99-[-1]-23-[-1]-86-[-1]-18-[-1]-62-[-1]-271-[-1]-34-[-1]-224
Cre01.g048350.v5.5                      2.5  14-[+1]-67
Cre01.g048400.v5.5                      2.5  67-[-1]-14
Cre03.g176350.v5.5                      2.5  90-[+1]-121
Cre03.g144787.v5.5                      2.6  81-[-1]-34
Cre12.g487500.v5.5                      2.6  34-[+1]-68
Cre06.g250450.v5.5                      2.6  293-[+1]-317-[+1]-24-[+1]-177-[-1]-30-[-1]-103
Cre06.g250400.v5.5                      2.6  103-[+1]-30-[+1]-177-[-1]-24-[-1]-317-[-1]-293
Cre01.g048650.v5.5                      2.6  117-[-1]-4
Cre01.g048600.v5.5                      2.6  4-[+1]-117
Cre10.g465500.v5.5                      2.6  17-[-1]-288-[-1]-136-[-1]-33-[-1]-67-[+1]-118-[-1]-41
Cre16.g677750.v5.5                      2.7  68-[+1]-143-[+1]-295
Cre12.g555803.v5.5                      2.7  509-[+1]-230-[+1]-125-[+1]-18-[+1]-68
Cre14.g620050.v5.5                      2.7  42-[-1]-41-[-1]-7-[-1]-99-[-1]-1-[+1]-2-[+1]-76-[-1]-305-[-1]-355-[-1]-311
Cre14.g620076.v5.5                      2.7  205-[+1]-305-[+1]-3-[+1]-44-[-1]-2-[-1]-1-[+1]-99-[+1]-7-[+1]-41-[+1]-49-[+1]-27-[+1]-7-[+1]-81-[-1]-114-[+1]-1-[+1]-27-[-1]-23
Cre13.g577800.v5.5                      2.7  73-[-1]-18-[+1]-504-[+1]-22-[+1]-44-[+1]-694
Cre13.g577850.v5.5                      2.7  174-[-1]-44-[-1]-22-[-1]-504-[-1]-18-[+1]-55-[-1]-48-[+1]-79-[-1]-25-[+1]-1-[+1]-25-[+1]-16-[+1]-141
Cre06.g254250.v5.5                      2.7  211-[+1]-133-[-1]-91-[+1]-112
Cre10.g465650.v5.5                      2.7  72-[+1]-39-[+1]-87
Cre05.g233550.v5.5                      2.7  886-[+1]-396-[+1]-160
Cre01.g006202.v5.5                      2.7  343-[-1]-173-[-1]-926
Cre07.g324000.v5.5                      2.8  48-[+1]-36
Cre07.g324050.v5.5                      2.8  36-[-1]-48
Cre16.g686173.v5.5                      2.8  117-[+1]-418-[-1]-694-[-1]-51-[-1]-104
Cre07.g343333.v5.5                      2.8  203-[-1]-23-[-1]-119-[+1]-198
Cre07.g343300.v5.5                      2.8  198-[-1]-119-[+1]-23-[+1]-203
Cre06.g299900.v5.5                      2.9  303-[+1]-17-[+1]-18-[+1]-822-[+1]-46-[-1]-149
Cre17.g699500.v5.5                      2.9  7-[+1]-318-[+1]-1051-[-1]-37
Cre10.g466100.v5.5                      2.9  37-[-1]-123-[-1]-152-[+1]-203-[+1]-34-[+1]-115-[+1]-1-[+1]-28-[+1]-17-[+1]-18-[+1]-482
Cre12.g537900.v5.5                      2.9  3-[+1]-312-[+1]-3-[+1]-234-[-1]-1-[-1]-20-[-1]-354-[-1]-370
Cre12.g537850.v5.5                      2.9  165-[+1]-38-[+1]-278-[-1]-312-[-1]-73-[+1]-29-[+1]-21-[+1]-381
Cre14.g608900.v5.5                      2.9  12-[+1]-77
Cre05.g238290.v5.5                      2.9  1-[+1]-88
Cre10.g463550.v5.5                      2.9  474-[+1]-588-[-1]-78
Cre08.g380151.v5.5                      2.9  90-[-1]-223-[+1]-103
Cre08.g380201.v5.5                      2.9  103-[-1]-223-[+1]-90
Cre04.g229026.v5.5                      2.9  10-[+1]-15
Cre02.g116350.v5.5                        3  23-[-1]-26
Cre06.g283050.v5.5                        3  25-[-1]-27-[-1]-18-[-1]-29-[-1]-163
Cre16.g678650.v5.5                        3  778-[+1]-17-[+1]-18-[+1]-268-[-1]-163-[-1]-111
Cre06.g294400.v5.5                        3  47-[-1]-70-[-1]-1-[-1]-72-[+1]-30-[+1]-509-[-1]-261-[+1]-177-[+1]-63-[-1]-9
Cre17.g743997.v5.5                        3  662-[-1]-18-[-1]-17-[-1]-13-[-1]-4-[-1]-641
Cre02.g117400.v5.5                        3  85-[+1]-15-[+1]-712-[-1]-365-[+1]-11-[+1]-23-[+1]-36-[+1]-50
Cre11.g467742.v5.5                        3  47-[+1]-104
Cre09.g391500.v5.5                        3  75-[+1]-64
Cre12.g508850.v5.5                        3  337-[-1]-88-[-1]-10-[-1]-53-[-1]-157-[-1]-260
Cre12.g508900.v5.5                        3  260-[+1]-157-[+1]-53-[+1]-10-[+1]-88-[+1]-337
Cre16.g661250.v5.5                        3  422-[+1]-74
Cre11.g467663.v5.5                        3  291-[-1]-121-[-1]-188-[-1]-306-[+1]-152
Cre06.g278107.v5.5                        3  63-[-1]-71-[-1]-28-[-1]-116-[-1]-520-[-1]-152-[-1]-122-[-1]-13-[-1]-148-[-1]-6
Cre01.g029500.v5.5                        3  133-[+1]-63-[+1]-259-[+1]-488-[-1]-50-[-1]-234-[+1]-99
Cre17.g740323.v5.5                      3.1  11-[+1]-8
Cre02.g095080.v5.5                      3.1  38-[+1]-162-[+1]-134-[-1]-78
Cre14.g612750.v5.5                      3.1  78-[-1]-262-[+1]-92
Cre14.g612700.v5.5                      3.1  92-[-1]-262-[+1]-78
Cre09.g392251.v5.5                      3.1  364-[-1]-36-[-1]-218
Cre12.g507150.v5.5                      3.2  371-[+1]-484-[-1]-42-[-1]-450
Cre11.g477950.v5.5                      3.2  137-[-1]-533-[+1]-92
Cre11.g477900.v5.5                      3.2  92-[-1]-533-[+1]-137
Cre17.g710351.v5.5                      3.2  100-[+1]-16-[+1]-187-[+1]-153
Cre16.g686958.v5.5                      3.2  885-[-1]-149-[+1]-408
Cre03.g182750.v5.5                      3.2  64-[-1]-53-[-1]-378-[+1]-221-[-1]-459-[-1]-180
Cre03.g182700.v5.5                      3.2  270-[+1]-221-[-1]-378-[+1]-53-[+1]-4-[+1]-429
Cre03.g164750.v5.5                      3.2  9-[-1]-39-[-1]-332-[-1]-181-[-1]-21
Cre06.g258051.v5.5                      3.2  174-[+1]-38-[+1]-671-[-1]-177-[+1]-70-[+1]-49
Cre03.g161050.v5.5                      3.2  407-[-1]-192-[-1]-46-[+1]-80-[+1]-322
Cre03.g161081.v5.5                      3.2  322-[-1]-80-[-1]-46-[+1]-192-[+1]-407
Cre01.g051482.v5.5                      3.3  [+1]-61-[+1]-30-[-1]-305-[-1]-196-[+1]-1-[+1]-132-[+1]-403
Cre07.g333850.v5.5                      3.3  86-[+1]-203-[-1]-41-[-1]-37-[-1]-15-[-1]-31-[-1]-3-[-1]-292-[+1]-77-[-1]-405-[-1]-20
Cre06.g249050.v5.5                      3.3  253-[-1]-375-[+1]-129-[+1]-22-[+1]-7-[+1]-1-[-1]-40-[+1]-82-[-1]-242-[+1]-88
Cre08.g362650.v5.5                      3.3  354-[+1]-87
Cre08.g362682.v5.5                      3.3  87-[-1]-354
Cre14.g617750.v5.5                      3.3  42-[+1]-107
Cre48.g761147.v5.5                      3.3  [+1]-32-[+1]-[+1]-62-[-1]-13
Cre03.g165750.v5.5                      3.3  252-[+1]-1-[-1]-49
Cre03.g165801.v5.5                      3.3  79-[-1]-252
Cre13.g576250.v5.5                      3.3  9-[+1]-26
Cre02.g143392.v5.5                      3.4  196-[-1]-45
Cre02.g143400.v5.5                      3.4  45-[+1]-196
Cre05.g246752.v5.5                      3.4  55-[-1]-41-[-1]-156
Cre05.g246750.v5.5                      3.4  156-[+1]-41-[+1]-55
Cre09.g392840.v5.5                      3.4  120-[-1]-275-[-1]-484-[+1]-534
Cre09.g397845.v5.5                      3.4  1432-[-1]-[-1]-10
Cre17.g726950.v5.5                      3.4  123-[-1]-58
Cre17.g726900.v5.5                      3.4  58-[+1]-123
Cre16.g660390.v5.5                      3.4  57-[-1]-15-[-1]-22-[-1]-407-[+1]-48
Cre07.g313600.v5.5                      3.4  92-[+1]-62
Cre01.g016250.v5.5                      3.4  3-[+1]-61-[-1]-528
Cre01.g016300.v5.5                      3.4  528-[+1]-61-[-1]-3
Cre02.g079050.v5.5                      3.4  310-[-1]-28-[-1]-2-[-1]-260
Cre02.g079005.v5.5                      3.4  260-[+1]-2-[+1]-28-[+1]-310
Cre02.g143650.v5.5                      3.4  28-[+1]-678-[+1]-93-[+1]-86
Cre03.g203600.v5.5                      3.4  91-[-1]-12-[-1]-300-[-1]-47
Cre03.g203550.v5.5                      3.4  47-[+1]-300-[+1]-12-[+1]-91
Cre09.g392729.v5.5                      3.5  21-[+1]-110-[+1]-121
Cre09.g392692.v5.5                      3.5  121-[-1]-16-[-1]-65-[-1]-21
Cre11.g474700.v5.5                      3.5  77-[+1]-105-[-1]-277-[+1]-40-[-1]-155-[-1]-361-[+1]-311
Cre02.g079003.v5.5                      3.5  334-[-1]-28-[-1]-2-[-1]-249
Cre02.g079000.v5.5                      3.5  249-[+1]-2-[+1]-28-[+1]-334
Cre12.g554200.v5.5                      3.5  133-[-1]-78
Cre12.g554250.v5.5                      3.5  78-[+1]-133
Cre04.g211900.v5.5                      3.5  7-[+1]-[+1]-55
Cre04.g211850.v5.5                      3.5  55-[-1]-[-1]-7
Cre03.g171700.v5.5                      3.5  9-[+1]-124-[+1]-36
Cre08.g381050.v5.5                      3.5  101-[-1]-120-[+1]-284-[+1]-191
Cre05.g237350.v5.5                      3.6  401-[+1]-157-[+1]-194
Cre05.g237400.v5.5                      3.6  194-[-1]-157-[-1]-401
Cre17.g703101.v5.5                      3.6  29-[-1]-47-[-1]-77-[-1]-22-[-1]-790-[-1]-34-[-1]-139-[-1]-8-[-1]-122
Cre03.g150750.v5.5                      3.6  1153-[-1]-16-[-1]-25-[-1]-16-[-1]-1-[-1]-25-[-1]-7-[-1]-6-[-1]-19
Cre03.g196900.v5.5                      3.6  388-[-1]-100-[-1]-101-[-1]-202
Cre17.g742300.v5.5                      3.6  205-[-1]-1
Cre11.g467693.v5.5                      3.6  78-[+1]-110
Cre16.g692585.v5.5                      3.6  55-[+1]-67
Cre11.g482300.v5.5                      3.7  710-[-1]-359-[-1]-279-[+1]-65
Cre12.g528600.v5.5                      3.7  174-[+1]-25-[+1]-17
Cre10.g464550.v5.5                      3.7  105-[+1]-23-[+1]-33-[+1]-13-[-1]-31
Cre09.g404850.v5.5                      3.7  172-[-1]-48-[-1]-21-[-1]-39-[-1]-8-[-1]-22-[+1]-419-[+1]-116
Cre10.g453750.v5.5                      3.7  31-[+1]-74-[+1]-475
Cre01.g012300.v5.5                      3.8  185-[+1]-178-[+1]-109
Cre01.g012350.v5.5                      3.8  109-[-1]-178-[-1]-185
Cre11.g467793.v5.5                      3.8  15-[+1]-100
Cre09.g400849.v5.5                      3.8  9-[-1]-13-[-1]-18-[-1]-17-[-1]-19-[-1]-4-[-1]-422-[-1]-289-[+1]-63-[+1]-385
Cre17.g698550.v5.5                      3.8  184-[-1]-100-[+1]-171-[-1]-182-[-1]-285-[-1]-161
Cre01.g033350.v5.5                      3.8  45-[+1]-36
Cre01.g033400.v5.5                      3.8  36-[-1]-45
Cre09.g387502.v5.5                      3.8  50-[-1]-474-[+1]-46
Cre06.g278122.v5.5                      3.9  52-[+1]-13-[+1]-81
Cre16.g689087.v5.5                      3.9  181-[+1]-60-[+1]-80
Cre09.g402071.v5.5                      3.9  97-[-1]-1-[-1]-41
Cre12.g492350.v5.5                      3.9  219-[+1]-108
Cre01.g003450.v5.5                        4  96-[-1]-25
Cre01.g003376.v5.5                        4  25-[+1]-96
Cre01.g009765.v5.5                        4  123-[+1]-36-[+1]-124-[+1]-174
Cre09.g402812.v5.5                        4  287-[-1]-384-[-1]-36-[-1]-226
Cre09.g402849.v5.5                        4  226-[+1]-36-[+1]-17-[+1]-338-[+1]-287
Cre12.g546200.v5.5                        4  291-[-1]-336-[+1]-116
Cre12.g546150.v5.5                        4  116-[-1]-336-[+1]-291
Cre07.g354700.v5.5                        4  151-[+1]-4-[+1]-78
Cre05.g232003.v5.5                      4.1  465-[+1]-106
Cre05.g232002.v5.5                      4.1  106-[-1]-465
Cre07.g347700.v5.5                      4.1  262-[+1]-67-[-1]-16-[-1]-228-[+1]-231
Cre07.g347650.v5.5                      4.1  231-[-1]-228-[+1]-16-[+1]-67-[-1]-262
Cre16.g689733.v5.5                      4.1  252-[-1]-95-[-1]-49-[-1]-1-[-1]-53-[-1]-34-[-1]-22-[-1]-73-[-1]-91-[-1]-7-[-1]-40-[-1]-55-[-1]-61-[-1]-19-[-1]-42-[-1]-17-[-1]-13-[-1]-1-[-1]-53
Cre02.g075900.v5.5                      4.1  72-[+1]-104-[+1]-822-[+1]-415
Cre10.g434600.v5.5                      4.1  21-[+1]-25-[+1]-13-[+1]-45-[+1]-32-[+1]-61-[+1]-78-[+1]-47-[+1]-43-[+1]-1-[+1]-43-[+1]-46-[+1]-88-[+1]-129-[+1]-422
Cre10.g434550.v5.5                      4.1  116-[-1]-88-[-1]-46-[-1]-43-[-1]-1-[-1]-43-[-1]-11-[-1]-7-[-1]-78-[-1]-61-[-1]-32-[-1]-45-[-1]-13-[-1]-25-[-1]-4-[-1]-46-[-1]-4-[-1]-22-[-1]-10-[-1]-10-[-1]-4-[-1]-182
Cre17.g719792.v5.5                      4.1  419-[-1]-163-[-1]-15
Cre16.g686100.v5.5                      4.2  270-[-1]-9-[-1]-431-[+1]-256-[-1]-100-[-1]-277
Cre17.g733652.v5.5                      4.2  504-[-1]-34-[-1]-272-[-1]-[-1]-25-[-1]-138-[-1]-353
Cre01.g002400.v5.5                      4.2  1394-[-1]-34-[-1]-14
Cre17.g698299.v5.5                      4.2  405-[+1]-74-[-1]-367
Cre03.g176200.v5.5                      4.2  29-[-1]-10-[-1]-243
Cre03.g176250.v5.5                      4.2  243-[+1]-10-[+1]-29
Cre10.g454350.v5.5                      4.3  123-[-1]-87-[-1]-150-[+1]-601
Cre08.g362450.v5.5                      4.3  398-[+1]-65-[-1]-359
Cre04.g217953.v5.5                      4.3  144-[-1]-49-[+1]-9-[+1]-101
Cre04.g217954.v5.5                      4.3  101-[-1]-9-[-1]-49-[+1]-144
Cre08.g358539.v5.5                      4.3  56-[-1]-82-[-1]-6-[-1]-4-[-1]-619-[-1]-232-[+1]-327
Cre08.g358540.v5.5                      4.3  298-[-1]-232-[+1]-652-[+1]-6-[+1]-82-[+1]-85
Cre02.g088500.v5.5                      4.3  36-[-1]-61-[-1]-724-[-1]-111-[-1]-130-[-1]-162-[+1]-102
Cre12.g529800.v5.5                      4.3  62-[+1]-59
Cre12.g529850.v5.5                      4.3  59-[-1]-62
Cre17.g699250.v5.5                      4.4  644-[-1]-217
Cre01.g023773.v5.5                      4.4  95-[-1]-26-[+1]-5-[+1]-45-[-1]-33
Cre01.g023750.v5.5                      4.4  33-[+1]-45-[-1]-5-[-1]-26-[+1]-95
Cre17.g710150.v5.5                      4.4  127-[+1]-122-[+1]-70
Cre13.g590950.v5.5                      4.5  60-[-1]-11
Cre13.g591000.v5.5                      4.5  11-[+1]-60
Cre07.g318050.v5.5                      4.5  1375-[+1]-96
Cre12.g539850.v5.5                      4.5  342-[-1]-18-[-1]-23-[-1]-1-[-1]-329-[-1]-247-[+1]-245-[+1]-92
Cre09.g397771.v5.5                      4.5  97-[-1]-202-[+1]-93
Cre09.g397734.v5.5                      4.5  93-[-1]-202-[+1]-97
Cre02.g107350.v5.5                      4.5  78-[+1]-183-[-1]-41
Cre02.g107300.v5.5                      4.5  41-[+1]-183-[-1]-78
Cre17.g731350.v5.5                      4.5  20-[+1]-82
Cre11.g467530.v5.5                      4.5  297-[+1]-63
Cre08.g373367.v5.5                      4.6  162-[-1]-178-[-1]-144-[-1]-183-[-1]-168-[-1]-520
Cre06.g254240.v5.5                      4.6  846-[+1]-355-[+1]-103-[+1]-109
Cre17.g703950.v5.5                      4.6  141-[-1]-158-[-1]-158-[-1]-158-[-1]-121-[-1]-60-[+1]-174-[+1]-2-[-1]-39-[+1]-54-[+1]-145
Cre05.g232304.v5.5                      4.6  37-[+1]-461-[+1]-142-[+1]-113-[+1]-398-[-1]-204
Cre17.g721750.v5.5                      4.6  56-[+1]-30-[+1]-102
Cre17.g711350.v5.5                      4.6  488-[+1]-74-[-1]-367
Cre17.g711600.v5.5                      4.6  46-[-1]-59
Cre02.g104900.v5.5                      4.6  22-[-1]-39-[-1]-252
Cre06.g289700.v5.5                      4.7  652-[-1]-45-[+1]-95-[-1]-621
Cre12.g501717.v5.5                      4.8  64-[-1]-67
Cre12.g496100.v5.5                      4.8  67-[+1]-64
Cre07.g343600.v5.5                      4.8  381-[+1]-336-[-1]-182-[+1]-208-[-1]-36-[-1]-146-[+1]-37
Cre05.g237930.v5.5                      4.8  242-[+1]-779-[-1]-66-[+1]-247-[-1]-50
Cre05.g233650.v5.5                      4.8  119-[-1]-7-[-1]-141-[+1]-36-[+1]-414-[-1]-522-[+1]-87
Cre01.g042502.v5.5                      4.8  328-[-1]-18-[-1]-50-[-1]-135-[-1]-2-[+1]-419-[-1]-36-[-1]-146-[+1]-19-[+1]-86
Cre12.g561601.v5.5                      4.8  1155-[+1]-33-[+1]-123-[+1]-102
Cre15.g639552.v5.5                      4.8  48-[+1]-199-[+1]-5-[+1]-16-[+1]-58
Cre09.g391615.v5.5                      4.8  49-[+1]-111
Cre12.g494052.v5.5                      4.8  112-[+1]-55-[+1]-79-[+1]-130-[+1]-56-[+1]-116-[-1]-42
Cre07.g317400.v5.5                      4.9  8-[-1]-27
Cre17.g729650.v5.5                      4.9  46-[+1]-119
Cre12.g517950.v5.5                      4.9  128-[-1]-37
Cre08.g367050.v5.5                      4.9  246-[+1]-102-[-1]-78
Cre02.g146450.v5.5                        5  30-[+1]-132-[+1]-447-[-1]-78-[+1]-115-[+1]-310-[-1]-103-[-1]-82
Cre06.g281450.v5.5                        5  12-[+1]-13
Cre01.g023650.v5.5                        5  91-[-1]-2-[-1]-38-[+1]-33-[+1]-31-[+1]-68-[+1]-110-[-1]-159-[+1]-83
Cre07.g329100.v5.5                      5.1  12-[+1]-79
Cre07.g329150.v5.5                      5.1  79-[-1]-12
Cre15.g637100.v5.5                      5.1  224-[-1]-9-[-1]-93-[-1]-289-[+1]-123-[-1]-46-[-1]-75-[+1]-438
Cre12.g522450.v5.5                      5.1  219-[+1]-181-[+1]-87
Cre17.g696800.v5.5                      5.1  54-[+1]-124-[+1]-395
Cre03.g156750.v5.5                      5.1  70-[-1]-389-[+1]-97-[+1]-119-[+1]-128-[+1]-62
Cre03.g156700.v5.5                      5.1  62-[-1]-128-[-1]-119-[-1]-97-[-1]-383-[+1]-76
Cre03.g155976.v5.5                      5.1  171-[+1]-37-[+1]-26-[+1]-27-[+1]-13-[+1]-16-[+1]-44-[+1]-16-[+1]-25-[+1]-1-[+1]-31-[+1]-34-[+1]-9-[+1]-14-[+1]-9-[+1]-14-[+1]-[+1]-18-[+1]-93
Cre03.g155950.v5.5                      5.1  93-[-1]-47-[-1]-14-[-1]-9-[-1]-8-[-1]-15-[-1]-34-[-1]-31-[-1]-1-[-1]-25-[-1]-16-[-1]-44-[-1]-7-[-1]-22-[-1]-27-[-1]-26-[-1]-37-[-1]-171
Cre07.g343900.v5.5                      5.2  72-[-1]-331-[+1]-79-[-1]-41
Cre07.g343933.v5.5                      5.2  41-[+1]-79-[-1]-331-[+1]-72
Cre07.g317576.v5.5                      5.2  75-[+1]-23-[-1]-24-[+1]-59-[+1]-23-[-1]-546-[-1]-425
Cre03.g207901.v5.5                      5.2  218-[-1]-256-[-1]-82-[-1]-73-[-1]-226-[-1]-69-[-1]-80-[+1]-33-[-1]-231
Cre10.g419550.v5.5                      5.2  608-[-1]-588-[-1]-62-[-1]-59-[+1]-67
Cre08.g382545.v5.5                      5.3  9-[+1]-100
Cre09.g397475.v5.5                      5.3  123-[-1]-246
Cre16.g666334.v5.5                      5.3  81-[-1]-10-[-1]-121
Cre16.g666500.v5.5                      5.3  121-[+1]-10-[+1]-81
Cre16.g686002.v5.5                      5.4  83-[+1]-28-[-1]-81
Cre16.g686000.v5.5                      5.4  81-[+1]-28-[-1]-83
Cre09.g399900.v5.5                      5.4  1-[+1]-102-[+1]-119-[-1]-1-[-1]-86-[+1]-166
Cre09.g399950.v5.5                      5.4  166-[-1]-116-[+1]-119-[-1]-102-[-1]-1
Cre12.g556905.v5.5                      5.4  316-[+1]-2-[+1]-20-[+1]-65
Cre12.g556950.v5.5                      5.4  65-[-1]-20-[-1]-2-[-1]-316
Cre01.g052550.v5.5                      5.4  107-[+1]-784
Cre01.g052500.v5.5                      5.4  784-[-1]-107
Cre07.g355700.v5.5                      5.4  381-[+1]-129-[+1]-72
Cre07.g355650.v5.5                      5.4  72-[-1]-129-[-1]-1-[-1]-351
Cre11.g481450.v5.5                      5.5  184-[-1]-261-[-1]-30-[-1]-121-[+1]-367-[+1]-52
Cre11.g481400.v5.5                      5.5  52-[-1]-367-[-1]-121-[+1]-30-[+1]-261-[+1]-184
Cre16.g691204.v5.5                      5.5  62-[-1]-179
Cre16.g691202.v5.5                      5.5  179-[+1]-62
Cre12.g500350.v5.5                      5.5  127-[+1]-104
Cre12.g500300.v5.5                      5.5  104-[-1]-127
Cre17.g724873.v5.5                      5.5  22-[-1]-66-[+1]-346-[-1]-4-[-1]-44-[-1]-354-[+1]-50-[+1]-133-[+1]-39-[-1]-13-[-1]-50-[-1]-3-[-1]-28
Cre08.g370200.v5.5                      5.5  46-[+1]-133
Cre09.g397052.v5.5                      5.6  593-[-1]-42-[-1]-13-[-1]-15-[-1]-92
Cre16.g676600.v5.5                      5.6  80-[-1]-6-[-1]-161-[+1]-37-[-1]-640
Cre16.g676650.v5.5                      5.6  640-[+1]-37-[-1]-196-[+1]-80
Cre08.g382100.v5.5                      5.6  395-[+1]-35-[+1]-59-[+1]-54-[+1]-5-[-1]-22-[-1]-59-[-1]-16-[-1]-507
Cre12.g552100.v5.5                      5.6  134-[-1]-19-[+1]-84
Cre32.g758547.v5.5                      5.6  123-[+1]-594-[+1]-15-[+1]-188-[+1]-464
Cre02.g142907.v5.5                      5.6  603-[+1]-15-[+1]-188-[+1]-488-[+1]-20-[+1]-41
Cre13.g562700.v5.5                      5.6  12-[-1]-13
Cre07.g354550.v5.5                      5.6  12-[+1]-33-[-1]-46-[-1]-22-[-1]-1-[-1]-25
Cre01.g011901.v5.5                      5.7  143-[-1]-1
Cre14.g630400.v5.5                      5.7  53-[+1]-76
Cre13.g588201.v5.5                      5.7  833-[+1]-46-[+1]-338-[-1]-33
Cre13.g588150.v5.5                      5.7  33-[+1]-338-[-1]-46-[-1]-833
Cre06.g278091.v5.5                      5.7  43-[+1]-90
Cre07.g344950.v5.5                      5.8  355-[+1]-1-[+1]-102-[+1]-1-[+1]-99
Cre06.g289150.v5.5                      5.8  63-[+1]-106
Cre16.g667700.v5.5                      5.8  1362-[+1]-109
Cre05.g237950.v5.5                      5.8  105-[+1]-622-[+1]-532-[+1]-55-[-1]-70
Cre15.g636004.v5.5                      5.8  165-[-1]-15-[-1]-66-[-1]-28-[-1]-28-[-1]-9-[-1]-28-[-1]-47-[-1]-9-[-1]-9-[-1]-9-[-1]-9-[-1]-27-[-1]-9-[-1]-25-[-1]-43-[-1]-13-[-1]-36-[-1]-85-[-1]-110-[+1]-150
Cre17.g732350.v5.5                      5.8  500-[-1]-207-[+1]-64-[+1]-26-[+1]-315
Cre12.g527000.v5.5                      5.8  39-[+1]-1-[+1]-170
Cre09.g387134.v5.5                      5.8  27-[+1]-47
Cre03.g168400.v5.5                      5.9  44-[-1]-89
Cre32.g758597.v5.5                      5.9  30-[-1]-9
Cre08.g364000.v5.5                      5.9  111-[+1]-53-[+1]-97-[+1]-21-[+1]-7-[+1]-35-[+1]-167-[+1]-330-[+1]-118-[+1]-84-[+1]-15-[+1]-81-[+1]-33
Cre16.g689851.v5.5                      5.9  144-[+1]-5-[-1]-1-[+1]-12-[+1]-277-[+1]-174-[-1]-713
Cre03.g190400.v5.5                      5.9  271-[+1]-30-[+1]-12-[+1]-510-[+1]-38-[+1]-275-[-1]-190
Cre10.g452050.v5.5                      5.9  242-[-1]-993-[-1]-76-[-1]-14-[+1]-59
Cre12.g531150.v5.5                      5.9  359-[-1]-85-[+1]-232-[-1]-737
Cre17.g728900.v5.5                      5.9  20-[-1]-86-[-1]-336
Cre12.g558353.v5.5                        6  41-[-1]-35-[-1]-40
Cre11.g481093.v5.5                        6  14-[+1]-51
Cre10.g449750.v5.5                        6  99-[+1]-22-[-1]-158-[+1]-72
Cre03.g144687.v5.5                        6  26-[+1]-49
Cre09.g386300.v5.5                      6.1  50-[-1]-19-[-1]-54-[+1]-194
Cre16.g682450.v5.5                      6.1  913-[-1]-164-[+1]-365
Cre16.g689001.v5.5                      6.1  196-[+1]-879-[-1]-124-[+1]-214
Cre06.g252550.v5.5                      6.1  525-[-1]-128-[+1]-653-[+1]-107
Cre17.g712300.v5.5                      6.1  35-[+1]-3-[+1]-6-[+1]-48-[+1]-6-[+1]-6-[+1]-21-[+1]-4-[+1]-6-[+1]-6-[+1]-6-[+1]-129-[+1]-6-[+1]-6-[+1]-14-[+1]-4-[+1]-6-[+1]-6-[+1]-6-[+1]-6-[+1]-6-[+1]-6-[+1]-6-[+1]-55-[+1]-140-[+1]-232
Cre03.g191776.v5.5                      6.1  67-[-1]-59-[-1]-35-[-1]-1042-[+1]-181
Cre04.g214769.v5.5                      6.1  102-[-1]-412-[+1]-167-[+1]-315-[-1]-31-[-1]-7-[-1]-292
Cre12.g489300.v5.5                      6.1  6-[-1]-55-[+1]-84-[-1]-430-[+1]-17-[+1]-270-[+1]-228-[+1]-207
Cre14.g617276.v5.5                      6.1  5-[-1]-12
Cre16.g661638.v5.5                      6.1  13-[-1]-6
Cre16.g655800.v5.5                      6.1  283-[+1]-68
Cre16.g655850.v5.5                      6.1  68-[-1]-283
Cre11.g469224.v5.5                      6.1  276-[+1]-1-[+1]-54-[+1]-297
Cre10.g461300.v5.5                      6.1  18-[+1]-95
Cre04.g217927.v5.5                      6.2  130-[+1]-244
Cre10.g450200.v5.5                      6.2  67-[+1]-143
Cre01.g038300.v5.5                      6.2  504-[+1]-97
Cre01.g038350.v5.5                      6.2  97-[-1]-504
Cre10.g449020.v5.5                      6.3  247-[-1]-17-[+1]-1-[+1]-1-[+1]-21-[+1]-1-[+1]-98-[+1]-22-[+1]-74-[+1]-118-[+1]-8-[+1]-83
Cre02.g095115.v5.5                      6.4  82-[-1]-69
Cre02.g095116.v5.5                      6.4  69-[+1]-82
Cre12.g560300.v5.5                      6.4  30-[-1]-49
Cre17.g739457.v5.5                      6.4  24-[-1]-244-[-1]-609-[+1]-85-[+1]-80
Cre21.g752597.v5.5                      6.4  126-[-1]-259
Cre21.g752547.v5.5                      6.4  126-[-1]-259
Cre04.g223500.v5.5                      6.4  229-[-1]-489-[-1]-685
Cre01.g041100.v5.5                      6.4  33-[+1]-46-[+1]-194-[+1]-87-[-1]-303-[+1]-28-[+1]-12-[+1]-37-[+1]-410-[-1]-8-[-1]-52
Cre01.g044050.v5.5                      6.4  1063-[-1]-283-[+1]-96
Cre12.g483476.v5.5                      6.4  247-[+1]-184-[+1]-421-[+1]-114-[+1]-76-[+1]-49-[+1]-19-[+1]-51-[+1]-107
Cre16.g688250.v5.5                      6.4  150-[+1]-268
Cre13.g576433.v5.5                      6.5  441-[+1]-16-[+1]-65
Cre13.g576466.v5.5                      6.5  65-[-1]-16-[-1]-441
Cre12.g554051.v5.5                      6.6  312-[+1]-484-[-1]-74
Cre17.g725250.v5.5                      6.6  155-[-1]-7-[+1]-3-[+1]-3-[+1]-3-[+1]-3-[+1]-22-[+1]-261-[+1]-86-[-1]-1-[-1]-35-[-1]-17-[-1]-447-[+1]-80
Cre07.g331750.v5.5                      6.6  40-[+1]-106
Cre12.g548200.v5.5                      6.6  32-[+1]-665-[-1]-344-[+1]-[+1]-203
Cre12.g548201.v5.5                      6.6  203-[-1]-[-1]-344-[+1]-665-[-1]-32
Cre03.g171650.v5.5                      6.6  88-[+1]-69
Cre01.g053350.v5.5                      6.6  3-[-1]-52
Cre07.g345250.v5.5                      6.7  50-[+1]-85
Cre17.g697550.v5.5                      6.7  29-[-1]-243-[-1]-9-[-1]-38
Cre03.g160250.v5.5                      6.7  34-[-1]-31-[-1]-1052-[+1]-[+1]-11-[+1]-54-[+1]-25-[-1]-90
Cre12.g530400.v5.5                      6.7  135-[-1]-534-[-1]-672-[+1]-72
Cre09.g388060.v5.5                      6.8  395-[+1]-55
Cre04.g225100.v5.5                      6.8  76-[+1]-104-[+1]-260-[+1]-101
Cre02.g118950.v5.5                      6.9  142-[-1]-18-[-1]-449-[-1]-102-[-1]-11
Cre02.g096050.v5.5                      6.9  189-[-1]-151-[+1]-66
Cre13.g578350.v5.5                      6.9  115-[-1]-17-[-1]-131-[-1]-240
Cre13.g578201.v5.5                      6.9  240-[+1]-131-[+1]-17-[+1]-115
Cre07.g321400.v5.5                      6.9  18-[-1]-1-[-1]-292-[+1]-406-[-1]-112-[-1]-17-[-1]-9-[-1]-2-[-1]-23-[-1]-359
Cre05.g243650.v5.5                      6.9  35-[-1]-46-[+1]-78-[-1]-169-[+1]-10-[+1]-502-[-1]-486
Cre03.g200450.v5.5                        7  184-[+1]-14-[+1]-8-[+1]-121-[+1]-8-[+1]-60-[+1]-438
Cre13.g607100.v5.5                        7  166-[+1]-143-[-1]-577
Cre05.g241645.v5.5                        7  11-[+1]-8
Cre09.g390500.v5.5                      7.1  9-[-1]-18
Cre01.g035650.v5.5                      7.1  163-[-1]-108
Cre01.g035600.v5.5                      7.1  108-[+1]-163
Cre07.g325709.v5.5                      7.1  5-[-1]-61-[-1]-33-[+1]-50-[-1]-1001-[+1]-1-[+1]-175
Cre11.g467528.v5.5                      7.1  12-[-1]-91-[-1]-245-[-1]-193-[-1]-38-[-1]-39-[-1]-32-[-1]-647
Cre02.g142386.v5.5                      7.1  42-[+1]-192-[-1]-1208
Cre01.g041700.v5.5                      7.1  7-[-1]-116-[+1]-278-[+1]-133-[-1]-31-[-1]-[-1]-11-[-1]-90-[+1]-62-[+1]-511
Cre06.g289450.v5.5                      7.1  9-[-1]-270-[-1]-237-[+1]-375
Cre02.g089350.v5.5                      7.1  147-[+1]-94
Cre02.g089311.v5.5                      7.1  94-[-1]-147
Cre13.g603400.v5.5                      7.1  20-[+1]-51
Cre13.g603350.v5.5                      7.1  51-[-1]-20
Cre17.g709800.v5.5                      7.1  84-[-1]-293-[-1]-74-[-1]-296-[+1]-15-[-1]-153
Cre17.g709850.v5.5                      7.1  153-[+1]-15-[-1]-296-[+1]-74-[+1]-293-[+1]-84
Cre17.g745197.v5.5                      7.2  118-[+1]-157
Cre17.g705500.v5.5                      7.2  54-[+1]-17-[-1]-98-[+1]-119-[-1]-433-[+1]-67-[+1]-10-[+1]-381
Cre09.g386838.v5.5                      7.3  61-[-1]-33-[-1]-285-[+1]-153-[-1]-753-[-1]-70
Cre05.g235186.v5.5                      7.3  11-[-1]-14-[-1]-14-[-1]-7-[-1]-14-[-1]-14-[-1]-21-[-1]-14-[-1]-14-[-1]-14-[-1]-14-[-1]-14-[-1]-14-[-1]-14-[-1]-14-[-1]-14-[-1]-14-[-1]-14-[-1]-120-[-1]-505-[+1]-46
Cre02.g143900.v5.5                      7.3  86-[+1]-31-[+1]-61-[+1]-107-[-1]-315-[+1]-99-[+1]-241-[-1]-67-[-1]-49-[+1]-13-[+1]-141
Cre14.g624800.v5.5                      7.3  66-[+1]-72
Cre17.g714800.v5.5                      7.3  463-[-1]-180-[-1]-3-[-1]-356
Cre17.g714750.v5.5                      7.3  356-[+1]-3-[+1]-180-[+1]-463
Cre10.g465726.v5.5                      7.4  169-[-1]-350
Cre05.g237850.v5.5                      7.4  757-[-1]-16-[-1]-43-[-1]-52-[-1]-366
Cre05.g237890.v5.5                      7.4  366-[+1]-52-[+1]-43-[+1]-16-[+1]-757
Cre05.g237870.v5.5                      7.4  366-[+1]-52-[+1]-43-[+1]-16-[+1]-757
Cre01.g020050.v5.5                      7.4  151-[-1]-130-[-1]-36-[-1]-86
Cre10.g424700.v5.5                      7.5  29-[-1]-95-[-1]-108-[-1]-554-[+1]-178-[-1]-163-[+1]-199
Cre03.g168600.v5.5                      7.5  28-[+1]-166-[+1]-102
Cre16.g648650.v5.5                      7.6  57-[+1]-97
Cre05.g238400.v5.5                      7.6  201-[-1]-85-[+1]-40-[+1]-75
Cre05.g238322.v5.5                      7.7  121-[+1]-61-[-1]-353-[-1]-120-[+1]-253-[-1]-135-[-1]-283
Cre02.g141826.v5.5                      7.7  256-[+1]-126-[-1]-212-[+1]-819
Cre13.g565116.v5.5                      7.7  45-[-1]-81-[+1]-4-[+1]-29-[+1]-223-[-1]-2-[-1]-126-[+1]-36-[-1]-201-[-1]-8-[-1]-381-[-1]-45
Cre04.g229536.v5.5                      7.7  269-[-1]-106-[+1]-270-[+1]-256-[+1]-396-[+1]-58
Cre04.g217650.v5.5                      7.7  838-[-1]-484-[-1]-7-[-1]-3-[-1]-52
Cre09.g389282.v5.5                      7.7  117-[+1]-93
Cre12.g497000.v5.5                      7.7  [+1]-23-[-1]-49
Cre10.g420561.v5.5                      7.8  4-[+1]-55
Cre17.g708150.v5.5                      7.8  9-[+1]-62
Cre17.g708200.v5.5                      7.8  62-[-1]-9
Cre06.g251150.v5.5                      7.8  28-[+1]-89
Cre09.g391726.v5.5                      7.9  17-[-1]-10-[-1]-42-[-1]-13-[-1]-2-[-1]-35-[-1]-59-[-1]-174-[-1]-24-[-1]-235-[-1]-511-[-1]-59
Cre09.g386756.v5.5                      7.9  479-[-1]-155-[+1]-74-[-1]-705
Cre09.g386757.v5.5                      7.9  25-[+1]-74-[-1]-155-[+1]-1159
Cre03.g194616.v5.5                      7.9  137-[+1]-1334
Cre10.g455050.v5.5                      7.9  546-[+1]-54-[-1]-152-[+1]-661
Cre10.g421079.v5.5                      7.9  100-[-1]-101
Cre10.g421050.v5.5                      7.9  101-[+1]-100
Cre02.g113450.v5.5                      7.9  133-[+1]-571-[-1]-69
Cre16.g689647.v5.5                        8  358-[-1]-384-[+1]-[+1]-511
Cre16.g689535.v5.5                        8  511-[-1]-[-1]-384-[+1]-358
Cre01.g007251.v5.5                        8  337-[+1]-453-[+1]-104
Cre10.g437900.v5.5                        8  2-[-1]-6-[+1]-79-[-1]-60
Cre03.g144011.v5.5                      8.1  22-[-1]-23
Cre02.g115150.v5.5                      8.1  177-[+1]-280-[+1]-40-[+1]-37-[-1]-285
Cre02.g115100.v5.5                      8.1  285-[+1]-37-[-1]-40-[-1]-280-[-1]-177
Cre11.g467570.v5.5                      8.1  239-[+1]-163-[+1]-357-[-1]-215-[-1]-110-[+1]-54-[+1]-188
Cre06.g278150.v5.5                      8.1  244-[-1]-1227
Cre12.g542250.v5.5                      8.1  99-[-1]-159-[+1]-132-[-1]-23-[-1]-68-[-1]-38-[-1]-9-[-1]-125-[-1]-615
Cre09.g411633.v5.5                      8.1  5-[-1]-116-[+1]-248-[+1]-200-[+1]-101-[+1]-103
Cre14.g629880.v5.5                      8.1  61-[+1]-108
Cre06.g257167.v5.5                      8.2  226-[-1]-545
Cre06.g257183.v5.5                      8.2  545-[+1]-226
Cre09.g396401.v5.5                      8.2  16-[+1]-34
Cre01.g002650.v5.5                      8.2  49-[+1]-254-[+1]-337
Cre17.g734821.v5.5                      8.3  50-[-1]-51
Cre17.g734805.v5.5                      8.3  51-[+1]-50
Cre01.g013650.v5.5                      8.3  390-[-1]-123-[+1]-99
Cre01.g013600.v5.5                      8.3  99-[-1]-123-[+1]-390
Cre10.g432950.v5.5                      8.3  23-[-1]-22-[+1]-14-[+1]-152
Cre16.g648288.v5.5                      8.3  7-[-1]-312-[-1]-4-[-1]-217
Cre02.g089900.v5.5                      8.3  324-[-1]-112-[-1]-3-[+1]-122-[-1]-349-[+1]-4-[+1]-56
Cre10.g441326.v5.5                      8.4  63-[+1]-26-[-1]-13
Cre10.g441300.v5.5                      8.4  13-[+1]-26-[-1]-63
Cre07.g342800.v5.5                      8.4  7-[-1]-45-[-1]-60
Cre07.g342850.v5.5                      8.4  60-[+1]-45-[+1]-7
Cre03.g194200.v5.5                      8.4  215-[+1]-270
Cre14.g629000.v5.5                      8.5  294-[+1]-144-[+1]-82
Cre04.g214800.v5.5                      8.5  4-[-1]-77
Cre04.g214801.v5.5                      8.5  77-[+1]-4
Cre17.g711550.v5.5                      8.5  937-[+1]-41-[-1]-464
Cre17.g698266.v5.5                      8.5  594-[-1]-271-[-1]-28-[-1]-335-[+1]-156
Cre17.g720400.v5.5                      8.5  62-[-1]-352-[+1]-308-[+1]-210-[+1]-325-[+1]-8-[+1]-61
Cre17.g733800.v5.5                      8.5  117-[+1]-476-[+1]-80-[+1]-230-[+1]-375-[-1]-77
Cre09.g402589.v5.5                      8.5  45-[-1]-11-[+1]-259-[+1]-25-[+1]-20-[+1]-105
Cre09.g402552.v5.5                      8.5  105-[-1]-20-[-1]-25-[-1]-259-[-1]-11-[+1]-45
Cre08.g374300.v5.5                      8.6  30-[-1]-77-[+1]-11-[-1]-65-[+1]-107-[+1]-67
Cre06.g273500.v5.5                      8.7  39-[+1]-52
Cre06.g273550.v5.5                      8.7  52-[-1]-39
Cre05.g240050.v5.5                      8.7  24-[-1]-95
Cre09.g394000.v5.5                      8.7  15-[-1]-176-[+1]-69
Cre16.g654700.v5.5                      8.7  153-[+1]-461-[-1]-250-[-1]-321-[-1]-138-[-1]-32
Cre24.g755697.v5.5                      8.7  259-[-1]-842-[-1]-341
Cre24.g755647.v5.5                      8.7  261-[+1]-842-[+1]-339
Cre04.g220200.v5.5                      8.7  9-[-1]-88-[-1]-623-[+1]-25-[-1]-110-[-1]-411-[-1]-60
Cre16.g691900.v5.5                      8.8  1-[-1]-48
Cre08.g379800.v5.5                      8.8  91-[-1]-486-[-1]-251-[-1]-186-[+1]-99-[+1]-102
Cre08.g379750.v5.5                      8.8  102-[-1]-99-[-1]-186-[+1]-251-[+1]-486-[+1]-91
Cre17.g721450.v5.5                      8.9  72-[+1]-93
Cre12.g538350.v5.5                      8.9  83-[-1]-82
Cre17.g734564.v5.5                        9  580-[+1]-52-[+1]-176-[+1]-410-[+1]-30-[+1]-107
Cre05.g233600.v5.5                        9  167-[-1]-125-[-1]-42-[+1]-10-[+1]-206-[-1]-589-[+1]-187
Cre15.g640900.v5.5                        9  44-[-1]-117-[+1]-21-[-1]-71-[+1]-800-[+1]-302
Cre25.g756497.v5.5                        9  118-[+1]-167-[+1]-160-[+1]-148-[+1]-182-[+1]-142-[+1]-165-[+1]-142-[+1]-44
Cre02.g142601.v5.5                        9  221-[-1]-319-[-1]-73-[-1]-741-[-1]-30
Cre13.g585000.v5.5                        9  917-[-1]-43-[-1]-84-[-1]-17-[+1]-323
Cre01.g003550.v5.5                        9  323-[-1]-15-[-1]-37-[-1]-265-[+1]-49-[-1]-149-[+1]-425-[-1]-34
Cre01.g016400.v5.5                        9  341-[-1]-43-[-1]-79-[-1]-21-[+1]-900
Cre01.g003600.v5.5                        9  5-[+1]-404-[-1]-149-[+1]-49-[-1]-265-[+1]-37-[+1]-15-[+1]-373
Cre10.g453782.v5.5                        9  462-[-1]-85-[-1]-17-[+1]-381-[+1]-439
Cre03.g179901.v5.5                        9  67-[+1]-74
Cre03.g179880.v5.5                        9  74-[-1]-67
Cre02.g118550.v5.5                        9  137-[-1]-224-[+1]-[+1]-110
Cre11.g482626.v5.5                      9.1  160-[-1]-242-[-1]-7-[-1]-177-[-1]-370
Cre08.g358526.v5.5                      9.1  23-[-1]-1078
Cre06.g266276.v5.5                      9.1  34-[-1]-37
Cre06.g266250.v5.5                      9.1  37-[+1]-34
Cre03.g169400.v5.5                      9.1  96-[-1]-6
Cre12.g493900.v5.5                      9.2  225-[-1]-194-[-1]-16-[-1]-5-[-1]-67-[-1]-39-[+1]-144-[+1]-3-[+1]-142-[+1]-39-[+1]-336
Cre08.g382300.v5.5                      9.2  22-[+1]-33
Cre06.g301201.v5.5                      9.2  175-[+1]-116
Cre06.g301150.v5.5                      9.2  116-[-1]-175
Cre08.g374600.v5.5                      9.3  77-[+1]-199-[+1]-58-[+1]-69
Cre05.g234550.v5.5                      9.3  191-[+1]-79-[-1]-366-[-1]-83-[-1]-48-[-1]-355
Cre01.g003800.v5.5                      9.3  30-[-1]-19-[+1]-3-[-1]-199
Cre06.g269150.v5.5                      9.3  58-[+1]-275
Cre06.g271188.v5.5                      9.4  380-[-1]-159
Cre11.g483301.v5.5                      9.4  384-[-1]-6-[-1]-85
Cre01.g051700.v5.5                      9.4  87-[+1]-96-[-1]-1078-[-1]-46-[-1]-77
Cre12.g539000.v5.5                      9.5  84-[+1]-92
Cre04.g229494.v5.5                      9.5  56-[+1]-63-[-1]-41
Cre06.g292550.v5.5                      9.6  275-[+1]-120
Cre14.g631650.v5.5                      9.6  96-[+1]-192-[-1]-98
Cre12.g493150.v5.5                      9.6  34-[+1]-5-[+1]-192-[-1]-19-[-1]-167-[+1]-76
Cre04.g215702.v5.5                      9.7  558-[+1]-179-[+1]-104
Cre04.g215700.v5.5                      9.7  104-[-1]-179-[-1]-558
Cre01.g017701.v5.5                      9.7  969-[+1]-396-[+1]-77
Cre11.g481700.v5.5                      9.8  265-[-1]-56-[-1]-286-[+1]-567-[-1]-44
Cre07.g345050.v5.5                      9.9  57-[+1]-117-[-1]-23-[+1]-528
Cre02.g075850.v5.5                      9.9  54-[-1]-60-[+1]-70-[-1]-185
Cre07.g325726.v5.5                      9.9  133-[-1]-9-[-1]-246-[-1]-119-[+1]-14-[-1]-165-[-1]-[-1]-611
Cre14.g608970.v5.5                      9.9  143-[+1]-66-[+1]-98-[+1]-287-[+1]-9-[-1]-153-[-1]-119-[+1]-13-[-1]-167-[-1]-15-[-1]-140
Cre09.g405701.v5.5                      9.9  180-[+1]-14-[-1]-119-[+1]-327-[-1]-119-[+1]-14-[-1]-167-[-1]-15-[-1]-313
Cre09.g405650.v5.5                      9.9  184-[+1]-14-[-1]-119-[+1]-327-[-1]-119-[+1]-14-[-1]-167-[-1]-15-[-1]-309
Cre01.g050300.v5.5                      9.9  214-[-1]-9-[-1]-246-[-1]-119-[+1]-13-[-1]-167-[-1]-15-[-1]-514
Cre05.g244100.v5.5                       10  120-[-1]-102-[-1]-113-[+1]-58
Cre05.g244150.v5.5                       10  58-[-1]-113-[+1]-102-[+1]-120
Cre17.g728850.v5.5                       10  23-[-1]-48
Cre17.g728800.v5.5                       10  48-[+1]-23
Cre04.g231418.v5.5                       10  1-[-1]-29-[-1]-323-[+1]-216-[+1]-374-[+1]-13-[+1]-198

********************************************************************************


********************************************************************************
SECTION III: ANNOTATED SEQUENCES
********************************************************************************
	- The positions and p-values of the non-overlapping motif occurrences
	  are shown above the actual sequence for each of the high-scoring
	  sequences from Section I.
	- A motif occurrence is defined as a position in the sequence whose
	  match to the motif has POSITION p-value less than 0.0001 as 
	  defined in Section II.
	- For each sequence, the first line specifies the name of the sequence.
	- The second (and possibly more) lines give a description of the 
	  sequence.
	- Following the description line(s) is a line giving the length, 
	  combined p-value, and E-value of the sequence as defined in Section I.
	- The next line reproduces the motif diagram from Section II.
	- The entire sequence is printed on the following lines.
	- Motif occurrences are indicated directly above their positions in the
	  sequence on lines showing
	   o the motif number of the occurrence (a minus sign indicates that
	  the occurrence is on the reverse complement strand),
	   o the position p-value of the occurrence,
	   o the best possible match to the motif (or its reverse complement), and
	   o columns whose match to the motif has a positive score (indicated 
	     by a plus sign).
********************************************************************************


Cre01.g008550.v5.5
  PromoterCoords:1623276 - 1624775 Strand:+ GeneCoords:1624776 - 1632086 
  Trimmed if gene in upstream region
  LENGTH = 658  COMBINED P-VALUE = 5.67e-16  E-VALUE =    1e-11
  DIAGRAM: 394-[+1]-1-[+1]-1-[+1]-1-[+1]-1-[+1]-115

                        [+1]                          [+1]
                        4.5e-19                       4.5e-19
                        AGGGGCAGGGGCAGGGGCAGGGGCAGGGG AGGGGCAGGGGCAGGGGCAGGGGCAG
                        +++++++++++++++++++++++++++++ ++++++++++++++++++++++++++
376  GCTGAGAACCGATGAAGGCAGGGGCAGGGGCAGGGGCAGGGGCAGGGGCAGGGGCAGGGGCAGGGGCAGGGGCAG

         [+1]                          [+1]                          [+1]
         4.5e-19                       4.5e-19                       2.1e-15
     GGG AGGGGCAGGGGCAGGGGCAGGGGCAGGGG AGGGGCAGGGGCAGGGGCAGGGGCAGGGG AGGGGCAGGGG
     +++ +++++++++++++++++++++++++++++ +++++++++++++++++++++++++++++ +++++++++++
451  GGGCAGGGGCAGGGGCAGGGGCAGGGGCAGGGGCAGGGGCAGGGGCAGGGGCAGGGGCAGGGGCAGGGGCAGGGG

     
     
     CAGGGGCAGGGGCAGGGG
     +++ ++++++++++++++
526  CAGAGGCAGGGGCAGGGGCAGCGGCAGGGGCCGGGAAGCGACCGTCGACCGAGCGACAGCCACGCCTGGGCTGTC


Cre07.g342650.v5.5
  PromoterCoords:4146136 - 4147635 Strand:- GeneCoords:4141260 - 4146135 
  Trimmed if gene in upstream region
  LENGTH = 674  COMBINED P-VALUE = 5.81e-16  E-VALUE =    1e-11
  DIAGRAM: 309-[+1]-1-[+1]-1-[+1]-1-[+1]-1-[+1]-1-[+1]-1-[+1]-1-[+1]-1-[+1]-3-[+1]-64

              [+1]                          [+1]                          [+1]
              4.5e-19                       4.5e-19                       4.5e-1
              AGGGGCAGGGGCAGGGGCAGGGGCAGGGG AGGGGCAGGGGCAGGGGCAGGGGCAGGGG AGGGGC
              +++++++++++++++++++++++++++++ +++++++++++++++++++++++++++++ ++++++
301  CCACGGCGCAGGGGCAGGGGCAGGGGCAGGGGCAGGGGCAGGGGCAGGGGCAGGGGCAGGGGCAGGGGCAGGGGC

                             [+1]                          [+1]
     9                       4.5e-19                       4.5e-19
     AGGGGCAGGGGCAGGGGCAGGGG AGGGGCAGGGGCAGGGGCAGGGGCAGGGG AGGGGCAGGGGCAGGGGCAGG
     +++++++++++++++++++++++ +++++++++++++++++++++++++++++ +++++++++++++++++++++
376  AGGGGCAGGGGCAGGGGCAGGGGCAGGGGCAGGGGCAGGGGCAGGGGCAGGGGCAGGGGCAGGGGCAGGGGCAGG

              [+1]                          [+1]                          [+1]
              4.5e-19                       4.5e-19                       4.5e-1
     GGCAGGGG AGGGGCAGGGGCAGGGGCAGGGGCAGGGG AGGGGCAGGGGCAGGGGCAGGGGCAGGGG AGGGGC
     ++++++++ +++++++++++++++++++++++++++++ +++++++++++++++++++++++++++++ ++++++
451  GGCAGGGGCAGGGGCAGGGGCAGGGGCAGGGGCAGGGGCAGGGGCAGGGGCAGGGGCAGGGGCAGGGGCAGGGGC

                             [+1]                            [+1]
     9                       1.2e-14                         1.9e-09
     AGGGGCAGGGGCAGGGGCAGGGG AGGGGCAGGGGCAGGGGCAGGGGCAGGGG   AGGGGCAGGGGCAGGGGCA
     +++++++++++++++++++++++ +++++++++ +++++ +++++++++++++    ++++++++++++++++++
526  AGGGGCAGGGGCAGGGGCAGGGGCAGGGGCAGGTGCAGGTGCAGGGGCAGGGGCAGTGGGGCAGGGGCAGGGGCA

     
     
     GGGGCAGGGG
     +++++   +
601  GGGGCCACGATGCGCGGTGCGATCCTTAGCCTTGACGGTGCTCGTTGATGTGACAGTTGCATGGTGTAATTATT


Cre17.g740261.v5.5
  PromoterCoords:5946718 - 5948217 Strand:- GeneCoords:5933648 - 5946717 
  Trimmed if gene in upstream region
  LENGTH = 730  COMBINED P-VALUE = 6.31e-16  E-VALUE =  1.1e-11
  DIAGRAM: 93-[+1]-138-[-1]-1-[-1]-1-[-1]-1-[-1]-1-[-1]-1-[-1]-33-[-1]-131-[-1]-69

                       [+1]
                       5.5e-05
                       AGGGGCAGGGGCAGGGGCAGGGGCAGGGG
                        ++ ++++  ++  ++  ++  +  + ++
76   GCGGCCCCATGGCAGTTGTGGCGCAGACGCCCGGAGAGCTGGTGAGGGGTCCCGGCGTGCCACGTCGGGTGGGCA

                                        [-1]                          [-1]
                                        4.5e-19                       4.5e-19
                                        CCCCTGCCCCTGCCCCTGCCCCTGCCCCT CCCCTGCCCC
                                        +++++++++++++++++++++++++++++ ++++++++++
226  CTTTCGCGAATGATGGGGGAGGGTTCTTTGCCCTGCCCCTGCCCCTGCCCCTGCCCCTGCCCCTGCCCCTGCCCC

                         [-1]                          [-1]
                         4.5e-19                       4.5e-19
     TGCCCCTGCCCCTGCCCCT CCCCTGCCCCTGCCCCTGCCCCTGCCCCT CCCCTGCCCCTGCCCCTGCCCCTGC
     +++++++++++++++++++ +++++++++++++++++++++++++++++ +++++++++++++++++++++++++
301  TGCCCCTGCCCCTGCCCCTGCCCCTGCCCCTGCCCCTGCCCCTGCCCCTGCCCCTGCCCCTGCCCCTGCCCCTGC

          [-1]                          [-1]
          4.5e-19                       4.5e-19
     CCCT CCCCTGCCCCTGCCCCTGCCCCTGCCCCT CCCCTGCCCCTGCCCCTGCCCCTGCCCCT
     ++++ +++++++++++++++++++++++++++++ +++++++++++++++++++++++++++++
376  CCCTGCCCCTGCCCCTGCCCCTGCCCCTGCCCCTGCCCCTGCCCCTGCCCCTGCCCCTGCCCCTGCCCCTGCCCC

                           [-1]
                           3.2e-06
                           CCCCTGCCCCTGCCCCTGCCCCTGCCCCT
                           ++++   ++  +++++++ + +++  ++
451  CAGCGCCGTTGCCCGGCGATACCCCCACTCCGCGCCCCTGACACTGGTCCCTCGTCCTCCACATGCGCGTGCACA

                                     [-1]
                                     7.5e-05
                                     CCCCTGCCCCTGCCCCTGCCCCTGCCCCT
                                      + +  + ++  ++++ ++ ++ ++  +
601  GACCCCAGGCTGCGCCGCCCATTGGAACCTGGTCTCACCGCCGCCCCCCGCTCCCGCAGCCTGGTCAGCAGCCGC


Cre17.g740300.v5.5
  PromoterCoords:5945948 - 5947447 Strand:+ GeneCoords:5947448 - 5952939 
  Trimmed if gene in upstream region
  LENGTH = 730  COMBINED P-VALUE = 6.31e-16  E-VALUE =  1.1e-11
  DIAGRAM: 69-[+1]-131-[+1]-27-[+1]-1-[+1]-1-[+1]-1-[+1]-1-[+1]-1-[+1]-144-[-1]-93

                                                                          [+1]
                                                                          7.5e-0
                                                                          AGGGGC
                                                                           +  ++
1    TCCCTTCCGCAGGCCGATTCTGGGACAGACACAGCAGCACTTGCGCGCATGGTGTGCGGCTGCTGACCAGGCTGC

     
     5
     AGGGGCAGGGGCAGGGGCAGGGG
      ++ ++ ++++  ++ +  + +
76   GGGAGCGGGGGGCGGCGGTGAGACCAGGTTCCAATGGGCGGCGCAGCCTGGGGTCGCCTGGAGCAAGCTGGGGTC

         [+1]                                                    [+1]
         3.2e-06                                                 4.5e-19
         AGGGGCAGGGGCAGGGGCAGGGGCAGGGG                           AGGGGCAGGGGCAGG
          ++  +++ + +++++++  ++   ++++                           +++++++++++++++
226  ACGAGGGACCAGTGTCAGGGGCGCGGAGTGGGGGTATCGCCGGGCAACGGCGCTGGGGGCAGGGGCAGGGGCAGG

                    [+1]                          [+1]
                    4.5e-19                       4.5e-19
     GGCAGGGGCAGGGG AGGGGCAGGGGCAGGGGCAGGGGCAGGGG AGGGGCAGGGGCAGGGGCAGGGGCAGGGG
     ++++++++++++++ +++++++++++++++++++++++++++++ +++++++++++++++++++++++++++++
301  GGCAGGGGCAGGGGCAGGGGCAGGGGCAGGGGCAGGGGCAGGGGCAGGGGCAGGGGCAGGGGCAGGGGCAGGGGC

     [+1]                          [+1]                          [+1]
     4.5e-19                       4.5e-19                       4.5e-19
     AGGGGCAGGGGCAGGGGCAGGGGCAGGGG AGGGGCAGGGGCAGGGGCAGGGGCAGGGG AGGGGCAGGGGCAGG
     +++++++++++++++++++++++++++++ +++++++++++++++++++++++++++++ +++++++++++++++
376  AGGGGCAGGGGCAGGGGCAGGGGCAGGGGCAGGGGCAGGGGCAGGGGCAGGGGCAGGGGCAGGGGCAGGGGCAGG

     
     
     GGCAGGGGCAGGGG
     ++++++++++++++
451  GGCAGGGGCAGGGGCAGGGGCAGGGCAAAGAACCCTCCCCCATCATTCGCGAAAGCTGCCTGGAGCCATGGACTG

             [-1]
             5.5e-05
             CCCCTGCCCCTGCCCCTGCCCCTGCCCCT
             ++ +  +  ++  ++  ++  ++++ ++
601  CCGGGACCCCTCACCAGCTCTCCGGGCGTCTGCGCCACAACTGCCATGGGGCCGCGGTACAAGCCACGGTCCCCG


Cre06.g260650.v5.5
  PromoterCoords:1607300 - 1608799 Strand:- GeneCoords:1602664 - 1607299 
  Trimmed if gene in upstream region
  LENGTH = 873  COMBINED P-VALUE = 7.60e-16  E-VALUE =  1.3e-11
  DIAGRAM: 329-[-1]-43-[-1]-1-[-1]-1-[-1]-1-[-1]-177-[+1]-147

                                  [-1]
                                  2.2e-07
                                  CCCCTGCCCCTGCCCCTGCCCCTGCCCCT
                                  + +++++ +++++  + + + ++++  ++
301  GTCTTCGTCACTTCAAGCTCCCCCTGAGGCTCCTGCTCCTGCGGCCGTCGCTGCTTCTGCTGCCCCTGCCCCCGC

                               [-1]                          [-1]
                               4.5e-19                       4.5e-19
                               CCCCTGCCCCTGCCCCTGCCCCTGCCCCT CCCCTGCCCCTGCCCCTGC
                               +++++++++++++++++++++++++++++ +++++++++++++++++++
376  GCCCACGCGTCCCGCCTCCCTCCCTGCCCCTGCCCCTGCCCCTGCCCCTGCCCCTGCCCCTGCCCCTGCCCCTGC

                [-1]                          [-1]
                4.5e-19                       4.5e-19
     CCCTGCCCCT CCCCTGCCCCTGCCCCTGCCCCTGCCCCT CCCCTGCCCCTGCCCCTGCCCCTGCCCCT
     ++++++++++ +++++++++++++++++++++++++++++ +++++++++++++++++++++++++++++
451  CCCTGCCCCTGCCCCTGCCCCTGCCCCTGCCCCTGCCCCTGCCCCTGCCCCTGCCCCTGCCCCTGCCCCTCCAAT

                           [+1]
                           8.7e-05
                           AGGGGCAGGGGCAGGGGCAGGGGCAGGGG
                           ++  ++ + +++  +   + ++++  +
676  CTTGTTGGACATGCGTATAGCCAGCAGCTGTGGCTTGCCGATGGGCGCGTCGCCTTGCGCGTTGCCCACAATGAG


Cre08.g361984.v5.5
  PromoterCoords:980359 - 981858 Strand:- GeneCoords:975143 - 980358 Trimmed if 
  gene in upstream region
  LENGTH = 995  COMBINED P-VALUE = 8.70e-16  E-VALUE =  1.5e-11
  DIAGRAM: 39-[+1]-477-[-1]-1-[-1]-1-[-1]-361

                                            [+1]
                                            6.3e-05
                                            AGGGGCAGGGGCAGGGGCAGGGGCAGGGG
                                             +++ +++ + ++ ++   +  +  +  +
1    ACATCCCCTGGCCCTCAACTTGATTAATTGGATGTGCGATGGGACAGTGTCAAGGCAGGTTGGTGAAGTCCCGCA

                         [-1]                          [-1]
                         4.5e-19                       4.5e-19
                         CCCCTGCCCCTGCCCCTGCCCCTGCCCCT CCCCTGCCCCTGCCCCTGCCCCTGC
                         +++++++++++++++++++++++++++++ +++++++++++++++++++++++++
526  TGTCCCTGTCCCTGTCCCTGCCCCTGCCCCTGCCCCTGCCCCTGCCCCTGCCCCTGCCCCTGCCCCTGCCCCTGC

          [-1]
          5.8e-09
     CCCT CCCCTGCCCCTGCCCCTGCCCCTGCCCCT
     ++++ +++++++++++++++++++ ++  +  +
601  CCCTGCCCCTGCCCCTGCCCCTGCGCCACCGACCCCAAGTGGTCGAAAAGCATAGGCCGAAGGCGGCTCCGTCGC


Cre05.g234663.v5.5
  PromoterCoords:2254680 - 2256179 Strand:- GeneCoords:2247071 - 2254679 
  Trimmed if gene in upstream region
  LENGTH = 1044  COMBINED P-VALUE = 9.14e-16  E-VALUE =  1.6e-11
  DIAGRAM: 274-[+1]-36-[+1]-1-[+1]-1-[+1]-1-[+1]-1-[+1]-1-[+1]-1-[+1]-1-[+1]-27-[+1]-1-[+1]-1-[+1]-1-[+1]-1-[+1]-14-[+1]-1-[+1]-2-[+1]-186

                                                      [+1]
                                                      5.4e-11
                                                      AGGGGCAGGGGCAGGGGCAGGGGCAG
                                                      ++++++++++ +++++ +++++++ +
226  GATGTGACGAGGAAACAATGGCTTTGACATGGGCAGGGGCAGGGGCAGCAGGGGCAGGGCCAGGGCCAGGGGCCG

                                            [+1]                          [+1]
                                            4.5e-19                       4.5e-1
     GGG                                    AGGGGCAGGGGCAGGGGCAGGGGCAGGGG AGGGGC
     + +                                    +++++++++++++++++++++++++++++ ++++++
301  GAGCCAGGGCCAGGGCCAGGGGCAGGGCAGGGGCAGGGCAGGGGCAGGGGCAGGGGCAGGGGCAGGGGCAGGGGC

                             [+1]                          [+1]
     9                       4.5e-19                       4.5e-19
     AGGGGCAGGGGCAGGGGCAGGGG AGGGGCAGGGGCAGGGGCAGGGGCAGGGG AGGGGCAGGGGCAGGGGCAGG
     +++++++++++++++++++++++ +++++++++++++++++++++++++++++ +++++++++++++++++++++
376  AGGGGCAGGGGCAGGGGCAGGGGCAGGGGCAGGGGCAGGGGCAGGGGCAGGGGCAGGGGCAGGGGCAGGGGCAGG

              [+1]                          [+1]                          [+1]
              4.5e-19                       4.5e-19                       4.5e-1
     GGCAGGGG AGGGGCAGGGGCAGGGGCAGGGGCAGGGG AGGGGCAGGGGCAGGGGCAGGGGCAGGGG AGGGGC
     ++++++++ +++++++++++++++++++++++++++++ +++++++++++++++++++++++++++++ ++++++
451  GGCAGGGGCAGGGGCAGGGGCAGGGGCAGGGGCAGGGGCAGGGGCAGGGGCAGGGGCAGGGGCAGGGGCAGGGGC

                             [+1]
     9                       4.5e-19
     AGGGGCAGGGGCAGGGGCAGGGG AGGGGCAGGGGCAGGGGCAGGGGCAGGGG
     +++++++++++++++++++++++ +++++++++++++++++++++++++++++
526  AGGGGCAGGGGCAGGGGCAGGGGCAGGGGCAGGGGCAGGGGCAGGGGCAGGGGCAGGGGCAGGGGCAGGGGCAGG

          [+1]                          [+1]                          [+1]
          4.5e-19                       4.5e-19                       4.5e-19
          AGGGGCAGGGGCAGGGGCAGGGGCAGGGG AGGGGCAGGGGCAGGGGCAGGGGCAGGGG AGGGGCAGGG
          +++++++++++++++++++++++++++++ +++++++++++++++++++++++++++++ ++++++++++
601  GGGGCAGGGGCAGGGGCAGGGGCAGGGGCAGGGGCAGGGGCAGGGGCAGGGGCAGGGGCAGGGGCAGGGGCAGGG

                         [+1]                          [+1]
                         4.5e-19                       4.2e-13
     GCAGGGGCAGGGGCAGGGG AGGGGCAGGGGCAGGGGCAGGGGCAGGGG AGGGGCAGGGGCAGGGGCAGGGGCA
     +++++++++++++++++++ +++++++++++++++++++++++++++++ ++++++++ +++++ ++++++++++
676  GCAGGGGCAGGGGCAGGGGCAGGGGCAGGGGCAGGGGCAGGGGCAGGGGCAGGGGCAGAGGCAGAGGCAGGGGCA

                       [+1]                          [+1]
                       4.5e-19                       1.4e-12
     GGGG              AGGGGCAGGGGCAGGGGCAGGGGCAGGGG AGGGGCAGGGGCAGGGGCAGGGGCAGG
     ++++              +++++++++++++++++++++++++++++ ++ +++++ ++++++++++++++++++
751  GGGGCAGGGCACGGGGGCAGGGGCAGGGGCAGGGGCAGGGGCAGGGGCAGAGGCAGAGGCAGGGGCAGGGGCAGG

         [+1]
         5.2e-10
     GG  AGGGGCAGGGGCAGGGGCAGGGGCAGGGG
     +    ++++++++++++++++++++++   +
826  GCACGGGGGCAGGGGCAGGGGCAGGGGAGTGACCCGAGGACCAGTGCGGCAGGGGTAAACCCCGCCGCTTGCTGG


Cre09.g406600.v5.5
  PromoterCoords:6300321 - 6301820 Strand:- GeneCoords:6293593 - 6300320 
  Trimmed if gene in upstream region
  LENGTH = 1500  COMBINED P-VALUE = 1.32e-15  E-VALUE =  2.3e-11
  DIAGRAM: 251-[-1]-1-[-1]-1-[-1]-1-[-1]-1-[-1]-1-[-1]-1-[-1]-1-[-1]-1-[-1]-1-[-1]-1-[-1]-1-[-1]-1-[-1]-1-[-1]-1-[-1]-454-[+1]-317

                               [-1]                          [-1]
                               4.5e-19                       4.5e-19
                               CCCCTGCCCCTGCCCCTGCCCCTGCCCCT CCCCTGCCCCTGCCCCTGC
                               +++++++++++++++++++++++++++++ +++++++++++++++++++
226  TTCTACATGGCACGGGCACTGCCTTGCCCCTGCCCCTGCCCCTGCCCCTGCCCCTGCCCCTGCCCCTGCCCCTGC

                [-1]                          [-1]                          [-1]
                4.5e-19                       4.5e-19                       4.5e
     CCCTGCCCCT CCCCTGCCCCTGCCCCTGCCCCTGCCCCT CCCCTGCCCCTGCCCCTGCCCCTGCCCCT CCCC
     ++++++++++ +++++++++++++++++++++++++++++ +++++++++++++++++++++++++++++ ++++
301  CCCTGCCCCTGCCCCTGCCCCTGCCCCTGCCCCTGCCCCTGCCCCTGCCCCTGCCCCTGCCCCTGCCCCTGCCCC

                               [-1]                          [-1]
     -19                       4.5e-19                       4.5e-19
     TGCCCCTGCCCCTGCCCCTGCCCCT CCCCTGCCCCTGCCCCTGCCCCTGCCCCT CCCCTGCCCCTGCCCCTGC
     +++++++++++++++++++++++++ +++++++++++++++++++++++++++++ +++++++++++++++++++
376  TGCCCCTGCCCCTGCCCCTGCCCCTGCCCCTGCCCCTGCCCCTGCCCCTGCCCCTGCCCCTGCCCCTGCCCCTGC

                [-1]                          [-1]                          [-1]
                4.5e-19                       4.5e-19                       4.5e
     CCCTGCCCCT CCCCTGCCCCTGCCCCTGCCCCTGCCCCT CCCCTGCCCCTGCCCCTGCCCCTGCCCCT CCCC
     ++++++++++ +++++++++++++++++++++++++++++ +++++++++++++++++++++++++++++ ++++
451  CCCTGCCCCTGCCCCTGCCCCTGCCCCTGCCCCTGCCCCTGCCCCTGCCCCTGCCCCTGCCCCTGCCCCTGCCCC

                               [-1]                          [-1]
     -19                       4.5e-19                       4.5e-19
     TGCCCCTGCCCCTGCCCCTGCCCCT CCCCTGCCCCTGCCCCTGCCCCTGCCCCT CCCCTGCCCCTGCCCCTGC
     +++++++++++++++++++++++++ +++++++++++++++++++++++++++++ +++++++++++++++++++
526  TGCCCCTGCCCCTGCCCCTGCCCCTGCCCCTGCCCCTGCCCCTGCCCCTGCCCCTGCCCCTGCCCCTGCCCCTGC

                [-1]                          [-1]                          [-1]
                4.5e-19                       4.5e-19                       2.2e
     CCCTGCCCCT CCCCTGCCCCTGCCCCTGCCCCTGCCCCT CCCCTGCCCCTGCCCCTGCCCCTGCCCCT CCCC
     ++++++++++ +++++++++++++++++++++++++++++ +++++++++++++++++++++++++++++ ++++
601  CCCTGCCCCTGCCCCTGCCCCTGCCCCTGCCCCTGCCCCTGCCCCTGCCCCTGCCCCTGCCCCTGCCCCTGCCCC

     
     -10
     TGCCCCTGCCCCTGCCCCTGCCCCT
     ++++++++++++++++++   +  +
676  TGCCCCTGCCCCTGCCCCACGCTATCCCTGGCTGCAGCCGGAACGCTCGCAGCCGCGCATCGGGCAGAAGCGGCC

                                  [+1]
                                  7.2e-05
                                  AGGGGCAGGGGCAGGGGCAGGGGCAGGGG
                                  ++  + +  +++    +  ++ ++ ++++
1126 ATGCTGACGCAGCTGTTGAGCTATTACCAAGAAGTACTGGCGCCTGTGGGAGCGGGGGTTTCCTTCAAAGCCCTG


Cre02.g074600.v5.5
  PromoterCoords:207440 - 208939 Strand:- GeneCoords:203274 - 207439 Trimmed if 
  gene in upstream region
  LENGTH = 1500  COMBINED P-VALUE = 1.32e-15  E-VALUE =  2.3e-11
  DIAGRAM: 151-[-1]-489-[+1]-1-[+1]-1-[+1]-1-[+1]-1-[+1]-1-[+1]-1-[+1]-1-[+1]-1-[+1]-1-[+1]-1-[+1]-1-[+1]-1-[+1]-1-[+1]-1-[+1]-1-[+1]-1-[+1]-1-[+1]-13-[+1]-13-[+1]-1-[+1]-1-[+1]-1-[+1]-1-[+1]-88

      [-1]
      9.4e-06
      CCCCTGCCCCTGCCCCTGCCCCTGCCCCT
      +  ++++  + + ++ ++++ ++  + +
151  GCAGCTGCTACAGACCGTGCCACTTGCGCCCACCATATCTGCCTCCATTGTCCGCCTGCCAGCTTCCTCTTGTAT

                                                                          [+1]
                                                                          4.5e-1
                                                                          AGGGGC
                                                                          ++++++
601  GACGCAACTCGAACGTTGGGGTCTGGGAATGCGCTGCACACTACGCCACTAGGGGGCAGGGGCAGGCGCAGGGGC

                             [+1]                          [+1]
     9                       4.5e-19                       4.5e-19
     AGGGGCAGGGGCAGGGGCAGGGG AGGGGCAGGGGCAGGGGCAGGGGCAGGGG AGGGGCAGGGGCAGGGGCAGG
     +++++++++++++++++++++++ +++++++++++++++++++++++++++++ +++++++++++++++++++++
676  AGGGGCAGGGGCAGGGGCAGGGGCAGGGGCAGGGGCAGGGGCAGGGGCAGGGGCAGGGGCAGGGGCAGGGGCAGG

              [+1]                          [+1]                          [+1]
              4.5e-19                       4.5e-19                       4.5e-1
     GGCAGGGG AGGGGCAGGGGCAGGGGCAGGGGCAGGGG AGGGGCAGGGGCAGGGGCAGGGGCAGGGG AGGGGC
     ++++++++ +++++++++++++++++++++++++++++ +++++++++++++++++++++++++++++ ++++++
751  GGCAGGGGCAGGGGCAGGGGCAGGGGCAGGGGCAGGGGCAGGGGCAGGGGCAGGGGCAGGGGCAGGGGCAGGGGC

                             [+1]                          [+1]
     9                       4.5e-19                       4.5e-19
     AGGGGCAGGGGCAGGGGCAGGGG AGGGGCAGGGGCAGGGGCAGGGGCAGGGG AGGGGCAGGGGCAGGGGCAGG
     +++++++++++++++++++++++ +++++++++++++++++++++++++++++ +++++++++++++++++++++
826  AGGGGCAGGGGCAGGGGCAGGGGCAGGGGCAGGGGCAGGGGCAGGGGCAGGGGCAGGGGCAGGGGCAGGGGCAGG

              [+1]                          [+1]                          [+1]
              4.5e-19                       4.5e-19                       4.5e-1
     GGCAGGGG AGGGGCAGGGGCAGGGGCAGGGGCAGGGG AGGGGCAGGGGCAGGGGCAGGGGCAGGGG AGGGGC
     ++++++++ +++++++++++++++++++++++++++++ +++++++++++++++++++++++++++++ ++++++
901  GGCAGGGGCAGGGGCAGGGGCAGGGGCAGGGGCAGGGGCAGGGGCAGGGGCAGGGGCAGGGGCAGGGGCAGGGGC

                             [+1]                          [+1]
     9                       4.5e-19                       4.5e-19
     AGGGGCAGGGGCAGGGGCAGGGG AGGGGCAGGGGCAGGGGCAGGGGCAGGGG AGGGGCAGGGGCAGGGGCAGG
     +++++++++++++++++++++++ +++++++++++++++++++++++++++++ +++++++++++++++++++++
976  AGGGGCAGGGGCAGGGGCAGGGGCAGGGGCAGGGGCAGGGGCAGGGGCAGGGGCAGGGGCAGGGGCAGGGGCAGG

              [+1]                          [+1]                          [+1]
              4.5e-19                       4.5e-19                       4.5e-1
     GGCAGGGG AGGGGCAGGGGCAGGGGCAGGGGCAGGGG AGGGGCAGGGGCAGGGGCAGGGGCAGGGG AGGGGC
     ++++++++ +++++++++++++++++++++++++++++ +++++++++++++++++++++++++++++ ++++++
1051 GGCAGGGGCAGGGGCAGGGGCAGGGGCAGGGGCAGGGGCAGGGGCAGGGGCAGGGGCAGGGGCAGGGGCAGGGGC

                             [+1]                          [+1]
     9                       4.5e-19                       4.5e-19
     AGGGGCAGGGGCAGGGGCAGGGG AGGGGCAGGGGCAGGGGCAGGGGCAGGGG AGGGGCAGGGGCAGGGGCAGG
     +++++++++++++++++++++++ +++++++++++++++++++++++++++++ +++++++++++++++++++++
1126 AGGGGCAGGGGCAGGGGCAGGGGCAGGGGCAGGGGCAGGGGCAGGGGCAGGGGCAGGGGCAGGGGCAGGGGCAGG

                          [+1]                                      [+1]
                          4.5e-19                                   4.5e-19
     GGCAGGGG             AGGGGCAGGGGCAGGGGCAGGGGCAGGGG             AGGGGCAGGGGC
     ++++++++             +++++++++++++++++++++++++++++             ++++++++++++
1201 GGCAGGGGCAGGGGCAGGGACAGGGGCAGGGGCAGGGGCAGGGGCAGGGGCAGGGGCAGGGACAGGGGCAGGGGC

                       [+1]                          [+1]
                       4.5e-19                       4.5e-19
     AGGGGCAGGGGCAGGGG AGGGGCAGGGGCAGGGGCAGGGGCAGGGG AGGGGCAGGGGCAGGGGCAGGGGCAGG
     +++++++++++++++++ +++++++++++++++++++++++++++++ +++++++++++++++++++++++++++
1276 AGGGGCAGGGGCAGGGGCAGGGGCAGGGGCAGGGGCAGGGGCAGGGGCAGGGGCAGGGGCAGGGGCAGGGGCAGG

        [+1]                          [+1]
        4.5e-19                       9.6e-18
     GG AGGGGCAGGGGCAGGGGCAGGGGCAGGGG AGGGGCAGGGGCAGGGGCAGGGGCAGGGG
     ++ +++++++++++++++++++++++++++++ ++++++++++++++++++++++++++++
1351 GGCAGGGGCAGGGGCAGGGGCAGGGGCAGGGGCAGGGGCAGGGGCAGGGGCAGGGGCAGGGACAGGGGCAGGGGC


Cre03.g162800.v5.5
  PromoterCoords:2887872 - 2889371 Strand:- GeneCoords:2885264 - 2887871 
  Trimmed if gene in upstream region
  LENGTH = 1500  COMBINED P-VALUE = 1.32e-15  E-VALUE =  2.3e-11
  DIAGRAM: 681-[+1]-1-[+1]-1-[+1]-1-[+1]-1-[+1]-1-[+1]-1-[+1]-1-[+1]-1-[+1]-1-[+1]-1-[+1]-1-[+1]-1-[+1]-1-[+1]-1-[+1]-1-[+1]-340

           [+1]                          [+1]                          [+1]
           4.5e-19                       4.5e-19                       4.5e-19
           AGGGGCAGGGGCAGGGGCAGGGGCAGGGG AGGGGCAGGGGCAGGGGCAGGGGCAGGGG AGGGGCAGG
           +++++++++++++++++++++++++++++ +++++++++++++++++++++++++++++ +++++++++
676  GCATTCAGGGGCAGGGGCAGGGGCAGGGGCAGGGGCAGGGGCAGGGGCAGGGGCAGGGGCAGGGGCAGGGGCAGG

                          [+1]                          [+1]
                          4.5e-19                       4.5e-19
     GGCAGGGGCAGGGGCAGGGG AGGGGCAGGGGCAGGGGCAGGGGCAGGGG AGGGGCAGGGGCAGGGGCAGGGGC
     ++++++++++++++++++++ +++++++++++++++++++++++++++++ ++++++++++++++++++++++++
751  GGCAGGGGCAGGGGCAGGGGCAGGGGCAGGGGCAGGGGCAGGGGCAGGGGCAGGGGCAGGGGCAGGGGCAGGGGC

           [+1]                          [+1]                          [+1]
           4.5e-19                       4.5e-19                       4.5e-19
     AGGGG AGGGGCAGGGGCAGGGGCAGGGGCAGGGG AGGGGCAGGGGCAGGGGCAGGGGCAGGGG AGGGGCAGG
     +++++ +++++++++++++++++++++++++++++ +++++++++++++++++++++++++++++ +++++++++
826  AGGGGCAGGGGCAGGGGCAGGGGCAGGGGCAGGGGCAGGGGCAGGGGCAGGGGCAGGGGCAGGGGCAGGGGCAGG

                          [+1]                          [+1]
                          4.5e-19                       4.5e-19
     GGCAGGGGCAGGGGCAGGGG AGGGGCAGGGGCAGGGGCAGGGGCAGGGG AGGGGCAGGGGCAGGGGCAGGGGC
     ++++++++++++++++++++ +++++++++++++++++++++++++++++ ++++++++++++++++++++++++
901  GGCAGGGGCAGGGGCAGGGGCAGGGGCAGGGGCAGGGGCAGGGGCAGGGGCAGGGGCAGGGGCAGGGGCAGGGGC

           [+1]                          [+1]                          [+1]
           4.5e-19                       4.5e-19                       4.5e-19
     AGGGG AGGGGCAGGGGCAGGGGCAGGGGCAGGGG AGGGGCAGGGGCAGGGGCAGGGGCAGGGG AGGGGCAGG
     +++++ +++++++++++++++++++++++++++++ +++++++++++++++++++++++++++++ +++++++++
976  AGGGGCAGGGGCAGGGGCAGGGGCAGGGGCAGGGGCAGGGGCAGGGGCAGGGGCAGGGGCAGGGGCAGGGGCAGG

                          [+1]                          [+1]
                          4.5e-19                       4.5e-19
     GGCAGGGGCAGGGGCAGGGG AGGGGCAGGGGCAGGGGCAGGGGCAGGGG AGGGGCAGGGGCAGGGGCAGGGGC
     ++++++++++++++++++++ +++++++++++++++++++++++++++++ ++++++++++++++++++++++++
1051 GGCAGGGGCAGGGGCAGGGGCAGGGGCAGGGGCAGGGGCAGGGGCAGGGGCAGGGGCAGGGGCAGGGGCAGGGGC

           [+1]
           2.0e-15
     AGGGG AGGGGCAGGGGCAGGGGCAGGGGCAGGGG
     +++++ ++++++++++++++++++++++++++ ++
1126 AGGGGCAGGGGCAGGGGCAGGGGCAGGGGCAGCGGGGACAGGGACTTTGCGTGGCGAGTTGAGGACGCGGACTTC


Cre01.g013500.v5.5
  PromoterCoords:2420467 - 2421966 Strand:+ GeneCoords:2421967 - 2426463 
  Trimmed if gene in upstream region
  LENGTH = 1500  COMBINED P-VALUE = 1.32e-15  E-VALUE =  2.3e-11
  DIAGRAM: 52-[-1]-328-[-1]-25-[-1]-97-[-1]-21-[-1]-1-[-1]-1-[-1]-1-[-1]-1-[-1]-1-[-1]-29-[-1]-1-[-1]-1-[-1]-436-[-1]-1-[-1]-69

                                                         [-1]
                                                         5.5e-05
                                                         CCCCTGCCCCTGCCCCTGCCCCT
                                                          + ++++++  ++ +  +  ++
1    TACGCTTGCCAGCAAAGACCGCGAACCAGACTGAACCAGACACCAGCCGGCTTCTCTGCCCGCGCGCTGGTGCCG

     
     
     GCCCCT
     +  + +
76   GTTCTTGAGCGGCTCTGTGCGCTCCTGTTCTACATGACCTTGTCCGCCCGCTCCGCGCCGCATGTGGGCACATCC

                                       [-1]
                                       1.5e-05
                                       CCCCTGCCCCTGCCCCTGCCCCTGCCCCT
                                       +++   ++ ++++++  ++++ +  ++ +
376  TAGGGATGACGGTGGCCGTTGCTTGTCTAATGACCCCTCCCCACTGCCCGGGCCCATAACCATACGGGCCACTGC

                  [-1]
                  1.3e-09
                  CCCCTGCCCCTGCCCCTGCCCCTGCCCCT
                  ++++++++++    +++++++++++  +
451  CCGGTGCCCGGTGCCCCTGCCCCACAGCCTGCCCCTGCTGCCAGCTGCGGCAACACATCTGAGGACTAAATCGAC

                                                                     [-1]
                                                                     4.5e-19
                                                                     CCCCTGCCCCT
                                                                     +++++++++++
526  AAGGGCCGAACATAAGAAGGCCAGAACCTAAGGTGCATTGAATGAAAGGATGCGCGCGCGTGTGCCCCTGCCCCT

                                            [-1]                          [-1]
                                            4.5e-19                       4.5e-1
     GCCCCTGCCCCTGCCCCT                     CCCCTGCCCCTGCCCCTGCCCCTGCCCCT CCCCTG
     ++++++++++++++++++                     +++++++++++++++++++++++++++++ ++++++
601  GCCCCTGCCCCTGCCCCTGTAATCCTGCCCCTGCCCCCGCCCCTGCCCCTGCCCCTGCCCCTGCCCCTGCCCCTG

                             [-1]                          [-1]
     9                       4.5e-19                       4.5e-19
     CCCCTGCCCCTGCCCCTGCCCCT CCCCTGCCCCTGCCCCTGCCCCTGCCCCT CCCCTGCCCCTGCCCCTGCCC
     +++++++++++++++++++++++ +++++++++++++++++++++++++++++ +++++++++++++++++++++
676  CCCCTGCCCCTGCCCCTGCCCCTGCCCCTGCCCCTGCCCCTGCCCCTGCCCCTGCCCCTGCCCCTGCCCCTGCCC

              [-1]                          [-1]
              4.5e-19                       4.5e-19
     CTGCCCCT CCCCTGCCCCTGCCCCTGCCCCTGCCCCT CCCCTGCCCCTGCCCCTGCCCCTGCCCCT
     ++++++++ +++++++++++++++++++++++++++++ +++++++++++++++++++++++++++++
751  CTGCCCCTGCCCCTGCCCCTGCCCCTGCCCCTGCCCCTGCCCCTGCCCCTGCCCCTGCCCCTGCCCCTGCCCCTG

                           [-1]                          [-1]
                           4.5e-19                       4.5e-19
                           CCCCTGCCCCTGCCCCTGCCCCTGCCCCT CCCCTGCCCCTGCCCCTGCCCCT
                           +++++++++++++++++++++++++++++ +++++++++++++++++++++++
826  CCCCTGCCCCTGGTAGGCCCTGCCCCTGCCCCTGCCCCTGCCCCTGCCCCTGCCCCTGCCCCTGCCCCTGCCCCT

            [-1]
            1.4e-17
     GCCCCT CCCCTGCCCCTGCCCCTGCCCCTGCCCCT
     ++++++ ++++++++++++++++++++++++++++
901  GCCCCTGCCCCTGCCCCTGCCCCTGCCCCTGCCCCCATGGTAGGAGATTGCTATATGCAGCCAGGAACGAGCAAG

                           [-1]                          [-1]
                           4.5e-19                       4.5e-19
                           CCCCTGCCCCTGCCCCTGCCCCTGCCCCT CCCCTGCCCCTGCCCCTGCCCCT
                           +++++++++++++++++++++++++++++ +++++++++++++++++++++++
1351 CTCTTGTAACCAATGCAATCTGCCCCTGCCCCTGCCCCTGCCCCTGCCCCTGCCCCTGCCCCTGCCCCTGCCCCT

     
     
     GCCCCT
     ++++++
1426 GCCCCTGCCCCTGCGGCCTCTGCGGCAACTCGGCGACTCGGCAATTCGGCAATGCCCGAAATGACACTTCCAGGA


Cre04.g223100.v5.5
  PromoterCoords:2666376 - 2667875 Strand:- GeneCoords:2662125 - 2666375 
  Trimmed if gene in upstream region
  LENGTH = 1500  COMBINED P-VALUE = 1.32e-15  E-VALUE =  2.3e-11
  DIAGRAM: 192-[-1]-65-[+1]-7-[+1]-1-[+1]-1-[+1]-25-[+1]-1-[+1]-1-[+1]-1-[+1]-1-[+1]-1-[+1]-1-[+1]-1-[+1]-1-[+1]-1-[+1]-1-[+1]-1-[+1]-705

                                               [-1]
                                               8.1e-05
                                               CCCCTGCCCCTGCCCCTGCCCCTGCCCCT
                                                +   +  + +  ++  +++++    ++
151  CAACGGCCGACTAAATGTATGTCCGGCATACACACGCATGTTACTGCGTACTTTACCGCGCCCCCTTTCCGCCCA

                                                                  [+1]
                                                                  4.5e-19
                                                                  AGGGGCAGGGGCAG
                                                                  ++++++++++++++
226  AAGCCACGAATGTTCTCCACCTTGCCAGCGCACTGCGCTACTCGTATTTGGCAGCAGGGGTAGGGGCAGGGGCAG

                           [+1]                          [+1]
                           7.0e-17                       4.5e-19
     GGGCAGGGGCAGGGG       AGGGGCAGGGGCAGGGGCAGGGGCAGGGG AGGGGCAGGGGCAGGGGCAGGGG
     +++++++++++++++       +++++++++++++ +++++++++++ +++ +++++++++++++++++++++++
301  GGGCAGGGGCAGGGGCAGGGGCAGGGGCAGGGGCACGGGCAGGGGCACGGGCAGGGGCAGGGGCAGGGGCAGGGG

            [+1]                                                  [+1]
            3.0e-18                                               4.5e-19
     CAGGGG AGGGGCAGGGGCAGGGGCAGGGGCAGGGG                         AGGGGCAGGGGCAG
     ++++++ +++++++++++++++++++++++++ +++                         ++++++++++++++
376  CAGGGGCAGGGGCAGGGGCAGGGGCAGGGGCACGGGCAGGGGCAGGGGCAGGGGCACGGGCAGGGGCAGGGGCAG

                     [+1]                          [+1]
                     4.5e-19                       4.5e-19
     GGGCAGGGGCAGGGG AGGGGCAGGGGCAGGGGCAGGGGCAGGGG AGGGGCAGGGGCAGGGGCAGGGGCAGGGG
     +++++++++++++++ +++++++++++++++++++++++++++++ +++++++++++++++++++++++++++++
451  GGGCAGGGGCAGGGGCAGGGGCAGGGGCAGGGGCAGGGGCAGGGGCAGGGGCAGGGGCAGGGGCAGGGGCAGGGG

      [+1]                          [+1]                          [+1]
      4.5e-19                       4.5e-19                       4.5e-19
      AGGGGCAGGGGCAGGGGCAGGGGCAGGGG AGGGGCAGGGGCAGGGGCAGGGGCAGGGG AGGGGCAGGGGCAG
      +++++++++++++++++++++++++++++ +++++++++++++++++++++++++++++ ++++++++++++++
526  CAGGGGCAGGGGCAGGGGCAGGGGCAGGGGCAGGGGCAGGGGCAGGGGCAGGGGCAGGGGCAGGGGCAGGGGCAG

                     [+1]                          [+1]
                     4.5e-19                       4.5e-19
     GGGCAGGGGCAGGGG AGGGGCAGGGGCAGGGGCAGGGGCAGGGG AGGGGCAGGGGCAGGGGCAGGGGCAGGGG
     +++++++++++++++ +++++++++++++++++++++++++++++ +++++++++++++++++++++++++++++
601  GGGCAGGGGCAGGGGCAGGGGCAGGGGCAGGGGCAGGGGCAGGGGCAGGGGCAGGGGCAGGGGCAGGGGCAGGGG

      [+1]                          [+1]                          [+1]
      4.5e-19                       4.5e-19                       4.5e-19
      AGGGGCAGGGGCAGGGGCAGGGGCAGGGG AGGGGCAGGGGCAGGGGCAGGGGCAGGGG AGGGGCAGGGGCAG
      +++++++++++++++++++++++++++++ +++++++++++++++++++++++++++++ ++++++++++++++
676  CAGGGGCAGGGGCAGGGGCAGGGGCAGGGGCAGGGGCAGGGGCAGGGGCAGGGGCAGGGGCAGGGGCAGGGGCAG

                     [+1]
                     4.5e-19
     GGGCAGGGGCAGGGG AGGGGCAGGGGCAGGGGCAGGGGCAGGGG
     +++++++++++++++ +++++++++++++++++++++++++++++
751  GGGCAGGGGCAGGGGCAGGGGCAGGGGCAGGGGCAGGGGCAGGGGCGCCCGTGTCGACTTTTGGGTCAGCCACTG


Cre07.g346950.v5.5
  PromoterCoords:5000946 - 5002445 Strand:- GeneCoords:4996500 - 5000945 
  Trimmed if gene in upstream region
  LENGTH = 1442  COMBINED P-VALUE = 3.65e-10  E-VALUE =  6.4e-06
  DIAGRAM: 113-[+1]-46-[+1]-7-[+1]-17-[-1]-23-[+1]-223-[+1]-87-[+1]-141-[-1]-553

                                           [+1]
                                           1.3e-13
                                           AGGGGCAGGGGCAGGGGCAGGGGCAGGGG
                                           +++++++++++  +++++++++++ ++++
76   GCCGACAGCAGGTGTGCTCGCATGATGCATGACTGGGCAGGGGCAGGGGTGGGGGCAGGGGCGGGGGCAGTGACA

                                           [+1]                                [
                                           9.1e-06                             4
                                           AGGGGCAGGGGCAGGGGCAGGGGCAGGGG       A
                                            +++   + +++ +  + + ++++++  +
151  GGGGCAGCCTTGTGAATGCAAAGCAGCTTCAGCTGCCGGGGGCGGGCGGCGGCAGGATGGGCAGCAGCAACAGAC

     +1]                                          [-1]
     .4e-05                                       1.9e-05
     GGGGCAGGGGCAGGGGCAGGGGCAGGGG                 CCCCTGCCCCTGCCCCTGCCCCTGCCCCT
     +  ++++ +++ + +++   +++ +  +                  + + ++  +++ + + ++++++++   +
226  GCAGCAGCGGCGGCGGCTTAGGCGGCTGCGGCGACACTGTAGCGCGCGCAGCAGCTGGCACCGCCCCTGCTGGTG

                           [+1]
                           9.7e-05
                           AGGGGCAGGGGCAGGGGCAGGGGCAGGGG
                            ++ ++ +  ++  + +  ++ +++ +++
301  CTGGAGTGCTTGGCGCCGCTGCCGGCGCGGCAGCTTGTGGCGGTGCACGGGCGGCACCGCGGCAGAACATTGTGA

                                                      [+1]
                                                      7.0e-06
                                                      AGGGGCAGGGGCAGGGGCAGGGGCAG
                                                      + ++  +++  ++++ +  +++++ +
526  GTTAAGTGTTTTACCATTGAGCGGCCGCGGTACCCGTGGCTGTTGTCTCAAGGCGAGGTACAGGAGGCGGGGCTG

     
     
     GGG
     
601  CATGACCCGATGGCCGCTGAGGCTGCAGCGCGTGCGCGGCGCATGCGGCTGCGGCTGCTCGGGCGGGTGGAGTCC

                    [+1]
                    6.3e-05
                    AGGGGCAGGGGCAGGGGCAGGGGCAGGGG
                     + +++++  ++++  +   ++++ +
676  ACGCAAGCCTCCAGCCGTGGCAGTAGCAGCAGTTAGGGCGGTTTGGCAGCGGCAATAATAGCCGTAACAAGGGCG

                                        [-1]
                                        8.5e-05
                                        CCCCTGCCCCTGCCCCTGCCCCTGCCCCT
                                        + ++ +  ++ ++ +   +   + +  +
826  GCATCACCGTGAGCAAACACGCCTAGCTTGCTCGGCTCCCGTTCCAGCACACCCAAGTTCTGCCGGGCGCTTGTG


Cre12.g514050.v5.5
  PromoterCoords:3628603 - 3630102 Strand:- GeneCoords:3619877 - 3628602 
  Trimmed if gene in upstream region
  LENGTH = 1152  COMBINED P-VALUE = 1.03e-09  E-VALUE =  1.8e-05
  DIAGRAM: 196-[+1]-271-[-1]-49-[-1]-419-[-1]-101

                                                   [+1]
                                                   2.0e-05
                                                   AGGGGCAGGGGCAGGGGCAGGGGCAGGGG
                                                    +++    + ++++  ++   +++ +++
151  GTGTGGCCCACGCATTCCGGCACGCAGCATCGCAGCGCAATGAAGGGGGGAATAGTGCAGTAGCTTCGGCTGGGC

                                                   [-1]
                                                   2.3e-05
                                                   CCCCTGCCCCTGCCCCTGCCCCTGCCCCT
                                                       +++++++ + + ++++++  +  +
451  CTGCAATTTCAAAAGAGGGCCTGTTCTTCAGCCCTGTCAGGGCCGCATTGTGCCCCTACACTTGCCCCCACGGCC

                                                      [-1]
                                                      4.6e-13
                                                      CCCCTGCCCCTGCCCCTGCCCCTGCC
                                                      + ++ ++ + +++ + +++ +++ ++
526  CATGAAGGTGATTGGCAGGCATGGGAGACCTGAAGAGACGCCCAGCGCCCTCCAGCACTTGCTCTTGCACCTTCC

     
     
     CCT
     +++
601  CCTCCCGCATATCGTCTGCCTCGTTTCCAAACCCAGCCCTGTGCAAGTGCGTTAACCCAAGAGCCACGTCATGTT

                                                    [-1]
                                                    1.7e-05
                                                    CCCCTGCCCCTGCCCCTGCCCCTGCCCC
                                                     ++ +++++  +  + ++++    ++ +
976  CTGAGCGGCGTGAGCATGAAAGACCGAGGCATCTTGCAAAGCTCCACTCCATGCCCGAGTTCATGCCAAATCCGC

     
     
     T
     
1051 CGCCGTGAGCTTGGGCACGCCCATGGCTCGTCGACTCGCTCGTTGGGCCCAAATCCGTCCCCACCAGTCGCGGTT


Cre03.g165186.v5.5
  PromoterCoords:3153907 - 3155406 Strand:+ GeneCoords:3155407 - 3157577 
  Trimmed if gene in upstream region
  LENGTH = 1500  COMBINED P-VALUE = 1.28e-09  E-VALUE =  2.2e-05
  DIAGRAM: 541-[-1]-477-[+1]-19-[+1]-1-[+1]-346

                     [-1]
                     5.7e-05
                     CCCCTGCCCCTGCCCCTGCCCCTGCCCCT
                     +++ ++    +++ + +++ + ++ +++
526  GCCACATGGACTCGAACCCATGTAAATGCTCATGCTCATGACCCGCGACGAGGCGGGAATGAACTCAGGAACGCC

                                                                             [+1
                                                                             4.3
                                                                             AGG
                                                                             +++
976  TTGTGAACCTCGCAGGGGTTGGGTAGATATGACAGTTCACAGGAACTTGATGCAGCCTGGGATGGGCGTGACAGG

     ]                                            [+1]
     e-13                                         4.6e-12
     GGCAGGGGCAGGGGCAGGGGCAGGGG                   AGGGGCAGGGGCAGGGGCAGGGGCAGGGG
     +++++++ +++++++++++ ++++++                   +++++ ++++ ++++++++ ++ ++++++
1051 GGCAGGGCCAGGGGCAGGGCCAGGGGCAGGGCCAGGGGCAGGGCCAGGGGAAGGGCCAGGGGCAAGGCCAGGGGC

     [+1]
     1.2e-09
     AGGGGCAGGGGCAGGGGCAGGGGCAGGGG
     + ++ ++++++++ ++ +++++++++++
1126 AAGGCCAGGGGCAAGGTCAGGGGCAGGGCGTCGCACTTAACTCGGGATACCGTCGAGGGGCAGCCGAATAAGGCT


Cre04.g226800.v5.5
  PromoterCoords:3280789 - 3282288 Strand:+ GeneCoords:3282289 - 3283560 
  Trimmed if gene in upstream region
  LENGTH = 1500  COMBINED P-VALUE = 1.28e-09  E-VALUE =  2.2e-05
  DIAGRAM: 280-[+1]-285-[+1]-156-[+1]-140-[+1]-159-[+1]-19-[+1]-7-[+1]-7-[+1]-215

                                                            [+1]
                                                            1.9e-05
                                                            AGGGGCAGGGGCAGGGGCAG
                                                            ++ +++++++  ++ +   +
226  AAAGTCCCTTAGGGCGCAGCTAATTCCCATGCCCAACAAATGGCAAACAATTGGCAGAGGCAGGGCAAGAGTGCG

     
     
     GGGCAGGGG
      +++ ++
301  CGGCTGGTCTAACGCCGGAGTTACTGTACCGAGTTACTGTACCGAGTTACTGTACCGAGTTACTGTACCGACGAG

                                                                          [+1]
                                                                          8.1e-0
                                                                          AGGGGC
                                                                            +++
526  TGAACCTCGCAGGGGTTGGGTAGATATGACAGTTCACAGGAACGTGATGCAGCCCCGCAGGCTGTTTGGGTGGGG

     
     5
     AGGGGCAGGGGCAGGGGCAGGGG
       ++    +++  +++++ ++ +
601  GTGGAGGCGGGTTGGGGCCGGAGGTCGGGAAATCGAGTTCTGAGGTAGGCACACCGGCGCACAGGTCTCGCCAAG

                                  [+1]
                                  5.1e-05
                                  AGGGGCAGGGGCAGGGGCAGGGGCAGGGG
                                   + ++++++    ++     ++ + ++
751  GCAGCCCGGCAGGCTGTTTGGGTGGGGGTGGAGGCAGGTTGGGGCCGGAGGTCGGGAAATCGAGTTCTGAGGTAT

                                                     [+1]
                                                     8.1e-05
                                                     AGGGGCAGGGGCAGGGGCAGGGGCAGG
                                                       +++   ++    +++  +++++ ++
901  AGATATGACAGTTCAAAGGAACGTGATGCAGCCCGGCAGGCTGTTTGGGTGGGGGTGGAGGCGGGTTGGGGCCGG

     
     
     GG
      +
976  AGGTCGGGAAATCGAGTTCTGAGGTAGGCACACCGGCGCACAGGTCTCGCCAAGCCAAGCACGCTCCCGCTTCCA

                [+1]                                            [+1]
                4.3e-13                                         4.6e-12
                AGGGGCAGGGGCAGGGGCAGGGGCAGGGG                   AGGGGCAGGGGCAGGG
                ++++++++++ +++++++++++ ++++++                   +++++ ++++ +++++
1126 GGGGCAGGTTCAGGGGCAGGGCCAGGGGCAGGGCCAGGGGCAGGGCCAGGGGCAGGGCGAGGGGAAGGGCCAGGG

                         [+1]                                [+1]
                         6.6e-11                             6.6e-11
     GCAGGGGCAGGGG       AGGGGCAGGGGCAGGGGCAGGGGCAGGGG       AGGGGCAGGGGCAGGGGCA
     +++ ++ ++++++       +++++++ ++ ++++++++ ++ ++++++       +++++++ ++ ++++++++
1201 GCAAGGCCAGGGGCAAGGCCAGGGGCAAGGCCAGGGGCAAGGCCAGGGGCAAGGCCAGGGGCAAGGTCAGGGGCA

     
     
     GGGGCAGGGG
      ++ ++++++
1276 AGGTCAGGGGCAGGGCGTCGCACTTAACTCGGGATACCGACGAGGGGCAGCCGGATTAGACTAAACCCGTTATGA


Cre04.g226811.v5.5
  PromoterCoords:3280789 - 3282288 Strand:+ GeneCoords:3282289 - 3285568 
  Trimmed if gene in upstream region
  LENGTH = 1500  COMBINED P-VALUE = 1.28e-09  E-VALUE =  2.2e-05
  DIAGRAM: 280-[+1]-285-[+1]-156-[+1]-140-[+1]-159-[+1]-19-[+1]-7-[+1]-7-[+1]-215

                                                            [+1]
                                                            1.9e-05
                                                            AGGGGCAGGGGCAGGGGCAG
                                                            ++ +++++++  ++ +   +
226  AAAGTCCCTTAGGGCGCAGCTAATTCCCATGCCCAACAAATGGCAAACAATTGGCAGAGGCAGGGCAAGAGTGCG

     
     
     GGGCAGGGG
      +++ ++
301  CGGCTGGTCTAACGCCGGAGTTACTGTACCGAGTTACTGTACCGAGTTACTGTACCGAGTTACTGTACCGACGAG

                                                                          [+1]
                                                                          8.1e-0
                                                                          AGGGGC
                                                                            +++
526  TGAACCTCGCAGGGGTTGGGTAGATATGACAGTTCACAGGAACGTGATGCAGCCCCGCAGGCTGTTTGGGTGGGG

     
     5
     AGGGGCAGGGGCAGGGGCAGGGG
       ++    +++  +++++ ++ +
601  GTGGAGGCGGGTTGGGGCCGGAGGTCGGGAAATCGAGTTCTGAGGTAGGCACACCGGCGCACAGGTCTCGCCAAG

                                  [+1]
                                  5.1e-05
                                  AGGGGCAGGGGCAGGGGCAGGGGCAGGGG
                                   + ++++++    ++     ++ + ++
751  GCAGCCCGGCAGGCTGTTTGGGTGGGGGTGGAGGCAGGTTGGGGCCGGAGGTCGGGAAATCGAGTTCTGAGGTAT

                                                     [+1]
                                                     8.1e-05
                                                     AGGGGCAGGGGCAGGGGCAGGGGCAGG
                                                       +++   ++    +++  +++++ ++
901  AGATATGACAGTTCAAAGGAACGTGATGCAGCCCGGCAGGCTGTTTGGGTGGGGGTGGAGGCGGGTTGGGGCCGG

     
     
     GG
      +
976  AGGTCGGGAAATCGAGTTCTGAGGTAGGCACACCGGCGCACAGGTCTCGCCAAGCCAAGCACGCTCCCGCTTCCA

                [+1]                                            [+1]
                4.3e-13                                         4.6e-12
                AGGGGCAGGGGCAGGGGCAGGGGCAGGGG                   AGGGGCAGGGGCAGGG
                ++++++++++ +++++++++++ ++++++                   +++++ ++++ +++++
1126 GGGGCAGGTTCAGGGGCAGGGCCAGGGGCAGGGCCAGGGGCAGGGCCAGGGGCAGGGCGAGGGGAAGGGCCAGGG

                         [+1]                                [+1]
                         6.6e-11                             6.6e-11
     GCAGGGGCAGGGG       AGGGGCAGGGGCAGGGGCAGGGGCAGGGG       AGGGGCAGGGGCAGGGGCA
     +++ ++ ++++++       +++++++ ++ ++++++++ ++ ++++++       +++++++ ++ ++++++++
1201 GCAAGGCCAGGGGCAAGGCCAGGGGCAAGGCCAGGGGCAAGGCCAGGGGCAAGGCCAGGGGCAAGGTCAGGGGCA

     
     
     GGGGCAGGGG
      ++ ++++++
1276 AGGTCAGGGGCAGGGCGTCGCACTTAACTCGGGATACCGACGAGGGGCAGCCGGATTAGACTAAACCCGTTATGA


Cre04.g226750.v5.5
  PromoterCoords:3278559 - 3280058 Strand:- GeneCoords:3274623 - 3278558 
  Trimmed if gene in upstream region
  LENGTH = 1500  COMBINED P-VALUE = 1.28e-09  E-VALUE =  2.2e-05
  DIAGRAM: 15-[+1]-1-[+1]-161-[+1]-19-[+1]-7-[+1]-575-[+1]-548

                    [+1]                          [+1]
                    2.4e-11                       1.5e-10
                    AGGGGCAGGGGCAGGGGCAGGGGCAGGGG AGGGGCAGGGGCAGGGGCAGGGGCAGGGG
                    ++++ +++++ +++++++++++ ++++++  +++ ++++++++ ++ +++++++++++
1    TCAGATGGGCGTCACAGGGTCAGGGCCAGGGGCAGGGCCAGGGGAGGGGCCAGGGGCAAGGTCAGGGGCAGGGCG

               [+1]                                            [+1]
               4.3e-13                                         4.6e-12
               AGGGGCAGGGGCAGGGGCAGGGGCAGGGG                   AGGGGCAGGGGCAGGGG
               ++++++++++ +++++++++++ ++++++                   +++++ ++++ ++++++
226  GGGCAGGTTCAGGGGCAGGGCCAGGGGCAGGGCCAGGGGCAGGGCCAGGGGCAGGGCGAGGGGAAGGGCCAGGGG

                        [+1]
                        6.6e-11
     CAGGGGCAGGGG       AGGGGCAGGGGCAGGGGCAGGGGCAGGGG
     ++ ++ ++++++       +++++++ ++ ++++++++ ++ ++++++
301  CAAGGCCAGGGGCAAGGCCAGGGGCAAGGCCAGGGGCAAGGTCAGGGGCAGGGCGTCGCACTTAACTCGGGATAC

                            [+1]
                            1.2e-07
                            AGGGGCAGGGGCAGGGGCAGGGGCAGGGG
                             ++ +++++++ + +++++++  ++ + +
901  CGGCTTGCCGGCACCAACTCGGAGGGCGCAGGGGAACGGGCAGGTCCATGCGCTCTTCGTGCACATAGGTGCGCC


Cre17.g731591.v5.5
  PromoterCoords:4396950 - 4398449 Strand:- GeneCoords:4395387 - 4396949 
  Trimmed if gene in upstream region
  LENGTH = 1500  COMBINED P-VALUE = 3.98e-09  E-VALUE =    7e-05
  DIAGRAM: 135-[-1]-6-[-1]-11-[-1]-38-[+1]-498-[+1]-115-[-1]-44-[-1]-66-[-1]-158-[+1]-24-[+1]-30-[+1]-56

                                                                 [-1]
                                                                 1.4e-05
                                                                 CCCCTGCCCCTGCCC
                                                                 +++  + ++ + ++
76   TGGATGTTCGTGAAGGGCATGAGGGAGCACGCGCCCGGCCACATGAGGCACGGGTTCACGCCCGCGTCCATTCCG

                         [-1]                                    [-1]
                         4.1e-05                                 4.2e-06
     CTGCCCCTGCCCCT      CCCCTGCCCCTGCCCCTGCCCCTGCCCCT           CCCCTGCCCCTGCCC
     + ++++  ++++ +       + + ++ +++ + +     +++   ++            +++  +++ + +++
151  CCGCCCGCGCCCATACCATATCGCAGCTCCTCCTCTGCTACCTCTGCCGGCACGCCCCGCCCCGCGCCGCGGCCG

                                                         [+1]
                                                         9.2e-05
     CTGCCCCTGCCCCT                                      AGGGGCAGGGGCAGGGGCAGGGG
     + +++ + +++ +                                       ++ +++ + + + +  ++++ ++
226  CCGCCGCCGCCGCCGCCACCACTTGGCATCGCCACCGCAGAGTCGGGTCATCAGAGGCTGAGTCGGTTGCAGAGG

     
     
     CAGGGG
     + +  +
301  CGGCCGCGGCGGCGCTGTTGGCGGCGGCGGCGGCGGACGCGAGCGGCTCATCATTGCCGGCCAGCTGCCGCGTCA

                                                           [+1]
                                                           1.5e-05
                                                           AGGGGCAGGGGCAGGGGCAGG
                                                           +++ + ++  +  ++ + +++
751  CCTTCGCTAATGCACCTCTGCTGCTCGGCGGGCCCGGACGTGAAGATGGCAGGGAGGTGGAGATGGCGGCGGAGG

     
     
     GGCAGGGG
      +  + +
826  TGGGGAGCGCGCCATGGCGCATTGGTACCGCTGTGCCGGCTGAGGTTGCGGCCGGGGCCCCAGCGCGGTGTTGTG

                                                     [-1]
                                                     4.7e-05
                                                     CCCCTGCCCCTGCCCCTGCCCCTGCCC
                                                      +   +++     +++ ++  ++  ++
901  CCGCGGTGTGGTTAAGACGTGGGCGTGAGCACAGCGGAAGTTAACGCGTCTGCGCCATCCACCCGGCGACTTGCC

                                                   [-1]
                                                   1.4e-12
     CT                                            CCCCTGCCCCTGCCCCTGCCCCTGCCCCT
      +                                            +++++++++   +++++++++++++++++
976  GTACCCATGTCGCTTCCGTGCCATTGTCATTCGGCAAACACCGCTGCCCCTGCCCAGCCCCCTGCCCCTGCCCCT

                                                                       [-1]
                                                                       6.4e-07
                                                                       CCCCTGCCC
                                                                       ++++ ++
1051 GCCCAGCCCCACGCGGCCCTATCATCTGCTTCACCACCCTTACCCCGATGGCCCCGCCGGCAGCAGCCCCCGCAG

     
     
     CTGCCCCTGCCCCTGCCCCT
     + +++++ ++  ++  +++
1126 CAGCCCCAGCAGCTAGCCCCCCGCTGCGCATTGACGCACCTCGAAGCTGCGCGCCCGGGCCGCCGCCATGTCTGC

                                 [+1]
                                 1.3e-05
                                 AGGGGCAGGGGCAGGGGCAGGGGCAGGGG
                                  +++++++ +   +  ++++ ++ + +++
1276 GCCGGCCTGTGGCAGGCCACGGTGTCAGGGGGGCAGCGCGGGTTGCAGCGGTACGGGCCGGATGCTGCGAGTGTT

           [+1]                                                       [+1]
           9.4e-05                                                    2.3e-05
           AGGGGCAGGGGCAGGGGCAGGGGCAGGGG                              AGGGGCAGGG
            + ++  ++    + ++   +++ +  +                                +++ + + +
1351 GCGAGTGGAGGGGGGTCTGGTGGGCAGGGTACAGAGGGGGTAGTTTTCCCCAATCCCAAAAACCAGGGGCCGGCG

     
     
     GCAGGGGCAGGGGCAGGGG
     +   + + + ++ ++  +
1426 GGCAGAGGAAGGTCACAGTCCGTGGATGGATGACGCCGCATAGCTGATGCGAGCTCGCCGCGTAACAATATGTAC


Cre16.g673650.v5.5
  PromoterCoords:6409557 - 6411056 Strand:+ GeneCoords:6411057 - 6413437 
  Trimmed if gene in upstream region
  LENGTH = 1233  COMBINED P-VALUE = 1.12e-08  E-VALUE =   0.0002
  DIAGRAM: 43-[-1]-105-[-1]-513-[+1]-22-[+1]-105-[+1]-11-[+1]-16-[+1]-6-[+1]-180

                                                [-1]
                                                3.2e-05
                                                CCCCTGCCCCTGCCCCTGCCCCTGCCCCT
                                                + + + ++++  ++    + ++   +++
1    GGTGGCATGCTACGTGCCTGCGTCCCCCGCGGGTGCAATGGGACACGTCCCCCACCCGGCCCACCCCGCCCGCCC

                                [-1]
                                7.3e-06
                                CCCCTGCCCCTGCCCCTGCCCCTGCCCCT
                                + +  + + +  ++   + + ++ ++++
151  CGCCATCACCCCAGCCGGGGGCCGGCCCACGCGACACATCCTTGGACACTTCCCCCTTGTTGGATGCACGCCATG

                                                 [+1]
                                                 4.6e-12
                                                 AGGGGCAGGGGCAGGGGCAGGGGCAGGGG
                                                 +++++ +++++ +++++ +++++ +++++
676  GACAGCGAGAGGCGCGAAATATTATGGTTGCGGGGGTTGCGGGGAGGGGGAGGGGGAGGGGGAGGGGGAGGGGGA

                         [+1]
                         1.9e-11
                         AGGGGCAGGGGCAGGGGCAGGGGCAGGGG
                          ++++ +++++ +++++ +++++ +++++
751  GGGGGGAGGGGGAGGGGGGAGGGGGGAGGGGGAGGGGGAGGGGGAGGGGGANNNNNNNNNNNNNNNNNNNNNNNN

         [+1]                                    [+1]
         5.2e-11                                 2.5e-07
         AGGGGCAGGGGCAGGGGCAGGGGCAGGGG           AGGGGCAGGGGCAGGGGCAGGGGCAGGGG
         +++++ +++++ +++++ +++++  +++             ++ +  + ++   +++ ++++++ +++
901  NGGGAGGGGGAGGGGGAGGGGGAGGGGAGGGGAGGGGAGGGGAGGGGAGGGGAGGGGAGGGGAGGGGCGGGGCGG

                   [+1]                               [+1]
                   1.3e-06                            1.3e-06
                   AGGGGCAGGGGCAGGGGCAGGGGCAGGGG      AGGGGCAGGGGCAGGGGCAGGGGCAG
                    ++ +  + ++   +++ ++++++ +++        ++ +  + ++   +++ ++++++ +
976  GGCGGGGCGGGGCGGGGCGGGGCGGGGAGGGGAGGGGCGGGGCGGGGCGGGGCGGGGCGGGGAGGGGAGGGGCGG

     
     
     GGG
     ++
1051 GGCGGGGCGGACAAATAGGTCAGCAAATGGATGAACATGACCGCAAATTGATAATCATACCTGGCTTGCAAGCTC


Cre01.g042750.v5.5
  PromoterCoords:6029556 - 6031055 Strand:+ GeneCoords:6031056 - 6036984 
  Trimmed if gene in upstream region
  LENGTH = 1500  COMBINED P-VALUE = 1.50e-08  E-VALUE =  0.00026
  DIAGRAM: 171-[+1]-865-[+1]-111-[-1]-266

                          [+1]
                          5.2e-05
                          AGGGGCAGGGGCAGGGGCAGGGGCAGGGG
                             ++ + + ++ +++  +++ ++++
151  TATGACCATCTTTGGAAGACTGCAGGAATGTGCTGGGCTAGGTGCAGCCAGGAAGGGATGGCTTGAGATAGGACC

                    [+1]
                    3.8e-05
                    AGGGGCAGGGGCAGGGGCAGGGGCAGGGG
                     +++++++  ++ +   + ++ +++ +
1051 TGACACCACCAGGTCGGGGGCAGCCGCCGCCACTGGCGCACGTCAATGTGCCCATGGACGATTGCTTCTGGCTGG

          [-1]
          5.1e-12
          CCCCTGCCCCTGCCCCTGCCCCTGCCCCT
             ++++++++ +++  ++++++ + ++
1201 TGCCCTTTCTGCCCCTCCCCAGGCCCCTCCTCCCACGTCCCACGGTCTGGTGGGCAGCTGCAGGTGGGCCCCCAA


Cre12.g558300.v5.5
  PromoterCoords:7234895 - 7236394 Strand:- GeneCoords:7230139 - 7234894 
  Trimmed if gene in upstream region
  LENGTH = 1224  COMBINED P-VALUE = 3.06e-08  E-VALUE =  0.00054
  DIAGRAM: 319-[-1]-438-[+1]-106-[+1]-274

                        [-1]
                        1.3e-11
                        CCCCTGCCCCTGCCCCTGCCCCTGCCCCT
                        + ++ + +++++++++++++++++ +++
301  GCGGCGCTGCGCCCTCCTCCTCCAGGCCCTGCCCCTGCCCCTGTCCCATCGCACCCGAAACCCACGACCCATGGA

                                         [+1]
                                         1.1e-05
                                         AGGGGCAGGGGCAGGGGCAGGGGCAGGGG
                                           +++  + +++++  ++++ +++ +
751  ACCCCAGGTGACATGCCGTCCGGCTTAAGTCCGTCGGCGGGGGGAGGCAGCAGCAGCGGCCGATAGCCCCCACAC

                          [+1]
                          6.4e-05
                          AGGGGCAGGGGCAGGGGCAGGGGCAGGGG
                           + +++    + + + +  +++++ + ++
901  AGCCGCTCCGTGCGGGCGGGGCGCGGCGCCTGGACGAGGGGGGGCTGAGGACCCTGGTTAACCCGAATAGGAGAA


Cre03.g177700.v5.5
  PromoterCoords:4691535 - 4693034 Strand:+ GeneCoords:4693035 - 4696776 
  Trimmed if gene in upstream region
  LENGTH = 722  COMBINED P-VALUE = 3.15e-08  E-VALUE =  0.00055
  DIAGRAM: 146-[-1]-53-[-1]-53-[+1]-383

                                                                            [-1]
                                                                            2.9e
                                                                            CCCC
                                                                            + ++
76   TAAGCGGAACCGGTTTTCTTGGCGAGAGGAGGGCGCCAGCAGCATCAAAACACGGCGCACACGGTAACGCACACC

     
     -05
     TGCCCCTGCCCCTGCCCCTGCCCCT
       + +  +++   +  ++  ++++
151  CACACTCGCCGTCGAGCCCTCCCCCGTAGCCTGCCAGCCAACCCCACCCAATTTCCCAAGTTGGACAGGTCACAT

        [-1]
        8.1e-05
        CCCCTGCCCCTGCCCCTGCCCCTGCCCCT
        ++  ++  + + +++ ++  + ++  +++
226  GCGCCAGTGGACGTTCCCATGTGCGTGGTCCTTTGAGGACAACACCGCGTGAGCAAAACATTTGGCGCGCTAGAC

               [+1]
               2.3e-11
               AGGGGCAGGGGCAGGGGCAGGGGCAGGGG
               +++ +++++ ++++ ++++ +++++ + +
301  GCTCTGACAAAGGAGCAGGAGCAGTGGCAAGGGCACGAGCACACGGTATACGATGCAACGGATATGGCGCTCGGT


Cre06.g278163.v5.5
  PromoterCoords:3789892 - 3791391 Strand:+ GeneCoords:3791392 - 3795573 
  Trimmed if gene in upstream region
  LENGTH = 1500  COMBINED P-VALUE = 3.23e-08  E-VALUE =  0.00057
  DIAGRAM: 1284-[-1]-187

              [-1]
              1.1e-11
              CCCCTGCCCCTGCCCCTGCCCCTGCCCCT
              + ++ ++ ++  +++  +++ +++ + ++
1276 TCGTGCGTACACCCGCACCACCCCTCGCCACTGTCTCTCACACCTAGACGCACCTCGTATAGCGGGCATCATAGA


Cre13.g564400.v5.5
  PromoterCoords:356010 - 357509 Strand:- GeneCoords:351380 - 356009 Trimmed if 
  gene in upstream region
  LENGTH = 1500  COMBINED P-VALUE = 9.75e-08  E-VALUE =   0.0017
  DIAGRAM: 329-[-1]-1-[-1]-19-[-1]-1064

                                  [-1]                          [-1]
                                  3.3e-10                       3.3e-10
                                  CCCCTGCCCCTGCCCCTGCCCCTGCCCCT CCCCTGCCCCTGCCCC
                                  ++++ +++++ +++++ +++++ +++++  ++++ +++++ +++++
301  NNNNNNNNNNNNNNNNNNNNNGGCCCCGGCCCCAGCCCCAGCCCCAGCCCCAGCCCCAGCCCCAGCCCCAGCCCC

                                     [-1]
                                     3.3e-11
     TGCCCCTGCCCCT                   CCCCTGCCCCTGCCCCTGCCCCTGCCCCT
      +++++ +++++                    ++++ +++++ +++++ +++++ +++++
376  AGCCCCAGCCCCAGCCCCAGCCCCAGCCCCAGCCCCAGCCCCAGCCCCGGCCCCAGCCCCAGGCCAGCCWWWWWW


Cre15.g643740.v5.5
  PromoterCoords:1702098 - 1703597 Strand:+ GeneCoords:1703598 - 1704928 
  Trimmed if gene in upstream region
  LENGTH = 68  COMBINED P-VALUE = 1.03e-07  E-VALUE =   0.0018
  DIAGRAM: 8-[+1]-31

             [+1]
             1.3e-09
             AGGGGCAGGGGCAGGGGCAGGGGCAGGGG
              +++++ ++++++++++   +++++  ++
1    GGCGGGGCGGGGGCGGGGGCAGGGGGCAGGGCACTGGCGTGGTGGTTGAACACGTGCCCTGCCTCCGC


Cre06.g266150.v5.5
  PromoterCoords:2211352 - 2212851 Strand:- GeneCoords:2208375 - 2211351 
  Trimmed if gene in upstream region
  LENGTH = 1500  COMBINED P-VALUE = 1.06e-07  E-VALUE =   0.0019
  DIAGRAM: 252-[-1]-125-[-1]-382-[+1]-654

                                [-1]
                                2.4e-05
                                CCCCTGCCCCTGCCCCTGCCCCTGCCCCT
                                 ++++ ++ + +++ ++++  + + ++
226  ACCATACCACCGGGTCCAGCGGGCGTGGCCCTACCGCAGCCGCTGCAACCGGCCACCCCCGCCGCCATCAGCAAC

                                    [-1]
                                    2.3e-05
                                    CCCCTGCCCCTGCCCCTGCCCCTGCCCCT
                                    + + + ++ +  + + +++  ++ ++ ++
376  ACCGGGTATCACCGTAGCACCTTCAATTGGCCGCGTCCCGCACCGCTTGCGGCTCCCACTGCATGTTCACTGCCC

                                                                        [+1]
                                                                        3.6e-11
                                                                        AGGGGCAG
                                                                        + ++++ +
751  GGCCAGGTGCCAGGAACACGAATAATTCCAGGGGTGCTGGATCGCGAGCATCAGTGTTCCGGGGATGAAGGGCTG

     
     
     GGGCAGGGGCAGGGGCAGGGG
     +++++ +++ +++++++  ++
826  GGGCACGGGGAGGGGCACAGGCACGTTATTAGCCTTCACTGCACGCACACGAACATGCGCAACAACTGGAAATGC


Cre06.g310200.v5.5
  PromoterCoords:8808337 - 8809836 Strand:+ GeneCoords:8809837 - 8812473 
  Trimmed if gene in upstream region
  LENGTH = 1500  COMBINED P-VALUE = 1.32e-07  E-VALUE =   0.0023
  DIAGRAM: 329-[-1]-516-[-1]-280-[+1]-100-[-1]-1-[-1]-19-[-1]-1-[-1]-51

                                  [-1]
                                  6.7e-05
                                  CCCCTGCCCCTGCCCCTGCCCCTGCCCCT
                                  +  ++++ + +++ +    + +  + +++
301  CCCTCGTGTGCCCGCCGGGCCTGGTGCCTCAGCTGCTCGTGCTCGGTGCACACCACCTTGTAACCACACACAACA

                                                      [-1]
                                                      5.6e-05
                                                      CCCCTGCCCCTGCCCCTGCCCCTGCC
                                                       +  ++++  +  ++   +  ++
826  GTCTCTGGCGTTGAGCTTGCTCGCGTTGCAGGTTGCGTGACGGTGTCGCGCTGTGCCTTTCGCCTCCCTTCTCTT

     
     
     CCT
      ++
901  TCTCCTTACCATTCGCTGTGAACAGAACCTCACGCGCAGCTCTTCATGGTGTGTGGTTACAAAATGGTGCGTAAA

                                                               [+1]
                                                               7.8e-06
                                                               AGGGGCAGGGGCAGGGG
                                                                +  +++   ++++  +
1126 ATCTCTTCGGTCTGACTGTCAGCTCGTGTGACAGGGTGGGGCCTCTGACGGCGTCAATTGCAGCATTAGCAGCAG

     
     
     CAGGGGCAGGGG
      ++ +++ ++ +
1201 GAGCGGCTGGTGGCTGCCGCTGTTGCTGTTGCCGCATCGCCGAGCATCGCCGAGCATCGCCGGAGTGCTGCTCTG

                                          [-1]                          [-1]
                                          4.5e-11                       4.5e-11
                                          CCCCTGCCCCTGCCCCTGCCCCTGCCCCT CCCCTGCC
                                          ++++ +++++ +++++ +++++ +++++  ++++ +++
1276 CTGGGCACTTTCGCCTTTGTGTCCGCTGCGCAATGCGCCCCCGCCCCCGCCCCCGCCCCCGCCCCCGCCCCCGCC

                                             [-1]                          [-1]
                                             4.5e-11                       4.2e-
     CCTGCCCCTGCCCCTGCCCCT                   CCCCTGCCCCTGCCCCTGCCCCTGCCCCT CCCCT
     ++ +++++ +++++ +++++                    ++++ +++++ +++++ +++++ +++++  ++++
1351 CCCGCCCCCGCCCCCGCCCCCGCCCCCGCCCCCGCCCCCACCCCCGCCCCCGCCCCCGCCCCCGCCCCCGCCCCC

     
     10
     GCCCCTGCCCCTGCCCCTGCCCCT
     +++++ +++++ +++++ +++++
1426 GCCCCCGCCCCCGCCCCCGCCCCGCTCTTTTATTGTTCAGCCAGGGGTTCTGCCTAAAGCTATGCTCGTTCCCAG


Cre16.g685451.v5.5
  PromoterCoords:18956 - 20455 Strand:- GeneCoords:13428 - 18955 Trimmed if 
  gene in upstream region
  LENGTH = 1500  COMBINED P-VALUE = 2.03e-07  E-VALUE =   0.0036
  DIAGRAM: 885-[-1]-130-[+1]-14-[+1]-91-[-1]-8-[-1]-9-[-1]-67-[-1]-93

                                                                 [-1]
                                                                 9.0e-05
                                                                 CCCCTGCCCCTGCCC
                                                                   ++ +++ + +++
826  AGATAGACTCCACCACCTACATAGGTAGGCACACATGCATCCCATCACCCGCCATGGCTAATCCAGCCACAGCCA

     
     
     CTGCCCCTGCCCCT
          +++++  +
901  TCAATCCTGCTGCCCCGCTGGGGCGGCCTGCTCAACGCAGCTGGCCATGGCGTGCCGTCCTCCACGCACGCGGTG

                                                                          [+1]
                                                                          6.9e-1
                                                                          AGGGGC
                                                                            ++++
976  ATGAGGCGGGTCTTTGCCGCAGCGTTCAGGCAGGGGCAGATGCAGGTTTGGGCTGGGGCAGGTGCAGGTTTGGGC

                                          [+1]
     1                                    9.3e-06
     AGGGGCAGGGGCAGGGGCAGGGG              AGGGGCAGGGGCAGGGGCAGGGGCAGGGG
     +++++++++++++++++++++                 +  +    ++  ++++++++ +++++
1051 AGGGGCAGGGGCAGGGGCAGGTTTGGGCGGGGGCAGGTGCAGGTTTGGGCGGGGCAGGTGCAGGTTCATTACATA

            [-1]                                 [-1]
            3.5e-06                              1.3e-05
            CCCCTGCCCCTGCCCCTGCCCCTGCCCCT        CCCCTGCCCCTGCCCCTGCCCCTGCCCCT
            +++  ++++ + ++    +++    +++         ++     ++ ++++    + ++++++  +
1201 AAACCCTCCCGAGCCCTTCCCTTCCCCCAGTACCCCTGAAAACCCCTGACACCTTGCCTTGTCGCCTGCCTGTGC

            [-1]
            2.3e-05
            CCCCTGCCCCTGCCCCTGCCCCTGCCCCT
            +      +++  + +  +++++++++
1276 TTGCTGGCTTGCTGCCCCACTCTCGCCCCTGCCTAAGCATCCCTGCATCTGGGTGCCCCTATGTGTGCGGGGTGA

                                 [-1]
                                 3.3e-05
                                 CCCCTGCCCCTGCCCCTGCCCCTGCCCCT
                                 + + ++ +++     ++++++   +++ +
1351 CCATGCTGGCAATGACTGTCGAGAGCCGCACGTGGCCCAAATGCTGCCCACTCCCATGCTCTTCCACTAACCGCC


Cre01.g046950.v5.5
  PromoterCoords:6566326 - 6567825 Strand:+ GeneCoords:6567826 - 6569307 
  Trimmed if gene in upstream region
  LENGTH = 1500  COMBINED P-VALUE = 2.36e-07  E-VALUE =   0.0041
  DIAGRAM: 77-[-1]-183-[+1]-164-[+1]-180-[-1]-68-[+1]-30-[+1]-197-[-1]-43-[-1]-18-[-1]-279

       [-1]
       3.7e-05
       CCCCTGCCCCTGCCCCTGCCCCTGCCCCT
       + ++ +++++  +   ++++ + ++   +
76   CCCACCCGCCCCCCCTGGTGCCGCCGCGGATTAATGTGGTGGCACCCGTGGGCGCTGCGGCGTGCGTGGTTGTCT

                                                                     [+1]
                                                                     2.3e-05
                                                                     AGGGGCAGGGG
                                                                      + ++ +++ +
226  CTCAACACGGGCGGGCTGGGGCGGGCACGGCGGACTTGGTGGGGTTATCGGGAGCTGCGAGGCCGGAGGTAGGAG

     
     
     CAGGGGCAGGGGCAGGGG
        +   ++++ ++ +
301  GCCGCTGAGGGCCACGAATGAGTTGCTAGGCCGCTTGAGGCATGAGTGGAGGCTATTGTCGGTTTGAGAGATTGG

                                     [+1]
                                     2.6e-05
                                     AGGGGCAGGGGCAGGGGCAGGGGCAGGGG
                                      ++ +  + +++ ++  + +++   ++ +
451  GGTGGTGTGTGCACGGGGGCCCGCGCGTATATGGGAGGTGCGGCGGGCACTGGGTGGGGTGGAACAAAGCATGAG

                     [-1]
                     8.4e-07
                     CCCCTGCCCCTGCCCCTGCCCCTGCCCCT
                     + ++  + + ++++   +++++ +++++
676  TACACGCACACACACACACCCACTCATGCCGACGCCCCCGCCCCCACCTTGACTCGCTCCATGGCGTCGCACTCG

                                           [+1]
                                           4.0e-05
                                           AGGGGCAGGGGCAGGGGCAGGGGCAGGGG
                                            + ++  ++++ ++ ++ + + +  ++ +
751  TCAAAGTTCTTGCCGTACAGCTTCTGTGGCACGTGTGTGGTGGGTGGGGTAGCGGAAAGCGGGGGAGGGTTATGT

                           [+1]
                           8.0e-11
                           AGGGGCAGGGGCAGGGGCAGGGGCAGGGG
                             +++ +++++++ +++  ++++++ +++
826  GCCCTATCCCGAGCGCTGGGGCGAGGGTAGGGGCAAGGGGTGGGGCACGGGCGGGAGCGGACGCGGGTGGCGGGC

                            [-1]
                            1.2e-05
                            CCCCTGCCCCTGCCCCTGCCCCTGCCCCT
                            + ++ ++  + ++ ++ +++ + ++  +
1051 GTCACCGTCACCGTCATCACACGCGCCCGCAACCGCTCCCGCCGCCGCGTCCGGCGCTAAGCCCGCTCTCGGAGC

                         [-1]                                           [-1]
                         1.9e-05                                        2.1e-06
                         CCCCTGCCCCTGCCCCTGCCCCTGCCCCT                  CCCCTGCC
                         + ++ +++ + ++++ ++   ++ ++ +                   ++ ++ ++
1126 CGCGCCCAGCACACGGCGCCCGCCAGCCGCCGCCCTTGTGGCTCCCTCATGGATCCCGCAGCCTCCCCCGCTACC

     
     
     CCTGCCCCTGCCCCTGCCCCT
     ++ ++ ++ +++++ +  ++
1201 CCAGCGCCCGCCCCGGGGCCCCCCCGGCACCACTCGCCTGGGCCATCTCGTTGCGCTCCTGTTCGGAGGCCGGCA


Cre02.g099550.v5.5
  PromoterCoords:4379251 - 4380750 Strand:- GeneCoords:4369042 - 4379250 
  Trimmed if gene in upstream region
  LENGTH = 534  COMBINED P-VALUE = 2.59e-07  E-VALUE =   0.0045
  DIAGRAM: 136-[+1]-42-[+1]-1-[+1]-1-[+1]-238

                                                                  [+1]
                                                                  8.9e-05
                                                                  AGGGGCAGGGGCAG
                                                                  ++ + ++++  +++
76   GGGGGGGCAATTTACATCTTCAGGGTTCAGGGATCAGAGTCAAGTTCAGGTTTCAGGGATCAGAGTCAGGTTCAG

                                                              [+1]
                                                              2.6e-10
     GGGCAGGGGCAGGGG                                          AGGGGCAGGGGCAGGGGC
     ++    ++     +                                           ++ +++ + +++ +++++
151  GGTTCAGGCATCAGAGTCAGGCTCAGGGTTCAGGCATCAGAGTCAGGTTCAGGTTCAAGAGGCGGCGGCGGGGGC

                 [+1]                          [+1]
                 8.6e-07                       2.3e-06
     AGGGGCAGGGG AGGGGCAGGGGCAGGGGCAGGGGCAGGGG AGGGGCAGGGGCAGGGGCAGGGGCAGGGG
     ++ ++++++++ +  +++++ ++  + +++ +++++++ ++ +  ++  +  ++ +++++ +++++ ++++
226  AGAGGCAGGGGCACAGGCAGCGGGGGCGGCGGGGGCAGCGGGAACGGGGGCAGCGGGGGCGGGGGCGGGGGCCTG


Cre06.g310050.v5.5
  PromoterCoords:8791227 - 8792726 Strand:+ GeneCoords:8792727 - 8795858 
  Trimmed if gene in upstream region
  LENGTH = 138  COMBINED P-VALUE = 3.29e-07  E-VALUE =   0.0058
  DIAGRAM: 34-[+1]-75

                                       [+1]
                                       1.5e-09
                                       AGGGGCAGGGGCAGGGGCAGGGGCAGGGG
                                        + ++ +++++ ++  +  ++++++ + +
1    GCCACTCCAGCCTGGGGGCAAAAGACGTCGGGCCGGAGGGAGGGGGAGAAGGTGGGGCACGAGGAAACAGATCTG


Cre07.g347980.v5.5
  PromoterCoords:5134686 - 5136185 Strand:- GeneCoords:5118973 - 5134685 
  Trimmed if gene in upstream region
  LENGTH = 230  COMBINED P-VALUE = 3.31e-07  E-VALUE =   0.0058
  DIAGRAM: 71-[-1]-19-[+1]-82

                                                                            [-1]
                                                                            8.2e
                                                                            CCCC
                                                                            ++++
1    ACATATGCGAGTATACCAACTTTGCCTAAGTAAGCTGCTTATTACAAAAAACGATTTGGTCGCAAGCGGATCCCC

                                                 [+1]
     -10                                         2.8e-08
     TGCCCCTGCCCCTGCCCCTGCCCCT                   AGGGGCAGGGGCAGGGGCAGGGGCAGGGG
      ++++  ++++++ ++++  +++++                    ++++  ++++   ++++ +++++  ++
76   CGCCCTCGCCCCTCCCCCCCCCCCTGTCAGGTCTCATTTCCCGGGGGGGGGGGGGGGCGGGCGGGGGCTCGGATT


Cre07.g348040.v5.5
  PromoterCoords:5133416 - 5134915 Strand:+ GeneCoords:5134916 - 5144117 
  Trimmed if gene in upstream region
  LENGTH = 230  COMBINED P-VALUE = 3.31e-07  E-VALUE =   0.0058
  DIAGRAM: 82-[-1]-19-[+1]-71

            [-1]                                            [+1]
            2.8e-08                                         8.2e-10
            CCCCTGCCCCTGCCCCTGCCCCTGCCCCT                   AGGGGCAGGGGCAGGGGCAG
             ++  +++++ ++++   ++++  ++++                    +++++  ++++ ++++++
76   GGAGGAATCCGAGCCCCCGCCCGCCCCCCCCCCCCCCCGGGAAATGAGACCTGACAGGGGGGGGGGGAGGGGCGA

     
     
     GGGCAGGGG
     ++++ ++++
151  GGGCGGGGGATCCGCTTGCGACCAAATCGTTTTTTGTAATAAGCAGCTTACTTAGGCAAAGTTGGTATACTCGCA


Cre35.g759497.v5.5
  PromoterCoords:32322 - 32450 Strand:- GeneCoords:31563 - 32321 Trimmed if 
  gene in upstream region
  LENGTH = 129  COMBINED P-VALUE = 3.67e-07  E-VALUE =   0.0064
  DIAGRAM: 35-[-1]-12-[-1]-24

                                        [-1]
                                        1.8e-09
                                        CCCCTGCCCCTGCCCCTGCCCCTGCCCCT
                                              ++ + ++++  ++++++++++++
1    CCACCCCACACCCCTGCCGCCCACTGTGCATACCGTATGCACCACAGCCCTCGCCCCTGCCCCTGTGACCGCCCT

      [-1]
      5.7e-07
      CCCCTGCCCCTGCCCCTGCCCCTGCCCCT
      ++++ +++++ +++ +  + ++  ++++
76   CCCCCCGCCCCCGCCGCGCCGCCCCCCCCCCCCGCCGCCCCCACACGGCTGCAG


Cre17.g713150.v5.5
  PromoterCoords:2193756 - 2195255 Strand:- GeneCoords:2188239 - 2193755 
  Trimmed if gene in upstream region
  LENGTH = 1500  COMBINED P-VALUE = 4.61e-07  E-VALUE =   0.0081
  DIAGRAM: 163-[-1]-12-[-1]-516-[-1]-300-[-1]-75-[-1]-289

                  [-1]                                     [-1]
                  5.6e-05                                  4.4e-06
                  CCCCTGCCCCTGCCCCTGCCCCTGCCCCT            CCCCTGCCCCTGCCCCTGCCC
                  +  +   ++   + +++++++ ++  ++             +++     +++ ++    +++
151  CGTGCCTTGCCTTCAACAAGCCAACCGCCTGCCCGTGTTCCACCCACCCATCCGCCCACATTCCTCCCATGACCC

     
     
     CTGCCCCT
     +++++ ++
226  CTGCCTCTGACCATGAGCACATTCACCCCAGCACCACAGAATGTGCACGCTGGTGATTTTACTCCTGCTGTACAC

                                                                               [
                                                                               9
                                                                               C
                                                                               +
676  CGCCGCCGCGTGCGTGCGTGAAAAGTGAAGGAGTCGAGTGGTTGGGAGTCGAGGGGTGCCGGCCTGACCTGTCAC

     -1]
     .9e-05
     CCCTGCCCCTGCCCCTGCCCCTGCCCCT
     +  + + + + +  + ++ +++  + +
751  CAGTCCGCTTCCATCGGCGCCTCACTCCAACCCCAGCGTTCTTGTGCACAACTCCATGGGCATTGCGGCGTAGTA

                                 [-1]
                                 1.6e-10
                                 CCCCTGCCCCTGCCCCTGCCCCTGCCCCT
                                   +++ +++++++++  +++++++++ +
1051 ATGAGGCCACCGCCGCTTTCTTTCCTCCTGCCTCCCCCTGCCCACGCCCCTGCCTCCTGTCGCCTCCTGTCTCCC

                                                              [-1]
                                                              5.7e-05
                                                              CCCCTGCCCCTGCCCCTG
                                                              +  +    ++  ++++
1126 CCTGCCTCCTGTCGCCTCCTGACTCCTGTCACCTCCTGTAGCTGTCTCCTGGTGCTGCATCCTAACCCCCCCCCT

     
     
     CCCCTGCCCCT
     + ++++++  +
1201 CTCCTGCCAGTTCAACACGCTGTAATAACTCCTTCCAGCTGCATGCCGCGCGTTTCAATCCCAAACTATACATTG


Cre09.g401367.v5.5
  PromoterCoords:5681893 - 5683392 Strand:- GeneCoords:5676530 - 5681892 
  Trimmed if gene in upstream region
  LENGTH = 1478  COMBINED P-VALUE = 4.71e-07  E-VALUE =   0.0083
  DIAGRAM: 607-[-1]-35-[+1]-435-[+1]-19-[+1]-13-[+1]-18-[+1]-177

            [-1]                                                            [+1]
            8.4e-05                                                         1.2e
            CCCCTGCCCCTGCCCCTGCCCCTGCCCCT                                   AGGG
              + + ++++  ++++++    ++ ++ +                                    + +
601  ACTATTGTTCGTACCCCCCCCCCTGGTGTTGACCATCAATGGTGCGCATGTAAGATGTGATTTACCAGTAGTGAG

     
     -05
     GCAGGGGCAGGGGCAGGGGCAGGGG
     +++ +  + + +   ++ ++ +
676  GCACGTCCGGTGTGTGGTGCGGATATTGCACAACGTAACAAGGAGGTGGCTGCCTTATGCCGCCCGAATTATCCC

               [+1]                                            [+1]
               1.6e-10                                         1.6e-10
               AGGGGCAGGGGCAGGGGCAGGGGCAGGGG                   AGGGGCAGGGGCAGGGG
               ++ ++ ++++++++ ++ ++++++++ ++                   ++ ++ ++++++++ ++
1126 GGCTAGGGGCAGCGGGAGGGGCAGCGGGAGGGGCAGCGGGAGGGGTAGCAGGAGGGGCAGCGGGAGGGGCAGCGG

                              [+1]                                           [+1
                              9.3e-06                                        4.8
     CAGGGGCAGGGG             AGGGGCAGGGGCAGGGGCAGGGGCAGGGG                  AGG
      ++++++++ ++             ++++++++     ++  +++++++                        ++
1201 GAGGGGCAGCGGGAGGGGCAGCGGGAGGGGCAGCCATGGGCCCAGGGGCGCATAAGAGGTATGTGGCTCATGTGG

     ]
     e-05
     GGCAGGGGCAGGGGCAGGGGCAGGGG
     +  ++++ +  ++   ++       +
1276 GAAAGGGTCCAGGAGCGGTCATCAAGCAGCAACCTGCAAGTGCCACGTACCGTGCAAATGTAAACGTGCACCGAG


Cre13.g603850.v5.5
  PromoterCoords:4572225 - 4573724 Strand:- GeneCoords:4568934 - 4572224 
  Trimmed if gene in upstream region
  LENGTH = 1196  COMBINED P-VALUE = 5.97e-07  E-VALUE =     0.01
  DIAGRAM: 492-[-1]-126-[-1]-59-[-1]-45-[-1]-35-[-1]-53-[-1]-7-[+1]-17-[+1]-78-[-1]-23

                                               [-1]
                                               7.5e-05
                                               CCCCTGCCCCTGCCCCTGCCCCTGCCCCT
                                               +    +++ + +++   +++     + +
451  GTACACCACCCCCAGACCGGTTGGGAGCTGCTGGGGCTTTTGCTTGCGCCGCAGCCGTCGCCGGCTGCTCCTCCG

                                                    [-1]
                                                    1.1e-06
                                                    CCCCTGCCCCTGCCCCTGCCCCTGCCCC
                                                     + + ++ +++ ++   +++ ++++  +
601  CGGGTGCTGCTGTACGCCCTCCCCTCCGCCTTCAACACCCGCGCCGGTCGCCGCACCTTCCAGCGCCGCTGCTGC

                                                                 [-1]
                                                                 4.0e-05
     T                                                           CCCCTGCCCCTGCCC
     +                                                           +  + +++ + ++ +
676  TCCGGCCGGCCGCGCCATCTGGCGCCAGCATCCCTTGCTGACGTGTCAGGCGGATCGCGTCTGCCGCCTCCGCGC

                                                                [-1]
                                                                2.6e-10
     CTGCCCCTGCCCCT                                             CCCCTGCCCCTGCCCC
     + ++ +++   ++                                              ++++ +++++ + +++
751  CGGCGCCTTGGCCCGCCGCTGCCAGTGCCTGCCACCGCGCCGGGTGCCTCTGCCTAGCGCCCCAGCCCCAGACCC

                                                     [-1]
                                                     7.0e-05
     TGCCCCTGCCCCT                                   CCCCTGCCCCTGCCCCTGCCCCTGCCC
     ++++++  +++++                                   +++  +++++ ++++ +++ +  +
826  TGCCCCGACCCCTGCTTGGTTTGGTCTAGTTTGGGCTGGTACTTACAACCCTGGCCCCAGCCCTTGCGCTGGTGG

                                                            [-1]
                                                            7.2e-05
     CT                                                     CCCCTGCCCCTGCCCCTGCC
     +                                                      ++  +++    +++ + ++
901  CGGCGGCGCGGCTGGGTGTGCTGGTCAGCGGCCCTGGAGAAGGCCGCACTTGCAGCCGGTGCGAACGCCACGGCT

                     [+1]                                          [+1]
                     1.5e-05                                       4.4e-05
     CCTGCCCCT       AGGGGCAGGGGCAGGGGCAGGGGCAGGGG                 AGGGGCAGGGGCA
      +++++ ++        + +++ ++++  + +++ ++++   +++                 ++  ++ ++ ++
976  ACTGCCACTTCCGAGCTGTGGCCGGGGTCGAGGCCGGGGTTCGGGCCTGCCGCTGACGCCGCAGCAGCTGGTGCC

     
     
     GGGGCAGGGGCAGGGG
       + +  + ++    +
1051 CTGCCTTGCGCTCAAGCGCCTCATCCAGTCGCAGTTCTGGGACCAGTCTAAAGCGCCGGGAGGCAGCCACGCCCC

                        [-1]
                        2.3e-06
                        CCCCTGCCCCTGCCCCTGCCCCTGCCCCT
                        ++  ++++++   +++  +++ + + +++
1126 CAGAACCCGAAGTCGACCCCCTGTGCCCCGCGCCCATCCCATACTCCTAGTAAAAGCCTCATGTGATTATG


Cre07.g348300.v5.5
  PromoterCoords:5164916 - 5166415 Strand:- GeneCoords:5159347 - 5164915 
  Trimmed if gene in upstream region
  LENGTH = 533  COMBINED P-VALUE = 6.17e-07  E-VALUE =    0.011
  DIAGRAM: 85-[+1]-16-[+1]-40-[+1]-1-[+1]-4-[+1]-242

               [+1]                                         [+1]
               4.0e-05                                      1.0e-06
               AGGGGCAGGGGCAGGGGCAGGGGCAGGGG                AGGGGCAGGGGCAGGGGCAG
                ++    ++++  ++++   ++ + +  +                + ++  ++ +++++ ++  +
76   ATGACAAGCCGGGCAGCGGGGGCGGGGGTTGGCCGGTTGGATTCACCCGTCCCACACGGTAAGAGGCAGTGGGTG

                                                      [+1]
                                                      6.1e-10
     GGGCAGGGG                                        AGGGGCAGGGGCAGGGGCAGGGGCAG
     ++++ +                                            + ++  + +++++++++ +++++++
151  GGGCGGATCATTACTGGACAGAGATGTGGAGCCAGGGACAGCACTCGAGCGAGGATGTGGCAGGGGCGGGGGCAG

         [+1]                             [+1]
         3.3e-06                          4.1e-05
     GGG AGGGGCAGGGGCAGGGGCAGGGGCAGGGG    AGGGGCAGGGGCAGGGGCAGGGGCAGGGG
     +++   ++ ++++  +++ +++++  ++ +++     ++++   + + +  ++++  + +  +
226  GGGCGTGGACAGGAACAGCGGCAGCAGCGGGGATGACAGGGCGGGTGACGAGGGCTTGTGGTGACATGTCGTCCA


Cre02.g119201.v5.5
  PromoterCoords:6829353 - 6830852 Strand:- GeneCoords:6828577 - 6829352 
  Trimmed if gene in upstream region
  LENGTH = 1500  COMBINED P-VALUE = 6.33e-07  E-VALUE =    0.011
  DIAGRAM: 148-[+1]-291-[+1]-84-[+1]-85-[+1]-73-[-1]-568-[-1]-6-[-1]-9-[-1]-4

                                                                              [+
                                                                              6.
                                                                              AG
                                                                              +
76   GATTGAGTGGACCGTGGGGGGTGGAGAGCACCGAGCGCTAGCCCGAGCCATGCCGTAGCGTGATGTGTGAACGAA

     1]
     5e-05
     GGGCAGGGGCAGGGGCAGGGGCAGGGG
     +++    +    ++++ ++ + + + +
151  GGGAGATGATGAGGGCGGGTGTACGAGCTAGACTGTGCGTGGGTCAGCAGGTGGGTCCCGGCCTGCTGCTTCCAA

                       [+1]
                       4.2e-07
                       AGGGGCAGGGGCAGGGGCAGGGGCAGGGG
                         +++++ + +++ + +++ + +++ + +
451  GCCAGGCGCCGTGCAGGTGCGGGCATGTGCATGTGCATGTGCATGTGTGTGTGTGCATGTGTGTGTGTGTGTGTG

                                                             [+1]
                                                             2.3e-05
                                                             AGGGGCAGGGGCAGGGGCA
                                                              ++ +  +++    ++++
526  TGTGTGTGTGTGTGTGTGTGTGTGTGTTTGTCTCGGTGCTGCAGGCGGCGAGCCGGGGGAGGGGGGCGCCGGGCC

     
     
     GGGGCAGGGG
     +  +  ++++
601  GCTGGTGGGGCCCGCGTGTCGTGTTTGGAACCCAAGTGCGCAGCTAGCGGGACAAGCAGCTAGCCTGACAGGCAC

                         [+1]
                         9.6e-06
                         AGGGGCAGGGGCAGGGGCAGGGGCAGGGG
                          +++++++++    ++  +++ ++    +
676  GCGGCCAAGGTGGGCCCGCTCGGGGCAGGGCTGCGGCGAGGAGCGCCTGCAGGGTTATGAAACCCTGTTTGCCGG

                                                    [-1]
                                                    3.2e-07
                                                    CCCCTGCCCCTGCCCCTGCCCCTGCCCC
                                                      ++ ++++ + ++++ + +++  + ++
751  AATGCGGCTGGCGCACGGCAGGCTGGCCTGAGCCCTCCTGGAGTGTGTGCCCGCCCTTCCCCCCGGCCCCCCACC

     
     
     T
     
826  CCTGTTTCTGCTGGCGCCTGCCTGCCTGCCTGCAGCTGTCTGACAAGCAGCTGAGCGCCTTCCTGGACAAGGCGG

                                                 [-1]
                                                 2.5e-05
                                                 CCCCTGCCCCTGCCCCTGCCCCTGCCCCT
                                                    + +++++  + +  ++  +   ++++
1351 ACCCTGCGCATGACGGCAGCTTAGCACGGAAGCACGCGCGGCTGATGCGGCCCCGCCTCACGCAACCCACCCTTT

         [-1]                                  [-1]
         2.1e-10                               4.1e-05
         CCCCTGCCCCTGCCCCTGCCCCTGCCCCT         CCCCTGCCCCTGCCCCTGCCCCTGCCCCT
         + ++++++ +++++++++++++++++             + +   ++++ ++ +   ++++ ++ ++
1426 GAGCCGCCTGCCTCTGCCCCTGCCCCTGCCTTCACTCTTAACTCGCCTTCCCTCCCGCCCGCCCTCCCACTACGT


Cre14.g632783.v5.5
  PromoterCoords:3856854 - 3858353 Strand:+ GeneCoords:3858354 - 3866277 
  Trimmed if gene in upstream region
  LENGTH = 170  COMBINED P-VALUE = 6.46e-07  E-VALUE =    0.011
  DIAGRAM: 30-[+1]-111

                                   [+1]
                                   2.3e-09
                                   AGGGGCAGGGGCAGGGGCAGGGGCAGGGG
                                   ++++   + + ++ +++++ +++++ +++
1    TAGTCGTAGCGGGCGGCGTGGTTGTGCAGGAGGGAGTGTGCCAAGGGCAAGGGCAAGGGGCAAGCTAGGAAACCC


Cre14.g632775.v5.5
  PromoterCoords:3858184 - 3859683 Strand:- GeneCoords:3849348 - 3858183 
  Trimmed if gene in upstream region
  LENGTH = 170  COMBINED P-VALUE = 6.46e-07  E-VALUE =    0.011
  DIAGRAM: 111-[-1]-30

                                         [-1]
                                         2.3e-09
                                         CCCCTGCCCCTGCCCCTGCCCCTGCCCCT
                                         +++ +++++ +++++ ++ + +   ++++
76   ATGCAGGCACGCACTGCATGGGGTTTCCTAGCTTGCCCCTTGCCCTTGCCCTTGGCACACTCCCTCCTGCACAAC


Cre17.g742400.v5.5
  PromoterCoords:6248875 - 6250374 Strand:+ GeneCoords:6250375 - 6271086 
  Trimmed if gene in upstream region
  LENGTH = 290  COMBINED P-VALUE = 6.54e-07  E-VALUE =    0.011
  DIAGRAM: 45-[+1]-216

                                                  [+1]
                                                  1.2e-09
                                                  AGGGGCAGGGGCAGGGGCAGGGGCAGGGG
                                                   ++ +++++ +++++ + ++++++ +++
1    GATAGAATCATGTAAATTGTTCTGCGCTGTGCTTTGCTCCGTGGAGGGTGCAGGCGCAGGAGGAGGGGCTGGGCA


Cre17.g742350.v5.5
  PromoterCoords:6250085 - 6251584 Strand:- GeneCoords:6247570 - 6250084 
  Trimmed if gene in upstream region
  LENGTH = 290  COMBINED P-VALUE = 6.54e-07  E-VALUE =    0.011
  DIAGRAM: 216-[-1]-45

                                                                       [-1]
                                                                       1.2e-09
                                                                       CCCCTGCCC
                                                                        +++ ++++
151  CCCGTTGCCGTGTCGCCATCGCCACGCACGATCGCCACGGCACATTCGCCCGTGCTCTGGCCTGGTGCCCAGCCC

     
     
     CTGCCCCTGCCCCTGCCCCT
     ++ + +++++ +++++ ++
226  CTCCTCCTGCGCCTGCACCCTCCACGGAGCAAAGCACAGCGCAGAACAATTTACATGATTCTATC


Cre01.g007050.v5.5
  PromoterCoords:1404238 - 1405737 Strand:+ GeneCoords:1405738 - 1408463 
  Trimmed if gene in upstream region
  LENGTH = 363  COMBINED P-VALUE = 6.69e-07  E-VALUE =    0.012
  DIAGRAM: 10-[-1]-243-[+1]-52

               [-1]
               1.3e-05
               CCCCTGCCCCTGCCCCTGCCCCTGCCCCT
                + + +++  ++ +++  ++ +  ++++
1    AAAGCGGCCGGCTCCGCCTTTGGCCCCTCCACGCCCCCATACACGTTCCAAGCGGCGATTGGGGAATGGGGAAGG

                                                              [+1]
                                                              1.0e-09
                                                              AGGGGCAGGGGCAGGGGC
                                                               +++  +++++++ ++
226  CCTAGGCTGGCGCCGGACCAGACGTGTCCCCTGTAAGTGAGGGTAAGTGTAAGGGGCGGGGAGAGGGGCACGGAG

     
     
     AGGGGCAGGGG
     ++++++ + +
301  AGGGGCTGAGCGGCAGCACGACCATCAGCCATGCCTCTCAAAAGCCGACCGCTGGCGCCAAGT


Cre12.g537050.v5.5
  PromoterCoords:6258559 - 6260058 Strand:+ GeneCoords:6260059 - 6261270 
  Trimmed if gene in upstream region
  LENGTH = 328  COMBINED P-VALUE = 6.99e-07  E-VALUE =    0.012
  DIAGRAM: 23-[+1]-[+1]-106-[+1]-21-[+1]-62

                            [+1]                         [+1]
                            1.2e-09                      4.8e-05
                            AGGGGCAGGGGCAGGGGCAGGGGCAGGGGAGGGGCAGGGGCAGGGGCAGGGG
                             + +++ +++++ +++++ +++++ ++++ ++++  +  + ++ + + ++++
1    CTCAAGCGGCGCGTGGTGGTGGTGGTGGCGGGGGCGGGGGCGGGGGCGGGGGGGGGGGTGTTGAAGAGCCGGGGG

     
     
     CAGGGG
       +++
76   GCGGGAGGAATGCCTAGCCGTGGGGAGCCACCGACAATCGCAGTCAGCCGTCCCGTGGGAAAGGCGTGGCAGCAT

                                          [+1]
                                          2.6e-06
                                          AGGGGCAGGGGCAGGGGCAGGGGCAGGGG
                                          ++++ ++++ ++  ++   +  +  + +
151  ACAGCTTGGTGCTACGGTGCCGCCTTGAGAAGAGCGCAGGGCCAGGTGCCAGGCGTGTTGGTGAGCGATGGGCGT

                 [+1]
                 8.1e-05
                 AGGGGCAGGGGCAGGGGCAGGGGCAGGGG
                    +++ ++ +   ++++ + + + ++ +
226  GCGCGGTCACACGCAGGCGGGAGTCCGGGCCGCGACGGGAGTGCGGAGGCATGGAGCAATCGGCACGCCCGGCTC


Cre12.g494800.v5.5
  PromoterCoords:697182 - 698681 Strand:- GeneCoords:695826 - 697181 Trimmed if 
  gene in upstream region
  LENGTH = 46  COMBINED P-VALUE = 7.09e-07  E-VALUE =    0.012
  DIAGRAM: 16-[+1]-1

                     [+1]
                     2.0e-08
                     AGGGGCAGGGGCAGGGGCAGGGGCAGGGG
                     + +++ ++++++ ++++ +++++  +  +
1    TCAACCGCATCTTCGAAAGGGAAGGGGCTGGGGAAGGGGTGGAAGA


Cre12.g484300.v5.5
  PromoterCoords:132246 - 133745 Strand:+ GeneCoords:133746 - 135081 Trimmed if 
  gene in upstream region
  LENGTH = 158  COMBINED P-VALUE = 8.01e-07  E-VALUE =    0.014
  DIAGRAM: 41-[+1]-88

                                              [+1]
                                              3.1e-09
                                              AGGGGCAGGGGCAGGGGCAGGGGCAGGGG
                                               ++      ++++++++++++ +++++++
1    TGGGGCAGCAGGGAGAGAGGCTCCGCAGGTGGCTGGCTCATGGGCAGCATGGCAGGGGCAGGTGCAGGGGCCGGA


Cre10.g444750.v5.5
  PromoterCoords:3459633 - 3461132 Strand:- GeneCoords:3456123 - 3459632 
  Trimmed if gene in upstream region
  LENGTH = 510  COMBINED P-VALUE = 8.45e-07  E-VALUE =    0.015
  DIAGRAM: 304-[-1]-10-[-1]-55-[+1]-54

         [-1]                                   [-1]
         8.8e-10                                2.0e-06
         CCCCTGCCCCTGCCCCTGCCCCTGCCCCT          CCCCTGCCCCTGCCCCTGCCCCTGCCCCT
         +  +++++ ++++  ++++++++ + +++          + +++   +++ + +++++++++++
301  ACTGCTGCTGCCACTGCTGCTGCCCCTCCTCCTCCTCGGCCTGCTCCTCGGCCTCCGCCTGCCCCTGCTGGCCGG

                                                         [+1]
                                                         1.5e-06
                                                         AGGGGCAGGGGCAGGGGCAGGGG
                                                           +  +++  +++++   ++  +
376  CGTCGTTGCCGTCCGCGTACCGGCGAAACACGGCCGGACGGCCCTGTCTGCCGTGCACAGTTGCAGGATGAGTAG

     
     
     CAGGGG
     ++++ +
451  CAGGAGCATGTTGCAGGCACTGTTCACGTCGCGGTTCTGTGCAGGACAGGTAAACCGGAT


Cre10.g444800.v5.5
  PromoterCoords:3458643 - 3460142 Strand:+ GeneCoords:3460143 - 3463024 
  Trimmed if gene in upstream region
  LENGTH = 510  COMBINED P-VALUE = 8.45e-07  E-VALUE =    0.015
  DIAGRAM: 54-[-1]-55-[+1]-10-[+1]-304

                                                           [-1]
                                                           1.5e-06
                                                           CCCCTGCCCCTGCCCCTGCCC
                                                           + +++++  ++   +++++
1    ATCCGGTTTACCTGTCCTGCACAGAACCGCGACGTGAACAGTGCCTGCAACATGCTCCTGCTACTCATCCTGCAA

                                                                    [+1]
                                                                    2.0e-06
     CTGCCCCT                                                       AGGGGCAGGGGC
     +++  +                                                             ++++++++
76   CTGTGCACGGCAGACAGGGCCGTCCGGCCGTGTTTCGCCGGTACGCGGACGGCAACGACGCCGGCCAGCAGGGGC

                                [+1]
                                8.8e-10
     AGGGGCAGGGGCAGGGG          AGGGGCAGGGGCAGGGGCAGGGGCAGGGG
     +++ + +++   +++ +          +++ + ++++++++  ++++ +++++  +
151  AGGCGGAGGCCGAGGAGCAGGCCGAGGAGGAGGAGGGGCAGCAGCAGTGGCAGCAGCAGTAGCAGTTCATGTCAG


Cre17.g718950.v5.5
  PromoterCoords:2809892 - 2811391 Strand:+ GeneCoords:2811392 - 2817880 
  Trimmed if gene in upstream region
  LENGTH = 168  COMBINED P-VALUE = 9.17e-07  E-VALUE =    0.016
  DIAGRAM: 87-[+1]-52

                 [+1]
                 3.3e-09
                 AGGGGCAGGGGCAGGGGCAGGGGCAGGGG
                  +++++ +++++ +++++ +++++ ++++
76   TGCTTCTCAGGCCGGGGCCGGGGCCGGGGCCGGGGCCGGGGCCGGGGCAAACAGCAGAATCGTGACGAATGGTCC


Cre09.g390097.v5.5
  PromoterCoords:3585204 - 3586703 Strand:- GeneCoords:3575016 - 3585203 
  Trimmed if gene in upstream region
  LENGTH = 329  COMBINED P-VALUE = 1.02e-06  E-VALUE =    0.018
  DIAGRAM: 30-[+1]-[+1]-26-[+1]-186

                                   [+1]                         [+1]
                                   1.7e-09                      1.5e-05
                                   AGGGGCAGGGGCAGGGGCAGGGGCAGGGGAGGGGCAGGGGCAGGG
                                   + +++ +++++ + +++  +++++ ++ +++++++  +    + +
1    CCAAACCACCTGGCAGGCAGGCGTGGAGGGATGGGAAGGGGGAAGGGGGGGGGCGGGAGAGGGGCGAGCAAGGCG

                                            [+1]
                                            9.9e-05
     GCAGGGGCAGGGG                          AGGGGCAGGGGCAGGGGCAGGGGCAGGGG
     +++ ++++  +++                          + +++  ++ + + +++  ++ ++++
76   GCAAGGGCGAGGGGGCAAAACGGCGGCCTCTCGTGTTGGATGGGTGGGTGGACGGGGGGGAGCAGCATCACTCGG


Cre02.g074200.v5.5
  PromoterCoords:130026 - 131525 Strand:- GeneCoords:126911 - 130025 Trimmed if 
  gene in upstream region
  LENGTH = 548  COMBINED P-VALUE = 1.10e-06  E-VALUE =    0.019
  DIAGRAM: 79-[+1]-[-1]-203-[+1]-179

         [+1]                         [-1]
         7.8e-06                      6.5e-05
         AGGGGCAGGGGCAGGGGCAGGGGCAGGGGCCCCTGCCCCTGCCCCTGCCCCTGCCCCT
           +++     ++++++++++++++  +++++++ +  ++   ++     ++++++ +
76   TCAGCAGGGACTCAGCAGGGGCAGGGGCGTGGGCCCCCGTACCGCACCAGCTGCCTGCCGCCGCCAGCCAGCACG

                                             [+1]
                                             1.1e-09
                                             AGGGGCAGGGGCAGGGGCAGGGGCAGGGG
                                             ++++ +++++ +++++ ++++++    ++
301  TTGGCACGCACTCGAGGTCTGGCAGGAAAGCATGGGGGTCAGGGACAGGGACAGGGACAGGGGGTCAGGAGGCGC


Cre01.g025100.v5.5
  PromoterCoords:3868623 - 3870122 Strand:+ GeneCoords:3870123 - 3873894 
  Trimmed if gene in upstream region
  LENGTH = 473  COMBINED P-VALUE = 1.29e-06  E-VALUE =    0.023
  DIAGRAM: 301-[+1]-50-[+1]-64

      [+1]
      4.1e-05
      AGGGGCAGGGGCAGGGGCAGGGGCAGGGG
       + +++ +  ++  ++++ +  ++ +
301  TGGAGGCTGCCGCGCGGGCTGTCGCGGACATCCCCATGACCCCATCTAGGCGCAGGCGCAGCGCAGCTGTTTGGT

          [+1]
          1.5e-09
          AGGGGCAGGGGCAGGGGCAGGGGCAGGGG
           +++ + +++    +++++++++++++++
376  TTCCGGGGGACTGGGCAGAGGGCAGGGGCAGGGGCAGCGTGTAGCGTGCCAGCCATCTCCCCGGCTGCCGGCCAA


Cre02.g075400.v5.5
  PromoterCoords:320190 - 321689 Strand:- GeneCoords:316276 - 320189 Trimmed if 
  gene in upstream region
  LENGTH = 1500  COMBINED P-VALUE = 1.34e-06  E-VALUE =    0.023
  DIAGRAM: 88-[-1]-58-[-1]-37-[-1]-31-[-1]-210-[-1]-4-[-1]-29-[-1]-55-[-1]-15-[-1]-69-[-1]-71-[-1]-125-[-1]-360

                  [-1]
                  1.3e-05
                  CCCCTGCCCCTGCCCCTGCCCCTGCCCCT
                  +++  +++++  ++ +  ++  +  +++
76   TTCCCGCGCGCCGCCCTCGCCCCGCCCTCGCCCAGTCGCCCCGCCGTTACTCTCGCCCCGCCACACGCCCTGCTC

                              [-1]
                              2.7e-07
                              CCCCTGCCCCTGCCCCTGCCCCTGCCCCT
                               ++++  ++++ +++ ++++++  ++ +
151  TTACCCTTCCCATAGCTCCTCCCTCGCCCTCGCCCTCCCCATGCCCCGCCCTCGCCCAGCGCTGGCCCTCACCCA

                     [-1]
                     3.8e-05
                     CCCCTGCCCCTGCCCCTGCCCCTGCCCCT
                     +  + + ++ + ++++   + +  ++ +
226  GCCCTCGCCCGGAGCCCATCCGGCCATCCCCCGCTCTCGCCCTCCCTGTGTCCCGACCTTTCCCCATCCTTGCCC

      [-1]
      2.8e-05
      CCCCTGCCCCTGCCCCTGCCCCTGCCCCT
        +++  ++++++ ++  +  +  +  +
301  CATCCTCGCCCTGCTCCCCCAACCTCATCCCGCCCTCACCCCACCCTCGTTCGGCCCTCAATAGGCCCAGTCCTC

                    [-1]                             [-1]
                    2.5e-07                          1.5e-05
                    CCCCTGCCCCTGCCCCTGCCCCTGCCCCT    CCCCTGCCCCTGCCCCTGCCCCTGCCC
                     ++++  ++++++++ ++++  + ++ +      ++++  ++++  +  + ++  +++++
526  CCCTGCCCTCGGCCAACCCTCGCCCTGCCCTTGCCGTTCCCTCCCTCCTCCCTCGCCCTCGCTTTCCCAGTGCCC

                                    [-1]
                                    4.8e-05
     CT                             CCCCTGCCCCTGCCCCTGCCCCTGCCCCT
     +                              ++ +  +++   + +   +  ++  + ++
601  CGCCCTCGCCCTGCCTGCGCGAAGCTCTTACCCTCGCCCCGACCTCACTCTACTCACTCTGCCTGTGCCCAGCGC

                                             [-1]
                                             1.2e-06
                                             CCCCTGCCCCTGCCCCTGCCCCTGCCCCT
                                              ++++  ++++++++ +++++   ++ +
676  TTGCCCCGCTCTCGCCCTCCCCGTGCACTGACCTTGCCCCGCCCTCGCCCTGCCCTTGCCCTGTCCTCGCCCAGC

              [-1]
              9.3e-06
              CCCCTGCCCCTGCCCCTGCCCCTGCCCCT
               ++ +  ++++ +++ +++ +++ ++ +
751  TCTCGCCCTGCCATCACCCTTCCCTTGCTCCTCCCTCGCCCTTGCTCTCCTGGTGCTGGTCGTGCTTTGTCCTCG

                                     [-1]
                                     7.8e-05
                                     CCCCTGCCCCTGCCCCTGCCCCTGCCCCT
                                      + +++ ++++++++ +++++    +
826  CGCTGCCTGCGCGTATCTCTTACCCTCGACCCGCGCTGGCCCTGCCCGTGCCCAGTGCTTGCTCTGCTCTCGCCC

                                                              [-1]
                                                              4.5e-10
                                                              CCCCTGCCCCTGCCCCTG
                                                              ++++++++++++++  ++
901  TTCCCGCGCGAAGCTCTTACCCTCGCCCCGCCCTCGCCTGCCCTCGCCCCTCCTTTGCCCCTGCCCCTGCCTTTG

     
     
     CCCCTGCCCCT
     ++++  ++ +
976  CCCCGCCCTCGCCCAGCCCCACACATCACACGATTTTGTGTTTGAAAGCTGATGAGCTACGGCCCCCTCAAGCCA

                                                                  [-1]
                                                                  2.1e-05
                                                                  CCCCTGCCCCTGCC
                                                                  ++++ ++  +++++
1051 GCTGGACTTGTTTGTTACATACATCAACCAGATATGAATTAATCCAGCCAGATCCAGCGTCCCCCCGCAACTGCC

     
     
     CCTGCCCCTGCCCCT
     ++  +  +    +
1126 CCCCCAACCCGGCGCCCTGGCGCGAAGCGGTGCACTGGTTACGGTCAAGGGCTTCGACGTGGTCTCTCGGTCGAG


Cre01.g045752.v5.5
  PromoterCoords:6441893 - 6443392 Strand:- GeneCoords:6439297 - 6441892 
  Trimmed if gene in upstream region
  LENGTH = 1500  COMBINED P-VALUE = 1.34e-06  E-VALUE =    0.023
  DIAGRAM: 73-[-1]-120-[+1]-16-[+1]-34-[+1]-76-[+1]-11-[+1]-4-[+1]-19-[+1]-4-[+1]-52-[+1]-36-[+1]-[+1]-42-[+1]-156-[-1]-451

                                                                              [-
                                                                              8.
                                                                              CC
                                                                              +
1    CGCTCGGGTTTCAAGGTTATAACTCAACTCAAAACTGGAATAACCGGGAGGGCCCCCCGCGGCGAGCTCGATGCG

     1]
     0e-07
     CCTGCCCCTGCCCCTGCCCCTGCCCCT
      + ++    ++   +++++++ +++++
76   ACCGCAATGGCTATTGCCCCTCCCCCTTCGGGGGAAGGGGCAAGCCAACCACCTCCAGGTTGGCTGCACAAGTCC

                                                                             [+1
                                                                             8.7
                                                                             AGG
                                                                               +
151  AGCTGGCTTGAGGGGGCCGTAGCTCATCAGCTTTCAAACACAAAATCGTGTGATGTGTGCGGGTGGGTGAGGGTG

     ]                                         [+1]
     e-05                                      2.3e-05
     GGCAGGGGCAGGGGCAGGGGCAGGGG                AGGGGCAGGGGCAGGGGCAGGGGCAGGGG
      ++  ++++  +++   + +     +                 + ++   +++++ + ++++ +  ++++
226  AGCCTGGGCGTGGGGTTGTGGGTATGTCGCGTGGTAGACCGGCGAGGGCAGGGCACGAGCAGAGCGAGGGCGAGG

                                   [+1]
                                   2.0e-08
                                   AGGGGCAGGGGCAGGGGCAGGGGCAGGGG
                                   ++ +  +++++   ++++++++  +++++
301  GAGGAGCGTTGGAAGGGTGCAGGCACGGCGAGAGCGAGGGGTGAGGGCAGGGCAAGGGGAGGTGTAGAGCTGGGC

                                                                 [+1]
                                                                 6.6e-07
                                                                 AGGGGCAGGGGCAGG
                                                                  + ++   ++++  +
376  AAGGGCTGGGCGAAGGCGGGGCGAGATTGAGGGCGGGGCGTAGGCGGGGCAAGGGTGGGGCGAGGGCAGGGCGAG

                              [+1]                             [+1]
                              2.7e-07                          2.3e-06
     GGCAGGGGCAGGGG           AGGGGCAGGGGCAGGGGCAGGGGCAGGGG    AGGGGCAGGGGCAGGGG
     +++++++   ++++            + ++ ++++++  +++ ++++  ++++      +      ++++  +++
451  GGCAGGGCATGGGGAGAGCGAGGCGCGAGGGAGGGGCGAGGGAAGGGTGAGGGCAGGGCGAAAGCTGGGCGAGGG

                                    [+1]                             [+1]
                                    2.7e-07                          1.0e-05
     CAGGGGCAGGGG                   AGGGGCAGGGGCAGGGGCAGGGGCAGGGG    AGGGGCAGGGG
     +++++   ++++                    + ++ ++++++  +++ ++++  ++++      +      +++
526  CAGGGCATGGGGAGAGCGAGGCGCCGAGGCGCGAGGGAGGGGCGAGGGAAGGGTGAGGGCAGGGCGAAAGCTGGG

                                                                           [+1]
                                                                           6.6e-
     CAGGGGCAGGGGCAGGGG                                                    AGGGG
     +  ++++++++   ++++                                                     ++++
601  CGAGGGCAGGGCACGGGGCGGGCGAGGGCGAGGCACGAGGGAAGGATGAGTGCAGGGCGTGTGGCGAGGGCGGGG

                                                                 [+1]
     07                                                          4.5e-10
     CAGGGGCAGGGGCAGGGGCAGGGG                                    AGGGGCAGGGGCAGG
     ++ ++++++++  + ++  ++++                                      + ++  ++++++
676  CAAGGGCAGGGCGAAGGCGAGGGCAGGGTTAGGGGAGGGTGAAAGCTGGCAAGGGCTGGGCGAGGGCGGGGCAAA

                   [+1]
                   1.0e-05
     GGCAGGGGCAGGGGAGGGGCAGGGGCAGGGGCAGGGGCAGGGG
     ++++++++++++++    + ++++++  ++++ ++ +  ++ +
751  GGCAGGGGCAGGGGCAAAGGAGGGGCGAGGGCGGGCGAGGGCGGGGCGAGGGTAAGAGCTTCGCGCGGGAAGGGC

               [+1]
               7.8e-05
               AGGGGCAGGGGCAGGGGCAGGGGCAGGGG
                  +    +++++ ++++++++ +++ +
826  GAGAGCAGAGCAAGCACTGGGCACGGGCAGGGCCAGCGCGGGTCGAGGGTAAGAGATACGCGCAGGCAGCGCGAG

                                                  [-1]
                                                  3.5e-05
                                                  CCCCTGCCCCTGCCCCTGCCCCTGCCCCT
                                                   +   + ++++ ++++ +++ +  +
976  TCCAGCCCGTGGGCGTGTGAGCTTGCCCCCCGCGCACTGGCCGGCGCTGAGACCCTTCCCCCGCCACCCCTGGCC


Cre13.g580500.v5.5
  PromoterCoords:2526222 - 2527721 Strand:- GeneCoords:2522931 - 2526221 
  Trimmed if gene in upstream region
  LENGTH = 708  COMBINED P-VALUE = 1.75e-06  E-VALUE =    0.031
  DIAGRAM: 2-[-1]-14-[-1]-76-[+1]-529

       [-1]                                       [-1]
       2.0e-05                                    1.3e-09
       CCCCTGCCCCTGCCCCTGCCCCTGCCCCT              CCCCTGCCCCTGCCCCTGCCCCTGCCCCT
        + +  +   + +++  + ++++ ++++                +++  + ++++++++ ++ ++++ ++++
1    TGGCTCCCCGATTCCCCGCGGCCCTACCCCCGCGCGCCCTGACGCTCCCCACACCTGCCCCGGCTCCTGACCCTG

     [+1]
     2.1e-05
     AGGGGCAGGGGCAGGGGCAGGGGCAGGGG
      +  + +  ++++ +++  ++ ++++  +
151  CGTAGAAACGGCAAGGGGGGGCGCAGCAGGGGAGGCGCAGTGTGTGTGGGCGCACCGGTGCAGAGGTGGGCAGAG


Cre12.g500850.v5.5
  PromoterCoords:3025506 - 3027005 Strand:- GeneCoords:3016410 - 3025505 
  Trimmed if gene in upstream region
  LENGTH = 911  COMBINED P-VALUE = 1.76e-06  E-VALUE =    0.031
  DIAGRAM: 156-[+1]-477-[+1]-10-[+1]-1-[+1]-151

           [+1]
           9.3e-06
           AGGGGCAGGGGCAGGGGCAGGGGCAGGGG
           ++    +++ + + +   +   ++ +++
151  CACACAAGAACGAGGAGGACGATGAAATGCTGGGAGGTGACGGGTGTCTCTTCCTCTGTTGCGTGGCGCCGCGCA

                                                                   [+1]
                                                                   1.7e-09
                                                                   AGGGGCAGGGGCA
                                                                    ++++++++ +++
601  GCCGACCTTAGTGATATGGGGGCGCATAGAAGATGTCCCGTCCCGTTTATAAAAGACAACATTGGGGCAGGAGCA

                               [+1]                          [+1]
                               1.0e-09                       1.6e-05
     GGGGCAGGGGCAGGGG          AGGGGCAGGGGCAGGGGCAGGGGCAGGGG AGGGGCAGGGGCAGGGGCA
     ++++++++++++  +           +++ + +++  ++++ + ++++++++ ++     +++   ++  +++++
676  GGGGCAGGGGCAAAGCACTGCAAAGCAGGAGGAGGACCAGGAGGAGGGGCAGTGGGGACAGCAAACGCCAGGGCA

     
     
     GGGGCAGGGG
      ++++ ++
751  AGGGCGGGCACCACGGGCGGGCACACAGGGGAGCATGTTCCAGTGGCACGAGGCGTGCTAAGACGCAAGTACTGA


Cre05.g244350.v5.5
  PromoterCoords:1380849 - 1382348 Strand:- GeneCoords:1378493 - 1380848 
  Trimmed if gene in upstream region
  LENGTH = 679  COMBINED P-VALUE = 1.89e-06  E-VALUE =    0.033
  DIAGRAM: 385-[-1]-11-[-1]-225

               [-1]                                    [-1]
               1.5e-09                                 3.4e-07
               CCCCTGCCCCTGCCCCTGCCCCTGCCCCT           CCCCTGCCCCTGCCCCTGCCCCTGC
               ++++ ++ +++ +++  ++ ++ + +++            +++++++ ++  ++++ +++
376  ACCGCCGCTGCCCCCGCGCCTCCCCGCGCACCAGTCCCCCCTCGCCCCTACCCCTGCGCCACCCCCCGCCTGGCG

     
     
     CCCT
     ++++
451  CCCTGCGACGCCCCGAAGTCCGCCTCCGACACCCGCTATGCCCGGTGACCCAGCAAGCCGCGAAGGCCCGCATGA


Cre05.g244300.v5.5
  PromoterCoords:1380028 - 1381527 Strand:+ GeneCoords:1381528 - 1388597 
  Trimmed if gene in upstream region
  LENGTH = 679  COMBINED P-VALUE = 1.89e-06  E-VALUE =    0.033
  DIAGRAM: 265-[+1]-385

                                             [+1]
                                             1.5e-09
                                             AGGGGCAGGGGCAGGGGCAGGGGCAGGGG
                                              +++ + ++ ++  +++ +++ ++ ++++
226  AGGGCGCCAGGCGGGGGGTGGCGCAGGGGTAGGGGCGAGGGGGGACTGGTGCGCGGGGAGGCGCGGGGGCAGCGG


Cre06.g275350.v5.5
  PromoterCoords:3138056 - 3139555 Strand:+ GeneCoords:3139556 - 3148979 
  Trimmed if gene in upstream region
  LENGTH = 490  COMBINED P-VALUE = 1.96e-06  E-VALUE =    0.034
  DIAGRAM: 232-[+1]-229

            [+1]
            2.1e-09
            AGGGGCAGGGGCAGGGGCAGGGGCAGGGG
             ++++  +++++ ++++  +++++++ ++
226  GCGGGGCGGGGGACGGGGCGGGGGACGGGGCAGAGGAGGGCCGTCCGGGGGGTGGAGTGATTTTGTGTGTTTGGC


Cre08.g373400.v5.5
  PromoterCoords:3156606 - 3158105 Strand:- GeneCoords:3152550 - 3156605 
  Trimmed if gene in upstream region
  LENGTH = 1500  COMBINED P-VALUE = 2.05e-06  E-VALUE =    0.036
  DIAGRAM: 1200-[-1]-35-[-1]-207

     [-1]                                                            [-1]
     7.0e-10                                                         8.9e-06
     CCCCTGCCCCTGCCCCTGCCCCTGCCCCT                                   CCCCTGCCCCT
     + +   +++ +++ + +++++++++++++                                   + +  +++  +
1201 CTCACACCCTTGCACTTGCCCCTGCCCCTGTACACGCAAACGCGCACGCATGCACGCAAGCACGCACACGCCTTT

     
     
     GCCCCTGCCCCTGCCCCT
     ++ + ++++    + +++
1276 GCGCATGCCAGCTCGCCTCCCTTCTGGTAATGCCATTGCTAGGGCGTCTTTAATGTCTACTATCAATAGCTGCTC


Cre11.g467621.v5.5
  PromoterCoords:674356 - 675855 Strand:- GeneCoords:670570 - 674355 Trimmed if 
  gene in upstream region
  LENGTH = 1500  COMBINED P-VALUE = 2.05e-06  E-VALUE =    0.036
  DIAGRAM: 497-[-1]-300-[-1]-645

                                                    [-1]
                                                    7.0e-10
                                                    CCCCTGCCCCTGCCCCTGCCCCTGCCCC
                                                    + +   +++ +++ + ++++++++++++
451  AGTGACAAACAACAAGCACCCCGCCCACGCCCACAGCATTGCCCTTGCTCACACCCTTGCACTTGCCCCTGCCCC

     
     
     T
     +
526  TGTACACGCAAACGCGCACGCATGCACGCAAGCACGCATGCACGCACGCACACAGGTGCACACCCACGCGCACGC

      [-1]
      5.3e-06
      CCCCTGCCCCTGCCCCTGCCCCTGCCCCT
      +    +++++  ++++  ++++   + +
826  ACATGCGCCCCCCCCCCCCCCCCCCACACCCACACCCACACCCACACACACACACACACACACACACACACACAC


Cre31.g758447.v5.5
  PromoterCoords:10226 - 11725 Strand:+ GeneCoords:11726 - 13647 Trimmed if 
  gene in upstream region
  LENGTH = 1500  COMBINED P-VALUE = 2.05e-06  E-VALUE =    0.036
  DIAGRAM: 581-[-1]-113-[-1]-748

                                                             [-1]
                                                             7.0e-10
                                                             CCCCTGCCCCTGCCCCTGC
                                                             + +   +++ +++ + +++
526  GTTGGGCCAAGTGACAAACAACAAGCACCCCGCCCACGCCCACAGCATTGCCCTTGCTCACACCCTTGCACTTGC

     
     
     CCCTGCCCCT
     ++++++++++
601  CCCTGCCCCTGTACACGCAAACGCGCACGCATGCACGCAAGCACGCACGCACACACGCACACAGGTGCACACCCA

                                                     [-1]
                                                     8.1e-05
                                                     CCCCTGCCCCTGCCCCTGCCCCTGCCC
                                                     +   +++ +  ++ + +++ + ++  +
676  CGCGCACGCACACGCACACACGCCCGCACAAGCGTGCACACACACCCACAAATGCACAAGCTCATGCTCATGTAC

     
     
     CT
     
751  GCACATACGCGTGCGCGTCAATACACACGCACCTCGTGTACACACGAGCACACGCATACACAAGCCCACATATGC


Cre05.g235228.v5.5
  PromoterCoords:2432794 - 2434293 Strand:+ GeneCoords:2434294 - 2436415 
  Trimmed if gene in upstream region
  LENGTH = 1500  COMBINED P-VALUE = 2.05e-06  E-VALUE =    0.036
  DIAGRAM: 92-[-1]-444-[-1]-906

                      [-1]
                      9.2e-05
                      CCCCTGCCCCTGCCCCTGCCCCTGCCCCT
                       +    ++  +++ + ++++    + +++
76   TCTCCCCATGCAGCAGCGCTGCCCCATTGCGCATGCCAGCTCGCCTCCCTTCTGGTAATGCCATTGCTAGGACGC

                                             [-1]
                                             7.0e-10
                                             CCCCTGCCCCTGCCCCTGCCCCTGCCCCT
                                             + +   +++ +++ + +++++++++++++
526  AAACAACAAGCACACGCCCACGCCCACAGCCTTGCCCTTGCTCACACCCTTGCACTTGCCCCTGCCCCTGTACAC


Cre05.g243602.v5.5
  PromoterCoords:1529898 - 1531397 Strand:+ GeneCoords:1531398 - 1544229 
  Trimmed if gene in upstream region
  LENGTH = 1500  COMBINED P-VALUE = 2.05e-06  E-VALUE =    0.036
  DIAGRAM: 216-[+1]-610-[-1]-498-[+1]-89

                                                                       [+1]
                                                                       7.0e-10
                                                                       AGGGGCAGG
                                                                       +++++++++
151  GTGGGTGTGCACCTGTGTGCGTGCGTGCATGCGTGCTTGCGTGCGTGCGTGCGCGTTTGCGTGTACAGGGGCAGG

     
     
     GGCAGGGGCAGGGGCAGGGG
     ++++ + +++ +++   + +
226  GGCAAGTGCAAGGGTGTGAGCAAGTGCAAGGCTGTGGGCGTGGGTGTGGGCTTGTTGTTTGTCACTTGGCTCAAC

                                   [-1]
                                   5.3e-06
                                   CCCCTGCCCCTGCCCCTGCCCCTGCCCCT
                                      + +++ +++ + + +++++++++
826  TTCGTCAACTAAACGAAGCCATTTTAAGGAATTCGGCCACTGACGCCGCCCCTGCCTTCGTAAGATACGAGCGCT

                                     [+1]
                                     1.5e-05
                                     AGGGGCAGGGGCAGGGGCAGGGGCAGGGG
                                     +++ +    ++++ + +++  +++   +
1351 CCTAGCAATGGCATTACCAGATCTGGGAAGGGAGGCGAGCTGGCATGCGCAATGGCGCAGCGCTGCTGCATGGGG


Cre02.g142947.v5.5
  PromoterCoords:8981785 - 8983284 Strand:- GeneCoords:8978289 - 8981784 
  Trimmed if gene in upstream region
  LENGTH = 1500  COMBINED P-VALUE = 2.05e-06  E-VALUE =    0.036
  DIAGRAM: 496-[-1]-113-[-1]-700-[+1]-104

                                                   [-1]
                                                   7.0e-10
                                                   CCCCTGCCCCTGCCCCTGCCCCTGCCCCT
                                                   + +   +++ +++ + +++++++++++++
451  GTGACAAACAACAAGCACCCCGCCCACGCCCACAGCATTGCCCTTGCTCACACCCTTGCACTTGCCCCTGCCCCT

                                           [-1]
                                           8.1e-05
                                           CCCCTGCCCCTGCCCCTGCCCCTGCCCCT
                                           +   +++ +  ++ + +++ + ++  +
601  CACGCCCACGCGCCCGCACAAGCGTGCACACACACCCACAAATGCACAAGCTCATGCTCATGTACGCACATACGC

                      [+1]
                      5.1e-05
                      AGGGGCAGGGGCAGGGGCAGGGGCAGGGG
                      +++++  + +  ++   ++++++     +
1351 AATAGCTACTCGGCATTAGGGGAGGTGTGAGCATCAGGGGATAAAGAATTCGAGGTGTACGCGACGAACGGAAAA


Cre04.g217977.v5.5
  PromoterCoords:853893 - 855392 Strand:+ GeneCoords:855393 - 857284 Trimmed if 
  gene in upstream region
  LENGTH = 1500  COMBINED P-VALUE = 2.05e-06  E-VALUE =    0.036
  DIAGRAM: 585-[-1]-886

                                                                 [-1]
                                                                 7.0e-10
                                                                 CCCCTGCCCCTGCCC
                                                                 + +   +++ +++ +
526  GCTGTGTTGGGCCAAGTGACAAACAACAAGCCCACGCCCACGCCCACAGCCTTGCCCTTGCTCACACCCTTGCAC

     
     
     CTGCCCCTGCCCCT
      +++++++++++++
601  TTGCCCCTGCCCCTGTACACGCAAACGCGCACGCATGCACGCAAGCCCGCATGCACGCACGCACACAGGTGCACA


Cre14.g630150.v5.5
  PromoterCoords:3371615 - 3373114 Strand:- GeneCoords:3358959 - 3371614 
  Trimmed if gene in upstream region
  LENGTH = 284  COMBINED P-VALUE = 2.07e-06  E-VALUE =    0.036
  DIAGRAM: 128-[+1]-12-[+1]-86

                                                          [+1]
                                                          7.5e-05
                                                          AGGGGCAGGGGCAGGGGCAGGG
                                                          + +     + ++  +   +++
76   GGTGCCTGAGCTGCCCGGAGACAGTGCGACTTGCGCAAAGCAGCCATCCAGTCAAGAAATTGTGCGCGTCGAGGT

                        [+1]
                        4.0e-09
     GCAGGGG            AGGGGCAGGGGCAGGGGCAGGGGCAGGGG
     ++ ++              +++++ +++++ +++++  ++++++ ++
151  GCGGGTTTTGCGAGCTGGAAGGGGGAGGGGGAGGGGGGGGGGCATGGCCGCAGCTTGGCACACATGATGGACCTG


Cre01.g032600.v5.5
  PromoterCoords:4725799 - 4727298 Strand:+ GeneCoords:4727299 - 4731015 
  Trimmed if gene in upstream region
  LENGTH = 469  COMBINED P-VALUE = 2.34e-06  E-VALUE =    0.041
  DIAGRAM: 121-[-1]-207-[+1]-83

                                                   [-1]
                                                   6.9e-06
                                                   CCCCTGCCCCTGCCCCTGCCCCTGCCCCT
                                                   ++++ ++++  ++  + +  ++  + +++
76   TGGGACGCCTCCCACTGCAGCCTGTTTATTCGGATGTCCGTGCCTGCCCCAGCCCTCGCGTCGGGGCCGCCTCCT

                                                              [+1]
                                                              2.7e-09
                                                              AGGGGCAGGGGCAGGGGC
                                                               ++++ +++++++++++
301  GTTAAGGCTGCGCCCCGTCTTGCTTTGGCGGGGTCGGGGGCGGGTCGGATCGTCTGCTGGGGGAGGGGCAGGGGG

     
     
     AGGGGCAGGGG
     ++  +  ++ +
376  AGTTGTGGGTGGGGGGCGCATGGGCAAGCTACGGCCTGCGACCCCTCCCACTTCTCAGCTTCCCAAACACCTTGG


Cre01.g032550.v5.5
  PromoterCoords:4726830 - 4728329 Strand:- GeneCoords:4716246 - 4726829 
  Trimmed if gene in upstream region
  LENGTH = 469  COMBINED P-VALUE = 2.34e-06  E-VALUE =    0.041
  DIAGRAM: 83-[-1]-207-[+1]-121

             [-1]
             2.7e-09
             CCCCTGCCCCTGCCCCTGCCCCTGCCCCT
             + ++  +  ++ +++++++++++ ++++
76   GCGCCCCCCACCCACAACTCCCCCTGCCCCTCCCCCAGCAGACGATCCGACCCGCCCCCGACCCCGCCAAAGCAA

                        [+1]
                        6.9e-06
                        AGGGGCAGGGGCAGGGGCAGGGGCAGGGG
                        +++ +  ++  + +  ++  ++++ ++++
301  GGAGGTCGGGACGCGGACGAGGAGGCGGCCCCGACGCGAGGGCTGGGGCAGGCACGGACATCCGAATAAACAGGC


Cre12.g527918.v5.5
  PromoterCoords:5204933 - 5206432 Strand:+ GeneCoords:5206433 - 5210074 
  Trimmed if gene in upstream region
  LENGTH = 947  COMBINED P-VALUE = 2.75e-06  E-VALUE =    0.048
  DIAGRAM: 41-[-1]-198-[-1]-261-[+1]-147-[+1]-34-[+1]-121

                                              [-1]
                                              1.5e-09
                                              CCCCTGCCCCTGCCCCTGCCCCTGCCCCT
                                               ++    +++ +++++++++++++++++
1    CTCAATTCCGACTTGAACATTTGCTTGGACTGACTCCCATCTCCGCTACCCAGCCCCTGCCCCTGCCCCAGGTCC

                                                [-1]
                                                5.8e-05
                                                CCCCTGCCCCTGCCCCTGCCCCTGCCCCT
                                                  +     +++++++++  ++ ++  ++
226  ACGCATTTATGTGGGCACGGGTGGGAGCCACACACATCGGGACTACGCTTTCCTGCCCCTTGCCATGTTCCATCA

                                      [+1]
                                      7.4e-05
                                      AGGGGCAGGGGCAGGGGCAGGGGCAGGGG
                                        + +++ +++   ++++  +++   + +
526  CATTGTGGGAACGGGGTCGCCGTTGCCTGGCAGGAGAGCACGGGAGCGGGCGCGGGAGTGAGCGAGGCTGCGGTG

                                                                [+1]
                                                                1.9e-05
                                                                AGGGGCAGGGGCAGGG
                                                                 ++++  ++ ++++
676  GCCAGGAGGCACGGCAGCGCGCTGGCAGCCATGGTGGTCGCGCGGCGCCTCGGGCGGGGGGGGGGGGGTGCAGTC

                                                    [+1]
                                                    3.4e-06
     GCAGGGGCAGGGG                                  AGGGGCAGGGGCAGGGGCAGGGGCAGGG
     +  ++ ++ +                                     +   + ++ +    +++++ + ++++
751  GGGGGCGCTGACAATTAATACTGTAAGGGGTCGCGGCTTGCGGCAGTAAAAGGAGTGAAGCGGGCACGCGCAGAA

     
     
     G
     +
826  GCAGAGTTCCCACGGAAATGGCACGTCCCCATCGGAGTCCCGATCGGACGCCCCCACCGATTGTCTGTCCACGGG


Cre13.g568200.v5.5
  PromoterCoords:956279 - 957778 Strand:+ GeneCoords:957779 - 967288 Trimmed if 
  gene in upstream region
  LENGTH = 519  COMBINED P-VALUE = 2.77e-06  E-VALUE =    0.049
  DIAGRAM: 36-[+1]-93-[+1]-227-[-1]-76

                                         [+1]
                                         1.9e-05
                                         AGGGGCAGGGGCAGGGGCAGGGGCAGGGG
                                         ++ +  +  ++ +++ +++ + + +
1    GCAAAGTGGCCCAGGGTCAGGCAAATCACGCATCCAAGAGAGAAAGGGAGGAGCAAGAGTACCAACAGCCAATCG

             [+1]
             6.5e-05
             AGGGGCAGGGGCAGGGGCAGGGGCAGGGG
               + +  +  ++ + +   +++ + ++ +
151  CTTCGCGAGTGTGGCGTTGCGGTGTGTGGGTCTGGTGCTATCGCCTGGCCGGGCGCCCGGAGCGTGCGGAATGCG

                                            [-1]
                                            2.8e-09
                                            CCCCTGCCCCTGCCCCTGCCCCTGCCCCT
                                            ++   +++++++ +++++ ++++ ++  +
376  CACACTACGGGACTACGCCACCTGCCCCTGACCCCACGCCCTGAGCCCCTGACCCTGGCCCTCCCTGTCCCATCC


Cre12.g555000.v5.5
  PromoterCoords:7604021 - 7605520 Strand:+ GeneCoords:7605521 - 7611475 
  Trimmed if gene in upstream region
  LENGTH = 670  COMBINED P-VALUE = 2.82e-06  E-VALUE =    0.049
  DIAGRAM: 168-[-1]-47-[+1]-397

                       [-1]
                       9.7e-05
                       CCCCTGCCCCTGCCCCTGCCCCTGCCCCT
                         + +++ +    + +++ ++++++ + +
151  GGCCGGTGGCGCTCACCCGTCATGCGCTAAACGCTGGCCCTGCTCGTTCTGAAGCGCTTGGCAAACTTGCCAAGG

                        [+1]
                        2.2e-09
                        AGGGGCAGGGGCAGGGGCAGGGGCAGGGG
                         +++++ +++++ ++++ + +++  ++++
226  GTTATGGGGACGGGGAGTTGGGGGCGGGGGCCGGGGGATGGGGGGGGGGGTTGGGGGCCGGGAGAGCGGTAGCTG


Cre12.g555050.v5.5
  PromoterCoords:7604851 - 7606350 Strand:- GeneCoords:7593955 - 7604850 
  Trimmed if gene in upstream region
  LENGTH = 670  COMBINED P-VALUE = 2.82e-06  E-VALUE =    0.049
  DIAGRAM: 397-[-1]-47-[+1]-168

                           [-1]
                           2.2e-09
                           CCCCTGCCCCTGCCCCTGCCCCTGCCCCT
                           ++++  +++ + ++++ +++++ +++++
376  ACCGCTCTCCCGGCCCCCAACCCCCCCCCCCATCCCCCGGCCCCCGCCCCCAACTCCCCGTCCCCATAACCCTTG

                            [+1]
                            9.7e-05
                            AGGGGCAGGGGCAGGGGCAGGGGCAGGGG
                            + + ++++++ +++ +    + +++ +
451  GCAAGTTTGCCAAGCGCTTCAGAACGAGCAGGGCCAGCGTTTAGCGCATGACGGGTGAGCGCCACCGGCCGCTGG


Cre04.g228800.v5.5
  PromoterCoords:3648497 - 3649996 Strand:+ GeneCoords:3649997 - 3658384 
  Trimmed if gene in upstream region
  LENGTH = 1500  COMBINED P-VALUE = 2.94e-06  E-VALUE =    0.052
  DIAGRAM: 66-[+1]-516-[-1]-860

                                                                       [+1]
                                                                       1.0e-09
                                                                       AGGGGCAGG
                                                                       +++++++ +
1    CATCAGGGAACAGTTCATGAGACAGATTGCATTTGTTACAAGAGGGACATGAGACAGGGGTCAGTGAGGGGCAAG

     
     
     GGCAGGGGCAGGGGCAGGGG
     ++   +++  +++ ++++++
76   GGACAGGGGTGGGCCAGGGGTCAGTCAGGAAGCAGTTGAGACAGAGGTCAGTCAGGATCAGTCAGGGGTCAGTCA

                [-1]
                4.4e-06
                CCCCTGCCCCTGCCCCTGCCCCTGCCCCT
                + +    ++ +++++  +++ ++ + +
601  CCCCGCCACGCCACGCCACCTTGCCCACGCCACTCCACAGTCCATGATATCCCAGATGCATCTCACCCAAATCCC


Cre10.g462200.v5.5
  PromoterCoords:5934093 - 5935592 Strand:+ GeneCoords:5935593 - 5941064 
  Trimmed if gene in upstream region
  LENGTH = 180  COMBINED P-VALUE = 3.09e-06  E-VALUE =    0.054
  DIAGRAM: 115-[-1]-36

                                             [-1]
                                             1.0e-08
                                             CCCCTGCCCCTGCCCCTGCCCCTGCCCCT
                                             ++++ ++ +++++ +++++ ++ ++ ++
76   GTGCCGAGCCAGCCTTCCTTTCTCTCCCGCCCCACACCCCCCCCCGCACCTGCACCTGCACCCGCGCCATGTCCC


Cre10.g462150.v5.5
  PromoterCoords:5935413 - 5936912 Strand:- GeneCoords:5924387 - 5935412 
  Trimmed if gene in upstream region
  LENGTH = 180  COMBINED P-VALUE = 3.09e-06  E-VALUE =    0.054
  DIAGRAM: 36-[+1]-115

                                         [+1]
                                         1.0e-08
                                         AGGGGCAGGGGCAGGGGCAGGGGCAGGGG
                                          ++ ++ ++ +++++ +++++ ++ ++++
1    AGGTCATTGCTAATATAAATACAACATTCTGGGACATGGCGCGGGTGCAGGTGCAGGTGCGGGGGGGGGTGTGGG


Cre10.g459200.v5.5
  PromoterCoords:5511407 - 5512906 Strand:- GeneCoords:5504975 - 5511406 
  Trimmed if gene in upstream region
  LENGTH = 1363  COMBINED P-VALUE = 3.11e-06  E-VALUE =    0.055
  DIAGRAM: 83-[+1]-97-[+1]-169-[+1]-55-[+1]-144-[+1]-58-[-1]-583

             [+1]
             1.2e-09
             AGGGGCAGGGGCAGGGGCAGGGGCAGGGG
             +++    ++ +++++++++++++ + +++
76   ATCGGGAAAGGAAGGGGCGCAGGGGCAGGGGTACGGGGCAGAGGTGAAAGCAGGAAAGGGGCTCGCATTCACGAT

                                                                [+1]
                                                                4.0e-05
                                                                AGGGGCAGGGGCAGGG
                                                                 +++ +++++ + +++
151  CGTCCATGCAAGGCAGCATCGCTAGCAGGATGTGTTCTATTCTCCCCGAAGGATTGCATGGGGACAGGGCCTGGG

     
     
     GCAGGGGCAGGGG
     +  +     ++ +
226  GGTGTACGTGGCGACAGTTGCTAGAGCAGCATTTGTGCCGCCTGGCGCAGCGCCTTGCTGCGCCAGGGCGTCTTG

                                     [+1]
                                     3.1e-06
                                     AGGGGCAGGGGCAGGGGCAGGGGCAGGGG
                                     ++ ++  +++ ++ +   ++  +++ +++
376  GGGCATGCAGCATCCCAGCCCGAGGAAATTCCAGCGGGGGGGTCAAGAAGAGCTGCATGGGGCATTCCTGGCGTG

                                              [+1]
                                              1.7e-05
                                              AGGGGCAGGGGCAGGGGCAGGGGCAGGGG
                                              +++++  + +++   +++    +++   +
451  GTGCACTTGGCAGAAAGCAGGGGGCCGGCCCACAAGGCCGAAGGGGGCGCGGCCCAGGCTCCTGCAAATGCCCGC

                                                                     [+1]
                                                                     3.3e-05
                                                                     AGGGGCAGGGG
                                                                      + ++ +++ +
601  GTGCGCGCATCCCGCAATACGGTAGCCGCAAACTAAAAGCAGGGAGGGTCAGAATGGACGTGCGGGAGGGAGGCG

     
     
     CAGGGGCAGGGGCAGGGG
     ++++    +++ ++ +
676  CAGGCAGGGGGCCACGCCACTGGGGCCACCGCAAATCATGCGAATCACTGTTGTCATACGCGACCGCTGAGGGTC

      [-1]
      3.8e-06
      CCCCTGCCCCTGCCCCTGCCCCTGCCCCT
      + +  ++++ + + +  ++  ++ ++ +
751  GCGCGAGCCCTTACGCAGGCGTCTTCCTCCAGCGCTAACCTCTCACGCGTGACAGTTCGTAAGCGACCGCGCTTT


Cre02.g141586.v5.5
  PromoterCoords:8394486 - 8395985 Strand:- GeneCoords:8392271 - 8394485 
  Trimmed if gene in upstream region
  LENGTH = 254  COMBINED P-VALUE = 3.24e-06  E-VALUE =    0.057
  DIAGRAM: 104-[+1]-121

                                  [+1]
                                  7.2e-09
                                  AGGGGCAGGGGCAGGGGCAGGGGCAGGGG
                                  ++    + + ++++++ ++++++  ++++
76   CTTGCGGTCGCATCGAGTTCGCCGCTCGAAGAAAAATGTGCAGGGCCAGGGGAGGGGGGAGGCGGACCAGGGCCA


Cre33.g759047.v5.5
  PromoterCoords:38366 - 39192 Strand:- GeneCoords:37554 - 38365 Trimmed if 
  gene in upstream region
  LENGTH = 827  COMBINED P-VALUE = 3.63e-06  E-VALUE =    0.064
  DIAGRAM: 68-[-1]-263-[+1]-13-[+1]-205-[-1]-162

                                                                         [-1]
                                                                         1.8e-05
                                                                         CCCCTGC
                                                                         +  + ++
1    CACGACCTCCGCCTGGCATGGCAGGAACCACATTCCAACAAATGCGTACACGAGCGCCATCTCCCCCACGGCCGC

     
     
     CCCTGCCCCTGCCCCTGCCCCT
      ++ + ++ ++++ ++++  +
76   GCCAGTCCTTGCCACTGCAACAAAGCGCATGCTTATCTCATGACATCCCTCTCACAACACTGTCTCATGACATCT

                                                                 [+1]
                                                                 2.3e-09
                                                                 AGGGGCAGGGGCAGG
                                                                  + ++  ++ +++ +
301  CGCGAGCAGTTCGACCGCATCTGGTGGGTGATGAAGCAGGGCAGGGGAGGGAGAAGGGGAGGAGGAGGGAGCAAG

                                [+1]
                                1.4e-05
     GGCAGGGGCAGGGG             AGGGGCAGGGGCAGGGGCAGGGGCAGGGG
     ++ +++++ +++++             +++++ +++ + +   + +++ +  +++
376  GGGAGGGGGAGGGGGGAAGTGGAGGGGAGGGGAAGGCGGAAACGGAGGCGGCGGGAGCCGCCCAGCCACGCCTTG

                                         [-1]
                                         2.3e-05
                                         CCCCTGCCCCTGCCCCTGCCCCTGCCCCT
                                          +++ ++++   +++  +++    ++ +
601  TGTACGAGTTCCTGGGACGGGGAGTACCAGTACCCAGCCCCGCCCGGCCCCACGCCAAACCCGCCCGCGTTGAAC


Cre16.g662702.v5.5
  PromoterCoords:2745090 - 2746589 Strand:- GeneCoords:2738878 - 2745089 
  Trimmed if gene in upstream region
  LENGTH = 1500  COMBINED P-VALUE = 3.67e-06  E-VALUE =    0.065
  DIAGRAM: 123-[+1]-69-[+1]-396-[+1]-369-[+1]-82-[-1]-154-[-1]-133

                                                     [+1]
                                                     1.2e-09
                                                     AGGGGCAGGGGCAGGGGCAGGGGCAGG
                                                     ++ + + ++++++  +++ +++++ ++
76   TGCGTTTTTTCAAGCACGTCGAGGACTGGCAGGCATGAAGCGGTCATCAGCGACTGGGGCAATGGCTGGGGCGGG

                                                                            [+1]
                                                                            6.6e
     GG                                                                     AGGG
     ++                                                                     + ++
151  GGCCGTGGAGACAGCGGGAGCAGTGCGTGGCGGGGACCGCGGTGGGGGCGGCGCGCGGGGGCAGGGCCGACAAGG

     
     -06
     GCAGGGGCAGGGGCAGGGGCAGGGG
      + ++ +++ +++ ++++ +++
226  TCTGGCGCAAGGGGAGGGCCAGCACGCGCCAGGGCTCCGGCGGCCCCAGTGCACCACCAAGGCGTGCCGCACGGT

                                                   [+1]
                                                   9.4e-05
                                                   AGGGGCAGGGGCAGGGGCAGGGGCAGGGG
                                                   +++ ++++  ++++  +  +  +++   +
601  CTGTCGTACCAGCTGCAGCAGGCGGCAGCGGCCCAGCATCCAACTCAGGAGCAGTAGCAGCTGTTGCAGCAACAG

                                                                          [+1]
                                                                          3.5e-0
                                                                          AGGGGC
                                                                             +
976  GGTTGCTAATAAGGTAAGGACGCAATACGTCTCTCACTTAGTAAGTAAGGTTTCAGACTAAGGCCAGTGTAAGTG

     
     5
     AGGGGCAGGGGCAGGGGCAGGGG
       +++ +++++  ++++++ ++
1051 GTGGGGAGGGGGGGGGGCACGGAGGAGCCGGGCCTTAGGGGCTGAAGCACCAAGTGCAAACTAACGGACTAGGGG

                                   [-1]
                                   2.3e-05
                                   CCCCTGCCCCTGCCCCTGCCCCTGCCCCT
                                     ++   ++ +++ ++ +++   ++++++
1126 GTGACTTATTCGCTTGTACCGATTGTACTGTGCCATTCCTTGCGCCCGCCGGGGCCCCTGAGTGCTGCGGCGGAG

                                                                    [-1]
                                                                    4.7e-05
                                                                    CCCCTGCCCCTG
                                                                     +   ++  ++
1276 TGATGAGAGCACGAGGAAGAGACCGAAGGCGCCGCTTGGGGGCCGCAAGCGGCACCCAAGGACACGGCGCAGCTT

     
     
     CCCCTGCCCCTGCCCCT
     +++  +  ++ ++ +++
1351 CCCTGGGGCCCGCTCCTACAGCGACTTCACGAGCTGTGCCACCATGGCACCGTGCACTGCGCGGCGGGGTCGGGT


Cre03.g205585.v5.5
  PromoterCoords:8771063 - 8772562 Strand:+ GeneCoords:8772563 - 8778878 
  Trimmed if gene in upstream region
  LENGTH = 1500  COMBINED P-VALUE = 3.89e-06  E-VALUE =    0.068
  DIAGRAM: 11-[-1]-73-[+1]-87-[+1]-166-[+1]-3-[+1]-30-[+1]-87-[+1]-120-[+1]-97-[+1]-30-[+1]-173-[+1]-174-[-1]-101

                [-1]
                4.1e-05
                CCCCTGCCCCTGCCCCTGCCCCTGCCCCT
                 ++  ++ + ++ ++ ++ ++ ++    +
1    CGACAAAGTTGTCCGGGCACTTGTCCATGACCGTGATGATGAGGTTGCGGCGGACGCTGCGGAAGGTGGCGGTGG

                                           [+1]
                                           1.7e-05
                                           AGGGGCAGGGGCAGGGGCAGGGGCAGGGG
                                            + +++ + ++   +++   +++  ++ +
76   CGGCGGCGACATCTGCGGCGGACAGCGGAAACGCCGGTGGAGGCGGCGGTGTGGGGGCGGGGTGGAGGAGCATGT

         [+1]
         5.1e-05
         AGGGGCAGGGGCAGGGGCAGGGGCAGGGG
          + + + + ++    +   + +++  +++
226  TGGCGGAGTCGGTGGTGATGCGTGCGGCGCGGGCGGCGCGTCGGCAGTACCCGAAGAGTGACTTCCGCAGGTCGT

                                                      [+1]
                                                      1.3e-09
                                                      AGGGGCAGGGGCAGGGGCAGGGGCAG
                                                        ++++++++ +  +++ + ++++ +
376  CGGCGGCCGGCGTCAAGGCGGGCTGTAGGCGGTGGGTGAAGATGTGGCCGTGGGCAGGGTCGCGGGGAAGGGCGG

           [+1]                                                       [+1]
           7.7e-06                                                    4.9e-06
     GGG   AGGGGCAGGGGCAGGGGCAGGGGCAGGGG                              AGGGGCAGGG
     ++       ++++++ +++++ +  ++ +  +  +                              +++ +  ++
451  GGAAGAGATGGCAGGTGCAGGAGGTGGTGGCGCCGGGGTCGCGGCTGGCTTTTGCGGCGTTGCATAGGAGGTGGC

     
     
     GCAGGGGCAGGGGCAGGGG
     ++++++ + + ++   + +
526  GCAGGGACGGAGGTGCGAGGAAGGTGACGGTGGAGACGGCGGGCATGCGGTCCGGCATGAAGCGGGCAATGCCTG

                                    [+1]
                                    8.7e-06
                                    AGGGGCAGGGGCAGGGGCAGGGGCAGGGG
                                      ++  + + ++  +    +++++ +++
601  GCGAGGCGAGGAGGGCTCTGGCGTCGGCGGCGAGGAGATGAGCCTGAAGCGGGGCTGGGAGGCGGAGGACCAGGG

                                   [+1]
                                   8.1e-05
                                   AGGGGCAGGGGCAGGGGCAGGGGCAGGGG
                                    ++ + + ++++   +++ + +  + + +
751  CGATGTCGGCTGGGGTTGCTGTGCGGTGAAGGGAGGATGGGCCCAGGCTGCGCAAAGCGAGAAGCATGCGCTGCA

           [+1]                                                       [+1]
           5.6e-05                                                    2.9e-06
           AGGGGCAGGGGCAGGGGCAGGGGCAGGGG                              AGGGGCAGGG
            ++ +  + +++ ++  +++  ++  + +                               ++ + ++++
901  GGACAACGGAGATGCGGCGGGCCCAGTTGCGAGAGGCAAAAAGCCGTCGGGGTTGGCCGTCGTCGGGGAGGAGGG

     
     
     GCAGGGGCAGGGGCAGGGG
        + ++ ++ ++  + ++
976  CGGGCGGGAGTGGGGGAGGGCCAGTGGCGAAAAGGAAGTCGAGTCCGGTGGGGTTGGCCAGGGCGCGGGCGATGC

                                               [+1]
                                               8.5e-05
                                               AGGGGCAGGGGCAGGGGCAGGGGCAGGGG
                                                ++ +  +  +   +++  ++ + +   +
1126 CAATCCAGTTGGGGTCGTCCTTGCTGCGGGGGATGCGTTTGGGGGCGACGCTGAGCGGGGTGGCGTACATGGTGT

                         [-1]
                         1.7e-05
                         CCCCTGCCCCTGCCCCTGCCCCTGCCCCT
                           ++    ++ +++++ ++ ++++   +
1351 GGCGGTGGAGGTCAGTCCACTTCCGCTGCCAGCCCCCGCACCTGTGGCCGCCGCCGCCGTGTCCGCCTCAGGGGG


Cre01.g041650.v5.5
  PromoterCoords:5834628 - 5836127 Strand:- GeneCoords:5833263 - 5834627 
  Trimmed if gene in upstream region
  LENGTH = 850  COMBINED P-VALUE = 3.96e-06  E-VALUE =     0.07
  DIAGRAM: 154-[-1]-348-[-1]-106-[-1]-35-[-1]-91

         [-1]
         2.9e-06
         CCCCTGCCCCTGCCCCTGCCCCTGCCCCT
         + ++ ++ ++  + +  ++  ++++   +
151  ACAGCACCAGCGCCACCTCTCGCTGCTGCTGTTGCTACAGCTGCAGATGAGGCCGCTGCGGGAGACGGCAGGTAG

           [-1]
           2.4e-09
           CCCCTGCCCCTGCCCCTGCCCCTGCCCCT
           + ++ ++++  ++++  +++++ ++ +++
526  CCCCGGCTCCGGCCCTGGCCCTGGCCCCAGCTCCTGCCCTGACCTCTGGCCACAGCTTTTGCCCTGACATATCCG

                                                                       [-1]
                                                                       2.0e-07
                                                                       CCCCTGCCC
                                                                       ++++  +++
601  TTTCGGACTTCCTTCTCTGGTGCCCCGGTACAGCCCCACCTCTGCCTTGCACCCACCATGCCCTGGCCCCGCCCC

                                                            [-1]
                                                            8.5e-06
     CTGCCCCTGCCCCTGCCCCT                                   CCCCTGCCCCTGCCCCTGCC
       ++++++++++   ++++                                    + ++++ +++ +  + ++++
676  TAGCCCCTGCCCTGACCCCCGCCATCCTCGGCTCCTCCCAGGTCCTTGTCTCAAGCACCTGGCCCAGGTCTTGCC

     
     
     CCTGCCCCT
     +   ++
751  CAATCCAACCCAGCCCGCAAGCCCGTGCGGGATGGGCCCGCAGGCGGCAAGCAGCGATTGGGCCTGATTGGGCCT


Cre01.g041667.v5.5
  PromoterCoords:5833978 - 5835477 Strand:+ GeneCoords:5835478 - 5839549 
  Trimmed if gene in upstream region
  LENGTH = 850  COMBINED P-VALUE = 3.96e-06  E-VALUE =     0.07
  DIAGRAM: 91-[+1]-35-[+1]-106-[+1]-5-[+1]-314-[+1]-154

                     [+1]
                     8.5e-06
                     AGGGGCAGGGGCAGGGGCAGGGGCAGGGG
                        ++   +++++ +  + +++ ++++ +
76   CGGGCTTGCGGGCTGGGTTGGATTGGGCAAGACCTGGGCCAGGTGCTTGAGACAAGGACCTGGGAGGAGCCGAGG

          [+1]
          2.0e-07
          AGGGGCAGGGGCAGGGGCAGGGGCAGGGG
           ++++   ++++++++++  +++  ++++
151  ATGGCGGGGGTCAGGGCAGGGGCTAGGGGCGGGGCCAGGGCATGGTGGGTGCAAGGCAGAGGTGGGGCTGTACCG

                                                                      [+1]
                                                                      2.4e-09
                                                                      AGGGGCAGGG
                                                                      +++ ++ +++
226  GGGCACCAGAGAAGGAAGTCCGAAACGGATATGTCAGGGCAAAAGCTGTGGCCAGAGGTCAGGGCAGGAGCTGGG

                             [+1]
                             2.2e-05
     GCAGGGGCAGGGGCAGGGG     AGGGGCAGGGGCAGGGGCAGGGGCAGGGG
     ++  ++++  ++++ ++ +             + +   ++++++++++ ++++
301  GCCAGGGCCAGGGCCGGAGCCGGGGCACAGTTGAGTCTGGGCAGGGGCTGGGGCCATGAGCACTAGCATACCAAC

                                                                        [+1]
                                                                        2.9e-06
                                                                        AGGGGCAG
                                                                        +   ++++
601  GGACCTGTGGAGAAGCTGTTGCGCGCTACCTGCCGTCTCCCGCAGCGGCCTCATCTGCAGCTGTAGCAACAGCAG

     
     
     GGGCAGGGGCAGGGGCAGGGG
       ++  + +  ++ ++ ++ +
676  CAGCGAGAGGTGGCGCTGGTGCTGTTGGTGGTGCAGCTGCCGCTGGTGCTGTTGGCGGTGATCCTGATGGTGGCG


Cre08.g382400.v5.5
  PromoterCoords:4465087 - 4466586 Strand:- GeneCoords:4459729 - 4465086 
  Trimmed if gene in upstream region
  LENGTH = 700  COMBINED P-VALUE = 4.27e-06  E-VALUE =    0.075
  DIAGRAM: 109-[-1]-9-[-1]-380-[+1]-115

                                       [-1]                                  [-1
                                       1.2e-06                               7.1
                                       CCCCTGCCCCTGCCCCTGCCCCTGCCCCT         CCC
                                       + ++  ++++  +++   ++ +  + ++          +++
76   AAAAGTTGCCTCGACACGAACTCGCCTCGCCCCACACCCACCCCACCCCACCCCACCCCACCCCACCCCGTCCCC

     ]
     e-05
     CTGCCCCTGCCCCTGCCCCTGCCCCT
     ++++ +  ++++    +     ++ +
151  CTGCGCTGGCCCACCGCAAACTCCGTCGCTTGGAGCATTTCTCGTTGGATAGGCCCATCATGTTTGACGGCGCCC

                                    [+1]
                                    3.2e-09
                                    AGGGGCAGGGGCAGGGGCAGGGGCAGGGG
                                     ++++ ++++++ ++ +++ +++++   +
526  TCTGAGGATTTGGACACTATAAGGCGGGAAACGGGGGAGGGGCGGGAGCACGGGCACCTGTTGCTGAGATTGGGC


Cre08.g382450.v5.5
  PromoterCoords:4464287 - 4465786 Strand:+ GeneCoords:4465787 - 4469156 
  Trimmed if gene in upstream region
  LENGTH = 700  COMBINED P-VALUE = 4.27e-06  E-VALUE =    0.075
  DIAGRAM: 115-[-1]-418-[+1]-109

                                             [-1]
                                             3.2e-09
                                             CCCCTGCCCCTGCCCCTGCCCCTGCCCCT
                                             +   +++++ +++ ++ ++++++ ++++
76   TATGCTTCAGCCGGACGAGCCCGCGGCCCAATCTCAGCAACAGGTGCCCGTGCTCCCGCCCCTCCCCCGTTTCCC

                                          [+1]
                                          1.2e-06
                                          AGGGGCAGGGGCAGGGGCAGGGGCAGGGG
                                           ++ +  + ++   +++  ++++  ++ +
526  CGGAGTTTGCGGTGGGCCAGCGCAGGGGGACGGGGTGGGGTGGGGTGGGGTGGGGTGGGGTGGGTGTGGGGCGAG


Cre11.g477700.v5.5
  PromoterCoords:2863535 - 2865034 Strand:- GeneCoords:2855269 - 2863534 
  Trimmed if gene in upstream region
  LENGTH = 564  COMBINED P-VALUE = 4.33e-06  E-VALUE =    0.076
  DIAGRAM: 27-[+1]-145-[+1]-153-[-1]-7-[-1]-116

                                [+1]
                                1.1e-05
                                AGGGGCAGGGGCAGGGGCAGGGGCAGGGG
                                    ++ +++++  ++++ +++ + +  +
1    ACGCCTTCTCACCTGCTGGGCCTGGCCGCCAGCGGGGGCTTGGGCTGGGACTGCTGTTGGCAGGGTAGTATGGGG

                                                        [+1]
                                                        7.9e-05
                                                        AGGGGCAGGGGCAGGGGCAGGGGC
                                                        ++ +   + +++ +++ ++++  +
151  GCCATGCTTCTCCTGTGCAGAACGGGGCATTGAACAGCTGGCAGCGCGCTCAGCGAACGAGGCCGGGTCAGGCAC

     
     
     AGGGG
     + ++
226  ATGGCAAGGCAGGGCAAGGCAACTAGGCAAGGCACTTTGTAGCAGGAACGCCGTATAAGGACTTGATGACGAGCT

             [-1]                                [-1]
             4.0e-09                             7.0e-06
             CCCCTGCCCCTGCCCCTGCCCCTGCCCCT       CCCCTGCCCCTGCCCCTGCCCCTGCCCCT
             +++++++++++ ++ +   ++++ ++ +        ++ +  ++++  + +  ++  +   +
376  CTGACTCCCCCCTGCCCCTCCCTCCCTCCCTCCCTCCCTCCCTCCCTCCACCCCACCACAGGCAACCTTCTGCGT


Cre16.g650000.v5.5
  PromoterCoords:1125946 - 1127445 Strand:+ GeneCoords:1127446 - 1129606 
  Trimmed if gene in upstream region
  LENGTH = 48  COMBINED P-VALUE = 4.35e-06  E-VALUE =    0.076
  DIAGRAM: 11-[-1]-8

                [-1]
                1.1e-07
                CCCCTGCCCCTGCCCCTGCCCCTGCCCCT
                ++  +++   + ++++ +++++  ++++
1    TGGGCACCATTCCATTGCATTTCCCCCGGCCCCCCCCCCCCCGACATA


Cre14.g627466.v5.5
  PromoterCoords:2838119 - 2839618 Strand:- GeneCoords:2837243 - 2838118 
  Trimmed if gene in upstream region
  LENGTH = 1500  COMBINED P-VALUE = 4.41e-06  E-VALUE =    0.077
  DIAGRAM: 81-[-1]-176-[-1]-121-[-1]-190-[+1]-1-[+1]-109-[-1]-120-[-1]-45-[-1]-48-[+1]-348

           [-1]
           6.0e-07
           CCCCTGCCCCTGCCCCTGCCCCTGCCCCT
           + ++ ++++ +++ +   +  ++++ +++
76   GGCCTGCACCGGCCCGTGCTCGCTCTGCTGCTCCTCTTGCTCTGGGACGTATGCCGCTGTGGTGCCCGCAGCCCG

                                                                  [-1]
                                                                  2.3e-06
                                                                  CCCCTGCCCCTGCC
                                                                  +  +  ++++++++
226  AGGCTACACCAGCAGTCCTTTCACCGCACCACCCGAAGCCGCAGGCCGCCCCAGCGCACTGCATCCACCCCTGCC

     
     
     CCTGCCCCTGCCCCT
      + ++  +    +
301  GCCGCAACCTTTCGCATCTCAGCAACACGTTCGCGTCAGATCTCCTCGAAGCCCCTCTTCCCGTGCCCTCTTTAT

                                                                  [-1]
                                                                  3.0e-05
                                                                  CCCCTGCCCCTGCC
                                                                     +++  ++  ++
376  TATTCTTCTGCGACGTTGCCCCCATCTCCCCATCTTCACAGCTCGTCTCCCACCCTCTTGCTGGCTGGACCGCCC

     
     
     CCTGCCCCTGCCCCT
     ++  + ++  + ++
451  CCCTCACCCCCTCCCACACAAACCATTTCTCCACCCCCTGTACCGCTTTTCCAAACATCCTTGCAACCCCCAAGA

                                                            [+1]
                                                            1.5e-09
                                                            AGGGGCAGGGGCAGGGGCAG
                                                            +++++++++ ++ +++++++
601  TCCTTCATGAGGCCGGGGTTGACGCGGCCCTTGGACTCCTTCATCACTTGTCTACAGGGGCAGGTGCGGGGGCAG

               [+1]
               3.2e-05
     GGGCAGGGG AGGGGCAGGGGCAGGGGCAGGGGCAGGGG
     +     +++  +++  ++ +    +++   +   +++++
676  GCAGGCGGGGGGGGAGAGTGAGGTGGGGGAGACAAGGGGTTTTGGGGAGAGCGAAATAAGGCAGTTTCTGTGTGC

                                                                              [-
                                                                              1.
                                                                              CC
                                                                              +
751  CTATGCGTGCTTGCGAGCGTGTGGGATACGCAGCCAACGCCGCGTCGTAGACCAAGACAAAGAACACAAGACACA

     1]
     0e-05
     CCTGCCCCTGCCCCTGCCCCTGCCCCT
     +   ++++  ++  + + +++ ++++
826  CAGCCCCCACCCTGTCCTCCTCCCCCCCTCTGCCGAGCGCTCCCCTTCAGCGCTCTCCCGCTCGCTCTTCCAAGC

                                                                             [-1
                                                                             5.8
                                                                             CCC
                                                                             + +
901  ACGCACACGCCCCCCTGGTCTGACAACAACGACCTCTACGCCTTCACATGTACACAATACCCCCATTGTCATCTC

     ]                                                                      [-1]
     e-05                                                                   3.4e
     CTGCCCCTGCCCCTGCCCCTGCCCCT                                             CCCC
     +  ++  +++ ++   +  + ++ ++                                             ++++
976  CCCCCTGTGCTCCGCTCATTTCCGCTTGGTTTGGTTAATTAGGCTGGAATTTACAACGTCCCCTCTTTCCCCCCC

                                                                              [+
     -05                                                                      2.
     TGCCCCTGCCCCTGCCCCTGCCCCT                                                AG
     ++ +++  +++  +     ++++                                                   +
1051 TGACCCACCCCTCGAAGAAGCCCTGCAGCTTGGTCTTGCCGCCCCGGTACTCCGCCAGCTGCGTGGAGGGAGATG

     1]
     2e-06
     GGGCAGGGGCAGGGGCAGGGGCAGGGG
     +++  ++ +  + ++ +++ +  ++ +
1126 GGGAGGGTGTGGAGGGAGGTGGGGGTGTATCAGGTGCGTGTGCAGGTGTGTGTGTGTGTGTGTGTGTGTGTGTGT


Cre14.g627477.v5.5
  PromoterCoords:2838339 - 2839838 Strand:+ GeneCoords:2839839 - 2844340 
  Trimmed if gene in upstream region
  LENGTH = 1500  COMBINED P-VALUE = 4.41e-06  E-VALUE =    0.077
  DIAGRAM: 128-[-1]-48-[+1]-45-[+1]-120-[+1]-139-[-1]-190-[+1]-121-[+1]-176-[+1]-206-[+1]-66

                                                          [-1]
                                                          2.2e-06
                                                          CCCCTGCCCCTGCCCCTGCCCC
                                                          + ++  + +++ ++ +  + ++
76   CACACACACACACACACACACACACACACACACACCTGCACACGCACCTGATACACCCCCACCTCCCTCCACACC

                                                            [+1]
                                                            3.4e-05
     TGCCCCT                                                AGGGGCAGGGGCAGGGGCAG
       ++++                                                   ++++     +  +++  +
151  CTCCCCATCTCCCTCCACGCAGCTGGCGGAGTACCGGGGCGGCAAGACCAAGCTGCAGGGCTTCTTCGAGGGGTG

                                                           [+1]
                                                           5.8e-05
     GGGCAGGGG                                             AGGGGCAGGGGCAGGGGCAGG
     ++ ++++++                                             ++ ++ +  +   ++ +++
226  GGTCAGGGGGGGAAAGAGGGGACGTTGTAAATTCCAGCCTAATTAACCAAACCAAGCGGAAATGAGCGGAGCACA

     
     
     GGCAGGGG
     ++  ++ +
301  GGGGGGAGATGACAATGGGGGTATTGTGTACATGTGAAGGCGTAGAGGTCGTTGTTGTCAGACCAGGGGGGCGTG

                                                          [+1]
                                                          1.0e-05
                                                          AGGGGCAGGGGCAGGGGCAGGG
                                                           ++++ +++ + +  ++  +++
376  TGCGTGCTTGGAAGAGCGAGCGGGAGAGCGCTGAAGGGGAGCGCTCGGCAGAGGGGGGGAGGAGGACAGGGTGGG

     
     
     GCAGGGG
     +   + +
451  GGCTGTGTGTCTTGTGTTCTTTGTCTTGGTCTACGACGCGGCGTTGGCTGCGTATCCCACACGCTCGCAAGCACG

                                                                            [-1]
                                                                            1.5e
                                                                            CCCC
                                                                            +++
526  CATAGGCACACAGAAACTGCCTTATTTCGCTCTCCCCAAAACCCCTTGTCTCCCCCACCTCACTCTCCCCCCCCG

     
     -09
     TGCCCCTGCCCCTGCCCCTGCCCCT
         ++++++++ ++ +++++++++
601  CCTGCCTGCCCCCGCACCTGCCCCTGTAGACAAGTGATGAAGGAGTCCAAGGGCCGCGTCAACCCCGGCCTCATG

                                                                      [+1]
                                                                      3.0e-05
                                                                      AGGGGCAGGG
                                                                       ++ +  ++
751  TTTTGTCTTGGGGGTTGCAAGGATGTTTGGAAAAGCGGTACAGGGGGTGGAGAAATGGTTTGTGTGGGAGGGGGT

     
     
     GCAGGGGCAGGGGCAGGGG
     +  ++++  ++  +++
826  GAGGGGGGCGGTCCAGCCAGCAAGAGGGTGGGAGACGAGCTGTGAAGATGGGGAGATGGGGGCAACGTCGCAGAA

                                                                      [+1]
                                                                      2.3e-06
                                                                      AGGGGCAGGG
                                                                        +    +
901  GAATAATAAAGAGGGCACGGGAAGAGGGGCTTCGAGGAGATCTGACGCGAACGTGTTGCTGAGATGCGAAAGGTT

     
     
     GCAGGGGCAGGGGCAGGGG
     ++ + ++++++++  +  +
976  GCGGCGGCAGGGGTGGATGCAGTGCGCTGGGGCGGCCTGCGGCTTCGGGTGGTGCGGTGAAAGGACTGCTGGTGT

                                                  [+1]
                                                  6.0e-07
                                                  AGGGGCAGGGGCAGGGGCAGGGGCAGGGG
                                                  +++ ++++  +   + +++ ++++ ++ +
1126 GGAGGCGGGCTGCGGGCACCACAGCGGCATACGTCCCAGAGCAAGAGGAGCAGCAGAGCGAGCACGGGCCGGTGC

                                                            [+1]
                                                            6.2e-06
                                                            AGGGGCAGGGGCAGGGGCAG
                                                             ++++  ++++    + + +
1351 TGGAGCCCACCAAGTGATTGCACGGTATGTGCAGGGGAGGGGTGTGTGTGTGTGTGGGGGGGGGGGGGATGACTG

     
     
     GGGCAGGGG
     +++ +++ +
1426 GGGGAGGCGGGTGGTGGCGGGGCGATGGGCGGCACAAGATGTCGTGAAGCGTCCGTTGAAAACTTTTAAAAGCGA


Cre12.g503850.v5.5
  PromoterCoords:2693577 - 2695076 Strand:- GeneCoords:2688631 - 2693576 
  Trimmed if gene in upstream region
  LENGTH = 130  COMBINED P-VALUE = 4.49e-06  E-VALUE =    0.079
  DIAGRAM: 70-[-1]-31

                                                                           [-1]
                                                                           2.2e-
                                                                           CCCCT
                                                                           ++++
1    TTTGAGCTCTTAATCTAGTTACATACTAAAATCACAGTTTCAACTGCTCTGGGCCCCATCCCCACCTGTCCCCCA

     
     08
     GCCCCTGCCCCTGCCCCTGCCCCT
     ++  ++++ + +++ +++  +
76   GCAGCTGCTCTTGCACCTTGCTGCAGTCTCGCTGTCCAGCGCTATCCCGATCGAT


Cre12.g503800.v5.5
  PromoterCoords:2692207 - 2693706 Strand:+ GeneCoords:2693707 - 2699414 
  Trimmed if gene in upstream region
  LENGTH = 130  COMBINED P-VALUE = 4.49e-06  E-VALUE =    0.079
  DIAGRAM: 31-[+1]-7-[+1]-34

                                    [+1]                                [+1]
                                    2.2e-08                             8.4e-05
                                    AGGGGCAGGGGCAGGGGCAGGGGCAGGGG       AGGGGCAG
                                       +  +++ +++ + ++++  ++ ++++        +++   +
1    ATCGATCGGGATAGCGCTGGACAGCGAGACTGCAGCAAGGTGCAAGAGCAGCTGCTGGGGGACAGGTGGGGATGG

     
     
     GGGCAGGGGCAGGGGCAGGGG
     ++ +  + ++++  + +   +
76   GGCCCAGAGCAGTTGAAACTGTGATTTTAGTATGTAACTAGATTAAGAGCTCAAA


Cre10.g454150.v5.5
  PromoterCoords:4839818 - 4841317 Strand:- GeneCoords:4837196 - 4839817 
  Trimmed if gene in upstream region
  LENGTH = 1334  COMBINED P-VALUE = 4.59e-06  E-VALUE =    0.081
  DIAGRAM: 258-[-1]-14-[-1]-70-[-1]-92-[-1]-20-[-1]-48-[-1]-442-[-1]-187

                                      [-1]
                                      9.3e-06
                                      CCCCTGCCCCTGCCCCTGCCCCTGCCCCT
                                      ++ + +++ +++++ + ++ ++ +++ +
226  CCTCACTGGAGCCCATTGGGCGAGGCGGCGGCGCCGCCGCCGCTGCCGCCGCGCCCGCCGCGGCGCCGCCGCAGC

      [-1]
      8.5e-05
      CCCCTGCCCCTGCCCCTGCCCCTGCCCCT
       +++ +++   ++++  +++ +++ + +
301  CGCCCCGCCGGAGCCCAAGCCGCTGGCGCATCAGGTCGTCTACCACGAGCATGCCCATGCCGACCAGGCTCCTGC

                              [-1]
                              2.2e-05
                              CCCCTGCCCCTGCCCCTGCCCCTGCCCCT
                              +++  ++  + +     +++ + +++++
376  CGCAGCACATCTGCACATCTTGCAGCCCTCGCAGCAGATGGCGCCGCCGCCCCCGCACCCGCACGCCGCGTCAGC

                                                                            [-1]
                                                                            8.5e
                                                                            CCCC
                                                                            +  +
451  GGGGGTCCCGGGGGACGGCGTGGCCGCCACTAGCGCCGCGACAGCGCCCGGCCGCGCTTGGTGCAGTTGACCAGC

                                                  [-1]
     -06                                          1.8e-09
     TGCCCCTGCCCCTGCCCCTGCCCCT                    CCCCTGCCCCTGCCCCTGCCCCTGCCCCT
      ++  + + +++ ++ ++  + +++                    +  ++++ +++++  +++++ ++++  ++
526  AGCAGCAGGCCCAGCACCGACTCCTCGTCCTCGCAGCGGGCGATGCTTCTGCTCCTGCTACTGCCGCTGCTTCTG

                                                    [-1]
                                                    1.5e-05
                                                    CCCCTGCCCCTGCCCCTGCCCCTGCCCC
                                                    ++++ +++ + +++  ++ + +  ++ +
601  CCACTGCCGTGTCAGCTGCAGCGGACTCGCCGGGGCAGCCCACGCCGCCCCCGCCGCCGCCGGTGACACCACCGC

     
     
     T
     +
676  TAAATTCAGGGGCTGTCCTCGCATTCAGGGCCTAGACTGTCATACAGGCTGCTCGAAATTTTCATCACAGGCACT

                                                                         [-1]
                                                                         6.3e-05
                                                                         CCCCTGC
                                                                          +    +
1051 GACTGCGCCGATCGTAACCACTGCTCGCAGGCACACCTCACAGAAGATGTCGTAACGTAGTCGGGGAAGCTGCCC

     
     
     CCCTGCCCCTGCCCCTGCCCCT
     ++  ++++ ++ ++     ++
1126 CCGAGCCCGTGTCCAGCTTCCCCTCGTGCGACAGGCGTGCCAACCGTGCCAACCTCCATCAACCTCCGCAACATA


Cre10.g422419.v5.5
  PromoterCoords:698422 - 699921 Strand:- GeneCoords:697106 - 698421 Trimmed if 
  gene in upstream region
  LENGTH = 1500  COMBINED P-VALUE = 4.71e-06  E-VALUE =    0.083
  DIAGRAM: 361-[-1]-710-[+1]-31-[+1]-1-[+1]-1-[+1]-1-[+1]-1-[+1]-191

                                                                  [-1]
                                                                  4.0e-05
                                                                  CCCCTGCCCCTGCC
                                                                      ++ + +++++
301  TGGTGGGCGGTTCCTATCCAACAGGCGGCACCAACCCCATCGTTGACCAGGCCGTCAAGGTAAGGTGTCGCTGCC

     
     
     CCTGCCCCTGCCCCT
     ++  +++  ++ ++
376  CCCTCCCTCGCTCCCCAGGTGTGTGCGAAGTGTGGGCGTTGCTTGCTCGGCAACAGGCAGTGCTGCCTGCAGGCA

                                                       [+1]
                                                       3.9e-07
                                                       AGGGGCAGGGGCAGGGGCAGGGGCA
                                                        +  ++ + +++ + +++++ ++++
1051 TGCTGGGGCACAAGCGACCTGCATCGCTGCAGACTGGCGGCGGCGGCGGCGGCAGCGGTGGCGGCGGCAGCGGCA

                                        [+1]                          [+1]
                                        1.2e-08                       1.2e-08
     GGGG                               AGGGGCAGGGGCAGGGGCAGGGGCAGGGG AGGGGCAGGG
     + ++                               ++ +++++ +++++ +++++ +++++ ++ ++ +++++ +
1126 GCGGCGGCGGCGGCAGCGGCGGCGGCGGCGGCGGCAGCGGCAGCGGCAGCGGCAGCGGCAGCGGCAGCGGCAGCG

                         [+1]                          [+1]
                         1.2e-08                       1.2e-08
     GCAGGGGCAGGGGCAGGGG AGGGGCAGGGGCAGGGGCAGGGGCAGGGG AGGGGCAGGGGCAGGGGCAGGGGCA
     ++++ +++++ +++++ ++ ++ +++++ +++++ +++++ +++++ ++ ++ +++++ +++++ +++++ ++++
1201 GCAGCGGCAGCGGCAGCGGCAGCGGCAGCGGCAGCGGCAGCGGCAGCGGCAGCGGCAGCGGCAGCGGCAGCGGCA

          [+1]
          1.6e-09
     GGGG AGGGGCAGGGGCAGGGGCAGGGGCAGGGG
     + ++ ++ +++++ +++++ +++++ +++++ ++
1276 GCGGCAGCGGCAGTGGCAGCGGCAGCGGCAGCGGCAGCGGCAGGGTTCAACTGTGGAACTTTGACGGACGTGACC


Cre01.g008900.v5.5
  PromoterCoords:1690116 - 1691615 Strand:- GeneCoords:1686710 - 1690115 
  Trimmed if gene in upstream region
  LENGTH = 1500  COMBINED P-VALUE = 5.00e-06  E-VALUE =    0.088
  DIAGRAM: 72-[+1]-66-[-1]-391-[+1]-208-[+1]-172-[+1]-330-[-1]-87

                                                                             [+1
                                                                             4.2
                                                                             AGG
                                                                               +
1    CCGCGCCTGAATGCCGAGGCGCCCCGAGTCGCTCTGGCCCCGCACCTAGCCCGATGGGCGTCGGGCTTTGGGGAG

     ]
     e-05
     GGCAGGGGCAGGGGCAGGGGCAGGGG
     +    +++++ ++ ++ ++++  ++
76   GTGTTGGGCATGGTCAAGGGCTAGGTACTGCATTGGTTCTGTAGCAAGGGAGCCTGTGGTGTGCGTGGATGGTGC

                      [-1]
                      6.6e-05
                      CCCCTGCCCCTGCCCCTGCCCCTGCCCCT
                       ++  ++++  + ++   +++  ++++
151  GGAATCCCTACAAGCGTGCCGGGCCCTAGGCCTGTCCCAAGCCCACACAGAGCTCGTTTTACGGACAGCTCGTGC

                                                                   [+1]
                                                                   7.6e-05
                                                                   AGGGGCAGGGGCA
                                                                     + + + ++++
526  CACACTTACTAGGCTCGACCAACGCTATCACTCCTGAACGCTATGCTCTCTTTCTAGGCTAGGAGTGGAAGGGCC

     
     
     GGGGCAGGGGCAGGGG
     + +++ ++++     +
601  GCGGCCGGGGTCCATGTAACACACATCGACATTGCAACACGGGCCTATCTCTCTCCCCCCTGGCGGTCCAGTGGC

                                                                               [
                                                                               3
                                                                               A
                                                                               +
751  TGGGTTTGAGCGGCCGACCAAGCTGCAGCGGCCACCATGGCCGGCGGCGGCGGCGGGGCAAGGCTGAGAGCCTGA

     +1]
     .5e-05
     GGGGCAGGGGCAGGGGCAGGGGCAGGGG
       +++    ++++++   + +++ + ++
826  ACGGCGTTAGCAGGGCGTGTGGCTGAGGGGGGCACGTGTTGATTGGCGGTGGTGACGTGACTAGTTTGTGCACTG

                                                       [+1]
                                                       1.4e-05
                                                       AGGGGCAGGGGCAGGGGCAGGGGCA
                                                       +++++  ++  +++++ +  ++ +
976  TAGTAGTTAGTAGGCGCCATGTCAGGTGGCTGGTGGCCGTTGGCCCCAGGAGGGGAGGGCTCAGGGTCGCGGTCG

     
     
     GGGG
     +++
1051 GGGAAGGGGAACTCGTGATGAGCAACCGGGGCTCCTGGCCGGGTGGCGCCACTTTGCGTCCGTGCCTGTGCTGAG

                                       [-1]
                                       1.7e-09
                                       CCCCTGCCCCTGCCCCTGCCCCTGCCCCT
                                       +++++ ++++  ++++ +++++  ++ ++
1351 GGCAGGGCGCTAAGGCGGCGGTCGTGCTGGCTTGCCCCTTCCCCCCCCCCCGCCCCGCCCTCTTGAATTCCGACC


Cre02.g143327.v5.5
  PromoterCoords:9096996 - 9098495 Strand:+ GeneCoords:9098496 - 9104961 
  Trimmed if gene in upstream region
  LENGTH = 795  COMBINED P-VALUE = 5.03e-06  E-VALUE =    0.088
  DIAGRAM: 45-[+1]-201-[-1]-18-[-1]-444

                                                  [+1]
                                                  5.8e-06
                                                  AGGGGCAGGGGCAGGGGCAGGGGCAGGGG
                                                   ++++++ ++++ +++ +  +  + + +
1    AATGCTGCTCGCCCCAGCCCACAGAATATGGTGCCCGCAATGCAAGGGGGCATGGGCGGGGCCGAGTCCCGAGTC

                                                       [-1]
                                                       3.3e-09
                                                       CCCCTGCCCCTGCCCCTGCCCCTGC
                                                       +++++++++ + +++++++++ +++
226  CCATGGCTTTGCTGCACTCCGCCTGCACTGCGAGACCCCCAGGCCCGTCCCCCCTGCCCGTCCCCCTGCCCGTGC

                           [-1]
                           4.7e-07
     CCCT                  CCCCTGCCCCTGCCCCTGCCCCTGCCCCT
        +                  + +++++  + +  + + +++++ + +++
301  GTGTGCGTGCGGAGGCGCCTCGCTCCTGCGTCCGGTCGTCCCCCTCCTCCTCCGTCTCGTCCAGGGGACAGGGGG


Cre09.g401800.v5.5
  PromoterCoords:843068 - 844567 Strand:- GeneCoords:834782 - 843067 Trimmed if 
  gene in upstream region
  LENGTH = 464  COMBINED P-VALUE = 5.10e-06  E-VALUE =     0.09
  DIAGRAM: 230-[+1]-205

          [+1]
          5.8e-09
          AGGGGCAGGGGCAGGGGCAGGGGCAGGGG
          + ++++++++ +  ++++++++ +  +
226  GGGTAAAGGGCAGGGCCGTGGGCAGGGCCGCGAATTCCTGAAGGTGTGCGCAACCCCGGATGACCAAATACCCAC


Cre16.g695300.v5.5
  PromoterCoords:133596 - 135095 Strand:- GeneCoords:126740 - 133595 Trimmed if 
  gene in upstream region
  LENGTH = 1500  COMBINED P-VALUE = 5.18e-06  E-VALUE =    0.091
  DIAGRAM: 46-[+1]-373-[+1]-473-[+1]-265-[-1]-81-[+1]-117

                                                   [+1]
                                                   6.6e-05
                                                   AGGGGCAGGGGCAGGGGCAGGGGCAGGGG
                                                   +++  + + ++++  ++ +   ++    +
1    ACCCCCAACACCCCCAACACCGCCCCAGCGGCCCCACCGCGCACGAAGGCACCGAGGCACTGGGATCTGCGCTAG

                                                                              [+
                                                                              7.
                                                                              AG
                                                                               +
376  TGCGGCAAGGGAGATGGAAGGGACTAGTTGGATGTAGTGTAGGTGGCGTCCTGCTGGTTTGCCCTCCTGATTGGG

     1]
     0e-05
     GGGCAGGGGCAGGGGCAGGGGCAGGGG
     + ++++   + + ++++++ +   +
451  GAGCAGCTACGGCGGCAGGCGGTTGTCAGCCGCATAGTCTGGCGGCAGGTCGGCTTTAGACGCCATTGGTGGCGT

                                                       [+1]
                                                       2.6e-05
                                                       AGGGGCAGGGGCAGGGGCAGGGGCA
                                                        ++    ++    +++++  + ++
901  CGTTTCTTGCCGCTCCCCAAAGATGCAAGCCCTGCGGCAGAGTGGGCATGGGGCAGGGGTTTCGGGGCCAGCGCG

     
     
     GGGG
     ++++
976  GGGGGCGCGGCGGCCTGTGACTGTGCGGCCGAAGCGGGCTGCAGAGGCGCAGCGCACCTGCAGGCGGCAGGCGAC

                                                 [-1]
                                                 6.7e-05
                                                 CCCCTGCCCCTGCCCCTGCCCCTGCCCCT
                                                 + +     + +++ ++     ++  +++
1201 GTATGTTGTCGACGGACGAAAGGCGATCCCAAAGTAGTAAGGCACTCGCCGACTTGCTCCGTGGACTTGCCCCGA

         [+1]
         1.8e-09
         AGGGGCAGGGGCAGGGGCAGGGGCAGGGG
           ++++++++++  +++++++++  ++ +
1351 CTTGTTGGGCAGGGGCGTGGGCAGGGGTGGGTGGGGGGCTGCTGAACCATGTCACATCATGCCGGAGTGCTCAAT


Cre13.g565270.v5.5
  PromoterCoords:537723 - 539222 Strand:+ GeneCoords:539223 - 541446 Trimmed if 
  gene in upstream region
  LENGTH = 330  COMBINED P-VALUE = 5.30e-06  E-VALUE =    0.093
  DIAGRAM: 105-[+1]-196

                                   [+1]
                                   8.8e-09
                                   AGGGGCAGGGGCAGGGGCAGGGGCAGGGG
                                    + +++++++ ++ ++ +  +++++   +
76   CCGATCGCGCCACGTATCACGTCACCCGGCGGAGGCAGGGACAAGGCCTCGGGCACAAGGGGGCTGCGGCCGGCA


Cre13.g565260.v5.5
  PromoterCoords:538893 - 540392 Strand:- GeneCoords:527857 - 538892 Trimmed if 
  gene in upstream region
  LENGTH = 330  COMBINED P-VALUE = 5.30e-06  E-VALUE =    0.093
  DIAGRAM: 196-[-1]-105

                                                   [-1]
                                                   8.8e-09
                                                   CCCCTGCCCCTGCCCCTGCCCCTGCCCCT
                                                   +   +++++  + ++ ++ +++++++ +
151  TGCCGAATTGTGCGTGACGCGCGTACCGTATGCCGGCCGCAGCCCCCTTGTGCCCGAGGCCTTGTCCCTGCCTCC


Cre19.g750597.v5.5
  PromoterCoords:89156 - 90655 Strand:- GeneCoords:78930 - 89155 Trimmed if 
  gene in upstream region
  LENGTH = 1500  COMBINED P-VALUE = 5.34e-06  E-VALUE =    0.094
  DIAGRAM: 67-[-1]-46-[-1]-1329

                                                                        [-1]
                                                                        1.8e-09
                                                                        CCCCTGCC
                                                                        + +++ ++
1    ATCAAGCCCGCCCAGTCGCCCGCGTCGCTTTCGTGGCGCCCCCCCCCCCCCCCCTTTCCGCCTCCTCCTCCTCCC

                                                                        [-1]
                                                                        9.3e-08
     CCTGCCCCTGCCCCTGCCCCT                                              CCCCTGCC
     +++ + +++ + +++ + +++                                              + +++ +
76   CCTCCTCCTCCTCCTCCTCCTCCTCCTCCTCCACTTCTTCCTCCTCGTCCTCCTCCTCCTCTCCCACCTCCTCCT

     
     
     CCTGCCCCTGCCCCTGCCCCT
     +++ + + + ++++  ++++
151  CCTCCTCGTCCCCCCCCCCCCTCCTGGAGGCGAGCTCTGGCGCTGGACATGTCGGAGCCATGTTGGTCATCAACT


Cre07.g357100.v5.5
  PromoterCoords:6324973 - 6326472 Strand:- GeneCoords:6323559 - 6324972 
  Trimmed if gene in upstream region
  LENGTH = 220  COMBINED P-VALUE = 5.69e-06  E-VALUE =      0.1
  DIAGRAM: 150-[-1]-41

     [-1]
     1.5e-08
     CCCCTGCCCCTGCCCCTGCCCCTGCCCCT
       +++++ +++++ +++++ +++++  +
151  TGCCTGCACCTGCACCTGCACCTGCTGCACACACGCGCTACATTCGACTTCACCTGCTACTGCTACCCCT


Cre07.g357150.v5.5
  PromoterCoords:6323693 - 6325192 Strand:+ GeneCoords:6325193 - 6325834 
  Trimmed if gene in upstream region
  LENGTH = 220  COMBINED P-VALUE = 5.69e-06  E-VALUE =      0.1
  DIAGRAM: 41-[+1]-150

                                              [+1]
                                              1.5e-08
                                              AGGGGCAGGGGCAGGGGCAGGGGCAGGGG
                                               +  +++++ +++++ +++++ +++++
1    AGGGGTAGCAGTAGCAGGTGAAGTCGAATGTAGCGCGTGTGTGCAGCAGGTGCAGGTGCAGGTGCAGGCAGGTGC


Cre13.g591851.v5.5
  PromoterCoords:4144886 - 4146385 Strand:+ GeneCoords:4146386 - 4149047 
  Trimmed if gene in upstream region
  LENGTH = 1500  COMBINED P-VALUE = 6.07e-06  E-VALUE =     0.11
  DIAGRAM: 59-[-1]-111-[+1]-125-[+1]-37-[-1]-266-[-1]-41-[-1]-372-[+1]-1-[+1]-158-[+1]-69

                                                                [-1]
                                                                1.4e-05
                                                                CCCCTGCCCCTGCCCC
                                                                  +  ++++++++
1    TGAGGGATGGTGTTGAATCTACTAGACCCATGTACCCTCTTCTGCCTTGCCGCGCCCTTTTCTGGCCCCTGCTTG

     
     
     TGCCCCTGCCCCT
     + +  +++ + +
76   TCCTACTGTCGCCCGGCCCCTGCTTTGCTGCACTCTGTCTGCATTTTTGCCTCTGCGTAGAATTTATTTGAATCA

                                                      [+1]
                                                      5.1e-05
                                                      AGGGGCAGGGGCAGGGGCAGGGGCAG
                                                      +++ + ++ ++    +   + ++++
151  GATTATTGACGAGTGTTGCGGAACTAATGCGTACGTAGACCAGAGCGGAAGGCGGAGTGGGCTTGCAGGCGGCAC

     
     
     GGG
     + +
226  GAGAGTAGGCAGTCAGTAGCGCAAGTTGCGAATTCACATGTTACCTCGTAACCGACGGTAAACGCTGTGGACGGT

                                                          [+1]
                                                          2.3e-05
                                                          AGGGGCAGGGGCAGGGGCAGGG
                                                           ++ +  ++ +   ++++ ++
301  CGCGCCCATGGCTGGCTGACGGAAGGTGGCTGCTGTATTGGGATGGCTGGGCTGGGCGACGGCGGCCGGGCTGGC

                                                 [-1]
                                                 4.4e-05
     GCAGGGG                                     CCCCTGCCCCTGCCCCTGCCCCTGCCCCT
     +  +++                                      + ++ ++ ++  +     ++ ++++
376  GTTGGGACTACCAGAAAGGATGCGCCCGAAACAAACCTGGAGAACACCAGCGCCACCGGTGCCCACTGCTGTCGC

                                            [-1]
                                            8.0e-06
                                            CCCCTGCCCCTGCCCCTGCCCCTGCCCCT
                                              +     ++++++++   +++++ +++
676  CATTGTTGGGTCCTGGGAATACGCTGCGCACTTCGGAACTACGCCAACCTGCCCCATACCCTGTCCCATCGCACC

                                       [-1]
                                       2.1e-09
                                       CCCCTGCCCCTGCCCCTGCCCCTGCCCCT
                                        +++ +++++  ++++ ++++++ ++++
751  CTGTACCGCGCGGAGTGACCGATAGGGGGCCGGCGCCCCGCCCCGCCCCCCGCCCCTCCCCCGGCACCGCCAGAT

                                                                 [+1]
                                                                 2.9e-08
                                                                 AGGGGCAGGGGCAGG
                                                                   +++  + ++   +
1126 CAACACCAGCGCCAGCAGGGACTCAGCGCAACACGCTGGGGTGGACAGGACACACGCTGGGTGGGGTGTGGGGTG

                    [+1]
                    5.8e-05
     GGCAGGGGCAGGGG AGGGGCAGGGGCAGGGGCAGGGGCAGGGG
     +++ +++++ ++++  ++ +  ++ + + +++   ++ ++++
1201 GGCTGGGGCTGGGGTGGGCGGGGGTGGACGGGGGTGGACAGGACCAGCACAGTGGTCTCCGCGGCCGCCGGCACG

                                                         [+1]
                                                         2.8e-06
                                                         AGGGGCAGGGGCAGGGGCAGGGG
                                                           ++ +++++++ ++++ +++++
1351 TAGCACAGGTGCTATAGGTCAGCGCAGGTGCTATAGGTCAGCCCAGGTGCTATAGGTCAGGGGCGGGGGGAGGGG

     
     
     CAGGGG
     +
1426 CGCCCCCGGGGTCAATGGTGGCTGGCACGCCATAGGCGGTCCCCATAGGTAGCTGATCTGCGGCTAATTGTTGTT


Cre12.g536650.v5.5
  PromoterCoords:6212249 - 6213748 Strand:+ GeneCoords:6213749 - 6218270 
  Trimmed if gene in upstream region
  LENGTH = 1500  COMBINED P-VALUE = 6.07e-06  E-VALUE =     0.11
  DIAGRAM: 9-[-1]-185-[-1]-195-[+1]-505-[+1]-179-[+1]-282

              [-1]
              2.1e-09
              CCCCTGCCCCTGCCCCTGCCCCTGCCCCT
               +++ +++++++ +++++ +++++ ++++
1    GCGCCCCTTGCCCCGCCCCTGGCCCTGGCCCTGGCCCTGTGCTTGCCCCTGTCGGCGCCAGATGCTGTTGTAGCA

                                                                              [-
                                                                              6.
                                                                              CC
                                                                              ++
151  CCAAGAGGGGTGAGGTGCCGCCACCGCGTCCAGCAGCGGCCTTGTCCTTCACGTAGCGCCGCCTGCATGAACGCC

     1]
     7e-06
     CCTGCCCCTGCCCCTGCCCCTGCCCCT
     ++ ++     ++ + +++ +++++ +
226  CCCGCTGGGCCCACCGCCACTGCCACCATCGTTGGGCAGCCAGACCCCCCAAGGTCTTCGCGAGAGCAGCGCAGC

                                                                             [+1
                                                                             9.9
                                                                             AGG
     
376  CGATGGGACAGTGTTAAGGCAGGTTGGTGCAAGTCCTGCAGGGTGCAGCTGATTCCCAAACCCCAGCAGATGGCA

     ]
     e-05
     GGCAGGGGCAGGGGCAGGGGCAGGGG
       +++        +   +++++++ +
451  AACAGTTTGCAACGGCAGGGCAGGAGTGCGCGGCTGGTCGGACGCCGGAGTTACTGTACCGACAAGTTGCTGGCT

           [+1]
           3.5e-05
           AGGGGCAGGGGCAGGGGCAGGGGCAGGGG
           +      +++++++  + ++++ + + ++
976  GTCAGCAATTATTGGGGCAGCAGGAGGGACGGAGGAGCGCGGTTAGCCAGCAAGGCAGGAGCGGAGGCGTGGAGC

                                                                     [+1]
                                                                     1.3e-05
                                                                     AGGGGCAGGGG
                                                                      +   + + ++
1126 GAAACTACTGATGCGGGAAGCCAGTGGACTGGCAACAACAGGGCTTGGCGTTGCAGCCGGTGTGCGCAACCGCGG

     
     
     CAGGGGCAGGGGCAGGGG
     ++ +  ++++ ++   ++
1201 CACGCTCAGGTGCTCAGGAAAGGCCTGTAGGTGCCTGTAGTCAGTCACAGTTACTGCACTTCCCGATCTGTGAGA


Cre16.g651250.v5.5
  PromoterCoords:1257998 - 1259497 Strand:+ GeneCoords:1259498 - 1261559 
  Trimmed if gene in upstream region
  LENGTH = 808  COMBINED P-VALUE = 6.30e-06  E-VALUE =     0.11
  DIAGRAM: 86-[-1]-116-[+1]-254-[-1]-25-[-1]-13-[-1]-169

                [-1]
                7.5e-05
                CCCCTGCCCCTGCCCCTGCCCCTGCCCCT
                  ++ ++ ++  + +  ++ ++++++
76   GCGCTCTCAACTGCCAGCTCCCACTCGCGCGCCTGCCAACTAGCACCAACTGCCCGTGTGCGTCACTACAGTCAG

           [+1]
           2.3e-05
           AGGGGCAGGGGCAGGGGCAGGGGCAGGGG
            + ++  +  +  ++ ++ ++  ++ + +
226  TACGGCTGAGGGGGTTGGGGGTGCCGGTTCACGAGTTAGTTGGGGGTTAGTCGGAGCTGTCCTAGGACAGACATT

                                                                     [-1]
                                                                     5.1e-07
                                                                     CCCCTGCCCCT
                                                                      +   + ++++
451  CGAATTATCCTACTCCCGGCACCGCGTCATGTGCTCCCCTAGATCCACGCCTGTTCCCCCCCTGTCTGCGTCCCT

                                                [-1]
                                                4.0e-09
     GCCCCTGCCCCTGCCCCT                         CCCCTGCCCCTGCCCCTGCCCCTGCCCCT
     +++  +++ +++ ++                            + ++++ ++  ++++++++++++++++
526  GCCTGTGCTCCTCCCTGCCTCCCTGCCTGTGCGCCTGTGCCTCCTCCTGTCCGCGCCCCTGCCCCTGCCCGCCAC

               [-1]
               9.7e-07
               CCCCTGCCCCTGCCCCTGCCCCTGCCCCT
               ++++ ++   ++ ++ + +++ + +++
601  ACCTGTGCCTCCCCCGCAATTGACCTTCCCCTTCCCCACTGGGGCATCCTCCGGCTATCGAGGTGTCATACGGTA


Cre03.g197900.v5.5
  PromoterCoords:6734146 - 6735645 Strand:+ GeneCoords:6735646 - 6739329 
  Trimmed if gene in upstream region
  LENGTH = 1361  COMBINED P-VALUE = 6.64e-06  E-VALUE =     0.12
  DIAGRAM: 318-[-1]-278-[+1]-707

                       [-1]
                       2.5e-09
                       CCCCTGCCCCTGCCCCTGCCCCTGCCCCT
                         + +++ ++++++++ ++ +++ ++ ++
301  CCTACAATCACACGCAGGTGCATGCACCTGCCCCCGCACCTCCCACTTCTCCCACTTCTCCGTACATTTATGCTG

                              [+1]
                              3.0e-05
                              AGGGGCAGGGGCAGGGGCAGGGGCAGGGG
                               ++ +   + +  ++ + +++++  ++
601  CAGAGGGACATGTCGCTGGCCGGCGGGGAGGCCGAGACGGAGGAGGGGGCGGAATCGTCCATGCCGGCAGAGTGC


Cre08.g382750.v5.5
  PromoterCoords:4543355 - 4544854 Strand:+ GeneCoords:4544855 - 4548452 
  Trimmed if gene in upstream region
  LENGTH = 328  COMBINED P-VALUE = 6.65e-06  E-VALUE =     0.12
  DIAGRAM: 73-[-1]-226

                                                                              [-
                                                                              1.
                                                                              CC
                                                                              ++
1    TGTCCCACTGAGTGCAATGCTATTTCTGCCTGGATCTCCTGCCGCACTGACCAGCTCTGGCTACACGTGTACTCC

     1]
     1e-08
     CCTGCCCCTGCCCCTGCCCCTGCCCCT
       +++++++ +++   +++++   ++
76   GGTGCCCCTCCCCTCCCCCCTTTGCCCGTGCCAGCCGTCCGTCAGCCCCCCTGGTCAGCCCGGAGCGAGCAGAGT


Cre16.g666302.v5.5
  PromoterCoords:3195407 - 3196906 Strand:+ GeneCoords:3196907 - 3198987 
  Trimmed if gene in upstream region
  LENGTH = 357  COMBINED P-VALUE = 6.69e-06  E-VALUE =     0.12
  DIAGRAM: 19-[+1]-309

                        [+1]
                        1.0e-08
                        AGGGGCAGGGGCAGGGGCAGGGGCAGGGG
                         +++++ +++ +  +++  +++++ ++ +
1    GGGACGTGTTCACGCTCTTGGGGGCCGGGTCGTGGGTTGGGGCGGGAGCAGAAGGGGGGAACTGACAGCACCCGC


Cre03.g144124.v5.5
  PromoterCoords:145986 - 147485 Strand:+ GeneCoords:147486 - 151117 Trimmed if 
  gene in upstream region
  LENGTH = 48  COMBINED P-VALUE = 6.76e-06  E-VALUE =     0.12
  DIAGRAM: 6-[-1]-13

           [-1]
           1.7e-07
           CCCCTGCCCCTGCCCCTGCCCCTGCCCCT
           ++++ ++++     +  ++ + ++ ++++
1    CCTACACCCCAGCCCGACGTCTCGCACGTGGCCCTTTCCGTCACTCGG


Cre05.g245352.v5.5
  PromoterCoords:1267569 - 1269068 Strand:- GeneCoords:1230113 - 1267568 
  Trimmed if gene in upstream region
  LENGTH = 1500  COMBINED P-VALUE = 7.33e-06  E-VALUE =     0.13
  DIAGRAM: 109-[-1]-866-[+1]-327-[+1]-15-[+1]-67

                                       [-1]
                                       5.9e-05
                                       CCCCTGCCCCTGCCCCTGCCCCTGCCCCT
                                       + ++  + + +++   + ++++  ++ +
76   GGCGTGGGCGGGCCCCGCCGGTGGATGGGGCCGCCGCCCACGCTTGCTGTTCCCCCGTCCGCCCCCCACACCCGC

                                  [+1]
                                  1.5e-05
                                  AGGGGCAGGGGCAGGGGCAGGGGCAGGGG
                                  +  +++ + +++++++  +   + +
976  CGGCCGATAATTGAGGCCGATGTCATCGCACAGGCTGTGGCAGGGCGAAATGAACAATCAGAGCGGTAGATTTCT

               [+1]                                        [+1]
               2.5e-09                                     8.4e-05
               AGGGGCAGGGGCAGGGGCAGGGGCAGGGG               AGGGGCAGGGGCAGGGGCAGG
                +++++ +++++ ++++  ++++  ++++               ++++   +++++ + +    +
1351 TGCAGGGGGGGGGGGCGGGGGCGGGGGGGGGGGGGGGGGGTTCGGCAGATGGCGAGGGTGCGGGGCCGAGCTGCG

     
     
     GGCAGGGG
     ++++ + +
1426 GGCACGCGGGGGGAAGTCCGCGTGCGACCTCGCAACTTCACAGGGCGTTGGCCCAGCTATGAATACTACATGAAT


Cre04.g223200.v5.5
  PromoterCoords:2676683 - 2678182 Strand:+ GeneCoords:2678183 - 2684334 
  Trimmed if gene in upstream region
  LENGTH = 1500  COMBINED P-VALUE = 7.33e-06  E-VALUE =     0.13
  DIAGRAM: 475-[-1]-41-[+1]-52-[+1]-245-[+1]-311-[+1]-121-[+1]-4-[+1]-48

                              [-1]
                              3.4e-06
                              CCCCTGCCCCTGCCCCTGCCCCTGCCCCT
                              + +++ + + ++ ++ +++++   +++
451  GCTTTGAAGGCGGCGCCGCGCTGTCCTCCTCCACGTGGCCTTGCCCGCCCCCTCTGCTCCGAACATGCGCGCCGC

                         [+1]
                         9.4e-06
                         AGGGGCAGGGGCAGGGGCAGGGGCAGGGG
                          +++ +++ ++++ ++  ++  +     +
526  CACTGCCGCTGGGCGTGTGATGGGACAGTGGCAAGGCAAGTTGAGAAAGTCCCGTAGGGCGTAGCTGATTCCCAG

                               [+1]
                               7.0e-05
                               AGGGGCAGGGGCAGGGGCAGGGGCAGGGG
                               ++ +++++++  ++ +   + +++ ++
601  AACCCAACAAATGGCATACAATTGGCAGCGGCAGGGCAAGAGTGCGCGGCTGGTCGAACGCCGGAGTTACTGTAC

     [+1]
     8.8e-07
     AGGGGCAGGGGCAGGGGCAGGGGCAGGGG
      + + +++ +      +++++++++  +
901  GGCGACAGTGTGGCAAGCAGGGGCACAGACAGGGCGAGGCAAGGCAGGAGAGGGCGCCCGATTGTACGGATGAGT

                                             [+1]
                                             1.1e-05
                                             AGGGGCAGGGGCAGGGGCAGGGGCAGGGG
                                             +++ + +  ++++ ++ +++  ++++  +
1201 AGCTGACCGGTGAGACGGCGGGCGCAACTGGCGAGTGGCGAGGCGGACAGGCACGGTCAGTAGCAGCTGGGCCTA

                                             [+1]                             [+
                                             2.5e-09                          4.
                                             AGGGGCAGGGGCAGGGGCAGGGGCAGGGG    AG
                                             + +++++++++ + +++ +++++ + +++     +
1351 TATAGAAGACAGCGGCTGCAAAGGATGTAGAGGGGTAGAAACGGGCAGGGGAAAGGGGAGGGGGAAGGGGATTTG

     1]
     0e-06
     GGGCAGGGGCAGGGGCAGGGGCAGGGG
     +++  ++++   ++++++++   ++ +
1426 GGGGGGGGGGGCGGGCAGGGAGTGGCGTGTCGCGAGCACCCGACTTAACGCGGTGGCTATCCCATGAGGTATAAG


Cre10.g425000.v5.5
  PromoterCoords:998776 - 1000275 Strand:+ GeneCoords:1000276 - 1013108 Trimmed 
  if gene in upstream region
  LENGTH = 1500  COMBINED P-VALUE = 7.81e-06  E-VALUE =     0.14
  DIAGRAM: 343-[+1]-460-[+1]-491-[+1]-119

                                                [+1]
                                                1.8e-05
                                                AGGGGCAGGGGCAGGGGCAGGGGCAGGGG
                                                + ++  +   +++ +++ +++     + +
301  GAATGTCAGGCGCGCGGTTTGCAAATTGACAATGGCAGGGAAGATGGATACTTGCAAGGGGAGGCAGGCGTGCGA

            [+1]
            8.4e-08
            AGGGGCAGGGGCAGGGGCAGGGGCAGGGG
             ++++  +     ++++ ++++++ +  +
826  CCCTCCCGGGGGATGTTTTGGGGGGAGGGGCGGAAGCCCACCCAAACGCTGAAACCTAGGCATTTTGGGGCCATT

       [+1]
       2.7e-09
       AGGGGCAGGGGCAGGGGCAGGGGCAGGGG
       +++++ ++ ++  + +++ ++++++ + +
1351 AGAGGGGGAGTGGAGGCGGCGGGGGCACGAGGCGGGGGTAAAGCCATATCGTCGAGGGGGCCCCGGCACGTCAAC


Cre10.g425900.v5.5
  PromoterCoords:1160768 - 1162267 Strand:+ GeneCoords:1162268 - 1165014 
  Trimmed if gene in upstream region
  LENGTH = 880  COMBINED P-VALUE = 8.02e-06  E-VALUE =     0.14
  DIAGRAM: 251-[+1]-194-[+1]-130-[-1]-218

                               [+1]
                               4.7e-09
                               AGGGGCAGGGGCAGGGGCAGGGGCAGGGG
                                +   + +++++  +++ ++++++ + +
226  GTGCTCGCAACTCCCAACTCCGCCGTGGAAACGGGGGCTAGGGGAGGGGCGGAGAGCGGCCCCGTGCCCCCGTCA

                             [+1]
                             1.3e-05
                             AGGGGCAGGGGCAGGGGCAGGGGCAGGGG
                                ++ ++  ++ + + ++++ ++ +  +
451  CAAGCAGGGTTGGGTCCCTGCTGGGAAGGAAGCCGCTGCGCCAGGTGCTGAAGGGCTGCGCCCCAATTTGTCCAA

                                      [-1]
                                      1.3e-05
                                      CCCCTGCCCCTGCCCCTGCCCCTGCCCCT
                                       +++ + + +  ++   +++++ ++ ++
601  CGGCCGCCGCTGGTGCTGGCGGTGTGGGGGCGCGCCCAGACGCACCCAGCGCCCCAGCGCCCCACGGGCTTTCCG


Cre17.g705100.v5.5
  PromoterCoords:1224718 - 1226217 Strand:+ GeneCoords:1226218 - 1228605 
  Trimmed if gene in upstream region
  LENGTH = 1500  COMBINED P-VALUE = 8.04e-06  E-VALUE =     0.14
  DIAGRAM: 372-[+1]-123-[+1]-17-[+1]-226-[+1]-74-[+1]-137-[-1]-101-[-1]-247

                                                                             [+1
                                                                             3.4
                                                                             AGG
                                                                              +
301  GGAGCCGGTACTCGGGCCAACTTGGCGTGAGTTTACAACCCCGATATCTCGCTCGCTCGAGGCGGTACGTAGTGA

     ]
     e-06
     GGCAGGGGCAGGGGCAGGGGCAGGGG
      + ++++ ++ ++   + +++ +  +
376  AGAAGGGACATGGTGCGCGGCTGATGACACTATGCATGTGGACCCGCGGCGACGGGGCTGCGCGGTGATGACGGC

                                                                               [
                                                                               2
                                                                               A
                                                                               +
451  GACACACGCCAGCACACGGGATAGCGTGACAGGCGTTGGGTACAGCGCCGCCGTCGCCCAGCGTGACAATCAGCA

     +1]                                          [+1]
     .7e-09                                       1.5e-06
     GGGGCAGGGGCAGGGGCAGGGGCAGGGG                 AGGGGCAGGGGCAGGGGCAGGGGCAGGGG
     ++ +++++ +++++  ++++ +++++ +                 ++ ++  + +++ + ++  + +++ + ++
526  GGTGCAGGTGCAGGTTCAGGTGCAGGCGGCAGTGGGGGCGGCATAAGAGGAGGTGGCGGTGGAGGCGGCGGAGGG

     [+1]
     9.1e-06
     AGGGGCAGGGGCAGGGGCAGGGGCAGGGG
     ++ ++  + +++      + ++++++ ++
826  AGAGGAGGAGGCGCACCGAAGGGCAGTGGCGATGACGGCGGTGAACCTGCTGGCGATGCGGACTGCGGGGGAGGT

                                 [+1]
                                 5.9e-06
                                 AGGGGCAGGGGCAGGGGCAGGGGCAGGGG
                                 ++ +++++  ++++ +++ +  ++++ +
901  GGAGGAGGGCGCAGGCGCACGCCCGGCGAGCGGCAGTAGCAGAGGCGGCCGCAGCGAGCGGCTGCCGACGGCCCT

                                                 [-1]
                                                 5.5e-05
                                                 CCCCTGCCCCTGCCCCTGCCCCTGCCCCT
                                                    +  ++     +++++++ + +  ++
1051 CCATATTAAGTCTGTCGAGGAGGGGAGGCTGCTTCGGCGTCCGATAGCCCCCATACACCCTGCCACCGATCCCAC

                             [-1]
                             6.3e-05
                             CCCCTGCCCCTGCCCCTGCCCCTGCCCCT
                              +  +   + + + + +++++++  ++
1201 TGTGTAAAGGCCGCGGTATCTGTAACTGTCAACATCCGCATGCCCCTTTCCTGGGAGCTAGGGTTCCCACGGTCG


Cre02.g102050.v5.5
  PromoterCoords:4727989 - 4729488 Strand:- GeneCoords:4721683 - 4727988 
  Trimmed if gene in upstream region
  LENGTH = 1500  COMBINED P-VALUE = 8.30e-06  E-VALUE =     0.15
  DIAGRAM: 427-[+1]-359-[-1]-656

                                                         [+1]
                                                         1.7e-06
                                                         AGGGGCAGGGGCAGGGGCAGGGG
                                                           +++ +++++++++ ++  +++
376  TGGGAATGGTGGAGACAGACCCCCGCTGCCCGATGTCACTTCGAAGGAAAGCGTGGGGAGGGGCAGGAGCGTGGG

     
     
     CAGGGG
      + ++
451  AAAGGTGCCGCCGGGCGGCAACTTGGGGTTAGGTCTGGTCGGGCATCTGTCTCGCGCGGCATCTTGGTTGCCGCC

                                                                      [-1]
                                                                      2.8e-09
                                                                      CCCCTGCCCC
                                                                      ++++ +++ +
751  GCGATTGAGGGCATTACACTTCCCCCTTCCGGGGATGCTTTTGAGTTTGGGCTGGTATGTACAGCCCCCCGCCGC

     
     
     TGCCCCTGCCCCTGCCCCT
     + ++++ ++  +++   +
826  TCCCCCCGCGACTGTTTCCTTACGGGATTGGTTTAATGTTAACACCCCCCCACACACACACACACACACACACAC


Cre16.g667350.v5.5
  PromoterCoords:4494599 - 4496098 Strand:+ GeneCoords:4496099 - 4515170 
  Trimmed if gene in upstream region
  LENGTH = 861  COMBINED P-VALUE = 8.34e-06  E-VALUE =     0.15
  DIAGRAM: 229-[+1]-482-[+1]-92

         [+1]
         5.0e-09
         AGGGGCAGGGGCAGGGGCAGGGGCAGGGG
         ++ +++++++ +  ++++++++ + ++++
226  TTGGAGCGGCAGGGCCCTGGGCAGGGTCCGGGGATCCCGGGCAGAAGCGACATGAAAGGTGGCTCTCCCCAGGGA

                                                                      [+1]
                                                                      3.7e-05
                                                                      AGGGGCAGGG
                                                                       ++ ++ +++
676  TATTATGAGCATGTGACGTCAGGTCGTCAGCCTCTTCGGGTGCGGCGGGTCCGTGTGCCTCGTGTGGGAGCCGGG

     
     
     GCAGGGGCAGGGGCAGGGG
     +  ++   +++++ +  +
751  GGTGGAAGAGGGGTAAAGTGCGCGCCCGGATTGACGTGCGCTCGAGACCGTCGACGTGAGCTCGGCACAACTGGC


Cre01.g026050.v5.5
  PromoterCoords:4015936 - 4017435 Strand:- GeneCoords:4011180 - 4015935 
  Trimmed if gene in upstream region
  LENGTH = 71  COMBINED P-VALUE = 8.45e-06  E-VALUE =     0.15
  DIAGRAM: 17-[+1]-25

                      [+1]
                      9.8e-08
                      AGGGGCAGGGGCAGGGGCAGGGGCAGGGG
                      +++++  ++++ +++ +++   ++ +  +
1    GGCTGAACACTGGTAAAAGGGGGGGGGGGAGGAGCACTTGCGGATGCAAGGCAGGGTTCCCAAACCCTAAT


Cre13.g582201.v5.5
  PromoterCoords:2704306 - 2705805 Strand:- GeneCoords:2700710 - 2704305 
  Trimmed if gene in upstream region
  LENGTH = 145  COMBINED P-VALUE = 8.50e-06  E-VALUE =     0.15
  DIAGRAM: 23-[+1]-93

                            [+1]
                            3.6e-08
                            AGGGGCAGGGGCAGGGGCAGGGGCAGGGG
                             + +++ ++++  ++++ +++++  ++++
1    CGATAATTTTAGGGTGAGGGTGTGGTGGCGGGGGGGGGGGGAGGGGGGGGGGCGGCGTGGCCGCGTGGGTTTGCC


Cre06.g278207.v5.5
  PromoterCoords:4037406 - 4038905 Strand:- GeneCoords:4033952 - 4037405 
  Trimmed if gene in upstream region
  LENGTH = 430  COMBINED P-VALUE = 8.64e-06  E-VALUE =     0.15
  DIAGRAM: 322-[+1]-79

                           [+1]
                           1.1e-08
                           AGGGGCAGGGGCAGGGGCAGGGGCAGGGG
                            ++++  ++++  ++++  +++++ ++ +
301  GGTGGGGGGGTGGGGGGGTGGGGGGGGGTGGGGTGGGGGGGGGGGCGGGAGATCGGCGCCGCCGAGCTGGCACTC


Cre06.g278208.v5.5
  PromoterCoords:4036336 - 4037835 Strand:+ GeneCoords:4037836 - 4045057 
  Trimmed if gene in upstream region
  LENGTH = 430  COMBINED P-VALUE = 8.64e-06  E-VALUE =     0.15
  DIAGRAM: 79-[-1]-1-[-1]-292

         [-1]                          [-1]
         1.1e-08                       4.4e-05
         CCCCTGCCCCTGCCCCTGCCCCTGCCCCT CCCCTGCCCCTGCCCCTGCCCCTGCCCCT
         + ++ +++++  ++++  ++++  ++++  ++ +  ++++  ++++   ++++   + +
76   CGATCTCCCGCCCCCCCCCCCACCCCACCCCCCCCCACCCCCCCACCCCCCCACCCTCAGCGTGACAGCGACGCC


Cre16.g688633.v5.5
  PromoterCoords:3671345 - 3672844 Strand:- GeneCoords:3668680 - 3671344 
  Trimmed if gene in upstream region
  LENGTH = 1500  COMBINED P-VALUE = 8.82e-06  E-VALUE =     0.15
  DIAGRAM: 86-[-1]-3-[-1]-171-[-1]-298-[-1]-826

                [-1]                            [-1]
                6.6e-05                         5.3e-06
                CCCCTGCCCCTGCCCCTGCCCCTGCCCCT   CCCCTGCCCCTGCCCCTGCCCCTGCCCCT
                ++++  + +   + ++  + ++++ ++     ++ +  + +++ +++++ +  +  ++++
76   TGGCCATCTGCCCCCACCTCTACCACCAACACCTGGCCGCCGACCTCAACGCCTCCCCCTTCTACACCCCCATTT

                       [-1]
                       3.0e-09
                       CCCCTGCCCCTGCCCCTGCCCCTGCCCCT
                       + +++ ++++ ++ ++  + ++++++++
301  CGTCAGGGTGTCGGGGTGCTCCTCCCCCAGCTCCGCCACCTGCCCCGCCAGCGCCTGCCGGTACAGCCGCTCAGC

                                                  [-1]
                                                  3.5e-05
                                                  CCCCTGCCCCTGCCCCTGCCCCTGCCCCT
                                                   +   ++++++ ++ + + +++ ++   +
601  CTGGTCCCGGCCGGCTCTGAGGACCCTGCTGCCCGGCGAGTTGGCGCTGCGCCCCTCCCACAGTCCCAGCTATTG


Cre04.g218500.v5.5
  PromoterCoords:1971193 - 1972692 Strand:- GeneCoords:1960407 - 1971192 
  Trimmed if gene in upstream region
  LENGTH = 910  COMBINED P-VALUE = 8.83e-06  E-VALUE =     0.16
  DIAGRAM: 76-[-1]-37-[-1]-3-[+1]-489-[-1]-30-[-1]-130

      [-1]                                                              [-1]
      5.0e-09                                                           5.8e-09
      CCCCTGCCCCTGCCCCTGCCCCTGCCCCT                                     CCCCTGCC
      ++++ ++++   ++++   +++++++++                                      +++++++
76   CCCCCCGCCCTGCCCCCCCGCCCTGCCCCCCCCCCTCCTCGGCACTGCGGGGGGAGGGACACCCTCCCCCCTGCA

                             [+1]
                             6.6e-05
     CCTGCCCCTGCCCCTGCCCCT   AGGGGCAGGGGCAGGGGCAGGGGCAGGGG
      +  +++   +++++ ++++    ++ ++  +++ +  +++  +     ++++
151  TCCCCCCTCCCCCCTCCCCCCGCTAGAGGGGGGGACCAGGGGGGACCAGGGGGGTCCACCCCCCCGCTGTAAGAT

                      [-1]
                      1.9e-06
                      CCCCTGCCCCTGCCCCTGCCCCTGCCCCT
                      ++ + ++  + ++++  ++  ++    +
676  CAGTGTGCTTCATGCACCCGCAGCAGCAGCCCGCGCAACTCGTGCCAGACCCCTTTCTGTGCCTTGTATGCATGG

      [-1]
      8.7e-06
      CCCCTGCCCCTGCCCCTGCCCCTGCCCCT
      +     ++  ++  ++++  ++++++ ++
751  CCATACACCGTTGAACCTGAACCTGCCTCTGGCGTAGATGGATAATATTGCCGCGGGAGACGGGATGATATTGCC


Cre04.g218526.v5.5
  PromoterCoords:1970603 - 1972102 Strand:+ GeneCoords:1972103 - 1977724 
  Trimmed if gene in upstream region
  LENGTH = 910  COMBINED P-VALUE = 8.83e-06  E-VALUE =     0.16
  DIAGRAM: 130-[+1]-30-[+1]-489-[-1]-3-[+1]-37-[+1]-76

                                                            [+1]
                                                            8.7e-06
                                                            AGGGGCAGGGGCAGGGGCAG
                                                            ++ ++++++  ++++  ++
76   TGTGCGTGCCGGCAATATCATCCCGTCTCCCGCGGCAATATTATCCATCTACGCCAGAGGCAGGTTCAGGTTCAA

                                            [+1]
                                            1.9e-06
     GGGCAGGGG                              AGGGGCAGGGGCAGGGGCAGGGGCAGGGG
      ++     +                               +    ++  ++  ++++ +  ++ + ++
151  CGGTGTATGGCCATGCATACAAGGCACAGAAAGGGGTCTGGCACGAGTTGCGCGGGCTGCTGCTGCGGGTGCATG

                                     [-1]                            [+1]
                                     6.6e-05                         5.8e-09
                                     CCCCTGCCCCTGCCCCTGCCCCTGCCCCT   AGGGGCAGGGG
                                     ++++     +  +++  + +++  ++ ++    ++++ +++++
676  GTCGACACGCATCTTACAGCGGGGGGGTGGACCCCCCTGGTCCCCCCTGGTCCCCCCCTCTAGCGGGGGGAGGGG

                                                            [+1]
                                                            5.0e-09
     CAGGGGCAGGGGCAGGGG                                     AGGGGCAGGGGCAGGGGCAG
        +++  +  +++++++                                      +++++++++   ++++
751  GGAGGGGGGATGCAGGGGGGAGGGTGTCCCTCCCCCCGCAGTGCCGAGGAGGGGGGGGGGCAGGGCGGGGGGGCA

     
     
     GGGCAGGGG
     ++++ ++++
826  GGGCGGGGGGGGGGGATCGCCGAGCTGCAAGTTCGCAGCACATTCGCGCGAGTTCACAGGACTTCGCAACTGTGC


Cre16.g691215.v5.5
  PromoterCoords:7715474 - 7716973 Strand:- GeneCoords:7712390 - 7715473 
  Trimmed if gene in upstream region
  LENGTH = 456  COMBINED P-VALUE = 9.19e-06  E-VALUE =     0.16
  DIAGRAM: 13-[-1]-212-[+1]-173

                  [-1]
                  2.4e-07
                  CCCCTGCCCCTGCCCCTGCCCCTGCCCCT
                  +    + ++++ ++ ++ +++++ + ++
1    TTCAACCCCCCGCCATGCGGCCCTTCCGCTCCCCCTCCTCCCCTATCCCGGCGCCTTCGCCCGCTGCCAGCCCGC

                                  [+1]
                                  1.1e-08
                                  AGGGGCAGGGGCAGGGGCAGGGGCAGGGG
                                   +++++++++ +++++ +++ +++   ++
226  AAGGGTCAGCCAGTCAGGGCCAGGGTCAGCGGGGCAGGGCCAGGGTCAGCGGCGCAGGGCCAGGGTCAGCGGGGC


Cre09.g411400.v5.5
  PromoterCoords:7053186 - 7054685 Strand:- GeneCoords:7050500 - 7053185 
  Trimmed if gene in upstream region
  LENGTH = 654  COMBINED P-VALUE = 9.25e-06  E-VALUE =     0.16
  DIAGRAM: 268-[+1]-29-[+1]-3-[+1]-20-[+1]-2-[+1]-61-[+1]-14-[+1]-54

                                                [+1]
                                                8.5e-06
                                                AGGGGCAGGGGCAGGGGCAGGGGCAGGGG
                                                ++ +  +++ + + + +++++ + ++ ++
226  TTCAGCGCTGCTTCGGGGGCGCTCGGAGCCGCGGCGGCGAGCGAGCGCGAGGCGGAAGCGCAGGCGAAGAGGCTC

                               [+1]                            [+1]
                               7.4e-09                         7.1e-08
                               AGGGGCAGGGGCAGGGGCAGGGGCAGGGG   AGGGGCAGGGGCAGGGG
                               +++ ++ ++ ++ ++ +  +++++ ++ +   ++ +++++++ + ++
301  CTGGTCGGAGGAAGAGGAGTTGGAGGAGGAGCGGGAGCGGGAGGGGGGGCGGGAGTGGAGCGGCAGGGCCGGGAC

                                     [+1]                           [+1]
                                     8.2e-07                        9.0e-05
     CAGGGGCAGGGG                    AGGGGCAGGGGCAGGGGCAGGGGCAGGGG  AGGGGCAGGGGC
     +++++ +++ ++                     + +++++ +++ + ++++  + + + ++     +  + ++++
376  CAGGGACAGCGGGGCGGGGCACCGGCGCGGGCGGCGGCAGCGGCGGCGGCAAAGCCGGAGGCGGCAGTGACGGGC

     
     
     AGGGGCAGGGGCAGGGG
      + +++ + +++  ++
451  GGCGGCGGCGGCGTGGATGCGTCACTTCCGTGGCGTAGCCGGTGCGGCTCTGGGAGGGAGGGATGCAGAGAGGGA

        [+1]                                       [+1]
        4.3e-07                                    2.1e-05
        AGGGGCAGGGGCAGGGGCAGGGGCAGGGG              AGGGGCAGGGGCAGGGGCAGGGGCAGGGG
        +++    ++++ ++++   ++ + +++++               +++ ++ + + ++++   +++++  + +
526  GGGAGGAAAGGGGGGAGGGCGGGGTGAAGGGGGCAGCTTTGACCCGTGGGACACGCGTAGGGAGGGGGGCGTGTG


Cre09.g394550.v5.5
  PromoterCoords:2000918 - 2002417 Strand:- GeneCoords:1996927 - 2000917 
  Trimmed if gene in upstream region
  LENGTH = 474  COMBINED P-VALUE = 9.58e-06  E-VALUE =     0.17
  DIAGRAM: 33-[-1]-100-[+1]-13-[-1]-241

                                      [-1]
                                      1.1e-08
                                      CCCCTGCCCCTGCCCCTGCCCCTGCCCCT
                                      + + +++++   +++  +  +++ +++++
1    GGCCCTGTGCCCAGAAGGTGGAGGAGTTTGTGCCACGTGCCCTCCCCCTCGTGCCTCCCCCTGCACCATGCTGAT

                 [+1]                                      [-1]
                 2.3e-05                                   5.7e-05
                 AGGGGCAGGGGCAGGGGCAGGGGCAGGGG             CCCCTGCCCCTGCCCCTGCCC
                    ++ + +++   + + + +  ++++ +               +  +++   ++ +  ++++
151  AAGGCTGCAACCGCTGGAAAGGGGGAGAGGAAGACCAGGTGGGCGCTCAAGGTGTTCGCGCCTTGGCGCGCGCCC

     
     
     CTGCCCCT
       +++
226  TGGCCTGCCTGGCCGCGTTGTGGAAGTGCAAAAGCCGCGGCAGTCAACCGTCCTCCGAGGTCCCTGCCTACAGCG


Cre06.g301806.v5.5
  PromoterCoords:7687850 - 7689349 Strand:+ GeneCoords:7689350 - 7691791 
  Trimmed if gene in upstream region
  LENGTH = 168  COMBINED P-VALUE = 9.87e-06  E-VALUE =     0.17
  DIAGRAM: 7-[-1]-15-[-1]-41-[-1]-18

            [-1]                                        [-1]
            1.6e-05                                     3.5e-08
            CCCCTGCCCCTGCCCCTGCCCCTGCCCCT               CCCCTGCCCCTGCCCCTGCCCCTG
            + +++ + ++  + ++  + +++ + +++               ++++ ++++  +++ + +++ +
1    CCCTCGCCTCCTCCTCCCCCGCCGCCGCCTTCACCTCGTCCGCCACAGCCGCCCCCGCCCTCGCCGCCGCCGCCT

                                                   [-1]
                                                   1.5e-05
     CCCCT                                         CCCCTGCCCCTGCCCCTGCCCCTGCCCCT
     +++++                                         +  ++++ + + +  +  +   ++++++
76   CCCCTGCCCCCCTCGCCGCCGCCTGCGCCCCCACTACGCCCGCCACCGTCTGCGCTTCCTTCCCCAAATGCCCCA


Cre02.g142566.v5.5
  PromoterCoords:8832089 - 8833588 Strand:- GeneCoords:8830009 - 8832088 
  Trimmed if gene in upstream region
  LENGTH = 804  COMBINED P-VALUE = 9.91e-06  E-VALUE =     0.17
  DIAGRAM: 561-[+1]-108-[+1]-77

                                         [+1]
                                         2.7e-06
                                         AGGGGCAGGGGCAGGGGCAGGGGCAGGGG
                                          ++++  +++++  ++    ++ ++ ++
526  GTGTGTGTGTGTGTGTGTGTTGGTGGTGGTGGTGGTGGGGGGCGGGGCCTGGTGTAGGACAAGGTGCGGCATTGC

                            [+1]
                            6.4e-09
                            AGGGGCAGGGGCAGGGGCAGGGGCAGGGG
                             ++++  +++++ ++++  ++++  ++++
676  GCTGATGGACTGGAAACGGGGCGGGGGGGCGGGGCGGGGGGGGGGGGGGGGGAAGGCGACCGGCGAGCATCTGCA


Cre16.g680550.v5.5
  PromoterCoords:5519932 - 5521431 Strand:- GeneCoords:5518932 - 5519931 
  Trimmed if gene in upstream region
  LENGTH = 764  COMBINED P-VALUE = 9.97e-06  E-VALUE =     0.18
  DIAGRAM: 163-[-1]-134-[+1]-409

                  [-1]
                  4.7e-05
                  CCCCTGCCCCTGCCCCTGCCCCTGCCCCT
                   + + +  ++    + ++ ++++ ++++
151  TACTTGATACACTGCGCAGTACCCCGGCTTGTCCCTCCCCCCTCTCCAATCGCGCACCATTGCAAGGCCAGGCAG

                               [+1]
                               6.8e-09
                               AGGGGCAGGGGCAGGGGCAGGGGCAGGGG
                               ++ ++ ++++   ++ + + +++++++ +
301  GGGGGCTTATTGAGGAGGACAAGACTAGAGGGAGGGCACGGTGGAAGGGCAGGTGGTTCCCCACGGCTTCACACG


Cre16.g685050.v5.5
  PromoterCoords:4993800 - 4995299 Strand:- GeneCoords:4990180 - 4993799 
  Trimmed if gene in upstream region
  LENGTH = 1114  COMBINED P-VALUE = 1.02e-05  E-VALUE =     0.18
  DIAGRAM: 58-[-1]-106-[-1]-441-[+1]-330-[-1]-63

                                                               [-1]
                                                               4.7e-09
                                                               CCCCTGCCCCTGCCCCT
                                                                +++ +++++++++ ++
1    CGCAGCCGCTGCCGCCGGCTGGCGAGAAGGACCCGACGGCATTCAGGGGCTCCACTATGCCCCGCCCCTGCCTCT

     
     
     GCCCCTGCCCCT
     +++  +++ +++
76   GCCTGTGCTCCTTGGTTTGCTTTAGTTAGGAGTGGTATTCACAACCCCCCCTTGGGCTGGTATCTACAACCCCCC

                                                [-1]
                                                4.9e-05
                                                CCCCTGCCCCTGCCCCTGCCCCTGCCCCT
                                                  +  +++++   +   +    ++++++
151  TCCCTCAACGCCAAGGGGTAGCTGGCGCGAACCATGGGCCGTATTCAAGCCCCACGCGGCGAGAATGCCCCCCCC

                                                                    [+1]
                                                                    9.2e-05
                                                                    AGGGGCAGGGGC
                                                                     + +   + ++
601  GCCTTTAGGAGAGGTTTGGGGGGCAGAGCCCCCTCCCGAACGCTAAGAATTAGGTGCCGTGGGCGAGAACGTGGT

     
     
     AGGGGCAGGGGCAGGGG
       ++ +++ +++   ++
676  TAGGCCAGCGGCGCCGGCCTAGTCCTGGAGTATGCAAGCCCTGCCGAGCGGTAACGGTTGTGCAGCCCCGCACGT

                                                    [-1]
                                                    9.4e-05
                                                    CCCCTGCCCCTGCCCCTGCCCCTGCCCC
                                                     ++ +++++   ++ + ++  + +
976  TGCGCCCATGCATCCCTTGCAGTACGCGGGCGCCTGACGCGGATCGTTCCGTGCCCGACCCTCCGCAGCCGATGG

     
     
     T
     +
1051 TGGTTTGTGGAGGCCTGCTGTTTTGCAGACTTGGACCAATGCTTTATTATAAGGCTGTAATAAA


Cre12.g544551.v5.5
  PromoterCoords:8894334 - 8895833 Strand:- GeneCoords:8892578 - 8894333 
  Trimmed if gene in upstream region
  LENGTH = 1195  COMBINED P-VALUE = 1.03e-05  E-VALUE =     0.18
  DIAGRAM: 269-[+1]-212-[+1]-197-[-1]-264-[+1]-137

                                                 [+1]
                                                 4.4e-09
                                                 AGGGGCAGGGGCAGGGGCAGGGGCAGGGG
                                                 ++  +++++ +++++++   + +++++
226  CTCCGGGGCAGGCGAAGTAACCACCGGACTCACAGAGCAGAGCAAGAAGCAGGCGCAGGGGATAGAGCAGGAAAC

                                                                 [+1]
                                                                 4.8e-05
                                                                 AGGGGCAGGGGCAGG
                                                                 +++ +++ +  ++ +
451  AGCGGCCGCGCGCACTGACCCAGCAACAAAGCAGACTAAAGACCACACGGGAACCACCGCAGGCGCACGACCAAG

     
     
     GGCAGGGGCAGGGG
      +++++  ++   +
526  CGCAGGCACACACGCACCAACCCGCAGCAAACTGGGCCATGGGCCCCACGCAAGCCGGGGCACACAGGCAGCAGC

                                                                  [-1]
                                                                  8.8e-07
                                                                  CCCCTGCCCCTGCC
                                                                    +     ++++++
676  GCACGGGAAGCACCGCCGGGGCACACACGCACCAACACGCCGCCAAATCGGGCCAACACACTACGCTAACCTGCC

     
     
     CCTGCCCCTGCCCCT
     +++  +++++ +++
751  CCTTACCCTGTCCCATCGCACTCGCGTGAGGTTAGGCTAGGCCGGTGATTCAGGCGGTAAACCCCTGGGTTCCAG

                                                           [+1]
                                                           3.0e-06
                                                           AGGGGCAGGGGCAGGGGCAGG
                                                            +  ++ ++++  +++    +
976  GAAGTCCTACCCGTACAGCGCTCAGGTACAGCATGGTCGGGGGCCGGTCCGTACGGAAGCTGGGGTCGGGAGGAG

     
     
     GGCAGGGG
     +++ ++ +
1051 GGCGGGCGTTGGAGCGTGGGGAACCCGTGGAAGGAAAGTCAGGAAACCATCGGGCACCCGACACATAATAGTTCG


Cre02.g082450.v5.5
  PromoterCoords:1240417 - 1241916 Strand:- GeneCoords:1234451 - 1240416 
  Trimmed if gene in upstream region
  LENGTH = 1220  COMBINED P-VALUE = 1.05e-05  E-VALUE =     0.19
  DIAGRAM: 93-[-1]-322-[+1]-176-[+1]-96-[+1]-308-[+1]-80

                       [-1]
                       4.4e-09
                       CCCCTGCCCCTGCCCCTGCCCCTGCCCCT
                       ++++  + ++ +++++  +++++ ++++
76   TTTCTGGGCACGCGACCGCCCCCCCACCCGCCCCCCCCCCTTCCCCCCGCTCTGGCGTTGACTTGCCTCCCTCTT

                                                                          [+1]
                                                                          4.9e-0
                                                                          AGGGGC
                                                                           +  ++
376  GCCTTTCAAGTAATTTGGGACTGTCTGTCTGGGCTGCTTGGTAGCCGGGGCTTCTTGCGCCCGCGCGCCGGCTGC

     
     6
     AGGGGCAGGGGCAGGGGCAGGGG
     ++  +++  +++ + +++ ++ +
451  AGCTGCATCGGCCGCGGCGGGAGCGCATGCAGGCGCATCTGGGCGAGCACTGCGCCAAGCGCGGTGGTCAGAAGC

                                                      [+1]
                                                      7.0e-05
                                                      AGGGGCAGGGGCAGGGGCAGGGGCAG
                                                      ++ +++  +  +++  ++++ +++++
601  AGCCTTGTGGCCGGCGTGCGTGCGGAGGCCTGCATGGCCACTGCTTCGTAGAGGCCCGCACAGCAGCAGCGGCAG

     
     
     GGG
     
676  CTCCGCGGGGCGTTGGAGCCCATAGTGCCATGCGGAAGAAGGCCAGCTGTGTGTGGGCTGCAAATCCCCGAAGAT

                             [+1]
                             1.0e-05
                             AGGGGCAGGGGCAGGGGCAGGGGCAGGGG
                                    ++ +++++++  + +++++++
751  ATGGAAGGAAGGGTGGTGATGAGTGCTTAGTGGTGCAGGGGGTGCGGCAGGGTGCGGCAGGCTGCAGAGTGGCGG

                                                                  [+1]
                                                                  4.5e-06
                                                                  AGGGGCAGGGGCAG
                                                                  +  +++ ++++ ++
1051 GCAAGCAAGGCTATACTGCGCCAGCGGTGACCTCAGGGTTGTGAAGTAGGCCAGGTGCGCAATCGGCCGGGGAAG

     
     
     GGGCAGGGGCAGGGG
     +    ++++++   +
1126 GACATGGGGCACATGGCAAAAGTTCCTTTGCATGCCGCTTGCAAGCGGCGTTATGATGTTGTGTGTAATGGTGTT


Cre02.g082500.v5.5
  PromoterCoords:1240137 - 1241636 Strand:+ GeneCoords:1241637 - 1244122 
  Trimmed if gene in upstream region
  LENGTH = 1220  COMBINED P-VALUE = 1.05e-05  E-VALUE =     0.19
  DIAGRAM: 80-[-1]-308-[-1]-96-[-1]-176-[-1]-322-[+1]-93

          [-1]
          4.5e-06
          CCCCTGCCCCTGCCCCTGCCCCTGCCCCT
          +   ++++++    +++ ++++ +++  +
76   TTTGCCATGTGCCCCATGTCCTTCCCCGGCCGATTGCGCACCTGGCCTACTTCACAACCCTGAGGTCACCGCTGG

                                               [-1]
                                               1.0e-05
                                               CCCCTGCCCCTGCCCCTGCCCCTGCCCCT
                                                +++++++ +  +++++++ ++
376  CTCCAGGCCCACCAAACTTTCCGCCACTCTGCAGCCTGCCGCACCCTGCCGCACCCCCTGCACCACTAAGCACTC

                      [-1]
                      7.0e-05
                      CCCCTGCCCCTGCCCCTGCCCCTGCCCCT
                         +++++ ++++  +++  +  +++ ++
526  GGCTCCAACGCCCCGCGGAGCTGCCGCTGCTGCTGTGCGGGCCTCTACGAAGCAGTGGCCATGCAGGCCTCCGCA

                                                                             [-1
                                                                             4.9
                                                                             CCC
                                                                             + +
676  CTTATCCTTCGTCCTCTTCTGCTTCTGACCACCGCGCTTGGCGCAGTGCTCGCCCAGATGCGCCTGCATGCGCTC

     ]
     e-06
     CTGCCCCTGCCCCTGCCCCTGCCCCT
     + +++ + +++  +++  ++++  +
751  CCGCCGCGGCCGATGCAGCTGCAGCCGGCGCGCGGGCGCAAGAAGCCCCGGCTACCAAGCAGCCCAGACAGACAG

                                                     [+1]
                                                     4.4e-09
                                                     AGGGGCAGGGGCAGGGGCAGGGGCAGG
                                                      ++++ +++++  +++++ ++ +  ++
1051 GAGAGGCACGCACTCAGGGAAAGAGGGAGGCAAGTCAACGCCAGAGCGGGGGGAAGGGGGGGGGGCGGGTGGGGG

     
     
     GG
     ++
1126 GGCGGTCGCGTGCCCAGAAACGTGCCGCTGAGCTTCCTCGGGTGGGGCCCTTCTGGCCACCTGAGCAGCCGCATC


Cre06.g262350.v5.5
  PromoterCoords:1784979 - 1786478 Strand:- GeneCoords:1780643 - 1784978 
  Trimmed if gene in upstream region
  LENGTH = 184  COMBINED P-VALUE = 1.07e-05  E-VALUE =     0.19
  DIAGRAM: 70-[+1]-85

                                                                           [+1]
                                                                           3.4e-
                                                                           AGGGG
                                                                            ++ +
1    GGCTTGCCAGCGCCCGGAGCGTGAGGAATGCGAGTCAGCAAACTTCCTGCCAGCCAGCAACTTGTCGGTACGGTG

     
     08
     CAGGGGCAGGGGCAGGGGCAGGGG
       +++++ ++++  +++++ ++++
76   TGGGGGCCGGGGGTGGGGCGGGGGGGTGGGGGCACAGGCAGAAGCCGCGATCAATCCAAAACTAAGCATGCTCAT


Cre04.g220150.v5.5
  PromoterCoords:2245968 - 2247467 Strand:+ GeneCoords:2247468 - 2254055 
  Trimmed if gene in upstream region
  LENGTH = 1038  COMBINED P-VALUE = 1.11e-05  E-VALUE =     0.19
  DIAGRAM: 141-[-1]-43-[+1]-117-[-1]-122-[+1]-41-[+1]-15-[+1]-14-[+1]-199-[+1]-114

                                                                       [-1]
                                                                       5.7e-06
                                                                       CCCCTGCCC
                                                                       +   +++ +
76   ACCTGCTCACGTCTTGCATGTTTAGCTCATTGCATTCTTCGACACCTTGTTGCCCTGCTGCTGGATCATGTGCTC

                                                                    [+1]
                                                                    8.1e-08
     CTGCCCCTGCCCCTGCCCCT                                           AGGGGCAGGGGC
     +    ++ ++ + + +  ++                                             ++++ ++ ++
151  CGCATCCGGCTCTTTCTTCTTGCCGGTGTGGTAGATGGTGCCACCGCTGGCGCCGCCGAAGCTGTGGGCGGGTGC

     
     
     AGGGGCAGGGGCAGGGG
     + +++   ++++ ++ +
226  AAGGGGGCGGGCGGGAGGGGTATGTAGGGCAGCAGTGGGAGCGCTACTAGCGCACGGTTGTGCAGGTGCATGGTT

                                                                [-1]
                                                                2.4e-05
                                                                CCCCTGCCCCTGCCCC
                                                                +     +++   + ++
301  GTCGCAAGCAAGGTGCATTTACGTGGTGTGTAAATGCCTCTCTCCCTCTTGAGCCCTCCCTTGCTCCCTCCCTCC

     
     
     TGCCCCTGCCCCT
        +++++++  +
376  CCTCCCTGCCGTTTCACATACACGGTGGCGCCCCCCCCCTTCGCCGCGCGCTCTGGCAGAGTCCCCTCGTCCGCA

                                                                 [+1]
                                                                 3.0e-06
                                                                 AGGGGCAGGGGCAGG
                                                                  +  ++++  +++ +
451  CCTTGGGCGGCCGCCAGGCTGCGGGCCGTGCCGGGCTGTATCGCAGGTGGGCAGGGGCCAGGCAGCAGCAGCAAG

                                                            [+1]
                                                            5.5e-09
     GGCAGGGGCAGGGG                                         AGGGGCAGGGGCAGGGGCAG
     ++   ++++++  +                                         + ++++++  ++++ +++
526  GGGGTGGGCAGTAGGCAGTAGCAAGGGTGGGCATTACGTAGCAGGGGGGGGGTCAATGGGCAGTAGCAGTGGCTA

                             [+1]                                       [+1]
                             5.3e-06                                    3.3e-05
     GGGCAGGGG               AGGGGCAGGGGCAGGGGCAGGGGCAGGGG              AGGGGCAG
     + ++  +++               ++++   + +++ +  +   +++ +++++              +  +  ++
601  GTGCGCGGGCAGCAGGAAAGCGGAAGGGCACGTGGCGGAAGGGCGGGGAGGGGCGGAAGAGCGAGGGAAAGAAAG

     
     
     GGGCAGGGGCAGGGGCAGGGG
     ++   +++  +++  ++ +++
676  GGCACGGGCGAGGCCCATGGGTCCTTAGATCTCACGCGGCGGCGCCCAAGTGTTACATGCTTTTACCATTTCCAA

                                                                           [+1]
                                                                           5.1e-
                                                                           AGGGG
                                                                            ++
826  TCCGGTCCCGGGCTGCCGCTGCTCGTCCTTCCGCGGCGGGCCCAGTGCCGCCTGACAGGAGCATGCATGCGGGAA

     
     05
     CAGGGGCAGGGGCAGGGGCAGGGG
       ++++  ++++++   +  +
901  ATGGGGACGGGGCAATTGATGACCTCATCACCCCCGCCGACTCCGATCTCCCTTTCCTTTCAATCCGCTCGCAAA


Cre01.g032700.v5.5
  PromoterCoords:4734560 - 4736059 Strand:+ GeneCoords:4736060 - 4739601 
  Trimmed if gene in upstream region
  LENGTH = 1500  COMBINED P-VALUE = 1.12e-05  E-VALUE =      0.2
  DIAGRAM: 283-[-1]-313-[-1]-319-[-1]-87-[-1]-129-[+1]-224

                                                               [-1]
                                                               8.2e-07
                                                               CCCCTGCCCCTGCCCCT
                                                               + +  +++++ + +  +
226  ACACCTGTGGGCTCCATGGCATGCCATATCTCCCTCTTGGCGCGCCCTCCACGGATTGCTCGGGCCCCCGGCTGT

     
     
     GCCCCTGCCCCT
     ++ ++++  + +
301  GCACCTGTTCGTGGCCGTGCAGGATAGGCAGGGATGGCTGGCAAGGATGGCAGGTTTGGGTTACGCACAACACAA

                              [-1]
                              8.7e-05
                              CCCCTGCCCCTGCCCCTGCCCCTGCCCCT
                                ++    ++  +++  ++ +    + ++
601  AGGATCCTATCCATGGAATCCCCTCGACCCAGACCACCCCGCGCTCAACTCTCTGCCGCGTGACGAATGGACAAT

                                                                              [-
                                                                              4.
                                                                              CC
                                                                               +
901  CGAAATCCGCCAGGATGAGCTCCCGAAACCCGACGGACCCCCAGGGACGAGGACCGACCCCCCAACTTTAGCGGC

     1]
     3e-05
     CCTGCCCCTGCCCCTGCCCCTGCCCCT
     ++ +  + + + +      +  +++++
976  CCAGAACTTCCTCACCAGACACCCCCTTAAAAAACTAAAAGTACGTGCATAATGCTCTCCTAAAGCTCTGTAATT

                                            [-1]
                                            3.8e-09
                                            CCCCTGCCCCTGCCCCTGCCCCTGCCCCT
                                            +     ++++++++++ +++++ +++++
1051 TTGAGCATGGGGTAAGAATCTGAGCTTTCTACCCCCCCCCTGGCCCCCCTGCCCCCGCCCCCGCCCCCATGCAGG

                                                    [+1]
                                                    2.3e-06
                                                    AGGGGCAGGGGCAGGGGCAGGGGCAGGG
                                                     ++++  + +++ +  +++++ ++
1201 CGGCATAGCGCGCAGCTGTGGAGAATTCTTCGCTCCTGTCTACTGATGGGGGACGTGGCCGTTGCAGGTGCTAAC

     
     
     G
     +
1276 GTAGATGGCTTCGGCAGCTTTAGTCGCGCTAGGATGCACGAGTTGGATGTCTAGGACGTGGACATGGCCGTGCCG


Cre01.g032650.v5.5
  PromoterCoords:4734250 - 4735749 Strand:- GeneCoords:4731076 - 4734249 
  Trimmed if gene in upstream region
  LENGTH = 1500  COMBINED P-VALUE = 1.12e-05  E-VALUE =      0.2
  DIAGRAM: 72-[+1]-87-[+1]-319-[+1]-313-[+1]-309-[+1]-154-[+1]-72

                                                                             [+1
                                                                             3.8
                                                                             AGG
                                                                              ++
1    CTAGCACGCATGGCCCACAGCCACCAACACACACGCTTGCAGGCTCAGCAGCCGCCGCAGTACAGCCTGCATGGG

     ]
     e-09
     GGCAGGGGCAGGGGCAGGGGCAGGGG
     +++ +++++ ++++++++++     +
76   GGCGGGGGCGGGGGCAGGGGGGCCAGGGGGGGGGTAGAAAGCTCAGATTCTTACCCCATGCTCAAAATTACAGAG

                                           [+1]
                                           4.3e-05
                                           AGGGGCAGGGGCAGGGGCAGGGGCAGGGG
                                           +++++  +      + + + +  + +++
151  CTTTAGGAGAGCATTATGCACGTACTTTTAGTTTTTTAAGGGGGTGTCTGGTGAGGAAGTTCTGGGCCGCTAAAG

                [+1]
                8.7e-05
                AGGGGCAGGGGCAGGGGCAGGGGCAGGGG
                ++ +    + ++  +++  ++    ++
526  CGTCACGCGGCAGAGAGTTGAGCGCGGGGTGGTCTGGGTCGAGGGGATTCCATGGATAGGATCCTGCGTGTGACC

                                                          [+1]
                                                          8.2e-07
                                                          AGGGGCAGGGGCAGGGGCAGGG
                                                          + +  ++++ +++  + + +++
826  CGTAACCCAAACCTGCCATCCTTGCCAGCCATCCCTGCCTATCCTGCACGGCCACGAACAGGTGCACAGCCGGGG

     
     
     GCAGGGG
     ++  + +
901  GCCCGAGCAATCCGTGGAGGGCGCGCCAAGAGGGAGATATGGCATGCCATGGAGCCCACAGGTGTTCGGAATACT

                     [+1]
                     1.3e-05
                     AGGGGCAGGGGCAGGGGCAGGGGCAGGGG
                     +  +++  + +++  +++ +  ++ +  +
1201 CGGCGAATGACATGCGAACGGCTAGTGCACTGGCTGCTGCTGAAGTGACGAGGCCGGGGGGCATGGGGTCAAAAG

                                                      [+1]
                                                      3.7e-05
                                                      AGGGGCAGGGGCAGGGGCAGGGGCAG
                                                       ++++ ++  +   + +  ++ +
1351 GGCGCCCACCCGCGACGGGTGCCAACGTAACGTCGCCCGACGGGGGAGGCGGGGTAGTTGGCAGCGGTGGCGATC

     
     
     GGG
     + +
1426 GTGGGTGGCGATGGACACAGGAATTCCATGGCCGCGCTGTTTCAGGTATAACACTAGACCGTGTCATTGCCGGAA


Cre07.g324300.v5.5
  PromoterCoords:1551154 - 1552653 Strand:+ GeneCoords:1552654 - 1554425 
  Trimmed if gene in upstream region
  LENGTH = 48  COMBINED P-VALUE = 1.12e-05  E-VALUE =      0.2
  DIAGRAM: 17-[-1]-2

                      [-1]
                      2.8e-07
                      CCCCTGCCCCTGCCCCTGCCCCTGCCCCT
                      ++ ++ + + ++  +  +++  +  ++++
1    CGCTAGGCTTACCCCATCCACTCCACTTGTTCTCGCCATTCTCCCTGT


Cre14.g622050.v5.5
  PromoterCoords:2062866 - 2064365 Strand:+ GeneCoords:2064366 - 2070707 
  Trimmed if gene in upstream region
  LENGTH = 108  COMBINED P-VALUE = 1.14e-05  E-VALUE =      0.2
  DIAGRAM: 8-[+1]-71

             [+1]
             7.1e-08
             AGGGGCAGGGGCAGGGGCAGGGGCAGGGG
              ++ ++ +++++ ++++  ++++  ++ +
1    GGGGGGCGGGGCGCTGGGGCGGGGGGCGGGGGTGGTGGGGTTAAATCCAAATCCGGCGATGGCCCGGTGGCAGTC


Cre02.g093202.v5.5
  PromoterCoords:2638758 - 2640257 Strand:+ GeneCoords:2640258 - 2643929 
  Trimmed if gene in upstream region
  LENGTH = 1500  COMBINED P-VALUE = 1.15e-05  E-VALUE =      0.2
  DIAGRAM: 159-[+1]-351-[+1]-62-[+1]-46-[+1]-291-[+1]-446

              [+1]
              3.6e-05
              AGGGGCAGGGGCAGGGGCAGGGGCAGGGG
              ++  ++ + + + + ++  ++ ++++  +
151  ACGGGACGCAGCAGCTGCGTCGGAGGGTGGAGCAGCTGGCGCCCTGCCACCTGGACGTGGACCCGGCGATTGAGC

                   [+1]
                   3.9e-09
                   AGGGGCAGGGGCAGGGGCAGGGGCAGGGG
                     + + + +++++++++++ ++++  +++
526  TGGTGACTAGGCGGGTGCGGACGGGCAGGGGCAAGGGCGCGGGGGAGACGGAGCAGAAGGCCCTGCTGCAGTTCC

                                   [+1]
                                   2.4e-06
                                   AGGGGCAGGGGCAGGGGCAGGGGCAGGGG
                                     + + ++ +++  ++  +++ + ++  +
601  GTGGCGCACTCTACCGGCCGCACTACTTTGCCGTGAAGTGGCCAGGCGAGGTGGAGATGGAGTACTGGACTCTGG

                                   [+1]
                                   1.9e-06
                                   AGGGGCAGGGGCAGGGGCAGGGGCAGGGG
                                   + ++  ++ ++ +++  +++  +  +++
676  AGCATGTGCGGCGCGGGCGGGCGCGCGCATAAGGAGAGTGGAAGGACCAGCTGGGGGGACGAGGGCGTAGCTAGC

                                                       [+1]
                                                       5.5e-06
                                                       AGGGGCAGGGGCAGGGGCAGGGGCA
                                                        ++++ +  +++ ++    + +++
976  TCCCTGCGTGAGCCAACCTCGGTTGCCATGCTTGGCCTCTCTCGGTTGTGGGGGGAAATGGCGGGACAGGTGGCG

     
     
     GGGG
     + +
1051 GAGACATTCATAACCGGCAGAATGACACGACAGCTGTCGCGCCATTCTGCCGGCACTGCATTCCACCGGCACGAG


Cre06.g285850.v5.5
  PromoterCoords:5618716 - 5620215 Strand:- GeneCoords:5615650 - 5618715 
  Trimmed if gene in upstream region
  LENGTH = 233  COMBINED P-VALUE = 1.19e-05  E-VALUE =     0.21
  DIAGRAM: 43-[+1]-30-[+1]-102

                                                [+1]
                                                2.9e-06
                                                AGGGGCAGGGGCAGGGGCAGGGGCAGGGG
                                                 + ++++   ++   +++ ++  + +++
1    AAAGCCACCATGGCCGCCCGCCAGCGTTCACGAAATGGCTCCCTGAGGCACTTGCTACGGCTGGTACTGGGAAGA

                                [+1]
                                2.9e-08
                                AGGGGCAGGGGCAGGGGCAGGGGCAGGGG
                                 +++++ ++  +++  ++ +++++ ++++
76   CCCACTGGACTTGCAGCTGGGCGTACCTGGGGCGGGTCCAGAAGCTGGGGCTGGGGTAGCTGTCCATGACACGCG


Cre17.g712600.v5.5
  PromoterCoords:2135846 - 2137345 Strand:- GeneCoords:2129658 - 2135845 
  Trimmed if gene in upstream region
  LENGTH = 1500  COMBINED P-VALUE = 1.26e-05  E-VALUE =     0.22
  DIAGRAM: 611-[-1]-252-[-1]-38-[-1]-116-[-1]-17-[-1]-321

                [-1]
                1.1e-05
                CCCCTGCCCCTGCCCCTGCCCCTGCCCCT
                 ++   +  + +++    +++++ +++++
601  CACCCCACCCGGCCACCCAACAGCCAGCCCCCCTCCCCCTACCCACACGCACCCTGCGCACCATACCAATCCAAG

                                                                        [-1]
                                                                        2.9e-05
                                                                        CCCCTGCC
                                                                          +
826  CACGCTGCTCATTCCAATGAGCGTCAGAGGTAGCATTCAGTGCATCCTGTGACCCGTGATTGCTGAGTACGGCAG

                                                                [-1]
                                                                7.4e-07
     CCTGCCCCTGCCCCTGCCCCT                                      CCCCTGCCCCTGCCCC
     ++++  +  ++++++ ++ +                                       ++++ +++ +  +  +
901  CCTGTTCGCGCCCCTTCCTCATAGCCTCCCATCCCCACCGTTGCCATCCTTACCTTCAGCCCCCGCCGCCCCTGC

     
     
     TGCCCCTGCCCCT
       +++++++ ++
976  CACCCCTGCTCCACACGCACTTCTAGTCCTCCACCACACTATTCATAGCACGTGCTATAGTATGTCCATCAGCGG

                                                           [-1]
                                                           4.3e-09
                                                           CCCCTGCCCCTGCCCCTGCCC
                                                             ++  ++++  +++++++++
1051 GGCGCCGGGCCCGCGCGGCACAGCCTGCGGCGTCCAGCAGCCAGGCTGCGTGCCTGCCCTCCCCACCCCCTGCCC

                              [-1]
                              3.1e-06
     CTGCCCCT                 CCCCTGCCCCTGCCCCTGCCCCTGCCCCT
     + +++++                  +  + ++++++ +++     ++  + ++
1126 CCGCCCCCCCTCGCACCTGTCCCCACTTCAGCCCCTCCCCTCCAGCCCCCTCCGTATGCCGCCGCCCGTCCCGTC


Cre10.g465350.v5.5
  PromoterCoords:6335561 - 6337060 Strand:- GeneCoords:6328735 - 6335560 
  Trimmed if gene in upstream region
  LENGTH = 524  COMBINED P-VALUE = 1.31e-05  E-VALUE =     0.23
  DIAGRAM: 58-[-1]-31-[-1]-62-[+1]-63-[-1]-39-[+1]-15-[+1]-33-[-1]-20

                                                               [-1]
                                                               7.9e-05
                                                               CCCCTGCCCCTGCCCCT
                                                               + + +++++    + ++
1    ACTCACCCAGCCGGCCCGGCTCCGCAGCTCCGGTGGGTCCCGCTGACAGCCGGCGATGCGCATGCCCTGCGCGCT

                                                [-1]
                                                3.9e-06
     GCCCCTGCCCCT                               CCCCTGCCCCTGCCCCTGCCCCTGCCCCT
     ++++  ++ ++                                +  ++++  ++++  ++++  ++++  +
76   GCCCTAGCGCCCCCGCGCCCGCGCTCTCATGCTGATGCTGCTGCTGCTGCTGCTGCTGCTGCTGCTGCTTCCGAT

                                                                [+1]
                                                                1.3e-08
                                                                AGGGGCAGGGGCAGGG
                                                                +++ +++ ++++ +++
151  GGTGCGCGGTGACAACGTGCTGGCAGCTGGGCGGTTCCGCGCTTGGGGCGCGCCGGTGCAGGTGCACGGGCGGGG

     
     
     GCAGGGGCAGGGG
     +  ++++  ++++
226  GGGGGGGGGGGGGCGTGTGCGGTGGGGGGGCTGGGGGGTGCGGGGTGAACCAGCACTGGCGCTCTAGCATGGCGC

      [-1]                                                                [+1]
      2.9e-05                                                             3.7e-0
      CCCCTGCCCCTGCCCCTGCCCCTGCCCCT                                       AGGGGC
         ++ ++++  +++++ ++++ ++                                           ++  ++
301  TATTCTCCCCCACCCCCTTCCCCAGCATGGCTCGAAGGTTCGGCCAGCCAGCAGCGGTGAGGGCGCAGCAGCAGC

                                           [+1]
     7                                     3.8e-05
     AGGGGCAGGGGCAGGGGCAGGGG               AGGGGCAGGGGCAGGGGCAGGGGCAGGGG
     ++  ++ +++++ ++++  +++                 ++ ++ ++ ++++  +   ++++ +  +
376  AGCAGCGGGGGCTGGGGTGGGGTTAGGGGTGGGGCGCAGGGTGCGGGCGCAGCAGGCAGGGCTGCCGGCGTAGGC

                              [-1]
                              3.1e-05
                              CCCCTGCCCCTGCCCCTGCCCCTGCCCCT
                              ++ +    +  ++  + ++++ ++  ++
451  TGCCGGCCCATGGGCACGGACCGGGCCTCAAAACAAGCGACGGCCCTTGTTCCCTTCTTCCCCTTTGCGAAACT


Cre16.g659850.v5.5
  PromoterCoords:2362209 - 2363708 Strand:+ GeneCoords:2363709 - 2367364 
  Trimmed if gene in upstream region
  LENGTH = 118  COMBINED P-VALUE = 1.35e-05  E-VALUE =     0.24
  DIAGRAM: 2-[+1]-22-[-1]-36

       [+1]                                               [-1]
       7.5e-08                                            6.6e-05
       AGGGGCAGGGGCAGGGGCAGGGGCAGGGG                      CCCCTGCCCCTGCCCCTGCCCC
        + ++  ++++ +++++  ++++  ++++                      ++  ++ +  ++++    +
1    CTGGAGGGGGGGGGAGGGGGGGGGGGGGGGGCTGTCTCCGATGGGCATCGGGGCCTTTGGCGTTGCCGACCCATA

     
     
     TGCCCCT
     ++++++
76   TGCCCCCAACGAAACATAACATCCTGTGAGTCCTTAGGAGGTG


Cre16.g664251.v5.5
  PromoterCoords:8256 - 9755 Strand:- GeneCoords:6030 - 8255 Trimmed if gene in 
  upstream region
  LENGTH = 857  COMBINED P-VALUE = 1.37e-05  E-VALUE =     0.24
  DIAGRAM: 97-[-1]-74-[-1]-6-[-1]-17-[-1]-80-[-1]-404-[-1]-5

                           [-1]
                           4.0e-07
                           CCCCTGCCCCTGCCCCTGCCCCTGCCCCT
                           + +   +++ + + ++  +++   +++++
76   CAGCGCTGCCCAGCTGGCCCCCCTCGCCCCCTTCCTCCCCCCCTCCCCCCTGGGCAATTGAGGGTACTATCAGCT

                                                       [-1]
                                                       8.3e-09
                                                       CCCCTGCCCCTGCCCCTGCCCCTGC
                                                       +++++ ++++  +++  +++++  +
151  GGCAAATCCGGTGTATTTCAGACCACTCGTGCCCAACTCGGGTGCCTTGGCCCCTCCCCCCCCCCTCGCCCCCCC

               [-1]                                          [-1]
               1.5e-07                                       2.5e-05
     CCCT      CCCCTGCCCCTGCCCCTGCCCCTGCCCCT                 CCCCTGCCCCTGCCCCTGC
      ++       +++  +++++  +++++++ ++  + +                   ++++++ + ++ ++ +  +
226  TCCCTTCACCCCCTCGCCCCCCCCCCTGCACCCCCTCGCCCCCTGCCGCCTGGCCCCCCCTGGCACTCCCGCCCC

     
     
     CCCTGCCCCT
      ++ ++ +
301  ACCCGCACACCCCAAATGTCATCATATATGTAGTCATGTCATCAGTGTGCCAAATGACGCCAGCGGTCAGCGAAT

                    [-1]
                    6.3e-05
                    CCCCTGCCCCTGCCCCTGCCCCTGCCCCT
                    +++ ++ +    ++++++++ +  +
376  TGCGTGTGTATGGACCCCTTGTCGTCCCCCCTGCCACCCCTTGGCCAGCCCTTGGTCACCAGCCGAAGTGGCCCC

                                                                              [-
                                                                              7.
                                                                              CC
     
751  CCGCCCGGTGCGTCCGACCGCGGGCGCGCCTTTTCTCTCGCGCGCGGCGCATCGCACTAAGACTTGGTTTTGCAA

     1]
     8e-06
     CCTGCCCCTGCCCCTGCCCCTGCCCCT
      + +++++  ++    + ++++ +  +
826  GCCGCCCCACCCTGGACACCTGTCTTTAGATA


Cre16.g674602.v5.5
  PromoterCoords:6293736 - 6295235 Strand:- GeneCoords:6292279 - 6293735 
  Trimmed if gene in upstream region
  LENGTH = 240  COMBINED P-VALUE = 1.38e-05  E-VALUE =     0.24
  DIAGRAM: 125-[+1]-86

                                                       [+1]
                                                       3.2e-08
                                                       AGGGGCAGGGGCAGGGGCAGGGGCA
                                                       ++ ++ ++++   +++++ ++++
76   ACAAGATATGGGCAGGCGGCGTTGTCCTGCTGTCCCGTGGAGAACAAAACAGAGGAAGGGTGGGGGGCCGGGGGG

     
     
     GGGG
     ++++
151  GGGGGGGCGAGGCCGTCGCCGAGCTGGCACCTCCCGCCAAAGTTCGCAACTGTGCATTTCTGCATACATCAACGA


Cre07.g343250.v5.5
  PromoterCoords:4455625 - 4457124 Strand:- GeneCoords:4451049 - 4455624 
  Trimmed if gene in upstream region
  LENGTH = 727  COMBINED P-VALUE = 1.38e-05  E-VALUE =     0.24
  DIAGRAM: 151-[-1]-14-[-1]-60-[-1]-119-[+1]-22-[+1]-216

      [-1]                                       [-1]
      4.4e-05                                    7.2e-05
      CCCCTGCCCCTGCCCCTGCCCCTGCCCCT              CCCCTGCCCCTGCCCCTGCCCCTGCCCCT
      + +++ ++ +  ++++  ++++  ++                 + +   ++ + ++  +  ++ +++++  +
151  GCACCTACCGCCCCCCCGCCCCCGTCCAGCACGCAGGAGCCCCCCACACACCGCCGCTACCACCACTGCCTGTGC

                                                               [-1]
                                                               3.9e-05
                                                               CCCCTGCCCCTGCCCCT
                                                               +    ++ +    ++++
226  TCGTGAACCGCACTTACGATAAAATGGAGCCATGGCACCACAGTACCATCAACCCTGTCTTGCGCGCTACACCCT

     
     
     GCCCCTGCCCCT
     ++  +  +  ++
301  GCTACGCCGACTTAGTGCGGTCTCTCACGCGGGTGTCACTCGACTTTGACATCCTGATAGGCTAGGATAGACCCC

                                                             [+1]
                                                             4.9e-06
                                                             AGGGGCAGGGGCAGGGGCA
                                                             +++   + +++   +++
376  GCAGCCGCCCGGTGCCCGTGTCGTGGTCACAACAGGGGCGGCTGGGCAGGGGTAGCAGGCTGAAGGGGCTGGGGC

                                     [+1]
                                     9.9e-09
     GGGGCAGGGG                      AGGGGCAGGGGCAGGGGCAGGGGCAGGGG
     ++ +++++ +                      +  ++++++  +  +++ +++++++++++
451  GGCGCAGGTGGTGAGGAGGAGGCGGGACAGTAAACGGCAGGAACCCGGGGAGGGGCAGGGGCGACTTGCTAACAG


Cre17.g735900.v5.5
  PromoterCoords:5236230 - 5237729 Strand:- GeneCoords:5229344 - 5236229 
  Trimmed if gene in upstream region
  LENGTH = 600  COMBINED P-VALUE = 1.38e-05  E-VALUE =     0.24
  DIAGRAM: 316-[+1]-45-[+1]-181

                     [+1]
                     1.2e-08
                     AGGGGCAGGGGCAGGGGCAGGGGCAGGGG
                      +  + ++++++  +++++++++ +++++
301  CCTGCGCCAAAGCTGGTGCTGGAGGGGCCTGGGCAGGGGAAGGGGGCAGGGGGCGAAGGTGGCGGGCAAGGCAGC

                    [+1]
                    2.8e-05
                    AGGGGCAGGGGCAGGGGCAGGGGCAGGGG
                     +++ + ++++  ++++ + + ++    +
376  GGTCCAGTATGGCAGCGGGCCGGGGGGGGGGGTATGTGCCCAAGCCCAACGGAGTAGGTTCCAGTAGTCAAGGAG


Cre17.g735950.v5.5
  PromoterCoords:5235330 - 5236829 Strand:+ GeneCoords:5236830 - 5238987 
  Trimmed if gene in upstream region
  LENGTH = 600  COMBINED P-VALUE = 1.38e-05  E-VALUE =     0.24
  DIAGRAM: 181-[-1]-45-[-1]-316

                                    [-1]
                                    2.8e-05
                                    CCCCTGCCCCTGCCCCTGCCCCTGCCCCT
                                    +    ++ + + ++++  ++++ + +++
151  CTCCTTGACTACTGGAACCTACTCCGTTGGGCTTGGGCACATACCCCCCCCCCCGGCCCGCTGCCATACTGGACC

                                   [-1]
                                   1.2e-08
                                   CCCCTGCCCCTGCCCCTGCCCCTGCCCCT
                                   +++++ +++++++++  ++++++ +  +
226  GCTGCCTTGCCCGCCACCTTCGCCCCCTGCCCCCTTCCCCTGCCCAGGCCCCTCCAGCACCAGCTTTGGCGCAGG


Cre09.g403650.v5.5
  PromoterCoords:587754 - 589253 Strand:+ GeneCoords:589254 - 597024 Trimmed if 
  gene in upstream region
  LENGTH = 1500  COMBINED P-VALUE = 1.43e-05  E-VALUE =     0.25
  DIAGRAM: 11-[+1]-388-[+1]-136-[-1]-319-[+1]-47-[+1]-454

                [+1]
                1.3e-05
                AGGGGCAGGGGCAGGGGCAGGGGCAGGGG
                +++   +  +++  ++  + +++  ++ +
1    GTAATTCCGCAAGGATTACTGGCGCGGTGAAGGGTCGGAGTGAGTTGCCCTGTGGACTCCAGAGCTGTTTGCGCT

                                                          [+1]
                                                          4.8e-09
                                                          AGGGGCAGGGGCAGGGGCAGGG
                                                          + +++ ++++++++++++   +
376  GCCGGTGCGGTCGTGCAGCATGTTGTGGATGTGCTGTGTGGTGGGGTTGCAGGAAGGGGAGGGGCAGGGGCGAAG

     
     
     GCAGGGG
     + +++++
451  GGAGGGGCCATTGTAAATACCAGCCCAAACTAGGGGAGAAGGTTGTTCCCACCTTTCCGGACACGGTAAGCAATA

                                                                         [-1]
                                                                         4.0e-05
                                                                         CCCCTGC
                                                                          +  +++
526  CCGTGGCAAAAAGACAGGTGGTACAGGACACGACAAAGGCACGCCGCACTCGCCCAAGTGCACAGTGTACGGTGC

     
     
     CCCTGCCCCTGCCCCTGCCCCT
     ++ +++ ++  +++   ++ +
601  CCATGCTCCCACCCAGTCCACCGCCATTCCCAGTCAAGGGAACAAGTGGGCTGCGCCCACGCCACATTGTTGCAA

                                              [+1]
                                              6.7e-05
                                              AGGGGCAGGGGCAGGGGCAGGGGCAGGGG
                                               +++ + ++ +++ +  ++ ++ +    +
901  TGGGCCAGCGAGGCTGTGGGTCGACCACTGACTGGGGCGGCGGGGCCCGGCGCACGACCACGGCCGCCTGTCTTC

                                               [+1]
                                               4.0e-05
                                               AGGGGCAGGGGCAGGGGCAGGGGCAGGGG
                                                + +++++  ++ + ++ + ++
976  CTAGTTCCTAGCTGAGTGGCACATGGCATCCCACACAGCTAGCGTGGCAGCTGCCGAGGGAAGGTGGCAAAGCAC


Cre03.g189350.v5.5
  PromoterCoords:5843856 - 5845355 Strand:- GeneCoords:5841635 - 5843855 
  Trimmed if gene in upstream region
  LENGTH = 354  COMBINED P-VALUE = 1.44e-05  E-VALUE =     0.25
  DIAGRAM: 17-[+1]-308

                      [+1]
                      2.2e-08
                      AGGGGCAGGGGCAGGGGCAGGGGCAGGGG
                      + ++++ + ++   + + +++++++++++
1    CGAGCCTAGGGGCAGGTACGGGCGGCGGGCTGAGGAGGGGCAGGGGAAGAGCAGGAGCACAAAAAGGCACGTGCA


Cre02.g145750.v5.5
  PromoterCoords:7248473 - 7249972 Strand:- GeneCoords:7242542 - 7248472 
  Trimmed if gene in upstream region
  LENGTH = 670  COMBINED P-VALUE = 1.47e-05  E-VALUE =     0.26
  DIAGRAM: 89-[-1]-84-[+1]-21-[-1]-389

                   [-1]
                   1.2e-05
                   CCCCTGCCCCTGCCCCTGCCCCTGCCCCT
                   +++ ++++   ++++  ++ ++  + +
76   TAGTTCACGACAGGCCCGTGCCTTAGCCCGGGCGCCGCCGCTGCATCCCAGCCACGCTCGCCCCGGACCTGCTGG

                                                         [+1]
                                                         1.1e-08
                                                         AGGGGCAGGGGCAGGGGCAGGGG
                                                         + ++++ +++++ ++++ +++++
151  CTAGCCGCTACAATCAAGCACCGTCCAACAACGGGTGTGCGAGCACTGGTGCATGGGCGGGGGCGGGGGAAGGGG

                                [-1]
                                5.6e-05
     CAGGGG                     CCCCTGCCCCTGCCCCTGCCCCTGCCCCT
     ++ +                        +     +++++++ ++ ++ + + +  +
226  CAAGTAAGCCATCCAGTGTCCCATGGCTCTGATTCCCTGCCACTTCCACAGTCGTTCTGGTTGACAGTCGTCGTG


Cre12.g501800.v5.5
  PromoterCoords:2920987 - 2922486 Strand:- GeneCoords:2919372 - 2920986 
  Trimmed if gene in upstream region
  LENGTH = 140  COMBINED P-VALUE = 1.51e-05  E-VALUE =     0.27
  DIAGRAM: 44-[-1]-67

                                                 [-1]
                                                 6.7e-08
                                                 CCCCTGCCCCTGCCCCTGCCCCTGCCCCT
                                                 ++++  ++ +  + ++ ++++++ +++ +
1    TAATTGTGGAGTACCTGGAAACAGCCTCGGCTCGCAAACCTATGCCCCCTCCGCCCCTCCCGCCCCTCCCCATGC


Cre12.g501750.v5.5
  PromoterCoords:2919627 - 2921126 Strand:+ GeneCoords:2921127 - 2925818 
  Trimmed if gene in upstream region
  LENGTH = 140  COMBINED P-VALUE = 1.51e-05  E-VALUE =     0.27
  DIAGRAM: 67-[+1]-44

                                                                        [+1]
                                                                        6.7e-08
                                                                        AGGGGCAG
                                                                        + +++ ++
1    TGCGAGACCATTACTGCATTCAGTGTGGGTTTTGCCCTGAGTTTACTGCATGGGAGTTAATAGCTGCATGGGGAG

     
     
     GGGCAGGGGCAGGGGCAGGGG
     ++++ ++ +  + ++  ++++
76   GGGCGGGAGGGGCGGAGGGGGCATAGGTTTGCGAGCCGAGGCTGTTTCCAGGTACTCCACAATTA


Cre45.g760797.v5.5
  PromoterCoords:1 - 144 Strand:+ GeneCoords:145 - 1837 Trimmed if gene in 
  upstream region
  LENGTH = 144  COMBINED P-VALUE = 1.52e-05  E-VALUE =     0.27
  DIAGRAM: 75-[+1]-40

     [+1]
     6.6e-08
     AGGGGCAGGGGCAGGGGCAGGGGCAGGGG
      + ++  + ++++++++++++++++++
76   CGTGGACGTGGCAGGGGCAGGGGCAGGCCGCGTGGGCGCGGCCGCGGGCGCGCGCGTGGGTACGGCAGG


Cre17.g714700.v5.5
  PromoterCoords:2357317 - 2358816 Strand:- GeneCoords:2349721 - 2357316 
  Trimmed if gene in upstream region
  LENGTH = 138  COMBINED P-VALUE = 1.53e-05  E-VALUE =     0.27
  DIAGRAM: 21-[+1]-88

                          [+1]
                          6.9e-08
                          AGGGGCAGGGGCAGGGGCAGGGGCAGGGG
                          +++ + +++++   ++   +++++ ++++
1    AGATAAGTGCAAGCTGCAAAGAGGAGGAGGGGGGCGGCAGGGGGCTGGGGGGGGGGGCAGCGGGTGGGAGTGCCA


Cre17.g739450.v5.5
  PromoterCoords:5789984 - 5791483 Strand:+ GeneCoords:5791484 - 5794025 
  Trimmed if gene in upstream region
  LENGTH = 108  COMBINED P-VALUE = 1.53e-05  E-VALUE =     0.27
  DIAGRAM: 25-[+1]-54

                              [+1]
                              9.6e-08
                              AGGGGCAGGGGCAGGGGCAGGGGCAGGGG
                               ++++  ++++   + +  +++++ +  +
1    CGGCGGGGAGGCGGCGGGCGGGGGCGGGGGAGGGGGGGCGAGGTGGGGCGGCAGCATCATGGGCGTGAAATTGAT


Cre01.g042250.v5.5
  PromoterCoords:5923051 - 5924550 Strand:+ GeneCoords:5924551 - 5932232 
  Trimmed if gene in upstream region
  LENGTH = 560  COMBINED P-VALUE = 1.53e-05  E-VALUE =     0.27
  DIAGRAM: 50-[+1]-31-[+1]-18-[-1]-374

                                                       [+1]
                                                       7.4e-05
                                                       AGGGGCAGGGGCAGGGGCAGGGGCA
                                                           + ++++   + +++++ + +
1    AATTGTTCTATGTTCTGTGCAATATCATGTCATTAAAAGATCGGCACGCTCTAAGGAGGGTTGGTGGCAGCGACT

                                        [+1]
                                        7.1e-05
     GGGG                               AGGGGCAGGGGCAGGGGCAGGGGCAGGGG
     ++ +                                ++++ + + ++ ++       ++++++
76   GGTGGCAGCGTCGCGGGGCGCACACGTCTGGCTGAGGGGGGACGTGCGGGAAGGTAAGCAGGGCCTAACTCTGGC

            [-1]
            1.4e-08
            CCCCTGCCCCTGCCCCTGCCCCTGCCCCT
               ++++  ++++++ + ++++  ++++
151  ACCTGCTTATCTGCAGCTGCCCATTCCCCCCCCCCCCCCCAACTGCTGCTGAGCTTAACCTGGCACAATGATAAT


Cre01.g042200.v5.5
  PromoterCoords:5923991 - 5925490 Strand:- GeneCoords:5922722 - 5923990 
  Trimmed if gene in upstream region
  LENGTH = 560  COMBINED P-VALUE = 1.53e-05  E-VALUE =     0.27
  DIAGRAM: 374-[+1]-18-[-1]-31-[-1]-50

                                                                               [
                                                                               1
                                                                               A
     
301  GTGGCCTCTACGGTGCTTGAAGCACAGGGCATTGGATTATCATTGTGCCAGGTTAAGCTCAGCAGCAGTTGGGGG

     +1]                                           [-1]
     .4e-08                                        7.1e-05
     GGGGCAGGGGCAGGGGCAGGGGCAGGGG                  CCCCTGCCCCTGCCCCTGCCCCTGCCCCT
     ++++  ++++ + ++++++  ++++                      ++++++       ++ ++ + + ++++
376  GGGGGGGGGGAATGGGCAGCTGCAGATAAGCAGGTGCCAGAGTTAGGCCCTGCTTACCTTCCCGCACGTCCCCCC

                                    [-1]
                                    7.4e-05
                                    CCCCTGCCCCTGCCCCTGCCCCTGCCCCT
                                    + ++ + + +++++ +   ++++ +
451  TCAGCCAGACGTGTGCGCCCCGCGACGCTGCCACCAGTCGCTGCCACCAACCCTCCTTAGAGCGTGCCGATCTTT


Cre03.g202200.v5.5
  PromoterCoords:7930316 - 7931815 Strand:+ GeneCoords:7931816 - 7939307 
  Trimmed if gene in upstream region
  LENGTH = 198  COMBINED P-VALUE = 1.54e-05  E-VALUE =     0.27
  DIAGRAM: 7-[-1]-162

            [-1]
            4.5e-08
            CCCCTGCCCCTGCCCCTGCCCCTGCCCCT
            ++ + +++ ++++    ++++++++  ++
1    GGTGCGGCCGCCGCCGCTGCTGTCGCCCCTGCTGCTGCTGATGCTTCGGGGTATGGTGGGGTTGCGCAGGAGGTC


Cre36.g759747.v5.5
  PromoterCoords:24998 - 25399 Strand:- GeneCoords:22856 - 24997 Trimmed if 
  gene in upstream region
  LENGTH = 402  COMBINED P-VALUE = 1.55e-05  E-VALUE =     0.27
  DIAGRAM: 5-[+1]-73-[+1]-127-[-1]-17-[-1]-31-[-1]-4

          [+1]
          2.1e-08
          AGGGGCAGGGGCAGGGGCAGGGGCAGGGG
           +++++ +++++ +++++ ++++   +++
1    GGGGCGGGGGCGGGGGCCGGGGCCGGGGGGAGGGTCATGTGCCCGAGCCCATCCAGTGAAATGGCCCCGGGATGG

                                     [+1]
                                     3.4e-08
                                     AGGGGCAGGGGCAGGGGCAGGGGCAGGGG
                                     +++ +  ++++ + ++++ ++++  ++++
76   GCTAGCCGGTAAAGGAGGGGGGGAACATGTAAAGGAGGGGGGGGACGGGCGGGGGGGGGGGGGTATATAACTACC

                                           [-1]
                                           6.3e-06
                                           CCCCTGCCCCTGCCCCTGCCCCTGCCCCT
                                            ++++ ++ +  +++    ++++    +
226  GTCCGAAGTTGCGCGCGGCAGTACTCCTGTCGGGGGTGACCCTCCCTCACCCCTGTTCCCTTTTTCCGCCCCCAC

              [-1]                                                        [-1]
              1.6e-05                                                     3.3e-0
              CCCCTGCCCCTGCCCCTGCCCCTGCCCCT                               CCCCTG
              +  +   +++  ++++  ++++  +  ++                               ++++
301  CCACCCCGCCTTCAAACCCCCCCCCCCCCCCCCCGTCTACCACCTTAACCAATCATGAATGCACCCCCCCCCCCT

     
     6
     CCCCTGCCCCTGCCCCTGCCCCT
     +++    + ++ ++ ++ +++++
376  CCCTCAACACTCCCACTCCCCCTCCAG


Cre17.g707450.v5.5
  PromoterCoords:1548195 - 1549694 Strand:+ GeneCoords:1549695 - 1550786 
  Trimmed if gene in upstream region
  LENGTH = 1500  COMBINED P-VALUE = 1.57e-05  E-VALUE =     0.28
  DIAGRAM: 13-[-1]-441-[-1]-365-[+1]-77-[+1]-116-[+1]-343

                  [-1]
                  4.3e-05
                  CCCCTGCCCCTGCCCCTGCCCCTGCCCCT
                   +++ +  + + + +      +  +++++
1    CCCAACTTTGGCGGCCCAGAACTTCCTCACCAGACACCCCCTTAAACAAGGGGTGTCAGCTTTGTACAGCTGGAA

                                      [-1]
                                      9.0e-05
                                      CCCCTGCCCCTGCCCCTGCCCCTGCCCCT
                                       ++ ++  +  +++   ++ + +  + ++
451  GATGCTTTCCTCGCGACCTCGCGAAAGTCAATTTCCATGGACGCGCCAAGGCACTTCTCGCTCCGCCCGAATTTT

                                                         [+1]
                                                         5.4e-06
                                                         AGGGGCAGGGGCAGGGGCAGGGG
                                                         ++ +++++ ++  +  +  +  +
826  CTCCCGTATCCCGTTTTTCATGGCACTGTAGTTCCGAAACCTTCGTCTGGGGAGAGGCAGTGGGCGCAGGCGCTG

     
     
     CAGGGG
     +   +
901  CTCTGAGAGGGCAAGACCTTTCTTGTCATGTTCTTGTTCATGTTGACTAGCCAGCAAGGAAGTATGCGCTTGCCG

             [+1]
             5.3e-09
             AGGGGCAGGGGCAGGGGCAGGGGCAGGGG
              +++ ++++++++++++++++     +
976  GGATGCGATGGGACAGGGGCAGGGGCAGGTTGGCGTAGTCCCGTAGTGTGTAGTGTATTCCCAGACCCCGACATT

        [+1]
        3.0e-07
        AGGGGCAGGGGCAGGGGCAGGGGCAGGGG
           +++ ++++++ ++ +++++++ + +
1126 GGTGTTGGCTGGGGCAAGGTCAGGGGCGGAGTTTCTGCGGGGCAGCGGTGCAGGAATGGAGGGCCTTGCTCGTGT


Cre05.g230804.v5.5
  PromoterCoords:698299 - 699798 Strand:+ GeneCoords:699799 - 701623 Trimmed if 
  gene in upstream region
  LENGTH = 1500  COMBINED P-VALUE = 1.57e-05  E-VALUE =     0.28
  DIAGRAM: 1420-[+1]-13-[+1]-9

                                                                           [+1]
                                                                           2.0e-
                                                                           AGGGG
                                                                            ++ +
1351 NNNNNNNNNNNNNNNNNNNNNNNNNNNNNNNNNNNNNNNNNNNNNNNNNNNNNNNNNNNNNNNNNNNNNNTGGAG

                                          [+1]
     08                                   5.3e-09
     CAGGGGCAGGGGCAGGGGCAGGGG             AGGGGCAGGGGCAGGGGCAGGGGCAGGGG
      +++ + +++ + +++ +  ++ +             +++ + +++ + +++ + +++ + +++ +
1426 GAGGTGGAGGAGGAGGTGGTGGAGGTGGAGGAGGTGGAGGAGGAGGTGGAGGAGGAGGAGGAGGTGGCGGGAGGA


Cre15.g641298.v5.5
[truncated: 147,395 more chars]
