# Supplementary material for: From Feasting to Fasting: The Arginine Pathway as a Metabolic Switch in Nitrogen-Deprived Chlamydomonas reinhardtii
Source: Cells. 2023 May 13;12(10):1379. doi: 10.3390/cells12101379 (PMC10216424; doi:10.3390/cells12101379)
Supplement: Supplementary file 1 [file cells-12-01379-s001.zip › Suppl. Material S18.txt]

M6 MAST: M6 = identified in gene promoters from Arg metabolism and central C metabolism genes encoding upregulated proteins and promoters from all fatty acid synthesis genes encoding up- or downregulated proteins


********************************************************************************
MAST - Motif Alignment and Search Tool
********************************************************************************
	MAST version 5.5.0 (Release date: Wed Sep 7 14:18:26 2022 -0700)

	For further information on how to interpret these results please access https://meme-suite.org/meme.
	To get a copy of the MAST software please access https://meme-suite.org.
********************************************************************************


********************************************************************************
REFERENCE
********************************************************************************
	If you use this program in your research, please cite:

	Timothy L. Bailey and Michael Gribskov,
	"Combining evidence using p-values: application to sequence homology
	searches", Bioinformatics, 14(48-54), 1998.
********************************************************************************


********************************************************************************
DATABASE AND MOTIFS
********************************************************************************
	DATABASE CRE_v5.6_promoters_1500bp.fasta (nucleotide)
	Last updated on Thu Feb  2 11:05:33 2023
	Database contains 17568 sequences, 7242088 residues

	Scores for positive and reverse complement strands are combined.

	MOTIFS motifs.meme (nucleotide)
	MOTIF ID                            ALT ID WIDTH BEST POSSIBLE MATCH
	----- ----------------------------- ------ ----- -------------------
	    1 GTGTGTGTGTGTGTGTGTGTGTGTGTGTG MEME-2    29 GTGTGTGTGTGTGTGTGTGTGTGTGTGTG

	Random model letter frequencies (from non-redundant database):
	A 0.274 C 0.225 G 0.225 T 0.274 
********************************************************************************


********************************************************************************
SECTION I: HIGH-SCORING SEQUENCES
********************************************************************************
	- Each of the following 499 sequences has E-value less than 10.
	- The E-value of a sequence is the expected number of sequences
	  in a random database of the same size that would match the motifs as
	  well as the sequence does and is equal to the combined p-value of the
	  sequence times the number of sequences in the database.
	- The combined p-value of a sequence measures the strength of the
	  match of the sequence to all the motifs and is calculated by
	    o finding the score of the single best match of each motif
	      to the sequence (best matches may overlap),
	    o calculating the sequence p-value of each score,
	    o forming the product of the p-values,
	    o taking the p-value of the product.
	- The sequence p-value of a score is defined as the
	  probability of a random sequence of the same length containing
	  some match with as good or better a score.
	- The score for the match of a position in a sequence to a motif
	  is computed by by summing the appropriate entry from each column of
	  the position-dependent scoring matrix that represents the motif.
	- Sequences shorter than one or more of the motifs are skipped.
	- The table is sorted by increasing E-value.
********************************************************************************

SEQUENCE NAME                      DESCRIPTION                   E-VALUE  LENGTH
-------------                      -----------                   -------- ------
Cre01.g009000.v5.5                 PromoterCoords:1700626 - 1...  2.1e-12     51
Cre07.g341050.v5.5                 PromoterCoords:4385885 - 4...    6e-12     92
Cre03.g213649.v5.5                 PromoterCoords:9219387 - 9...  6.7e-12    100
Cre14.g612567.v5.5                 PromoterCoords:688346 - 68...    1e-11    140
Cre17.g726526.v5.5                 PromoterCoords:3649681 - 3...  1.1e-11    144
Cre01.g027550.v5.5                 PromoterCoords:4171524 - 4...  1.1e-11    144
Cre17.g747047.v5.5                 PromoterCoords:7077536 - 7...  1.5e-11    184
Cre02.g127237.v5.5                 PromoterCoords:6969092 - 6...  1.5e-11    184
Cre03.g146427.v5.5                 PromoterCoords:812574 - 81...  1.5e-11    188
Cre11.g467775.v5.5                 PromoterCoords:1669401 - 1...  1.7e-11    214
Cre11.g467764.v5.5                 PromoterCoords:1606491 - 1...    2e-11    248
Cre16.g672833.v5.5                 PromoterCoords:6735328 - 6...    2e-11    248
Cre09.g390400.v5.5                 PromoterCoords:2602190 - 2...  2.2e-11    264
Cre02.g085400.v5.5                 PromoterCoords:1641599 - 1...  2.5e-11    298
Cre16.g669125.v5.5                 PromoterCoords:4138026 - 4...  2.6e-11    310
Cre03.g160700.v5.5                 PromoterCoords:2614978 - 2...  3.5e-11    405
Cre02.g144050.v5.5                 PromoterCoords:7483761 - 7...  3.5e-11    408
Cre09.g390504.v5.5                 PromoterCoords:3654334 - 3...  3.6e-11    414
Cre26.g756597.v5.5                 PromoterCoords:1526 - 3025...  4.4e-11    498
Cre09.g399400.v5.5                 PromoterCoords:1269210 - 1...  4.7e-11    538
Cre04.g222200.v5.5                 PromoterCoords:2532773 - 2...  5.3e-11    594
Cre09.g390467.v5.5                 PromoterCoords:3652223 - 3...  5.5e-11    615
Cre13.g567400.v5.5                 PromoterCoords:864568 - 86...  5.7e-11    644
Cre03.g162333.v5.5                 PromoterCoords:2811341 - 2...  5.9e-11    660
Cre03.g162300.v5.5                 PromoterCoords:2812181 - 2...  5.9e-11    660
Cre09.g410800.v5.5                 PromoterCoords:6990590 - 6...  6.2e-11    697
Cre01.g003751.v5.5                 PromoterCoords:708319 - 70...  6.5e-11    731
Cre18.g748647.v5.5                 PromoterCoords:94576 - 960...  6.7e-11    750
Cre18.g748697.v5.5                 PromoterCoords:93826 - 953...  6.7e-11    750
Cre07.g346150.v5.5                 PromoterCoords:4882926 - 4...  6.8e-11    760
Cre07.g346200.v5.5                 PromoterCoords:4882186 - 4...  6.8e-11    760
Cre09.g410150.v5.5                 PromoterCoords:6884595 - 6...  6.9e-11    768
Cre02.g081950.v5.5                 PromoterCoords:1196817 - 1...    7e-11    784
Cre09.g393650.v5.5                 PromoterCoords:2109976 - 2...  7.1e-11    793
Cre02.g142566.v5.5                 PromoterCoords:8832089 - 8...  7.2e-11    804
Cre10.g459151.v5.5                 PromoterCoords:5500627 - 5...  7.6e-11    840
Cre10.g459100.v5.5                 PromoterCoords:5501287 - 5...  7.6e-11    840
Cre01.g027600.v5.5                 PromoterCoords:4170903 - 4...  7.9e-11    879
Cre14.g629200.v5.5                 PromoterCoords:3221823 - 3...    8e-11    885
Cre17.g699250.v5.5                 PromoterCoords:488668 - 49...    8e-11    890
Cre16.g691950.v5.5                 PromoterCoords:632429 - 63...  8.1e-11    900
Cre16.g692003.v5.5                 PromoterCoords:633029 - 63...  8.1e-11    900
Cre16.g693250.v5.5                 PromoterCoords:421363 - 42...  8.2e-11    912
Cre06.g267450.v5.5                 PromoterCoords:2345162 - 2...  8.3e-11    921
Cre09.g386700.v5.5                 PromoterCoords:126094 - 12...  8.4e-11    926
Cre06.g250276.v5.5                 PromoterCoords:156506 - 15...  8.7e-11    960
Cre06.g250250.v5.5                 PromoterCoords:157046 - 15...  8.7e-11    960
Cre09.g386500.v5.5                 PromoterCoords:95096 - 965...  8.8e-11    978
Cre07.g339950.v5.5                 PromoterCoords:4009946 - 4...  8.9e-11    980
Cre07.g339926.v5.5                 PromoterCoords:4010466 - 4...  8.9e-11    980
Cre13.g604400.v5.5                 PromoterCoords:4680605 - 4...    9e-11    990
Cre13.g604450.v5.5                 PromoterCoords:4680095 - 4...    9e-11    990
Cre03.g165976.v5.5                 PromoterCoords:3285837 - 3...    9e-11    991
Cre06.g267650.v5.5                 PromoterCoords:2363505 - 2...  9.1e-11   1001
Cre09.g387200.v5.5                 PromoterCoords:3065786 - 3...  9.5e-11   1044
Cre12.g526068.v5.5                 PromoterCoords:5013946 - 5...  9.6e-11   1060
Cre12.g526201.v5.5                 PromoterCoords:5013506 - 5...  9.6e-11   1060
Cre09.g399908.v5.5                 PromoterCoords:1182046 - 1...  9.7e-11   1066
Cre09.g399909.v5.5                 PromoterCoords:1181612 - 1...  9.7e-11   1066
Cre12.g555803.v5.5                 PromoterCoords:9683818 - 9...  9.7e-11   1066
Cre12.g541851.v5.5                 PromoterCoords:9202879 - 9...  9.7e-11   1072
Cre12.g541850.v5.5                 PromoterCoords:9203307 - 9...  9.7e-11   1072
Cre04.g223050.v5.5                 PromoterCoords:2661033 - 2...  9.9e-11   1092
Cre06.g250567.v5.5                 PromoterCoords:227295 - 22...    1e-10   1124
Cre14.g610450.v5.5                 PromoterCoords:372732 - 37...    1e-10   1143
Cre05.g238364.v5.5                 PromoterCoords:2988695 - 2...  1.1e-10   1158
Cre17.g735400.v5.5                 PromoterCoords:5152910 - 5...  1.1e-10   1164
Cre17.g735375.v5.5                 PromoterCoords:5153246 - 5...  1.1e-10   1164
Cre09.g408400.v5.5                 PromoterCoords:6597908 - 6...  1.1e-10   1184
Cre12.g551503.v5.5                 PromoterCoords:8112556 - 8...  1.1e-10   1185
Cre12.g492600.v5.5                 PromoterCoords:587927 - 58...  1.1e-10   1190
Cre12.g492550.v5.5                 PromoterCoords:587617 - 58...  1.1e-10   1190
Cre17.g706400.v5.5                 PromoterCoords:1402311 - 1...  1.1e-10   1194
Cre18.g748597.v5.5                 PromoterCoords:91486 - 929...  1.1e-10   1204
Cre07.g325718.v5.5                 PromoterCoords:1747992 - 1...  1.1e-10   1228
Cre10.g435100.v5.5                 PromoterCoords:2363813 - 2...  1.1e-10   1238
Cre01.g008402.v5.5                 PromoterCoords:1596846 - 1...  1.1e-10   1248
Cre13.g565280.v5.5                 PromoterCoords:541203 - 54...  1.1e-10   1256
Cre03.g154800.v5.5                 PromoterCoords:1862762 - 1...  1.1e-10   1258
Cre02.g111526.v5.5                 PromoterCoords:5901920 - 5...  1.1e-10   1260
Cre02.g111500.v5.5                 PromoterCoords:5902160 - 5...  1.1e-10   1260
Cre01.g001600.v5.5                 PromoterCoords:243602 - 24...  1.2e-10   1277
Cre12.g515500.v5.5                 PromoterCoords:3865944 - 3...  1.2e-10   1284
Cre09.g397700.v5.5                 PromoterCoords:1549612 - 1...  1.2e-10   1298
Cre10.g431900.v5.5                 PromoterCoords:1900177 - 1...  1.2e-10   1300
Cre10.g431850.v5.5                 PromoterCoords:1900377 - 1...  1.2e-10   1300
Cre09.g413250.v5.5                 PromoterCoords:7407486 - 7...  1.2e-10   1320
Cre09.g413200.v5.5                 PromoterCoords:7407666 - 7...  1.2e-10   1320
Cre02.g095300.v5.5                 PromoterCoords:3752204 - 3...  1.2e-10   1356
Cre12.g552750.v5.5                 PromoterCoords:7884692 - 7...  1.3e-10   1387
Cre12.g552700.v5.5                 PromoterCoords:7884579 - 7...  1.3e-10   1387
Cre02.g143427.v5.5                 PromoterCoords:9122876 - 9...  1.3e-10   1408
Cre16.g661300.v5.5                 PromoterCoords:2540289 - 2...  1.3e-10   1412
Cre01.g045150.v5.5                 PromoterCoords:6333974 - 6...  1.4e-10   1479
Cre01.g045200.v5.5                 PromoterCoords:6333953 - 6...  1.4e-10   1479
Cre08.g382500.v5.5                 PromoterCoords:4471827 - 4...  1.4e-10   1500
Cre08.g364000.v5.5                 PromoterCoords:1368010 - 1...  1.4e-10   1500
Cre08.g358552.v5.5                 PromoterCoords:234460 - 23...  1.4e-10   1500
Cre08.g358547.v5.5                 PromoterCoords:214030 - 21...  1.4e-10   1500
Cre07.g321700.v5.5                 PromoterCoords:1273792 - 1...  1.4e-10   1500
Cre07.g344260.v5.5                 PromoterCoords:4627413 - 4...  1.4e-10   1500
Cre07.g335150.v5.5                 PromoterCoords:3395167 - 3...  1.4e-10   1500
Cre07.g344250.v5.5                 PromoterCoords:4627253 - 4...  1.4e-10   1500
Cre07.g325759.v5.5                 PromoterCoords:2010001 - 2...  1.4e-10   1500
Cre07.g317300.v5.5                 PromoterCoords:672951 - 67...  1.4e-10   1500
Cre11.g467535.v5.5                 PromoterCoords:96046 - 975...  1.4e-10   1500
Cre11.g467621.v5.5                 PromoterCoords:674356 - 67...  1.4e-10   1500
Cre11.g467551.v5.5                 PromoterCoords:181109 - 18...  1.4e-10   1500
Cre11.g476200.v5.5                 PromoterCoords:2567435 - 2...  1.4e-10   1500
Cre11.g467783.v5.5                 PromoterCoords:1711874 - 1...  1.4e-10   1500
Cre14.g627466.v5.5                 PromoterCoords:2838119 - 2...  1.4e-10   1500
Cre14.g627477.v5.5                 PromoterCoords:2838339 - 2...  1.4e-10   1500
Cre16.g685451.v5.5                 PromoterCoords:18956 - 204...  1.4e-10   1500
Cre16.g669193.v5.5                 PromoterCoords:3411149 - 3...  1.4e-10   1500
Cre16.g686285.v5.5                 PromoterCoords:3642756 - 3...  1.4e-10   1500
Cre16.g684491.v5.5                 PromoterCoords:7326490 - 7...  1.4e-10   1500
Cre22.g753997.v5.5                 PromoterCoords:124126 - 12...  1.4e-10   1500
Cre22.g753947.v5.5                 PromoterCoords:98666 - 100...  1.4e-10   1500
Cre22.g753547.v5.5                 PromoterCoords:19666 - 211...  1.4e-10   1500
Cre19.g750647.v5.5                 PromoterCoords:91606 - 931...  1.4e-10   1500
Cre19.g750597.v5.5                 PromoterCoords:89156 - 906...  1.4e-10   1500
Cre09.g386167.v5.5                 PromoterCoords:61176 - 626...  1.4e-10   1500
Cre09.g402293.v5.5                 PromoterCoords:5856158 - 5...  1.4e-10   1500
Cre09.g416616.v5.5                 PromoterCoords:7828252 - 7...  1.4e-10   1500
Cre09.g403650.v5.5                 PromoterCoords:587754 - 58...  1.4e-10   1500
Cre09.g386731.v5.5                 PromoterCoords:129506 - 13...  1.4e-10   1500
Cre09.g414650.v5.5                 PromoterCoords:7601738 - 7...  1.4e-10   1500
Cre09.g398556.v5.5                 PromoterCoords:1425959 - 1...  1.4e-10   1500
Cre09.g386800.v5.5                 PromoterCoords:3101586 - 3...  1.4e-10   1500
Cre09.g416250.v5.5                 PromoterCoords:7749152 - 7...  1.4e-10   1500
Cre09.g386743.v5.5                 PromoterCoords:195843 - 19...  1.4e-10   1500
Cre09.g410750.v5.5                 PromoterCoords:6984870 - 6...  1.4e-10   1500
Cre09.g386173.v5.5                 PromoterCoords:64346 - 658...  1.4e-10   1500
Cre09.g416750.v5.5                 PromoterCoords:7843392 - 7...  1.4e-10   1500
Cre09.g406625.v5.5                 PromoterCoords:6301575 - 6...  1.4e-10   1500
Cre09.g386730.v5.5                 PromoterCoords:129296 - 13...  1.4e-10   1500
Cre09.g415750.v5.5                 PromoterCoords:7706145 - 7...  1.4e-10   1500
Cre09.g386733.v5.5                 PromoterCoords:145846 - 14...  1.4e-10   1500
Cre09.g414700.v5.5                 PromoterCoords:7602338 - 7...  1.4e-10   1500
Cre09.g386600.v5.5                 PromoterCoords:115106 - 11...  1.4e-10   1500
Cre09.g387949.v5.5                 PromoterCoords:3265500 - 3...  1.4e-10   1500
Cre06.g253789.v5.5                 PromoterCoords:631079 - 63...  1.4e-10   1500
Cre06.g251750.v5.5                 PromoterCoords:375646 - 37...  1.4e-10   1500
Cre06.g252550.v5.5                 PromoterCoords:453416 - 45...  1.4e-10   1500
Cre06.g303200.v5.5                 PromoterCoords:7891207 - 7...  1.4e-10   1500
Cre06.g283150.v5.5                 PromoterCoords:5320136 - 5...  1.4e-10   1500
Cre06.g283200.v5.5                 PromoterCoords:5320736 - 5...  1.4e-10   1500
Cre06.g254240.v5.5                 PromoterCoords:815349 - 81...  1.4e-10   1500
Cre06.g278231.v5.5                 PromoterCoords:4173396 - 4...  1.4e-10   1500
Cre06.g295376.v5.5                 PromoterCoords:6860487 - 6...  1.4e-10   1500
Cre31.g758447.v5.5                 PromoterCoords:10226 - 117...  1.4e-10   1500
Cre17.g701751.v5.5                 PromoterCoords:786769 - 78...  1.4e-10   1500
Cre17.g704802.v5.5                 PromoterCoords:1189796 - 1...  1.4e-10   1500
Cre17.g701700.v5.5                 PromoterCoords:786029 - 78...  1.4e-10   1500
Cre17.g717850.v5.5                 PromoterCoords:2683691 - 2...  1.4e-10   1500
Cre39.g760097.v5.5                 PromoterCoords:13346 - 148...  1.4e-10   1500
Cre05.g243803.v5.5                 PromoterCoords:1504468 - 1...  1.4e-10   1500
Cre05.g243455.v5.5                 PromoterCoords:1614818 - 1...  1.4e-10   1500
Cre05.g237930.v5.5                 PromoterCoords:2872700 - 2...  1.4e-10   1500
Cre05.g243354.v5.5                 PromoterCoords:1616298 - 1...  1.4e-10   1500
Cre05.g235228.v5.5                 PromoterCoords:2432794 - 2...  1.4e-10   1500
Cre05.g234600.v5.5                 PromoterCoords:2079786 - 2...  1.4e-10   1500
Cre05.g234636.v5.5                 PromoterCoords:2090426 - 2...  1.4e-10   1500
Cre05.g243601.v5.5                 PromoterCoords:1527838 - 1...  1.4e-10   1500
Cre05.g233050.v5.5                 PromoterCoords:376513 - 37...  1.4e-10   1500
Cre15.g641500.v5.5                 PromoterCoords:1231100 - 1...  1.4e-10   1500
Cre15.g642050.v5.5                 PromoterCoords:1362201 - 1...  1.4e-10   1500
Cre15.g643387.v5.5                 PromoterCoords:1839258 - 1...  1.4e-10   1500
Cre02.g103426.v5.5                 PromoterCoords:4899837 - 4...  1.4e-10   1500
Cre02.g142947.v5.5                 PromoterCoords:8981785 - 8...  1.4e-10   1500
Cre02.g141446.v5.5                 PromoterCoords:8354212 - 8...  1.4e-10   1500
Cre02.g142166.v5.5                 PromoterCoords:8690039 - 8...  1.4e-10   1500
Cre02.g075400.v5.5                 PromoterCoords:320190 - 32...  1.4e-10   1500
Cre02.g141506.v5.5                 PromoterCoords:8376556 - 8...  1.4e-10   1500
Cre02.g134124.v5.5                 PromoterCoords:6971732 - 6...  1.4e-10   1500
Cre02.g098550.v5.5                 PromoterCoords:4196636 - 4...  1.4e-10   1500
Cre02.g119201.v5.5                 PromoterCoords:6829353 - 6...  1.4e-10   1500
Cre13.g584200.v5.5                 PromoterCoords:2989564 - 2...  1.4e-10   1500
Cre13.g591851.v5.5                 PromoterCoords:4144886 - 4...  1.4e-10   1500
Cre03.g202700.v5.5                 PromoterCoords:7862440 - 7...  1.4e-10   1500
Cre03.g146407.v5.5                 PromoterCoords:811574 - 81...  1.4e-10   1500
Cre03.g146307.v5.5                 PromoterCoords:775834 - 77...  1.4e-10   1500
Cre03.g173050.v5.5                 PromoterCoords:4104906 - 4...  1.4e-10   1500
Cre03.g167712.v5.5                 PromoterCoords:3523019 - 3...  1.4e-10   1500
Cre03.g146327.v5.5                 PromoterCoords:776074 - 77...  1.4e-10   1500
Cre03.g173100.v5.5                 PromoterCoords:4105046 - 4...  1.4e-10   1500
Cre03.g202650.v5.5                 PromoterCoords:7862960 - 7...  1.4e-10   1500
Cre01.g011050.v5.5                 PromoterCoords:2060916 - 2...  1.4e-10   1500
Cre01.g015000.v5.5                 PromoterCoords:2574273 - 2...  1.4e-10   1500
Cre01.g011000.v5.5                 PromoterCoords:2059026 - 2...  1.4e-10   1500
Cre01.g047050.v5.5                 PromoterCoords:6573206 - 6...  1.4e-10   1500
Cre01.g014450.v5.5                 PromoterCoords:2520220 - 2...  1.4e-10   1500
Cre01.g072027.v5.5                 PromoterCoords:8027256 - 8...  1.4e-10   1500
Cre01.g041700.v5.5                 PromoterCoords:5840708 - 5...  1.4e-10   1500
Cre01.g068012.v5.5                 PromoterCoords:7963397 - 7...  1.4e-10   1500
Cre01.g006450.v5.5                 PromoterCoords:1114676 - 1...  1.4e-10   1500
Cre01.g001700.v5.5                 PromoterCoords:305012 - 30...  1.4e-10   1500
Cre10.g465226.v5.5                 PromoterCoords:6305391 - 6...  1.4e-10   1500
Cre10.g435000.v5.5                 PromoterCoords:2356553 - 2...  1.4e-10   1500
Cre10.g435050.v5.5                 PromoterCoords:2357863 - 2...  1.4e-10   1500
Cre10.g435200.v5.5                 PromoterCoords:2370163 - 2...  1.4e-10   1500
Cre10.g462350.v5.5                 PromoterCoords:5959233 - 5...  1.4e-10   1500
Cre04.g217977.v5.5                 PromoterCoords:853893 - 85...  1.4e-10   1500
Cre04.g224867.v5.5                 PromoterCoords:2978518 - 2...  1.4e-10   1500
Cre12.g493900.v5.5                 PromoterCoords:407578 - 40...  1.4e-10   1500
Cre12.g539121.v5.5                 PromoterCoords:6576438 - 6...  1.4e-10   1500
Cre12.g488800.v5.5                 PromoterCoords:1316655 - 1...  1.4e-10   1500
Cre12.g501351.v5.5                 PromoterCoords:2970597 - 2...  1.4e-10   1500
Cre12.g539650.v5.5                 PromoterCoords:9465851 - 9...  1.4e-10   1500
Cre12.g551852.v5.5                 PromoterCoords:8014986 - 8...  1.4e-10   1500
Cre12.g526515.v5.5                 PromoterCoords:5073906 - 5...  1.4e-10   1500
Cre12.g485632.v5.5                 PromoterCoords:302180 - 30...  1.4e-10   1500
Cre12.g512950.v5.5                 PromoterCoords:3502673 - 3...  1.4e-10   1500
Cre12.g541777.v5.5                 PromoterCoords:9504731 - 9...  1.4e-10   1500
Cre12.g488850.v5.5                 PromoterCoords:1315390 - 1...  1.4e-10   1500
Cre12.g490141.v5.5                 PromoterCoords:303360 - 30...  1.4e-10   1500
Cre12.g503500.v5.5                 PromoterCoords:2720720 - 2...  1.4e-10   1500
Cre06.g296050.v5.5                 PromoterCoords:6917027 - 6...  3.7e-09    328
Cre07.g333150.v5.5                 PromoterCoords:2982078 - 2...  1.3e-08   1500
Cre03.g157900.v5.5                 PromoterCoords:2260140 - 2...  1.6e-08   1040
Cre03.g157850.v5.5                 PromoterCoords:2260600 - 2...  1.6e-08   1040
Cre09.g396650.v5.5                 PromoterCoords:1739847 - 1...  1.7e-08   1110
Cre02.g102050.v5.5                 PromoterCoords:4727989 - 4...  1.8e-08   1500
Cre02.g142687.v5.5                 PromoterCoords:8905119 - 8...  1.8e-08   1500
Cre21.g751997.v5.5                 PromoterCoords:18616 - 201...  1.8e-08   1500
Cre16.g685650.v5.5                 PromoterCoords:4915200 - 4...  2.3e-08   1500
Cre02.g077800.v5.5                 PromoterCoords:604267 - 60...  2.3e-08   1500
Cre13.g567600.v5.5                 PromoterCoords:889688 - 89...    3e-08    860
Cre13.g567626.v5.5                 PromoterCoords:889048 - 89...    3e-08    860
Cre09.g386838.v5.5                 PromoterCoords:3114506 - 3...  5.3e-08   1500
Cre08.g379500.v5.5                 PromoterCoords:4071906 - 4...  5.5e-08   1463
Cre16.g662052.v5.5                 PromoterCoords:2661075 - 2...  5.7e-08    877
Cre12.g550153.v5.5                 PromoterCoords:8284766 - 8...  6.2e-08    100
Cre12.g550152.v5.5                 PromoterCoords:8286166 - 8...  6.2e-08    100
Cre08.g360650.v5.5                 PromoterCoords:783940 - 78...  8.3e-08   1500
Cre09.g416583.v5.5                 PromoterCoords:7826852 - 7...  1.3e-07    124
Cre01.g040517.v5.5                 PromoterCoords:5688044 - 5...  1.6e-07   1500
Cre02.g111014.v5.5                 PromoterCoords:5818548 - 5...  4.2e-07    618
Cre17.g737300.v5.5                 PromoterCoords:5477579 - 5...  5.1e-07   1500
Cre12.g494000.v5.5                 PromoterCoords:396318 - 39...  6.4e-07   1500
Cre24.g755547.v5.5                 PromoterCoords:58216 - 597...  7.8e-07    230
Cre24.g755497.v5.5                 PromoterCoords:59486 - 609...  7.8e-07    230
Cre07.g316200.v5.5                 PromoterCoords:532131 - 53...  1.4e-06   1500
Cre01.g055461.v5.5                 PromoterCoords:7717002 - 7...  1.4e-06   1500
Cre01.g009025.v5.5                 PromoterCoords:1702526 - 1...  4.1e-06    154
Cre07.g333900.v5.5                 PromoterCoords:3218474 - 3...  5.5e-06    580
Cre07.g333950.v5.5                 PromoterCoords:3217554 - 3...  5.5e-06    580
Cre17.g747097.v5.5                 PromoterCoords:7079456 - 7...  7.1e-06    282
Cre02.g141846.v5.5                 PromoterCoords:8511276 - 8...    1e-05   1500
Cre13.g574000.v5.5                 PromoterCoords:1660345 - 1...  1.4e-05    488
Cre06.g301050.v5.5                 PromoterCoords:7587170 - 7...  3.7e-05   1167
Cre11.g467529.v5.5                 PromoterCoords:64516 - 660...  4.1e-05   1500
Cre15.g643850.v5.5                 PromoterCoords:1657978 - 1...  4.1e-05   1500
Cre02.g142226.v5.5                 PromoterCoords:8713899 - 8...  4.7e-05   1500
Cre05.g241750.v5.5                 PromoterCoords:1858185 - 1...  6.1e-05   1500
Cre06.g293450.v5.5                 PromoterCoords:6561641 - 6...    9e-05    810
Cre06.g293516.v5.5                 PromoterCoords:6560951 - 6...    9e-05    810
Cre15.g641282.v5.5                 PromoterCoords:1206690 - 1...  9.9e-05   1500
Cre01.g050900.v5.5                 PromoterCoords:7050826 - 7...   0.0001    138
Cre12.g501350.v5.5                 PromoterCoords:2969567 - 2...  0.00011   1500
Cre09.g390600.v5.5                 PromoterCoords:2573390 - 2...  0.00012   1500
Cre05.g233051.v5.5                 PromoterCoords:378143 - 37...  0.00014   1500
Cre01.g002400.v5.5                 PromoterCoords:388646 - 39...  0.00014   1500
Cre06.g259000.v5.5                 PromoterCoords:1411955 - 1...  0.00017   1500
Cre06.g259050.v5.5                 PromoterCoords:1411975 - 1...  0.00017   1500
Cre05.g234400.v5.5                 PromoterCoords:176226 - 17...  0.00019   1500
Cre10.g422300.v5.5                 PromoterCoords:678972 - 68...  0.00023   1500
Cre02.g104126.v5.5                 PromoterCoords:4975013 - 4...  0.00024    360
Cre02.g104100.v5.5                 PromoterCoords:4976153 - 4...  0.00024    360
Cre11.g467350.v5.5                 PromoterCoords:1781128 - 1...  0.00026    391
Cre13.g585700.v5.5                 PromoterCoords:3229464 - 3...   0.0003    400
Cre13.g585750.v5.5                 PromoterCoords:3228364 - 3...   0.0003    400
Cre13.g567650.v5.5                 PromoterCoords:890808 - 89...  0.00032    378
Cre17.g697624.v5.5                 PromoterCoords:203984 - 20...  0.00033    148
Cre03.g162550.v5.5                 PromoterCoords:2846333 - 2...  0.00034    812
Cre03.g162500.v5.5                 PromoterCoords:2847021 - 2...  0.00034    812
Cre04.g214250.v5.5                 PromoterCoords:1421017 - 1...  0.00053    352
Cre14.g634279.v5.5                 PromoterCoords:4143186 - 4...  0.00056    720
Cre14.g634236.v5.5                 PromoterCoords:4143966 - 4...  0.00056    720
Cre03.g198200.v5.5                 PromoterCoords:6756596 - 6...  0.00065   1029
Cre09.g412500.v5.5                 PromoterCoords:7236640 - 7...  0.00079   1500
Cre02.g144350.v5.5                 PromoterCoords:7445431 - 7...   0.0008   1014
Cre12.g492151.v5.5                 PromoterCoords:643627 - 64...    0.001    130
Cre12.g492150.v5.5                 PromoterCoords:644997 - 64...    0.001    130
Cre13.g568316.v5.5                 PromoterCoords:981827 - 98...    0.001     64
Cre13.g602750.v5.5                 PromoterCoords:4538460 - 4...    0.001     60
Cre09.g408851.v5.5                 PromoterCoords:6700538 - 6...   0.0014   1500
Cre04.g223150.v5.5                 PromoterCoords:2667773 - 2...   0.0014   1500
Cre01.g049250.v5.5                 PromoterCoords:6830895 - 6...   0.0015   1430
Cre01.g049200.v5.5                 PromoterCoords:6830965 - 6...   0.0015   1430
Cre10.g422326.v5.5                 PromoterCoords:679332 - 68...   0.0018   1500
Cre08.g358350.v5.5                 PromoterCoords:23056 - 245...    0.002    135
Cre01.g046950.v5.5                 PromoterCoords:6566326 - 6...   0.0022   1500
Cre02.g073400.v5.5                 PromoterCoords:45976 - 474...   0.0022     46
Cre16.g694403.v5.5                 PromoterCoords:262252 - 26...   0.0027     48
Cre12.g561100.v5.5                 PromoterCoords:6839323 - 6...    0.003   1438
Cre12.g498800.v5.5                 PromoterCoords:3212689 - 3...    0.003    847
Cre43.g760547.v5.5                 PromoterCoords:6036 - 7535...   0.0031   1500
Cre06.g300550.v5.5                 PromoterCoords:7523398 - 7...   0.0032   1201
Cre08.g382530.v5.5                 PromoterCoords:4485007 - 4...   0.0033    297
Cre09.g401552.v5.5                 PromoterCoords:5697977 - 5...   0.0035    370
Cre04.g213750.v5.5                 PromoterCoords:1518697 - 1...   0.0037   1500
Cre47.g761097.v5.5                 PromoterCoords:1786 - 3285...   0.0046   1500
Cre17.g743250.v5.5                 PromoterCoords:6505379 - 6...   0.0057    140
Cre17.g743200.v5.5                 PromoterCoords:6506739 - 6...   0.0057    140
Cre11.g479250.v5.5                 PromoterCoords:3143286 - 3...   0.0076   1418
Cre02.g141466.v5.5                 PromoterCoords:8364042 - 8...    0.009    838
Cre16.g681802.v5.5                 PromoterCoords:7193890 - 7...     0.01    784
Cre16.g681690.v5.5                 PromoterCoords:7194606 - 7...     0.01    784
Cre08.g360250.v5.5                 PromoterCoords:690023 - 69...     0.01    648
Cre03.g145847.v5.5                 PromoterCoords:661428 - 66...    0.014    340
Cre03.g145827.v5.5                 PromoterCoords:662588 - 66...    0.014    340
Cre04.g232104.v5.5                 PromoterCoords:3995206 - 3...    0.014    518
Cre03.g163550.v5.5                 PromoterCoords:2978036 - 2...    0.015    290
Cre03.g163600.v5.5                 PromoterCoords:2976826 - 2...    0.015    290
Cre09.g386161.v5.5                 PromoterCoords:51936 - 534...    0.017   1500
Cre05.g238260.v5.5                 PromoterCoords:2949460 - 2...    0.019    344
Cre04.g223650.v5.5                 PromoterCoords:2763016 - 2...    0.019   1500
Cre06.g292750.v5.5                 PromoterCoords:6451147 - 6...     0.02    488
Cre07.g325711.v5.5                 PromoterCoords:1715252 - 1...    0.024   1500
Cre26.g756897.v5.5                 PromoterCoords:39576 - 410...    0.024   1500
Cre03.g203450.v5.5                 PromoterCoords:7728041 - 7...    0.027   1500
Cre08.g358578.v5.5                 PromoterCoords:413374 - 41...    0.028    664
Cre03.g208100.v5.5                 PromoterCoords:7184894 - 7...    0.032    936
Cre03.g208050.v5.5                 PromoterCoords:7184330 - 7...    0.032    936
Cre16.g689851.v5.5                 PromoterCoords:3830900 - 3...    0.036   1500
Cre10.g421200.v5.5                 PromoterCoords:519733 - 52...    0.049   1247
Cre07.g329783.v5.5                 PromoterCoords:2537844 - 2...    0.054    233
Cre12.g523000.v5.5                 PromoterCoords:4636823 - 4...    0.059   1500
Cre02.g091150.v5.5                 PromoterCoords:2390965 - 2...     0.06    407
Cre12.g483650.v5.5                 PromoterCoords:54506 - 560...    0.072   1440
Cre12.g483700.v5.5                 PromoterCoords:54446 - 559...    0.072   1440
Cre06.g290400.v5.5                 PromoterCoords:6165856 - 6...    0.079    204
Cre12.g542601.v5.5                 PromoterCoords:9124856 - 9...    0.095    194
Cre09.g413150.v5.5                 PromoterCoords:7389876 - 7...     0.11   1500
Cre06.g289000.v5.5                 PromoterCoords:5970271 - 5...     0.12    799
Cre03.g153650.v5.5                 PromoterCoords:1732152 - 1...     0.12    300
Cre03.g153600.v5.5                 PromoterCoords:1733352 - 1...     0.12    300
Cre01.g033700.v5.5                 PromoterCoords:4864020 - 4...     0.12   1500
Cre02.g115600.v5.5                 PromoterCoords:6415588 - 6...     0.13   1500
Cre10.g444450.v5.5                 PromoterCoords:3416523 - 3...     0.15     54
Cre12.g524800.v5.5                 PromoterCoords:4832561 - 4...     0.16     78
Cre03.g144544.v5.5                 PromoterCoords:289276 - 29...     0.17   1078
Cre48.g761147.v5.5                 PromoterCoords:1 - 223 Str...     0.17    223
Cre03.g144707.v5.5                 PromoterCoords:337086 - 33...     0.17   1040
Cre13.g604950.v5.5                 PromoterCoords:4753982 - 4...     0.18   1154
Cre14.g620250.v5.5                 PromoterCoords:1832549 - 1...      0.2   1500
Cre01.g016556.v5.5                 PromoterCoords:2795623 - 2...      0.2    624
Cre06.g310200.v5.5                 PromoterCoords:8808337 - 8...     0.22   1500
Cre08.g382515.v5.5                 PromoterCoords:4475007 - 4...     0.22   1500
Cre15.g637150.v5.5                 PromoterCoords:547106 - 54...     0.25   1500
Cre02.g095059.v5.5                 PromoterCoords:3125286 - 3...     0.25   1500
Cre08.g371500.v5.5                 PromoterCoords:2434818 - 2...     0.26    604
Cre09.g408300.v5.5                 PromoterCoords:6580638 - 6...     0.26    168
Cre07.g331114.v5.5                 PromoterCoords:2710293 - 2...     0.28    480
Cre07.g331100.v5.5                 PromoterCoords:2711313 - 2...     0.28    480
Cre08.g374550.v5.5                 PromoterCoords:3397047 - 3...     0.28   1288
Cre16.g661000.v5.5                 PromoterCoords:2515899 - 2...     0.29    663
Cre16.g690800.v5.5                 PromoterCoords:771144 - 77...     0.31    118
Cre06.g287176.v5.5                 PromoterCoords:5746361 - 5...     0.32    251
Cre02.g103550.v5.5                 PromoterCoords:4911329 - 4...     0.33    644
Cre02.g103600.v5.5                 PromoterCoords:4910473 - 4...     0.33    644
Cre08.g381750.v5.5                 PromoterCoords:4364957 - 4...     0.33   1500
Cre14.g616850.v5.5                 PromoterCoords:1313419 - 1...     0.33   1500
Cre05.g243602.v5.5                 PromoterCoords:1529898 - 1...     0.33   1500
Cre01.g058156.v5.5                 PromoterCoords:7836761 - 7...     0.33   1500
Cre01.g057791.v5.5                 PromoterCoords:7836401 - 7...     0.33   1500
Cre02.g142526.v5.5                 PromoterCoords:8820829 - 8...     0.33    650
Cre02.g142506.v5.5                 PromoterCoords:8821679 - 8...     0.33    650
Cre08.g380100.v5.5                 PromoterCoords:4167646 - 4...      0.4   1500
Cre13.g590450.v5.5                 PromoterCoords:3893729 - 3...      0.4   1500
Cre01.g023300.v5.5                 PromoterCoords:3616616 - 3...      0.4   1500
Cre13.g571927.v5.5                 PromoterCoords:1397764 - 1...     0.44   1500
Cre10.g450400.v5.5                 PromoterCoords:4254031 - 4...     0.44   1220
Cre11.g467724.v5.5                 PromoterCoords:1418027 - 1...     0.46   1044
Cre13.g563450.v5.5                 PromoterCoords:189289 - 19...     0.46    340
Cre13.g563400.v5.5                 PromoterCoords:190449 - 19...     0.46    340
Cre03.g165500.v5.5                 PromoterCoords:3224687 - 3...     0.48   1500
Cre04.g226138.v5.5                 PromoterCoords:3170746 - 3...     0.48   1500
Cre03.g151700.v5.5                 PromoterCoords:1487084 - 1...     0.52    301
Cre17.g699450.v5.5                 PromoterCoords:509578 - 51...     0.52    580
Cre06.g302900.v5.5                 PromoterCoords:7840027 - 7...     0.54   1500
Cre06.g302950.v5.5                 PromoterCoords:7840867 - 7...     0.54   1500
Cre11.g467663.v5.5                 PromoterCoords:940754 - 94...     0.56   1174
Cre06.g278277.v5.5                 PromoterCoords:4455210 - 4...     0.66   1500
Cre03.g144144.v5.5                 PromoterCoords:156396 - 15...     0.66   1500
Cre10.g466200.v5.5                 PromoterCoords:6453973 - 6...     0.66   1500
Cre16.g687966.v5.5                 PromoterCoords:7516925 - 7...     0.68   1384
Cre15.g643702.v5.5                 PromoterCoords:1719018 - 1...     0.71     64
Cre03.g194050.v5.5                 PromoterCoords:6372725 - 6...     0.72   1500
Cre15.g641100.v5.5                 PromoterCoords:1157046 - 1...     0.78   1500
Cre15.g637000.v5.5                 PromoterCoords:519373 - 52...     0.84    448
Cre04.g220850.v5.5                 PromoterCoords:2348127 - 2...     0.87    359
Cre10.g450800.v5.5                 PromoterCoords:4294290 - 4...     0.92   1170
Cre14.g627500.v5.5                 PromoterCoords:2900677 - 2...     0.99   1500
Cre06.g278107.v5.5                 PromoterCoords:3510813 - 3...     0.99   1500
Cre14.g628200.v5.5                 PromoterCoords:3018456 - 3...        1    654
Cre01.g008100.v5.5                 PromoterCoords:1561026 - 1...      1.1    848
Cre11.g467569.v5.5                 PromoterCoords:339584 - 34...      1.1   1500
Cre09.g406900.v5.5                 PromoterCoords:6351939 - 6...      1.2    187
Cre12.g551800.v5.5                 PromoterCoords:8020156 - 8...      1.3   1500
Cre17.g728050.v5.5                 PromoterCoords:3845120 - 3...      1.3    789
Cre14.g619700.v5.5                 PromoterCoords:1738109 - 1...      1.4   1500
Cre14.g619650.v5.5                 PromoterCoords:1737879 - 1...      1.4   1500
Cre10.g442650.v5.5                 PromoterCoords:3207959 - 3...      1.4   1500
Cre14.g631100.v5.5                 PromoterCoords:3582059 - 3...      1.5   1500
Cre14.g631141.v5.5                 PromoterCoords:3582159 - 3...      1.5   1500
Cre14.g614200.v5.5                 PromoterCoords:1000221 - 1...      1.6    916
Cre14.g630763.v5.5                 PromoterCoords:3464205 - 3...      1.6   1500
Cre12.g532250.v5.5                 PromoterCoords:5633429 - 5...      1.6    871
Cre06.g301725.v5.5                 PromoterCoords:7675270 - 7...      1.7     54
Cre17.g717050.v5.5                 PromoterCoords:2612361 - 2...      1.9    411
Cre04.g226900.v5.5                 PromoterCoords:3295609 - 3...      1.9    421
Cre12.g522550.v5.5                 PromoterCoords:4585770 - 4...        2   1500
Cre09.g417350.v5.5                 PromoterCoords:7934756 - 7...        2   1500
Cre01.g022681.v5.5                 PromoterCoords:3532347 - 3...      2.1    118
Cre06.g307800.v5.5                 PromoterCoords:8495076 - 8...      2.1    525
Cre13.g589870.v5.5                 PromoterCoords:3792734 - 3...      2.1   1500
Cre03.g194900.v5.5                 PromoterCoords:6483555 - 6...      2.1   1256
Cre16.g691352.v5.5                 PromoterCoords:711209 - 71...      2.2    277
Cre12.g507872.v5.5                 PromoterCoords:2271233 - 2...      2.2    718
Cre02.g091900.v5.5                 PromoterCoords:2464225 - 2...      2.4    956
Cre04.g226114.v5.5                 PromoterCoords:3160576 - 3...      2.9   1500
Cre10.g460901.v5.5                 PromoterCoords:5720280 - 5...      3.1   1414
Cre03.g200767.v5.5                 PromoterCoords:8504389 - 8...      3.1    353
Cre10.g442400.v5.5                 PromoterCoords:3184166 - 3...      3.3    140
Cre10.g442350.v5.5                 PromoterCoords:3185526 - 3...      3.3    140
Cre08.g373345.v5.5                 PromoterCoords:2759665 - 2...      3.3   1500
Cre07.g341153.v5.5                 PromoterCoords:4375685 - 4...      3.3   1500
Cre14.g612100.v5.5                 PromoterCoords:612515 - 61...      3.3   1500
Cre03.g181800.v5.5                 PromoterCoords:5128876 - 5...      3.3   1500
Cre03.g181900.v5.5                 PromoterCoords:5129486 - 5...      3.3   1500
Cre12.g488550.v5.5                 PromoterCoords:1346988 - 1...      3.4    503
Cre12.g488600.v5.5                 PromoterCoords:1347985 - 1...      3.4    503
Cre16.g687901.v5.5                 PromoterCoords:4592590 - 4...      3.4    737
Cre22.g753647.v5.5                 PromoterCoords:33986 - 354...      3.5   1500
Cre17.g733850.v5.5                 PromoterCoords:4814353 - 4...      3.6   1500
Cre17.g743647.v5.5                 PromoterCoords:6617463 - 6...      3.9   1500
Cre17.g733000.v5.5                 PromoterCoords:4580264 - 4...      4.1    670
Cre17.g732951.v5.5                 PromoterCoords:4581094 - 4...      4.1    670
Cre06.g303100.v5.5                 PromoterCoords:7865017 - 7...      4.1   1500
Cre15.g639100.v5.5                 PromoterCoords:982150 - 98...      4.1   1500
Cre04.g217940.v5.5                 PromoterCoords:601532 - 60...      4.3   1138
Cre14.g629960.v5.5                 PromoterCoords:3338883 - 3...      4.4    575
Cre12.g491100.v5.5                 PromoterCoords:1038346 - 1...      4.5    110
Cre12.g491150.v5.5                 PromoterCoords:1039736 - 1...      4.5    110
Cre19.g750797.v5.5                 PromoterCoords:131016 - 13...      4.7   1500
Cre04.g217985.v5.5                 PromoterCoords:936533 - 93...      4.7   1500
Cre12.g530450.v5.5                 PromoterCoords:5446816 - 5...      4.8    419
Cre10.g463550.v5.5                 PromoterCoords:6091616 - 6...        5   1198
Cre04.g217943.v5.5                 PromoterCoords:621422 - 62...        5   1328
Cre02.g145100.v5.5                 PromoterCoords:7354539 - 7...        5   1332
Cre11.g482276.v5.5                 PromoterCoords:3638003 - 3...      5.1    544
Cre10.g457550.v5.5                 PromoterCoords:5306299 - 5...      5.1   1479
Cre09.g405776.v5.5                 PromoterCoords:6168705 - 6...      5.2    282
Cre04.g213985.v5.5                 PromoterCoords:27734 - 292...      5.3   1306
Cre17.g703151.v5.5                 PromoterCoords:984362 - 98...      5.3   1310
Cre17.g703176.v5.5                 PromoterCoords:984172 - 98...      5.3   1310
Cre17.g712700.v5.5                 PromoterCoords:2138136 - 2...      5.7   1500
Cre12.g514900.v5.5                 PromoterCoords:3733502 - 3...      5.7   1500
Cre06.g271600.v5.5                 PromoterCoords:2834872 - 2...      6.2    120
Cre06.g271650.v5.5                 PromoterCoords:2833492 - 2...      6.2    120
Cre01.g022800.v5.5                 PromoterCoords:3556437 - 3...      6.4    469
Cre01.g022850.v5.5                 PromoterCoords:3555406 - 3...      6.4    469
Cre03.g146227.v5.5                 PromoterCoords:751794 - 75...      6.5    775
Cre03.g153250.v5.5                 PromoterCoords:1683902 - 1...      6.6    805
Cre13.g588736.v5.5                 PromoterCoords:3653550 - 3...      6.6     54
Cre16.g689800.v5.5                 PromoterCoords:3827310 - 3...      6.7   1500
Cre16.g689766.v5.5                 PromoterCoords:3827050 - 3...      6.7   1500
Cre10.g460750.v5.5                 PromoterCoords:5705170 - 5...      6.7   1500
Cre12.g561601.v5.5                 PromoterCoords:6795493 - 6...      6.7   1500
Cre01.g038950.v5.5                 PromoterCoords:5511406 - 5...      6.8    227
Cre06.g260776.v5.5                 PromoterCoords:1628350 - 1...      6.9     54
Cre08.g362100.v5.5                 PromoterCoords:1037286 - 1...      7.1   1500
Cre07.g325723.v5.5                 PromoterCoords:1794448 - 1...      7.1   1500
Cre06.g278106.v5.5                 PromoterCoords:3508784 - 3...      7.1   1500
Cre13.g575500.v5.5                 PromoterCoords:1866168 - 1...      7.1   1500
Cre03.g208609.v5.5                 PromoterCoords:8928302 - 8...      7.1   1500
Cre03.g182200.v5.5                 PromoterCoords:5169176 - 5...      7.1   1500
Cre10.g460532.v5.5                 PromoterCoords:5673593 - 5...      7.1   1500
Cre13.g603450.v5.5                 PromoterCoords:4457050 - 4...      7.1     46
Cre02.g092850.v5.5                 PromoterCoords:2560738 - 2...      7.5    670
Cre02.g092800.v5.5                 PromoterCoords:2561568 - 2...      7.5    670
Cre05.g232300.v5.5                 PromoterCoords:574519 - 57...      7.5    455
Cre10.g458900.v5.5                 PromoterCoords:5471407 - 5...      7.8    891
Cre04.g219725.v5.5                 PromoterCoords:2156566 - 2...        8    140
Cre04.g219750.v5.5                 PromoterCoords:2155206 - 2...        8    140
Cre09.g391912.v5.5                 PromoterCoords:3844713 - 3...      8.1    648
Cre07.g317350.v5.5                 PromoterCoords:675991 - 67...      8.2   1500
Cre15.g638956.v5.5                 PromoterCoords:1017746 - 1...      8.2   1500
Cre13.g566450.v5.5                 PromoterCoords:698183 - 69...      8.2   1500
Cre12.g535300.v5.5                 PromoterCoords:6049156 - 6...      8.7   1034
Cre04.g224550.v5.5                 PromoterCoords:2909406 - 2...      8.8   1500
Cre06.g290676.v5.5                 PromoterCoords:6213592 - 6...      9.4   1500
Cre02.g074550.v5.5                 PromoterCoords:198110 - 19...      9.4   1500
Cre04.g214505.v5.5                 PromoterCoords:1397447 - 1...      9.8    314
Cre13.g590700.v5.5                 PromoterCoords:3933459 - 3...      9.8    490
Cre13.g590650.v5.5                 PromoterCoords:3934469 - 3...      9.8    490
Cre14.g623439.v5.5                 PromoterCoords:2309440 - 2...       10   1033

********************************************************************************


********************************************************************************
SECTION II: MOTIF DIAGRAMS
********************************************************************************
	- The ordering and spacing of all non-overlapping motif occurrences
	  are shown for each high-scoring sequence listed in Section I.
	- A motif occurrence is defined as a position in the sequence whose
	  match to the motif has POSITION p-value less than 0.0001.
	- The POSITION p-value of a match is the probability of
	  a single random subsequence of the length of the motif
	  scoring at least as well as the observed match.
	- For each sequence, all motif occurrences are shown unless there
	  are overlaps.  In that case, a motif occurrence is shown only if its
	  p-value is less than the product of the p-values of the other
	  (lower-numbered) motif occurrences that it overlaps.
	- The table also shows the E-value of each sequence.
	- Spacers and motif occurences are indicated by
	   o -d-    `d' residues separate the end of the preceding motif 
		    occurrence and the start of the following motif occurrence
	   o [sn]  occurrence of motif `n' with p-value less than 0.0001.
		    A minus sign indicates that the occurrence is on the
		    reverse complement strand.
********************************************************************************

SEQUENCE NAME                      E-VALUE   MOTIF DIAGRAM
-------------                      --------  -------------
Cre01.g009000.v5.5                  2.1e-12  [-1]-22
Cre07.g341050.v5.5                    6e-12  12-[+1]-51
Cre03.g213649.v5.5                  6.7e-12  27-[-1]-1-[-1]-14
Cre14.g612567.v5.5                    1e-11  [-1]-1-[-1]-1-[-1]-51
Cre17.g726526.v5.5                  1.1e-11  32-[+1]-1-[+1]-53
Cre01.g027550.v5.5                  1.1e-11  [+1]-1-[+1]-85
Cre17.g747047.v5.5                  1.5e-11  7-[-1]-1-[-1]-1-[-1]-88
Cre02.g127237.v5.5                  1.5e-11  39-[-1]-1-[-1]-1-[-1]-56
Cre03.g146427.v5.5                  1.5e-11  32-[+1]-18-[+1]-14-[+1]-37
Cre11.g467775.v5.5                  1.7e-11  164-[-1]-21
Cre11.g467764.v5.5                    2e-11  155-[-1]-64
Cre16.g672833.v5.5                    2e-11  19-[+1]-1-[+1]-74-[+1]-67
Cre09.g390400.v5.5                  2.2e-11  19-[+1]-1-[+1]-1-[+1]-1-[+1]-126
Cre02.g085400.v5.5                  2.5e-11  [-1]-1-[-1]-199-[-1]-11
Cre16.g669125.v5.5                  2.6e-11  36-[+1]-1-[+1]-3-[+1]-5-[+1]-18-[+1]-1-[+1]-72
Cre03.g160700.v5.5                  3.5e-11  150-[-1]-1-[-1]-1-[-1]-166
Cre02.g144050.v5.5                  3.5e-11  1-[-1]-1-[-1]-1-[-1]-1-[-1]-1-[-1]-258
Cre09.g390504.v5.5                  3.6e-11  21-[-1]-1-[-1]-334
Cre26.g756597.v5.5                  4.4e-11  49-[-1]-1-[-1]-1-[-1]-1-[-1]-330
Cre09.g399400.v5.5                  4.7e-11  10-[-1]-1-[-1]-469
Cre04.g222200.v5.5                  5.3e-11  391-[-1]-1-[-1]-6-[-1]-28-[-1]-52
Cre09.g390467.v5.5                  5.5e-11  36-[-1]-1-[-1]-1-[-1]-1-[-1]-1-[-1]-430
Cre13.g567400.v5.5                  5.7e-11  104-[+1]-1-[+1]-1-[+1]-1-[+1]-1-[+1]-391
Cre03.g162333.v5.5                  5.9e-11  181-[+1]-1-[+1]-420
Cre03.g162300.v5.5                  5.9e-11  446-[-1]-185
Cre09.g410800.v5.5                  6.2e-11  162-[-1]-1-[-1]-1-[-1]-446
Cre01.g003751.v5.5                  6.5e-11  74-[-1]-1-[-1]-1-[-1]-1-[-1]-538
Cre18.g748647.v5.5                  6.7e-11  62-[-1]-81-[-1]-1-[-1]-1-[-1]-98-[-1]-362
Cre18.g748697.v5.5                  6.7e-11  362-[+1]-86-[+1]-1-[+1]-1-[+1]-1-[+1]-63-[+1]-62
Cre07.g346150.v5.5                  6.8e-11  6-[+1]-1-[+1]-3-[+1]-241-[-1]-393
Cre07.g346200.v5.5                  6.8e-11  393-[+1]-251-[-1]-1-[-1]-28
Cre09.g410150.v5.5                  6.9e-11  31-[-1]-1-[-1]-19-[-1]-27-[-1]-59-[-1]-486
Cre02.g081950.v5.5                    7e-11  4-[+1]-1-[+1]-1-[+1]-83-[+1]-1-[+1]-3-[+1]-47-[+1]-1-[+1]-1-[+1]-381
Cre09.g393650.v5.5                  7.1e-11  385-[+1]-1-[+1]-1-[+1]-18-[+1]-272
Cre02.g142566.v5.5                  7.2e-11  327-[+1]-1-[+1]-1-[+1]-1-[+1]-1-[+1]-1-[+1]-1-[+1]-1-[+1]-238
Cre10.g459151.v5.5                  7.6e-11  612-[-1]-1-[-1]-1-[-1]-1-[-1]-21-[-1]-1-[-1]-29
Cre10.g459100.v5.5                  7.6e-11  59-[+1]-1-[+1]-27-[+1]-1-[+1]-1-[+1]-606
Cre01.g027600.v5.5                  7.9e-11  101-[-1]-749
Cre14.g629200.v5.5                    8e-11  289-[-1]-1-[-1]-1-[-1]-69-[-1]-29-[-1]-258-[-1]-64
Cre17.g699250.v5.5                    8e-11  357-[+1]-1-[+1]-1-[+1]-1-[+1]-1-[+1]-384
Cre16.g691950.v5.5                  8.1e-11  47-[+1]-1-[+1]-794
Cre16.g692003.v5.5                  8.1e-11  784-[-1]-1-[-1]-1-[-1]-27
Cre16.g693250.v5.5                  8.2e-11  438-[+1]-1-[+1]-1-[+1]-385
Cre06.g267450.v5.5                  8.3e-11  798-[+1]-33-[+1]-32
Cre09.g386700.v5.5                  8.4e-11  39-[-1]-1-[-1]-1-[-1]-1-[-1]-1-[-1]-1-[-1]-1-[-1]-1-[-1]-648
Cre06.g250276.v5.5                  8.7e-11  338-[-1]-9-[-1]-1-[-1]-525
Cre06.g250250.v5.5                  8.7e-11  523-[+1]-1-[+1]-5-[+1]-1-[+1]-314
Cre09.g386500.v5.5                  8.8e-11  12-[-1]-1-[-1]-1-[-1]-1-[-1]-710-[-1]-108
Cre07.g339950.v5.5                  8.9e-11  431-[+1]-1-[+1]-490
Cre07.g339926.v5.5                  8.9e-11  508-[-1]-443
Cre13.g604400.v5.5                    9e-11  751-[+1]-1-[+1]-1-[+1]-1-[+1]-120
Cre13.g604450.v5.5                    9e-11  154-[-1]-1-[-1]-1-[-1]-747
Cre03.g165976.v5.5                    9e-11  219-[+1]-1-[+1]-1-[+1]-45-[+1]-1-[+1]-1-[+1]-1-[+1]-3-[+1]-487
Cre06.g267650.v5.5                  9.1e-11  281-[-1]-1-[-1]-1-[-1]-631
Cre09.g387200.v5.5                  9.5e-11  257-[+1]-1-[+1]-1-[+1]-16-[+1]-7-[+1]-96-[-1]-492
Cre12.g526068.v5.5                  9.6e-11  412-[+1]-1-[+1]-1-[+1]-1-[+1]-529
Cre12.g526201.v5.5                  9.6e-11  563-[-1]-1-[-1]-1-[-1]-408
Cre09.g399908.v5.5                  9.7e-11  57-[+1]-1-[+1]-1-[+1]-1-[+1]-890
Cre09.g399909.v5.5                  9.7e-11  920-[-1]-1-[-1]-1-[-1]-57
Cre12.g555803.v5.5                  9.7e-11  274-[-1]-1-[-1]-733
Cre12.g541851.v5.5                  9.7e-11  676-[+1]-35-[+1]-1-[+1]-1-[+1]-243
Cre12.g541850.v5.5                  9.7e-11  235-[-1]-1-[-1]-1-[-1]-41-[-1]-678
Cre04.g223050.v5.5                  9.9e-11  120-[-1]-1-[-1]-3-[-1]-1-[-1]-851
Cre06.g250567.v5.5                    1e-10  21-[-1]-1-[-1]-1044
Cre14.g610450.v5.5                    1e-10  84-[+1]-157-[+1]-53-[+1]-7-[+1]-50-[+1]-3-[+1]-29-[+1]-25-[+1]-503
Cre05.g238364.v5.5                  1.1e-10  [-1]-71-[-1]-586-[+1]-414
Cre17.g735400.v5.5                  1.1e-10  602-[-1]-1-[-1]-1-[-1]-1-[-1]-1-[-1]-1-[-1]-383
Cre17.g735375.v5.5                  1.1e-10  427-[+1]-1-[+1]-1-[+1]-1-[+1]-1-[+1]-588
Cre09.g408400.v5.5                  1.1e-10  443-[+1]-47-[+1]-1-[+1]-1-[+1]-1-[+1]-358-[-1]-159
Cre12.g551503.v5.5                  1.1e-10  591-[+1]-48-[+1]-49-[+1]-1-[+1]-1-[+1]-350
Cre12.g492600.v5.5                  1.1e-10  697-[+1]-1-[+1]-1-[+1]-404
Cre12.g492550.v5.5                  1.1e-10  418-[-1]-1-[-1]-713
Cre17.g706400.v5.5                  1.1e-10  133-[+1]-245-[-1]-1-[-1]-1-[-1]-698
Cre18.g748597.v5.5                  1.1e-10  54-[-1]-1-[-1]-9-[-1]-73-[-1]-174-[+1]-133-[+1]-1-[+1]-1-[+1]-1-[+1]-496
Cre07.g325718.v5.5                  1.1e-10  575-[-1]-1-[-1]-1-[-1]-1-[-1]-534
Cre10.g435100.v5.5                  1.1e-10  668-[-1]-240-[+1]-1-[+1]-1-[+1]-212
Cre01.g008402.v5.5                  1.1e-10  69-[+1]-1-[+1]-1-[+1]-5-[+1]-1-[+1]-25-[+1]-972
Cre13.g565280.v5.5                  1.1e-10  [-1]-281-[-1]-1-[-1]-1-[-1]-1-[-1]-1-[-1]-1-[-1]-1-[-1]-1-[-1]-707
Cre03.g154800.v5.5                  1.1e-10  12-[+1]-1-[+1]-1-[+1]-1-[+1]-1-[+1]-1-[+1]-1-[+1]-795-[+1]-213
Cre02.g111526.v5.5                  1.1e-10  508-[-1]-1-[-1]-1-[-1]-1-[-1]-1-[-1]-133-[-1]-36-[-1]-11-[-1]-336
Cre02.g111500.v5.5                  1.1e-10  336-[+1]-11-[+1]-36-[+1]-123-[+1]-1-[+1]-1-[+1]-1-[+1]-1-[+1]-518
Cre01.g001600.v5.5                  1.2e-10  276-[-1]-1-[-1]-386-[+1]-527
Cre12.g515500.v5.5                  1.2e-10  599-[+1]-63-[+1]-64-[+1]-23-[+1]-1-[+1]-1-[+1]-1-[+1]-1-[+1]-299
Cre09.g397700.v5.5                  1.2e-10  71-[-1]-1-[-1]-1168
Cre10.g431900.v5.5                  1.2e-10  572-[+1]-1-[+1]-1-[+1]-1-[+1]-31-[+1]-6-[+1]-514
Cre10.g431850.v5.5                  1.2e-10  543-[-1]-17-[-1]-1-[-1]-1-[-1]-1-[-1]-1-[-1]-562
Cre09.g413250.v5.5                  1.2e-10  515-[-1]-1-[-1]-1-[-1]-19-[-1]-1-[-1]-5-[-1]-604
Cre09.g413200.v5.5                  1.2e-10  632-[+1]-1-[+1]-11-[+1]-1-[+1]-1-[+1]-1-[+1]-499
Cre02.g095300.v5.5                  1.2e-10  137-[+1]-1-[+1]-1160
Cre12.g552750.v5.5                  1.3e-10  590-[-1]-1-[-1]-1-[-1]-1-[-1]-678
Cre12.g552700.v5.5                  1.3e-10  664-[+1]-1-[+1]-1-[+1]-1-[+1]-604
Cre02.g143427.v5.5                  1.3e-10  701-[+1]-1-[+1]-1-[+1]-1-[+1]-1-[+1]-1-[+1]-58-[+1]-441
Cre16.g661300.v5.5                  1.3e-10  [-1]-1-[-1]-1-[-1]-65-[-1]-643-[+1]-557
Cre01.g045150.v5.5                  1.4e-10  987-[-1]-1-[-1]-1-[-1]-1-[-1]-1-[-1]-343
Cre01.g045200.v5.5                  1.4e-10  347-[+1]-1-[+1]-1-[+1]-1-[+1]-3-[+1]-981
Cre08.g382500.v5.5                  1.4e-10  268-[-1]-1-[-1]-1173
Cre08.g364000.v5.5                  1.4e-10  163-[+1]-481-[+1]-20-[+1]-1-[+1]-3-[+1]-1-[+1]-1-[+1]-4-[+1]-1-[+1]-1-[+1]-1-[+1]-1-[+1]-474
Cre08.g358552.v5.5                  1.4e-10  785-[-1]-1-[-1]-1-[-1]-1-[-1]-596
Cre08.g358547.v5.5                  1.4e-10  249-[-1]-633-[-1]-1-[-1]-17-[-1]-1-[-1]-19-[-1]-33-[-1]-1-[-1]-1-[-1]-1-[-1]-1-[-1]-1-[-1]-39-[-1]-1-[-1]-1-[-1]-66
Cre07.g321700.v5.5                  1.4e-10  381-[-1]-30-[-1]-1-[-1]-267-[+1]-114-[-1]-562
Cre07.g344260.v5.5                  1.4e-10  668-[-1]-1-[-1]-1-[-1]-1-[-1]-64-[-1]-15-[-1]-7-[-1]-[-1]-93-[-1]-389
Cre07.g335150.v5.5                  1.4e-10  155-[+1]-1-[+1]-1-[+1]-1-[+1]-1226
Cre07.g344250.v5.5                  1.4e-10  223-[+1]-99-[+1]-[+1]-7-[+1]-15-[+1]-1-[+1]-24-[+1]-1-[+1]-1-[+1]-1-[+1]-838
Cre07.g325759.v5.5                  1.4e-10  171-[+1]-2-[+1]-59-[+1]-277-[+1]-13-[+1]-583-[+1]-1-[+1]-1-[+1]-64-[+1]-12-[-1]-27
Cre07.g317300.v5.5                  1.4e-10  289-[+1]-1-[+1]-1-[+1]-1122
Cre11.g467535.v5.5                  1.4e-10  238-[+1]-1-[+1]-1-[+1]-1173
Cre11.g467621.v5.5                  1.4e-10  156-[-1]-398-[-1]-5-[-1]-17-[-1]-38-[-1]-41-[-1]-38-[-1]-1-[-1]-1-[-1]-544
Cre11.g467551.v5.5                  1.4e-10  1409-[-1]-1-[-1]-32
Cre11.g476200.v5.5                  1.4e-10  435-[-1]-21-[-1]-986
Cre11.g467783.v5.5                  1.4e-10  19-[+1]-1-[+1]-1-[+1]-1-[+1]-1362
Cre14.g627466.v5.5                  1.4e-10  444-[-1]-41-[-1]-201-[+1]-112-[-1]-256-[+1]-1-[+1]-271
Cre14.g627477.v5.5                  1.4e-10  57-[-1]-1-[-1]-250-[+1]-112-[-1]-201-[+1]-41-[+1]-553-[+1]-82
Cre16.g685451.v5.5                  1.4e-10  425-[+1]-1-[+1]-23-[+1]-1-[+1]-136-[+1]-107-[-1]-633
Cre16.g669193.v5.5                  1.4e-10  48-[+1]-197-[+1]-1-[+1]-1-[+1]-1-[+1]-89-[+1]-21-[+1]-1-[+1]-909
Cre16.g686285.v5.5                  1.4e-10  1295-[+1]-1-[+1]-1-[+1]-1-[+1]-1-[+1]-1-[+1]-26
Cre16.g684491.v5.5                  1.4e-10  553-[-1]-529-[+1]-222-[+1]-1-[+1]-79
Cre22.g753997.v5.5                  1.4e-10  [-1]-93-[-1]-1-[-1]-109-[-1]-1-[-1]-95-[-1]-1-[-1]-1-[-1]-1-[-1]-937
Cre22.g753947.v5.5                  1.4e-10  308-[+1]-1-[+1]-11-[+1]-113-[+1]-1-[+1]-342-[+1]-[+1]-331-[+1]-[+1]-132
Cre22.g753547.v5.5                  1.4e-10  970-[+1]-19-[+1]-453
Cre19.g750647.v5.5                  1.4e-10  [+1]-1-[+1]-228-[+1]-1-[+1]-1-[+1]-1-[+1]-1-[+1]-429-[-1]-606
Cre19.g750597.v5.5                  1.4e-10  387-[-1]-565-[-1]-1-[-1]-1-[-1]-1-[-1]-1-[-1]-370
Cre09.g386167.v5.5                  1.4e-10  595-[-1]-1-[-1]-1-[-1]-1-[-1]-1-[-1]-1-[-1]-1-[-1]-1-[-1]-143-[-1]-1-[-1]-1-[-1]-1-[-1]-1-[-1]-1-[-1]-1-[-1]-1-[-1]-1-[-1]-254
Cre09.g402293.v5.5                  1.4e-10  310-[+1]-1-[+1]-1-[+1]-1-[+1]-19-[+1]-1-[+1]-1-[+1]-963
Cre09.g416616.v5.5                  1.4e-10  430-[-1]-1-[-1]-1-[-1]-1-[-1]-381-[-1]-52-[-1]-194-[+1]-[+1]-23-[+1]-156
Cre09.g403650.v5.5                  1.4e-10  184-[-1]-1-[-1]-1-[-1]-1-[-1]-1197
Cre09.g386731.v5.5                  1.4e-10  353-[+1]-1-[+1]-1-[+1]-1-[+1]-1028
Cre09.g414650.v5.5                  1.4e-10  628-[+1]-1-[+1]-1-[+1]-1-[+1]-753
Cre09.g398556.v5.5                  1.4e-10  291-[+1]-35-[+1]-1-[+1]-1-[+1]-1-[+1]-1-[+1]-996
Cre09.g386800.v5.5                  1.4e-10  1176-[+1]-1-[+1]-1-[+1]-1-[+1]-60-[+1]-84-[-1]-3
Cre09.g416250.v5.5                  1.4e-10  109-[+1]-1-[+1]-769-[+1]-12-[+1]-1-[+1]-1-[+1]-1-[+1]-403
Cre09.g386743.v5.5                  1.4e-10  [+1]-1-[+1]-1-[+1]-1411
Cre09.g410750.v5.5                  1.4e-10  9-[+1]-1-[+1]-1432
Cre09.g386173.v5.5                  1.4e-10  358-[+1]-1-[+1]-1-[+1]-1053
Cre09.g416750.v5.5                  1.4e-10  366-[+1]-1-[+1]-1-[+1]-1-[+1]-1015
Cre09.g406625.v5.5                  1.4e-10  332-[+1]-1-[+1]-1-[+1]-1-[+1]-1049
Cre09.g386730.v5.5                  1.4e-10  824-[-1]-1-[-1]-1-[-1]-1-[-1]-557
Cre09.g415750.v5.5                  1.4e-10  197-[+1]-14-[+1]-1-[+1]-3-[+1]-297-[+1]-843
Cre09.g386733.v5.5                  1.4e-10  849-[+1]-294-[+1]-1-[+1]-1-[+1]-1-[+1]-209
Cre09.g414700.v5.5                  1.4e-10  145-[-1]-1-[-1]-1-[-1]-1-[-1]-1236
Cre09.g386600.v5.5                  1.4e-10  1-[+1]-887-[+1]-1-[+1]-201-[+1]-1-[+1]-1-[+1]-1-[+1]-204
Cre09.g387949.v5.5                  1.4e-10  1-[-1]-1-[-1]-43-[-1]-1-[-1]-1338
Cre06.g253789.v5.5                  1.4e-10  895-[-1]-1-[-1]-43-[-1]-42-[-1]-1-[-1]-1-[-1]-27-[-1]-287
Cre06.g251750.v5.5                  1.4e-10  31-[+1]-1-[+1]-604-[+1]-1-[+1]-3-[+1]-5-[+1]-681
Cre06.g252550.v5.5                  1.4e-10  62-[+1]-42-[+1]-1-[+1]-1-[+1]-1-[+1]-1-[+1]-1-[+1]-1-[+1]-1158
Cre06.g303200.v5.5                  1.4e-10  292-[+1]-33-[+1]-1-[+1]-1-[+1]-1-[+1]-1-[+1]-1-[+1]-1-[+1]-1-[+1]-204-[-1]-207-[+1]-1-[+1]-1-[+1]-154-[-1]-195
Cre06.g283150.v5.5                  1.4e-10  312-[+1]-1-[+1]-1-[+1]-1-[+1]-1-[+1]-408-[+1]-1-[+1]-1-[+1]-1-[+1]-512
Cre06.g283200.v5.5                  1.4e-10  [-1]-412-[-1]-1-[-1]-1-[-1]-1-[-1]-1-[-1]-910
Cre06.g254240.v5.5                  1.4e-10  673-[+1]-1-[+1]-1-[+1]-1-[+1]-174-[+1]-1-[+1]-1-[+1]-1-[+1]-1-[+1]-1-[+1]-1-[+1]-1-[+1]-295
Cre06.g278231.v5.5                  1.4e-10  49-[+1]-1-[+1]-1-[+1]-1362
Cre06.g295376.v5.5                  1.4e-10  434-[-1]-1-[-1]-1-[-1]-1-[-1]-1-[-1]-1-[-1]-887
Cre31.g758447.v5.5                  1.4e-10  57-[-1]-547-[-1]-5-[-1]-5-[-1]-23-[-1]-26-[-1]-61-[-1]-1-[-1]-543
Cre17.g701751.v5.5                  1.4e-10  328-[-1]-1-[-1]-851-[-1]-1-[-1]-1-[-1]-1-[-1]-1-[-1]-113
Cre17.g704802.v5.5                  1.4e-10  259-[+1]-1-[+1]-1-[+1]-311-[+1]-1-[+1]-782
Cre17.g701700.v5.5                  1.4e-10  363-[+1]-1-[+1]-1-[+1]-1048
Cre17.g717850.v5.5                  1.4e-10  597-[-1]-1-[-1]-44-[-1]-771
Cre39.g760097.v5.5                  1.4e-10  201-[+1]-11-[+1]-22-[+1]-632-[+1]-202-[-1]-1-[-1]-1-[-1]-49-[-1]-39-[-1]-81
Cre05.g243803.v5.5                  1.4e-10  765-[+1]-1-[+1]-1-[+1]-33-[+1]-584
Cre05.g243455.v5.5                  1.4e-10  1440-[-1]-31
Cre05.g237930.v5.5                  1.4e-10  408-[+1]-25-[+1]-255-[+1]-725
Cre05.g243354.v5.5                  1.4e-10  269-[+1]-19-[+1]-1-[+1]-1-[+1]-1-[+1]-689-[+1]-346
Cre05.g235228.v5.5                  1.4e-10  525-[-1]-97-[-1]-5-[-1]-5-[-1]-26-[-1]-35-[-1]-5-[-1]-1-[-1]-1-[-1]-539
Cre05.g234600.v5.5                  1.4e-10  258-[-1]-1-[-1]-1-[-1]-378-[-1]-56-[+1]-347-[+1]-10-[+1]-23-[-1]-194
Cre05.g234636.v5.5                  1.4e-10  828-[+1]-1-[+1]-1-[+1]-7-[+1]-1-[+1]-63-[+1]-1-[+1]-1-[+1]-1-[+1]-1-[+1]-1-[+1]-275
Cre05.g243601.v5.5                  1.4e-10  1-[-1]-677-[-1]-29-[-1]-54-[-1]-1-[-1]-1-[-1]-563
Cre05.g233050.v5.5                  1.4e-10  522-[-1]-1-[-1]-1-[-1]-889
Cre15.g641500.v5.5                  1.4e-10  392-[+1]-23-[+1]-1-[+1]-1-[+1]-1-[+1]-937
Cre15.g642050.v5.5                  1.4e-10  1233-[-1]-1-[-1]-19-[-1]-1-[-1]-1-[-1]-100
Cre15.g643387.v5.5                  1.4e-10  185-[-1]-63-[+1]-629-[+1]-536
Cre02.g103426.v5.5                  1.4e-10  402-[-1]-781-[+1]-26-[+1]-28-[+1]-8-[+1]-1-[+1]-80
Cre02.g142947.v5.5                  1.4e-10  582-[-1]-5-[-1]-23-[-1]-10-[-1]-11-[-1]-39-[-1]-25-[-1]-1-[-1]-1-[-1]-542
Cre02.g141446.v5.5                  1.4e-10  283-[+1]-85-[+1]-1-[+1]-1-[+1]-3-[+1]-33-[+1]-6-[+1]-885
Cre02.g142166.v5.5                  1.4e-10  133-[+1]-1-[+1]-1-[+1]-850-[+1]-399
Cre02.g075400.v5.5                  1.4e-10  404-[-1]-1-[-1]-1037
Cre02.g141506.v5.5                  1.4e-10  1397-[+1]-3-[+1]-42
Cre02.g134124.v5.5                  1.4e-10  1040-[-1]-1-[-1]-1-[-1]-1-[-1]-1-[-1]-1-[-1]-281
Cre02.g098550.v5.5                  1.4e-10  11-[+1]-1-[+1]-59-[+1]-5-[+1]-1308
Cre02.g119201.v5.5                  1.4e-10  508-[+1]-3-[+1]-359-[+1]-3-[+1]-54-[+1]-428
Cre13.g584200.v5.5                  1.4e-10  472-[-1]-5-[-1]-1-[-1]-33-[-1]-1-[-1]-496-[-1]-318
Cre13.g591851.v5.5                  1.4e-10  889-[+1]-18-[+1]-1-[+1]-1-[+1]-475
Cre03.g202700.v5.5                  1.4e-10  224-[+1]-207-[-1]-9-[-1]-59-[-1]-21-[-1]-[-1]-368-[+1]-1-[+1]-379
Cre03.g146407.v5.5                  1.4e-10  176-[+1]-128-[-1]-499-[-1]-1-[-1]-3-[-1]-548
Cre03.g146307.v5.5                  1.4e-10  242-[-1]-421-[-1]-41-[-1]-[-1]-78-[-1]-573
Cre03.g173050.v5.5                  1.4e-10  704-[-1]-1-[-1]-737
Cre03.g167712.v5.5                  1.4e-10  [-1]-1-[-1]-1-[-1]-1-[-1]-139-[-1]-1213
Cre03.g146327.v5.5                  1.4e-10  333-[+1]-107-[+1]-25-[+1]-1-[+1]-403-[+1]-306-[+1]-1-[+1]-121
Cre03.g173100.v5.5                  1.4e-10  587-[+1]-1-[+1]-854
Cre03.g202650.v5.5                  1.4e-10  315-[+1]-21-[+1]-59-[+1]-9-[+1]-207-[-1]-602-[-1]-1-[-1]-83
Cre01.g011050.v5.5                  1.4e-10  166-[-1]-44-[-1]-66-[-1]-1137
Cre01.g015000.v5.5                  1.4e-10  349-[+1]-99-[-1]-334-[+1]-1-[+1]-26-[+1]-1-[+1]-1-[+1]-486
Cre01.g011000.v5.5                  1.4e-10  [+1]-1-[+1]-576-[-1]-600-[-1]-207
Cre01.g047050.v5.5                  1.4e-10  95-[+1]-2-[+1]-43-[+1]-624-[-1]-11-[-1]-220-[-1]-35-[-1]-1-[-1]-1-[-1]-119-[-1]-59
Cre01.g014450.v5.5                  1.4e-10  670-[-1]-1-[-1]-13-[-1]-37-[-1]-1-[-1]-314-[-1]-290
Cre01.g072027.v5.5                  1.4e-10  372-[-1]-548-[+1]-1-[+1]-1-[+1]-1-[+1]-432
Cre01.g041700.v5.5                  1.4e-10  1061-[+1]-1-[+1]-380
Cre01.g068012.v5.5                  1.4e-10  54-[+1]-1-[+1]-247-[+1]-1-[+1]-1081
Cre01.g006450.v5.5                  1.4e-10  1318-[-1]-45-[-1]-42-[-1]-8
Cre01.g001700.v5.5                  1.4e-10  191-[-1]-52-[-1]-1-[-1]-689-[+1]-46-[+1]-1-[+1]-1-[+1]-9-[+1]-34-[+1]-215
Cre10.g465226.v5.5                  1.4e-10  225-[+1]-1-[+1]-1-[+1]-1-[+1]-9-[+1]-1118
Cre10.g435000.v5.5                  1.4e-10  835-[-1]-1-[-1]-1-[-1]-1-[-1]-1-[-1]-1-[-1]-486
Cre10.g435050.v5.5                  1.4e-10  303-[+1]-1-[+1]-1-[+1]-259-[-1]-228-[-1]-563
Cre10.g435200.v5.5                  1.4e-10  770-[+1]-1-[+1]-21-[+1]-264-[+1]-1-[+1]-1-[+1]-1-[+1]-1-[+1]-39-[+1]-1-[+1]-1-[+1]-1-[+1]-50
Cre10.g462350.v5.5                  1.4e-10  1064-[-1]-1-[-1]-377
Cre04.g217977.v5.5                  1.4e-10  262-[-1]-254-[-1]-97-[-1]-5-[-1]-17-[-1]-90-[-1]-29-[-1]-543
Cre04.g224867.v5.5                  1.4e-10  1-[-1]-385-[-1]-1-[-1]-1-[-1]-1-[-1]-1-[-1]-936
Cre12.g493900.v5.5                  1.4e-10  261-[-1]-1-[-1]-1-[-1]-236-[-1]-1-[-1]-270-[+1]-25-[+1]-502
Cre12.g539121.v5.5                  1.4e-10  867-[-1]-1-[-1]-13-[-1]-42-[-1]-208-[-1]-1-[-1]-1-[-1]-1-[-1]-44-[-1]-61
Cre12.g488800.v5.5                  1.4e-10  62-[-1]-1-[-1]-1-[-1]-21-[-1]-323-[-1]-3-[-1]-13-[-1]-54-[-1]-758-[-1]-3
Cre12.g501351.v5.5                  1.4e-10  361-[+1]-276-[+1]-617-[-1]-1-[-1]-129
Cre12.g539650.v5.5                  1.4e-10  506-[-1]-840-[+1]-96
Cre12.g551852.v5.5                  1.4e-10  71-[-1]-60-[-1]-1-[-1]-1-[-1]-113-[-1]-1109
Cre12.g526515.v5.5                  1.4e-10  862-[+1]-1-[+1]-1-[+1]-1-[+1]-519
Cre12.g485632.v5.5                  1.4e-10  130-[+1]-1-[+1]-1-[+1]-450-[+1]-1-[+1]-1-[+1]-1-[+1]-712
Cre12.g512950.v5.5                  1.4e-10  1303-[-1]-1-[-1]-1-[-1]-1-[-1]-1-[-1]-1-[-1]-18
Cre12.g541777.v5.5                  1.4e-10  632-[+1]-130-[-1]-32-[+1]-1-[+1]-1-[+1]-1-[+1]-1-[+1]-1-[+1]-469
Cre12.g488850.v5.5                  1.4e-10  30-[+1]-5-[+1]-1-[+1]-1-[+1]-1-[+1]-1317
Cre12.g490141.v5.5                  1.4e-10  107-[-1]-1-[-1]-1-[-1]-146-[-1]-1037-[+1]-63
Cre12.g503500.v5.5                  1.4e-10  [-1]-1-[-1]-1-[-1]-14-[+1]-522-[-1]-1-[-1]-1-[-1]-10-[-1]-718
Cre06.g296050.v5.5                  3.7e-09  22-[-1]-277
Cre07.g333150.v5.5                  1.3e-08  1288-[-1]-18-[-1]-66-[-1]-41
Cre03.g157900.v5.5                  1.6e-08  99-[-1]-11-[-1]-872
Cre03.g157850.v5.5                  1.6e-08  910-[+1]-101
Cre09.g396650.v5.5                  1.7e-08  424-[-1]-55-[+1]-573
Cre02.g102050.v5.5                  1.8e-08  88-[+1]-758-[-1]-124-[-1]-443
Cre02.g142687.v5.5                  1.8e-08  698-[+1]-96-[+1]-19-[+1]-198-[-1]-373
Cre21.g751997.v5.5                  1.8e-08  373-[-1]-63-[+1]-623-[+1]-1-[+1]-324
Cre16.g685650.v5.5                  2.3e-08  434-[+1]-1037
Cre02.g077800.v5.5                  2.3e-08  [-1]-1-[-1]-1441
Cre13.g567600.v5.5                    3e-08  200-[+1]-1-[+1]-5-[+1]-111-[+1]-427
Cre13.g567626.v5.5                    3e-08  427-[-1]-151-[-1]-9-[-1]-186
Cre09.g386838.v5.5                  5.3e-08  15-[+1]-1456
Cre08.g379500.v5.5                  5.5e-08  71-[-1]-1363
Cre16.g662052.v5.5                  5.7e-08  43-[-1]-805
Cre12.g550153.v5.5                  6.2e-08  1-[-1]-5-[-1]-36
Cre12.g550152.v5.5                  6.2e-08  36-[+1]-5-[+1]-1
Cre08.g360650.v5.5                  8.3e-08  164-[-1]-1307
Cre09.g416583.v5.5                  1.3e-07  32-[-1]-63
Cre01.g040517.v5.5                  1.6e-07  1265-[-1]-11-[-1]-43-[-1]-94
Cre02.g111014.v5.5                  4.2e-07  457-[+1]-1-[+1]-102
Cre17.g737300.v5.5                  5.1e-07  237-[+1]-519-[-1]-32-[-1]-324-[+1]-272
Cre12.g494000.v5.5                  6.4e-07  263-[-1]-508-[-1]-671
Cre24.g755547.v5.5                  7.8e-07  140-[-1]-61
Cre24.g755497.v5.5                  7.8e-07  61-[+1]-140
Cre07.g316200.v5.5                  1.4e-06  219-[-1]-1-[-1]-1009-[-1]-184
Cre01.g055461.v5.5                  1.4e-06  476-[+1]-7-[+1]-31-[+1]-5-[+1]-1-[+1]-315-[+1]-160-[-1]-302
Cre01.g009025.v5.5                  4.1e-06  53-[-1]-1-[-1]-5-[-1]-8
Cre07.g333900.v5.5                  5.5e-06  523-[-1]-28
Cre07.g333950.v5.5                  5.5e-06  28-[+1]-523
Cre17.g747097.v5.5                  7.1e-06  224-[-1]-29
Cre02.g141846.v5.5                    1e-05  521-[+1]-700-[-1]-221
Cre13.g574000.v5.5                  1.4e-05  201-[+1]-258
Cre06.g301050.v5.5                  3.7e-05  790-[+1]-29-[+1]-28-[+1]-233
Cre11.g467529.v5.5                  4.1e-05  230-[+1]-1241
Cre15.g643850.v5.5                  4.1e-05  1046-[+1]-267-[+1]-8-[+1]-92
Cre02.g142226.v5.5                  4.7e-05  447-[+1]-31-[+1]-26-[+1]-612-[+1]-268
Cre05.g241750.v5.5                  6.1e-05  579-[+1]-892
Cre06.g293450.v5.5                    9e-05  594-[-1]-187
Cre06.g293516.v5.5                    9e-05  187-[+1]-594
Cre15.g641282.v5.5                  9.9e-05  164-[-1]-395-[+1]-505-[+1]-349
Cre01.g050900.v5.5                   0.0001  72-[-1]-37
Cre12.g501350.v5.5                  0.00011  80-[-1]-416-[+1]-946
Cre09.g390600.v5.5                  0.00012  95-[+1]-487-[-1]-1-[-1]-830
Cre05.g233051.v5.5                  0.00014  448-[+1]-404-[+1]-22-[+1]-180-[+1]-207-[+1]-94
Cre01.g002400.v5.5                  0.00014  1437-[-1]-34
Cre06.g259000.v5.5                  0.00017  45-[-1]-906-[-1]-491
Cre06.g259050.v5.5                  0.00017  471-[+1]-906-[+1]-65
Cre05.g234400.v5.5                  0.00019  292-[+1]-1179
Cre10.g422300.v5.5                  0.00023  656-[-1]-414-[-1]-17-[-1]-117-[+1]-180
Cre02.g104126.v5.5                  0.00024  98-[-1]-233
Cre02.g104100.v5.5                  0.00024  233-[+1]-98
Cre11.g467350.v5.5                  0.00026  150-[-1]-212
Cre13.g585700.v5.5                   0.0003  244-[-1]-127
Cre13.g585750.v5.5                   0.0003  125-[+1]-3-[+1]-214
Cre13.g567650.v5.5                  0.00032  2-[-1]-347
Cre17.g697624.v5.5                  0.00033  39-[+1]-80
Cre03.g162550.v5.5                  0.00034  520-[+1]-263
Cre03.g162500.v5.5                  0.00034  263-[-1]-520
Cre04.g214250.v5.5                  0.00053  41-[+1]-10-[+1]-243
Cre14.g634279.v5.5                  0.00056  43-[+1]-76-[-1]-254-[-1]-49-[+1]-182
Cre14.g634236.v5.5                  0.00056  182-[-1]-49-[+1]-254-[+1]-76-[-1]-43
Cre03.g198200.v5.5                  0.00065  43-[+1]-475-[+1]-453
Cre09.g412500.v5.5                  0.00079  165-[-1]-48-[-1]-15-[-1]-43-[+1]-1113
Cre02.g144350.v5.5                   0.0008  13-[-1]-610-[-1]-32-[-1]-23-[-1]-1-[-1]-190
Cre12.g492151.v5.5                    0.001  10-[+1]-91
Cre12.g492150.v5.5                    0.001  91-[-1]-10
Cre13.g568316.v5.5                    0.001  31-[+1]-4
Cre13.g602750.v5.5                    0.001  1-[-1]-30
Cre09.g408851.v5.5                   0.0014  1432-[-1]-7-[-1]-3
Cre04.g223150.v5.5                   0.0014  526-[+1]-51-[+1]-48-[+1]-788
Cre01.g049250.v5.5                   0.0015  373-[+1]-313-[+1]-325-[-1]-74-[-1]-229
Cre01.g049200.v5.5                   0.0015  229-[+1]-74-[+1]-325-[-1]-313-[-1]-373
Cre10.g422326.v5.5                   0.0018  12-[+1]-1-[+1]-384-[+1]-1016
Cre08.g358350.v5.5                    0.002  56-[+1]-50
Cre01.g046950.v5.5                   0.0022  673-[-1]-596-[+1]-173
Cre02.g073400.v5.5                   0.0022  [-1]-17
Cre12.g561100.v5.5                    0.003  33-[-1]-891-[+1]-456
Cre12.g498800.v5.5                    0.003  594-[+1]-224
Cre43.g760547.v5.5                   0.0031  100-[-1]-1371
Cre06.g300550.v5.5                   0.0032  262-[-1]-910
Cre08.g382530.v5.5                   0.0033  105-[+1]-163
Cre09.g401552.v5.5                   0.0035  4-[+1]-337
Cre04.g213750.v5.5                   0.0037  885-[-1]-158-[-1]-399
Cre47.g761097.v5.5                   0.0046  121-[+1]-11-[+1]-797-[-1]-484
Cre17.g743250.v5.5                   0.0057  51-[-1]-60
Cre17.g743200.v5.5                   0.0057  60-[+1]-51
Cre11.g479250.v5.5                   0.0076  331-[+1]-387-[-1]-642
Cre02.g141466.v5.5                    0.009  100-[-1]-228-[-1]-1-[-1]-422
Cre16.g681802.v5.5                     0.01  176-[-1]-579
Cre16.g681690.v5.5                     0.01  579-[+1]-176
Cre08.g360250.v5.5                     0.01  130-[+1]-208-[-1]-252
Cre03.g145847.v5.5                    0.014  193-[+1]-118
Cre03.g145827.v5.5                    0.014  118-[-1]-193
Cre04.g232104.v5.5                    0.014  68-[-1]-421
Cre03.g163550.v5.5                    0.015  92-[-1]-169
Cre03.g163600.v5.5                    0.015  169-[+1]-92
Cre09.g386161.v5.5                    0.017  103-[+1]-1368
Cre05.g238260.v5.5                    0.019  171-[-1]-72-[-1]-43
Cre04.g223650.v5.5                    0.019  153-[+1]-25-[+1]-1264
Cre06.g292750.v5.5                     0.02  3-[+1]-456
Cre07.g325711.v5.5                    0.024  795-[-1]-418-[+1]-122-[-1]-78
Cre26.g756897.v5.5                    0.024  628-[+1]-27-[+1]-787
Cre03.g203450.v5.5                    0.027  125-[-1]-374-[-1]-234-[+1]-115-[+1]-536
Cre08.g358578.v5.5                    0.028  31-[-1]-172-[-1]-403
Cre03.g208100.v5.5                    0.032  701-[+1]-206
Cre03.g208050.v5.5                    0.032  206-[-1]-701
Cre16.g689851.v5.5                    0.036  1337-[-1]-134
Cre10.g421200.v5.5                    0.049  584-[-1]-634
Cre07.g329783.v5.5                    0.054  46-[-1]-60-[-1]-69
Cre12.g523000.v5.5                    0.059  635-[+1]-836
Cre02.g091150.v5.5                     0.06  133-[+1]-48-[-1]-168
Cre12.g483650.v5.5                    0.072  228-[-1]-1183
Cre12.g483700.v5.5                    0.072  1183-[+1]-228
Cre06.g290400.v5.5                    0.079  90-[+1]-85
Cre12.g542601.v5.5                    0.095  92-[+1]-73
Cre09.g413150.v5.5                     0.11  1294-[+1]-52-[+1]-96
Cre06.g289000.v5.5                     0.12  147-[+1]-623
Cre03.g153650.v5.5                     0.12  150-[-1]-121
Cre03.g153600.v5.5                     0.12  119-[+1]-152
Cre01.g033700.v5.5                     0.12  85-[+1]-[+1]-12-[+1]-146-[-1]-1141
Cre02.g115600.v5.5                     0.13  423-[+1]-615-[-1]-404
Cre10.g444450.v5.5                     0.15  2-[-1]-23
Cre12.g524800.v5.5                     0.16  26-[-1]-23
Cre03.g144544.v5.5                     0.17  815-[+1]-234
Cre48.g761147.v5.5                     0.17  10-[+1]-67-[+1]-88
Cre03.g144707.v5.5                     0.17  460-[+1]-21-[+1]-501
Cre13.g604950.v5.5                     0.18  61-[-1]-389-[+1]-212-[-1]-405
Cre14.g620250.v5.5                      0.2  1238-[+1]-233
Cre01.g016556.v5.5                      0.2  260-[+1]-335
Cre06.g310200.v5.5                     0.22  602-[+1]-869
Cre08.g382515.v5.5                     0.22  500-[-1]-16-[-1]-133-[+1]-764
Cre15.g637150.v5.5                     0.25  192-[+1]-74-[+1]-679-[-1]-468
Cre02.g095059.v5.5                     0.25  223-[-1]-114-[+1]-738-[-1]-217-[-1]-92
Cre08.g371500.v5.5                     0.26  333-[-1]-60-[+1]-153
Cre09.g408300.v5.5                     0.26  5-[-1]-134
Cre07.g331114.v5.5                     0.28  372-[+1]-79
Cre07.g331100.v5.5                     0.28  79-[-1]-372
Cre08.g374550.v5.5                     0.28  138-[-1]-99-[+1]-150-[+1]-603-[+1]-182
Cre16.g661000.v5.5                     0.29  525-[+1]-40-[-1]-40
Cre16.g690800.v5.5                     0.31  55-[-1]-34
Cre06.g287176.v5.5                     0.32  212-[-1]-10
Cre02.g103550.v5.5                     0.33  211-[-1]-300-[+1]-75
Cre02.g103600.v5.5                     0.33  75-[-1]-300-[+1]-211
Cre08.g381750.v5.5                     0.33  466-[-1]-99-[+1]-127-[+1]-721
Cre14.g616850.v5.5                     0.33  461-[-1]-102-[+1]-119-[+1]-590-[+1]-112
Cre05.g243602.v5.5                     0.33  6-[+1]-12-[+1]-7-[+1]-18-[+1]-5-[+1]-1-[+1]-33-[+1]-1215
Cre01.g058156.v5.5                     0.33  278-[+1]-510-[+1]-53-[-1]-304-[+1]-239
Cre01.g057791.v5.5                     0.33  212-[+1]-53-[-1]-510-[-1]-638
Cre02.g142526.v5.5                     0.33  99-[-1]-522
Cre02.g142506.v5.5                     0.33  522-[+1]-99
Cre08.g380100.v5.5                      0.4  455-[+1]-53-[+1]-818-[+1]-87
Cre13.g590450.v5.5                      0.4  914-[+1]-53-[+1]-475
Cre01.g023300.v5.5                      0.4  919-[+1]-53-[+1]-470
Cre13.g571927.v5.5                     0.44  733-[-1]-71-[-1]-1-[-1]-15-[-1]-564
Cre10.g450400.v5.5                     0.44  46-[+1]-1145
Cre11.g467724.v5.5                     0.46  903-[+1]-112
Cre13.g563450.v5.5                     0.46  41-[+1]-270
Cre13.g563400.v5.5                     0.46  270-[-1]-41
Cre03.g165500.v5.5                     0.48  648-[+1]-162-[+1]-632
Cre04.g226138.v5.5                     0.48  376-[-1]-681-[+1]-162-[+1]-194
Cre03.g151700.v5.5                     0.52  179-[+1]-93
Cre17.g699450.v5.5                     0.52  477-[+1]-74
Cre06.g302900.v5.5                     0.54  55-[+1]-1382-[-1]-5
Cre06.g302950.v5.5                     0.54  576-[-1]-[+1]-866
Cre11.g467663.v5.5                     0.56  978-[+1]-3-[+1]-135
Cre06.g278277.v5.5                     0.66  436-[+1]-371-[+1]-46-[-1]-67-[+1]-464
Cre03.g144144.v5.5                     0.66  1124-[-1]-347
Cre10.g466200.v5.5                     0.66  580-[+1]-891
Cre16.g687966.v5.5                     0.68  101-[-1]-174-[-1]-442-[-1]-81-[-1]-470
Cre15.g643702.v5.5                     0.71  [+1]-35
Cre03.g194050.v5.5                     0.72  1440-[-1]-31
Cre15.g641100.v5.5                     0.78  65-[-1]-21-[-1]-484-[+1]-843
Cre15.g637000.v5.5                     0.84  93-[-1]-326
Cre04.g220850.v5.5                     0.87  15-[-1]-315
Cre10.g450800.v5.5                     0.92  766-[+1]-102-[+1]-244
Cre14.g627500.v5.5                     0.99  1308-[+1]-5-[+1]-129
Cre06.g278107.v5.5                     0.99  161-[-1]-129-[+1]-745-[-1]-378
Cre14.g628200.v5.5                        1  168-[-1]-332-[-1]-11-[-1]-56
Cre01.g008100.v5.5                      1.1  93-[-1]-726
Cre11.g467569.v5.5                      1.1  637-[+1]-122-[+1]-683
Cre09.g406900.v5.5                      1.2  25-[-1]-133
Cre12.g551800.v5.5                      1.3  61-[-1]-1410
Cre17.g728050.v5.5                      1.3  195-[-1]-565
Cre14.g619700.v5.5                      1.4  91-[+1]-988-[-1]-363
Cre14.g619650.v5.5                      1.4  133-[+1]-988-[-1]-321
Cre10.g442650.v5.5                      1.4  470-[-1]-593-[-1]-379
Cre14.g631100.v5.5                      1.5  209-[-1]-746-[+1]-487
Cre14.g631141.v5.5                      1.5  387-[-1]-746-[+1]-309
Cre14.g614200.v5.5                      1.6  675-[-1]-132-[+1]-51
Cre14.g630763.v5.5                      1.6  49-[-1]-971-[+1]-422
Cre12.g532250.v5.5                      1.6  174-[+1]-668
Cre06.g301725.v5.5                      1.7  19-[-1]-6
Cre17.g717050.v5.5                      1.9  5-[-1]-377
Cre04.g226900.v5.5                      1.9  47-[-1]-11-[+1]-305
Cre12.g522550.v5.5                        2  932-[-1]-539
Cre09.g417350.v5.5                        2  400-[+1]-1071
Cre01.g022681.v5.5                      2.1  7-[-1]-82
Cre06.g307800.v5.5                      2.1  21-[-1]-315-[-1]-131
Cre13.g589870.v5.5                      2.1  768-[-1]-33-[-1]-336-[+1]-276
Cre03.g194900.v5.5                      2.1  946-[+1]-65-[+1]-112-[-1]-46
Cre16.g691352.v5.5                      2.2  85-[-1]-163
Cre12.g507872.v5.5                      2.2  313-[-1]-376
Cre02.g091900.v5.5                      2.4  80-[-1]-847
Cre04.g226114.v5.5                      2.9  65-[-1]-180-[+1]-106-[+1]-1062
Cre10.g460901.v5.5                      3.1  28-[-1]-590-[-1]-116-[-1]-99-[+1]-465
Cre03.g200767.v5.5                      3.1  42-[+1]-282
Cre10.g442400.v5.5                      3.3  1-[+1]-110
Cre10.g442350.v5.5                      3.3  110-[-1]-1
Cre08.g373345.v5.5                      3.3  673-[-1]-798
Cre07.g341153.v5.5                      3.3  143-[-1]-238-[-1]-104-[+1]-928
Cre14.g612100.v5.5                      3.3  471-[-1]-99-[+1]-124-[+1]-719
Cre03.g181800.v5.5                      3.3  475-[-1]-99-[+1]-124-[+1]-715
Cre03.g181900.v5.5                      3.3  105-[-1]-124-[-1]-99-[+1]-751-[+1]-305
Cre12.g488550.v5.5                      3.4  204-[+1]-270
Cre12.g488600.v5.5                      3.4  270-[-1]-204
Cre16.g687901.v5.5                      3.4  560-[-1]-15-[-1]-1-[-1]-3-[-1]-42
Cre22.g753647.v5.5                      3.5  561-[-1]-798-[-1]-83
Cre17.g733850.v5.5                      3.6  597-[-1]-35-[-1]-476-[-1]-305
Cre17.g743647.v5.5                      3.9  433-[-1]-254-[+1]-755
Cre17.g733000.v5.5                      4.1  357-[+1]-284
Cre17.g732951.v5.5                      4.1  284-[-1]-357
Cre06.g303100.v5.5                      4.1  367-[-1]-599-[-1]-476
Cre15.g639100.v5.5                      4.1  391-[+1]-485-[+1]-566
Cre04.g217940.v5.5                      4.3  475-[+1]-183-[+1]-422
Cre14.g629960.v5.5                      4.4  458-[-1]-88
Cre12.g491100.v5.5                      4.5  8-[+1]-73
Cre12.g491150.v5.5                      4.5  73-[-1]-8
Cre19.g750797.v5.5                      4.7  730-[+1]-8-[+1]-202-[-1]-83-[+1]-361
Cre04.g217985.v5.5                      4.7  954-[+1]-517
Cre12.g530450.v5.5                      4.8  291-[+1]-99
Cre10.g463550.v5.5                        5  740-[-1]-149-[+1]-251
Cre04.g217943.v5.5                        5  423-[-1]-224-[+1]-180-[+1]-414
Cre02.g145100.v5.5                        5  131-[-1]-1172
Cre11.g482276.v5.5                      5.1  401-[+1]-114
Cre10.g457550.v5.5                      5.1  160-[-1]-114-[-1]-1147
Cre09.g405776.v5.5                      5.2  82-[+1]-171
Cre04.g213985.v5.5                      5.3  749-[-1]-349-[+1]-150
Cre17.g703151.v5.5                      5.3  14-[+1]-273-[+1]-748-[-1]-112-[+1]-47
Cre17.g703176.v5.5                      5.3  47-[-1]-112-[+1]-748-[-1]-273-[-1]-14
Cre17.g712700.v5.5                      5.7  117-[+1]-5-[+1]-5-[+1]-1286
Cre12.g514900.v5.5                      5.7  1376-[+1]-95
Cre06.g271600.v5.5                      6.2  82-[-1]-9
Cre06.g271650.v5.5                      6.2  9-[+1]-82
Cre01.g022800.v5.5                      6.4  152-[+1]-288
Cre01.g022850.v5.5                      6.4  288-[-1]-152
Cre03.g146227.v5.5                      6.5  350-[+1]-311-[-1]-56
Cre03.g153250.v5.5                      6.6  2-[+1]-291-[-1]-454
Cre13.g588736.v5.5                      6.6  3-[+1]-22
Cre16.g689800.v5.5                      6.7  1060-[-1]-411
Cre16.g689766.v5.5                      6.7  151-[+1]-1320
Cre10.g460750.v5.5                      6.7  126-[+1]-720-[+1]-596
Cre12.g561601.v5.5                      6.7  1195-[+1]-242-[-1]-5
Cre01.g038950.v5.5                      6.8  143-[+1]-55
Cre06.g260776.v5.5                      6.9  12-[-1]-13
Cre08.g362100.v5.5                      7.1  295-[-1]-4-[-1]-1143
Cre07.g325723.v5.5                      7.1  405-[-1]-106-[-1]-180-[+1]-1-[+1]-5-[+1]-658
Cre06.g278106.v5.5                      7.1  197-[+1]-881-[-1]-131-[+1]-204
Cre13.g575500.v5.5                      7.1  472-[-1]-98-[-1]-180-[+1]-7-[+1]-3-[+1]-595
Cre03.g208609.v5.5                      7.1  326-[+1]-194-[-1]-11-[-1]-882
Cre03.g182200.v5.5                      7.1  20-[+1]-1-[+1]-5-[+1]-380-[-1]-[-1]-366-[-1]-477-[+1]-48
Cre10.g460532.v5.5                      7.1  180-[+1]-126-[+1]-302-[-1]-528-[+1]-248
Cre13.g603450.v5.5                      7.1  12-[-1]-5
Cre02.g092850.v5.5                      7.5  271-[-1]-248-[+1]-93
Cre02.g092800.v5.5                      7.5  93-[-1]-248-[+1]-271
Cre05.g232300.v5.5                      7.5  292-[+1]-134
Cre10.g458900.v5.5                      7.8  661-[-1]-201
Cre04.g219725.v5.5                        8  65-[-1]-46
Cre04.g219750.v5.5                        8  46-[+1]-65
Cre09.g391912.v5.5                      8.1  214-[+1]-405
Cre07.g317350.v5.5                      8.2  [+1]-76-[-1]-1366
Cre15.g638956.v5.5                      8.2  331-[+1]-38-[+1]-1073
Cre13.g566450.v5.5                      8.2  385-[-1]-592-[+1]-465
Cre12.g535300.v5.5                      8.7  127-[-1]-588-[-1]-261
Cre04.g224550.v5.5                      8.8  40-[+1]-38-[+1]-1364
Cre06.g290676.v5.5                      9.4  200-[-1]-878-[-1]-364
Cre02.g074550.v5.5                      9.4  910-[+1]-561
Cre04.g214505.v5.5                      9.8  91-[-1]-79-[+1]-86
Cre13.g590700.v5.5                      9.8  384-[+1]-77
Cre13.g590650.v5.5                      9.8  77-[-1]-384
Cre14.g623439.v5.5                       10  735-[-1]-269

********************************************************************************


********************************************************************************
SECTION III: ANNOTATED SEQUENCES
********************************************************************************
	- The positions and p-values of the non-overlapping motif occurrences
	  are shown above the actual sequence for each of the high-scoring
	  sequences from Section I.
	- A motif occurrence is defined as a position in the sequence whose
	  match to the motif has POSITION p-value less than 0.0001 as 
	  defined in Section II.
	- For each sequence, the first line specifies the name of the sequence.
	- The second (and possibly more) lines give a description of the 
	  sequence.
	- Following the description line(s) is a line giving the length, 
	  combined p-value, and E-value of the sequence as defined in Section I.
	- The next line reproduces the motif diagram from Section II.
	- The entire sequence is printed on the following lines.
	- Motif occurrences are indicated directly above their positions in the
	  sequence on lines showing
	   o the motif number of the occurrence (a minus sign indicates that
	  the occurrence is on the reverse complement strand),
	   o the position p-value of the occurrence,
	   o the best possible match to the motif (or its reverse complement), and
	   o columns whose match to the motif has a positive score (indicated 
	     by a plus sign).
********************************************************************************


Cre01.g009000.v5.5
  PromoterCoords:1700626 - 1702125 Strand:- GeneCoords:1698720 - 1700625 
  Trimmed if gene in upstream region
  LENGTH = 51  COMBINED P-VALUE = 1.22e-16  E-VALUE =  2.1e-12
  DIAGRAM: [-1]-22

     [-1]
     2.6e-18
     CACACACACACACACACACACACACACAC
     +++++++++++++++++++++++++++++
1    CACACACACACACACACACACACACACACACACACACACACACACACACAC


Cre07.g341050.v5.5
  PromoterCoords:4385885 - 4387384 Strand:+ GeneCoords:4387385 - 4388926 
  Trimmed if gene in upstream region
  LENGTH = 92  COMBINED P-VALUE = 3.39e-16  E-VALUE =    6e-12
  DIAGRAM: 12-[+1]-51

                 [+1]
                 2.6e-18
                 GTGTGTGTGTGTGTGTGTGTGTGTGTGTG
                 +++++++++++++++++++++++++++++
1    TGACATGTGTGCGTGTGTGTGTGTGTGTGTGTGTGTGTGTGTGACTACGGTTTTCACGGTTATTCTGCCAGATCA


Cre03.g213649.v5.5
  PromoterCoords:9219387 - 9219486 Strand:- GeneCoords:9216995 - 9219386 
  Trimmed if gene in upstream region
  LENGTH = 100  COMBINED P-VALUE = 3.82e-16  E-VALUE =  6.7e-12
  DIAGRAM: 27-[-1]-1-[-1]-14

                                [-1]                          [-1]
                                2.6e-18                       1.7e-11
                                CACACACACACACACACACACACACACAC CACACACACACACACACA
                                +++++++++++++++++++++++++++++ ++++++++++++++++++
1    CACACACACACACACACACACACACAACACACACACACACACACACACACACACACACACACACACACACACACA

     
     
     CACACACACAC
        +++++ ++
76   ACTACACAAACACCCTGCTCTCAGG


Cre14.g612567.v5.5
  PromoterCoords:688346 - 689845 Strand:+ GeneCoords:689846 - 690447 Trimmed if 
  gene in upstream region
  LENGTH = 140  COMBINED P-VALUE = 5.93e-16  E-VALUE =    1e-11
  DIAGRAM: [-1]-1-[-1]-1-[-1]-51

     [-1]                          [-1]                          [-1]
     2.6e-18                       2.6e-18                       4.5e-16
     CACACACACACACACACACACACACACAC CACACACACACACACACACACACACACAC CACACACACACACAC
     +++++++++++++++++++++++++++++ +++++++++++++++++++++++++++++ +++++++++++++++
1    CACACACACACACACACACACACACACACACACACACACACACACACACACACACACACACACACACACACACAC

     
     
     ACACACACACACAC
     ++++++++++++ +
76   ACACACACACACTCTGCTGTCGCAGGCTAAGCATCCAGTTGTTAGAAGTGAGACGACGAGCATCC


Cre17.g726526.v5.5
  PromoterCoords:3649681 - 3651180 Strand:- GeneCoords:3647065 - 3649680 
  Trimmed if gene in upstream region
  LENGTH = 144  COMBINED P-VALUE = 6.15e-16  E-VALUE =  1.1e-11
  DIAGRAM: 32-[+1]-1-[+1]-53

                                     [+1]                          [+1]
                                     2.6e-18                       1.7e-11
                                     GTGTGTGTGTGTGTGTGTGTGTGTGTGTG GTGTGTGTGTGTG
                                     +++++++++++++++++++++++++++++ +++++++++++++
1    CGGAACCTTCCGCCATACACGCGCGCAGAGTTGTGTGTGTGTGTGTGTGTGTGTGTGTGTGTGTGTGTGTGTGTG

     
     
     TGTGTGTGTGTGTGTG
     ++++++ +++  + ++
76   TGTGTGCGTGGCTCTGTCCACGCACGCATTGCAATAGTAGCTGAGATACTTTCTTCGCAGCAGTTGCTT


Cre01.g027550.v5.5
  PromoterCoords:4171524 - 4173023 Strand:- GeneCoords:4167300 - 4171523 
  Trimmed if gene in upstream region
  LENGTH = 144  COMBINED P-VALUE = 6.15e-16  E-VALUE =  1.1e-11
  DIAGRAM: [+1]-1-[+1]-85

     [+1]                          [+1]
     2.6e-18                       1.3e-05
     GTGTGTGTGTGTGTGTGTGTGTGTGTGTG GTGTGTGTGTGTGTGTGTGTGTGTGTGTG
     +++++++++++++++++++++++++++++ ++++++++++++++
1    GTGTGTGTGTGTGTGTGTGTGTGTGTGTGTGTGTGTGTGTGTGTNNNNNNNNNNNNNNNNNNNNNNNNNNNNNNN


Cre17.g747047.v5.5
  PromoterCoords:7077536 - 7079035 Strand:- GeneCoords:7076610 - 7077535 
  Trimmed if gene in upstream region
  LENGTH = 184  COMBINED P-VALUE = 8.27e-16  E-VALUE =  1.5e-11
  DIAGRAM: 7-[-1]-1-[-1]-1-[-1]-88

            [-1]                          [-1]                          [-1]
            2.6e-18                       2.6e-18                       2.6e-18
            CACACACACACACACACACACACACACAC CACACACACACACACACACACACACACAC CACACACA
            +++++++++++++++++++++++++++++ +++++++++++++++++++++++++++++ ++++++++
1    CCGTAGTCACACACACACACACACACACACACACACACACACACACACACACACACACACACACACACACACACA

     
     
     CACACACACACACACACACAC
     +++++++++++++++++++++
76   CACACACACACACACACACACACACACACACACACACATGTTACGCGCGCGTGTATGGCGGAATTTTGTTCCGTT


Cre02.g127237.v5.5
  PromoterCoords:6969092 - 6970591 Strand:- GeneCoords:6967976 - 6969091 
  Trimmed if gene in upstream region
  LENGTH = 184  COMBINED P-VALUE = 8.27e-16  E-VALUE =  1.5e-11
  DIAGRAM: 39-[-1]-1-[-1]-1-[-1]-56

                                            [-1]                          [-1]
                                            2.6e-18                       2.6e-1
                                            CACACACACACACACACACACACACACAC CACACA
                                            +++++++++++++++++++++++++++++ ++++++
1    ATTCACGTGATCTGGCAGAATAACCGTGGAAACCGTAGTCACACACACACACACACACACACACACACACACACA

                             [-1]
     8                       2.6e-18
     CACACACACACACACACACACAC CACACACACACACACACACACACACACAC
     +++++++++++++++++++++++ +++++++++++++++++++++++++++++
76   CACACACACACACACACACACACACACACACACACACACACACACACACACACACACACACACACACGCTTGGCG


Cre03.g146427.v5.5
  PromoterCoords:812574 - 814073 Strand:+ GeneCoords:814074 - 823333 Trimmed if 
  gene in upstream region
  LENGTH = 188  COMBINED P-VALUE = 8.48e-16  E-VALUE =  1.5e-11
  DIAGRAM: 32-[+1]-18-[+1]-14-[+1]-37

                                     [+1]
                                     2.6e-18
                                     GTGTGTGTGTGTGTGTGTGTGTGTGTGTG
                                     +++++++++++++++++++++++++++++
1    GCGTGTGTGTGTGTGTATGTGTGTGTGTATATGTGTGTGTGTGTGTGTGTGTGTGTGTGTGTTCCGTGTGCGTGC

         [+1]                                       [+1]
         1.8e-14                                    3.5e-13
         GTGTGTGTGTGTGTGTGTGTGTGTGTGTG              GTGTGTGTGTGTGTGTGTGTGTGTGTGT
         ++++++++++ +++++++++++++++++               + ++++++++++++++++++++++
76   ATGCGTGTGTGTGTATGTGTGTGTGTGTGTGTTCCATGTGCGTGCATGCGTGTGTGTGTGTGTGTGTGTGTTAAA

     
     
     G
     +
151  GAGCACAAGGAAAACATTACGCGTAGGACAGTGTATGC


Cre11.g467775.v5.5
  PromoterCoords:1669401 - 1670900 Strand:- GeneCoords:1666695 - 1669400 
  Trimmed if gene in upstream region
  LENGTH = 214  COMBINED P-VALUE = 9.86e-16  E-VALUE =  1.7e-11
  DIAGRAM: 164-[-1]-21

                   [-1]
                   2.6e-18
                   CACACACACACACACACACACACACACAC
                   +++++++++++++++++++++++++++++
151  CACACACACACATACACACACACACACACACACACACACACACACACACAGTCGCACAGTCGCA


Cre11.g467764.v5.5
  PromoterCoords:1606491 - 1607990 Strand:+ GeneCoords:1607991 - 1608936 
  Trimmed if gene in upstream region
  LENGTH = 248  COMBINED P-VALUE = 1.17e-15  E-VALUE =    2e-11
  DIAGRAM: 155-[-1]-64

          [-1]
          2.6e-18
          CACACACACACACACACACACACACACAC
          +++++++++++++++++++++++++++++
151  AAATACACACACACACACACACACACACACACACACACAGGTAGGTATCCGTAAGTAACTCCGGCGTCGTCTGGG


Cre16.g672833.v5.5
  PromoterCoords:6735328 - 6736827 Strand:+ GeneCoords:6736828 - 6738459 
  Trimmed if gene in upstream region
  LENGTH = 248  COMBINED P-VALUE = 1.17e-15  E-VALUE =    2e-11
  DIAGRAM: 19-[+1]-1-[+1]-74-[+1]-67

                        [+1]                          [+1]
                        2.6e-18                       2.6e-18
                        GTGTGTGTGTGTGTGTGTGTGTGTGTGTG GTGTGTGTGTGTGTGTGTGTGTGTGT
                        +++++++++++++++++++++++++++++ ++++++++++++++++++++++++++
1    GATGTGCGTGTGCGTACATGTGTGTGTGTGTGTGTGTGTGTGTGTGTGTGTGTGTGTGTGTGTGTGTGTGTGTGT

     
     
     GTG
     +++
76   GTGTGTGTGTGTGTTAAAGAGCACAAGGGAAAACAACAAGAGACTGTGTTAAAGAGCACAAGGAAAACATTACAA

       [+1]
       3.1e-08
       GTGTGTGTGTGTGTGTGTGTGTGTGTGTG
       +  +++++++++++++++++    +
151  GAGACTGTGTGTGTGTGTGTGTCGAGGGAAAGAGAGCAGAGAGGGGCAGAGAGACCGAGAGGGAGGAGAGCTGAG


Cre09.g390400.v5.5
  PromoterCoords:2602190 - 2603689 Strand:- GeneCoords:2599494 - 2602189 
  Trimmed if gene in upstream region
  LENGTH = 264  COMBINED P-VALUE = 1.25e-15  E-VALUE =  2.2e-11
  DIAGRAM: 19-[+1]-1-[+1]-1-[+1]-1-[+1]-126

                        [+1]                          [+1]
                        2.6e-18                       2.6e-18
                        GTGTGTGTGTGTGTGTGTGTGTGTGTGTG GTGTGTGTGTGTGTGTGTGTGTGTGT
                        +++++++++++++++++++++++++++++ ++++++++++++++++++++++++++
1    ACCGCCAGCGTGTGTGTATGTGTGTGTGTGTGTGTGTGTGTGTGTGTGTGTGTGTGTGTGTGTGTGTGTGTGTGT

         [+1]                          [+1]
         2.9e-15                       1.5e-08
     GTG GTGTGTGTGTGTGTGTGTGTGTGTGTGTG GTGTGTGTGTGTGTGTGTGTGTGTGTGTG
     +++ +++++++++++++++++++++ +++ +++ +++ +++++++ +++ +++ +++ + + +
76   GTGTGTGTGTGTGTGTGTGTGTGTGGGTGGGTGTGTGGGTGTGTGGGTGGGTGGGTGGGGGGGGGGGGGGGTCAT


Cre02.g085400.v5.5
  PromoterCoords:1641599 - 1643098 Strand:+ GeneCoords:1643099 - 1646319 
  Trimmed if gene in upstream region
  LENGTH = 298  COMBINED P-VALUE = 1.43e-15  E-VALUE =  2.5e-11
  DIAGRAM: [-1]-1-[-1]-199-[-1]-11

     [-1]                          [-1]
     2.6e-18                       2.6e-18
     CACACACACACACACACACACACACACAC CACACACACACACACACACACACACACAC
     +++++++++++++++++++++++++++++ +++++++++++++++++++++++++++++
1    CACACACACACACACACACACACACACACACACACACACACACACACACACACACACACACACACACACATGATA

                                      [-1]
                                      1.2e-07
                                      CACACACACACACACACACACACACACAC
                                          ++++++++++++++++  +   +++
226  CGATCACGTGATCTGATAAACAACTGTAAACCATTGTCACACACACACACACATGCTTCCACCTTTGCCTATA


Cre16.g669125.v5.5
  PromoterCoords:4138026 - 4139525 Strand:+ GeneCoords:4139526 - 4144257 
  Trimmed if gene in upstream region
  LENGTH = 310  COMBINED P-VALUE = 1.49e-15  E-VALUE =  2.6e-11
  DIAGRAM: 36-[+1]-1-[+1]-3-[+1]-5-[+1]-18-[+1]-1-[+1]-72

                                         [+1]                          [+1]
                                         2.6e-18                       2.6e-18
                                         GTGTGTGTGTGTGTGTGTGTGTGTGTGTG GTGTGTGTG
                                         +++++++++++++++++++++++++++++ +++++++++
1    TGGTTGCCTCCTTGAGTCTCGTGTATGTGTCTGGTTGTGTGTGTGTGTGTGTGTGTGTGTGTGTGTGTGTGTGTG

                            [+1]                              [+1]
                            4.4e-14                           7.8e-09
     TGTGTGTGTGTGTGTGTGTG   GTGTGTGTGTGTGTGTGTGTGTGTGTGTG     GTGTGTGTGTGTGTGTGT
     ++++++++++++++++++++   ++++++++++++++++++++ ++  ++++     + +++ +++ +++++++
76   TGTGTGTGTGTGTGTGTGTGTGTGTGTGTGTGTGTGTGTGTGTCTGGTTGTGCGCGCGAGTGAGTGAGTGTGTGA

                                  [+1]                          [+1]
                                  2.6e-18                       2.6e-18
     GTGTGTGTGTG                  GTGTGTGTGTGTGTGTGTGTGTGTGTGTG GTGTGTGTGTGTGTGT
     ++ +++  +++                  +++++++++++++++++++++++++++++ ++++++++++++++++
151  GTTTGTTCGTGGGTTTGGTTGGCAGTTTTGTGTGTGTGTGTGTGTGTGTGTGTGTGTGTGTGTGTGTGTGTGTGT

     
     
     GTGTGTGTGTGTG
     +++++++++++++
226  GTGTGTGTGTGTGTGTTAAAATGTTCGGTGTGTGTGTGGGTGACGTGGCTACACGCGCCTGCATCAGCTGCTACT


Cre03.g160700.v5.5
  PromoterCoords:2614978 - 2616477 Strand:- GeneCoords:2610972 - 2614977 
  Trimmed if gene in upstream region
  LENGTH = 405  COMBINED P-VALUE = 2.00e-15  E-VALUE =  3.5e-11
  DIAGRAM: 150-[-1]-1-[-1]-1-[-1]-166

     [-1]                          [-1]                          [-1]
     2.6e-18                       2.6e-18                       2.6e-18
     CACACACACACACACACACACACACACAC CACACACACACACACACACACACACACAC CACACACACACACAC
     +++++++++++++++++++++++++++++ +++++++++++++++++++++++++++++ +++++++++++++++
151  CACACACACACACACACACACACACACACACACACACACACACACACACACACACACACACACACACACACACAC

     
     
     ACACACACACACAC
     ++++++++++++++
226  ACACACACACACACACACACACACACACACACTACACACACACACACCCCTCTCCCGTCTTCCCGCCCCCGCACA


Cre02.g144050.v5.5
  PromoterCoords:7483761 - 7485260 Strand:+ GeneCoords:7485261 - 7493527 
  Trimmed if gene in upstream region
  LENGTH = 408  COMBINED P-VALUE = 2.01e-15  E-VALUE =  3.5e-11
  DIAGRAM: 1-[-1]-1-[-1]-1-[-1]-1-[-1]-1-[-1]-258

      [-1]                          [-1]                          [-1]
      2.6e-18                       2.6e-18                       2.6e-18
      CACACACACACACACACACACACACACAC CACACACACACACACACACACACACACAC CACACACACACACA
      +++++++++++++++++++++++++++++ +++++++++++++++++++++++++++++ ++++++++++++++
1    ACACACACACACACACACACACACACACACACACACACACACACACACACACACACACACACACACACACACACA

                     [-1]                          [-1]
                     2.6e-18                       2.9e-10
     CACACACACACACAC CACACACACACACACACACACACACACAC CACACACACACACACACACACACACACAC
     +++++++++++++++ +++++++++++++++++++++++++++++ ++++++++++++++++++++ ++    ++
76   CACACACACACACACACACACACACACACACACACACACACACACACACACACACACACACACACATACCGCAAC


Cre09.g390504.v5.5
  PromoterCoords:3654334 - 3655833 Strand:- GeneCoords:3652838 - 3654333 
  Trimmed if gene in upstream region
  LENGTH = 414  COMBINED P-VALUE = 2.05e-15  E-VALUE =  3.6e-11
  DIAGRAM: 21-[-1]-1-[-1]-334

                          [-1]                          [-1]
                          2.6e-18                       2.6e-18
                          CACACACACACACACACACACACACACAC CACACACACACACACACACACACA
                          +++++++++++++++++++++++++++++ ++++++++++++++++++++++++
1    GCGCTGTGCTACACACACTGACACACACACACACACACACACACACACACACACACACACACACACACACACACA

     
     
     CACAC
     +++++
76   CACACACGCGCGTCTTGTGACCATCGGTGACTTAGTGCGAGCCCACGCTGCACGACCACCTGCGGCGGCTGCAGT


Cre26.g756597.v5.5
  PromoterCoords:1526 - 3025 Strand:+ GeneCoords:3026 - 13417 Trimmed if gene 
  in upstream region
  LENGTH = 498  COMBINED P-VALUE = 2.49e-15  E-VALUE =  4.4e-11
  DIAGRAM: 49-[-1]-1-[-1]-1-[-1]-1-[-1]-330

                                                      [-1]
                                                      2.6e-18
                                                      CACACACACACACACACACACACACA
                                                      ++++++++++++++++++++++++++
1    CGCCCCCACCTACCCCTGTGCCTGGCTACAACTTCACTCTACCCCCCAACACACACACACACACACACACACACA

         [-1]                          [-1]                          [-1]
         2.6e-18                       2.6e-18                       1.4e-05
     CAC CACACACACACACACACACACACACACAC CACACACACACACACACACACACACACAC CACACACACAC
     +++ +++++++++++++++++++++++++++++ +++++++++++++++++++++++++++++ +++++++++++
76   CACACACACACACACACACACACACACACACACACACACACACACACACACACACACACACACACACACACACAC

     
     
     ACACACACACACACACAC
     ++++   ++   ++
151  ACACCTGCAGGGACTTCATATAGGATTTGTGTCCATCGTAGGCACACATACGTGCGGGGGTGGCGCCCGACCTTA


Cre09.g399400.v5.5
  PromoterCoords:1269210 - 1270709 Strand:- GeneCoords:1258513 - 1269209 
  Trimmed if gene in upstream region
  LENGTH = 538  COMBINED P-VALUE = 2.70e-15  E-VALUE =  4.7e-11
  DIAGRAM: 10-[-1]-1-[-1]-469

               [-1]                          [-1]
               2.6e-18                       2.3e-06
               CACACACACACACACACACACACACACAC CACACACACACACACACACACACACACAC
               +++++++++++++++++++++++++++++ ++++++++++++++++++++
1    CTTGGTGCTACACACACACACACACACACACACACACACACACACACACACACACACACAAGGCTTGCTTTCGAG


Cre04.g222200.v5.5
  PromoterCoords:2532773 - 2534272 Strand:- GeneCoords:2530577 - 2532772 
  Trimmed if gene in upstream region
  LENGTH = 594  COMBINED P-VALUE = 3.00e-15  E-VALUE =  5.3e-11
  DIAGRAM: 391-[-1]-1-[-1]-6-[-1]-28-[-1]-52

                     [-1]                          [-1]
                     2.6e-18                       4.2e-08
                     CACACACACACACACACACACACACACAC CACACACACACACACACACACACACACAC
                     +++++++++++++++++++++++++++++ +++++++++++++++++++++       +
376  TCCTTGTGCTCTTTAACACACACACACACACACACACACACACACACACACACACACACACACACACCGCTTTCC

           [-1]                                                     [-1]
           1.2e-05                                                  1.6e-12
           CACACACACACACACACACACACACACAC                            CACACACACACA
               ++    +   +++  ++++++++++                              +++  +++++
451  TGCCCCTTGCCATGTTCCATCACGAACACACACACACCGCTTTCCTGCCCCTTGCCATGTTCCATCACGAACACA

     
     
     CACACACACACACACAC
     +++++++++++++++++
526  CACACACACACACACACCGTGAGCACATGCATGGGTTTGCACCCTTGAGAGCGTGTGGACACTAATCCC


Cre09.g390467.v5.5
  PromoterCoords:3652223 - 3653722 Strand:- GeneCoords:3647778 - 3652222 
  Trimmed if gene in upstream region
  LENGTH = 615  COMBINED P-VALUE = 3.11e-15  E-VALUE =  5.5e-11
  DIAGRAM: 36-[-1]-1-[-1]-1-[-1]-1-[-1]-1-[-1]-430

                                         [-1]                          [-1]
                                         2.6e-18                       2.6e-18
                                         CACACACACACACACACACACACACACAC CACACACAC
                                         +++++++++++++++++++++++++++++ +++++++++
1    CACGTGATCTGGCAGAATAACCGTGGAAACCGTAGTCACACACACACACACACACACACACACACACACACACAC

                          [-1]                          [-1]
                          2.6e-18                       2.6e-18
     ACACACACACACACACACAC CACACACACACACACACACACACACACAC CACACACACACACACACACACACA
     ++++++++++++++++++++ +++++++++++++++++++++++++++++ ++++++++++++++++++++++++
76   ACACACACACACACACACACACACACACACACACACACACACACACACACACACACACACACACACACACACACA

           [-1]
           2.6e-18
     CACAC CACACACACACACACACACACACACACAC
     +++++ +++++++++++++++++++++++++++++
151  CACACACACACACACACACACACACACACACACACACACACACCTCCTTCGTTGACATTGACGCTCATGTCGTGT


Cre13.g567400.v5.5
  PromoterCoords:864568 - 866067 Strand:- GeneCoords:852995 - 864567 Trimmed if 
  gene in upstream region
  LENGTH = 644  COMBINED P-VALUE = 3.26e-15  E-VALUE =  5.7e-11
  DIAGRAM: 104-[+1]-1-[+1]-1-[+1]-1-[+1]-1-[+1]-391

                                  [+1]                          [+1]
                                  2.6e-18                       2.6e-18
                                  GTGTGTGTGTGTGTGTGTGTGTGTGTGTG GTGTGTGTGTGTGTGT
                                  +++++++++++++++++++++++++++++ ++++++++++++++++
76   TGGGTGGCTGGCCTTTCGGCCGGCGGGCTGTGTGTGTGTGTGTGTGTGTGTGTGTGTGTGTGTGTGTGTGTGTGT

                   [+1]                          [+1]                          [
                   2.6e-18                       2.6e-18                       4
     GTGTGTGTGTGTG GTGTGTGTGTGTGTGTGTGTGTGTGTGTG GTGTGTGTGTGTGTGTGTGTGTGTGTGTG G
     +++++++++++++ +++++++++++++++++++++++++++++ +++++++++++++++++++++++++++++ +
151  GTGTGTGTGTGTGTGTGTGTGTGTGTGTGTGTGTGTGTGTGTGTGTGTGTGTGTGTGTGTGTGTGTGTGTGTGTG

     +1]
     .3e-11
     TGTGTGTGTGTGTGTGTGTGTGTGTGTG
     +++++++++++++++++++++  +   +
226  TGTGTGTGTGTGTGTGTGTGTTGGGCCGTGCGCCCACAGCGTGAGCAATGCGCGTCAGCAAAGTACCAGCTTGCC


Cre03.g162333.v5.5
  PromoterCoords:2811341 - 2812840 Strand:+ GeneCoords:2812841 - 2823539 
  Trimmed if gene in upstream region
  LENGTH = 660  COMBINED P-VALUE = 3.35e-15  E-VALUE =  5.9e-11
  DIAGRAM: 181-[+1]-1-[+1]-420

                                    [+1]                          [+1]
                                    2.6e-18                       3.5e-08
                                    GTGTGTGTGTGTGTGTGTGTGTGTGTGTG GTGTGTGTGTGTGT
                                    +++++++++++++++++++++++++++++ ++++ +++++++++
151  GCACTGCTGCTGCCCCACCCTGTGTGTACATGTGTGTGTGTGTGTGTGTGTGTGTGTGTGTGTGTCTGTGTGTGT

     
     
     GTGTGTGTGTGTGTG
     +++  +++++    +
226  GTGGCTGTGTACCCGCCACCTCCTGTCCGGCCTTCTCTCTTTGGTTGCATCCCGAGGCTGGCAATGCGGGCACAC


Cre03.g162300.v5.5
  PromoterCoords:2812181 - 2813680 Strand:- GeneCoords:2807125 - 2812180 
  Trimmed if gene in upstream region
  LENGTH = 660  COMBINED P-VALUE = 3.35e-15  E-VALUE =  5.9e-11
  DIAGRAM: 446-[-1]-185

                                                                            [-1]
                                                                            2.6e
                                                                            CACA
                                                                            ++++
376  CAGCCTCGGGATGCAACCAAAGAGAGAAGGCCGGACAGGAGGTGGCGGGTACACAGCCACACACACACAGACACA

     
     -18
     CACACACACACACACACACACACAC
     +++++++++++++++++++++++++
451  CACACACACACACACACACACACACACACATGTACACACAGGGTGGGGCAGCAGCAGTGCCGATCGGCAGACCGG


Cre09.g410800.v5.5
  PromoterCoords:6990590 - 6992089 Strand:- GeneCoords:6986662 - 6990589 
  Trimmed if gene in upstream region
  LENGTH = 697  COMBINED P-VALUE = 3.54e-15  E-VALUE =  6.2e-11
  DIAGRAM: 162-[-1]-1-[-1]-1-[-1]-446

                 [-1]                          [-1]                          [-1
                 2.6e-18                       2.6e-18                       8.5
                 CACACACACACACACACACACACACACAC CACACACACACACACACACACACACACAC CAC
                 +++++++++++++++++++++++++++++ +++++++++++++++++++++++++++++ +++
151  CACGCACGCACGCACACACACACACACACACACACACACACACACACACACACACACACACACACACACACACAC

     ]
     e-13
     ACACACACACACACACACACACACAC
     +++++++++++++++++++ ++ + +
226  ACACACACACACACACACAAACTCCCTCTCCCGCTCTTCATTCGGTACCGCAATTCCGTTGCAACTTGATACTTC


Cre01.g003751.v5.5
  PromoterCoords:708319 - 709818 Strand:+ GeneCoords:709819 - 725710 Trimmed if 
  gene in upstream region
  LENGTH = 731  COMBINED P-VALUE = 3.72e-15  E-VALUE =  6.5e-11
  DIAGRAM: 74-[-1]-1-[-1]-1-[-1]-1-[-1]-538

                                                                               [
                                                                               2
                                                                               C
                                                                               +
1    CAGACAGCGGCCTTCTCATCTTCTCCTGGTTTCGGGGGTTAACCGGGGGCCTCAGACACACTCAACACACTCAAC

     -1]                          [-1]                          [-1]
     .6e-18                       2.6e-18                       2.6e-18
     ACACACACACACACACACACACACACAC CACACACACACACACACACACACACACAC CACACACACACACACA
     ++++++++++++++++++++++++++++ +++++++++++++++++++++++++++++ ++++++++++++++++
76   ACACACACACACACACACACACACACACACACACACACACACACACACACACACACACACACACACACACACACA

                   [-1]
                   2.6e-18
     CACACACACACAC CACACACACACACACACACACACACACAC
     +++++++++++++ +++++++++++++++++++++++++++++
151  CACACACACACACACACACACACACACACACACACACACACACACACACTCTCTCTCTCTCTCTCTCTCTCGTCC


Cre18.g748647.v5.5
  PromoterCoords:94576 - 96075 Strand:- GeneCoords:92690 - 94575 Trimmed if 
  gene in upstream region
  LENGTH = 750  COMBINED P-VALUE = 3.83e-15  E-VALUE =  6.7e-11
  DIAGRAM: 62-[-1]-81-[-1]-1-[-1]-1-[-1]-98-[-1]-362

                                                                   [-1]
                                                                   1.1e-10
                                                                   CACACACACACAC
                                                                   + +  ++++++++
1    TGGCACACAACCGTTCCCGCGTAATGAAGGCACGTTCAGCAACGCCCCCCCCCTTACCCCCCCCCCAACACACAC

     
     
     ACACACACACACACAC
     ++++ ++++++++  +
76   ACACTCACACACATCCGTAAACCGTCGCTTTGCTGCATCGCATACACTGTCTTTGCGCAACGTTCTCCTTGTGCT

                           [-1]                          [-1]
                           2.6e-18                       2.6e-18
                           CACACACACACACACACACACACACACAC CACACACACACACACACACACAC
                           +++++++++++++++++++++++++++++ +++++++++++++++++++++++
151  CTTTAACACACACACACACATACACACACACACACACACACACACACACACACACACACACACACACACACACAC

            [-1]
            2.6e-18
     ACACAC CACACACACACACACACACACACACACAC
     ++++++ +++++++++++++++++++++++++++++
226  ACACACACACACACACACACACACACACACACACACACACACACACACAGGTAACTTCAGGTAACATCCGTAAAC

                                                                [-1]
                                                                8.0e-13
                                                                CACACACACACACACA
                                                                ++ +++++++++++++
301  CGTCGCTTTGCTGCATCGCATACACTGTCTTTGCGCAACGTTCTCCTTGTGCTCTTTAACAAACACACACACACA

     
     
     CACACACACACAC
     +++++ +++ +++
376  CACACGCACGCACGACTACCGCCATAGGACGCTGCCAGCCTGCGCGCGTCTGGTGACCATCGGTGACTTAGTGCG


Cre18.g748697.v5.5
  PromoterCoords:93826 - 95325 Strand:+ GeneCoords:95326 - 100457 Trimmed if 
  gene in upstream region
  LENGTH = 750  COMBINED P-VALUE = 3.83e-15  E-VALUE =  6.7e-11
  DIAGRAM: 362-[+1]-86-[+1]-1-[+1]-1-[+1]-1-[+1]-63-[+1]-62

                                                                   [+1]
                                                                   8.0e-13
                                                                   GTGTGTGTGTGTG
                                                                   +++ +++ +++++
301  CGCACTAAGTCACCGATGGTCACCAGACGCGCGCAGGCTGGCAGCGTCCTATGGCGGTAGTCGTGCGTGCGTGTG

     
     
     TGTGTGTGTGTGTGTG
     +++++++++++++ ++
376  TGTGTGTGTGTGTTTGTTAAAGAGCACAAGGAGAACGTTGCGCAAAGACAGTGTATGCGATGCAGCAAAGCGACG

                                [+1]                          [+1]
                                2.6e-18                       2.6e-18
                                GTGTGTGTGTGTGTGTGTGTGTGTGTGTG GTGTGTGTGTGTGTGTGT
                                +++++++++++++++++++++++++++++ ++++++++++++++++++
451  GTTTACGGATGTTACCTGAAGTTACCTGTGTGTGTGTGTGTGTGTGTGTGTGTGTGTGTGTGTGTGTGTGTGTGT

                 [+1]                          [+1]
                 2.6e-18                       1.8e-14
     GTGTGTGTGTG GTGTGTGTGTGTGTGTGTGTGTGTGTGTG GTGTGTGTGTGTGTGTGTGTGTGTGTGTG
     +++++++++++ +++++++++++++++++++++++++++++ ++++++++++++ +++++++++++++++
526  GTGTGTGTGTGTGTGTGTGTGTGTGTGTGTGTGTGTGTGTGTGTGTGTGTGTGTATGTGTGTGTGTGTGTTAAAG

                                                                [+1]
                                                                1.1e-10
                                                                GTGTGTGTGTGTGTGT
                                                                +  ++++++++ ++++
601  AGCACAAGGAGAACGTTGCGCAAAGACAGTGTATGCGATGCAGCAAAGCGACGGTTTACGGATGTGTGTGAGTGT

     
     
     GTGTGTGTGTGTG
     ++++++++  + +
676  GTGTGTGTTGGGGGGGGGGTAAGGGGGGGGGCGTTGCTGAACGTGCCTTCATTACGCGGGAACGGTTGTGTGCCA


Cre07.g346150.v5.5
  PromoterCoords:4882926 - 4884425 Strand:- GeneCoords:4875328 - 4882925 
  Trimmed if gene in upstream region
  LENGTH = 760  COMBINED P-VALUE = 3.88e-15  E-VALUE =  6.8e-11
  DIAGRAM: 6-[+1]-1-[+1]-3-[+1]-241-[-1]-393

           [+1]                          [+1]                            [+1]
           2.6e-18                       2.6e-18                         1.0e-15
           GTGTGTGTGTGTGTGTGTGTGTGTGTGTG GTGTGTGTGTGTGTGTGTGTGTGTGTGTG   GTGTGTG
           +++++++++++++++++++++++++++++ +++++++++++++++++++++++++++++   +++++++
1    TATTTTGTGTGTGTGTGTGTGTGTGTGTGTGTGTGTGTGTGTGTGTGTGTGTGTGTGTGTGTGTGTGTGTGTGTG

     
     
     TGTGTGTGTGTGTGTGTGTGTG
     +++++++++++++ + ++++++
76   TGTGTGTGTGTGTATATGTGTGTGTGCACGTAGGACACGCGGTGGACCGGCGTGTTCATTCCCGGCTTCGGAAGT

                                           [-1]
                                           1.5e-05
                                           CACACACACACACACACACACACACACAC
                                           +++   + +++ +++  +  ++++ ++++
301  GGGGATTGGGGGCAATCCTCAGACAGCAGCCACGCACGCACGGTCGCACGCACGTAGGCACAGACACGTCAGACA


Cre07.g346200.v5.5
  PromoterCoords:4882186 - 4883685 Strand:+ GeneCoords:4883686 - 4885545 
  Trimmed if gene in upstream region
  LENGTH = 760  COMBINED P-VALUE = 3.88e-15  E-VALUE =  6.8e-11
  DIAGRAM: 393-[+1]-251-[-1]-1-[-1]-28

                       [+1]
                       1.5e-05
                       GTGTGTGTGTGTGTGTGTGTGTGTGTGTG
                       ++++ ++++  +  +++ +++ +   +++
376  AAACCGAACCTGTCTGACGTGTCTGTGCCTACGTGCGTGCGACCGTGCGTGCGTGGCTGCTGTCTGAGGATTGCC

                                                                              [-
                                                                              2.
                                                                              CA
                                                                              ++
601  CTGCATCCGAACTTCCGAAGCCGGGAATGAACACGCCGGTCCACCGCGTGTCCTACGTGCACACACACATATACA

     1]                          [-1]
     6e-18                       2.6e-18
     CACACACACACACACACACACACACAC CACACACACACACACACACACACACACAC
     +++++++++++++++++++++++++++ +++++++++++++++++++++++++++++
676  CACACACACACACACACACACACACACACACACACACACACACACACACACACACACACACACACACACACACAC


Cre09.g410150.v5.5
  PromoterCoords:6884595 - 6886094 Strand:+ GeneCoords:6886095 - 6891156 
  Trimmed if gene in upstream region
  LENGTH = 768  COMBINED P-VALUE = 3.92e-15  E-VALUE =  6.9e-11
  DIAGRAM: 31-[-1]-1-[-1]-19-[-1]-27-[-1]-59-[-1]-486

                                    [-1]                          [-1]
                                    2.6e-18                       2.6e-18
                                    CACACACACACACACACACACACACACAC CACACACACACACA
                                    +++++++++++++++++++++++++++++ ++++++++++++++
1    CGGCCAGGCGATAGACAGTACCAGACACAGACACACACACACACACACACACACACACACACACACACACACACA

                                       [-1]
                                       1.6e-17
     CACACACACACACAC                   CACACACACACACACACACACACACACAC
     +++++++++++++++                   ++++++++ ++++++++++++++++++++
76   CACACACACACACACACACACACACACACACACACACACACATACACACACACACACACACACACACACACATAC

                    [-1]
                    2.6e-18
                    CACACACACACACACACACACACACACAC
                    +++++++++++++++++++++++++++++
151  ACACATACACACATACACACACACACACACACACACACACACACGCACACACACCGCAACGCCACACGCGTGAAG

                                 [-1]
                                 4.6e-05
                                 CACACACACACACACACACACACACACAC
                                  ++  ++   ++++++ +++ +     ++
226  CAGAGGCGCATCGCACCTGCAGGCAGGCGACCAACGTCCACACAGACAGAATGCAACCAGAGTGCATGCAACAAA


Cre02.g081950.v5.5
  PromoterCoords:1196817 - 1198316 Strand:- GeneCoords:1185198 - 1196816 
  Trimmed if gene in upstream region
  LENGTH = 784  COMBINED P-VALUE = 4.01e-15  E-VALUE =    7e-11
  DIAGRAM: 4-[+1]-1-[+1]-1-[+1]-83-[+1]-1-[+1]-3-[+1]-47-[+1]-1-[+1]-1-[+1]-381

         [+1]                          [+1]                          [+1]
         2.6e-18                       2.6e-18                       2.2e-08
         GTGTGTGTGTGTGTGTGTGTGTGTGTGTG GTGTGTGTGTGTGTGTGTGTGTGTGTGTG GTGTGTGTGTG
         +++++++++++++++++++++++++++++ +++++++++++++++++++++++++++++ +++++++++++
1    GCAGGTGTGTGTGTGTGTGTGTGTGTGTGTGTGTGTGTGTGTGTGTGTGTGTGTGTGTGTGTGTGTGTGTGTGTG

     
     
     TGTGTGTGTGTGTGTGTG
     ++++++++        +
76   TGTGTGTGGTGTGTGTTAAAAAACGAAACGAAAGCCCGCCCAATGACGCGACGGAGTTACTTACCGATACCCACC

                               [+1]                          [+1]
                               2.6e-18                       2.6e-18
                               GTGTGTGTGTGTGTGTGTGTGTGTGTGTG GTGTGTGTGTGTGTGTGTG
                               +++++++++++++++++++++++++++++ +++++++++++++++++++
151  AATTTACCGAGCGTCGCGTGACTGTCGTGTGTGTGTGTGTGTGTGTGTGTGTGTGTGTGTGTGTGTGTGTGTGTG

                  [+1]
                  1.4e-05
     TGTGTGTGTG   GTGTGTGTGTGTGTGTGTGTGTGTGTGTG
     ++++++++++   ++++++++++++    + +     +
226  TGTGTGTGTGTGTGTGTGTGTGTGTTAAAGAGCACAAGGAAAACATAGCGCAAAGGCAGTGTATGCGATGCAGCA

                   [+1]                          [+1]                          [
                   2.6e-18                       2.6e-18                       1
                   GTGTGTGTGTGTGTGTGTGTGTGTGTGTG GTGTGTGTGTGTGTGTGTGTGTGTGTGTG G
                   +++++++++++++++++++++++++++++ +++++++++++++++++++++++++++++ +
301  AAACGATGTTTTACGTGTGTGTGTGTGTGTGTGTGTGTGTGTGTGTGTGTGTGTGTGTGTGTGTGTGTGTGTGTG

     +1]
     .9e-07
     TGTGTGTGTGTGTGTGTGTGTGTGTGTG
     ++++++++++++++   + + + + +
376  TGTGTGTGTGTGTGATCGCGAGAGGGGACGGGGCGCTCCATTGTGGGCGCACTCGCGTGCCGGCATTTTCGGATG


Cre09.g393650.v5.5
  PromoterCoords:2109976 - 2111475 Strand:+ GeneCoords:2111476 - 2121661 
  Trimmed if gene in upstream region
  LENGTH = 793  COMBINED P-VALUE = 4.05e-15  E-VALUE =  7.1e-11
  DIAGRAM: 385-[+1]-1-[+1]-1-[+1]-18-[+1]-272

               [+1]                          [+1]                          [+1]
               2.6e-18                       2.6e-18                       2.6e-
               GTGTGTGTGTGTGTGTGTGTGTGTGTGTG GTGTGTGTGTGTGTGTGTGTGTGTGTGTG GTGTG
               +++++++++++++++++++++++++++++ +++++++++++++++++++++++++++++ +++++
376  CTCACACACTGTGTGTGTGTGTGTGTGTGTGTGTGTGTGTGTGTGTGTGTGTGTGTGTGTGTGTGTGTGTGTGTG

                                               [+1]
     18                                        7.0e-10
     TGTGTGTGTGTGTGTGTGTGTGTG                  GTGTGTGTGTGTGTGTGTGTGTGTGTGTG
     ++++++++++++++++++++++++                   ++++++++++++++ ++  +++ +++ +
451  TGTGTGTGTGTGTGTGTGTGTGTGTGTGTGTGTGTGTGTGTGCTGTGTGTGTGTGTGAGTCAGTGAGTGAGCGAG


Cre02.g142566.v5.5
  PromoterCoords:8832089 - 8833588 Strand:- GeneCoords:8830009 - 8832088 
  Trimmed if gene in upstream region
  LENGTH = 804  COMBINED P-VALUE = 4.11e-15  E-VALUE =  7.2e-11
  DIAGRAM: 327-[+1]-1-[+1]-1-[+1]-1-[+1]-1-[+1]-1-[+1]-1-[+1]-1-[+1]-238

                                [+1]                          [+1]
                                2.6e-18                       2.6e-18
                                GTGTGTGTGTGTGTGTGTGTGTGTGTGTG GTGTGTGTGTGTGTGTGT
                                +++++++++++++++++++++++++++++ ++++++++++++++++++
301  GCAAACAGCTGGCAAACAAACGCGCATGTGTGTGTGTGTGTGTGTGTGTGTGTGTGTGTGTGTGTGTGTGTGTGT

                 [+1]                          [+1]                          [+1
                 2.6e-18                       2.6e-18                       2.6
     GTGTGTGTGTG GTGTGTGTGTGTGTGTGTGTGTGTGTGTG GTGTGTGTGTGTGTGTGTGTGTGTGTGTG GTG
     +++++++++++ +++++++++++++++++++++++++++++ +++++++++++++++++++++++++++++ +++
376  GTGTGTGTGTGTGTGTGTGTGTGTGTGTGTGTGTGTGTGTGTGTGTGTGTGTGTGTGTGTGTGTGTGTGTGTGTG

     ]                          [+1]                          [+1]
     e-18                       2.6e-18                       2.6e-18
     TGTGTGTGTGTGTGTGTGTGTGTGTG GTGTGTGTGTGTGTGTGTGTGTGTGTGTG GTGTGTGTGTGTGTGTGT
     ++++++++++++++++++++++++++ +++++++++++++++++++++++++++++ ++++++++++++++++++
451  TGTGTGTGTGTGTGTGTGTGTGTGTGTGTGTGTGTGTGTGTGTGTGTGTGTGTGTGTGTGTGTGTGTGTGTGTGT

                 [+1]
                 5.2e-06
     GTGTGTGTGTG GTGTGTGTGTGTGTGTGTGTGTGTGTGTG
     +++++++++++ ++++++++  +++   +++   +++ + +
526  GTGTGTGTGTGTGTGTGTGTTGGTGGTGGTGGTGGTGGGGGGCGGGGCCTGGTGTAGGACAAGGTGCGGCATTGC


Cre10.g459151.v5.5
  PromoterCoords:5500627 - 5502126 Strand:+ GeneCoords:5502127 - 5504186 
  Trimmed if gene in upstream region
  LENGTH = 840  COMBINED P-VALUE = 4.30e-15  E-VALUE =  7.6e-11
  DIAGRAM: 612-[-1]-1-[-1]-1-[-1]-1-[-1]-21-[-1]-1-[-1]-29

                 [-1]                          [-1]                          [-1
                 2.6e-18                       2.6e-18                       2.6
                 CACACACACACACACACACACACACACAC CACACACACACACACACACACACACACAC CAC
                 +++++++++++++++++++++++++++++ +++++++++++++++++++++++++++++ +++
601  TGTTGTTTTTAACACACACACACACACACACACACACACACACACACACACACACACACACACACACACACACAC

     ]                          [-1]
     e-14                       6.4e-08
     ACACACACACACACACACACACACAC CACACACACACACACACACACACACACAC
     ++++++++++++++++++++ +++ + + +++ +++ +++ +++ +++ +++ +++
676  ACACACACACACACACACACGCACGCACGCACGCACGCACGCACGCACGCACGCACGCACGCACGCACGCACGCA

       [-1]                          [-1]
       6.4e-14                       6.4e-08
       CACACACACACACACACACACACACACAC CACACACACACACACACACACACACACAC
       +++ ++++ ++++++++++++++++++ + + +++ +++ +++ +++ +++ +++ +++
751  CGCACGCACATACACACACACACACACACGCACGCACGCACGCACGCACGCACGCACGCACGCACGCACGCACGA


Cre10.g459100.v5.5
  PromoterCoords:5501287 - 5502786 Strand:- GeneCoords:5496913 - 5501286 
  Trimmed if gene in upstream region
  LENGTH = 840  COMBINED P-VALUE = 4.30e-15  E-VALUE =  7.6e-11
  DIAGRAM: 59-[+1]-1-[+1]-27-[+1]-1-[+1]-1-[+1]-606

                                                                [+1]
                                                                6.4e-14
                                                                GTGTGTGTGTGTGTGT
                                                                + ++++++++++++++
1    CTCCTGTGCGTGCGTTCGTGCGTGCGTGCGTGCGTGCGTGCGTGCGTGCGTGCGTGCGTGCGTGTGTGTGTGTGT

                   [+1]                                                    [+1]
                   6.4e-08                                                 2.6e-
     GTGTGTGTGTGTG GTGTGTGTGTGTGTGTGTGTGTGTGTGTG                           GTGTG
     ++++ ++++ +++ +++ +++ +++ +++ +++ +++ +++ +                           +++++
76   GTGTATGTGCGTGCGTGCGTGCGTGCGTGCGTGCGTGCGTGCGTGCGTGCGTGCGTGCGTGCGTGCGTGCGTGTG

                              [+1]                          [+1]
     18                       2.6e-18                       1.2e-14
     TGTGTGTGTGTGTGTGTGTGTGTG GTGTGTGTGTGTGTGTGTGTGTGTGTGTG GTGTGTGTGTGTGTGTGTGT
     ++++++++++++++++++++++++ +++++++++++++++++++++++++++++ ++++++++++++++++++++
151  TGTGTGTGTGTGTGTGTGTGTGTGTGTGTGTGTGTGTGTGTGTGTGTGTGTGTGTGTGTGTGTGTGTGTGTGTGT

     
     
     GTGTGTGTG
     ++++
226  GTGTTAAAAACAACAAAACGAAGCCCGCCCAAGAGGCGCCGGAGTTACTTACGGATACCTACCGAATACCGAGCG


Cre01.g027600.v5.5
  PromoterCoords:4170903 - 4172402 Strand:+ GeneCoords:4172403 - 4177970 
  Trimmed if gene in upstream region
  LENGTH = 879  COMBINED P-VALUE = 4.51e-15  E-VALUE =  7.9e-11
  DIAGRAM: 101-[-1]-749

                               [-1]
                               2.6e-18
                               CACACACACACACACACACACACACACAC
                               +++++++++++++++++++++++++++++
76   NNNNNNNNNNNNNNNNNNNNNNNNNACACACACACACACACACACACACACACACACACACACACACACWWWWWW


Cre14.g629200.v5.5
  PromoterCoords:3221823 - 3223322 Strand:- GeneCoords:3216287 - 3221822 
  Trimmed if gene in upstream region
  LENGTH = 885  COMBINED P-VALUE = 4.54e-15  E-VALUE =    8e-11
  DIAGRAM: 289-[-1]-1-[-1]-1-[-1]-69-[-1]-29-[-1]-258-[-1]-64

                                                                     [-1]
                                                                     4.0e-09
                                                                     CACACACACAC
                                                                     ++ +++++ ++
226  CCTGGCGTCACCAGAGAGTGAAGGCGCTGTGTGGGCTGCACGCCCGCACCTGCCTGGCACACAGCAGACACAGAC

                        [-1]                          [-1]
                        6.4e-08                       6.4e-08
     ACACACACACACACACAC CACACACACACACACACACACACACACAC CACACACACACACACACACACACACA
      +++++ +++ +++ +++ +++ +++ +++ +++ +++ +++ +++ + + +++ +++ +++ +++ +++ +++
301  GCACACGCACGCACGCACGCACGCACGCACGCACGCACGCACGCACGCACGCACGCACGCACGCACGCACGCACG

                                                                             [-1
                                                                             1.6
     CAC                                                                     CAC
     +++                                                                     +++
376  CACGCACGCACGCACGCACGCGCGCGCGCACGCACGCACGCACGCACGCACGCGCGCGCACACACACACGCACAC

     ]                                                      [-1]
     e-17                                                   2.6e-18
     ACACACACACACACACACACACACAC                             CACACACACACACACACACA
     + ++++++++++++++++++++++++                             ++++++++++++++++++++
451  AAACACACACACACACACACACACACACAAACACAAACACAAACACAAACACAAACACACACACACACACACACA

     
     
     CACACACAC
     +++++++++
526  CACACACACACACACACACATAGGGCTTGCATCTTCGGGGAGCGGCAAGGATGTGCCCCCAATGCAGGCCCTCGG

                                               [-1]
                                               1.8e-06
                                               CACACACACACACACACACACACACACAC
                                               + +  +  +   +++++++++++++ +
751  TGAGGGCCCTCCTCGCCAGTTGCGGCGGTGTACCCCTGGAAGCTCCAAACCCTGCACACACACACACGCGACCAG


Cre17.g699250.v5.5
  PromoterCoords:488668 - 490167 Strand:- GeneCoords:479520 - 488667 Trimmed if 
  gene in upstream region
  LENGTH = 890  COMBINED P-VALUE = 4.57e-15  E-VALUE =    8e-11
  DIAGRAM: 357-[+1]-1-[+1]-1-[+1]-1-[+1]-1-[+1]-384

                                                              [+1]
                                                              2.6e-18
                                                              GTGTGTGTGTGTGTGTGT
                                                              ++++++++++++++++++
301  GACAAGTGTGGCCGCGTGCAGCCGGCATCCTAGGGAACACGCATCCAAATGGTCGCCGTGTGTGTGTGTGTGTGT

                 [+1]                          [+1]                          [+1
                 2.6e-18                       2.6e-18                       3.5
     GTGTGTGTGTG GTGTGTGTGTGTGTGTGTGTGTGTGTGTG GTGTGTGTGTGTGTGTGTGTGTGTGTGTG GTG
     +++++++++++ +++++++++++++++++++++++++++++ +++++++++++++++++++++++++++++ +++
376  GTGTGTGTGTGTGTGTGTGTGTGTGTGTGTGTGTGTGTGTGTGTGTGTGTGTGTGTGTGTGTGTGTGTGTGTGTG

     ]                          [+1]
     e-16                       2.3e-06
     TGTGTGTGTGTGTGTGTGTGTGTGTG GTGTGTGTGTGTGTGTGTGTGTGTGTGTG
     +++++++++++ ++++++++++++++ +++++++++ + + + ++++++++
451  TGTGTGTGTGTATGTGTGTGTGTGTGTGTGTGTGTGCGCGCGCGTGTGTGTAATGCGCGTCAGCAAATCACCGGT


Cre16.g691950.v5.5
  PromoterCoords:632429 - 633928 Strand:+ GeneCoords:633929 - 637660 Trimmed if 
  gene in upstream region
  LENGTH = 900  COMBINED P-VALUE = 4.62e-15  E-VALUE =  8.1e-11
  DIAGRAM: 47-[+1]-1-[+1]-794

                                                    [+1]
                                                    2.6e-18
                                                    GTGTGTGTGTGTGTGTGTGTGTGTGTGT
                                                    ++++++++++++++++++++++++++++
1    GATCACGTGATCTGTTCCTGGAGGTGTGGGCGTGCGTGCGCGCGTGCGTGTGTGTGTGTGTGTGTGTGTGTGTGT

       [+1]
       2.6e-18
     G GTGTGTGTGTGTGTGTGTGTGTGTGTGTG
     + +++++++++++++++++++++++++++++
76   GTGTGTGTGTGTGTGTGTGTGTGTGTGTGTGTGTGTGTGTGCAAACAATGGATGTGTGTGCAAGCAATGGGTAGA


Cre16.g692003.v5.5
  PromoterCoords:633029 - 634528 Strand:- GeneCoords:632263 - 633028 Trimmed if 
  gene in upstream region
  LENGTH = 900  COMBINED P-VALUE = 4.62e-15  E-VALUE =  8.1e-11
  DIAGRAM: 784-[-1]-1-[-1]-1-[-1]-27

                                       [-1]                          [-1]
                                       2.6e-18                       2.6e-18
                                       CACACACACACACACACACACACACACAC CACACACACAC
                                       +++++++++++++++++++++++++++++ +++++++++++
751  TCTACCCATTGCTTGCACACACATCCATTGTTTGCACACACACACACACACACACACACACACACACACACACAC

                        [-1]
                        6.7e-08
     ACACACACACACACACAC CACACACACACACACACACACACACACAC
     ++++++++++++++++++ +++++++++ +++ + + +++ +++ + +
826  ACACACACACACACACACACACACACACGCACGCGCGCACGCACGCCCACACCTCCAGGAACAGATCACGTGATC


Cre16.g693250.v5.5
  PromoterCoords:421363 - 422862 Strand:- GeneCoords:418228 - 421362 Trimmed if 
  gene in upstream region
  LENGTH = 912  COMBINED P-VALUE = 4.68e-15  E-VALUE =  8.2e-11
  DIAGRAM: 438-[+1]-1-[+1]-1-[+1]-385

                                                                    [+1]
                                                                    2.6e-18
                                                                    GTGTGTGTGTGT
                                                                    ++++++++++++
376  TTGGACGTCTCCGGCCCGTGAGCTGGCCCGTGAGCTCACGCTGCAGGCATACATGCGCGCGCAGTGTGTGTGTGT

                       [+1]                          [+1]
                       2.6e-18                       2.4e-13
     GTGTGTGTGTGTGTGTG GTGTGTGTGTGTGTGTGTGTGTGTGTGTG GTGTGTGTGTGTGTGTGTGTGTGTGTG
     +++++++++++++++++ +++++++++++++++++++++++++++++ ++++++++++++++++++++++ +
451  GTGTGTGTGTGTGTGTGTGTGTGTGTGTGTGTGTGTGTGTGTGTGTGTGTGTGTGTGTGTGTGTGTGTGTCTTCA

     
     
     TG
     +
526  TACCAACTGGTGCCCCCCATGAGGCGGCAACAACTGCTTGTGCCCGGGAAGGCCAGGGCCCAGGAGTGTGGGACG


Cre06.g267450.v5.5
  PromoterCoords:2345162 - 2346661 Strand:+ GeneCoords:2346662 - 2351123 
  Trimmed if gene in upstream region
  LENGTH = 921  COMBINED P-VALUE = 4.73e-15  E-VALUE =  8.3e-11
  DIAGRAM: 798-[+1]-33-[+1]-32

                                                     [+1]
                                                     2.6e-18
                                                     GTGTGTGTGTGTGTGTGTGTGTGTGTG
                                                     +++++++++++++++++++++++++++
751  TGTGTGCTTGCTGCCGGTCCCAACGGCTGAGAGCTAGATGCGATGAAGGTGTGTGTGTGTGTGTGTGTGTGTGTG

                                        [+1]
                                        3.5e-07
     TG                                 GTGTGTGTGTGTGTGTGTGTGTGTGTGTG
     ++                                  +++++++++++++++ + +    ++ +
826  TGTGTGTGTGTGTGTGTTGAAAAGAAAACAACAAAATGTGTGTGTGTGTGTATCTTACGGTATCCCCACAAGTCC


Cre09.g386700.v5.5
  PromoterCoords:126094 - 127593 Strand:- GeneCoords:122080 - 126093 Trimmed if 
  gene in upstream region
  LENGTH = 926  COMBINED P-VALUE = 4.76e-15  E-VALUE =  8.4e-11
  DIAGRAM: 39-[-1]-1-[-1]-1-[-1]-1-[-1]-1-[-1]-1-[-1]-1-[-1]-1-[-1]-648

                                            [-1]                          [-1]
                                            2.6e-18                       2.6e-1
                                            CACACACACACACACACACACACACACAC CACACA
                                            +++++++++++++++++++++++++++++ ++++++
1    ATTCACGTGATCTGGCAGAATAACCGTGGAAACCGTAGTCACACACACACACACACACACACACACACACACACA

                             [-1]                          [-1]
     8                       2.6e-18                       2.6e-18
     CACACACACACACACACACACAC CACACACACACACACACACACACACACAC CACACACACACACACACACAC
     +++++++++++++++++++++++ +++++++++++++++++++++++++++++ +++++++++++++++++++++
76   CACACACACACACACACACACACACACACACACACACACACACACACACACACACACACACACACACACACACAC

              [-1]                          [-1]                          [-1]
              2.6e-18                       2.6e-18                       2.6e-1
     ACACACAC CACACACACACACACACACACACACACAC CACACACACACACACACACACACACACAC CACACA
     ++++++++ +++++++++++++++++++++++++++++ +++++++++++++++++++++++++++++ ++++++
151  ACACACACACACACACACACACACACACACACACACACACACACACACACACACACACACACACACACACACACA

                             [-1]
     8                       1.8e-11
     CACACACACACACACACACACAC CACACACACACACACACACACACACACAC
     +++++++++++++++++++++++ +++++++++++++++++++++++++
226  CACACACACACACACACACACACACACACACACACACACACACACACACCGTTGTGCCACACGCGCGAAAAAACG


Cre06.g250276.v5.5
  PromoterCoords:156506 - 158005 Strand:+ GeneCoords:158006 - 161057 Trimmed if 
  gene in upstream region
  LENGTH = 960  COMBINED P-VALUE = 4.94e-15  E-VALUE =  8.7e-11
  DIAGRAM: 338-[-1]-9-[-1]-1-[-1]-525

                                           [-1]
                                           2.6e-18
                                           CACACACACACACACACACACACACACAC
                                           +++++++++++++++++++++++++++++
301  CGTGCCATCCGTGGCGAGCACACACACGCACACACACGCACACACACACACACACACACACACACACACACACAA

      [-1]                          [-1]
      2.6e-18                       2.6e-18
      CACACACACACACACACACACACACACAC CACACACACACACACACACACACACACAC
      +++++++++++++++++++++++++++++ +++++++++++++++++++++++++++++
376  ACACACACACACACACACACACACACACACACACACACACACACACACACACACACACACACATCCCTGCACGCT


Cre06.g250250.v5.5
  PromoterCoords:157046 - 158545 Strand:- GeneCoords:153327 - 157045 Trimmed if 
  gene in upstream region
  LENGTH = 960  COMBINED P-VALUE = 4.94e-15  E-VALUE =  8.7e-11
  DIAGRAM: 523-[+1]-1-[+1]-5-[+1]-1-[+1]-314

                                                                              [+
                                                                              2.
                                                                              GT
                                                                              ++
451  TCGGGGAGCGGGTGGCTGGGGATGATGTCGCCGGCGCCCTCCGCCACCGGTACTGCCGTCAGCGTGCAGGGATGT

     1]                          [+1]                              [+1]
     6e-18                       2.6e-18                           2.6e-18
     GTGTGTGTGTGTGTGTGTGTGTGTGTG GTGTGTGTGTGTGTGTGTGTGTGTGTGTG     GTGTGTGTGTGTG
     +++++++++++++++++++++++++++ +++++++++++++++++++++++++++++     +++++++++++++
526  GTGTGTGTGTGTGTGTGTGTGTGTGTGTGTGTGTGTGTGTGTGTGTGTGTGTGTGTGTGTTTGTGTGTGTGTGTG

                      [+1]
                      3.1e-10
     TGTGTGTGTGTGTGTG GTGTGTGTGTGTGTGTGTGTGTGTGTGTG
     ++++++++++++++++ +++++ +++++++++ +++++++++   +
601  TGTGTGTGTGTGTGTGTGTGTGCGTGTGTGTGCGTGTGTGTGCTCGCCACGGATGGCACGAAGCCGGCCGTGGCG


Cre09.g386500.v5.5
  PromoterCoords:95096 - 96595 Strand:+ GeneCoords:96596 - 100047 Trimmed if 
  gene in upstream region
  LENGTH = 978  COMBINED P-VALUE = 5.03e-15  E-VALUE =  8.8e-11
  DIAGRAM: 12-[-1]-1-[-1]-1-[-1]-1-[-1]-710-[-1]-108

                 [-1]                          [-1]                          [-1
                 2.6e-18                       2.6e-18                       2.6
                 CACACACACACACACACACACACACACAC CACACACACACACACACACACACACACAC CAC
                 +++++++++++++++++++++++++++++ +++++++++++++++++++++++++++++ +++
1    GGAAACCGTAGTCACACACACACACACACACACACACACACACACACACACACACACACACACACACACACACAC

     ]                          [-1]
     e-18                       3.7e-07
     ACACACACACACACACACACACACAC CACACACACACACACACACACACACACAC
     ++++++++++++++++++++++++++ +++++++++++++++++++   +     +
76   ACACACACACACACACACACACACACACACACACACACACACACACTACCTGGGTCACGACAGTCACGCGACGCT

                     [-1]
                     7.0e-09
                     CACACACACACACACACACACACACACAC
                       +++++++++++++++++++++   +
826  CCCACGGCGCACACACGTCACACACACACACACACACACCAGCCTGACACGTCTGGAAATAACGCTGCAACCGCC


Cre07.g339950.v5.5
  PromoterCoords:4009946 - 4011445 Strand:+ GeneCoords:4011446 - 4014307 
  Trimmed if gene in upstream region
  LENGTH = 980  COMBINED P-VALUE = 5.04e-15  E-VALUE =  8.9e-11
  DIAGRAM: 431-[+1]-1-[+1]-490

                                                             [+1]
                                                             2.6e-18
                                                             GTGTGTGTGTGTGTGTGTG
                                                             +++++++++++++++++++
376  CGTGTAGGTCCGGCCGCCGCGTGGCCACATCGTCCAGCACGCCACATCGTCCAGCAGTGTGTGTGTGTGTGTGTG

                [+1]
                2.0e-05
     TGTGTGTGTG GTGTGTGTGTGTGTGTGTGTGTGTGTGTG
     ++++++++++ ++++++++++++ +    +   +++ +
451  TGTGTGTGTGTGTGTGTGTGTGTTTACAAGGCGGTGCGCACGTTGATGCGTGCAATCCTCTCCTTGCAAAGCCAC


Cre07.g339926.v5.5
  PromoterCoords:4010466 - 4011965 Strand:- GeneCoords:4009540 - 4010465 
  Trimmed if gene in upstream region
  LENGTH = 980  COMBINED P-VALUE = 5.04e-15  E-VALUE =  8.9e-11
  DIAGRAM: 508-[-1]-443

                                                               [-1]
                                                               2.6e-18
                                                               CACACACACACACACAC
                                                               +++++++++++++++++
451  GGCCAGTGGCTTTGCAAGGAGAGGATTGCACGCATCAACGTGCGCACCGCCTTGTAAACACACACACACACACAC

     
     
     ACACACACACAC
     ++++++++++++
526  ACACACACACACACACACACACACTGCTGGACGATGTGGCGTGCTGGACGATGTGGCCACGCGGCGGCCGGACCT


Cre13.g604400.v5.5
  PromoterCoords:4680605 - 4682104 Strand:- GeneCoords:4679039 - 4680604 
  Trimmed if gene in upstream region
  LENGTH = 990  COMBINED P-VALUE = 5.10e-15  E-VALUE =    9e-11
  DIAGRAM: 751-[+1]-1-[+1]-1-[+1]-1-[+1]-120

      [+1]                          [+1]                          [+1]
      2.6e-18                       2.6e-18                       3.6e-16
      GTGTGTGTGTGTGTGTGTGTGTGTGTGTG GTGTGTGTGTGTGTGTGTGTGTGTGTGTG GTGTGTGTGTGTGT
      +++++++++++++++++++++++++++++ +++++++++++++++++++++++++++++ ++++++++++++++
751  AGTGTGTGTGTGTGTGTGTGTGTGTGTGTGTGTGTGTGTGTGTGTGTGTGTGTGTGTGTGTGTGTGTGTGTGTGT

                     [+1]
                     2.3e-06
     GTGTGTGTGTGTGTG GTGTGTGTGTGTGTGTGTGTGTGTGTGTG
     +++++++++++ +++ +++++++ ++++++++ ++     ++  +
826  GTGTGTGTGTGCGTGTGTGTGTGCGTGTGTGTATGCCACAGTCGGGGACCCAAGGCGTTCGCACAGACACGGTAA


Cre13.g604450.v5.5
  PromoterCoords:4680095 - 4681594 Strand:+ GeneCoords:4681595 - 4691756 
  Trimmed if gene in upstream region
  LENGTH = 990  COMBINED P-VALUE = 5.10e-15  E-VALUE =    9e-11
  DIAGRAM: 154-[-1]-1-[-1]-1-[-1]-747

         [-1]                          [-1]                          [-1]
         2.6e-18                       2.6e-18                       1.8e-11
         CACACACACACACACACACACACACACAC CACACACACACACACACACACACACACAC CACACACACAC
         +++++++++++++++++++++++++++++ +++++++++++++++++++++++++++++ +++++++++++
151  CACGCACACACACACACACACACACACACACACACACACACACACACACACACACACACACACACACACACACAC

     
     
     ACACACACACACACACAC
     ++++++++++++++
226  ACACACACACACACTGTGTGCACCCCGTGTGGCCCTGCTGCCGTATGCCGCACGTCCACAATGCAGTAGGGCAGC


Cre03.g165976.v5.5
  PromoterCoords:3285837 - 3287336 Strand:- GeneCoords:3284711 - 3285836 
  Trimmed if gene in upstream region
  LENGTH = 991  COMBINED P-VALUE = 5.10e-15  E-VALUE =    9e-11
  DIAGRAM: 219-[+1]-1-[+1]-1-[+1]-45-[+1]-1-[+1]-1-[+1]-1-[+1]-3-[+1]-487

                                                                          [+1]
                                                                          3.3e-1
                                                                          GTGTGT
                                                                          + ++++
151  ACTGGAGAGACCGCATCAAACCCCTGACAACTATCCCCTGCATGCCCGCTGGGCCCCAGTAGAGAGAGCGAGTGT

                             [+1]                          [+1]
     2                       1.1e-06                       1.1e-06
     GTGTGTGTGTGTGTGTGTGTGTG GTGTGTGTGTGTGTGTGTGTGTGTGTGTG GTGTGTGTGTGTGTGTGTGTG
     +++++++++++++++ + +++ + +++ + +++ + +++ + +++ + +++ + +++ + +++ + +++ + +++
226  GTGTGTGTGTGTGTGAGGGTGAGGGTGAGGGTGAGGGTGAGGGTGAGGGTGAGGGTGAGGGTGAGGGTGAGGGTG

                                                          [+1]
                                                          2.6e-18
     TGTGTGTG                                             GTGTGTGTGTGTGTGTGTGTGT
      + +++ +                                             ++++++++++++++++++++++
301  AGGGTGAGGGTGAGGGTGAGGGTGCAAGGGTGCAAGGGTGCAAGGGTGCAAGGGTGTGTGTGTGTGTGTGTGTGT

             [+1]                          [+1]                          [+1]
             2.6e-18                       2.6e-18                       2.6e-18
     GTGTGTG GTGTGTGTGTGTGTGTGTGTGTGTGTGTG GTGTGTGTGTGTGTGTGTGTGTGTGTGTG GTGTGTG
     +++++++ +++++++++++++++++++++++++++++ +++++++++++++++++++++++++++++ +++++++
376  GTGTGTGTGTGTGTGTGTGTGTGTGTGTGTGTGTGTGTGTGTGTGTGTGTGTGTGTGTGTGTGTGTGTGTGTGTG

                              [+1]
                              3.5e-11
     TGTGTGTGTGTGTGTGTGTGTG   GTGTGTGTGTGTGTGTGTGTGTGTGTGTG
     ++++++++++++++++++++++   +++++++++++ +++  +++ + ++++++
451  TGTGTGTGTGTGTGTGTGTGTGTGTGTGTGTGTGTGCGTGCATGTATATGTGTGAAGCGTGCGCGTCTCCATATT


Cre06.g267650.v5.5
  PromoterCoords:2363505 - 2365004 Strand:+ GeneCoords:2365005 - 2369166 
  Trimmed if gene in upstream region
  LENGTH = 1001  COMBINED P-VALUE = 5.16e-15  E-VALUE =  9.1e-11
  DIAGRAM: 281-[-1]-1-[-1]-1-[-1]-631

                                                             [-1]
                                                             2.6e-18
                                                             CACACACACACACACACAC
                                                             +++++++++++++++++++
226  ATGGTCGGGCCCCTACGGACCAGGTGACGGTAAGCTGCCGGGTGCCATCGACGTGACACACACACACACACACAC

                [-1]                          [-1]
                2.6e-18                       2.6e-18
     ACACACACAC CACACACACACACACACACACACACACAC CACACACACACACACACACACACACACAC
     ++++++++++ +++++++++++++++++++++++++++++ +++++++++++++++++++++++++++++
301  ACACACACACACACACACACACACACACACACACACACACACACACACACACACACACACACACACACACACACA


Cre09.g387200.v5.5
  PromoterCoords:3065786 - 3067285 Strand:- GeneCoords:3057490 - 3065785 
  Trimmed if gene in upstream region
  LENGTH = 1044  COMBINED P-VALUE = 5.38e-15  E-VALUE =  9.5e-11
  DIAGRAM: 257-[+1]-1-[+1]-1-[+1]-16-[+1]-7-[+1]-96-[-1]-492

                                     [+1]                          [+1]
                                     2.6e-18                       2.6e-18
                                     GTGTGTGTGTGTGTGTGTGTGTGTGTGTG GTGTGTGTGTGTG
                                     +++++++++++++++++++++++++++++ +++++++++++++
226  ACGTGCGTGCGTGCGTGCGTGCGCGCGCGCGCGTGTGTGTGTGTGTGTGTGTGTGTGTGTGTGTGTGTGTGTGTG

                      [+1]                                         [+1]
                      2.6e-18                                      1.1e-08
     TGTGTGTGTGTGTGTG GTGTGTGTGTGTGTGTGTGTGTGTGTGTG                GTGTGTGTGTGTG
     ++++++++++++++++ +++++++++++++++++++++++++++++                 +++++++  +++
301  TGTGTGTGTGTGTGTGTGTGTGTGTGTGTGTGTGTGTGTGTGTGTGTGTGTGTGTGTGTGTGTTGTGTGTCAGTG

                            [+1]
                            3.9e-08
     TGTGTGTGTGTGTGTG       GTGTGTGTGTGTGTGTGTGTGTGTGTGTG
     +++  ++++++++          ++++++++  +++++++++   +  ++++
376  TGTCAGTGTGTGTACAGTCATATGTGTGTGTCAGTGTGTGTGCCCGGCTGTGTCGCCACGATTCAAACGCAGGTG

                                                                              [-
                                                                              1.
                                                                              CA
                                                                              ++
451  GCCGAAGCGCACACCCTCTTTGACATCCTGGATTGCCGAGTCGGCGGGCTGCATTGCCGAAAACCCTCGCCCCCA

     1]
     2e-08
     CACACACACACACACACACACACACAC
     + +++ +++ +++ ++++++ ++  ++
526  CCCACCCACCCACCCACACATACCAACCCGGGATAATGGGACGGCCGAGTCGGCACCTCAAGATTGCCGAAGCGG


Cre12.g526068.v5.5
  PromoterCoords:5013946 - 5015445 Strand:- GeneCoords:5011070 - 5013945 
  Trimmed if gene in upstream region
  LENGTH = 1060  COMBINED P-VALUE = 5.47e-15  E-VALUE =  9.6e-11
  DIAGRAM: 412-[+1]-1-[+1]-1-[+1]-1-[+1]-529

                                          [+1]                          [+1]
                                          2.6e-18                       2.6e-18
                                          GTGTGTGTGTGTGTGTGTGTGTGTGTGTG GTGTGTGT
                                          +++++++++++++++++++++++++++++ ++++++++
376  AGGTCAGATATGTTGAAGGTATTGACAAACACCGCATGTGTGTGTGTGTGTGTGTGTGTGTGTGTGTGTGTGTGT

                           [+1]                          [+1]
                           3.6e-16                       7.5e-14
     GTGTGTGTGTGTGTGTGTGTG GTGTGTGTGTGTGTGTGTGTGTGTGTGTG GTGTGTGTGTGTGTGTGTGTGTG
     +++++++++++++++++++++ +++++++++++++++++++++++++ +++ +++++++++ + +++++++++++
451  GTGTGTGTGTGTGTGTGTGTGTGTGTGTGTGTGTGTGTGTGTGTGTGCGTGCGTGTGTGTGCGCGTGTGTGTGTG

     
     
     TGTGTG
     +++++
526  TGTGTAGAAAGAGAGAGGGGAGATGTCTCGTAATCACTGCGGAGTGCGAGACATGTGTCCGATACTGGGCGTGCG


Cre12.g526201.v5.5
  PromoterCoords:5013506 - 5015005 Strand:+ GeneCoords:5015006 - 5017352 
  Trimmed if gene in upstream region
  LENGTH = 1060  COMBINED P-VALUE = 5.47e-15  E-VALUE =  9.6e-11
  DIAGRAM: 563-[-1]-1-[-1]-1-[-1]-408

                                           [-1]                          [-1]
                                           2.6e-18                       2.6e-18
                                           CACACACACACACACACACACACACACAC CACACAC
                                           +++++++++++++++++++++++++++++ +++++++
526  TTTCTACACACACACACACACGCGCACACACACGCACGCACACACACACACACACACACACACACACACACACAC

                            [-1]
                            2.5e-14
     ACACACACACACACACACACAC CACACACACACACACACACACACACACAC
     ++++++++++++++++++++++ ++++++++++++++++++++++++++  +
601  ACACACACACACACACACACACACACACACACACACACACACACACACATGCGGTGTTTGTCAATACCTTCAACA


Cre09.g399908.v5.5
  PromoterCoords:1182046 - 1183545 Strand:- GeneCoords:1176269 - 1182045 
  Trimmed if gene in upstream region
  LENGTH = 1066  COMBINED P-VALUE = 5.50e-15  E-VALUE =  9.7e-11
  DIAGRAM: 57-[+1]-1-[+1]-1-[+1]-1-[+1]-890

                                                              [+1]
                                                              2.6e-18
                                                              GTGTGTGTGTGTGTGTGT
                                                              ++++++++++++++++++
1    AAGCATGCGGGGGAGCCCTGAGGGAAGCCCTGAGGCCCTGAGGGTTCGCGCGCGCGCGTGTGTGTGTGTGTGTGT

                 [+1]                          [+1]                          [+1
                 2.6e-18                       2.6e-18                       3.6
     GTGTGTGTGTG GTGTGTGTGTGTGTGTGTGTGTGTGTGTG GTGTGTGTGTGTGTGTGTGTGTGTGTGTG GTG
     +++++++++++ +++++++++++++++++++++++++++++ +++++++++++++++++++++++++++++  ++
76   GTGTGTGTGTGTGTGTGTGTGTGTGTGTGTGTGTGTGTGTGTGTGTGTGTGTGTGTGTGTGTGTGTGTGTGTTTG

     ]
     e-08
     TGTGTGTGTGTGTGTGTGTGTGTGTG
     +++ +++++++++ ++++ +++   +
151  TGTTTGTGTGTGTTTGTGCGTGACCGCTGTTTGCTAGGGCTGCTGCACATTGCTGACTGGAGTGTTTATATGCTC


Cre09.g399909.v5.5
  PromoterCoords:1181612 - 1183111 Strand:+ GeneCoords:1183112 - 1183983 
  Trimmed if gene in upstream region
  LENGTH = 1066  COMBINED P-VALUE = 5.50e-15  E-VALUE =  9.7e-11
  DIAGRAM: 920-[-1]-1-[-1]-1-[-1]-57

                         [-1]                          [-1]
                         2.6e-18                       2.6e-18
                         CACACACACACACACACACACACACACAC CACACACACACACACACACACACAC
                         +++++++++++++++++++++++++++++ +++++++++++++++++++++++++
901  CAAACACACACAAACACAAACACACACACACACACACACACACACACACACACACACACACACACACACACACAC

          [-1]
          2.6e-18
     ACAC CACACACACACACACACACACACACACAC
     ++++ +++++++++++++++++++++++++++++
976  ACACACACACACACACACACACACACACACACACGCGCGCGCGCGAACCCTCAGGGCCTCAGGGCTTCCCTCAGG


Cre12.g555803.v5.5
  PromoterCoords:9683818 - 9685317 Strand:- GeneCoords:9677464 - 9683817 
  Trimmed if gene in upstream region
  LENGTH = 1066  COMBINED P-VALUE = 5.50e-15  E-VALUE =  9.7e-11
  DIAGRAM: 274-[-1]-1-[-1]-733

                                                      [-1]
                                                      2.6e-18
                                                      CACACACACACACACACACACACACA
                                                      ++++++++++++++++++++++++++
226  GTGCTCGATGCATGCAGATAAGAGCCCGAGCTTCCCTGCAACACGACAACACACACACACACACACACACACACA

         [-1]
         2.6e-18
     CAC CACACACACACACACACACACACACACAC
     +++ +++++++++++++++++++++++++++++
301  CACACACACACACACACACACACACACACACACACACATTTGCCCCGCAACCAATTCGAGATTTCTAGCAGCATT


Cre12.g541851.v5.5
  PromoterCoords:9202879 - 9204378 Strand:+ GeneCoords:9204379 - 9206493 
  Trimmed if gene in upstream region
  LENGTH = 1072  COMBINED P-VALUE = 5.53e-15  E-VALUE =  9.7e-11
  DIAGRAM: 676-[+1]-35-[+1]-1-[+1]-1-[+1]-243

      [+1]                                                            [+1]
      1.4e-06                                                         2.6e-18
      GTGTGTGTGTGTGTGTGTGTGTGTGTGTG                                   GTGTGTGTGT
         ++    +++++++++++++++  +                                     ++++++++++
676  ACAATGGCCTTGTGTGTGTGTGTGTTAGAAAAAAACAACAAAACGAAGCCCACCCAAGCGGCGCCGTGTGTGTGT

                         [+1]                          [+1]
                         2.6e-18                       2.6e-18
     GTGTGTGTGTGTGTGTGTG GTGTGTGTGTGTGTGTGTGTGTGTGTGTG GTGTGTGTGTGTGTGTGTGTGTGTG
     +++++++++++++++++++ +++++++++++++++++++++++++++++ +++++++++++++++++++++++++
751  GTGTGTGTGTGTGTGTGTGTGTGTGTGTGTGTGTGTGTGTGTGTGTGTGTGTGTGTGTGTGTGTGTGTGTGTGTG

     
     
     TGTG
     ++++
826  TGTGTGTGTGTGCACGCCTGCAGCGGGGCACGTCGTCCACTGGCCCATCTGCGAGCTGCACAGCCACTGGATGGC


Cre12.g541850.v5.5
  PromoterCoords:9203307 - 9204806 Strand:- GeneCoords:9201429 - 9203306 
  Trimmed if gene in upstream region
  LENGTH = 1072  COMBINED P-VALUE = 5.53e-15  E-VALUE =  9.7e-11
  DIAGRAM: 235-[-1]-1-[-1]-1-[-1]-41-[-1]-678

               [-1]                          [-1]                          [-1]
               2.6e-18                       2.6e-18                       2.6e-
               CACACACACACACACACACACACACACAC CACACACACACACACACACACACACACAC CACAC
               +++++++++++++++++++++++++++++ +++++++++++++++++++++++++++++ +++++
226  TGCAGGCGTGCACACACACACACACACACACACACACACACACACACACACACACACACACACACACACACACAC

                                                                      [-1]
     18                                                               1.4e-06
     ACACACACACACACACACACACAC                                         CACACACACA
     ++++++++++++++++++++++++                                             +  +++
301  ACACACACACACACACACACACACACACACACGGCGCCGCTTGGGTGGGCTTCGTTTTGTTGTTTTTTTCTAACA

     
     
     CACACACACACACACACAC
     ++++++++++++    ++
376  CACACACACACAAGGCCATTGTGGCTGGCGTTCCGCACTAACACCGCCACGAGGGAAGTGAGGGACCGACCCTGT


Cre04.g223050.v5.5
  PromoterCoords:2661033 - 2662532 Strand:- GeneCoords:2656608 - 2661032 
  Trimmed if gene in upstream region
  LENGTH = 1092  COMBINED P-VALUE = 5.64e-15  E-VALUE =  9.9e-11
  DIAGRAM: 120-[-1]-1-[-1]-3-[-1]-1-[-1]-851

                                                  [-1]
                                                  2.6e-18
                                                  CACACACACACACACACACACACACACAC
                                                  +++++++++++++++++++++++++++++
76   CCGTCTGAGGCCGCAAGTGTCTACCTCATCGCCAGGGGATAGCAACACACACACACACACACACACACACACACA

     [-1]                            [-1]                          [-1]
     2.6e-18                         2.6e-18                       2.5e-14
     CACACACACACACACACACACACACACAC   CACACACACACACACACACACACACACAC CACACACACACAC
     +++++++++++++++++++++++++++++   +++++++++++++++++++++++++++++ +++++++++++++
151  CACACACACACACACACACACACACACACATACACACACACACACACACACACACACACACACACACACACACAC

     
     
     ACACACACACACACAC
     ++++++++++++++
226  ACACACACACACACCGCAACGCCACACACTGTGTGTCCCGAGCTTTGGGCCGTGGATTGCCGCGACGCCTGGCAC


Cre06.g250567.v5.5
  PromoterCoords:227295 - 228794 Strand:- GeneCoords:225180 - 227294 Trimmed if 
  gene in upstream region
  LENGTH = 1124  COMBINED P-VALUE = 5.81e-15  E-VALUE =    1e-10
  DIAGRAM: 21-[-1]-1-[-1]-1044

                          [-1]                          [-1]
                          2.6e-18                       2.0e-14
                          CACACACACACACACACACACACACACAC CACACACACACACACACACACACA
                          +++++++++++++++++++++++++++++ ++++++++++++++++++++++++
1    ATACACAGACACACACACAAACACACACACACACACACACACACACACACACACACACACACACACACACACACA

     
     
     CACAC
     ++ +
76   CATAGACACAAATTATGATCATACGTCGATTGTAACTTGTGTGTTTACGAGGTCATGCACATACCTTTGTGTGCC


Cre14.g610450.v5.5
  PromoterCoords:372732 - 374231 Strand:+ GeneCoords:374232 - 379348 Trimmed if 
  gene in upstream region
  LENGTH = 1143  COMBINED P-VALUE = 5.91e-15  E-VALUE =    1e-10
  DIAGRAM: 84-[+1]-157-[+1]-53-[+1]-7-[+1]-50-[+1]-3-[+1]-29-[+1]-25-[+1]-503

              [+1]
              2.7e-05
              GTGTGTGTGTGTGTGTGTGTGTGTGTGTG
              + ++  ++     +++++++++++ +
76   GGGAAACACGGGTAGGTCACGATGTGTGTGTGTCTTAAACAAAGAACAAACGGAACAATTCCGCCATACACGCGC

                                                  [+1]
                                                  2.6e-18
                                                  GTGTGTGTGTGTGTGTGTGTGTGTGTGTG
                                                  +++++++++++++++++++++++++++++
226  GTATACTCACCCGCATATGTTGCCTGGAACCCCCTACCTGTGCCTGTGTGTGTGTGTGTGTGTGTGTGTGTGTGT

                                                         [+1]
                                                         4.5e-16
                                                         GTGTGTGTGTGTGTGTGTGTGTG
                                                         +++++ +++++++++++++++++
301  GTGTGTGTGTGTGTGTGTGTGCGCGCGCGTGTGTGTGTGTGTGCGTGTGTGCGTGTGCGTGTGTGTGTGTGTGTG

                  [+1]
                  2.3e-16
     TGTGTG       GTGTGTGTGTGTGTGTGTGTGTGTGTGTG
     ++++++       ++++++++++++++++++++++++
376  TGTGTGTGCGCGTGTGTGTGTGTGTGTGTGTGTGTGTTGAAAAGAAAACAACAAAACGAAGTGTGTGTGTGTGCG

                      [+1]                            [+1]
                      3.5e-16                         3.5e-16
                      GTGTGTGTGTGTGTGTGTGTGTGTGTGTG   GTGTGTGTGTGTGTGTGTGTGTGTGT
                      ++++++++++++++ ++++++++++++++   ++++++++++++++ +++++++++++
451  CGTGTGTGTGTGTGTGCGTGTGTGTGTGTGTATGTGTGTGTGTGTGTATGTGTGTGTGTGTGTATGTGTGTGTGT

                                     [+1]
                                     2.6e-18
     GTG                             GTGTGTGTGTGTGTGTGTGTGTGTGTGTG
     +++                             +++++++++++++++++++++++++++++
526  GTGTGTGTGCGTGTGTGTGTGTGTGTGTGTTTGTGTGTGTGTGTGTGTGTGTGTGTGTGTGTGTGTGTGTGTGTG

                [+1]
                4.5e-16
                GTGTGTGTGTGTGTGTGTGTGTGTGTGTG
                +++++++ +++++++++++++++++++++
601  TGTGTATGTGCGTGTGTGCGTGTGTGTGTGTGTGTGTGTGTGCATGAGGCAGCCGAGGCTTAGGGCCATGTATCC


Cre05.g238364.v5.5
  PromoterCoords:2988695 - 2990194 Strand:+ GeneCoords:2990195 - 2992836 
  Trimmed if gene in upstream region
  LENGTH = 1158  COMBINED P-VALUE = 5.99e-15  E-VALUE =  1.1e-10
  DIAGRAM: [-1]-71-[-1]-586-[+1]-414

     [-1]
     2.6e-18
     CACACACACACACACACACACACACACAC
     +++++++++++++++++++++++++++++
1    CACACACACACACACACACACACACACACACACACACACACCGCCGTCTGGGCGGGCTTCGTTTTGTTGTTTTTA

                              [-1]
                              2.6e-18
                              CACACACACACACACACACACACACACAC
                              +++++++++++++++++++++++++++++
76   TTTAACACACACACACACACACACGCACACACACACACACACACACACACACACACACACACACACACTCCTGAT

                                             [+1]
                                             2.3e-06
                                             GTGTGTGTGTGTGTGTGTGTGTGTGTGTG
                                             +++++ +  +++++    +++ ++
676  GAGGCGACCCAGGCGTACTGCGTGGGGTGGGGCGAGGCCTGTGTGGGACTGTGTCGTAGTGCGTTGAAACCAGGG


Cre17.g735400.v5.5
  PromoterCoords:5152910 - 5154409 Strand:+ GeneCoords:5154410 - 5158988 
  Trimmed if gene in upstream region
  LENGTH = 1164  COMBINED P-VALUE = 6.02e-15  E-VALUE =  1.1e-10
  DIAGRAM: 602-[-1]-1-[-1]-1-[-1]-1-[-1]-1-[-1]-1-[-1]-383

       [-1]                          [-1]                          [-1]
       2.6e-18                       2.6e-18                       2.6e-18
       CACACACACACACACACACACACACACAC CACACACACACACACACACACACACACAC CACACACACACAC
       +++++++++++++++++++++++++++++ +++++++++++++++++++++++++++++ +++++++++++++
601  AACACACACACACACACACACACACACACACACACACACACACACACACACACACACACACACACACACACACAC

                      [-1]                          [-1]
                      2.6e-18                       4.8e-08
     ACACACACACACACAC CACACACACACACACACACACACACACAC CACACACACACACACACACACACACACA
     ++++++++++++++++ +++++++++++++++++++++++++++++ +++++++++++++++     + +++ ++
676  ACACACACACACACACACACACACACACACACACACACACACACACACACACACACACACACTTCGCCCCACGCA

       [-1]
       2.0e-05
     C CACACACACACACACACACACACACACAC
     + ++++++++  ++ +++    +++  +  +
751  CGCACACACATGCATACAGCACCACCGAGGCACCGACCCGGCCCACGACCACCACCCTGTCCTCCGAGGTGAAGG


Cre17.g735375.v5.5
  PromoterCoords:5153246 - 5154745 Strand:- GeneCoords:5148430 - 5153245 
  Trimmed if gene in upstream region
  LENGTH = 1164  COMBINED P-VALUE = 6.02e-15  E-VALUE =  1.1e-10
  DIAGRAM: 427-[+1]-1-[+1]-1-[+1]-1-[+1]-1-[+1]-588

                                                         [+1]
                                                         2.6e-18
                                                         GTGTGTGTGTGTGTGTGTGTGTG
                                                         +++++++++++++++++++++++
376  GGGTCGGTGCCTCGGTGGTGCTGTATGCATGTGTGTGCGTGCGTGGGGCGAAGTGTGTGTGTGTGTGTGTGTGTG

            [+1]                          [+1]                          [+1]
            2.6e-18                       2.6e-18                       2.6e-18
     TGTGTG GTGTGTGTGTGTGTGTGTGTGTGTGTGTG GTGTGTGTGTGTGTGTGTGTGTGTGTGTG GTGTGTGT
     ++++++ +++++++++++++++++++++++++++++ +++++++++++++++++++++++++++++ ++++++++
451  TGTGTGTGTGTGTGTGTGTGTGTGTGTGTGTGTGTGTGTGTGTGTGTGTGTGTGTGTGTGTGTGTGTGTGTGTGT

                           [+1]
                           2.7e-10
     GTGTGTGTGTGTGTGTGTGTG GTGTGTGTGTGTGTGTGTGTGTGTGTGTG
     +++++++++++++++++++++ ++++++++++++++++   ++++++++
526  GTGTGTGTGTGTGTGTGTGTGTGTGTGTGTGTGTGTGTTGTTGTGTGTGCTGGTTACAAGGTGGTGAGCACGACG


Cre09.g408400.v5.5
  PromoterCoords:6597908 - 6599407 Strand:- GeneCoords:6592542 - 6597907 
  Trimmed if gene in upstream region
  LENGTH = 1184  COMBINED P-VALUE = 6.13e-15  E-VALUE =  1.1e-10
  DIAGRAM: 443-[+1]-47-[+1]-1-[+1]-1-[+1]-1-[+1]-358-[-1]-159

                                                                         [+1]
                                                                         2.6e-18
                                                                         GTGTGTG
                                                                         +++++++
376  CGTTGCCTTACACGCTCTTGTCGACGCCTCGCAGGTACTGGGCCCCGACCGTGTGTGTGTGTGTGTATGTGTGTG

                                                                          [+1]
                                                                          2.6e-1
     TGTGTGTGTGTGTGTGTGTGTG                                               GTGTGT
     ++++++++++++++++++++++                                               ++++++
451  TGTGTGTGTGTGTGTGTGTGTGTGTGTGTGTGTGTGCGTGTGCGTGTGTGTGTGTGTGTGTGCGTGTGCGTGTGT

                             [+1]                          [+1]
     8                       2.6e-18                       3.6e-16
     GTGTGTGTGTGTGTGTGTGTGTG GTGTGTGTGTGTGTGTGTGTGTGTGTGTG GTGTGTGTGTGTGTGTGTGTG
     +++++++++++++++++++++++ +++++++++++++++++++++++++++++ +++++++++++++++++++++
526  GTGTGTGTGTGTGTGTGTGTGTGTGTGTGTGTGTGTGTGTGTGTGTGTGTGTGTGTGTGTGTGTGTGTGTGTGTG

              [+1]
              5.9e-06
     TGTGTGTG GTGTGTGTGTGTGTGTGTGTGTGTGTGTG
     ++++++ + +++++ +  ++  + +  +  +++ ++++
601  TGTGTGCGTGTGTGGGCTTGCATATCGGCATGTTTGTGGGCGGGCGGGCGGGGGTAGCGGGGGTTGCAACTTGCA

                          [-1]
                          1.1e-05
                          CACACACACACACACACACACACACACAC
                            +   + ++++++++  +++++ +   +
976  CGCCAACCTGCCTCAACACTGTCCCATCGCACACACATGCACACGCCAGCACGTGCCTGCTGCTGCCACGGGCTG


Cre12.g551503.v5.5
  PromoterCoords:8112556 - 8114055 Strand:+ GeneCoords:8114056 - 8119527 
  Trimmed if gene in upstream region
  LENGTH = 1185  COMBINED P-VALUE = 6.13e-15  E-VALUE =  1.1e-10
  DIAGRAM: 591-[+1]-48-[+1]-49-[+1]-1-[+1]-1-[+1]-350

                                                                       [+1]
                                                                       3.7e-05
                                                                       GTGTGTGTG
                                                                       +      ++
526  TAGCCACTGCCTGTATTCCCTGGCCTGCTCGGGACCCGGGGCCCGTGTTTTTGCGGGGGTGCCGGCGCTCTGTTG

                                                                         [+1]
                                                                         1.9e-11
     TGTGTGTGTGTGTGTGTGTG                                                GTGTGTG
     ++++++++  ++++   ++                                                  ++++++
601  TGTGTGTGCCTGTGGTGGTTTCCCGTTCTCGAGGTGGTTTGGGCTTGGGTGCAGTGTTCCTCCTTTCTATGTGTG

                                                                            [+1]
                                                                            2.6e
     TGTGTGTGTGTGTGTGTGTGTG                                                 GTGT
     ++++++++++ +++ +++ +++                                                 ++++
676  TGTGTGTGTGCGTGCGTGCGTGCGTGCGTGCGTGCGTGCGTGCGTGCGTGCGTGCGTGCGTGCGTGCGTGCGTGT

                               [+1]                          [+1]
     -18                       2.6e-18                       2.5e-16
     GTGTGTGTGTGTGTGTGTGTGTGTG GTGTGTGTGTGTGTGTGTGTGTGTGTGTG GTGTGTGTGTGTGTGTGTG
     +++++++++++++++++++++++++ +++++++++++++++++++++++++++++ +++++++++++++++++++
751  GTGTGTGTGTGTGTGTGTGTGTGTGTGTGTGTGTGTGTGTGTGTGTGTGTGTGTGTGTGTGTGTGTGTGTGTGTG

     
     
     TGTGTGTGTG
     + ++++++++
826  TTTGTGTGTGTTAAAGAGCGCTGCCGCCTTGTCTTTGCAAGCAAGCAGTCCCTGGGTCCGAAAGACAGGCCTTCG


Cre12.g492600.v5.5
  PromoterCoords:587927 - 589426 Strand:- GeneCoords:582138 - 587926 Trimmed if 
  gene in upstream region
  LENGTH = 1190  COMBINED P-VALUE = 6.16e-15  E-VALUE =  1.1e-10
  DIAGRAM: 697-[+1]-1-[+1]-1-[+1]-404

                           [+1]                          [+1]
                           2.6e-18                       2.6e-18
                           GTGTGTGTGTGTGTGTGTGTGTGTGTGTG GTGTGTGTGTGTGTGTGTGTGTG
                           +++++++++++++++++++++++++++++ +++++++++++++++++++++++
676  GTGTTAAACAAAGAATCAAACGGTGTGTGTGTGTGTGTGTGTGTGTGTGTGTGTGTGTGTGTGTGTGTGTGTGTG

            [+1]
            3.3e-09
     TGTGTG GTGTGTGTGTGTGTGTGTGTGTGTGTGTG
     ++++++ +++++++++++++++  +++ ++  +++
751  TGTGTGTGTGTGTGTGTGTGTGACTGTTTGACTGTCGACCGCACACAACGCAAGGAAGCCGCACATTCGCAGTGC


Cre12.g492550.v5.5
  PromoterCoords:587617 - 589116 Strand:+ GeneCoords:589117 - 594296 Trimmed if 
  gene in upstream region
  LENGTH = 1190  COMBINED P-VALUE = 6.16e-15  E-VALUE =  1.1e-10
  DIAGRAM: 418-[-1]-1-[-1]-713

                                                [-1]                          [-
                                                2.6e-18                       2.
                                                CACACACACACACACACACACACACACAC CA
                                                +++++++++++++++++++++++++++++ ++
376  TGTGCGGCTTCCTTGCGTTGTGTGCGGTCGACAGTCAAACAGTCACACACACACACACACACACACACACACACA

     1]
     6e-18
     CACACACACACACACACACACACACAC
     +++++++++++++++++++++++++++
451  CACACACACACACACACACACACACACACACACACACACACACCGTTTGATTCTTTGTTTAACACACACCGCTTC


Cre17.g706400.v5.5
  PromoterCoords:1402311 - 1403810 Strand:- GeneCoords:1399923 - 1402310 
  Trimmed if gene in upstream region
  LENGTH = 1194  COMBINED P-VALUE = 6.18e-15  E-VALUE =  1.1e-10
  DIAGRAM: 133-[+1]-245-[-1]-1-[-1]-1-[-1]-698

                                                               [+1]
                                                               4.2e-05
                                                               GTGTGTGTGTGTGTGTG
                                                               +++ ++ ++ + ++  +
76   TGCGACAGCATTCCGGCTGCCGTCCGTCGAGCTTCCTAACCTGGTTGCGTATGACCAGGTGCGTATGCGAGTCGG

     
     
     TGTGTGTGTGTG
     +  +++ + +
151  TTAGTGCGCGAAGTCTGGACCTGCCACGCACGTGCGAGCCAACCGCCGGGCGAGCAGGTGGCGGAGGAAGGAGAG

                                     [-1]                          [-1]
                                     2.6e-18                       2.6e-18
                                     CACACACACACACACACACACACACACAC CACACACACACAC
                                     +++++++++++++++++++++++++++++ +++++++++++++
376  TTGGCCGTGTGCCTCGGCCGCCTCTCCCACACCACACACACACACACACACACACACACACACACACACACACAC

                      [-1]
                      7.6e-05
     ACACACACACACACAC CACACACACACACACACACACACACACAC
     ++++++++++++++++ +++++++++++++++    +    +   +
451  ACACACACACACACACACACACACACACACACCAGGAACGTCGGCCCCACTACAGCGGAAGTGCAGGGGTGCTCC


Cre18.g748597.v5.5
  PromoterCoords:91486 - 92985 Strand:- GeneCoords:86840 - 91485 Trimmed if 
  gene in upstream region
  LENGTH = 1204  COMBINED P-VALUE = 6.23e-15  E-VALUE =  1.1e-10
  DIAGRAM: 54-[-1]-1-[-1]-9-[-1]-73-[-1]-174-[+1]-133-[+1]-1-[+1]-1-[+1]-1-[+1]-496

                                                           [-1]
                                                           2.6e-18
                                                           CACACACACACACACACACAC
                                                           +++++++++++++++++++++
1    TTCACGTGATCTGGCAGAATAACCGTGGAAACCGTAGTCACACACACGCACACGCACACACACACACACACACAC

              [-1]                                  [-1]
              6.3e-09                               5.9e-09
     ACACACAC CACACACACACACACACACACACACACAC         CACACACACACACACACACACACACACA
     ++++++++ +++++++++++++++ + + + +++ + +         + +++ + +++ +++++ +++++ ++++
76   ACACACACACACACACACACACACGCGCGCGCACGCGCACGCGCACGCGCACGCGCACGCACACGCACACGCACA

                                                                               [
                                                                               3
     C                                                                         C
     +                                                                         +
151  CGCGCACGCGCACGCGCACGCGCACGCGCACGCACACGCACACGCACACGCACACGCACACGCACACGCACACGC

     -1]
     .5e-16
     ACACACACACACACACACACACACACAC
     +++++++++++++++++++++++++++
226  ACACACACACACACACACACACACACAAACACACACACAGGCTCCGCACCGCAGATGCTTGGTCCAAAAGGGTAC

                                                         [+1]
                                                         4.3e-05
                                                         GTGTGTGTGTGTGTGTGTGTGTG
                                                         ++ +++ ++  ++ +  ++
376  GGGTGCATCCATAAATGCATAAGCCAGACGCGTGGCGTGGCATGGCACTTGCGTATGTTTGATTGAGCATGCAGC

     
     
     TGTGTG
     +++ +
451  TGTATAAGTGTTATGATAGAATACCGCACCTGAGAACGTGGCGGAGAGTACGCCGTGCGACCACTTGCGACCACC

                                                                     [+1]
                                                                     2.6e-18
                                                                     GTGTGTGTGTG
                                                                     +++++++++++
526  GTCGCGACCCGTGTTCACGTGTTGTGACCAGCTTCGCAGCGGCCGCGGCTGGGCGGCGACAGCAGTGTGTGTGTG

                        [+1]                          [+1]
                        2.6e-18                       2.6e-18
     TGTGTGTGTGTGTGTGTG GTGTGTGTGTGTGTGTGTGTGTGTGTGTG GTGTGTGTGTGTGTGTGTGTGTGTGT
     ++++++++++++++++++ +++++++++++++++++++++++++++++ ++++++++++++++++++++++++++
601  TGTGTGTGTGTGTGTGTGTGTGTGTGTGTGTGTGTGTGTGTGTGTGTGTGTGTGTGTGTGTGTGTGTGTGTGTGT

         [+1]
         2.6e-18
     GTG GTGTGTGTGTGTGTGTGTGTGTGTGTGTG
     +++ +++++++++++++++++++++++++++++
676  GTGTGTGTGTGTGTGTGTGTGTGTGTGTGTGTGTGTGTATAATAGGGGTTGTGGATACCAGCCCAAACCAAAGTG


Cre07.g325718.v5.5
  PromoterCoords:1747992 - 1749491 Strand:+ GeneCoords:1749492 - 1757730 
  Trimmed if gene in upstream region
  LENGTH = 1228  COMBINED P-VALUE = 6.36e-15  E-VALUE =  1.1e-10
  DIAGRAM: 575-[-1]-1-[-1]-1-[-1]-1-[-1]-534

                                                       [-1]
                                                       2.6e-18
                                                       CACACACACACACACACACACACAC
                                                       +++++++++++++++++++++++++
526  ACGCGTGCGGCGTTGCGGGATGGGTTAAGGGGAAGGTTGGCGCGCGCGCGCACACACACACACACACACACACAC

          [-1]                          [-1]                          [-1]
          2.6e-18                       2.6e-18                       3.2e-07
     ACAC CACACACACACACACACACACACACACAC CACACACACACACACACACACACACACAC CACACACACA
     ++++ +++++++++++++++++++++++++++++ +++++++++++++++++++++++++++++ ++++++++++
601  ACACACACACACACACACACACACACACACACACACACACACACACACACACACACACACACACACACACACACA

     
     
     CACACACACACACACACAC
     ++++++++ +++
676  CACACACAGACAGGGGAGAGGGGTATGCAACTCGGCTGGCACGGGCTGCATGGGGCTGCATGGGGCTGCATGGGG


Cre10.g435100.v5.5
  PromoterCoords:2363813 - 2365312 Strand:+ GeneCoords:2365313 - 2367724 
  Trimmed if gene in upstream region
  LENGTH = 1238  COMBINED P-VALUE = 6.41e-15  E-VALUE =  1.1e-10
  DIAGRAM: 668-[-1]-240-[+1]-1-[+1]-1-[+1]-212

                                                                         [-1]
                                                                         3.9e-07
                                                                         CACACAC
                                                                         ++++  +
601  ACAATAGGGAATAGCAATTAATAATACGTGGCACTCGCGGTTTGCGCCAGTTTGGCACTTTTTGTCGACACAGGC

     
     
     ACACACACACACACACACACAC
     +  +++ +++ +++ +++ +++
676  AGGCACGCACGCACGCACGCACGGACAGGGGCAATCCTGGGGGGCTTCGCCCCCCCCTGGATCGCTTCGCTCGGG

                                          [+1]                          [+1]
                                          2.6e-18                       2.6e-18
                                          GTGTGTGTGTGTGTGTGTGTGTGTGTGTG GTGTGTGT
                                          +++++++++++++++++++++++++++++ ++++++++
901  AATCTCCTAAGGGCTGATCCCTTTCAAGCCTCCAGCTGTGTGTGTGTGTGTGTGTGTGTGTGTGTGTGTGTGTGT

                           [+1]
                           2.6e-18
     GTGTGTGTGTGTGTGTGTGTG GTGTGTGTGTGTGTGTGTGTGTGTGTGTG
     +++++++++++++++++++++ +++++++++++++++++++++++++++++
976  GTGTGTGTGTGTGTGTGTGTGTGTGTGTGTGTGTGTGTGTGTGTGTGTGTGCGTATACCGCGTGTGGCGTGTGGT


Cre01.g008402.v5.5
  PromoterCoords:1596846 - 1598345 Strand:+ GeneCoords:1598346 - 1606788 
  Trimmed if gene in upstream region
  LENGTH = 1248  COMBINED P-VALUE = 6.46e-15  E-VALUE =  1.1e-10
  DIAGRAM: 69-[+1]-1-[+1]-1-[+1]-5-[+1]-1-[+1]-25-[+1]-972

                                                                          [+1]
                                                                          2.6e-1
                                                                          GTGTGT
                                                                          ++++++
1    GATGGGCCCAGACGCTGTTCGCCTGCCTACACGTGCGCTGCGCCTCTGCTTCACGAGTGTGGCGTTGTGGTGTGT

                             [+1]                          [+1]
     8                       2.6e-18                       2.6e-18
     GTGTGTGTGTGTGTGTGTGTGTG GTGTGTGTGTGTGTGTGTGTGTGTGTGTG GTGTGTGTGTGTGTGTGTGTG
     +++++++++++++++++++++++ +++++++++++++++++++++++++++++ +++++++++++++++++++++
76   GTGTGTGTGTGTGTGTGTGTGTGTGTGTGTGTGTGTGTGTGTGTGTGTGTGTGTGTGTGTGTGTGTGTGTGTGTG

                  [+1]                          [+1]
                  3.5e-16                       1.0e-12
     TGTGTGTG     GTGTGTGTGTGTGTGTGTGTGTGTGTGTG GTGTGTGTGTGTGTGTGTGTGTGTGTGTG
     ++++++++     ++++++++++++++++ ++++++++++++ +++++++++++ +++++ +++++ +++++
151  TGTGTGTGTGTTTGTGTGTGTGTGTGTGTTTGTGTGTGTGTGTGTGTGTGTGTGCGTGTGCGTGTGCGTGTGCGT

                           [+1]
                           2.6e-18
                           GTGTGTGTGTGTGTGTGTGTGTGTGTGTG
                           +++++++++++++++++++++++++++++
226  GTGCGTGTGCGTGTGCGTGTGCGTGTGTGTGTGTGTGTGTGTGTGTGTGTGTTACTATCGCCTGCAGGTTGGCCA


Cre13.g565280.v5.5
  PromoterCoords:541203 - 542702 Strand:+ GeneCoords:542703 - 543742 Trimmed if 
  gene in upstream region
  LENGTH = 1256  COMBINED P-VALUE = 6.51e-15  E-VALUE =  1.1e-10
  DIAGRAM: [-1]-281-[-1]-1-[-1]-1-[-1]-1-[-1]-1-[-1]-1-[-1]-1-[-1]-1-[-1]-707

     [-1]
     2.6e-18
     CACACACACACACACACACACACACACAC
     +++++++++++++++++++++++++++++
1    CACACACACACACACACACACACACACACACACACACACAGAGACTTGTTTGCTGTTTTTTGTCTTCTGCCCGCC

               [-1]                          [-1]                          [-1]
               2.6e-18                       2.6e-18                       2.6e-
               CACACACACACACACACACACACACACAC CACACACACACACACACACACACACACAC CACAC
               +++++++++++++++++++++++++++++ +++++++++++++++++++++++++++++ +++++
301  AAACCGTAGTCACACACACACACACACACACACACACACACACACACACACACACACACACACACACACACACAC

                              [-1]                          [-1]
     18                       2.6e-18                       2.6e-18
     ACACACACACACACACACACACAC CACACACACACACACACACACACACACAC CACACACACACACACACACA
     ++++++++++++++++++++++++ +++++++++++++++++++++++++++++ ++++++++++++++++++++
376  ACACACACACACACACACACACACACACACACACACACACACACACACACACACACACACACACACACACACACA

               [-1]                          [-1]                          [-1]
               2.6e-18                       2.6e-18                       2.6e-
     CACACACAC CACACACACACACACACACACACACACAC CACACACACACACACACACACACACACAC CACAC
     +++++++++ +++++++++++++++++++++++++++++ +++++++++++++++++++++++++++++ +++++
451  CACACACACACACACACACACACACACACACACACACACACACACACACACACACACACACACACACACACACAC

     
     18
     ACACACACACACACACACACACAC
     ++++++++++++++++++++++++
526  ACACACACACACACACACACACACACTAGCGGACCGCCATGCGATCCATGGGGCGTGCCCCAAAGGGAGTCAAGT


Cre03.g154800.v5.5
  PromoterCoords:1862762 - 1864261 Strand:+ GeneCoords:1864262 - 1867713 
  Trimmed if gene in upstream region
  LENGTH = 1258  COMBINED P-VALUE = 6.52e-15  E-VALUE =  1.1e-10
  DIAGRAM: 12-[+1]-1-[+1]-1-[+1]-1-[+1]-1-[+1]-1-[+1]-1-[+1]-795-[+1]-213

                 [+1]                          [+1]                          [+1
                 2.6e-18                       2.6e-18                       2.6
                 GTGTGTGTGTGTGTGTGTGTGTGTGTGTG GTGTGTGTGTGTGTGTGTGTGTGTGTGTG GTG
                 +++++++++++++++++++++++++++++ +++++++++++++++++++++++++++++ +++
1    GTTGGTCAGAACGTGTGTGTGTGTGTGTGTGTGTGTGTGTGTGTGTGTGTGTGTGTGTGTGTGTGTGTGTGTGTG

     ]                          [+1]                          [+1]
     e-18                       2.6e-18                       2.6e-18
     TGTGTGTGTGTGTGTGTGTGTGTGTG GTGTGTGTGTGTGTGTGTGTGTGTGTGTG GTGTGTGTGTGTGTGTGT
     ++++++++++++++++++++++++++ +++++++++++++++++++++++++++++ ++++++++++++++++++
76   TGTGTGTGTGTGTGTGTGTGTGTGTGTGTGTGTGTGTGTGTGTGTGTGTGTGTGTGTGTGTGTGTGTGTGTGTGT

                 [+1]                          [+1]
                 2.6e-18                       1.8e-17
     GTGTGTGTGTG GTGTGTGTGTGTGTGTGTGTGTGTGTGTG GTGTGTGTGTGTGTGTGTGTGTGTGTGTG
     +++++++++++ +++++++++++++++++++++++++++++ +++++++++++++++++++++++++++ +
151  GTGTGTGTGTGTGTGTGTGTGTGTGTGTGTGTGTGTGTGTGTGTGTGTGTGTGTGTGTGTGTGTGTGTGAGTGTG

                                              [+1]
                                              5.7e-08
                                              GTGTGTGTGTGTGTGTGTGTGTGTGTGTG
                                              ++++    ++ +++  ++++ ++++++++
976  ACAGGTCACTCCTGGGCCAAGAGTGTGATGGGTATGTGCGTGTGTACCGGTATGTCCGTGTATGTGTGTGTATAA


Cre02.g111526.v5.5
  PromoterCoords:5901920 - 5903419 Strand:+ GeneCoords:5903420 - 5906071 
  Trimmed if gene in upstream region
  LENGTH = 1260  COMBINED P-VALUE = 6.53e-15  E-VALUE =  1.1e-10
  DIAGRAM: 508-[-1]-1-[-1]-1-[-1]-1-[-1]-1-[-1]-133-[-1]-36-[-1]-11-[-1]-336

                                                               [-1]
                                                               2.6e-18
                                                               CACACACACACACACAC
                                                               +++++++++++++++++
451  GGGGAGGGTTTGCCGATTCCTCACGCTCCGGGCGCCCCGTCACGCGATAGCAACAGACCACACACACACACACAC

                  [-1]                          [-1]                          [-
                  2.6e-18                       2.6e-18                       2.
     ACACACACACAC CACACACACACACACACACACACACACAC CACACACACACACACACACACACACACAC CA
     ++++++++++++ +++++++++++++++++++++++++++++ +++++++++++++++++++++++++++++ ++
526  ACACACACACACACACACACACACACACACACACACACACACACACACACACACACACACACACACACACACACA

     1]                          [-1]
     6e-18                       2.6e-18
     CACACACACACACACACACACACACAC CACACACACACACACACACACACACACAC
     +++++++++++++++++++++++++++ +++++++++++++++++++++++++++++
601  CACACACACACACACACACACACACACACACACACACACACACACACACACACACACACACACACACATGGGCTT

                                             [-1]
                                             1.7e-14
                                             CACACACACACACACACACACACACACAC
                                                  +++++++++++++++++ ++++++
751  CCGTCGCGCCGTCTGGGCGGGCTTCGTTTTGTTGTTTTCTTTTCAACACACACACACACACATACACACACGCAC

                                   [-1]                                    [-1]
                                   6.1e-14                                 2.0e-
                                   CACACACACACACACACACACACACACAC           CACAC
                                   ++++++++ +++++ ++++++ +++++++           +++++
826  TGGGCGGGCTTCGTTTTGTTGTTTTTAACACACACACATACACATACACACGCACACACGTACACACGTACACAC

     
     14
     ACACACACACACACACACACACAC
     +++++++++ +++++ ++++++++
901  ACACACACATACACATACACACACGTACCTTACAAGAAGCGGCGCCGGCGTGCAGGTTGAGGCCGGCCGGTGTCT


Cre02.g111500.v5.5
  PromoterCoords:5902160 - 5903659 Strand:- GeneCoords:5892113 - 5902159 
  Trimmed if gene in upstream region
  LENGTH = 1260  COMBINED P-VALUE = 6.53e-15  E-VALUE =  1.1e-10
  DIAGRAM: 336-[+1]-11-[+1]-36-[+1]-123-[+1]-1-[+1]-1-[+1]-1-[+1]-1-[+1]-518

                                         [+1]
                                         2.0e-14
                                         GTGTGTGTGTGTGTGTGTGTGTGTGTGTG
                                         ++++++++ +++++ ++++++++++++++
301  TCAACCTGCACGCCGGCGCCGCTTCTTGTAAGGTACGTGTGTGTATGTGTATGTGTGTGTGTGTGTACGTGTGTA

      [+1]                                                             [+1]
      6.1e-14                                                          1.7e-14
      GTGTGTGTGTGTGTGTGTGTGTGTGTGTG                                    GTGTGTGTG
      +++++++ ++++++ +++++ ++++++++                                    ++++++ ++
376  CGTGTGTGCGTGTGTATGTGTATGTGTGTGTGTTAAAAACAACAAAACGAAGCCCGCCCAGTGCGTGTGTGTATG

     
     
     TGTGTGTGTGTGTGTGTGTG
     +++++++++++++++
451  TGTGTGTGTGTGTGTTGAAAAGAAAACAACAAAACGAAGCCCGCCCAGACGGCGCGACGGAGTTACTTACGGATA

                                                                         [+1]
                                                                         2.6e-18
                                                                         GTGTGTG
                                                                         +++++++
526  CCTACCGATACCGAGCGTCTTGTAGCCGCGTCGACCCCGGTAGTCATACTTACCCGCAAAAAGCCCATGTGTGTG

                            [+1]                          [+1]
                            2.6e-18                       2.6e-18
     TGTGTGTGTGTGTGTGTGTGTG GTGTGTGTGTGTGTGTGTGTGTGTGTGTG GTGTGTGTGTGTGTGTGTGTGT
     ++++++++++++++++++++++ +++++++++++++++++++++++++++++ ++++++++++++++++++++++
601  TGTGTGTGTGTGTGTGTGTGTGTGTGTGTGTGTGTGTGTGTGTGTGTGTGTGTGTGTGTGTGTGTGTGTGTGTGT

             [+1]                          [+1]
             2.6e-18                       2.6e-18
     GTGTGTG GTGTGTGTGTGTGTGTGTGTGTGTGTGTG GTGTGTGTGTGTGTGTGTGTGTGTGTGTG
     +++++++ +++++++++++++++++++++++++++++ +++++++++++++++++++++++++++++
676  GTGTGTGTGTGTGTGTGTGTGTGTGTGTGTGTGTGTGTGTGTGTGTGTGTGTGTGTGTGTGTGTGTGTGTGTGTG


Cre01.g001600.v5.5
  PromoterCoords:243602 - 245101 Strand:+ GeneCoords:245102 - 248187 Trimmed if 
  gene in upstream region
  LENGTH = 1277  COMBINED P-VALUE = 6.62e-15  E-VALUE =  1.2e-10
  DIAGRAM: 276-[-1]-1-[-1]-386-[+1]-527

                                                        [-1]
                                                        2.6e-18
                                                        CACACACACACACACACACACACA
                                                        ++++++++++++++++++++++++
226  CTGGGTGCTGCAGCGCTGCCACCAAACTGCAGCTCGCGGGACACACATATACACACACACACACACACACACACA

           [-1]
           3.5e-16
     CACAC CACACACACACACACACACACACACACAC
     +++++ ++++++++++++++++++++++++++ ++
301  CACACACACACACACACACACACACACACACAAACATACACACAGACACATGCATCGCATACACTGTCTTTGCGC

                                                   [+1]
                                                   2.7e-07
                                                   GTGTGTGTGTGTGTGTGTGTGTGTGTGTG
                                                   +++++++ +++ +++   +++ + + +
676  GCTGCATCCTGCGCCCTGCTGCCTCATCCGCGACTGCACACACCTGGTGTGTGGGTGCGTGGAAGTGAGCGGGAA


Cre12.g515500.v5.5
  PromoterCoords:3865944 - 3867443 Strand:- GeneCoords:3853570 - 3865943 
  Trimmed if gene in upstream region
  LENGTH = 1284  COMBINED P-VALUE = 6.66e-15  E-VALUE =  1.2e-10
  DIAGRAM: 599-[+1]-63-[+1]-64-[+1]-23-[+1]-1-[+1]-1-[+1]-1-[+1]-1-[+1]-299

                                                                               [
                                                                               1
                                                                               G
     
526  ATATTCTCTGCGGTTCCCTCATCCGTGGGCGCTGGTTGCCTGCCTGCAGGTGCGCTGGGCGTCTGCTTCACGAGC

     +1]
     .9e-07
     TGTGTGTGTGTGTGTGTGTGTGTGTGTG
     ++++ ++    ++++++++++++    +
601  TGTGCGTTGCGGTGTGTGTGTGTTAAAGAGCACAAGGAAGACGTTGCGCAAAGACAGTGTATGCGATGCAGCAAA

                     [+1]
                     2.6e-18
                     GTGTGTGTGTGTGTGTGTGTGTGTGTGTG
                     +++++++++++++++++++++++++++++
676  GCGACGGTTTACGGACGTGTGTGTGTGTGTGTGTGTGTGTGTGTGTGTTAAAAAACGAAACGAAAGCCCGCCCAG

                                       [+1]
                                       3.6e-16
                                       GTGTGTGTGTGTGTGTGTGTGTGTGTGTG
                                       +++++++++++++++++++++++++ +++
751  TGTATGCGATGCAGCAAAGGGACGGTTTACGGACGTGTGTGTGTGTGTGTGTGTGTGTGCGTGTGTGACTGACTG

                [+1]                          [+1]                          [+1]
                2.6e-18                       2.6e-18                       2.6e
                GTGTGTGTGTGTGTGTGTGTGTGTGTGTG GTGTGTGTGTGTGTGTGTGTGTGTGTGTG GTGT
                +++++++++++++++++++++++++++++ +++++++++++++++++++++++++++++ ++++
826  TGTGTGTGACTGTGTGTGTGTGTGTGTGTGTGTGTGTGTGTGTGTGTGTGTGTGTGTGTGTGTGTGTGTGTGTGT

                               [+1]                          [+1]
     -18                       2.6e-18                       9.2e-10
     GTGTGTGTGTGTGTGTGTGTGTGTG GTGTGTGTGTGTGTGTGTGTGTGTGTGTG GTGTGTGTGTGTGTGTGTG
     +++++++++++++++++++++++++ +++++++++++++++++++++++++++++ +++++++++++ +++++++
901  GTGTGTGTGTGTGTGTGTGTGTGTGTGTGTGTGTGTGTGTGTGTGTGTGTGTGTGTGTGTGTGTGTGCGTGTGTG

     
     
     TGTGTGTGTG
       ++  + +
976  CATGGCTATCACCTGGCAGGGCGCCCGAAGCGTGAGGAACGCGCGTCAGCAAGCTACCAGCCTGCCAGCAAGTCA


Cre09.g397700.v5.5
  PromoterCoords:1549612 - 1551111 Strand:+ GeneCoords:1551112 - 1562743 
  Trimmed if gene in upstream region
  LENGTH = 1298  COMBINED P-VALUE = 6.73e-15  E-VALUE =  1.2e-10
  DIAGRAM: 71-[-1]-1-[-1]-1168

                                                                            [-1]
                                                                            2.6e
                                                                            CACA
                                                                            ++++
1    GTTAACACGCACCCCAAAGCAGTGATAAAAGTGGAAGTTGGCAGACTGACACTGGAGGCTGGTATGGCGGACACA

                               [-1]
     -18                       2.6e-18
     CACACACACACACACACACACACAC CACACACACACACACACACACACACACAC
     +++++++++++++++++++++++++ +++++++++++++++++++++++++++++
76   CACACACACACACACACACACACACACACACACACACACACACACACACACACACACACACGCATACACGGGTTG


Cre10.g431900.v5.5
  PromoterCoords:1900177 - 1901676 Strand:+ GeneCoords:1901677 - 1905769 
  Trimmed if gene in upstream region
  LENGTH = 1300  COMBINED P-VALUE = 6.74e-15  E-VALUE =  1.2e-10
  DIAGRAM: 572-[+1]-1-[+1]-1-[+1]-1-[+1]-31-[+1]-6-[+1]-514

                                                    [+1]
                                                    2.6e-18
                                                    GTGTGTGTGTGTGTGTGTGTGTGTGTGT
                                                    ++++++++++++++++++++++++++++
526  CCTCCTCTAGTATCTTTATCAAGAACCTGGGACAACTTGCGGGACCTGTGTGTGTGTGTGTGTGTGTGTGTGTGT

       [+1]                          [+1]                          [+1]
       2.6e-18                       2.6e-18                       2.6e-18
     G GTGTGTGTGTGTGTGTGTGTGTGTGTGTG GTGTGTGTGTGTGTGTGTGTGTGTGTGTG GTGTGTGTGTGTG
     + +++++++++++++++++++++++++++++ +++++++++++++++++++++++++++++ +++++++++++++
601  GTGTGTGTGTGTGTGTGTGTGTGTGTGTGTGTGTGTGTGTGTGTGTGTGTGTGTGTGTGTGTGTGTGTGTGTGTG

                                                    [+1]
                                                    2.6e-18
     TGTGTGTGTGTGTGTG                               GTGTGTGTGTGTGTGTGTGTGTGTGTGT
     ++++++++++++++++                               ++++++++++++++++++++++++++++
676  TGTGTGTGTGTGTGTGTGTGTGTGTGTGTGTGTGTGTATGTGTGCATGTGTGTGTGTGTGTGTGTGTGTGTGTGT

            [+1]
            2.9e-07
     G      GTGTGTGTGTGTGTGTGTGTGTGTGTGTG
     +       +++++++++   +++++   +++++++
751  GTGTGTGTTGTGTGTGTAATTGTGTAATTGTGTGTTTTGGGGTGCCGTGTCCGGGTGCCGTGTTTTGGGGGGGGC


Cre10.g431850.v5.5
  PromoterCoords:1900377 - 1901876 Strand:- GeneCoords:1897401 - 1900376 
  Trimmed if gene in upstream region
  LENGTH = 1300  COMBINED P-VALUE = 6.74e-15  E-VALUE =  1.2e-10
  DIAGRAM: 543-[-1]-17-[-1]-1-[-1]-1-[-1]-1-[-1]-1-[-1]-562

                       [-1]                                          [-1]
                       2.6e-18                                       2.6e-18
                       CACACACACACACACACACACACACACAC                 CACACACACAC
                       +++++++++++++++++++++++++++++                 +++++++++++
526  ACACAATTACACACACAACACACACACACACACACACACACACACACACACACATGCACACATACACACACACAC

                        [-1]                          [-1]
                        2.6e-18                       2.6e-18
     ACACACACACACACACAC CACACACACACACACACACACACACACAC CACACACACACACACACACACACACA
     ++++++++++++++++++ +++++++++++++++++++++++++++++ ++++++++++++++++++++++++++
601  ACACACACACACACACACACACACACACACACACACACACACACACACACACACACACACACACACACACACACA

         [-1]                          [-1]
         2.6e-18                       3.4e-07
     CAC CACACACACACACACACACACACACACAC CACACACACACACACACACACACACACAC
     +++ +++++++++++++++++++++++++++++ ++++++++++++++++++++    +
676  CACACACACACACACACACACACACACACACACACACACACACACACACACACAGGTCCCGCAAGTTGTCCCAGG


Cre09.g413250.v5.5
  PromoterCoords:7407486 - 7408985 Strand:+ GeneCoords:7408986 - 7413847 
  Trimmed if gene in upstream region
  LENGTH = 1320  COMBINED P-VALUE = 6.85e-15  E-VALUE =  1.2e-10
  DIAGRAM: 515-[-1]-1-[-1]-1-[-1]-19-[-1]-1-[-1]-5-[-1]-604

                                                                      [-1]
                                                                      2.6e-18
                                                                      CACACACACA
                                                                      ++++++++++
451  GCCGGATCGCCAGGCACCCGTGAGCTGCGTCAGCCTCTCGCTCGCTGGCTGCCACACCGCAATTACACACACACA

                         [-1]                          [-1]
                         2.6e-18                       2.6e-18
     CACACACACACACACACAC CACACACACACACACACACACACACACAC CACACACACACACACACACACACAC
     +++++++++++++++++++ +++++++++++++++++++++++++++++ +++++++++++++++++++++++++
526  CACACACACACACACACACACACACACACACACACACACACACACACACACACACACACACACACACACACACAC

                            [-1]                          [-1]
                            2.6e-18                       2.6e-18
     ACAC                   CACACACACACACACACACACACACACAC CACACACACACACACACACACA
     ++++                   +++++++++++++++++++++++++++++ ++++++++++++++++++++++
601  ACACACACACACACACACATATACACACACACACACACACACACACACACACACACACACACACACACACACACA

                 [-1]
                 1.0e-15
     CACACAC     CACACACACACACACACACACACACACAC
     +++++++     ++ +++++++++++++++++++++ ++++
676  CACACACACACACATACACACACACACACACACACATACACATACACATACACATGGCCCACGCTTCCCATGCGA


Cre09.g413200.v5.5
  PromoterCoords:7407666 - 7409165 Strand:- GeneCoords:7397020 - 7407665 
  Trimmed if gene in upstream region
  LENGTH = 1320  COMBINED P-VALUE = 6.85e-15  E-VALUE =  1.2e-10
  DIAGRAM: 632-[+1]-1-[+1]-11-[+1]-1-[+1]-1-[+1]-1-[+1]-499

                                     [+1]                          [+1]
                                     2.6e-18                       2.6e-18
                                     GTGTGTGTGTGTGTGTGTGTGTGTGTGTG GTGTGTGTGTGTG
                                     +++++++++++++++++++++++++++++ +++++++++++++
601  GTATGTGTATGTGTGTGTGTGTGTGTGTGTATGTGTGTGTGTGTGTGTGTGTGTGTGTGTGTGTGTGTGTGTGTG

                                [+1]                          [+1]
                                2.6e-18                       2.6e-18
     TGTGTGTGTGTGTGTG           GTGTGTGTGTGTGTGTGTGTGTGTGTGTG GTGTGTGTGTGTGTGTGT
     ++++++++++++++++           +++++++++++++++++++++++++++++ ++++++++++++++++++
676  TGTGTGTGTGTGTGTGTGTGTGTATATGTGTGTGTGTGTGTGTGTGTGTGTGTGTGTGTGTGTGTGTGTGTGTGT

                 [+1]                          [+1]
                 2.6e-18                       1.6e-06
     GTGTGTGTGTG GTGTGTGTGTGTGTGTGTGTGTGTGTGTG GTGTGTGTGTGTGTGTGTGTGTGTGTGTG
     +++++++++++ +++++++++++++++++++++++++++++ ++++++++++++++   ++ +     +
751  GTGTGTGTGTGTGTGTGTGTGTGTGTGTGTGTGTGTGTGTGTGTGTGTGTGTGTGTAATTGCGGTGTGGCAGCCA


Cre02.g095300.v5.5
  PromoterCoords:3752204 - 3753703 Strand:+ GeneCoords:3753704 - 3762814 
  Trimmed if gene in upstream region
  LENGTH = 1356  COMBINED P-VALUE = 7.04e-15  E-VALUE =  1.2e-10
  DIAGRAM: 137-[+1]-1-[+1]-1160

                                                                   [+1]
                                                                   2.6e-18
                                                                   GTGTGTGTGTGTG
                                                                   +++++++++++++
76   CTCTGCTTGACTTGCGTGACTTGCGTTAAGTCCCGTAGGGTGCAGCTGGTTCCCAACCTCCTGTGTGTGTGTGTG

                      [+1]
                      6.3e-05
     TGTGTGTGTGTGTGTG GTGTGTGTGTGTGTGTGTGTGTGTGTGTG
     ++++++++++++++++ ++++++++++++ ++  ++    + +
151  TGTGTGTGTGTGTGTGTGTGTGTGTGTGTTTGGCTGGTGCTATCGCCTGGCCGGGCCTAGCCGGGCGCCCAGAGC


Cre12.g552750.v5.5
  PromoterCoords:7884692 - 7886191 Strand:- GeneCoords:7881807 - 7884691 
  Trimmed if gene in upstream region
  LENGTH = 1387  COMBINED P-VALUE = 7.20e-15  E-VALUE =  1.3e-10
  DIAGRAM: 590-[-1]-1-[-1]-1-[-1]-1-[-1]-678

                                                                      [-1]
                                                                      2.6e-18
                                                                      CACACACACA
                                                                      ++++++++++
526  CGAAGGCGCATTCCTCATGCTGCGGGCGCCCGGTCAGGCAAGAGCATTGATAAGCATTCGGGAGACACACACACA

                         [-1]                          [-1]
                         2.6e-18                       2.6e-18
     CACACACACACACACACAC CACACACACACACACACACACACACACAC CACACACACACACACACACACACAC
     +++++++++++++++++++ +++++++++++++++++++++++++++++ +++++++++++++++++++++++++
601  CACACACACACACACACACACACACACACACACACACACACACACACACACACACACACACACACACACACACAC

          [-1]
          2.6e-18
     ACAC CACACACACACACACACACACACACACAC
     ++++ +++++++++++++++++++++++++++++
676  ACACACACACACACACACACACACACACACACACACACACACACACACCGCAACGCCACATTCGTGTACGTAGCA


Cre12.g552700.v5.5
  PromoterCoords:7884579 - 7886078 Strand:+ GeneCoords:7886079 - 7909850 
  Trimmed if gene in upstream region
  LENGTH = 1387  COMBINED P-VALUE = 7.20e-15  E-VALUE =  1.3e-10
  DIAGRAM: 664-[+1]-1-[+1]-1-[+1]-1-[+1]-604

                                                                     [+1]
                                                                     2.6e-18
                                                                     GTGTGTGTGTG
                                                                     +++++++++++
601  CTGGGCGTCGCCAAGTTACCACGGTGCGATGCGACATTGCTACGTACACGAATGTGGCGTTGCGGTGTGTGTGTG

                        [+1]                          [+1]
                        2.6e-18                       2.6e-18
     TGTGTGTGTGTGTGTGTG GTGTGTGTGTGTGTGTGTGTGTGTGTGTG GTGTGTGTGTGTGTGTGTGTGTGTGT
     ++++++++++++++++++ +++++++++++++++++++++++++++++ ++++++++++++++++++++++++++
676  TGTGTGTGTGTGTGTGTGTGTGTGTGTGTGTGTGTGTGTGTGTGTGTGTGTGTGTGTGTGTGTGTGTGTGTGTGT

         [+1]
         2.6e-18
     GTG GTGTGTGTGTGTGTGTGTGTGTGTGTGTG
     +++ +++++++++++++++++++++++++++++
751  GTGTGTGTGTGTGTGTGTGTGTGTGTGTGTGTGTGTGTGTGTGTGTGTCTCCCGAATGCTTATCAATGCTCTTGC


Cre02.g143427.v5.5
  PromoterCoords:9122876 - 9124375 Strand:+ GeneCoords:9124376 - 9130977 
  Trimmed if gene in upstream region
  LENGTH = 1408  COMBINED P-VALUE = 7.31e-15  E-VALUE =  1.3e-10
  DIAGRAM: 701-[+1]-1-[+1]-1-[+1]-1-[+1]-1-[+1]-1-[+1]-58-[+1]-441

                               [+1]                          [+1]
                               2.6e-18                       2.6e-18
                               GTGTGTGTGTGTGTGTGTGTGTGTGTGTG GTGTGTGTGTGTGTGTGTG
                               +++++++++++++++++++++++++++++ +++++++++++++++++++
676  ATCTACAAGATACGAGCACTGAAGCTGTGTGTGTGTGTGTGTGTGTGTGTGTGTGTGTGTGTGTGTGTGTGTGTG

                [+1]                          [+1]                          [+1]
                2.6e-18                       2.6e-18                       2.6e
     TGTGTGTGTG GTGTGTGTGTGTGTGTGTGTGTGTGTGTG GTGTGTGTGTGTGTGTGTGTGTGTGTGTG GTGT
     ++++++++++ +++++++++++++++++++++++++++++ +++++++++++++++++++++++++++++ ++++
751  TGTGTGTGTGTGTGTGTGTGTGTGTGTGTGTGTGTGTGTGTGTGTGTGTGTGTGTGTGTGTGTGTGTGTGTGTGT

                               [+1]
     -18                       5.4e-11
     GTGTGTGTGTGTGTGTGTGTGTGTG GTGTGTGTGTGTGTGTGTGTGTGTGTGTG
     +++++++++++++++++++++++++ ++++++++++++++++++  + + +++ +
826  GTGTGTGTGTGTGTGTGTGTGTGTGTGTGTGTGTGTGTGTGTGTCAGGGGGTGAGAGGGGGTGAGCAGGGGAGAC

                                           [+1]
                                           9.7e-06
                                           GTGTGTGTGTGTGTGTGTGTGTGTGTGTG
                                             +++   + ++++++ ++++++    +
901  GGGGGTGTTGTTGCGAGGTTACTAGGGCAGTGGGAGCAAGGTGGCCGCGTGTGTCTGTGTGGTGCTATCGCCTGG


Cre16.g661300.v5.5
  PromoterCoords:2540289 - 2541788 Strand:+ GeneCoords:2541789 - 2546796 
  Trimmed if gene in upstream region
  LENGTH = 1412  COMBINED P-VALUE = 7.33e-15  E-VALUE =  1.3e-10
  DIAGRAM: [-1]-1-[-1]-1-[-1]-65-[-1]-643-[+1]-557

     [-1]                          [-1]                          [-1]
     2.6e-18                       2.6e-18                       2.9e-10
     CACACACACACACACACACACACACACAC CACACACACACACACACACACACACACAC CACACACACACACAC
     +++++++++++++++++++++++++++++ +++++++++++++++++++++++++++++ +++++++++++++++
1    CACACACACACACACACACACACACACACACACACACACACACACACACACACACACACACACACACACACACAC

     
     
     ACACACACACACAC
     +++++++++
76   ACACACACAGCACACACATACACACACAGCACACTACGGGACTATGCCAACCTGCCTTACCCTGTCCCATCGGCC

         [-1]
         2.5e-16
         CACACACACACACACACACACACACACAC
         ++++ ++++++++++++++++++++++++
151  ATCGCACAGACACACACACACACACACACACACTCACACACAGCACAGCACATACTGCGATGCCCCAAGCCGCAC

      [+1]
      1.5e-07
      GTGTGTGTGTGTGTGTGTGTGTGTGTGTG
       +++++++ ++ + + ++++++ ++ +
826  GTTGTGTGTATGGGAGCGTGTGTATGGGCACTTGGGCAGAGGGACGAACCCAGCCTTATCTCCGCTGCGATACGG


Cre01.g045150.v5.5
  PromoterCoords:6333974 - 6335473 Strand:- GeneCoords:6325388 - 6333973 
  Trimmed if gene in upstream region
  LENGTH = 1479  COMBINED P-VALUE = 7.69e-15  E-VALUE =  1.4e-10
  DIAGRAM: 987-[-1]-1-[-1]-1-[-1]-1-[-1]-1-[-1]-343

                 [-1]                          [-1]                          [-1
                 2.6e-18                       2.6e-18                       2.6
                 CACACACACACACACACACACACACACAC CACACACACACACACACACACACACACAC CAC
                 +++++++++++++++++++++++++++++ +++++++++++++++++++++++++++++ +++
976  CGACGGTAGCACCACACACACACACACACACACACACACACACACACACACACACACACACACACACACACACAC

     ]                          [-1]                          [-1]
     e-18                       2.6e-18                       1.8e-11
     ACACACACACACACACACACACACAC CACACACACACACACACACACACACACAC CACACACACACACACACA
     ++++++++++++++++++++++++++ +++++++++++++++++++++++++++++ ++++++++++++++++++
1051 ACACACACACACACACACACACACACACACACACACACACACACACACACACACACACACACACACACACACACA

     
     
     CACACACACAC
     +++++++
1126 CACACACCGCAACGCCACACGCGTGAAGCAGAGGCGCAGCGCACCTGCAGGCTAGTGCAGGCAGGCGACCAGCGT


Cre01.g045200.v5.5
  PromoterCoords:6333953 - 6335452 Strand:+ GeneCoords:6335453 - 6338184 
  Trimmed if gene in upstream region
  LENGTH = 1479  COMBINED P-VALUE = 7.69e-15  E-VALUE =  1.4e-10
  DIAGRAM: 347-[+1]-1-[+1]-1-[+1]-1-[+1]-3-[+1]-981

                                                    [+1]
                                                    2.6e-18
                                                    GTGTGTGTGTGTGTGTGTGTGTGTGTGT
                                                    ++++++++++++++++++++++++++++
301  TAGCCTGCAGGTGCGCTGCGCCTCTGCTTCACGCGTGTGGCGTTGCGGTGTGTGTGTGTGTGTGTGTGTGTGTGT

       [+1]                          [+1]                          [+1]
       2.6e-18                       2.6e-18                       2.6e-18
     G GTGTGTGTGTGTGTGTGTGTGTGTGTGTG GTGTGTGTGTGTGTGTGTGTGTGTGTGTG GTGTGTGTGTGTG
     + +++++++++++++++++++++++++++++ +++++++++++++++++++++++++++++ +++++++++++++
376  GTGTGTGTGTGTGTGTGTGTGTGTGTGTGTGTGTGTGTGTGTGTGTGTGTGTGTGTGTGTGTGTGTGTGTGTGTG

                        [+1]
                        3.5e-13
     TGTGTGTGTGTGTGTG   GTGTGTGTGTGTGTGTGTGTGTGTGTGTG
     ++++++++++++++++   +++++++++++++++++++++++    +
451  TGTGTGTGTGTGTGTGTGTGTGTGTGTGTGTGTGTGTGTGTGGTGCTACCGTCGGACCGGGGGCCCGGAGCATGA


Cre08.g382500.v5.5
  PromoterCoords:4471827 - 4473326 Strand:- GeneCoords:4471219 - 4471826 
  Trimmed if gene in upstream region
  LENGTH = 1500  COMBINED P-VALUE = 7.80e-15  E-VALUE =  1.4e-10
  DIAGRAM: 268-[-1]-1-[-1]-1173

                                                [-1]                          [-
                                                2.6e-18                       2.
                                                CACACACACACACACACACACACACACAC CA
                                                +++++++++++++++++++++++++++++ ++
226  CCGGCGCCGCCGCCGCTGTCCAGCCGCTCTATCCAACCACATACACACACACACACACACACACACACACACACA

     1]
     6e-18
     CACACACACACACACACACACACACAC
     +++++++++++++++++++++++++++
301  CACACACACACACACACACACACACACACACGCAGCCAGTGCCATGTCGCCGCCGTGCTGGTGCCCCGGCCGCAG


Cre08.g364000.v5.5
  PromoterCoords:1368010 - 1369509 Strand:- GeneCoords:1352644 - 1368009 
  Trimmed if gene in upstream region
  LENGTH = 1500  COMBINED P-VALUE = 7.80e-15  E-VALUE =  1.4e-10
  DIAGRAM: 163-[+1]-481-[+1]-20-[+1]-1-[+1]-3-[+1]-1-[+1]-1-[+1]-4-[+1]-1-[+1]-1-[+1]-1-[+1]-1-[+1]-474

                  [+1]
                  9.3e-09
                  GTGTGTGTGTGTGTGTGTGTGTGTGTGTG
                  ++ ++++  ++++ ++ ++ +++++ +++
151  TGTATGGCTGGGTGTATGTGGATGTGGGTTTGGGTGTGGGTGTAGGCGTAAGGGCCTCGGCCACGGCCGGGGATG

                                                                              [+
                                                                              6.
                                                                              GT
                                                                              ++
601  CCGGCATACATGCAGCGCCTGTTCGTGATGATGCATGGATGGGGTGAGGCAGTGCTGTGTCGAGCGACGGGTGGT

     1]                                             [+1]
     8e-06                                          2.6e-18
     GTGTGTGTGTGTGTGTGTGTGTGTGTG                    GTGTGTGTGTGTGTGTGTGTGTGTGTGT
     + + ++ +  +++ + ++++++   +                     ++++++++++++++++++++++++++++
676  GCGGGTCTTGGTGCGGGTGTGTTGTTCCCTGAAGTTACCTTGTGTTTGTGTGTGTGTGTGTGTGTGTGTGTGTGT

       [+1]                            [+1]                          [+1]
       2.6e-18                         2.6e-18                       2.6e-18
     G GTGTGTGTGTGTGTGTGTGTGTGTGTGTG   GTGTGTGTGTGTGTGTGTGTGTGTGTGTG GTGTGTGTGTG
     + +++++++++++++++++++++++++++++   +++++++++++++++++++++++++++++ +++++++++++
751  GTGTGTGTGTGTGTGTGTGTGTGTGTGTGTGTTTGTGTGTGTGTGTGTGTGTGTGTGTGTGTGTGTGTGTGTGTG

                        [+1]                             [+1]
                        2.6e-18                          2.6e-18
     TGTGTGTGTGTGTGTGTG GTGTGTGTGTGTGTGTGTGTGTGTGTGTG    GTGTGTGTGTGTGTGTGTGTGTG
     ++++++++++++++++++ +++++++++++++++++++++++++++++    +++++++++++++++++++++++
826  TGTGTGTGTGTGTGTGTGTGTGTGTGTGTGTGTGTGTGTGTGTGTGTGTGTTGTGTGTGTGTGTGTGTGTGTGTG

            [+1]                          [+1]                          [+1]
            2.6e-18                       2.6e-18                       2.6e-18
     TGTGTG GTGTGTGTGTGTGTGTGTGTGTGTGTGTG GTGTGTGTGTGTGTGTGTGTGTGTGTGTG GTGTGTGT
     ++++++ +++++++++++++++++++++++++++++ +++++++++++++++++++++++++++++ ++++++++
901  TGTGTGTGTGTGTGTGTGTGTGTGTGTGTGTGTGTGTGTGTGTGTGTGTGTGTGTGTGTGTGTGTGTGTGTGTGT

                           [+1]
                           4.0e-05
     GTGTGTGTGTGTGTGTGTGTG GTGTGTGTGTGTGTGTGTGTGTGTGTGTG
     +++++++++++++++++++++ +++++++++++++++           + +
976  GTGTGTGTGTGTGTGTGTGTGTGTGTGTGTGTGTGTGGAACGTCAATGGGGGGGGCTGTGCGCGTTCAGGGGTAC


Cre08.g358552.v5.5
  PromoterCoords:234460 - 235959 Strand:+ GeneCoords:235960 - 243341 Trimmed if 
  gene in upstream region
  LENGTH = 1500  COMBINED P-VALUE = 7.80e-15  E-VALUE =  1.4e-10
  DIAGRAM: 785-[-1]-1-[-1]-1-[-1]-1-[-1]-596

                                        [-1]                          [-1]
                                        2.6e-18                       2.6e-18
                                        CACACACACACACACACACACACACACAC CACACACACA
                                        +++++++++++++++++++++++++++++ ++++++++++
751  GGCGGTGTATGTGTGGCGCCGTACCAGCTGCCGTACACACACACACACACACACACACACACACACACACACACA

                         [-1]                          [-1]
                         2.6e-18                       2.6e-18
     CACACACACACACACACAC CACACACACACACACACACACACACACAC CACACACACACACACACACACACAC
     +++++++++++++++++++ +++++++++++++++++++++++++++++ +++++++++++++++++++++++++
826  CACACACACACACACACACACACACACACACACACACACACACACACACACACACACACACACACACACACACAC

     
     
     ACAC
     ++++
901  ACACACACACACACACTGCGGCGTGTCAGGTGGCTGGCAGCCACAGTGGGCGAGCGCTCAGCCGGGTGGGCCGAA


Cre08.g358547.v5.5
  PromoterCoords:214030 - 215529 Strand:- GeneCoords:209797 - 214029 Trimmed if 
  gene in upstream region
  LENGTH = 1500  COMBINED P-VALUE = 7.80e-15  E-VALUE =  1.4e-10
  DIAGRAM: 249-[-1]-633-[-1]-1-[-1]-17-[-1]-1-[-1]-19-[-1]-33-[-1]-1-[-1]-1-[-1]-1-[-1]-1-[-1]-1-[-1]-39-[-1]-1-[-1]-1-[-1]-66

                             [-1]
                             2.6e-18
                             CACACACACACACACACACACACACACAC
                             +++++++++++++++++++++++++++++
226  CAACGTTTTCCTTGTGCTCTTTAACACACACACACACACACACACACACACACACAGTGGGGAGCGGGGGTTTTT

                [-1]                          [-1]
                2.6e-18                       2.6e-18
                CACACACACACACACACACACACACACAC CACACACACACACACACACACACACACAC
                +++++++++++++++++++++++++++++ +++++++++++++++++++++++++++++
901  ACACACACAGTCACACACACACACACACACACACACACACACACACACACACACACACACACACACACACACACA

                 [-1]                          [-1]
                 2.6e-18                       4.5e-16
                 CACACACACACACACACACACACACACAC CACACACACACACACACACACACACACAC
                 +++++++++++++++++++++++++++++ +++++++++++++++++++++++++ +++
976  CACACACACAGTCACACACACACACACACACACACACACACACACACACACACACACACACACACACGCACATAC

                    [-1]
                    2.6e-18
                    CACACACACACACACACACACACACACAC
                    +++++++++++++++++++++++++++++
1051 ACACACACACACATGCACACACACACACACACACACACACACACACACACACACGCACATCCACACACACACACA

       [-1]                          [-1]                          [-1]
       2.6e-18                       2.6e-18                       2.6e-18
       CACACACACACACACACACACACACACAC CACACACACACACACACACACACACACAC CACACACACACAC
       +++++++++++++++++++++++++++++ +++++++++++++++++++++++++++++ +++++++++++++
1126 TGCACACACACACACACACACACACACACACACACACACACACACACACACACACACACACACACACACACACAC

                      [-1]                          [-1]
                      2.6e-18                       2.6e-18
     ACACACACACACACAC CACACACACACACACACACACACACACAC CACACACACACACACACACACACACACA
     ++++++++++++++++ +++++++++++++++++++++++++++++ ++++++++++++++++++++++++++++
1201 ACACACACACACACACACACACACACACACACACACACACACACACACACACACACACACACACACACACACACA

       [-1]                                                                [-1]
       2.6e-18                                                             2.6e-
     C CACACACACACACACACACACACACACAC                                       CACAC
     + +++++++++++++++++++++++++++++                                       +++++
1276 CACACACACACACACACACACACACACACACACACACACACACACACACACATGCACACACACACACATGCACAC

                              [-1]                          [-1]
     18                       2.6e-18                       4.5e-16
     ACACACACACACACACACACACAC CACACACACACACACACACACACACACAC CACACACACACACACACACA
     ++++++++++++++++++++++++ +++++++++++++++++++++++++++++ +++++++++++++ ++++++
1351 ACACACACACACACACACACACACACACACACACACACACACACACACACACACACACACACACACACGCACACA

     
     
     CACACACAC
     +++++++++
1426 CACACACACACACACACGCCCTGCTATCATGTCGTGTCATGTTAAATGTCACACGCTGCATGATGCCCCGTACAC


Cre07.g321700.v5.5
  PromoterCoords:1273792 - 1275291 Strand:- GeneCoords:1267106 - 1273791 
  Trimmed if gene in upstream region
  LENGTH = 1500  COMBINED P-VALUE = 7.80e-15  E-VALUE =  1.4e-10
  DIAGRAM: 381-[-1]-30-[-1]-1-[-1]-267-[+1]-114-[-1]-562

           [-1]                                                       [-1]
           1.9e-06                                                    2.6e-18
           CACACACACACACACACACACACACACAC                              CACACACACA
               +    +++++++++++ ++++   +                              ++++++++++
376  TTGTGCTTTCCTATAACACACACACATACACTGTCTTTGCGCAATGTTTTCCTTGTGCTCTTTAACACACACACA

                         [-1]
                         8.5e-13
     CACACACACACACACACAC CACACACACACACACACACACACACACAC
     +++++++++++++++++++ +++++++++++++++++++++++  ++ +
451  CACACACACACACACACACACACACACACACACACACACACACGTACGCAGGTGCGTTCGTTGTGGGCGCGCTTG

                     [+1]
                     9.8e-05
                     GTGTGTGTGTGTGTGTGTGTGTGTGTGTG
                      ++ +++  + ++++   + ++++   ++
751  CAGTTCAGGATAGGGGCTGAGTGGCTCTGTGGCGGCGTGTTCCTGGGGCTCCAGGGTTTGGATGGTAGTTCTGTC

              [-1]
              9.1e-05
              CACACACACACACACACACACACACACAC
               +++ ++ +  +++ +  ++  ++  +++
901  TTCAAAAGGTACAGACCCGTACAAAAGCAGGCAGGCACAGGTCAAAAGCAGGCTGCGACGTGCAGCGCGCTGACA


Cre07.g344260.v5.5
  PromoterCoords:4627413 - 4628912 Strand:+ GeneCoords:4628913 - 4633524 
  Trimmed if gene in upstream region
  LENGTH = 1500  COMBINED P-VALUE = 7.80e-15  E-VALUE =  1.4e-10
  DIAGRAM: 668-[-1]-1-[-1]-1-[-1]-1-[-1]-64-[-1]-15-[-1]-7-[-1]-[-1]-93-[-1]-389

                                                                         [-1]
                                                                         2.6e-18
                                                                         CACACAC
                                                                         +++++++
601  GTGGCAGTGATGACTGCCCGTGCTGCCGTGGGCTCGTTAGTCTACGAGCGGTACCGGCACTGTATATACACACAC

                            [-1]                          [-1]
                            2.6e-18                       2.6e-18
     ACACACACACACACACACACAC CACACACACACACACACACACACACACAC CACACACACACACACACACACA
     ++++++++++++++++++++++ +++++++++++++++++++++++++++++ ++++++++++++++++++++++
676  ACACACACACACACACACACACACACACACACACACACACACACACACACACACACACACACACACACACACACA

             [-1]
             2.6e-18
     CACACAC CACACACACACACACACACACACACACAC
     +++++++ +++++++++++++++++++++++++++++
751  CACACACACACACACACACACACACACACACACACACACACACACACCGCACCCACCCACATCCATCCACCCACC

                               [-1]                                        [-1]
                               7.1e-11                                     9.0e-
                               CACACACACACACACACACACACACACAC               CACAC
                               +++ ++++++ ++ +++++ +++ +++++               ++ ++
826  CACCCTCACCCACCCACGCCCACACCCACCCACACATACCCACACCCACCCACACCCACCCACACCCACCCATAC

                                    [-1]                         [-1]
     10                             4.7e-10                      1.4e-08
     ACACACACACACACACACACACAC       CACACACACACACACACACACACACACACCACACACACACACAC
      +++++ +++ +++++ +++ +++       +++++ +++ +++++ +++ +++ ++++++++ +++++ +++ +
901  CCACACCCACCCACACGCACCCACCCACGCCCACACCCACCCACACGCACCCACCCACACCACCCACACGCACCC

     
     
     ACACACACACACAC
     ++ +++ +++ ++
976  ACCCACCCACCCAACCACGCACCTGGCTCATGCGGTCCTCGTCGTCCAGCGCCAGCACCTCCTCCTCCTTGCGCC

                                     [-1]
                                     6.6e-07
                                     CACACACACACACACACACACACACACAC
                                     ++  +++ +++++   ++++++++  + +
1051 GGGCCTACCTGGACCCCCGCGCATACACATGGCATTCACGCACACCTGCACACACATCCGCATGCACGGGCGTGT


Cre07.g335150.v5.5
  PromoterCoords:3395167 - 3396666 Strand:- GeneCoords:3388701 - 3395166 
  Trimmed if gene in upstream region
  LENGTH = 1500  COMBINED P-VALUE = 7.80e-15  E-VALUE =  1.4e-10
  DIAGRAM: 155-[+1]-1-[+1]-1-[+1]-1-[+1]-1226

          [+1]                          [+1]                          [+1]
          2.6e-18                       2.6e-18                       2.6e-18
          GTGTGTGTGTGTGTGTGTGTGTGTGTGTG GTGTGTGTGTGTGTGTGTGTGTGTGTGTG GTGTGTGTGT
          +++++++++++++++++++++++++++++ +++++++++++++++++++++++++++++ ++++++++++
151  TCTCTGTGTGTGTGTGTGTGTGTGTGTGTGTGTGTGTGTGTGTGTGTGTGTGTGTGTGTGTGTGTGTGTGTGTGT

                         [+1]
                         2.6e-18
     GTGTGTGTGTGTGTGTGTG GTGTGTGTGTGTGTGTGTGTGTGTGTGTG
     +++++++++++++++++++ +++++++++++++++++++++++++++++
226  GTGTGTGTGTGTGTGTGTGTGTGTGTGTGTGTGTGTGTGTGTGTGTGTGTGTGCAGTTCGGTGTGCGTCATCGGA


Cre07.g344250.v5.5
  PromoterCoords:4627253 - 4628752 Strand:- GeneCoords:4624937 - 4627252 
  Trimmed if gene in upstream region
  LENGTH = 1500  COMBINED P-VALUE = 7.80e-15  E-VALUE =  1.4e-10
  DIAGRAM: 223-[+1]-99-[+1]-[+1]-7-[+1]-15-[+1]-1-[+1]-24-[+1]-1-[+1]-1-[+1]-1-[+1]-838

                                                                              [+
                                                                              6.
                                                                              GT
                                                                              ++
151  GCGCTGAGCAACGGCGCAACGTCCTGAGCAACGGAGCCTTACTTCACCTGGCGCGCGCATCAAGGACACGCCCGT

     1]
     6e-07
     GTGTGTGTGTGTGTGTGTGTGTGTGTG
     +  ++ +  ++++++++   +++++ +
226  GCATGCGGATGTGTGTGCAGGTGTGCGTGAATGCCATGTGTATGCGCGGGGGTCCAGGTAGGCCCGGCGCAAGGA

                                                        [+1]
                                                        1.4e-08
                                                        GTGTGTGTGTGTGTGTGTGTGTGT
                                                         ++ +++ +++ +++ +++ ++++
301  GGAGGAGGTGCTGGCGCTGGACGACGAGGACCGCATGAGCCAGGTGCGTGGTTGGGTGGGTGGGTGGGTGCGTGT

          [+1]                                [+1]
          4.7e-10                             9.0e-10
     GTGTGGTGTGTGTGTGTGTGTGTGTGTGTGTGTG       GTGTGTGTGTGTGTGTGTGTGTGTGTGTG
     + ++++++++ +++ +++ +++++ +++ +++++       +++ +++ +++++ +++ +++++ ++ ++
376  GGGTGGTGTGGGTGGGTGCGTGTGGGTGGGTGTGGGCGTGGGTGGGTGCGTGTGGGTGGGTGTGGGTATGGGTGG

               [+1]                          [+1]
               7.1e-11                       1.6e-08
               GTGTGTGTGTGTGTGTGTGTGTGTGTGTG GTGTGTGTGTGTGTGTGTGTGTGTGTGTG
               +++++ +++ +++++ ++ ++++++ +++ +++++ + +++ +++ +++ + +++ +++
451  GTGTGGGTGGGTGTGGGTGGGTGTGGGTATGTGTGGGTGGGTGTGGGCGTGGGTGGGTGAGGGTGGGTGGGTGGA

                       [+1]                          [+1]
                       2.6e-18                       2.6e-18
                       GTGTGTGTGTGTGTGTGTGTGTGTGTGTG GTGTGTGTGTGTGTGTGTGTGTGTGTG
                       +++++++++++++++++++++++++++++ +++++++++++++++++++++++++++
526  TGGATGTGGGTGGGTGCGGTGTGTGTGTGTGTGTGTGTGTGTGTGTGTGTGTGTGTGTGTGTGTGTGTGTGTGTG

        [+1]                          [+1]
        2.6e-18                       2.6e-18
     TG GTGTGTGTGTGTGTGTGTGTGTGTGTGTG GTGTGTGTGTGTGTGTGTGTGTGTGTGTG
     ++ +++++++++++++++++++++++++++++ +++++++++++++++++++++++++++++
601  TGTGTGTGTGTGTGTGTGTGTGTGTGTGTGTGTGTGTGTGTGTGTGTGTGTGTGTGTGTGTGTGTGTGTGTGTAT


Cre07.g325759.v5.5
  PromoterCoords:2010001 - 2011500 Strand:- GeneCoords:1996086 - 2010000 
  Trimmed if gene in upstream region
  LENGTH = 1500  COMBINED P-VALUE = 7.80e-15  E-VALUE =  1.4e-10
  DIAGRAM: 171-[+1]-2-[+1]-59-[+1]-277-[+1]-13-[+1]-583-[+1]-1-[+1]-1-[+1]-64-[+1]-12-[-1]-27

                          [+1]                           [+1]
                          4.1e-08                        8.7e-05
                          GTGTGTGTGTGTGTGTGTGTGTGTGTGTG  GTGTGTGTGTGTGTGTGTGTGTG
                           ++++++ + + +++++++  + ++++++  + +++++ +     +++++  ++
151  AGAGGGCACACGTGTGGGGTTTTGTGTGGGGGCGTGTGTGGTTCTGTGTGGGGCGTGTGAGGTGCGGTGTGCTTG

                                                                      [+1]
                                                                      1.1e-05
     TGTGTG                                                           GTGTGTGTGT
      + +++                                                               + ++++
226  CGCGTGGGCCAGGGCGAAGCGTTGAGTGATGTGCATCTGCGTCCCTCCCTGGTGTCCATCCGAATAACCGGGTGT

     
     
     GTGTGTGTGTGTGTGTGTG
     +++++   ++++++
301  GTGTGACAGTGTGTTAAAAAAACGAAACGAAAGCCCGCCCAGACGACGCCGGAGTTACTTACCGATACCTACCAA

                                                                            [+1]
                                                                            1.1e
                                                                            GTGT
                                                                            ++++
526  CCAGCACGCCTAATTCCCAGATTCCCGCCCGCTGGTCGTAGTCGAGCTCACCCCCCTGATAGTGAATGACAGTGT

                                           [+1]
     -08                                   3.9e-09
     GTGTGTGTGTGTGTGTGTGTGTGTG             GTGTGTGTGTGTGTGTGTGTGTGTGTGTG
     ++++++ ++   ++++ + ++  ++             ++ ++++  ++   +++++++++++++++
601  GTGTGTATGACCGTGTATATGCATGACCATGTGTGTATGTATGTGCATGACCGTGTGTGTGTGTGTGTGCGCCCC

                                                       [+1]
                                                       2.6e-18
                                                       GTGTGTGTGTGTGTGTGTGTGTGTG
                                                       +++++++++++++++++++++++++
1201 ACCTGCAGCCCACGCTGAGGGTGGCGCTGGTGCGGGCGGTGAGTGGGTGGGTGTGTGTGTGTGTGTGTGTGTGTG

          [+1]                          [+1]
          2.6e-18                       2.6e-18
     TGTG GTGTGTGTGTGTGTGTGTGTGTGTGTGTG GTGTGTGTGTGTGTGTGTGTGTGTGTGTG
     ++++ +++++++++++++++++++++++++++++ +++++++++++++++++++++++++++++
1276 TGTGTGTGTGTGTGTGTGTGTGTGTGTGTGTGTGTGTGTGTGTGTGTGTGTGTGTGTGTGTGTGTTGTACCAGTC

                                                          [+1]
                                                          2.9e-06
                                                          GTGTGTGTGTGTGTGTGTGTGT
                                                          + + +++ + +  +++++++++
1351 CAAAACCAAGCCAAGCGAAATAAGGCGGGGAGGGAGAGAGGGGGAGAGAGAGGGCGAGTGAGGGCATGTGTGTGT

                        [-1]
                        2.9e-05
     GTGTGTG            CACACACACACACACACACACACACACAC
     +   +++            ++  +  +++++ ++++ + + + + ++
1426 GCACGTGCTGTGTGCTCTCCAACCCAACACAAACACTCCCGCTCGCAGGACGGCACCGCGGCGGCGGTGTTTGAG


Cre07.g317300.v5.5
  PromoterCoords:672951 - 674450 Strand:- GeneCoords:666135 - 672950 Trimmed if 
  gene in upstream region
  LENGTH = 1500  COMBINED P-VALUE = 7.80e-15  E-VALUE =  1.4e-10
  DIAGRAM: 289-[+1]-1-[+1]-1-[+1]-1122

                                                                     [+1]
                                                                     2.6e-18
                                                                     GTGTGTGTGTG
                                                                     +++++++++++
226  AATTCCCGGATTCCCGCCCGCTGGTCGTAGTCGAGCTCACCTATAGGCAAAGGTGAAAGCATGGGTGTGTGTGTG

                        [+1]                          [+1]
                        2.6e-18                       2.6e-18
     TGTGTGTGTGTGTGTGTG GTGTGTGTGTGTGTGTGTGTGTGTGTGTG GTGTGTGTGTGTGTGTGTGTGTGTGT
     ++++++++++++++++++ +++++++++++++++++++++++++++++ ++++++++++++++++++++++++++
301  TGTGTGTGTGTGTGTGTGTGTGTGTGTGTGTGTGTGTGTGTGTGTGTGTGTGTGTGTGTGTGTGTGTGTGTGTGT

     
     
     GTG
     +++
376  GTGTGTGTGTGTGTACCATCCATGCCCCGTCACAGCAGCGGGCTGCAGCCTTGGATACAGCAGCGACGTGCGTGG


Cre11.g467535.v5.5
  PromoterCoords:96046 - 97545 Strand:+ GeneCoords:97546 - 101293 Trimmed if 
  gene in upstream region
  LENGTH = 1500  COMBINED P-VALUE = 7.80e-15  E-VALUE =  1.4e-10
  DIAGRAM: 238-[+1]-1-[+1]-1-[+1]-1173

                  [+1]                          [+1]                          [+
                  2.6e-18                       2.6e-18                       3.
                  GTGTGTGTGTGTGTGTGTGTGTGTGTGTG GTGTGTGTGTGTGTGTGTGTGTGTGTGTG GT
                  +++++++++++++++++++++++++++++ +++++++++++++++++++++++++++++ ++
226  GCGGTGTGTGTTTGTGTGTGTGTGTGTGTGTGTGTGTGTGTGTGTGTGTGTGTGTGTGTGTGTGTGTGTGTGTGT

     1]
     1e-07
     GTGTGTGTGTGTGTGTGTGTGTGTGTG
     +++++++++++++++++     ++
301  GTGTGTGTGTGTGTGTGGTGCGGTCGCCTAGCCGCCGGGCGCCCAGAGCGTAAGGAATGCGCGTCAGCAAACTAC


Cre11.g467621.v5.5
  PromoterCoords:674356 - 675855 Strand:- GeneCoords:670570 - 674355 Trimmed if 
  gene in upstream region
  LENGTH = 1500  COMBINED P-VALUE = 7.80e-15  E-VALUE =  1.4e-10
  DIAGRAM: 156-[-1]-398-[-1]-5-[-1]-17-[-1]-38-[-1]-41-[-1]-38-[-1]-1-[-1]-1-[-1]-544

           [-1]
           7.3e-05
           CACACACACACACACACACACACACACAC
             +++ + ++ + ++++++   + ++++
151  AAGCAGGCCACGCCCAGAAACACACTTCCCCACAGCATACGCACACAGGACACGCCCCGCTGGGCTGCCAGCTTG

                                                               [-1]
                                                               6.3e-09
                                                               CACACACACACACACAC
                                                               +++++ +++ + +++ +
526  TGTACACGCAAACGCGCACGCATGCACGCAAGCACGCATGCACGCACGCACACAGGTGCACACCCACGCGCACGC

                      [-1]                                          [-1]
                      1.4e-07                                       9.2e-07
     ACACACACACAC     CACACACACACACACACACACACACACAC                 CACACACACACA
     ++++ +++++ +     ++++  +   +++++++++ ++++ +  +                  ++ ++++ ++
601  ACACGCACACGCGCCCGCACAAGCGTGCACACACACCCACAAATGCACAAGCTCATGCTCACGTACGCACATACG

                                                            [-1]
                                                            1.6e-11
     CACACACACACACACAC                                      CACACACACACACACACACA
     + +++    + ++++++                                      ++++ +  ++++++++++++
676  CGCACGTCAATACACACGCACCTCGTGTACACACGAGCACACGCATACACAAGCCCACATATGCACACACACACA

                                                       [-1]
                                                       1.8e-15
     CACACACAC                                         CACACACACACACACACACACACAC
     ++++++ ++                                         +++ +++++++++++++++++++++
751  CACACATACTGTCCTACGCGTAATGTTTTCCTTGTGCTATTTAACACACCCACCCACACACACACACACACACAC

                                               [-1]                          [-1
                                               2.6e-18                       2.6
     ACAC                                      CACACACACACACACACACACACACACAC CAC
     +++                                       +++++++++++++++++++++++++++++ +++
826  ACATGCGCCCCCCCCCCCCCCCCCCACACCCACACCCACACCCACACACACACACACACACACACACACACACAC

     ]                          [-1]
     e-18                       2.6e-18
     ACACACACACACACACACACACACAC CACACACACACACACACACACACACACAC
     ++++++++++++++++++++++++++ +++++++++++++++++++++++++++++
901  ACACACACACACACACACACACACACACACACACACACACACACACACACACACACACACACACACACGCCTTTG


Cre11.g467551.v5.5
  PromoterCoords:181109 - 182608 Strand:- GeneCoords:178950 - 181108 Trimmed if 
  gene in upstream region
  LENGTH = 1500  COMBINED P-VALUE = 7.80e-15  E-VALUE =  1.4e-10
  DIAGRAM: 1409-[-1]-1-[-1]-32

                                                                [-1]
                                                                2.6e-18
                                                                CACACACACACACACA
                                                                ++++++++++++++++
1351 TCCTGCCGCCCCCCCCTGCGGTGCCAGCCCAGCCTCCCGGCCCTCCCACCGCACACATGCACACACACACACACA

                   [-1]
                   2.6e-18
     CACACACACACAC CACACACACACACACACACACACACACAC
     +++++++++++++ +++++++++++++++++++++++++++++
1426 CACACACACACACACACACACACACACACACACACACACACACGCTGTCCCCCGCCTGTTTTCTTATTCGCTCGT


Cre11.g476200.v5.5
  PromoterCoords:2567435 - 2568934 Strand:- GeneCoords:2559992 - 2567434 
  Trimmed if gene in upstream region
  LENGTH = 1500  COMBINED P-VALUE = 7.80e-15  E-VALUE =  1.4e-10
  DIAGRAM: 435-[-1]-21-[-1]-986

                                                                 [-1]
                                                                 2.4e-08
                                                                 CACACACACACACAC
                                                                 +  +++ +  +++++
376  CTTCCAGTTTGCGTGCGGCAGTAATGCACATGCGTGCGCGTGCATGCAGCTGTTGCTACACTTACATATCCACAC

                                        [-1]
                                        2.6e-18
     ACACACACACACAC                     CACACACACACACACACACACACACACAC
     +++  +++++ + +                     +++++++++++++++++++++++++++++
451  ACAGCCACACGCGCACGTTTTGTTTCACACACATACACACACACACACACACACACACACACACACACACGCACA


Cre11.g467783.v5.5
  PromoterCoords:1711874 - 1713373 Strand:+ GeneCoords:1713374 - 1715670 
  Trimmed if gene in upstream region
  LENGTH = 1500  COMBINED P-VALUE = 7.80e-15  E-VALUE =  1.4e-10
  DIAGRAM: 19-[+1]-1-[+1]-1-[+1]-1-[+1]-1362

                        [+1]                          [+1]
                        2.6e-18                       2.6e-18
                        GTGTGTGTGTGTGTGTGTGTGTGTGTGTG GTGTGTGTGTGTGTGTGTGTGTGTGT
                        +++++++++++++++++++++++++++++ ++++++++++++++++++++++++++
1    TGTGTGCGTGTGCGTGTGCGTGTGTGTGTGTGTGTGTGTGTGTGTGTGTGTGTGTGTGTGTGTGTGTGTGTGTGT

         [+1]                          [+1]
         2.6e-18                       4.6e-12
     GTG GTGTGTGTGTGTGTGTGTGTGTGTGTGTG GTGTGTGTGTGTGTGTGTGTGTGTGTGTG
     +++ +++++++++++++++++++++++++++++ +++++++++++++++++++  ++  ++ +
76   GTGTGTGTGTGTGTGTGTGTGTGTGTGTGTGTGTGTGTGTGTGTGTGTGTGTGGTTGCTTGAGCATGCTAGGCAC


Cre14.g627466.v5.5
  PromoterCoords:2838119 - 2839618 Strand:- GeneCoords:2837243 - 2838118 
  Trimmed if gene in upstream region
  LENGTH = 1500  COMBINED P-VALUE = 7.80e-15  E-VALUE =  1.4e-10
  DIAGRAM: 444-[-1]-41-[-1]-201-[+1]-112-[-1]-256-[+1]-1-[+1]-271

                                                                          [-1]
                                                                          3.6e-0
                                                                          CACACA
                                                                          +   +
376  TATTCTTCTGCGACGTTGCCCCCATCTCCCCATCTTCACAGCTCGTCTCCCACCCTCTTGCTGGCTGGACCGCCC

                                                                     [-1]
     5                                                               9.8e-05
     CACACACACACACACACACACAC                                         CACACACACAC
     + + +++ + + + ++++++ ++                                          ++ + ++
451  CCCTCACCCCCTCCCACACAAACCATTTCTCCACCCCCTGTACCGCTTTTCCAAACATCCTTGCAACCCCCAAGA

     
     
     ACACACACACACACACAC
       + +++++  ++ ++++
526  CAAAACACAACCAAACACGCCACACCGATATCTCATCGGTCCTTTTACTCGCCCTTGAGTTTCTTCATCAGGATC

                                                                          [+1]
                                                                          2.8e-0
                                                                          GTGTGT
                                                                          +++++
676  GCAGGCGGGGGGGGAGAGTGAGGTGGGGGAGACAAGGGGTTTTGGGGAGAGCGAAATAAGGCAGTTTCTGTGTGC

     
     6
     GTGTGTGTGTGTGTGTGTGTGTG
      + ++ +++  ++ + + +++++
751  CTATGCGTGCTTGCGAGCGTGTGGGATACGCAGCCAACGCCGCGTCGTAGACCAAGACAAAGAACACAAGACACA

                                                                 [-1]
                                                                 5.0e-05
                                                                 CACACACACACACAC
                                                                 + + + +   ++  +
826  CAGCCCCCACCCTGTCCTCCTCCCCCCCTCTGCCGAGCGCTCCCCTTCAGCGCTCTCCCGCTCGCTCTTCCAAGC

     
     
     ACACACACACACAC
     ++ +++++ + + +
901  ACGCACACGCCCCCCTGGTCTGACAACAACGACCTCTACGCCTTCACATGTACACAATACCCCCATTGTCATCTC

                                                  [+1]
                                                  2.6e-18
                                                  GTGTGTGTGTGTGTGTGTGTGTGTGTGTG
                                                  +++++++++++++++++++++++++++++
1126 GGGAGGGTGTGGAGGGAGGTGGGGGTGTATCAGGTGCGTGTGCAGGTGTGTGTGTGTGTGTGTGTGTGTGTGTGT

     [+1]
     1.9e-12
     GTGTGTGTGTGTGTGTGTGTGTGTGTGTG
     +++++++++++++++++++++++   + +
1201 GTGTGTGTGTGTGTGTGTGTGTGACCGAGCACCGCTGCCACGGGAATTACTTGAATGGGCCGGGCCTTGCTGTCC


Cre14.g627477.v5.5
  PromoterCoords:2838339 - 2839838 Strand:+ GeneCoords:2839839 - 2844340 
  Trimmed if gene in upstream region
  LENGTH = 1500  COMBINED P-VALUE = 7.80e-15  E-VALUE =  1.4e-10
  DIAGRAM: 57-[-1]-1-[-1]-250-[+1]-112-[-1]-201-[+1]-41-[+1]-553-[+1]-82

                                                              [-1]
                                                              2.6e-18
                                                              CACACACACACACACACA
                                                              ++++++++++++++++++
1    TTACAGGACAGCAAGGCCCGGCCCATTCAAGTAATTCCCGTGGCAGCGGTGCTCGGTCACACACACACACACACA

                 [-1]
                 8.5e-13
     CACACACACAC CACACACACACACACACACACACACACAC
     +++++++++++ +++++++++++++++++++++++   +++
76   CACACACACACACACACACACACACACACACACACCTGCACACGCACCTGATACACCCCCACCTCCCTCCACACC

                                                                       [+1]
                                                                       5.0e-05
                                                                       GTGTGTGTG
                                                                       + + + +++
301  GGGGGGAGATGACAATGGGGGTATTGTGTACATGTGAAGGCGTAGAGGTCGTTGTTGTCAGACCAGGGGGGCGTG

     
     
     TGTGTGTGTGTGTGTGTGTG
     ++ +++  ++   + + + +
376  TGCGTGCTTGGAAGAGCGAGCGGGAGAGCGCTGAAGGGGAGCGCTCGGCAGAGGGGGGGAGGAGGACAGGGTGGG

                                                              [-1]
                                                              2.8e-06
                                                              CACACACACACACACACA
                                                              +++++ + + ++  +++
451  GGCTGTGTGTCTTGTGTTCTTTGTCTTGGTCTACGACGCGGCGTTGGCTGCGTATCCCACACGCTCGCAAGCACG

     
     
     CACACACACAC
     ++ +  +++++
526  CATAGGCACACAGAAACTGCCTTATTTCGCTCTCCCCAAAACCCCTTGTCTCCCCCACCTCACTCTCCCCCCCCG

                                                                   [+1]
                                                                   9.8e-05
                                                                   GTGTGTGTGTGTG
                                                                   ++++ ++  ++++
676  AAGGAGATCCTGATGAAGAAACTCAAGGGCGAGTAAAAGGACCGATGAGATATCGGTGTGGCGTGTTTGGTTGTG

                                                              [+1]
                                                              3.6e-05
     TGTGTGTGTGTGTGTG                                         GTGTGTGTGTGTGTGTGT
     + +     ++ + ++                                          ++ ++++++ + + + ++
751  TTTTGTCTTGGGGGTTGCAAGGATGTTTGGAAAAGCGGTACAGGGGGTGGAGAAATGGTTTGTGTGGGAGGGGGT

     
     
     GTGTGTGTGTG
     + + + +   +
826  GAGGGGGGCGGTCCAGCCAGCAAGAGGGTGGGAGACGAGCTGTGAAGATGGGGAGATGGGGGCAACGTCGCAGAA

                                            [+1]
                                            1.5e-08
                                            GTGTGTGTGTGTGTGTGTGTGTGTGTGTG
                                            + +++++++++++++++ + + + + + +
1351 TGGAGCCCACCAAGTGATTGCACGGTATGTGCAGGGGAGGGGTGTGTGTGTGTGTGGGGGGGGGGGGGATGACTG


Cre16.g685451.v5.5
  PromoterCoords:18956 - 20455 Strand:- GeneCoords:13428 - 18955 Trimmed if 
  gene in upstream region
  LENGTH = 1500  COMBINED P-VALUE = 7.80e-15  E-VALUE =  1.4e-10
  DIAGRAM: 425-[+1]-1-[+1]-23-[+1]-1-[+1]-136-[+1]-107-[-1]-633

                                                       [+1]
                                                       2.6e-18
                                                       GTGTGTGTGTGTGTGTGTGTGTGTG
                                                       +++++++++++++++++++++++++
376  CCGCCACCTAAACACCAGCCGGCTCCTCAGCCTGCGCGCTTGCGCCGCTTGTGTGTGTGTGTGTGTGTGTGTGTG

          [+1]                                                [+1]
          2.6e-18                                             2.6e-18
     TGTG GTGTGTGTGTGTGTGTGTGTGTGTGTGTG                       GTGTGTGTGTGTGTGTGT
     ++++ +++++++++++++++++++++++++++++                       ++++++++++++++++++
451  TGTGTGTGTGTGTGTGTGTGTGTGTGTGTGTGTGTGTGTGTGTGTGTGTGAGTGTGAGTGTGTGTGTGTGTGTGT

                 [+1]
                 2.6e-18
     GTGTGTGTGTG GTGTGTGTGTGTGTGTGTGTGTGTGTGTG
     +++++++++++ +++++++++++++++++++++++++++++
526  GTGTGTGTGTGTGTGTGTGTGTGTGTGTGTGTGTGTGTGTGCGTGTGTGTCAGGGGCGCTGGATGCAGCGCATTG

                                [+1]
                                2.5e-05
                                GTGTGTGTGTGTGTGTGTGTGTGTGTGTG
                                +++++ + +++++++   + +    + ++
676  AACCGCTGGACGCAGTACCGGCGGGTCGTGTGCGCGTGTGTGCTAGGGGTGCTATGTGCAGCGCATTGCAATGTA

                  [-1]
                  3.3e-05
                  CACACACACACACACACACACACACACAC
                  +++  +++ +   +  ++++++  ++  +
826  AGATAGACTCCACCACCTACATAGGTAGGCACACATGCATCCCATCACCCGCCATGGCTAATCCAGCCACAGCCA


Cre16.g669193.v5.5
  PromoterCoords:3411149 - 3412648 Strand:+ GeneCoords:3412649 - 3418350 
  Trimmed if gene in upstream region
  LENGTH = 1500  COMBINED P-VALUE = 7.80e-15  E-VALUE =  1.4e-10
  DIAGRAM: 48-[+1]-197-[+1]-1-[+1]-1-[+1]-1-[+1]-89-[+1]-21-[+1]-1-[+1]-909

                                                     [+1]
                                                     1.1e-06
                                                     GTGTGTGTGTGTGTGTGTGTGTGTGTG
                                                     +  ++++++++++++ + + + + + +
1    GGGGGCAGCACGGGTCCAGCATGAGTGCCTGCGACGACAGCAGCCATGGCCTGTGTGTGTGTGGGGGGGGGGGGG

     
     
     TG
      +
76   GGCACCGCCGCACCACTGCCATTGCGCCCACCCGTGCCGGCGCCGCCTATGGCCCTCATCATAAGCACCCAATCC

                                                      [+1]
                                                      2.6e-18
                                                      GTGTGTGTGTGTGTGTGTGTGTGTGT
                                                      ++++++++++++++++++++++++++
226  GGCAGCACGGGTCCAGTGTGAGAGCCTGCGACGACAGCAGCCATGGCCTGTGTGTGTGTGTGTGTGTGTGTGTGT

         [+1]                          [+1]                          [+1]
         2.6e-18                       2.6e-18                       3.6e-08
     GTG GTGTGTGTGTGTGTGTGTGTGTGTGTGTG GTGTGTGTGTGTGTGTGTGTGTGTGTGTG GTGTGTGTGTG
     +++ +++++++++++++++++++++++++++++ +++++++++++++++++++++++++++++ +++++++++++
301  GTGTGTGTGTGTGTGTGTGTGTGTGTGTGTGTGTGTGTGTGTGTGTGTGTGTGTGTGTGTGTGTGTGTGTGTGTG

     
     
     TGTGTGTGTGTGTGTGTG
     +++++++
376  TGTGTGTNNNNNNNNNNNNNNNNNNNNNNNNNNNNNNNNNNNNNNNNNNNNNNNNNNNNNNNNNNNNNNNNNNNN

                                     [+1]
                                     2.6e-18
                                     GTGTGTGTGTGTGTGTGTGTGTGTGTGTG
                                     +++++++++++++++++++++++++++++
451  NNNNNNNNNNNNNNNNNNNNNNNNNNNNNNNNGTGTGTGTGTGTGTGTGTGTGTGTGTGTGTGTGTGTGTGTGTG

            [+1]                          [+1]
            2.6e-18                       1.8e-14
            GTGTGTGTGTGTGTGTGTGTGTGTGTGTG GTGTGTGTGTGTGTGTGTGTGTGTGTGTG
            +++++++++++++++++++++++++++++ ++++++ +++++++++++++++++++++
526  TCCCTGAGTGTGTGTGTGTGTGTGTGTGTGTGTGTGTGTGTGTCTGTGTGTGTGTGTGTGTGTGTTTGGGGGGGC


Cre16.g686285.v5.5
  PromoterCoords:3642756 - 3644255 Strand:- GeneCoords:3637878 - 3642755 
  Trimmed if gene in upstream region
  LENGTH = 1500  COMBINED P-VALUE = 7.80e-15  E-VALUE =  1.4e-10
  DIAGRAM: 1295-[+1]-1-[+1]-1-[+1]-1-[+1]-1-[+1]-1-[+1]-26

                         [+1]                          [+1]
                         2.6e-18                       2.6e-18
                         GTGTGTGTGTGTGTGTGTGTGTGTGTGTG GTGTGTGTGTGTGTGTGTGTGTGTG
                         +++++++++++++++++++++++++++++ +++++++++++++++++++++++++
1276 NNNNNNNNNNNNNNNNNNNTGTGTGTGTGTGTGTGTGTGTGTGTGTGTGTGTGTGTGTGTGTGTGTGTGTGTGTG

          [+1]                          [+1]                          [+1]
          2.6e-18                       2.6e-18                       2.6e-18
     TGTG GTGTGTGTGTGTGTGTGTGTGTGTGTGTG GTGTGTGTGTGTGTGTGTGTGTGTGTGTG GTGTGTGTGT
     ++++ +++++++++++++++++++++++++++++ +++++++++++++++++++++++++++++ ++++++++++
1351 TGTGTGTGTGTGTGTGTGTGTGTGTGTGTGTGTGTGTGTGTGTGTGTGTGTGTGTGTGTGTGTGTGTGTGTGTGT

                         [+1]
                         1.8e-05
     GTGTGTGTGTGTGTGTGTG GTGTGTGTGTGTGTGTGTGTGTGTGTGTG
     +++++++++++++++++++ +++++++++++++   ++ ++ +
1426 GTGTGTGTGTGTGTGTGTGTGTGTGTGTGTGTGACGGTCTGGGCCACGAGTAGGATGCACTGCATGCACGGCCAA


Cre16.g684491.v5.5
  PromoterCoords:7326490 - 7327989 Strand:- GeneCoords:7322634 - 7326489 
  Trimmed if gene in upstream region
  LENGTH = 1500  COMBINED P-VALUE = 7.80e-15  E-VALUE =  1.4e-10
  DIAGRAM: 553-[-1]-529-[+1]-222-[+1]-1-[+1]-79

                                 [-1]
                                 3.7e-05
                                 CACACACACACACACACACACACACACAC
                                 +++  +++  ++++  ++   ++++ +
526  TGACAGCATGTGGGCCAATGCATGCAAGCACCAACAATCACAAGCAATGACACGCGTCAGCAAACTATCAGCCTG

                                                                  [+1]
                                                                  1.4e-05
                                                                  GTGTGTGTGTGTGT
                                                                  + ++++   ++ ++
1051 CCCTCCCGTGTGCCCACGGGGCCTGGGCGCGGCCCTTCTAGTGTGCTGACCCGCTTTGCCGGCGTGTTGATGCGT

     
     
     GTGTGTGTGTGTGTG
     ++++   ++ ++ ++
1126 GTGTACCTGCGTTTGGTCATGCGCCGGCGGTGGTTATTGTGCGGTAGCTGGTCTGCTTTGTTGCTGGGTCAATGC

                 [+1]                          [+1]
                 2.6e-18                       2.5e-09
                 GTGTGTGTGTGTGTGTGTGTGTGTGTGTG GTGTGTGTGTGTGTGTGTGTGTGTGTGTG
                 +++++++++++++++++++++++++++++ +++++++++ +++++  ++++++   +
1351 CGCCTTGGATTTGTGTGTGTGTGTGTGTGTGTGTGTGTGTGTGTGTGTGTGCGTGTGCATGTGTGCAGGAAGACT


Cre22.g753997.v5.5
  PromoterCoords:124126 - 125625 Strand:+ GeneCoords:125626 - 129026 Trimmed if 
  gene in upstream region
  LENGTH = 1500  COMBINED P-VALUE = 7.80e-15  E-VALUE =  1.4e-10
  DIAGRAM: [-1]-93-[-1]-1-[-1]-109-[-1]-1-[-1]-95-[-1]-1-[-1]-1-[-1]-1-[-1]-937

     [-1]
     7.0e-05
     CACACACACACACACACACACACACACAC
      +++++ ++++++++++++   +
1    AACACAAACACACACACACGTGCCGTGCATGCTTGTAGACATGCCCCTATCCACCCTTCCTCCCCCCCTCACTGT

                                                    [-1]
                                                    3.5e-16
                                                    CACACACACACACACACACACACACACA
                                                    ++++++++++++++++++++ +++++++
76   CAATTTGCCCTGACAAGCCCCCACAGGCTACCCATGCCTTGTACATACACACACACACACACACACATACACACA

       [-1]
       1.7e-11
     C CACACACACACACACACACACACACACAC
     + ++++++ +++++++ ++++++++++++
151  CACACACAAACACACAAACACACACACACGTGCCGTGCAGGCTGGTAGACATGCCCCACACCACCCCTTTCCTCC

                                                                      [-1]
                                                                      2.0e-14
                                                                      CACACACACA
                                                                      ++++++++++
226  CCCTCTCGCTGCCAATTCGCCCTCACAAGCGCCCACAGGCTACCCATGCCTTGTAAAGACACATACACACACACA

                         [-1]
                         2.2e-06
     CACACACACACACACACAC CACACACACACACACACACACACACACAC
     ++++ +++++++ ++++++  +++++++ ++++++++++++   +
301  CACAAACACACAAACACACAAACACACAAACACACACACACGTGCCGTGCAGGCTGGTAGACATGCCCCTATCCA

                                                                          [-1]
                                                                          2.6e-1
                                                                          CACACA
                                                                          ++++++
376  CCCTTCCTCCCCCCCTAACTGTCAATTCGCCCTGACAAGCCCCCACAGGCTACCCATGCCTTGTACATACACACA

                             [-1]                          [-1]
     8                       2.6e-18                       2.6e-18
     CACACACACACACACACACACAC CACACACACACACACACACACACACACAC CACACACACACACACACACAC
     +++++++++++++++++++++++ +++++++++++++++++++++++++++++ +++++++++++++++++++++
451  CACACACACACACACACACACACACACACACACACACACACACACACACACACACACACACACACACACACACAC

              [-1]
              3.2e-10
     ACACACAC CACACACACACACACACACACACACACAC
     ++++++++ +++++++++++++++++++++++   +
526  ACACACACACACACACACACACACACACACACGTGCCGTGCATGCTGGTAGACATGCTTCTATCCACCCTTCCTC


Cre22.g753947.v5.5
  PromoterCoords:98666 - 100165 Strand:- GeneCoords:95710 - 98665 Trimmed if 
  gene in upstream region
  LENGTH = 1500  COMBINED P-VALUE = 7.80e-15  E-VALUE =  1.4e-10
  DIAGRAM: 308-[+1]-1-[+1]-11-[+1]-113-[+1]-1-[+1]-342-[+1]-[+1]-331-[+1]-[+1]-132

             [+1]                          [+1]
             2.6e-18                       2.0e-08
             GTGTGTGTGTGTGTGTGTGTGTGTGTGTG GTGTGTGTGTGTGTGTGTGTGTGTGTGTG
             +++++++++++++++++++++++++++++ ++++++++++++++++++++
301  CACGGCACGTGTGTGTGTGTGTGTGTGTGTGTGTGTGTGTGTGTGTGTGTGTGTGTGTTGTGTGAGTGTGTGTGT

        [+1]
        5.4e-16
        GTGTGTGTGTGTGTGTGTGTGTGTGTGTG
        ++++++++++++++++++++ +++++++
376  GTTGTGTGTGTGTGTGTGTGTGTTTGTGTGTAAGCGTATGTGTCTTTACAAGGCATGGGTAGCCTGTGGGGCCTT

                                                                           [+1]
                                                                           1.6e-
                                                                           GTGTG
                                                                           +++++
451  GTCAGGGCGATTTGACAGTGAGGGGGGGAGGAAGGGTGGATAGGGGCGTGTCTACCAGCCTGCACGGCACGTGTG

                              [+1]
     17                       6.3e-13
     TGTGTGTGTGTGTGTGTGTGTGTG GTGTGTGTGTGTGTGTGTGTGTGTGTGTG
     +++++++++++++++++++ ++++ ++ +++++++++++++++++++ +++++
526  TGTGTGTGTGTGTGTGTGTTTGTGTGTTTGTGTGTGTGTGTGTGTGTATGTGTCTTTACAAGGCATGGGTATGCC

                          [+1]                         [+1]
                          6.2e-13                      1.6e-12
                          GTGTGTGTGTGTGTGTGTGTGTGTGTGTGGTGTGTGTGTGTGTGTGTGTGTGTG
                           +++++++++++++++++++ +++++++ ++++++++++++++ ++ +++++++
901  GTGTGTGTGTGTTTTTGTGTAATGTGTGTGTGTGTGTGTGTTTGTGTGTTGTGTGTGTGTGTGTTTGAGTGTGTG

     
     
     TGTG
      ++
976  CGTATGTGTCTTTGCAAGGCATGGGTAGCCTGTGGGGCTTGTGAGGGCGGATTGACAGCGAGGGGGGGAGGGGGG

                                        [+1]                         [+1]
                                        6.1e-11                      1.3e-06
                                        GTGTGTGTGTGTGTGTGTGTGTGTGTGTGGTGTGTGTGTG
                                        ++++++++++++++++ +++++++     ++++++++++
1276 GTGGATAGGGGCATGTCTACCAGCCTGCACGGCACGTGTGTGTGTGTGTGTTTGTGTGTTGTGTGTGTGTGTGTA

     
     
     TGTGTGTGTGTGTGTGTG
     +++++ + +    +
1351 TGTGTCTTTACAAGGCATGGGTAGCCTGTGGGGCTTGTAAGGGCGGATTGACAGCGAGGGGGGGATGGGGGATGG


Cre22.g753547.v5.5
  PromoterCoords:19666 - 21165 Strand:+ GeneCoords:21166 - 25337 Trimmed if 
  gene in upstream region
  LENGTH = 1500  COMBINED P-VALUE = 7.80e-15  E-VALUE =  1.4e-10
  DIAGRAM: 970-[+1]-19-[+1]-453

                                                                           [+1]
                                                                           1.3e-
                                                                           GTGTG
                                                                           +   +
901  TACGGGGGCCGGCGACGAGGTTTGCTGCATGTGTACCGCCGCCGTCCTGCAGCCAAGACCTTTGTTGAAGGGCAG

                                                [+1]
     08                                         2.6e-18
     TGTGTGTGTGTGTGTGTGTGTGTG                   GTGTGTGTGTGTGTGTGTGTGTGTGTGTG
      ++++++++++++ +++++++                      +++++++++++++++++++++++++++++
976  CGTGTGTGTGTGTTTGTGTGTAATGCACGGTATGTGTGTTTTTGTGTGTGTGTGTGTGTGTGTGTGTGTGTGTGT


Cre19.g750647.v5.5
  PromoterCoords:91606 - 93105 Strand:+ GeneCoords:93106 - 102759 Trimmed if 
  gene in upstream region
  LENGTH = 1500  COMBINED P-VALUE = 7.80e-15  E-VALUE =  1.4e-10
  DIAGRAM: [+1]-1-[+1]-228-[+1]-1-[+1]-1-[+1]-1-[+1]-1-[+1]-429-[-1]-606

     [+1]                          [+1]
     2.6e-18                       2.6e-18
     GTGTGTGTGTGTGTGTGTGTGTGTGTGTG GTGTGTGTGTGTGTGTGTGTGTGTGTGTG
     +++++++++++++++++++++++++++++ +++++++++++++++++++++++++++++
1    GTGTGTGTGTGTGTGTGTGTGTGTGTGTGTGTGTGTGTGTGTGTGTGTGTGTGTGTGTGTGTGTGTGTGTGTGTT

                                                                   [+1]
                                                                   2.6e-18
                                                                   GTGTGTGTGTGTG
                                                                   +++++++++++++
226  AAGCCTGGAACCCCACGGGCGACCATTCGGCCTGACCCCGCGTTGCACCTGTATGCGTCCATGTGTGTGTGTGTG

                      [+1]                          [+1]
                      2.6e-18                       2.6e-18
     TGTGTGTGTGTGTGTG GTGTGTGTGTGTGTGTGTGTGTGTGTGTG GTGTGTGTGTGTGTGTGTGTGTGTGTGT
     ++++++++++++++++ +++++++++++++++++++++++++++++ ++++++++++++++++++++++++++++
301  TGTGTGTGTGTGTGTGTGTGTGTGTGTGTGTGTGTGTGTGTGTGTGTGTGTGTGTGTGTGTGTGTGTGTGTGTGT

       [+1]                          [+1]
       2.6e-18                       2.6e-18
     G GTGTGTGTGTGTGTGTGTGTGTGTGTGTG GTGTGTGTGTGTGTGTGTGTGTGTGTGTG
     + +++++++++++++++++++++++++++++ +++++++++++++++++++++++++++++
376  GTGTGTGTGTGTGTGTGTGTGTGTGTGTGTGTGTGTGTGTGTGTGTGTGTGTGTGTGTGTGTGCATCTCGCGGTA

                                             [-1]
                                             6.4e-06
                                             CACACACACACACACACACACACACACAC
                                              +  ++++++++  ++ +  +++   +++
826  CTCCTACCAAACAGGAATGCACGTCGTGCTCACCACCTTATAACCACACACAACCAAAAGCACCACCACCGCAGC


Cre19.g750597.v5.5
  PromoterCoords:89156 - 90655 Strand:- GeneCoords:78930 - 89155 Trimmed if 
  gene in upstream region
  LENGTH = 1500  COMBINED P-VALUE = 7.80e-15  E-VALUE =  1.4e-10
  DIAGRAM: 387-[-1]-565-[-1]-1-[-1]-1-[-1]-1-[-1]-1-[-1]-370

                 [-1]
                 4.7e-11
                 CACACACACACACACACACACACACACAC
                 + + ++++++++++++++++++  ++++
376  CAGCCCACGGCGCCCCCACACACACACACACACATGCACATGGGGTTCCGGCCCAGTGCCTCGTCGTGCGCGATC

           [-1]                          [-1]                          [-1]
           2.6e-18                       2.6e-18                       2.6e-18
           CACACACACACACACACACACACACACAC CACACACACACACACACACACACACACAC CACACACAC
           +++++++++++++++++++++++++++++ +++++++++++++++++++++++++++++ +++++++++
976  GTTTAACACACACACACACACACACACACACACACACACACACACACACACACACACACACACACACACACACAC

                          [-1]                          [-1]
                          2.6e-18                       2.6e-18
     ACACACACACACACACACAC CACACACACACACACACACACACACACAC CACACACACACACACACACACACA
     ++++++++++++++++++++ +++++++++++++++++++++++++++++ ++++++++++++++++++++++++
1051 ACACACACACACACACACACACACACACACACACACACACACACACACACACACACACACACACACACACACACA

     
     
     CACAC
     +++++
1126 CACACACACACACGCGCGCGCGCGTGGAGCTAGGAATCGTAGGCGTGCCTGGGCCTCACGGAGTCACGGTACCGT


Cre09.g386167.v5.5
  PromoterCoords:61176 - 62675 Strand:- GeneCoords:58587 - 61175 Trimmed if 
  gene in upstream region
  LENGTH = 1500  COMBINED P-VALUE = 7.80e-15  E-VALUE =  1.4e-10
  DIAGRAM: 595-[-1]-1-[-1]-1-[-1]-1-[-1]-1-[-1]-1-[-1]-1-[-1]-1-[-1]-143-[-1]-1-[-1]-1-[-1]-1-[-1]-1-[-1]-1-[-1]-1-[-1]-1-[-1]-1-[-1]-254

                                                                           [-1]
                                                                           2.6e-
                                                                           CACAC
                                                                           +++++
526  GGTAAAATGGTGGGTATCGGTAAGTAACTCCGTCGCGTCATTGGGCGGGCTTTCGTTTCGTTTTTTAAAACACAC

                              [-1]                          [-1]
     18                       2.6e-18                       2.6e-18
     ACACACACACACACACACACACAC CACACACACACACACACACACACACACAC CACACACACACACACACACA
     ++++++++++++++++++++++++ +++++++++++++++++++++++++++++ ++++++++++++++++++++
601  ACACACACACACACACACACACACACACACACACACACACACACACACACACACACACACACACACACACACACA

               [-1]                          [-1]                          [-1]
               2.6e-18                       2.6e-18                       2.6e-
     CACACACAC CACACACACACACACACACACACACACAC CACACACACACACACACACACACACACAC CACAC
     +++++++++ +++++++++++++++++++++++++++++ +++++++++++++++++++++++++++++ +++++
676  CACACACACACACACACACACACACACACACACACACACACACACACACACACACACACACACACACACACACAC

                              [-1]                          [-1]
     18                       2.6e-18                       2.6e-18
     ACACACACACACACACACACACAC CACACACACACACACACACACACACACAC CACACACACACACACACACA
     ++++++++++++++++++++++++ +++++++++++++++++++++++++++++ ++++++++++++++++++++
751  ACACACACACACACACACACACACACACACACACACACACACACACACACACACACACACACACACACACACACA

     
     
     CACACACAC
     +++++++++
826  CACACACACACACACACACACANNNNNNNNNNNNNNNNNNNNNNNNNNNNNNNNNNNNNNNNNNNNNNNNNNNNN

       [-1]                          [-1]                          [-1]
       2.6e-18                       2.6e-18                       2.6e-18
       CACACACACACACACACACACACACACAC CACACACACACACACACACACACACACAC CACACACACACAC
       +++++++++++++++++++++++++++++ +++++++++++++++++++++++++++++ +++++++++++++
976  AACACACACACACACACACACACACACACACACACACACACACACACACACACACACACACACACACACACACAC

                      [-1]                          [-1]
                      2.6e-18                       2.6e-18
     ACACACACACACACAC CACACACACACACACACACACACACACAC CACACACACACACACACACACACACACA
     ++++++++++++++++ +++++++++++++++++++++++++++++ ++++++++++++++++++++++++++++
1051 ACACACACACACACACACACACACACACACACACACACACACACACACACACACACACACACACACACACACACA

       [-1]                          [-1]                          [-1]
       2.6e-18                       2.6e-18                       4.5e-16
     C CACACACACACACACACACACACACACAC CACACACACACACACACACACACACACAC CACACACACACAC
     + +++++++++++++++++++++++++++++ +++++++++++++++++++++++++++++ +++++++++++ +
1126 CACACACACACACACACACACACACACACACACACACACACACACACACACACACACACACACACACACACACGC

                      [-1]
                      1.7e-05
     ACACACACACACACAC CACACACACACACACACACACACACACAC
     ++++++++++++++++ + +++++++++++ + + + +++  +
1201 ACACACACACACACACACGCACACACACACGCGCGCGCACGTAATTGTGTGCGCGCGGGCGACCTTGCGGGCGAC


Cre09.g402293.v5.5
  PromoterCoords:5856158 - 5857657 Strand:- GeneCoords:5852560 - 5856157 
  Trimmed if gene in upstream region
  LENGTH = 1500  COMBINED P-VALUE = 7.80e-15  E-VALUE =  1.4e-10
  DIAGRAM: 310-[+1]-1-[+1]-1-[+1]-1-[+1]-19-[+1]-1-[+1]-1-[+1]-963

               [+1]                          [+1]                          [+1]
               2.6e-18                       2.6e-18                       2.6e-
               GTGTGTGTGTGTGTGTGTGTGTGTGTGTG GTGTGTGTGTGTGTGTGTGTGTGTGTGTG GTGTG
               +++++++++++++++++++++++++++++ +++++++++++++++++++++++++++++ +++++
301  CGCTCCCGAGGTGTGTGTGTGTGTGTGTGTGTGTGTGTGTGTGTGTGTGTGTGTGTGTGTGTGTGTGTGTGTGTG

                              [+1]                                            [+
     18                       2.6e-18                                         2.
     TGTGTGTGTGTGTGTGTGTGTGTG GTGTGTGTGTGTGTGTGTGTGTGTGTGTG                   GT
     ++++++++++++++++++++++++ +++++++++++++++++++++++++++++                   ++
376  TGTGTGTGTGTGTGTGTGTGTGTGTGTGTGTGTGTGTGTGTGTGTGTGTGTGTGTGTGTGTGTGCGTGTGTGCGT

     1]                          [+1]                          [+1]
     6e-18                       2.6e-18                       1.1e-15
     GTGTGTGTGTGTGTGTGTGTGTGTGTG GTGTGTGTGTGTGTGTGTGTGTGTGTGTG GTGTGTGTGTGTGTGTG
     +++++++++++++++++++++++++++ +++++++++++++++++++++++++++++ +++++++++++++++++
451  GTGTGTGTGTGTGTGTGTGTGTGTGTGTGTGTGTGTGTGTGTGTGTGTGTGTGTGTGTGTGTGTGTGTGTGTGTG

     
     
     TGTGTGTGTGTG
     +++++++++  +
526  TGTGTGTGTAGGGCAGGGTTGCATAGTTCGTAGTACGCGTACTATGTACTACGTACTGTACTACGTACTGTACGC


Cre09.g416616.v5.5
  PromoterCoords:7828252 - 7829751 Strand:- GeneCoords:7826976 - 7828251 
  Trimmed if gene in upstream region
  LENGTH = 1500  COMBINED P-VALUE = 7.80e-15  E-VALUE =  1.4e-10
  DIAGRAM: 430-[-1]-1-[-1]-1-[-1]-1-[-1]-381-[-1]-52-[-1]-194-[+1]-[+1]-23-[+1]-156

                                                            [-1]
                                                            2.6e-18
                                                            CACACACACACACACACACA
                                                            ++++++++++++++++++++
376  CAGTACTGACACAAGGAAACTCGCAAAGTAGCCGCCGCAGAGTGCAATCAACAGACACACACACACACACACACA

               [-1]                          [-1]                          [-1]
               2.6e-18                       2.6e-18                       1.7e-
     CACACACAC CACACACACACACACACACACACACACAC CACACACACACACACACACACACACACAC CACAC
     +++++++++ +++++++++++++++++++++++++++++ +++++++++++++++++++++++++++++ +++++
451  CACACACACACACACACACACACACACACACACACACACACACACACACACACACACACACACACACACACACAC

     
     11
     ACACACACACACACACACACACAC
     +++++++++++++++++++   +
526  ACACACACACACACACACATGGATGTGGAGTCGTCGAGACTGGAGTCGTCGAGACTGTCGAGTCACACACATGGA

                                   [-1]
                                   9.6e-09
                                   CACACACACACACACACACACACACACAC
                                          + ++++++++++++++++++++
901  CTTTGTTCCGTTTGTTTTTGTGTTTAACACACACACAAAACACACACACACACACACACGGCGGTATTTCATCCA

                                         [-1]
                                         2.6e-18
                                         CACACACACACACACACACACACACACAC
                                         +++++++++++++++++++++++++++++
976  GCAACCTGCCAGCCCCCACGCGGTTTTTGTGTTTAACACACACACACACACACACACACACACACACACACACCA

                                       [+1]                         [+1]
                                       4.1e-06                      3.1e-06
                                       GTGTGTGTGTGTGTGTGTGTGTGTGTGTGGTGTGTGTGTGT
                                       +  ++ +++   +++++++ + ++ +++ ++   ++  +++
1201 CCAGGCACCGCACTATCAGGGGGGTGTTTGGGTGGCCTGAGTGCACGTGTGTGGGGGTTTGTTGTACTTGCTTGT

                                             [+1]
                                             4.4e-05
     GTGTGTGTGTGTGTGTG                       GTGTGTGTGTGTGTGTGTGTGTGTGTGTG
     ++ + +++  +++++ +                       + + + +++++ +++++ +    +   ++
1276 GTTTCTGTTGGTGTGAGCCTTTGCGCGACCCGGGCTGGTGGGGGGGGTGTGGGTGTGCGGTCCTTGCTGGTGGGG


Cre09.g403650.v5.5
  PromoterCoords:587754 - 589253 Strand:+ GeneCoords:589254 - 597024 Trimmed if 
  gene in upstream region
  LENGTH = 1500  COMBINED P-VALUE = 7.80e-15  E-VALUE =  1.4e-10
  DIAGRAM: 184-[-1]-1-[-1]-1-[-1]-1-[-1]-1197

                                       [-1]                          [-1]
                                       2.6e-18                       2.6e-18
                                       CACACACACACACACACACACACACACAC CACACACACAC
                                       +++++++++++++++++++++++++++++ +++++++++++
151  CGTGATCTGGCAGAATAACCGTGGAAACCGTAGTCACACACACACACACACACACACACACACACACACACACAC

                        [-1]                          [-1]
                        2.6e-18                       2.6e-18
     ACACACACACACACACAC CACACACACACACACACACACACACACAC CACACACACACACACACACACACACA
     ++++++++++++++++++ +++++++++++++++++++++++++++++ ++++++++++++++++++++++++++
226  ACACACACACACACACACACACACACACACACACACACACACACACACACACACACACACACACACACACACACA

     
     
     CAC
     +++
301  CACGCACAGTACGCACCTGGCCGTGAACGCGGGCGGCTGCTCCCTCGCCCCGGGCACCGCCAGCCAGTCCTGGAA


Cre09.g386731.v5.5
  PromoterCoords:129506 - 131005 Strand:+ GeneCoords:131006 - 138736 Trimmed if 
  gene in upstream region
  LENGTH = 1500  COMBINED P-VALUE = 7.80e-15  E-VALUE =  1.4e-10
  DIAGRAM: 353-[+1]-1-[+1]-1-[+1]-1-[+1]-1028

                                                          [+1]
                                                          2.6e-18
                                                          GTGTGTGTGTGTGTGTGTGTGT
                                                          ++++++++++++++++++++++
301  CCCCCCATCCCCCACCCCCCAGAATCCAGTTACCCCCCTGATAGTGAACACACGTGTGTGTGTGTGTGTGTGTGT

             [+1]                          [+1]                          [+1]
             2.6e-18                       2.6e-18                       6.3e-13
     GTGTGTG GTGTGTGTGTGTGTGTGTGTGTGTGTGTG GTGTGTGTGTGTGTGTGTGTGTGTGTGTG GTGTGTG
     +++++++ +++++++++++++++++++++++++++++ +++++++++++++++++++++++++++++ +++++++
376  GTGTGTGTGTGTGTGTGTGTGTGTGTGTGTGTGTGTGTGTGTGTGTGTGTGTGTGTGTGTGTGTGTGTGTGTGTG

     
     
     TGTGTGTGTGTGTGTGTGTGTG
     +++++++++++++++++ ++
451  TGTGTGTGTGTGTGTGTCTGGTGCTCTCGCCTGGCCGGGCGCCCGAAGCGTGAGGAATGCGCGTCAGCAAACTAC


Cre09.g414650.v5.5
  PromoterCoords:7601738 - 7603237 Strand:- GeneCoords:7592071 - 7601737 
  Trimmed if gene in upstream region
  LENGTH = 1500  COMBINED P-VALUE = 7.80e-15  E-VALUE =  1.4e-10
  DIAGRAM: 628-[+1]-1-[+1]-1-[+1]-1-[+1]-753

                                 [+1]                          [+1]
                                 2.6e-18                       2.6e-18
                                 GTGTGTGTGTGTGTGTGTGTGTGTGTGTG GTGTGTGTGTGTGTGTG
                                 +++++++++++++++++++++++++++++ +++++++++++++++++
601  CGCTCAGAGTGTCAAGTCGGGGCGTGGCGTGTGTGTGTGTGTGTGTGTGTGTGTGTGTGTGTGTGTGTGTGTGTG

                  [+1]                          [+1]
                  2.6e-18                       2.6e-18
     TGTGTGTGTGTG GTGTGTGTGTGTGTGTGTGTGTGTGTGTG GTGTGTGTGTGTGTGTGTGTGTGTGTGTG
     ++++++++++++ +++++++++++++++++++++++++++++ +++++++++++++++++++++++++++++
676  TGTGTGTGTGTGTGTGTGTGTGTGTGTGTGTGTGTGTGTGTGTGTGTGTGTGTGTGTGTGTGTGTGTGTGTGTGT


Cre09.g398556.v5.5
  PromoterCoords:1425959 - 1427458 Strand:+ GeneCoords:1427459 - 1429070 
  Trimmed if gene in upstream region
  LENGTH = 1500  COMBINED P-VALUE = 7.80e-15  E-VALUE =  1.4e-10
  DIAGRAM: 291-[+1]-35-[+1]-1-[+1]-1-[+1]-1-[+1]-1-[+1]-996

                                                                       [+1]
                                                                       1.6e-17
                                                                       GTGTGTGTG
                                                                       +++++++++
226  TGCTTTCGGCATCCAGGGGCGTAAAATGCAAGGTTTTAAGCCTTTTCTGTATGTGTGTGTATATGTGTGTGTGTG

                                                            [+1]
                                                            2.6e-18
     TGTGTGTGTGTGTGTGTGTG                                   GTGTGTGTGTGTGTGTGTGT
     +++++++++++ ++++++++                                   ++++++++++++++++++++
301  TGTGTGTGTGTATGTGTGTGCGTGTGTGCGTGTGTGCGTGTGTGTGCGTGTGTGCGTGTGTGTGTGTGTGTGTGT

               [+1]                          [+1]                          [+1]
               2.6e-18                       2.6e-18                       2.6e-
     GTGTGTGTG GTGTGTGTGTGTGTGTGTGTGTGTGTGTG GTGTGTGTGTGTGTGTGTGTGTGTGTGTG GTGTG
     +++++++++ +++++++++++++++++++++++++++++ +++++++++++++++++++++++++++++ +++++
376  GTGTGTGTGTGTGTGTGTGTGTGTGTGTGTGTGTGTGTGTGTGTGTGTGTGTGTGTGTGTGTGTGTGTGTGTGTG

                              [+1]
     18                       1.5e-10
     TGTGTGTGTGTGTGTGTGTGTGTG GTGTGTGTGTGTGTGTGTGTGTGTGTGTG
     ++++++++++++++++++++++++ ++++++++++++++++++++++
451  TGTGTGTGTGTGTGTGTGTGTGTGTGTGTGTGTGTGTGTGTGTGTGTCCTGTACGTATTCAACCCCAAGCGGTGA


Cre09.g386800.v5.5
  PromoterCoords:3101586 - 3103085 Strand:- GeneCoords:3098290 - 3101585 
  Trimmed if gene in upstream region
  LENGTH = 1500  COMBINED P-VALUE = 7.80e-15  E-VALUE =  1.4e-10
  DIAGRAM: 1176-[+1]-1-[+1]-1-[+1]-1-[+1]-60-[+1]-84-[-1]-3

                                                        [+1]
                                                        2.6e-18
                                                        GTGTGTGTGTGTGTGTGTGTGTGT
                                                        ++++++++++++++++++++++++
1126 NNNNNNNNNNNNNNNNNNNNNNNNNNNNNNNNNNNNNNNNNNNNNNNNNNNGTGTGTGTGTGTGTGTGTGTGTGT

           [+1]                          [+1]                          [+1]
           2.6e-18                       2.6e-18                       1.9e-15
     GTGTG GTGTGTGTGTGTGTGTGTGTGTGTGTGTG GTGTGTGTGTGTGTGTGTGTGTGTGTGTG GTGTGTGTG
     +++++ +++++++++++++++++++++++++++++ +++++++++++++++++++++++++++++ +++++++++
1201 GTGTGTGTGTGTGTGTGTGTGTGTGTGTGTGTGTGTGTGTGTGTGTGTGTGTGTGTGTGTGTGTGTGTGTGTGTG

     
     
     TGTGTGTGTGTGTGTGTGTG
     +++++++++++++++ + +
1276 TGTGTGTGTGTGTGTATATATGTCAAAGAGCACAGGGAAATGTGTTAAAAAAAAGAAAATGAAGCCCGCCCGACA

          [+1]
          1.5e-11
          GTGTGTGTGTGTGTGTGTGTGTGTGTGTG
           +++++++++ +++ + ++++++++++++
1351 AGGAAATGTGTGTGTATGTCTATGTGTGTGTGTGCGCTCGCGCTCGCGCTTAGATTCCACCTCGCGTGTGCCTCT

                                                [-1]
                                                2.5e-14
                                                CACACACACACACACACACACACACACAC
                                                +++++++++++ ++++++++++++++ ++
1426 GCCCGCAACCACTCCTGCCCTCCTGAGCACGCACACACACGCGCACACACACACTCACACACACACACAGACACA


Cre09.g416250.v5.5
  PromoterCoords:7749152 - 7750651 Strand:+ GeneCoords:7750652 - 7760153 
  Trimmed if gene in upstream region
  LENGTH = 1500  COMBINED P-VALUE = 7.80e-15  E-VALUE =  1.4e-10
  DIAGRAM: 109-[+1]-1-[+1]-769-[+1]-12-[+1]-1-[+1]-1-[+1]-1-[+1]-403

                                       [+1]                          [+1]
                                       2.6e-18                       2.6e-18
                                       GTGTGTGTGTGTGTGTGTGTGTGTGTGTG GTGTGTGTGTG
                                       +++++++++++++++++++++++++++++ +++++++++++
76   CCGCGTTGCACCTGTATGCGTCCATGCTCCATATGTGTGTGTGTGTGTGTGTGTGTGTGTGTGTGTGTGTGTGTG

     
     
     TGTGTGTGTGTGTGTGTG
     ++++++++++++++++++
151  TGTGTGTGTGTGTGTGTGTGTGTGTAGCCTAGCCTACCCCTGACGTATTGCGCGCTGTTTCCTGCGCACAATCCC

                                          [+1]
                                          1.7e-07
                                          GTGTGTGTGTGTGTGTGTGTGTGTGTGTG
                                          + + +++++ + +++++++ + ++ +  +
901  AGCCGAGGTGGCGAGGAATCATATGCAGTCTGGCCATGCGCGTGTGCGAGTGTGTGAGGGTTTCAGGTGGGTGGC

        [+1]                          [+1]                          [+1]
        2.6e-18                       2.6e-18                       2.6e-18
        GTGTGTGTGTGTGTGTGTGTGTGTGTGTG GTGTGTGTGTGTGTGTGTGTGTGTGTGTG GTGTGTGTGTGT
        +++++++++++++++++++++++++++++ +++++++++++++++++++++++++++++ ++++++++++++
976  GAGGTGTGTGTGTGTGTGTGTGTGTGTGTGTGTGTGTGTGTGTGTGTGTGTGTGTGTGTGTGTGTGTGTGTGTGT

                       [+1]
                       1.1e-07
     GTGTGTGTGTGTGTGTG GTGTGTGTGTGTGTGTGTGTGTGTGTGTG
     +++++++++++++++++ +++++++++++++ ++++  +   + + +
1051 GTGTGTGTGTGTGTGTGTGTGTGTGTGTGTGCGTGTTGGGAGGGGGGGCTCGGAGGGTGGGAATTTCGGGGATCG


Cre09.g386743.v5.5
  PromoterCoords:195843 - 197342 Strand:+ GeneCoords:197343 - 199865 Trimmed if 
  gene in upstream region
  LENGTH = 1500  COMBINED P-VALUE = 7.80e-15  E-VALUE =  1.4e-10
  DIAGRAM: [+1]-1-[+1]-1-[+1]-1411

     [+1]                          [+1]                          [+1]
     2.6e-18                       2.6e-18                       3.9e-05
     GTGTGTGTGTGTGTGTGTGTGTGTGTGTG GTGTGTGTGTGTGTGTGTGTGTGTGTGTG GTGTGTGTGTGTGTG
     +++++++++++++++++++++++++++++ +++++++++++++++++++++++++++++ ++ +++ ++++  +
1    GTGTGTGTGTGTGTGTGTGTGTGTGTGTGTGTGTGTGTGTGTGTGTGTGTGTGTGTGTGTGTATGTATGTGACTC

     
     
     TGTGTGTGTGTGTG
      + +  +  + +++
76   GGGGAATCCGGGTGCGATGGGACAGGGTACGGGACAGGTTGGCGTACTCCCTGACTGTGCAGCATACTCCCATAC


Cre09.g410750.v5.5
  PromoterCoords:6984870 - 6986369 Strand:- GeneCoords:6978922 - 6984869 
  Trimmed if gene in upstream region
  LENGTH = 1500  COMBINED P-VALUE = 7.80e-15  E-VALUE =  1.4e-10
  DIAGRAM: 9-[+1]-1-[+1]-1432

              [+1]                          [+1]
              2.6e-18                       2.6e-18
              GTGTGTGTGTGTGTGTGTGTGTGTGTGTG GTGTGTGTGTGTGTGTGTGTGTGTGTGTG
              +++++++++++++++++++++++++++++ +++++++++++++++++++++++++++++
1    GCCATACACGTGTGTGTGTGTGTGTGTGTGTGTGTGTGTGTGTGTGTGTGTGTGTGTGTGTGTGTGTGTGTGTTC


Cre09.g386173.v5.5
  PromoterCoords:64346 - 65845 Strand:+ GeneCoords:65846 - 66887 Trimmed if 
  gene in upstream region
  LENGTH = 1500  COMBINED P-VALUE = 7.80e-15  E-VALUE =  1.4e-10
  DIAGRAM: 358-[+1]-1-[+1]-1-[+1]-1053

                                                               [+1]
                                                               2.6e-18
                                                               GTGTGTGTGTGTGTGTG
                                                               +++++++++++++++++
301  GGCGACCTGGCCGTACTCCGTGACGAGGTCCGCCGTCCGCCAGAGCCACCAGAGCCATGTGTGTGTGTGTGTGTG

                  [+1]                          [+1]
                  2.6e-18                       2.6e-18
     TGTGTGTGTGTG GTGTGTGTGTGTGTGTGTGTGTGTGTGTG GTGTGTGTGTGTGTGTGTGTGTGTGTGTG
     ++++++++++++ +++++++++++++++++++++++++++++ +++++++++++++++++++++++++++++
376  TGTGTGTGTGTGTGTGTGTGTGTGTGTGTGTGTGTGTGTGTGTGTGTGTGTGTGTGTGTGTGTGTGTGTGTGTGT


Cre09.g416750.v5.5
  PromoterCoords:7843392 - 7844891 Strand:+ GeneCoords:7844892 - 7849853 
  Trimmed if gene in upstream region
  LENGTH = 1500  COMBINED P-VALUE = 7.80e-15  E-VALUE =  1.4e-10
  DIAGRAM: 366-[+1]-1-[+1]-1-[+1]-1-[+1]-1015

                                                                       [+1]
                                                                       2.6e-18
                                                                       GTGTGTGTG
                                                                       +++++++++
301  CACGTCCCAAACACACTGCTGAAAACCCGGCGGCGCCTGGACCAGCCACAGCTGGGCTTGGCTGATGTGTGTGTG

                          [+1]                          [+1]
                          2.6e-18                       2.6e-18
     TGTGTGTGTGTGTGTGTGTG GTGTGTGTGTGTGTGTGTGTGTGTGTGTG GTGTGTGTGTGTGTGTGTGTGTGT
     ++++++++++++++++++++ +++++++++++++++++++++++++++++ ++++++++++++++++++++++++
376  TGTGTGTGTGTGTGTGTGTGTGTGTGTGTGTGTGTGTGTGTGTGTGTGTGTGTGTGTGTGTGTGTGTGTGTGTGT

           [+1]
           1.1e-15
     GTGTG GTGTGTGTGTGTGTGTGTGTGTGTGTGTG
     +++++ +++++++++++++++++++++++++++
451  GTGTGTGTGTGTGTGTGTGTGTGTGTGTGTGTGCATGTTGAGTGTGGCTGTCTGGGCAGTGTGCCTGAGGTCTAG


Cre09.g406625.v5.5
  PromoterCoords:6301575 - 6303074 Strand:+ GeneCoords:6303075 - 6308033 
  Trimmed if gene in upstream region
  LENGTH = 1500  COMBINED P-VALUE = 7.80e-15  E-VALUE =  1.4e-10
  DIAGRAM: 332-[+1]-1-[+1]-1-[+1]-1-[+1]-1049

                                     [+1]                          [+1]
                                     2.6e-18                       2.6e-18
                                     GTGTGTGTGTGTGTGTGTGTGTGTGTGTG GTGTGTGTGTGTG
                                     +++++++++++++++++++++++++++++ +++++++++++++
301  GGTCTGGGTTTCCTGGGTTTGGGCATGGGATCGTGTGTGTGTGTGTGTGTGTGTGTGTGTGTGTGTGTGTGTGTG

                      [+1]                          [+1]
                      2.6e-18                       2.6e-18
     TGTGTGTGTGTGTGTG GTGTGTGTGTGTGTGTGTGTGTGTGTGTG GTGTGTGTGTGTGTGTGTGTGTGTGTGT
     ++++++++++++++++ +++++++++++++++++++++++++++++ ++++++++++++++++++++++++++++
376  TGTGTGTGTGTGTGTGTGTGTGTGTGTGTGTGTGTGTGTGTGTGTGTGTGTGTGTGTGTGTGTGTGTGTGTGTGT

     
     
     G
     +
451  GTGTGTGTGTAGAAAGCTCAGGTTCTGCCCCCATGTTCAAAATTACAGAACTTTAGGAGAGCATTTTGCAGGTGC


Cre09.g386730.v5.5
  PromoterCoords:129296 - 130795 Strand:- GeneCoords:127020 - 129295 Trimmed if 
  gene in upstream region
  LENGTH = 1500  COMBINED P-VALUE = 7.80e-15  E-VALUE =  1.4e-10
  DIAGRAM: 824-[-1]-1-[-1]-1-[-1]-1-[-1]-557

                                                                               [
                                                                               2
                                                                               C
                                                                               +
751  CTTGCTGGCAGGCTGGTAGTTTGCTGACGCGCATTCCTCACGCTTCGGGCGCCCGGCCAGGCGAGAGCACCAGAC

     -1]                          [-1]                          [-1]
     .6e-18                       2.6e-18                       2.6e-18
     ACACACACACACACACACACACACACAC CACACACACACACACACACACACACACAC CACACACACACACACA
     ++++++++++++++++++++++++++++ +++++++++++++++++++++++++++++ ++++++++++++++++
826  ACACACACACACACACACACACACACACACACACACACACACACACACACACACACACACACACACACACACACA

                   [-1]
                   3.9e-09
     CACACACACACAC CACACACACACACACACACACACACACAC
     +++++++++++++ +++++++++++++++++++++++
901  CACACACACACACACACACACACACACACACACACACGTGTGTTCACTATCAGGGGGGTAACTGGATTCTGGGGG


Cre09.g415750.v5.5
  PromoterCoords:7706145 - 7707644 Strand:+ GeneCoords:7707645 - 7711169 
  Trimmed if gene in upstream region
  LENGTH = 1500  COMBINED P-VALUE = 7.80e-15  E-VALUE =  1.4e-10
  DIAGRAM: 197-[+1]-14-[+1]-1-[+1]-3-[+1]-297-[+1]-843

                                                    [+1]
                                                    2.0e-09
                                                    GTGTGTGTGTGTGTGTGTGTGTGTGTGT
                                                        ++++++++++++++++++++
151  CAGGAGGAACACGGCGCGCCCGAGGCGCCACAAGGCCCACAGCCCGGTCCGGTGTGTGTGTGTGTGTGTGTTAAA

                    [+1]                          [+1]
                    2.6e-18                       2.6e-18
     G              GTGTGTGTGTGTGTGTGTGTGTGTGTGTG GTGTGTGTGTGTGTGTGTGTGTGTGTGTG
     +              +++++++++++++++++++++++++++++ +++++++++++++++++++++++++++++
226  GATCACAAGGAAAACGTGTGTGTGTGTGTGTGTGTGTGTGTGTGTGTGTGTGTGTGTGTGTGTGTGTGTGTGTGT

       [+1]
       1.4e-09
       GTGTGTGTGTGTGTGTGTGTGTGTGTGTG
       +++++++++++++++++++++       +
301  TTGTGTGTGTGTGTGTGTGTGTGCAGTGCCGGAATCTTGTAGATGGCTTTAGGCCCCCGGCGTCTGCACAGCGTA

                                 [+1]
                                 4.1e-06
                                 GTGTGTGTGTGTGTGTGTGTGTGTGTGTG
                                  ++ + + +++  ++++++ +++  + ++
601  ATGCAGCGGCGCCTCATTCCCAACTCGCCTGCGCGCGTGCCTGTGTGGGTGGTTCTGGGCCTACCCTGCCTGGCT


Cre09.g386733.v5.5
  PromoterCoords:145846 - 147345 Strand:+ GeneCoords:147346 - 151963 Trimmed if 
  gene in upstream region
  LENGTH = 1500  COMBINED P-VALUE = 7.80e-15  E-VALUE =  1.4e-10
  DIAGRAM: 849-[+1]-294-[+1]-1-[+1]-1-[+1]-1-[+1]-209

                             [+1]
                             3.0e-07
                             GTGTGTGTGTGTGTGTGTGTGTGTGTGTG
                               +    +++++++ +++++ +++  +
826  CCTAGTGCCCAAAACTCGACAAGATAGCAATTGTGTGTATGTGTATGTTGGAAAGAAAACAAGTTAAACAACAAA

                                                    [+1]
                                                    2.6e-18
                                                    GTGTGTGTGTGTGTGTGTGTGTGTGTGT
                                                    ++++++++++++++++++++++++++++
1126 CGTCGTAGTCGAGCTCACCTACGGGTGATGGAGGAATTGCAGGCACTGTGTGTGTGTGTGTGTGTGTGTGTGTGT

       [+1]                          [+1]                          [+1]
       2.6e-18                       4.5e-16                       2.2e-08
     G GTGTGTGTGTGTGTGTGTGTGTGTGTGTG GTGTGTGTGTGTGTGTGTGTGTGTGTGTG GTGTGTGTGTGTG
     + +++++++++++++++++++++++++++++ +++++++++++++++++++++++ +++++ +++++++++++++
1201 GTGTGTGTGTGTGTGTGTGTGTGTGTGTGTGTGTGTGTGTGTGTGTGTGTGTGTGCGTGTGTGTGTGTGTGTGTG

     
     
     TGTGTGTGTGTGTGTG
     ++++++         +
1276 TGTGTGCACTGTAACGACGGGAAACTCGCGTCTCGGCGCGTCTCAGCGCGTCCGAGCGCGTCAGGATGCGTCAGG


Cre09.g414700.v5.5
  PromoterCoords:7602338 - 7603837 Strand:+ GeneCoords:7603838 - 7604739 
  Trimmed if gene in upstream region
  LENGTH = 1500  COMBINED P-VALUE = 7.80e-15  E-VALUE =  1.4e-10
  DIAGRAM: 145-[-1]-1-[-1]-1-[-1]-1-[-1]-1236

                                                                           [-1]
                                                                           2.6e-
                                                                           CACAC
                                                                           +++++
76   TATTGAGCGCGACCCCGCGCTCCGCTGCTTGACCGGGCCCACCTGCAGCGCATGTGCCCCAACCAGCAAACACAC

                              [-1]                          [-1]
     18                       2.6e-18                       2.6e-18
     ACACACACACACACACACACACAC CACACACACACACACACACACACACACAC CACACACACACACACACACA
     ++++++++++++++++++++++++ +++++++++++++++++++++++++++++ ++++++++++++++++++++
151  ACACACACACACACACACACACACACACACACACACACACACACACACACACACACACACACACACACACACACA

               [-1]
               2.6e-18
     CACACACAC CACACACACACACACACACACACACACAC
     +++++++++ +++++++++++++++++++++++++++++
226  CACACACACACACACACACACACACACACACACACACACACACACACGCCACGCCCCGACTTGACACTCTGAGCG


Cre09.g386600.v5.5
  PromoterCoords:115106 - 116605 Strand:- GeneCoords:109660 - 115105 Trimmed if 
  gene in upstream region
  LENGTH = 1500  COMBINED P-VALUE = 7.80e-15  E-VALUE =  1.4e-10
  DIAGRAM: 1-[+1]-887-[+1]-1-[+1]-201-[+1]-1-[+1]-1-[+1]-1-[+1]-204

      [+1]
      2.0e-14
      GTGTGTGTGTGTGTGTGTGTGTGTGTGTG
      ++++++++ +++++++ ++++++++++++
1    TGTGTGTGTATGTGTGTATGTGTGTGTGTGTGTGTGTGACTACGGTTTCCACGGTTATTCTGCCAGATCGCGTGA

                      [+1]                          [+1]
                      1.8e-15                       3.1e-06
                      GTGTGTGTGTGTGTGTGTGTGTGTGTGTG GTGTGTGTGTGTGTGTGTGTGTGTGTGT
                       ++++++++++++++++++++++++ +++ +++ +++ +++ +++ +++ +++ + +
901  GCCGGAACCCCATGTGCATGTGTGTGTGTGTGTGTGTGTGTGGGTGGGTGGGTGGGTGGGTGGGTGGGTGGGCGC

     
     
     G
     
976  CGTGGGCTGGCGGGGGCTGGCCCCCCGCTCCCCACTCCACGGCGGCCCCGATGCGAGGCAAGCACGCGGCCGCAA

                                                         [+1]
                                                         2.6e-18
                                                         GTGTGTGTGTGTGTGTGTGTGTG
                                                         +++++++++++++++++++++++
1126 CCACGCGGCAGTCGATGACCAACATGGCGCCGACATGTCCAGCGCCAGAGCTGTGTGTGTGTGTGTGTGTGTGTG

            [+1]                          [+1]                          [+1]
            2.6e-18                       8.6e-13                       7.8e-07
     TGTGTG GTGTGTGTGTGTGTGTGTGTGTGTGTGTG GTGTGTGTGTGTGTGTGTGTGTGTGTGTG GTGTGTGT
     ++++++ +++++++++++++++++++++++++++++ +++++++++++++++++++++++ + + + +++++ +
1201 TGTGTGTGTGTGTGTGTGTGTGTGTGTGTGTGTGTGTGTGTGTGTGTGTGTGTGTGTGTGCGCGCGTGTGTGCGC

     
     
     GTGTGTGTGTGTGTGTGTGTG
     +++++++ +++ +   +++
1276 GTGTGTGCGTGCGCTGGTGATCGCGCTAGCCACCGCGAGCGCAACAGCGGTGGGGAGCGAGGTGCGAGGCACAAG


Cre09.g387949.v5.5
  PromoterCoords:3265500 - 3266999 Strand:+ GeneCoords:3267000 - 3270940 
  Trimmed if gene in upstream region
  LENGTH = 1500  COMBINED P-VALUE = 7.80e-15  E-VALUE =  1.4e-10
  DIAGRAM: 1-[-1]-1-[-1]-43-[-1]-1-[-1]-1338

      [-1]                          [-1]
      2.6e-18                       2.6e-18
      CACACACACACACACACACACACACACAC CACACACACACACACACACACACACACAC
      +++++++++++++++++++++++++++++ +++++++++++++++++++++++++++++
1    ACACACACACACACACACACACACACACACACACACACACACACACACACACACACACACACACACACACGCACG

                                 [-1]                          [-1]
                                 2.6e-18                       4.3e-08
                                 CACACACACACACACACACACACACACAC CACACACACACACACAC
                                 +++++++++++++++++++++++++++++  ++ +++ +++ +++++
76   CACGCACGCACGCACGCACGCACACACGCACACACACACACACACACACACACACACGAACGCACGCACGCACAC

     
     
     ACACACACACAC
     ++++++ +++
151  ACACACGCACGATGTTTACAAGAAACGCCGATGGCGGATTGGCGGTTTGACACGCTCGGCCGCGCCCCGCACCAC


Cre06.g253789.v5.5
  PromoterCoords:631079 - 632578 Strand:+ GeneCoords:632579 - 634360 Trimmed if 
  gene in upstream region
  LENGTH = 1500  COMBINED P-VALUE = 7.80e-15  E-VALUE =  1.4e-10
  DIAGRAM: 895-[-1]-1-[-1]-43-[-1]-42-[-1]-1-[-1]-1-[-1]-27-[-1]-287

                                                                           [-1]
                                                                           2.6e-
                                                                           CACAC
                                                                           +++++
826  CACGCCCCCCTGGGCTGCCCGCTTGGAGACACGCACAGCTGGGCGTCACACATGCGTTCGCTCAAGCGTGCACAC

                              [-1]
     18                       2.6e-18
     ACACACACACACACACACACACAC CACACACACACACACACACACACACACAC
     ++++++++++++++++++++++++ +++++++++++++++++++++++++++++
901  ACACACACACACACACACACACACACACACACACACACACACACACACACACACACACACACACAAATGCACAAG

                           [-1]
                           5.3e-10
                           CACACACACACACACACACACACACACAC
                           +++ +++    + ++++++++++++++++
976  CTCATGCTCACGCACGCACATACACGCACGTCAATACACACACACACACACCTCGTGTACACACGAGCACACGCA

                       [-1]                          [-1]
                       2.6e-18                       2.6e-18
                       CACACACACACACACACACACACACACAC CACACACACACACACACACACACACAC
                       +++++++++++++++++++++++++++++ +++++++++++++++++++++++++++
1051 TGCACAAGCCCACACATGCACACACACACACACACACACACACACACACACACACACACACACACACACACACAC

        [-1]                                                    [-1]
        2.6e-18                                                 1.6e-12
     AC CACACACACACACACACACACACACACAC                           CACACACACACACACA
     ++ +++++++++++++++++++++++++++++                           + ++++++ +++++++
1126 ACACACACACACACACACACACACACACACACACACACACGCACACACACACACACAAGCCCACACATACACACA

     
     
     CACACACACACAC
     ++++++++++  +
1201 CACACACACATGCTGCTGATGGCCTTGTTGCTTGTCGCCCCAGACTCCCAACTCCCAGCGTCGCCCCTGACACCC


Cre06.g251750.v5.5
  PromoterCoords:375646 - 377145 Strand:+ GeneCoords:377146 - 378381 Trimmed if 
  gene in upstream region
  LENGTH = 1500  COMBINED P-VALUE = 7.80e-15  E-VALUE =  1.4e-10
  DIAGRAM: 31-[+1]-1-[+1]-604-[+1]-1-[+1]-3-[+1]-5-[+1]-681

                                    [+1]                          [+1]
                                    2.6e-18                       2.6e-18
                                    GTGTGTGTGTGTGTGTGTGTGTGTGTGTG GTGTGTGTGTGTGT
                                    +++++++++++++++++++++++++++++ ++++++++++++++
1    GAGTTACTTACCGATACCCACCATTTTTACCGTGTGTGTGTGTGTGTGTGTGTGTGTGTGTGTGTGTGTGTGTGT

     
     
     GTGTGTGTGTGTGTG
     +++++++++++++++
76   GTGTGTGTGTGTGTGTGTGTGTGTGTGTGTTAAACACAAAAACAAACGGAACAAAGCCGCTGAACACGCGTGCGC

                        [+1]                          [+1]
                        2.6e-18                       2.6e-18
                        GTGTGTGTGTGTGTGTGTGTGTGTGTGTG GTGTGTGTGTGTGTGTGTGTGTGTGT
                        +++++++++++++++++++++++++++++ ++++++++++++++++++++++++++
676  TTGAACCCGTGCATAACCCGTGTGTGTGTGTGTGTGTGTGTGTGTGTGTGTGTGTGTGTGTGTGTGTGTGTGTGT

           [+1]                              [+1]
           1.4e-05                           3.6e-05
     GTG   GTGTGTGTGTGTGTGTGTGTGTGTGTGTG     GTGTGTGTGTGTGTGTGTGTGTGTGTGTG
     +++   ++++++++++++    + +     +         + +++++++++++++ + +    +
751  GTGTGTGTGTGTGTGTGTTAAAGAGCACAAGGAAAACATTGCGTGTGTGTGTGTGCGCGCCCCTTGTCCCGCATC


Cre06.g252550.v5.5
  PromoterCoords:453416 - 454915 Strand:- GeneCoords:448835 - 453415 Trimmed if 
  gene in upstream region
  LENGTH = 1500  COMBINED P-VALUE = 7.80e-15  E-VALUE =  1.4e-10
  DIAGRAM: 62-[+1]-42-[+1]-1-[+1]-1-[+1]-1-[+1]-1-[+1]-1-[+1]-1-[+1]-1158

                                                                   [+1]
                                                                   9.3e-09
                                                                   GTGTGTGTGTGTG
                                                                   ++ +++++++ ++
1    GCAAACACGCAGGGCTGAGTGTACGATGCGGTGCGGCAGGATTATTTGTGTCTTGTAGAGTTGTATGTGTGTCTG

                                                               [+1]
                                                               2.6e-18
     TGTGTGTGTGTGTGTG                                          GTGTGTGTGTGTGTGTG
       +  ++ +++ ++++                                          +++++++++++++++++
76   CATACGTATGTTTGTGTGTCTGTGCGTAATGTGTGCGTGTGTGTGTGTGTGTGTGGATGTGTGTGTGTGTGTGTG

                  [+1]                          [+1]                          [+
                  2.6e-18                       2.6e-18                       2.
     TGTGTGTGTGTG GTGTGTGTGTGTGTGTGTGTGTGTGTGTG GTGTGTGTGTGTGTGTGTGTGTGTGTGTG GT
     ++++++++++++ +++++++++++++++++++++++++++++ +++++++++++++++++++++++++++++ ++
151  TGTGTGTGTGTGTGTGTGTGTGTGTGTGTGTGTGTGTGTGTGTGTGTGTGTGTGTGTGTGTGTGTGTGTGTGTGT

     1]                          [+1]                          [+1]
     6e-18                       2.6e-18                       2.3e-11
     GTGTGTGTGTGTGTGTGTGTGTGTGTG GTGTGTGTGTGTGTGTGTGTGTGTGTGTG GTGTGTGTGTGTGTGTG
     +++++++++++++++++++++++++++ +++++++++++++++++++++++++++++ +++++++++++++ +++
226  GTGTGTGTGTGTGTGTGTGTGTGTGTGTGTGTGTGTGTGTGTGTGTGTGTGTGTGTGTGTGTGTGTGTGTGCGTG

                  [+1]
                  7.0e-09
     TGTGTGTGTGTG GTGTGTGTGTGTGTGTGTGTGTGTGTGTG
      +++ +++ +++ +++ +++ +++ +++ ++++++ + + ++
301  CGTGCGTGCGTGCGTGCGTGCGTGCGTGCGTGTGTATATATGCGCCAACCAGGAGAAACGCATAATCCTTGAAGT


Cre06.g303200.v5.5
  PromoterCoords:7891207 - 7892706 Strand:+ GeneCoords:7892707 - 7903170 
  Trimmed if gene in upstream region
  LENGTH = 1500  COMBINED P-VALUE = 7.80e-15  E-VALUE =  1.4e-10
  DIAGRAM: 292-[+1]-33-[+1]-1-[+1]-1-[+1]-1-[+1]-1-[+1]-1-[+1]-1-[+1]-1-[+1]-204-[-1]-207-[+1]-1-[+1]-1-[+1]-154-[-1]-195

                                                                        [+1]
                                                                        7.3e-06
                                                                        GTGTGTGT
                                                                        + +++ ++
226  GCTCACCTACGAGCGATAAGAAAACAACAGTGCATAGGATGGCAGCAGTGGAGTGTCACTAACAGCAGCGTGCGT

                                                           [+1]
                                                           2.6e-18
     GTGTGTGTGTGTGTGTGTGTG                                 GTGTGTGTGTGTGTGTGTGTG
     +++ ++++++++        +                                 +++++++++++++++++++++
301  GTGCGTGTGTGTTGTATGTGGCGTGTGGCTGGGGCTATGTCTATGCCTATGTATGTGTGTGTGTGTGTGTGTGTG

              [+1]                          [+1]                          [+1]
              2.6e-18                       2.6e-18                       2.6e-1
     TGTGTGTG GTGTGTGTGTGTGTGTGTGTGTGTGTGTG GTGTGTGTGTGTGTGTGTGTGTGTGTGTG GTGTGT
     ++++++++ +++++++++++++++++++++++++++++ +++++++++++++++++++++++++++++ ++++++
376  TGTGTGTGTGTGTGTGTGTGTGTGTGTGTGTGTGTGTGTGTGTGTGTGTGTGTGTGTGTGTGTGTGTGTGTGTGT

                             [+1]                          [+1]
     8                       2.6e-18                       2.6e-18
     GTGTGTGTGTGTGTGTGTGTGTG GTGTGTGTGTGTGTGTGTGTGTGTGTGTG GTGTGTGTGTGTGTGTGTGTG
     +++++++++++++++++++++++ +++++++++++++++++++++++++++++ +++++++++++++++++++++
451  GTGTGTGTGTGTGTGTGTGTGTGTGTGTGTGTGTGTGTGTGTGTGTGTGTGTGTGTGTGTGTGTGTGTGTGTGTG

              [+1]                          [+1]
              2.6e-18                       2.6e-18
     TGTGTGTG GTGTGTGTGTGTGTGTGTGTGTGTGTGTG GTGTGTGTGTGTGTGTGTGTGTGTGTGTG
     ++++++++ +++++++++++++++++++++++++++++ +++++++++++++++++++++++++++++
526  TGTGTGTGTGTGTGTGTGTGTGTGTGTGTGTGTGTGTGTGTGTGTGTGTGTGTGTGTGTGTGTGTGTGTGTGATG

                                                    [-1]
                                                    5.0e-05
                                                    CACACACACACACACACACACACACACA
                                                     +    ++++++ ++++++    ++ +
751  AGTTTGCTGACGCGCATTCCTGACGCTCCGGGCGCCCGGCCAGGCGATAGCACCACACAGACACACCGCAACGCC

     
     
     C
     
826  ACACTCGCGAGGCAGAGCCGCATCGCACCTGCAGGAAGGTGACCAGCGTCCACGGATGAGCACGAGAGGCAGCCG

                                                               [+1]
                                                               2.6e-18
                                                               GTGTGTGTGTGTGTGTG
                                                               +++++++++++++++++
976  AGGCAAGGCAGAAGAGGGCGCCCGAATGTACGGATGAGTGGCGGGCGAGTCGAACACCGTGTGTGTGTGTGTGTG

                  [+1]                          [+1]
                  2.6e-18                       3.5e-11
     TGTGTGTGTGTG GTGTGTGTGTGTGTGTGTGTGTGTGTGTG GTGTGTGTGTGTGTGTGTGTGTGTGTGTG
     ++++++++++++ +++++++++++++++++++++++++++++ ++++++++++++++++++++  + +++
1051 TGTGTGTGTGTGTGTGTGTGTGTGTGTGTGTGTGTGTGTGTGTGTGTGTGTGTGTGTGTGTGTTGGCGTGGAGCT

      [-1]
      9.4e-05
      CACACACACACACACACACACACACACAC
      +++++ +++ + +     +++++ +  ++
1276 GCACACGCACCCCCCGCACCACACGCCGACCACAGCTTCTGGTAGGGGTTGCACCGTTTACATTGATACGCTTTG


Cre06.g283150.v5.5
  PromoterCoords:5320136 - 5321635 Strand:- GeneCoords:5317626 - 5320135 
  Trimmed if gene in upstream region
  LENGTH = 1500  COMBINED P-VALUE = 7.80e-15  E-VALUE =  1.4e-10
  DIAGRAM: 312-[+1]-1-[+1]-1-[+1]-1-[+1]-1-[+1]-408-[+1]-1-[+1]-1-[+1]-1-[+1]-512

                 [+1]                          [+1]                          [+1
                 2.6e-18                       2.6e-18                       2.6
                 GTGTGTGTGTGTGTGTGTGTGTGTGTGTG GTGTGTGTGTGTGTGTGTGTGTGTGTGTG GTG
                 +++++++++++++++++++++++++++++ +++++++++++++++++++++++++++++ +++
301  ACCAACCTGCCTGTGTGTGTGTGTGTGTGTGTGTGTGTGTGTGTGTGTGTGTGTGTGTGTGTGTGTGTGTGTGTG

     ]                          [+1]                          [+1]
     e-18                       2.6e-18                       2.5e-16
     TGTGTGTGTGTGTGTGTGTGTGTGTG GTGTGTGTGTGTGTGTGTGTGTGTGTGTG GTGTGTGTGTGTGTGTGT
     ++++++++++++++++++++++++++ +++++++++++++++++++++++++++++ ++++++++++++++++++
376  TGTGTGTGTGTGTGTGTGTGTGTGTGTGTGTGTGTGTGTGTGTGTGTGTGTGTGTGTGTGTGTGTGTGTGTGTGT

     
     
     GTGTGTGTGTG
     ++++++++++
451  GTGTGTGTGTTAAAAAAAACGAAACGAAAGCCCGCCCGATGACGCGACGGAGTTACTTACCGATACCTACCATTT

                                                 [+1]                          [
                                                 2.6e-18                       2
                                                 GTGTGTGTGTGTGTGTGTGTGTGTGTGTG G
                                                 +++++++++++++++++++++++++++++ +
826  CGGCGACAAGAGAGGCGGCGTGCAGCAGACAAGCTAAGTATCACGTGTGTGTGTGTGTGTGTGTGTGTGTGTGTG

     +1]                          [+1]                          [+1]
     .6e-18                       2.6e-18                       2.3e-06
     TGTGTGTGTGTGTGTGTGTGTGTGTGTG GTGTGTGTGTGTGTGTGTGTGTGTGTGTG GTGTGTGTGTGTGTGT
     ++++++++++++++++++++++++++++ +++++++++++++++++++++++++++++ ++++++++++++ +
901  TGTGTGTGTGTGTGTGTGTGTGTGTGTGTGTGTGTGTGTGTGTGTGTGTGTGTGTGTGTGTGTGTGTGTGTTTAC

     
     
     GTGTGTGTGTGTG
       +  ++++ + +
976  AAGGTTGTGCGCGATGCACACTATCTTTGTGTGCCTTCCTGCTTCGTGGAAACTGGAGGCCCGGCCGGAGTGACC


Cre06.g283200.v5.5
  PromoterCoords:5320736 - 5322235 Strand:+ GeneCoords:5322236 - 5327627 
  Trimmed if gene in upstream region
  LENGTH = 1500  COMBINED P-VALUE = 7.80e-15  E-VALUE =  1.4e-10
  DIAGRAM: [-1]-412-[-1]-1-[-1]-1-[-1]-1-[-1]-1-[-1]-910

     [-1]
     2.6e-18
     CACACACACACACACACACACACACACAC
     +++++++++++++++++++++++++++++
1    CACACACACACACACACACACACACACACACGTGATACTTAGCTTGTCTGCTGCACGCCGCCTCTCTTGTCGCCG

                                                                       [-1]
                                                                       2.6e-18
                                                                       CACACACAC
                                                                       +++++++++
376  AAATGGTAGGTATCGGTAAGTAACTCCGTCGCGTCATCGGGCGGGCTTTCGTTTCGTTTTTTTTAACACACACAC

                          [-1]                          [-1]
                          2.6e-18                       2.6e-18
     ACACACACACACACACACAC CACACACACACACACACACACACACACAC CACACACACACACACACACACACA
     ++++++++++++++++++++ +++++++++++++++++++++++++++++ ++++++++++++++++++++++++
451  ACACACACACACACACACACACACACACACACACACACACACACACACACACACACACACACACACACACACACA

           [-1]                          [-1]
           2.6e-18                       3.5e-16
     CACAC CACACACACACACACACACACACACACAC CACACACACACACACACACACACACACAC
     +++++ +++++++++++++++++++++++++++++ ++++++++++++++++++++++++++++
526  CACACACACACACACACACACACACACACACACACACACACACACACACACACACACACACACAGGCAGGTTGGT


Cre06.g254240.v5.5
  PromoterCoords:815349 - 816848 Strand:- GeneCoords:813343 - 815348 Trimmed if 
  gene in upstream region
  LENGTH = 1500  COMBINED P-VALUE = 7.80e-15  E-VALUE =  1.4e-10
  DIAGRAM: 673-[+1]-1-[+1]-1-[+1]-1-[+1]-174-[+1]-1-[+1]-1-[+1]-1-[+1]-1-[+1]-1-[+1]-1-[+1]-1-[+1]-295

                                                                              [+
                                                                              2.
                                                                              GT
                                                                              ++
601  GCCTGGGGTGTGTGGCTGGTGCAGCCGGTGACCTGAGTTGTCAGGCGCAAACAGCTGGCAAACAAACGCGCATGT

     1]                          [+1]                          [+1]
     6e-18                       2.6e-18                       2.6e-18
     GTGTGTGTGTGTGTGTGTGTGTGTGTG GTGTGTGTGTGTGTGTGTGTGTGTGTGTG GTGTGTGTGTGTGTGTG
     +++++++++++++++++++++++++++ +++++++++++++++++++++++++++++ +++++++++++++++++
676  GTGTGTGTGTGTGTGTGTGTGTGTGTGTGTGTGTGTGTGTGTGTGTGTGTGTGTGTGTGTGTGTGTGTGTGTGTG

                  [+1]
                  9.7e-06
     TGTGTGTGTGTG GTGTGTGTGTGTGTGTGTGTGTGTGTGTG
     ++++++++++++ +++++++++++++   +     +  +  +
751  TGTGTGTGTGTGTGTGTGTGTGTGTGATGGGACAGGGTTCAGGCAGGTTGGCGAGGTCCCATAGGGTGCAGCTGA

                                                                       [+1]
                                                                       2.6e-18
                                                                       GTGTGTGTG
                                                                       +++++++++
901  TACTGTACCGACAAGTTGCTGGCTGGCTGGAAGTTTGCTGATGCGCATTCCTCACGCTCCGGGCATGTGTGTGTG

                          [+1]                          [+1]
                          2.6e-18                       2.6e-18
     TGTGTGTGTGTGTGTGTGTG GTGTGTGTGTGTGTGTGTGTGTGTGTGTG GTGTGTGTGTGTGTGTGTGTGTGT
     ++++++++++++++++++++ +++++++++++++++++++++++++++++ ++++++++++++++++++++++++
976  TGTGTGTGTGTGTGTGTGTGTGTGTGTGTGTGTGTGTGTGTGTGTGTGTGTGTGTGTGTGTGTGTGTGTGTGTGT

           [+1]                          [+1]                          [+1]
           2.6e-18                       2.6e-18                       2.6e-18
     GTGTG GTGTGTGTGTGTGTGTGTGTGTGTGTGTG GTGTGTGTGTGTGTGTGTGTGTGTGTGTG GTGTGTGTG
     +++++ +++++++++++++++++++++++++++++ +++++++++++++++++++++++++++++ +++++++++
1051 GTGTGTGTGTGTGTGTGTGTGTGTGTGTGTGTGTGTGTGTGTGTGTGTGTGTGTGTGTGTGTGTGTGTGTGTGTG

                          [+1]                          [+1]
                          2.6e-18                       2.6e-18
     TGTGTGTGTGTGTGTGTGTG GTGTGTGTGTGTGTGTGTGTGTGTGTGTG GTGTGTGTGTGTGTGTGTGTGTGT
     ++++++++++++++++++++ +++++++++++++++++++++++++++++ ++++++++++++++++++++++++
1126 TGTGTGTGTGTGTGTGTGTGTGTGTGTGTGTGTGTGTGTGTGTGTGTGTGTGTGTGTGTGTGTGTGTGTGTGTGT

     
     
     GTGTG
     +++++
1201 GTGTGTGTTGGTGGTGGTGGTGGTGGTGGTGGGGGACGGGGCCTGGTGTAGGACAAGGTGCGGCACCAATGTCAC


Cre06.g278231.v5.5
  PromoterCoords:4173396 - 4174895 Strand:+ GeneCoords:4174896 - 4179934 
  Trimmed if gene in upstream region
  LENGTH = 1500  COMBINED P-VALUE = 7.80e-15  E-VALUE =  1.4e-10
  DIAGRAM: 49-[+1]-1-[+1]-1-[+1]-1362

                                                      [+1]
                                                      2.6e-18
                                                      GTGTGTGTGTGTGTGTGTGTGTGTGT
                                                      ++++++++++++++++++++++++++
1    CGTAGTCCAGGATGATGCGTCGGAGGCGATGGAACTGGCCCGTAAGGATGTGTGTGTGTGTGTGTGTGTGTGTGT

         [+1]                          [+1]
         2.6e-18                       2.5e-16
     GTG GTGTGTGTGTGTGTGTGTGTGTGTGTGTG GTGTGTGTGTGTGTGTGTGTGTGTGTGTG
     +++ +++++++++++++++++++++++++++++ ++++++++++++++++++++++++++++
76   GTGTGTGTGTGTGTGTGTGTGTGTGTGTGTGTGTGTGTGTGTGTGTGTGTGTGTGTGTGTGTCTGGTGCTATCGC


Cre06.g295376.v5.5
  PromoterCoords:6860487 - 6861986 Strand:- GeneCoords:6859772 - 6860486 
  Trimmed if gene in upstream region
  LENGTH = 1500  COMBINED P-VALUE = 7.80e-15  E-VALUE =  1.4e-10
  DIAGRAM: 434-[-1]-1-[-1]-1-[-1]-1-[-1]-1-[-1]-1-[-1]-887

                                                                [-1]
                                                                2.6e-18
                                                                CACACACACACACACA
                                                                ++++++++++++++++
376  GTAACTAGCGGAGCTAGCTGCGCCGGCGGTGCCGGCGCATGGGGCAGGTCGGCTCTGGCCACACACACACACACA

                   [-1]                          [-1]                          [
                   2.6e-18                       2.6e-18                       2
     CACACACACACAC CACACACACACACACACACACACACACAC CACACACACACACACACACACACACACAC C
     +++++++++++++ +++++++++++++++++++++++++++++ +++++++++++++++++++++++++++++ +
451  CACACACACACACACACACACACACACACACACACACACACACACACACACACACACACACACACACACACACAC

     -1]                          [-1]                          [-1]
     .6e-18                       2.6e-18                       3.2e-07
     ACACACACACACACACACACACACACAC CACACACACACACACACACACACACACAC CACACACACACACACA
     ++++++++++++++++++++++++++++ +++++++++++++++++++++++++++++ ++++++++++++++++
526  ACACACACACACACACACACACACACACACACACACACACACACACACACACACACACACACACACACACACACA

     
     
     CACACACACACAC
       ++   + ++
601  ATCAAGTAAACCGTCGCTTTGCTGCATCGCAGACACTGTCTTTGCGCAACGTTTTCCTTGTGCTCTTTAACACAA


Cre31.g758447.v5.5
  PromoterCoords:10226 - 11725 Strand:+ GeneCoords:11726 - 13647 Trimmed if 
  gene in upstream region
  LENGTH = 1500  COMBINED P-VALUE = 7.80e-15  E-VALUE =  1.4e-10
  DIAGRAM: 57-[-1]-547-[-1]-5-[-1]-5-[-1]-23-[-1]-26-[-1]-61-[-1]-1-[-1]-543

                                                              [-1]
                                                              7.3e-05
                                                              CACACACACACACACACA
                                                                +++ + ++ + +++++
1    GTCCGATGCGGGCATGGGATGCATGTGCCTGCCGCTCAGGTGGGGCCACACAAGCAGGCCACGCCCAGAAACACA

     
     
     CACACACACAC
     +   + ++++
76   CTTCCCCACAGCATACGCACACAGAACACGCCCCGCTGGGCTGCCAGCTTGAAGACACGCACAGTTGGCCATCGT

                                      [-1]                              [-1]
                                      4.9e-09                           4.7e-10
                                      CACACACACACACACACACACACACACAC     CACACACA
                                      +++ ++  +++ +++ +++++++ +++++     +++++ ++
601  CCCTGCCCCTGTACACGCAAACGCGCACGCATGCACGCAAGCACGCACGCACACACGCACACAGGTGCACACCCA

                               [-1]
                               1.4e-07
     CACACACACACACACACACAC     CACACACACACACACACACACACACACAC
     + + +++ +++++ +++++++     ++++  +   +++++++++ ++++ +  +
676  CGCGCACGCACACGCACACACGCCCGCACAAGCGTGCACACACACCCACAAATGCACAAGCTCATGCTCATGTAC

        [-1]                                                   [-1]
        3.9e-05                                                5.8e-10
        CACACACACACACACACACACACACACAC                          CACACACACACACACAC
        ++ ++ +   + +    + ++++++ +++                          ++++  + ++++ +  +
751  GCACATACGCGTGCGCGTCAATACACACGCACCTCGTGTACACACGAGCACACGCATACACAAGCCCACATATGC

                                                                              [-
                                                                              2.
     ACACACACACAC                                                             CA
     ++++++++++++                                                             ++
826  ACACACACACACATACTGTCCTACGCGTAATGTTTTCCTTGTGCTCTTTAACACACACACACACACACATGCGCA

     1]                          [-1]
     6e-18                       2.6e-18
     CACACACACACACACACACACACACAC CACACACACACACACACACACACACACAC
     +++++++++++++++++++++++++++ +++++++++++++++++++++++++++++
901  CACACACACACACACACACACACACACACACACACACACACACACACACACACACACACACACGCCTTTGGCAGA


Cre17.g701751.v5.5
  PromoterCoords:786769 - 788268 Strand:+ GeneCoords:788269 - 791320 Trimmed if 
  gene in upstream region
  LENGTH = 1500  COMBINED P-VALUE = 7.80e-15  E-VALUE =  1.4e-10
  DIAGRAM: 328-[-1]-1-[-1]-851-[-1]-1-[-1]-1-[-1]-1-[-1]-1-[-1]-113

                                 [-1]                          [-1]
                                 2.6e-18                       2.6e-18
                                 CACACACACACACACACACACACACACAC CACACACACACACACAC
                                 +++++++++++++++++++++++++++++ +++++++++++++++++
301  CCCTTATGCAGCACATATGATACACATACACACACACACACACACACACACACACACACACACACACACACACAC

     
     
     ACACACACACAC
     ++++++++++++
376  ACACACACACACACACACACACGCGATATGCCCATCGGTACCGCTCGGTCACCTTCTGCGACCACCTGACGGCTC

                                           [-1]                          [-1]
                                           2.6e-18                       2.6e-18
                                           CACACACACACACACACACACACACACAC CACACAC
                                           +++++++++++++++++++++++++++++ +++++++
1201 GCGTCATTGGGCGGGCTTTCGTTTCGTTTATTAACACGCACACACACACACACACACACACACACACACACACAC

                            [-1]                          [-1]
                            2.6e-18                       2.6e-18
     ACACACACACACACACACACAC CACACACACACACACACACACACACACAC CACACACACACACACACACACA
     ++++++++++++++++++++++ +++++++++++++++++++++++++++++ ++++++++++++++++++++++
1276 ACACACACACACACACACACACACACACACACACACACACACACACACACACACACACACACACACACACACACA

             [-1]
             2.6e-14
     CACACAC CACACACACACACACACACACACACACAC
     +++++++ +++++++++++++ + +++++++++++++
1351 CACACACACACACACACACACGCCCACACACACACACACACTAATCCCCCCTCGAGGTTAGAGTAGCGGGGGTTG


Cre17.g704802.v5.5
  PromoterCoords:1189796 - 1191295 Strand:- GeneCoords:1188352 - 1189795 
  Trimmed if gene in upstream region
  LENGTH = 1500  COMBINED P-VALUE = 7.80e-15  E-VALUE =  1.4e-10
  DIAGRAM: 259-[+1]-1-[+1]-1-[+1]-311-[+1]-1-[+1]-782

                                       [+1]                          [+1]
                                       2.6e-18                       2.6e-18
                                       GTGTGTGTGTGTGTGTGTGTGTGTGTGTG GTGTGTGTGTG
                                       +++++++++++++++++++++++++++++ +++++++++++
226  CCCGTTCAACTCTCTGCCATGAAATGTATGGACTGTGTGTGTGTGTGTGTGTGTGTGTGTGTGTGTGTGTGTGTG

                        [+1]
                        7.8e-09
     TGTGTGTGTGTGTGTGTG GTGTGTGTGTGTGTGTGTGTGTGTGTGTG
     ++++++++++++++++++ ++++++++++++++++++++ +
301  TGTGTGTGTGTGTGTGTGTGTGTGTGTGTGTGTGTGTGTTTTAAACAAAGAATCAAACGGAACAATTCCGCCAGA

                                                                [+1]
                                                                3.5e-16
                                                                GTGTGTGTGTGTGTGT
                                                                ++++++++++++++++
601  GGCCTCGTCCACGGTCCATAGCCAGTCTTACGATGAGGCACGGGGCCGGAACCCCATATGTGTGTGTGTGTGTGT

                   [+1]
                   1.9e-11
     GTGTGTGTGTGTG GTGTGTGTGTGTGTGTGTGTGTGTGTGTG
     ++ ++++++++++ ++ +++++++++++++++++++++   +
676  GTATGTGTGTGTGTGTATGTGTGTGTGTGTGTGTGTGTAAATCGACAGCCTTGTTAGACATTTTTTTATGCGCAC


Cre17.g701700.v5.5
  PromoterCoords:786029 - 787528 Strand:- GeneCoords:781800 - 786028 Trimmed if 
  gene in upstream region
  LENGTH = 1500  COMBINED P-VALUE = 7.80e-15  E-VALUE =  1.4e-10
  DIAGRAM: 363-[+1]-1-[+1]-1-[+1]-1048

                                                                    [+1]
                                                                    2.6e-18
                                                                    GTGTGTGTGTGT
                                                                    ++++++++++++
301  AGAGCCACCAGAGCCGTCAGGTGGTCGCAGAAGGTGACCGAGCGGTACCGATGGGCATATCGCGTGTGTGTGTGT

                       [+1]                          [+1]
                       2.6e-18                       5.2e-06
     GTGTGTGTGTGTGTGTG GTGTGTGTGTGTGTGTGTGTGTGTGTGTG GTGTGTGTGTGTGTGTGTGTGTGTGTG
     +++++++++++++++++ +++++++++++++++++++++++++++++ ++++++++++ +++++ +
376  GTGTGTGTGTGTGTGTGTGTGTGTGTGTGTGTGTGTGTGTGTGTGTGTGTGTGTGTGTATGTGTATCATATGTGC

     
     
     TG
     ++
451  TGCATAAGGGGCCGGTGAGAATGGTATGGAGGCCGGCAGCTCATGCCGGGGACCTCGTAGGCTCGCTCTCACCCA


Cre17.g717850.v5.5
  PromoterCoords:2683691 - 2685190 Strand:+ GeneCoords:2685191 - 2692102 
  Trimmed if gene in upstream region
  LENGTH = 1500  COMBINED P-VALUE = 7.80e-15  E-VALUE =  1.4e-10
  DIAGRAM: 597-[-1]-1-[-1]-44-[-1]-771

                                                                             [-1
                                                                             2.6
                                                                             CAC
                                                                             +++
526  CCGCGGCGCCGCGGCCTGGCCCAGGCCTCCGGTGTCAACGCTAACGCAAAGATCGTGCACACAGCTTGTAAACAC

     ]                          [-1]
     e-18                       2.9e-10
     ACACACACACACACACACACACACAC CACACACACACACACACACACACACACAC
     ++++++++++++++++++++++++++ ++++++++++++++++++++++++
601  ACACACACACACACACACACACACACACACACACACACACACACACACACATTGCGCGGGCTTTGTTCTGTTTTT

                              [-1]
                              1.4e-08
                              CACACACACACACACACACACACACACAC
                                  +++++++++ +++++++ +++++
676  TTTAACACACACACACACACAACATATTGCACACACACGCACACACGCACACTAGTCGCCGGTGGTCGCTGGCCC


Cre39.g760097.v5.5
  PromoterCoords:13346 - 14845 Strand:- GeneCoords:10367 - 13345 Trimmed if 
  gene in upstream region
  LENGTH = 1500  COMBINED P-VALUE = 7.80e-15  E-VALUE =  1.4e-10
  DIAGRAM: 201-[+1]-11-[+1]-22-[+1]-632-[+1]-202-[-1]-1-[-1]-1-[-1]-49-[-1]-39-[-1]-81

                                                        [+1]
                                                        4.4e-12
                                                        GTGTGTGTGTGTGTGTGTGTGTGT
                                                        +++++++ + +++++++++ ++++
151  TGGCCTTTCGGCCGGCGGGCTGCGCGTGTGTGTGTGCGTGGGCGTGCATGTGTGTGTGCGCGTGTGTGTGGGTGT

                     [+1]                                               [+1]
                     9.2e-13                                            4.8e-08
     GTGTG           GTGTGTGTGTGTGTGTGTGTGTGTGTGTG                      GTGTGTGT
     + +++           +++++++++ +++++++++++ +++ +++                       ++++ ++
226  GGGTGTGGGTGTGGGCGTGTGTGTGCGTGTGTGTGTGCGTGCGTGTTTAGTGCGTGCGCGTGCGTGCTTGTGCGT

     
     
     GTGTGTGTGTGTGTGTGTGTG
     + +++++ + +++  ++++++
301  GCGTGTGCGCGTGCCTGTGTGGGCGCTTCTGGGCCTGCTGTGTGGCTGCTGTGTCATTTTTAACGCGCGTGCCTC

                                                          [+1]
                                                          5.0e-05
                                                          GTGTGTGTGTGTGTGTGTGTGT
                                                            + ++    ++++++ +++++
901  GACGCTGGTCATCTTCCTGCAGGTGCGGTGCGGCTCTGCATCGCGAGCGAGTGTGGCGTTGTGGTGTGTCTGTGT

     
     
     GTGTGTG
     +    +
976  GGTGCTATCGCCTGGCCGGGCGCCCGGAGCGTGAGGAATGCGCATCAGCAAACTTCCAGCCAGCCAGCAAATTGT

                                                                [-1]
                                                                2.6e-18
                                                                CACACACACACACACA
                                                                ++++++++++++++++
1126 GGTACGGGCGTCAGCTGCACCCTAAGGGACCTCGCCAACCTGCCTGAACCCTGTCCCATCACACACACACACACA

                   [-1]                          [-1]
                   2.6e-18                       2.6e-18
     CACACACACACAC CACACACACACACACACACACACACACAC CACACACACACACACACACACACACACAC
     +++++++++++++ +++++++++++++++++++++++++++++ +++++++++++++++++++++++++++++
1201 CACACACACACACACACACACACACACACACACACACACACACACACACACACACACACACACACACACACACAC

                                                    [-1]
                                                    4.4e-17
                                                    CACACACACACACACACACACACACACA
                                                    ++ + +++++++++++++++++++++++
1276 ATACACATACATACACACACACGCACACACACACACACACACACACACATAAACACACACACACACACACACACA

                                             [-1]
                                             1.6e-17
     C                                       CACACACACACACACACACACACACACAC
     +                                       ++++++++ ++++++++++++++++++++
1351 CACATATACACACACACGCACGCACACACACACACACACACACACACATACACACACACACACACACACACATAC


Cre05.g243803.v5.5
  PromoterCoords:1504468 - 1505967 Strand:+ GeneCoords:1505968 - 1508269 
  Trimmed if gene in upstream region
  LENGTH = 1500  COMBINED P-VALUE = 7.80e-15  E-VALUE =  1.4e-10
  DIAGRAM: 765-[+1]-1-[+1]-1-[+1]-33-[+1]-584

                    [+1]                          [+1]
                    2.6e-18                       2.6e-18
                    GTGTGTGTGTGTGTGTGTGTGTGTGTGTG GTGTGTGTGTGTGTGTGTGTGTGTGTGTG
                    +++++++++++++++++++++++++++++ +++++++++++++++++++++++++++++
751  TACCGGTGTGGCCTAGTGTGTGTGTGTGTGTGTGTGTGTGTGTGTGTGTGTGTGTGTGTGTGTGTGTGTGTGTGT

     [+1]                                                          [+1]
     7.8e-11                                                       2.6e-14
     GTGTGTGTGTGTGTGTGTGTGTGTGTGTG                                 GTGTGTGTGTGTG
     +++++++++++++++++++ + + + + +                                 +++++++++++++
826  GTGTGTGTGTGTGTGTGTGGGGGGGGGGGGGGTTGTGTGGGTGTGGGTGTGTGTGTATATATGTGTGTGTGTGTG

     
     
     TGTGTGTGTGTGTGTG
     ++++ +++ +++++++
901  TGTGAGTGCGTGTGTGCGTGTGTGTGTTCGTTTGCAGTGTGCACGCACGGACAACGGTGATGATGACATGTGGAG


Cre05.g243455.v5.5
  PromoterCoords:1614818 - 1616317 Strand:- GeneCoords:1609601 - 1614817 
  Trimmed if gene in upstream region
  LENGTH = 1500  COMBINED P-VALUE = 7.80e-15  E-VALUE =  1.4e-10
  DIAGRAM: 1440-[-1]-31

                    [-1]
                    2.6e-18
                    CACACACACACACACACACACACACACAC
                    +++++++++++++++++++++++++++++
1426 GCCTCCTGCCACAAACACACACACACACACACACACACACACACACACACAGGCCACCTGGACGGCAGCGTATTG


Cre05.g237930.v5.5
  PromoterCoords:2872700 - 2874199 Strand:- GeneCoords:2870404 - 2872699 
  Trimmed if gene in upstream region
  LENGTH = 1500  COMBINED P-VALUE = 7.80e-15  E-VALUE =  1.4e-10
  DIAGRAM: 408-[+1]-25-[+1]-255-[+1]-725

                                      [+1]
                                      2.6e-18
                                      GTGTGTGTGTGTGTGTGTGTGTGTGTGTG
                                      +++++++++++++++++++++++++++++
376  GTCCTGCAGCCAAGACCTTCGTTGAAGGGCAGCGTGTGTGTGTGTGTGTGTGTGTGTGTGTGTGTGTGTGTGTGT

                 [+1]
                 2.6e-18
                 GTGTGTGTGTGTGTGTGTGTGTGTGTGTG
                 +++++++++++++++++++++++++++++
451  AATGCACAGTATGTGTGTGTGTGTGTGTGTGTGTGTGTGTGTGTGTGTGCCTGAAAGGTGTGTCAGCTGGGCAGG

                                                                            [+1]
                                                                            4.9e
                                                                            GTGT
                                                                            +++
676  GAGCCCCCCGAGCGAAGCGATCCAGGGGGGGGCGAAGCCCCCCAGGATTGCCCCTGTCCGTGCGTGCGTGCGTGC

     
     -09
     GTGTGTGTGTGTGTGTGTGTGTGTG
     +++ +++ +++ +++++++  ++++
751  GTGCGTGCGTGCGTGTGTGCCTGTGTCGACAAAAAGTACCATACTGGCACAAACCGCGAGTGCCACGTATTATTA


Cre05.g243354.v5.5
  PromoterCoords:1616298 - 1617797 Strand:+ GeneCoords:1617798 - 1621455 
  Trimmed if gene in upstream region
  LENGTH = 1500  COMBINED P-VALUE = 7.80e-15  E-VALUE =  1.4e-10
  DIAGRAM: 269-[+1]-19-[+1]-1-[+1]-1-[+1]-1-[+1]-689-[+1]-346

                                                 [+1]
                                                 2.6e-18
                                                 GTGTGTGTGTGTGTGTGTGTGTGTGTGTG
                                                 +++++++++++++++++++++++++++++
226  NNNNNNNNNNNNNNNNNNNNNNNNNNNNNNNNNNNNNNNNNNNTGTGTGTGTGTGTGTGTGTGTGTGTGTGTGTG

                      [+1]                          [+1]
                      2.6e-18                       2.6e-18
                      GTGTGTGTGTGTGTGTGTGTGTGTGTGTG GTGTGTGTGTGTGTGTGTGTGTGTGTGT
                      +++++++++++++++++++++++++++++ ++++++++++++++++++++++++++++
301  TATGTGTGTGTGTGTATGTGTGTGTGTGTGTGTGTGTGTGTGTGTGTGTGTGTGTGTGTGTGTGTGTGTGTGTGT

       [+1]                          [+1]
       2.6e-18                       4.8e-10
     G GTGTGTGTGTGTGTGTGTGTGTGTGTGTG GTGTGTGTGTGTGTGTGTGTGTGTGTGTG
     + +++++++++++++++++++++++++++++ ++++++++++++++++++++     ++ +
376  GTGTGTGTGTGTGTGTGTGTGTGTGTGTGTGTGTGTGTGTGTGTGTGTGTGTTCTGCTGAGTGTGCCTGTAGTGT

     [+1]
     4.6e-05
     GTGTGTGTGTGTGTGTGTGTGTGTGTGTG
      +++++ + +++  +++++        ++
1126 TTGTGTTTCTGTTGGTGTGCACCATGCTGATGTTTGGGCTGAGCCTCCCATCCACGCGCACCAGTTCAGGGAGGG


Cre05.g235228.v5.5
  PromoterCoords:2432794 - 2434293 Strand:+ GeneCoords:2434294 - 2436415 
  Trimmed if gene in upstream region
  LENGTH = 1500  COMBINED P-VALUE = 7.80e-15  E-VALUE =  1.4e-10
  DIAGRAM: 525-[-1]-97-[-1]-5-[-1]-5-[-1]-26-[-1]-35-[-1]-5-[-1]-1-[-1]-1-[-1]-539

     [-1]
     6.4e-06
     CACACACACACACACACACACACACACAC
      +   +++  +++++ + +++ + ++++
526  AAACAACAAGCACACGCCCACGCCCACAGCCTTGCCCTTGCTCACACCCTTGCACTTGCCCCTGCCCCTGTACAC

                                                        [-1]
                                                        6.3e-09
                                                        CACACACACACACACACACACACA
                                                        +++++ +++ + +++ +++++ ++
601  GCAAACGCGCACGCATGCACGCAAGCACGCATGCACGCACGCACACAGGTGCACACCCACGCGCACGCACACGCA

               [-1]                              [-1]
               1.4e-07                           4.8e-06
     CACAC     CACACACACACACACACACACACACACAC     CACACACACACACACACACACACACACAC
     +++ +     ++++  +   +++++++++ ++++ +  +     + ++  + +++  ++ ++++ ++ + +++
676  CACGCGCCCGCACAAGCGTGCACACACACCCACAAATGCACAAGCTCATGCTCACGTACGCACATACGCGCACCT

                             [-1]
                             5.8e-10
                             CACACACACACACACACACACACACACAC
                             ++++  + ++++ +  +++++++++++++
751  CGTGTACACACGAGCACACGCATACACAAGCCCACATATGCACACACACACACTGTCCTACACGTAATGTTTTCC

                  [-1]                              [-1]
                  2.6e-18                           2.6e-18
                  CACACACACACACACACACACACACACAC     CACACACACACACACACACACACACACA
                  +++++++++++++++++++++++++++++     ++++++++++++++++++++++++++++
826  TTGTGCTCTTTAACACACACACACACACACACACACACACACATGCGCACACACACACACACACACACACACACA

       [-1]                          [-1]
       2.6e-18                       2.6e-18
     C CACACACACACACACACACACACACACAC CACACACACACACACACACACACACACAC
     + +++++++++++++++++++++++++++++ +++++++++++++++++++++++++++++
901  CACACACACACACACACACACACACACACACACACACACACACACACACACACACACACACACACACACACACGC


Cre05.g234600.v5.5
  PromoterCoords:2079786 - 2081285 Strand:- GeneCoords:2067760 - 2079785 
  Trimmed if gene in upstream region
  LENGTH = 1500  COMBINED P-VALUE = 7.80e-15  E-VALUE =  1.4e-10
  DIAGRAM: 258-[-1]-1-[-1]-1-[-1]-378-[-1]-56-[+1]-347-[+1]-10-[+1]-23-[-1]-194

                                      [-1]                          [-1]
                                      2.6e-18                       2.6e-18
                                      CACACACACACACACACACACACACACAC CACACACACACA
                                      +++++++++++++++++++++++++++++ ++++++++++++
226  CATCTTGCGCTCCCCTCCCTCCCTCCCACTCCGCACACACACACACACACACACACACACACACACACACACACA

                       [-1]
                       3.7e-07
     CACACACACACACACAC CACACACACACACACACACACACACACAC
     +++++++++++++++++ +++++++++++++ + + ++++   ++
301  CACACACACACACACACACACACACACACACTCTCTCACAGGTACGGGCCGTGATCAAGGTGTTCAACGACAACG

                                                       [-1]
                                                       2.3e-06
                                                       CACACACACACACACACACACACAC
                                                       ++++++ +  ++ + + + +++ +
676  CGCAGGCGAAAGGCAGATTGTATGGCTGGCCAACCTAACGAGCATACGAACACACAGATGCATATAGAAACAAAG

                                                                 [+1]
                                                                 1.1e-08
     ACAC                                                        GTGTGTGTGTGTGTG
     + ++                                                        +++++ +++++ ++
751  AAACACCCGCTTAGGCCTGCGCATCCGAATTCATTTGCGTGTGGGTGCCTTGGTGGTGGTGTGTGCGTGTGCGTC

     
     
     TGTGTGTGTGTGTG
      +++ +++++  ++
826  CGTGCGTGTGGTTGCAATCAAATCGTGCGTGATGCCACGAAGACGGACTCTTGTGTGCGGGACTTGCATTTCGCA

                                                                  [+1]
                                                                  5.1e-05
                                                                  GTGTGTGTGTGTGT
                                                                  + ++  +   + +
1126 GGAAGACCGTACGACATGTAGTACGTGCATTGGCCCTCAAAGCAGGGGAGGGAGCGATCGCGGGTAAGCTCGAGA

                              [+1]
                              5.2e-06
     GTGTGTGTGTGTGTG          GTGTGTGTGTGTGTGTGTGTGTGTGTGTG
     + +++++++   +++          +++++ +++ +++ +  ++  ++ +  ++
1201 GCGTGTGTGGTGGTGGGTACAGGGGGTGTGCGTGCGTGCGGTTGCCTGCGGTTGCCCACGGTTGCCCACGGCTTT

       [-1]
       3.6e-05
       CACACACACACACACACACACACACACAC
       +    +  +   ++ ++++++  ++++++
1276 AACCACAATTCCGCCAAACACACTTACACACTGGTCCTTGCGGCCTTGAGCCACTTTGAAGCCGACCGAAACCGC


Cre05.g234636.v5.5
  PromoterCoords:2090426 - 2091925 Strand:- GeneCoords:2086560 - 2090425 
  Trimmed if gene in upstream region
  LENGTH = 1500  COMBINED P-VALUE = 7.80e-15  E-VALUE =  1.4e-10
  DIAGRAM: 828-[+1]-1-[+1]-1-[+1]-7-[+1]-1-[+1]-63-[+1]-1-[+1]-1-[+1]-1-[+1]-1-[+1]-1-[+1]-275

        [+1]                          [+1]                          [+1]
        2.6e-18                       2.6e-18                       2.5e-16
        GTGTGTGTGTGTGTGTGTGTGTGTGTGTG GTGTGTGTGTGTGTGTGTGTGTGTGTGTG GTGTGTGTGTGT
        +++++++++++++++++++++++++++++ +++++++++++++++++++++++++++++ ++++++++++++
826  TCTGTGTGTGTGTGTGTGTGTGTGTGTGTGTGTGTGTGTGTGTGTGTGTGTGTGTGTGTGTGTGTGTGTGTGTGT

                             [+1]                          [+1]
                             2.6e-18                       2.6e-18
     GTGTGTGTGTGTGTGTG       GTGTGTGTGTGTGTGTGTGTGTGTGTGTG GTGTGTGTGTGTGTGTGTGTG
     ++++++++++++++ ++       +++++++++++++++++++++++++++++ +++++++++++++++++++++
901  GTGTGTGTGTGTGTCTGTGTGTGCGTGTGTGTGTGTGTGTGTGTGTGTGTGTGTGTGTGTGTGTGTGTGTGTGTG

                                                                            [+1]
                                                                            2.6e
     TGTGTGTG                                                               GTGT
     ++++++++                                                               ++++
976  TGTGTGTGTGTGTGTGTGTGTGTGCGTGTGCGTGTGCGTGTGTGTGCGTGTGCGTGTGTGTGTGTGTGTGCGTGT

                               [+1]                          [+1]
     -18                       2.6e-18                       2.6e-18
     GTGTGTGTGTGTGTGTGTGTGTGTG GTGTGTGTGTGTGTGTGTGTGTGTGTGTG GTGTGTGTGTGTGTGTGTG
     +++++++++++++++++++++++++ +++++++++++++++++++++++++++++ +++++++++++++++++++
1051 GTGTGTGTGTGTGTGTGTGTGTGTGTGTGTGTGTGTGTGTGTGTGTGTGTGTGTGTGTGTGTGTGTGTGTGTGTG

                [+1]                          [+1]                          [+1]
                2.6e-18                       2.6e-14                       1.2e
     TGTGTGTGTG GTGTGTGTGTGTGTGTGTGTGTGTGTGTG GTGTGTGTGTGTGTGTGTGTGTGTGTGTG GTGT
     ++++++++++ +++++++++++++++++++++++++++++ +++++++++++++ +++++ +++++++++ ++++
1126 TGTGTGTGTGTGTGTGTGTGTGTGTGTGTGTGTGTGTGTGTGTGTGTGTGTGTGCGTGTGCGTGTGTGTGTGTGT

     
     -05
     GTGTGTGTGTGTGTGTGTGTGTGTG
     ++++++    + ++++    +
1201 GTGTGTCATGGCGTGTCACGGGAAAACAGAGCAGGTCCAGGCCGCCCAGCTTTCTCTTGTATACCTGTCTCCCAC


Cre05.g243601.v5.5
  PromoterCoords:1527838 - 1529337 Strand:- GeneCoords:1524872 - 1527837 
  Trimmed if gene in upstream region
  LENGTH = 1500  COMBINED P-VALUE = 7.80e-15  E-VALUE =  1.4e-10
  DIAGRAM: 1-[-1]-677-[-1]-29-[-1]-54-[-1]-1-[-1]-1-[-1]-563

      [-1]
      2.6e-18
      CACACACACACACACACACACACACACAC
      +++++++++++++++++++++++++++++
1    ACACACACACACACACACACACACACACACACACACACACACACNNNNNNNNNNNNNNNNNNNNNNNNNNNNNNN

                                     [-1]
                                     2.6e-18
                                     CACACACACACACACACACACACACACAC
                                     +++++++++++++++++++++++++++++
676  NNNNNNNNNNNNNNNNNNNNNNNNNNNNNNNACACACACACACACACACACACACACACACACACACACACACAC

                    [-1]
                    2.6e-18
                    CACACACACACACACACACACACACACAC
                    +++++++++++++++++++++++++++++
751  ACACACACACACACGCACACACACACACACACACACACACACACACACACACGCGCGCGTGTATGGCGGAATTTT

                            [-1]                          [-1]
                            2.6e-18                       2.6e-18
                            CACACACACACACACACACACACACACAC CACACACACACACACACACACA
                            +++++++++++++++++++++++++++++ ++++++++++++++++++++++
826  GTTCCGTTTGATTCTTTGTTTAACACACACACACACACACACACACACACACACACACACACACACACACACACA

             [-1]
             2.6e-18
     CACACAC CACACACACACACACACACACACACACAC
     +++++++ +++++++++++++++++++++++++++++
901  CACACACACACACACACACACACACACACACACACACACACACACGCGCGCCTTTGGCAGAAGGTACGCTGGGAA


Cre05.g233050.v5.5
  PromoterCoords:376513 - 378012 Strand:- GeneCoords:374447 - 376512 Trimmed if 
  gene in upstream region
  LENGTH = 1500  COMBINED P-VALUE = 7.80e-15  E-VALUE =  1.4e-10
  DIAGRAM: 522-[-1]-1-[-1]-1-[-1]-889

                                                                             [-1
                                                                             2.6
                                                                             CAC
                                                                             +++
451  CAGCCGCCACCACTGCGGCGAGAAGCTGTATTGGGTGCGGGTGCCGGGTGCCATTACACACACACACATATACAC

     ]                          [-1]                          [-1]
     e-18                       2.6e-18                       2.6e-18
     ACACACACACACACACACACACACAC CACACACACACACACACACACACACACAC CACACACACACACACACA
     ++++++++++++++++++++++++++ +++++++++++++++++++++++++++++ ++++++++++++++++++
526  ACACACACACACACACACACACACACACACACACACACACACACACACACACACACACACACACACACACACACA

     
     
     CACACACACAC
     +++++++++++
601  CACACACACACACACATGCGGCGGTCCGGTTCCAGGGACGTGTAGATACTAGAAGGACAATGGCGGCGGCGAACA


Cre15.g641500.v5.5
  PromoterCoords:1231100 - 1232599 Strand:+ GeneCoords:1232600 - 1235561 
  Trimmed if gene in upstream region
  LENGTH = 1500  COMBINED P-VALUE = 7.80e-15  E-VALUE =  1.4e-10
  DIAGRAM: 392-[+1]-23-[+1]-1-[+1]-1-[+1]-1-[+1]-937

                      [+1]                                                [+1]
                      5.5e-05                                             2.6e-1
                      GTGTGTGTGTGTGTGTGTGTGTGTGTGTG                       GTGTGT
                      + +  ++ +++ + + + + +++   +++                       ++++++
376  TGGCCGAGGGCAGGGCAGGGGCTGGGTGAGGGCGAGGGTGATGGTGAGGGATGGGTGAGTTCGGGGGAGGTGTGT

                             [+1]                          [+1]
     8                       2.6e-18                       2.6e-18
     GTGTGTGTGTGTGTGTGTGTGTG GTGTGTGTGTGTGTGTGTGTGTGTGTGTG GTGTGTGTGTGTGTGTGTGTG
     +++++++++++++++++++++++ +++++++++++++++++++++++++++++ +++++++++++++++++++++
451  GTGTGTGTGTGTGTGTGTGTGTGTGTGTGTGTGTGTGTGTGTGTGTGTGTGTGTGTGTGTGTGTGTGTGTGTGTG

              [+1]
              2.6e-18
     TGTGTGTG GTGTGTGTGTGTGTGTGTGTGTGTGTGTG
     ++++++++ +++++++++++++++++++++++++++++
526  TGTGTGTGTGTGTGTGTGTGTGTGTGTGTGTGTGTGTGTGTGTGTGTGTNNNNNNNNNNNNNNNNNNNNNNNNNN


Cre15.g642050.v5.5
  PromoterCoords:1362201 - 1363700 Strand:- GeneCoords:1354585 - 1362200 
  Trimmed if gene in upstream region
  LENGTH = 1500  COMBINED P-VALUE = 7.80e-15  E-VALUE =  1.4e-10
  DIAGRAM: 1233-[-1]-1-[-1]-19-[-1]-1-[-1]-1-[-1]-100

                                      [-1]                          [-1]
                                      2.6e-18                       2.6e-18
                                      CACACACACACACACACACACACACACAC CACACACACACA
                                      +++++++++++++++++++++++++++++ ++++++++++++
1201 NNNNNNNNNNNNNNNNNNNNNNNNNNNNNNNNNCACACACACACACACACACACACACACACACACACACACACA

                                         [-1]                          [-1]
                                         2.6e-18                       2.6e-18
     CACACACACACACACAC                   CACACACACACACACACACACACACACAC CACACACAC
     +++++++++++++++++                   +++++++++++++++++++++++++++++ +++++++++
1276 CACACACACACACACACACGCACGCACGCACACACGCACACACACACACACACACACACACACACACACACACAC

                          [-1]
                          3.2e-10
     ACACACACACACACACACAC CACACACACACACACACACACACACACAC
     ++++++++++++++++++++ +++++++++++++++++++ ++++  +
1351 ACACACACACACACACACACACACACACACACACACACACGCACAGGCCTGCATCGCGCGCGTGCGGGCCGCCGG


Cre15.g643387.v5.5
  PromoterCoords:1839258 - 1840757 Strand:+ GeneCoords:1840758 - 1842529 
  Trimmed if gene in upstream region
  LENGTH = 1500  COMBINED P-VALUE = 7.80e-15  E-VALUE =  1.4e-10
  DIAGRAM: 185-[-1]-63-[+1]-629-[+1]-536

                                        [-1]
                                        4.8e-06
                                        CACACACACACACACACACACACACACAC
                                        ++  ++  +++   + +++ +++++ +++
151  GTCACAGATGTCGCCGCCCTTACCGCGCTTCCCCTCATGCATTCACCTGCGCACCCACACCCACTCCACTCCGAC

                                                         [+1]
                                                         2.5e-05
                                                         GTGTGTGTGTGTGTGTGTGTGTG
                                                         +++ +   +++++    ++++ +
226  GCAGCTGGGCGGCCACTGCATCCACCCACCCCAGCTTCACCGCCCACACGTGGTGAGCCAGTGTGCAGTTGTGCG

     
     
     TGTGTG
     +++  +
301  TGTTAGCTCCCGACCCACACGCAACCGCATCAAGCATGCCAACCTCTCATACGCTACCACGCTGGCACCCCCAGC

                                        [+1]
                                        2.6e-18
                                        GTGTGTGTGTGTGTGTGTGTGTGTGTGTG
                                        +++++++++++++++++++++++++++++
901  AGGAGCAAGACATCACACAGCCGCGTGCTTTCCTTGTGTGTGTGTGTGTGTGTGTGTGTGTGTGTTGCTCTGACA


Cre02.g103426.v5.5
  PromoterCoords:4899837 - 4901336 Strand:- GeneCoords:4897007 - 4899836 
  Trimmed if gene in upstream region
  LENGTH = 1500  COMBINED P-VALUE = 7.80e-15  E-VALUE =  1.4e-10
  DIAGRAM: 402-[-1]-781-[+1]-26-[+1]-28-[+1]-8-[+1]-1-[+1]-80

                                [-1]
                                2.3e-05
                                CACACACACACACACACACACACACACAC
                                ++++  +++   ++++++    ++  +++
376  CGCCCATCTAAGCGCTCCGCCCAATAGCACAAGCACTAGCACACATTAGCATGCACATACTAAAGTATTTGCAGA

                 [+1]                                                   [+1]
                 2.6e-18                                                9.9e-14
                 GTGTGTGTGTGTGTGTGTGTGTGTGTGTG                          GTGTGTGT
                 +++++++++++++++++++++++++++++                          ++++++++
1201 GGTTGATCGGTTGTGTGTGTGTGTGTGTGTGTGTGTGTGTGTGTGTGTTAAAGAGCACAAGGAAAACGTGTGTGT

                                                      [+1]
                                                      1.9e-12
     GTGTGTGTGTGTGTGTGTGTG                            GTGTGTGTGTGTGTGTGTGTGTGTGT
     ++++++++++++++++   +                             ++++++++++++  ++++++  ++++
1276 GTGTGTGTGTGTGTGTCAATAAACGAAACGAAAGCCCGCCCAGACGTGTGTGTGTGTGTGTACGTGTGTACGTGT

                [+1]                          [+1]
                2.6e-18                       1.2e-05
     GTG        GTGTGTGTGTGTGTGTGTGTGTGTGTGTG GTGTGTGTGTGTGTGTGTGTGTGTGTGTG
     +++        +++++++++++++++++++++++++++++ +++++++++ +   + + + ++  + +
1351 GTGGGATGCAGGTGTGTGTGTGTGTGTGTGTGTGTGTGTGTGTGTGTGTGCGGTAGAGAGCGTACGGGAAGTGAG


Cre02.g142947.v5.5
  PromoterCoords:8981785 - 8983284 Strand:- GeneCoords:8978289 - 8981784 
  Trimmed if gene in upstream region
  LENGTH = 1500  COMBINED P-VALUE = 7.80e-15  E-VALUE =  1.4e-10
  DIAGRAM: 582-[-1]-5-[-1]-23-[-1]-10-[-1]-11-[-1]-39-[-1]-25-[-1]-1-[-1]-1-[-1]-542

                                                              [-1]
                                                              6.7e-08
                                                              CACACACACACACACACA
                                                              +++++ +++ + +++ ++
526  GTACACGCAAACGCGCACGCATGCACGCAAGCACGCATGCACGCACGCACACAGGTGCACACCCACGCGCACGCA

                     [-1]                                                [-1]
                     1.4e-07                                             3.9e-05
     CACACACACAC     CACACACACACACACACACACACACACAC                       CACACAC
     +++ + +++ +     ++++  +   +++++++++ ++++ +  +                       ++ ++ +
601  CACGCCCACGCGCCCGCACAAGCGTGCACACACACCCACAAATGCACAAGCTCATGCTCATGTACGCACATACGC

                                     [-1]                                    [-1
                                     7.5e-08                                 3.0
     ACACACACACACACACACACAC          CACACACACACACACACACACACACACAC           CAC
        + +    + ++++++ +++          +++   +++++ ++ +++++  + +++++           ++
676  GTGCGCGTCAATACACACGCACCTCGTGTACACACGAGCACACGCATACACAAGCCCACACACGAGCACACGCAT

     ]                                                                [-1]
     e-11                                                             2.6e-18
     ACACACACACACACACACACACACAC                                       CACACACACA
     +++++  + ++++ ++++++++++++                                       ++++++++++
751  ACACAAGCCCACATACACACACACACATACTGTCCTACGCGTAATGTTTTCCTTGTGCTCTTTAACACACACACA

                                                 [-1]                          [
                                                 2.6e-18                       2
     CACACACACACACACACAC                         CACACACACACACACACACACACACACAC C
     +++++++++++++++++++                         +++++++++++++++++++++++++++++ +
826  CACACACACACACACACACACATGCGCCCACACACACATGCGCCCACACACACACACACACACACACACACACAC

     -1]                          [-1]
     .6e-18                       2.6e-18
     ACACACACACACACACACACACACACAC CACACACACACACACACACACACACACAC
     ++++++++++++++++++++++++++++ +++++++++++++++++++++++++++++
901  ACACACACACACACACACACACACACACACACACACACACACACACACACACACACACACACACACACGCCTTTG


Cre02.g141446.v5.5
  PromoterCoords:8354212 - 8355711 Strand:+ GeneCoords:8355712 - 8358793 
  Trimmed if gene in upstream region
  LENGTH = 1500  COMBINED P-VALUE = 7.80e-15  E-VALUE =  1.4e-10
  DIAGRAM: 283-[+1]-85-[+1]-1-[+1]-1-[+1]-3-[+1]-33-[+1]-6-[+1]-885

                                                               [+1]
                                                               8.5e-13
                                                               GTGTGTGTGTGTGTGTG
                                                               +++++++++ ++++++
226  TGGTCGGTAACATGTGGTGCAGTGGGCTCGAAGTAGTTTCGAAGTGTCATGTGTCTGAGTGTGTGTGAGTGTGTC

     
     
     TGTGTGTGTGTG
     ++ +++++++++
301  TGAGTGTGTGTGCGTGTGCCTGTGTATGTGTGTGCCACGCACTGTGTATGTGCGTGCGTGTGTGCATATGTACGT

                           [+1]                          [+1]
                           2.6e-18                       2.6e-18
                           GTGTGTGTGTGTGTGTGTGTGTGTGTGTG GTGTGTGTGTGTGTGTGTGTGTG
                           +++++++++++++++++++++++++++++ +++++++++++++++++++++++
376  GTGTGTGTGCGTATGTGCGTATGTGTGTGTGTGTGTGTGTGTGTGTGTGTGTGTGTGTGTGTGTGTGTGTGTGTG

            [+1]                            [+1]
            2.6e-18                         4.2e-11
     TGTGTG GTGTGTGTGTGTGTGTGTGTGTGTGTGTG   GTGTGTGTGTGTGTGTGTGTGTGTGTGTG
     ++++++ +++++++++++++++++++++++++++++   +++ +++++ ++ ++++ ++ ++++++++
451  TGTGTGTGTGTGTGTGTGTGTGTGTGTGTGTGTGTGTGTGTGCGTGTGCGTATGTGCGTATGTGTGTGCATGTGT

                               [+1]                               [+1]
                               1.6e-17                            1.7e-07
                               GTGTGTGTGTGTGTGTGTGTGTGTGTGTG      GTGTGTGTGTGTGT
                               ++++++++++++++++++++++++++ ++         ++ ++ +++++
526  GCTTAGTGTGCTTAATGCGTATGTGCGTGTGTGTGTGTGTGTGTGTGTGTGTATGTGTGCTTAATGCGTATGTGT

     
     
     GTGTGTGTGTGTGTG
     +++ ++ +++++
601  GTGCGTATGTGTAACGCGGGTACTTCCCGTTCCTGACAACTTCGAAGGGCCTTTTCCCGTCGTTACAATTGGTAT


Cre02.g142166.v5.5
  PromoterCoords:8690039 - 8691538 Strand:- GeneCoords:8673843 - 8690038 
  Trimmed if gene in upstream region
  LENGTH = 1500  COMBINED P-VALUE = 7.80e-15  E-VALUE =  1.4e-10
  DIAGRAM: 133-[+1]-1-[+1]-1-[+1]-850-[+1]-399

                                                               [+1]
                                                               2.6e-18
                                                               GTGTGTGTGTGTGTGTG
                                                               +++++++++++++++++
76   TCCGCCCGCCGCGTGGCCACATCGTCCAGCTGCATGGATGTGGCCATGCGGACGGACGGTGTGTGTGTGTGTGTG

                  [+1]                          [+1]
                  2.6e-18                       2.6e-18
     TGTGTGTGTGTG GTGTGTGTGTGTGTGTGTGTGTGTGTGTG GTGTGTGTGTGTGTGTGTGTGTGTGTGTG
     ++++++++++++ +++++++++++++++++++++++++++++ +++++++++++++++++++++++++++++
151  TGTGTGTGTGTGTGTGTGTGTGTGTGTGTGTGTGTGTGTGTGTGTGTGTGTGTGTGTGTGTGTGTGTGTGTGTGT

                           [+1]
                           5.0e-05
                           GTGTGTGTGTGTGTGTGTGTGTGTGTGTG
                             + ++    ++++++ ++++++    +
1051 ATGCGGCTCTGCCTCGCGAGTGTGGCGTTGCGGTGTGTCTGTGTGGTGCTATCGCTTGGCCGGGCGCCCGGAGCG


Cre02.g075400.v5.5
  PromoterCoords:320190 - 321689 Strand:- GeneCoords:316276 - 320189 Trimmed if 
  gene in upstream region
  LENGTH = 1500  COMBINED P-VALUE = 7.80e-15  E-VALUE =  1.4e-10
  DIAGRAM: 404-[-1]-1-[-1]-1037

                                  [-1]                          [-1]
                                  2.6e-18                       2.6e-18
                                  CACACACACACACACACACACACACACAC CACACACACACACACA
                                  +++++++++++++++++++++++++++++ ++++++++++++++++
376  ACCTTCGGCCTCGTCCATACCTCGTCCTGCACACACACACACACACACACACACACACACACACACACACACACA

     
     
     CACACACACACAC
     +++++++++++++
451  CACACACACACACACACACACCTCCCCCGAACTCACCCATCCCTCACCATCACCCTCGGCCTCACCCAGCCCCTG


Cre02.g141506.v5.5
  PromoterCoords:8376556 - 8378055 Strand:+ GeneCoords:8378056 - 8385587 
  Trimmed if gene in upstream region
  LENGTH = 1500  COMBINED P-VALUE = 7.80e-15  E-VALUE =  1.4e-10
  DIAGRAM: 1397-[+1]-3-[+1]-42

                                                    [+1]
                                                    2.6e-18
                                                    GTGTGTGTGTGTGTGTGTGTGTGTGTGT
                                                    ++++++++++++++++++++++++++++
1351 NNNNNNNNNNNNNNNNNNNNNNNNNNNNNNNNNNNNNNNNNNNNNNTGTGTGTGTGTGTGTGTGTGTGTGTGTGT

         [+1]
         2.5e-08
     G   GTGTGTGTGTGTGTGTGTGTGTGTGTGTG
     +   +++++++++++++++++++         +
1426 GTGTGTGTGTGTGTGTGTGTGTGCAATACGCAGAAGGTCTGTTCCCGCCTCGGGGACTGTGTTCGATTTTATACC


Cre02.g134124.v5.5
  PromoterCoords:6971732 - 6973231 Strand:- GeneCoords:6969276 - 6971731 
  Trimmed if gene in upstream region
  LENGTH = 1500  COMBINED P-VALUE = 7.80e-15  E-VALUE =  1.4e-10
  DIAGRAM: 1040-[-1]-1-[-1]-1-[-1]-1-[-1]-1-[-1]-1-[-1]-281

                                                                      [-1]
                                                                      2.6e-18
                                                                      CACACACACA
                                                                      ++++++++++
976  NNNNNNNNNNNNNNNNNNNNNNNNNNNNNNNNNNNNNNNNNNNNNNNNNNNNNNNNNNNNNNNNACACACACACA

                         [-1]                          [-1]
                         2.6e-18                       2.6e-18
     CACACACACACACACACAC CACACACACACACACACACACACACACAC CACACACACACACACACACACACAC
     +++++++++++++++++++ +++++++++++++++++++++++++++++ +++++++++++++++++++++++++
1051 CACACACACACACACACACACACACACACACACACACACACACACACACACACACACACACACACACACACACAC

          [-1]                          [-1]                          [-1]
          2.6e-18                       2.6e-18                       2.9e-10
     ACAC CACACACACACACACACACACACACACAC CACACACACACACACACACACACACACAC CACACACACA
     ++++ +++++++++++++++++++++++++++++ +++++++++++++++++++++++++++++ ++++++++++
1126 ACACACACACACACACACACACACACACACACACACACACACACACACACACACACACACACACACACACACACA

     
     
     CACACACACACACACACAC
     +++++++++++++    +
1201 CACACACACACACGAGGATACAGAGCGCACGGTCTCAGCGCTGGGGTGGCTGCCGCCGGTGCAAGTACTGACTGA


Cre02.g098550.v5.5
  PromoterCoords:4196636 - 4198135 Strand:- GeneCoords:4189140 - 4196635 
  Trimmed if gene in upstream region
  LENGTH = 1500  COMBINED P-VALUE = 7.80e-15  E-VALUE =  1.4e-10
  DIAGRAM: 11-[+1]-1-[+1]-59-[+1]-5-[+1]-1308

                [+1]                          [+1]
                2.6e-18                       2.6e-18
                GTGTGTGTGTGTGTGTGTGTGTGTGTGTG GTGTGTGTGTGTGTGTGTGTGTGTGTGTG
                +++++++++++++++++++++++++++++ +++++++++++++++++++++++++++++
1    ACTGTGTGTATGTGTGTGTGTGTGTGTGTGTGTGTGTGTGTGTGTGTGTGTGTGTGTGTGTGTGTGTGTGTTAAA

                                                           [+1]
                                                           2.6e-18
                                                           GTGTGTGTGTGTGTGTGTGTG
                                                           +++++++++++++++++++++
76   GAGCACAAGGAAAACGTTGCGCAAAGACAGTGTATGCGATGCAGCAAAGCGACGGTGTGTGTGTGTGTGTGTGTG

                  [+1]
                  1.9e-10
     TGTGTGTG     GTGTGTGTGTGTGTGTGTGTGTGTGTGTG
     ++++++++     ++++++++++++++++++    +   +++
151  TGTGTGTGTGTGTGTGTGTGTGTGTGTGTGTACAAGGTGGTGCACACGACGTGCTTTCCTGTCCTCGTAGAAACC


Cre02.g119201.v5.5
  PromoterCoords:6829353 - 6830852 Strand:- GeneCoords:6828577 - 6829352 
  Trimmed if gene in upstream region
  LENGTH = 1500  COMBINED P-VALUE = 7.80e-15  E-VALUE =  1.4e-10
  DIAGRAM: 508-[+1]-3-[+1]-359-[+1]-3-[+1]-54-[+1]-428

                                                               [+1]
                                                               2.6e-18
                                                               GTGTGTGTGTGTGTGTG
                                                               +++++++++++++++++
451  GCCAGGCGCCGTGCAGGTGCGGGCATGTGCATGTGCATGTGCATGTGTGTGTGTGCATGTGTGTGTGTGTGTGTG

                    [+1]
                    2.3e-08
     TGTGTGTGTGTG   GTGTGTGTGTGTGTGTGTGTGTGTGTGTG
     ++++++++++++   ++++++++++++ +++ +  +++     +
526  TGTGTGTGTGTGTGTGTGTGTGTGTGTTTGTCTCGGTGCTGCAGGCGGCGAGCCGGGGGAGGGGGGCGCCGGGCC

                                 [+1]                            [+1]
                                 1.6e-08                         1.6e-08
                                 GTGTGTGTGTGTGTGTGTGTGTGTGTGTG   GTGTGTGTGTGTGTG
                                 + +++ +++ +++ +++ +++ +++ +++   + +++ +++ +++ +
901  ATGCGCCCTCCGTCAATTGCTGCAAGGTGGGTGGGTGGGTGGGTGGGTGGGTGGGTGGGTGGGTGGGTGGGTGGG

                                                                         [+1]
                                                                         1.7e-11
     TGTGTGTGTGTGTG                                                      GTGTGTG
     ++ +++ +++ +++                                                      +++++ +
976  TGGGTGGGTGGGTGGGTGGGTGGGTGTTGCGGGCATTGAGATTATTGTGCTTAGTGAGGCCAGGATTTGTGTGCG

     
     
     TGTGTGTGTGTGTGTGTGTGTG
     + +++++ +++++++ ++++++
1051 TATGTGTATGTGTGTATGTGTGCGTGTGGAGGGCGGGTGGTGGAAATGATGCAACCGAGGGGGCGGCGCACCCCA


Cre13.g584200.v5.5
  PromoterCoords:2989564 - 2991063 Strand:+ GeneCoords:2991064 - 2999852 
  Trimmed if gene in upstream region
  LENGTH = 1500  COMBINED P-VALUE = 7.80e-15  E-VALUE =  1.4e-10
  DIAGRAM: 472-[-1]-5-[-1]-1-[-1]-33-[-1]-1-[-1]-496-[-1]-318

                           [-1]                              [-1]
                           2.6e-18                           2.6e-18
                           CACACACACACACACACACACACACACAC     CACACACACACACACACAC
                           +++++++++++++++++++++++++++++     +++++++++++++++++++
451  GGGCTTTCGTTTCGTTTCTCAACACACACACACACACACACACACACACACACACGCACACACACACACACACAC

                [-1]                                                          [-
                2.6e-18                                                       2.
     ACACACACAC CACACACACACACACACACACACACACAC                                 CA
     ++++++++++ +++++++++++++++++++++++++++++                                 ++
526  ACACACACACACACACACACACACACACACACACACACACACACACACACACACGCACACACACACACACACGCA

     1]                          [-1]
     6e-18                       2.6e-18
     CACACACACACACACACACACACACAC CACACACACACACACACACACACACACAC
     +++++++++++++++++++++++++++ +++++++++++++++++++++++++++++
601  CACACACACACACACACACACACACACACACACACACACACACACACACACACACACACACACACACCTCCCCGC

                                 [-1]
                                 9.0e-06
                                 CACACACACACACACACACACACACACAC
                                 +   ++  +++ +++++++ +++ + +
1126 GGGCATCCGAACTCCACCCAGAACGGGCCTGCCAGGCACGCACACACGCACCCCCCTCGCCACGACCGCCAGCCT


Cre13.g591851.v5.5
  PromoterCoords:4144886 - 4146385 Strand:+ GeneCoords:4146386 - 4149047 
  Trimmed if gene in upstream region
  LENGTH = 1500  COMBINED P-VALUE = 7.80e-15  E-VALUE =  1.4e-10
  DIAGRAM: 889-[+1]-18-[+1]-1-[+1]-1-[+1]-475

                                                                     [+1]
                                                                     2.6e-18
                                                                     GTGTGTGTGTG
                                                                     +++++++++++
826  GCGGTCATGGTGTGTTAAAGAGCACAAGGAAAACATTACGCGTAGGACAGTGTATGCGGTCATGGTGTGTGTGTG

                                         [+1]                          [+1]
                                         2.6e-18                       2.6e-18
     TGTGTGTGTGTGTGTGTG                  GTGTGTGTGTGTGTGTGTGTGTGTGTGTG GTGTGTGTG
     ++++++++++++++++++                  +++++++++++++++++++++++++++++ +++++++++
901  TGTGTGTGTGTGTGTGTGTGTGTGTGTGTGTGTGTTGTGTGTGTGTGTGTGTGTGTGTGTGTGTGTGTGTGTGTG

                          [+1]
                          2.6e-18
     TGTGTGTGTGTGTGTGTGTG GTGTGTGTGTGTGTGTGTGTGTGTGTGTG
     ++++++++++++++++++++ +++++++++++++++++++++++++++++
976  TGTGTGTGTGTGTGTGTGTGTGTGTGTGTGTGTGTGTGTGTGTGTGTGTGTGTGTGTGTTGCTATCGCCTGGCCG


Cre03.g202700.v5.5
  PromoterCoords:7862440 - 7863939 Strand:- GeneCoords:7858224 - 7862439 
  Trimmed if gene in upstream region
  LENGTH = 1500  COMBINED P-VALUE = 7.80e-15  E-VALUE =  1.4e-10
  DIAGRAM: 224-[+1]-207-[-1]-9-[-1]-59-[-1]-21-[-1]-[-1]-368-[+1]-1-[+1]-379

                                                                               [
                                                                               2
                                                                               G
                                                                               +
151  GCGTGTGCCTGTCACCCCCGAACCCGCGCATAACCCGTATCCCGCATGTGTGCGCAAGTGTCAGACACAGGCTGG

     +1]
     .2e-05
     TGTGTGTGTGTGTGTGTGTGTGTGTGTG
     ++++++++ +++++      ++ +   +
226  TGTGTGTGCGTGTGACGCCATGGGCTGGCGGGAGCTGGCCTCCCGCTCCCCACTCCATGGCGGCACCGAGGCTAG

               [-1]                                  [-1]
               2.7e-05                               9.8e-05
               CACACACACACACACACACACACACACAC         CACACACACACACACACACACACACAC
               + + +++  ++   ++ ++ + ++++ ++         + ++ ++      + ++++ + ++++
451  GCTCCCGACACGCCCACCAACGAGCAAACCCTCACAAACCGCAGACCCCTCAGACCACAGGAGACACCCCCACAG

                                                                  [-1]
                                                                  4.0e-05
     AC                                                           CACACACACACACA
     ++                                                           ++   +    + ++
526  ACCGGCGGGAGCCCGAAATGAGCCGCCCCCGACACCGGGATTGGCTACGTTACCCGCCCACCAGCAAGGACCGCA

                                         [-1]                         [-1]
                                         1.8e-05                      9.1e-05
     CACACACACACACAC                     CACACACACACACACACACACACACACACCACACACACA
     +++ +++++++ +                       + +++  +++ + +++++  ++   +++ ++ ++ + +
601  CACCCACACACCCCGCCAGCCCGGGTCGCGCAAAGGCTCACCAACAGAAACACAAGCAAGTACAACAAACCCCCC

     
     
     CACACACACACACACACAC
     + +++++   +++ ++  +
676  CCCACACGTGCACTCAGGCAACCCAAACACCCCCCTGATAGTGCGGTGCCTGGGCTGGACGTCCAGAGGTCCGCG

                 [+1]                          [+1]
                 2.6e-18                       2.6e-18
                 GTGTGTGTGTGTGTGTGTGTGTGTGTGTG GTGTGTGTGTGTGTGTGTGTGTGTGTGTG
                 +++++++++++++++++++++++++++++ +++++++++++++++++++++++++++++
1051 TCCAGGCGTTTTGTGTGTGTGTGTGTGTGTGTGTGTGTGTGTGTGTGTGTGTGTGTGTGTGTGTGTGTGTGTGTG


Cre03.g146407.v5.5
  PromoterCoords:811574 - 813073 Strand:+ GeneCoords:813074 - 813885 Trimmed if 
  gene in upstream region
  LENGTH = 1500  COMBINED P-VALUE = 7.80e-15  E-VALUE =  1.4e-10
  DIAGRAM: 176-[+1]-128-[-1]-499-[-1]-1-[-1]-3-[-1]-548

                               [+1]
                               3.7e-05
                               GTGTGTGTGTGTGTGTGTGTGTGTGTGTG
                                ++ + +++ + + + + ++ ++ + +++
151  CGTGAGTTGCATGGGGTTTGCTACAGCTGGGGGTGGGGGGGCGGGTTTGCGGGTGGTGGCGGAGGCGCGGTGGCT

                                      [-1]
                                      3.9e-08
                                      CACACACACACACACACACACACACACAC
                                      ++++++  ++++++ ++++  +  +++++
301  AGTTCATGCCGGGCATACACAAACGGGCACATGCACACATTCACACAAACACGAATGCACACTGCATGTTGGTGC

                                         [-1]                          [-1]
                                         2.6e-18                       2.0e-11
                                         CACACACACACACACACACACACACACAC CACACACAC
                                         +++++++++++++++++++++++++++++ +++++++++
826  TACTCAATCTCGAGGCCGCCGCGTGAACCGTAGACGCACACACACACACACACACACACACACACACACACACAC

                            [-1]
                            5.0e-07
     ACACACACACACACACACAC   CACACACACACACACACACACACACACAC
     ++++++++++++   +++ +   +++++++ +++ +   + +++++++ + +
901  ACACACACACACGTGCACTCTGTCACACACTCACGCTGTCTCACACACTCGCATGGGGGCCACCTCGGGCGTGAG


Cre03.g146307.v5.5
  PromoterCoords:775834 - 777333 Strand:- GeneCoords:774438 - 775833 Trimmed if 
  gene in upstream region
  LENGTH = 1500  COMBINED P-VALUE = 7.80e-15  E-VALUE =  1.4e-10
  DIAGRAM: 242-[-1]-421-[-1]-41-[-1]-[-1]-78-[-1]-573

                      [-1]
                      6.7e-13
                      CACACACACACACACACACACACACACAC
                      ++++++++++++++ + + ++++++++++
226  GTAGTCACACATACATACACACACACACACATATATACACACACACACACAGCAATCATTAGCGGGCCGGGACTG

                      [-1]
                      2.6e-18
                      CACACACACACACACACACACACACACAC
                      +++++++++++++++++++++++++++++
676  TGTTGTTTTCTTTTCAACACACACACACACACACACACACACACACACACACACACACACACAGCACACACCCCA

                 [-1]                         [-1]
                 5.4e-11                      5.6e-06
                 CACACACACACACACACACACACACACACCACACACACACACACACACACACACACAC
                 +++ + ++++++ +++++++++ ++++ ++ + +++ ++++ ++++++ ++  +   +
751  CACGCCCCCACGCACCCGCACACATACACACACAGACACTCCGCCCACGCACAGACACACGCAGCCCGCCGGTCG

                                                                              [-
                                                                              2.
                                                                              CA
                                                                              ++
826  AAAGGCCAGCAACCGAGGTGACCGCGCCAGCAATCAGGGCCGGCGCGACCATTGCCCAAAGACCCCGCGCTAGCA

     1]
     3e-05
     CACACACACACACACACACACACACAC
     + ++++++   + +    +++++ ++
901  CCCACACAAGGATAGCGCCACACGCAAGGCCTAGCTAAACCGTGTCGCCCGCCGACCAGCCAGGCCGCTGCAAAT


Cre03.g173050.v5.5
  PromoterCoords:4104906 - 4106405 Strand:- GeneCoords:4103130 - 4104905 
  Trimmed if gene in upstream region
  LENGTH = 1500  COMBINED P-VALUE = 7.80e-15  E-VALUE =  1.4e-10
  DIAGRAM: 704-[-1]-1-[-1]-737

                                  [-1]                          [-1]
                                  2.6e-18                       2.6e-18
                                  CACACACACACACACACACACACACACAC CACACACACACACACA
                                  +++++++++++++++++++++++++++++ ++++++++++++++++
676  GTGCACCCGCCGTACCATCCGCCGTTAGACACACACACACACACACACACACACACACACACACACACACACACA

     
     
     CACACACACACAC
     +++++++++++++
751  CACACACACACACACACACACACAACTGAGCAAAACCCGTTGAAGAGGTAGGGCTGTACCGAGGGGCCGACACGG


Cre03.g167712.v5.5
  PromoterCoords:3523019 - 3524518 Strand:- GeneCoords:3518417 - 3523018 
  Trimmed if gene in upstream region
  LENGTH = 1500  COMBINED P-VALUE = 7.80e-15  E-VALUE =  1.4e-10
  DIAGRAM: [-1]-1-[-1]-1-[-1]-1-[-1]-139-[-1]-1213

     [-1]                          [-1]                          [-1]
     2.6e-18                       2.6e-18                       2.6e-18
     CACACACACACACACACACACACACACAC CACACACACACACACACACACACACACAC CACACACACACACAC
     +++++++++++++++++++++++++++++ +++++++++++++++++++++++++++++ +++++++++++++++
1    CACACACACACACACACACACACACACACACACACACACACACACACACACACACACACACACACACACACACAC

                    [-1]
                    3.4e-07
     ACACACACACACAC CACACACACACACACACACACACACACAC
     ++++++++++++++ ++++++++++++++++++ ++       +
76   ACACACACACACACACACACACACACACACACAAACCGTGGTCCGTAACTGCGCACGCGTGTTCAGCGGCTTTGT

                                      [-1]
                                      5.8e-10
                                      CACACACACACACACACACACACACACAC
                                       ++++++++++++++++ ++++++    +
226  CACGTGATCTGATAAACAACTGCAAACCGTTGTTACACACACACACACACGCACACATTTCCGCTATCACCTCCT


Cre03.g146327.v5.5
  PromoterCoords:776074 - 777573 Strand:+ GeneCoords:777574 - 779545 Trimmed if 
  gene in upstream region
  LENGTH = 1500  COMBINED P-VALUE = 7.80e-15  E-VALUE =  1.4e-10
  DIAGRAM: 333-[+1]-107-[+1]-25-[+1]-1-[+1]-403-[+1]-306-[+1]-1-[+1]-121

                                      [+1]
                                      2.3e-05
                                      GTGTGTGTGTGTGTGTGTGTGTGTGTGTG
                                       ++ +++++    + +   ++++++ +++
301  GCTGGTCGGCGGGCGACACGGTTTAGCTAGGCCTTGCGTGTGGCGCTATCCTTGTGTGGGTGCTAGCGCGGGGTC

                        [+1]                                                  [+
                        5.4e-11                                               2.
                        GTGTGTGTGTGTGTGTGTGTGTGTGTGTG                         GT
                        + ++++ +++++++++ ++++++ + +++                         ++
451  GTGTGTCTGTGCGTGGGCGGAGTGTCTGTGTGTGTATGTGTGCGGGTGCGTGGGGGCGTGTGGGGTGTGTGCTGT

     1]                          [+1]
     6e-18                       8.1e-06
     GTGTGTGTGTGTGTGTGTGTGTGTGTG GTGTGTGTGTGTGTGTGTGTGTGTGTGTG
     +++++++++++++++++++++++++++ ++++++++++++++++      +
526  GTGTGTGTGTGTGTGTGTGTGTGTGTGTGTGTGTGTGTGTGTGTTGAAAAGAAAACAACAAAACGAAGCCCGCCC

               [+1]
               6.7e-13
               GTGTGTGTGTGTGTGTGTGTGTGTGTGTG
               ++++++++++++++ + + ++++++++++
976  AATGATTGCTGTGTGTGTGTGTGTATATATGTGTGTGTGTGTGTATGTATGTGTGACTACGGTTTCCACGGTTAC

                                                  [+1]
                                                  3.5e-16
                                                  GTGTGTGTGTGTGTGTGTGTGTGTGTGTG
                                                  ++++++ ++++++++++++++++++++++
1276 AACAAAAACAGCAAACATACCAAAACACGCAGCACGCGACAGCACGTGTGTTTGTGTGTGTGTGTGTGTGTGTGT

     [+1]
     9.2e-07
     GTGTGTGTGTGTGTGTGTGTGTGTGTGTG
     ++ ++ +++++ +++++ + + +   +++
1351 GTATGGGTGTGGGTGTGCGCGCGCCGGTGTGCGAGTGCGCCTCTGGCCTCGCCCGGCTGTGTTGCTGCTGAGCTG


Cre03.g173100.v5.5
  PromoterCoords:4105046 - 4106545 Strand:+ GeneCoords:4106546 - 4113307 
  Trimmed if gene in upstream region
  LENGTH = 1500  COMBINED P-VALUE = 7.80e-15  E-VALUE =  1.4e-10
  DIAGRAM: 587-[+1]-1-[+1]-854

                                                                   [+1]
                                                                   2.6e-18
                                                                   GTGTGTGTGTGTG
                                                                   +++++++++++++
526  GGTTTCCTGGCCGTGTCGGCCCCTCGGTACAGCCCTACCTCTTCAACGGGTTTTGCTCAGTTGTGTGTGTGTGTG

                      [+1]
                      2.6e-18
     TGTGTGTGTGTGTGTG GTGTGTGTGTGTGTGTGTGTGTGTGTGTG
     ++++++++++++++++ +++++++++++++++++++++++++++++
601  TGTGTGTGTGTGTGTGTGTGTGTGTGTGTGTGTGTGTGTGTGTGTGTGTGTGTGTGTCTAACGGCGGATGGTACG


Cre03.g202650.v5.5
  PromoterCoords:7862960 - 7864459 Strand:+ GeneCoords:7864460 - 7866326 
  Trimmed if gene in upstream region
  LENGTH = 1500  COMBINED P-VALUE = 7.80e-15  E-VALUE =  1.4e-10
  DIAGRAM: 315-[+1]-21-[+1]-59-[+1]-9-[+1]-207-[-1]-602-[-1]-1-[-1]-83

                    [+1]                                              [+1]
                    1.8e-05                                           4.0e-05
                    GTGTGTGTGTGTGTGTGTGTGTGTGTGTG                     GTGTGTGTGT
                     +++   ++  +++++ + +++  +++ +                       + ++++++
301  GTGGGGGGGGGTTTGTTGTACTTGCTTGTGTTTCTGTTGGTGAGCCTTTGCGCGACCCGGGCTGGCGGGGTGTGT

     
     
     GTGTGTGTGTGTGTGTGTG
     + +++++ +    +   ++
376  GGGTGTGCGGTCCTTGCTGGTGGGCGGGTAACGTAGCCAATCCCGGTGTCGGGGGCGGCTCATTTCGGGCTCCCG

        [+1]                                  [+1]
        9.8e-05                               2.7e-05
        GTGTGTGTGTGTGTGTGTGTGTGTGTGTG         GTGTGTGTGTGTGTGTGTGTGTGTGTGTG
        ++ ++++ + ++++ +      ++ ++ +         ++ ++++ + ++ ++   ++  +++ + +
451  CCGGTCTGTGGGGGTGTCTCCTGTGGTCTGAGGGGTCTGCGGTTTGTGAGGGTTTGCTCGTTGGTGGGCGTGTCG

                                                         [-1]
                                                         2.2e-05
                                                         CACACACACACACACACACACAC
                                                         +   + ++      +++++ +++
676  CATGCCTAGCCTCGGTGCCGCCATGGAGTGGGGAGCGGGAGGCCAGCTCCCGCCAGCCCATGGCGTCACACGCAC

     
     
     ACACAC
     ++++++
751  ACACACCAGCCTGTGTCTGACACTTGCGCACACATGCGGGATACGGGTTATGCGCGGGTTCGGGGGTGACAGGCA

             [-1]                          [-1]
             2.6e-18                       4.1e-08
             CACACACACACACACACACACACACACAC CACACACACACACACACACACACACACAC
             +++++++++++++++++++++++++++++ +++ ++++++++++++++++    ++  +
1351 TTTTTTAACACACACACACACACACACACACACACACGCACGCACACACACACACACAATGCCAACCCGCGGCGC


Cre01.g011050.v5.5
  PromoterCoords:2060916 - 2062415 Strand:+ GeneCoords:2062416 - 2063871 
  Trimmed if gene in upstream region
  LENGTH = 1500  COMBINED P-VALUE = 7.80e-15  E-VALUE =  1.4e-10
  DIAGRAM: 166-[-1]-44-[-1]-66-[-1]-1137

                     [-1]
                     2.0e-09
                     CACACACACACACACACACACACACACAC
                     +    ++++++++++++++++++++
151  ACGTTTTCCTTGTGCTCTTTAACACACACACACACACACACTGCATCGCATACACTGTCTTTGCGCATCGTTTTC

                   [-1]
                   2.6e-18
                   CACACACACACACACACACACACACACAC
                   +++++++++++++++++++++++++++++
226  CTTGTGCTCTTTAACACACACACACACACACACACACACACACACACATTCACCGTCGCTTTGCTGCATCGCATA

                                       [-1]
                                       7.1e-11
                                       CACACACACACACACACACACACACACAC
                                        +++++++  ++++++++++  ++ ++++
301  CACTGTCTTTGCGCAACGTTTTCCTTGTGCTCTTTACACACATTCACACACACATTCAAACACACATTCGTTTTT


Cre01.g015000.v5.5
  PromoterCoords:2574273 - 2575772 Strand:+ GeneCoords:2575773 - 2580271 
  Trimmed if gene in upstream region
  LENGTH = 1500  COMBINED P-VALUE = 7.80e-15  E-VALUE =  1.4e-10
  DIAGRAM: 349-[+1]-99-[-1]-334-[+1]-1-[+1]-26-[+1]-1-[+1]-1-[+1]-486

                                                      [+1]
                                                      6.3e-05
                                                      GTGTGTGTGTGTGTGTGTGTGTGTGT
                                                      ++++  +++ +  +++++
301  AGCCTTGTTAGACGTGAACTCATGCGCACCAGCGCTTCAGAGCCCAGCTGTGTCAGTGCGCATGTGTTGAATGTG

     
     
     GTG
     + +
376  GAGACTTGTCCCGACAATCACAAGGCTCGCGGCTCATAAGGCATCGCTAGTCCGTGACATCCAACGCAAAGCTAG

                                [-1]
                                2.1e-05
                                CACACACACACACACACACACACACACAC
                                  +++++   +++ ++++   +  +++++
451  TCTGTGCGCAAAAGCGCAGTCGAAGGCACCACACGTCCACCCACAACAAGCCACACCAAGCGCGAGCCTAGCAGG

                    [+1]                          [+1]
                    2.6e-18                       2.3e-16
                    GTGTGTGTGTGTGTGTGTGTGTGTGTGTG GTGTGTGTGTGTGTGTGTGTGTGTGTGTG
                    +++++++++++++++++++++++++++++ ++++++++++++++++++++++++
826  CCAGAACGGCTGGACGTGTGTGTGTGTGTGTGTGTGTGTGTGTGTGTGTGTGTGTGTGTGTGTGTGTGTTGAAAA

                              [+1]                          [+1]
                              2.6e-18                       1.6e-17
                              GTGTGTGTGTGTGTGTGTGTGTGTGTGTG GTGTGTGTGTGTGTGTGTGT
                              +++++++++++++++++++++++++++++ ++++++++++++++++++++
901  GAAAACAACAAAACGAAGCCCGCCCGTGTGTGTGTGTGTGTGTGTGTGTGTGTGTGTGTGTGTGTGTGTGTGTGT

               [+1]
               3.8e-06
     GTGTGTGTG GTGTGTGTGTGTGTGTGTGTGTGTGTGTG
      ++++++++ +++++++++ +++    + ++ +++ +
976  ATGTGTGTGCGTGTGTGTGCGTGCTCATATGGGTGCGATGGGACAGTGTTAAGGCAGGTTGGTGAAGTCCCGCCT


Cre01.g011000.v5.5
  PromoterCoords:2059026 - 2060525 Strand:- GeneCoords:2057220 - 2059025 
  Trimmed if gene in upstream region
  LENGTH = 1500  COMBINED P-VALUE = 7.80e-15  E-VALUE =  1.4e-10
  DIAGRAM: [+1]-1-[+1]-576-[-1]-600-[-1]-207

     [+1]                          [+1]
     2.6e-18                       2.6e-18
     GTGTGTGTGTGTGTGTGTGTGTGTGTGTG GTGTGTGTGTGTGTGTGTGTGTGTGTGTG
     +++++++++++++++++++++++++++++ +++++++++++++++++++++++++++++
1    GTGTGTGTGTGTGTGTGTGTGTGTGTGTGTGTGTGTGTGTGTGTGTGTGTGTGTGTGTGTGTGTAATGGCGGCTT

                                        [-1]
                                        3.1e-05
                                        CACACACACACACACACACACACACACAC
                                          + ++++++++++++  + + + +   +
601  CCGCATCCGCCTCCCACAGGCAGCCGCTCGGTGGGGGCCCACACACACACATGCGCGCGCTGCCCGCCCCGGTCT

                                                                     [-1]
                                                                     9.7e-06
                                                                     CACACACACAC
                                                                     +    ++ +++
1201 CTACTGCCGTTGCGGGACCCCAGGCAACGGCCTGCGCCATCACAGCCTGCTGTCCCTGCAACCCCTGCAACCCAC

     
     
     ACACACACACACACACAC
      ++++++++   ++  +
1276 CCACACACATGAACCAAGAGTGAGTCTCTGGGAGCAGGTACAGCCGCCGGCATGTTCGCAATGCAGCGCAGAGGG


Cre01.g047050.v5.5
  PromoterCoords:6573206 - 6574705 Strand:+ GeneCoords:6574706 - 6575710 
  Trimmed if gene in upstream region
  LENGTH = 1500  COMBINED P-VALUE = 7.80e-15  E-VALUE =  1.4e-10
  DIAGRAM: 95-[+1]-2-[+1]-43-[+1]-624-[-1]-11-[-1]-220-[-1]-35-[-1]-1-[-1]-1-[-1]-119-[-1]-59

                         [+1]                           [+1]
                         2.6e-05                        7.3e-05
                         GTGTGTGTGTGTGTGTGTGTGTGTGTGTG  GTGTGTGTGTGTGTGTGTGTGTGT
                         +++ +     +++   +++ ++++++++    ++++++++  + +   +++ +
76   TGGACCGCCACTGTGTGATGGTGAGGTGTGGTGCTCGTGGGTGTGTGTAGGCTGTGTGTGCCTCTTCATGTATCA

                                                     [+1]
                                                     5.1e-05
     GTGTG                                           GTGTGTGTGTGTGTGTGTGTGTGTGTG
      + ++                                           +++   +++ ++  + + +++ + +
151  CTTTGCGCCCGGTTAGCTTAGTTGGTAGAGCGCAAGGCTCTCAACCTTGTGGTCGTGGGTTCGCGCGTGCGCGGA

     
     
     TG
     ++
226  TGTCACAAGAACTGGAAGACGCACGCGTTTTGCGCATGCCAGGGGCCCCCACGCACTGCCTGGGCGCTCGGCACG

                               [-1]                                    [-1]
                               2.6e-18                                 2.6e-18
                               CACACACACACACACACACACACACACAC           CACACACAC
                               +++++++++++++++++++++++++++++           +++++++++
826  CACATACACGGGTATACACACACAGACACACACACACACACACACACACACACACACACACACATACACACACAC

     
     
     ACACACACACACACACACAC
     ++++++++++++++++++++
901  ACACACACACACACACACACACGCCCGCTGGGTCTGAGGTTGTTACACCGGTAGTAATTCCGCAAGGCGGGTTAC

                    [-1]
                    2.6e-18
                    CACACACACACACACACACACACACACAC
                    +++++++++++++++++++++++++++++
1126 CGTGGAAACCGTAGTCACACACACACACACACACACACACACACACGCACGCCGGGGAAACGCCAGGTCACACCG

         [-1]                          [-1]                          [-1]
         2.6e-18                       2.6e-18                       3.7e-07
         CACACACACACACACACACACACACACAC CACACACACACACACACACACACACACAC CACACACACAC
         +++++++++++++++++++++++++++++ +++++++++++++++++++++++++++++ +++++++++++
1201 TTGTCACACACACACACACACACACACACACACACACACACACACACACACACACACACACACACACACACACAC

     
     
     ACACACACACACACACAC
     ++++++++ +       +
1276 ACACACACGCCGGGCGGCCGGGGAAACGCCAGGTCACGGCAGCCCTCGATTGAGAGCCCTGTCGTTGGTTATACC

                                                                   [-1]
                                                                   1.6e-17
                                                                   CACACACACACAC
                                                                   ++++++++ ++++
1351 AGATACACGATTCACGTGATCTGGCAGAATAACCGTGGAAACCGTAGTCACACACACACACACACACACATACAC

     
     
     ACACACACACACACAC
     ++++++++++++++++
1426 ACACACACACACACACAAAATGGTGGGTATCGGCAAGTAACTCCGTCGCGTCATTGGGCGGGCTTTCGTTTCGTT


Cre01.g014450.v5.5
  PromoterCoords:2520220 - 2521719 Strand:+ GeneCoords:2521720 - 2528834 
  Trimmed if gene in upstream region
  LENGTH = 1500  COMBINED P-VALUE = 7.80e-15  E-VALUE =  1.4e-10
  DIAGRAM: 670-[-1]-1-[-1]-13-[-1]-37-[-1]-1-[-1]-314-[-1]-290

                                                                           [-1]
                                                                           2.6e-
                                                                           CACAC
                                                                           +++++
601  GGTAAAATGGTGGGTATCGGTAAGTAACTCCGTCGCGTCATTGGGCGGGCTTTCGTTTCGTTTTTTTTAACACAC

                              [-1]                                      [-1]
     18                       2.6e-18                                   1.0e-12
     ACACACACACACACACACACACAC CACACACACACACACACACACACACACAC             CACACACA
     ++++++++++++++++++++++++ +++++++++++++++++++++++++++++             +++++ ++
676  ACACACACACACACACACACACACACACACACACACACACACACACACACACACACACACACACGAACACACGCA

                                                               [-1]
                                                               2.6e-18
     CACACACACACACACACACAC                                     CACACACACACACACAC
     +++++ +++++++ +++++++                                     +++++++++++++++++
751  CACACGCACACACGCACACACGCACACACGCACACGCACACACACAGTCACACATATACACACACACACACACAC

                  [-1]
                  3.2e-10
     ACACACACACAC CACACACACACACACACACACACACACAC
     ++++++++++++ +++++++++++++++++++++    ++ +
826  ACACACACACACACACACACACACACACACACACCGCAACGCCACACTTGTGAAGCAGAGTTGCATGCATAGACC

                                                             [-1]
                                                             4.2e-05
                                                             CACACACACACACACACAC
                                                             + +   + ++ + + + ++
1126 TTGAAGGGACAGCCCGACAAGCGGGGGCACACCGTACCCACGCCGCGAGGGACCGTCTCCGGCCCAGAGAGAAAC

     
     
     ACACACACAC
     ++ +++ + +
1201 ACCCACCCCCTTCGTTAAGCGTGCTGCTGCAGACAGCGGCACAGCGCGTCTGCGTCAGGGCTTCGTGCACAGACC


Cre01.g072027.v5.5
  PromoterCoords:8027256 - 8028755 Strand:+ GeneCoords:8028756 - 8032424 
  Trimmed if gene in upstream region
  LENGTH = 1500  COMBINED P-VALUE = 7.80e-15  E-VALUE =  1.4e-10
  DIAGRAM: 372-[-1]-548-[+1]-1-[+1]-1-[+1]-1-[+1]-432

                                                                             [-1
                                                                             1.8
                                                                             CAC
                                                                             +++
301  CCGGCTCCATGGCTCCATGGCAAATCGTGGACCCATCCCCACGCCAAACCCAGCACCCTCTCCCACGCTCATCAC

     ]
     e-05
     ACACACACACACACACACACACACAC
     ++ +++ +++ +++  +   ++ + +
376  ACTCACTCACCCACTGAATGACTCCCCTGGTAGTAGGCTGCTCTATCTTGGTGTGCCCCCATGGTGCCAGCAGGA

                                                      [+1]
                                                      2.6e-18
                                                      GTGTGTGTGTGTGTGTGTGTGTGTGT
                                                      ++++++++++++++++++++++++++
901  GGCTTGGGCGCAGGACGGACCCCTAGCCGGGCTTGCGCGCAGGACCCCTGTGTGTGTGTGTGTGTGTGTGTGTGT

         [+1]                          [+1]                          [+1]
         2.6e-18                       2.6e-18                       5.4e-16
     GTG GTGTGTGTGTGTGTGTGTGTGTGTGTGTG GTGTGTGTGTGTGTGTGTGTGTGTGTGTG GTGTGTGTGTG
     +++ +++++++++++++++++++++++++++++ +++++++++++++++++++++++++++++ +++++++++++
976  GTGTGTGTGTGTGTGTGTGTGTGTGTGTGTGTGTGTGTGTGTGTGTGTGTGTGTGTGTGTGTGTGTGTGTGTGTG

     
     
     TGTGTGTGTGTGTGTGTG
     +++++++++ +++++++
1051 TGTGTGTGTCTGTGTGTATGCGCGAATGAAGAATTGATTCAAATCTACAAGATATGTGGTTCCCCTCCCAAGGGA


Cre01.g041700.v5.5
  PromoterCoords:5840708 - 5842207 Strand:- GeneCoords:5839842 - 5840707 
  Trimmed if gene in upstream region
  LENGTH = 1500  COMBINED P-VALUE = 7.80e-15  E-VALUE =  1.4e-10
  DIAGRAM: 1061-[+1]-1-[+1]-380

                [+1]                          [+1]
                2.6e-18                       2.6e-18
                GTGTGTGTGTGTGTGTGTGTGTGTGTGTG GTGTGTGTGTGTGTGTGTGTGTGTGTGTG
                +++++++++++++++++++++++++++++ +++++++++++++++++++++++++++++
1051 GGTCCGCATCTGTGTGTGTGTGTGTGTGTGTGTGTGTGTGTGTGTGTGTGTGTGTGTGTGTGTGTGTGTGTGGTT


Cre01.g068012.v5.5
  PromoterCoords:7963397 - 7964896 Strand:+ GeneCoords:7964897 - 7970623 
  Trimmed if gene in upstream region
  LENGTH = 1500  COMBINED P-VALUE = 7.80e-15  E-VALUE =  1.4e-10
  DIAGRAM: 54-[+1]-1-[+1]-247-[+1]-1-[+1]-1081

                                                           [+1]
                                                           2.6e-18
                                                           GTGTGTGTGTGTGTGTGTGTG
                                                           +++++++++++++++++++++
1    TGCAGCAAGCAAGCTATCTAATGTCCTAACACGCATCCCAAAGCCCACCCACTTGTGTGTGTGTGTGTGTGTGTG

              [+1]
              3.0e-15
     TGTGTGTG GTGTGTGTGTGTGTGTGTGTGTGTGTGTG
     ++++++++ ++++++++++++++++++++++++++
76   TGTGTGTGTGTGTGTGTGTGTGTGTGTGTGTGTGTTAAACAAAAACAAACGGAACAATTCCGCCATACACGCGCG

                                                                 [+1]
                                                                 2.6e-18
                                                                 GTGTGTGTGTGTGTG
                                                                 +++++++++++++++
301  TCGTCTCCGAGGTGCACCCGCATGCGCTACAGCGTTTACCTTGTGTGTGTGTGTATGTATGTGTGTGTGTGTGTG

                    [+1]
                    3.3e-12
     TGTGTGTGTGTGTG GTGTGTGTGTGTGTGTGTGTGTGTGTGTG
     ++++++++++++++ ++++++++++++++++++++++ +    +
376  TGTGTGTGTGTGTGTGTGTGTGTGTGTGTGTGTGTGTTTAAAAGGTGGTGCACACGACGTGCATTCTTGTCCTTG


Cre01.g006450.v5.5
  PromoterCoords:1114676 - 1116175 Strand:+ GeneCoords:1116176 - 1119387 
  Trimmed if gene in upstream region
  LENGTH = 1500  COMBINED P-VALUE = 7.80e-15  E-VALUE =  1.4e-10
  DIAGRAM: 1318-[-1]-45-[-1]-42-[-1]-8

                                                [-1]
                                                2.6e-18
                                                CACACACACACACACACACACACACACAC
                                                +++++++++++++++++++++++++++++
1276 GACACGCACAGCTGGGCGTCACACATGCGTTCGCTCAAGCGTGCACACACACACACACACACACACACACACACA

                                               [-1]
                                               5.3e-10
                                               CACACACACACACACACACACACACACAC
                                               +++ +++    + ++++++++++++++++
1351 CACACACACAAATGCACAAGCTCATGCTCACGCACGCACATACACGCACGTCAATACACACACACACACACCTCG

                                           [-1]
                                           2.6e-18
                                           CACACACACACACACACACACACACACAC
                                           +++++++++++++++++++++++++++++
1426 TGTACACACGAGCACACGCATGCACAAGCCCACACATGCACACACACACACACACACACACACACACACACACAC


Cre01.g001700.v5.5
  PromoterCoords:305012 - 306511 Strand:- GeneCoords:291006 - 305011 Trimmed if 
  gene in upstream region
  LENGTH = 1500  COMBINED P-VALUE = 7.80e-15  E-VALUE =  1.4e-10
  DIAGRAM: 191-[-1]-52-[-1]-1-[-1]-689-[+1]-46-[+1]-1-[+1]-1-[+1]-9-[+1]-34-[+1]-215

                                              [-1]
                                              4.7e-11
                                              CACACACACACACACACACACACACACAC
                                              +++ ++++ ++ +++++++++++++ + +
151  GCGTATTCACTGTCCGGGCGATAGCACAAGACGCATGCGCGCACGCACATACGCACACACACACACGCGCGCGCA

                                                    [-1]
                                                    2.6e-18
                                                    CACACACACACACACACACACACACACA
                                                    ++++++++++++++++++++++++++++
226  CACGAGCACAGACATGCACACACACCAGCGATACACACACACACATACACACACACACACACACACACACACACA

       [-1]
       2.6e-18
     C CACACACACACACACACACACACACACAC
     + +++++++++++++++++++++++++++++
301  CACACACACACACACACACACACACACACACACACACACAGCCTCAGCCGGCGCCGCCGTCCAACCAGCCGCCGT

                                                  [+1]
                                                  7.7e-13
                                                  GTGTGTGTGTGTGTGTGTGTGTGTGTGTG
                                                  +++ + ++++++++++++++++++
976  TCGGTAGCTGGCCTTTCGGCCGGCGGGTTGCGCGAGTGTGTGTGCGTGGGCGTGTGTGTGTGTGTGTGTTGAAAA

                                                  [+1]
                                                  2.6e-18
                                                  GTGTGTGTGTGTGTGTGTGTGTGTGTGTG
                                                  +++++++++++++++++++++++++++++
1051 GAAAACAACAAAACGAAGCCCGCCCAAGCGGCGCCGGAGTTACTTGTGTGTGTGTGTGTGTGTGTGTGTGTGTGT

     [+1]                          [+1]                                  [+1]
     2.6e-18                       1.5e-13                               2.3e-11
     GTGTGTGTGTGTGTGTGTGTGTGTGTGTG GTGTGTGTGTGTGTGTGTGTGTGTGTGTG         GTGTGTG
     +++++++++++++++++++++++++++++ +++++++++++++ +++++ +++++ +++         +++++ +
1126 GTGTGTGTGTGTGTGTGTGTGTGTGTGTGTGTGTGTGTGTGTGCGTGTGAGTGTGGGTGTGGGTGTTGGTGTGGG

                                                             [+1]
                                                             5.0e-08
     TGTGTGTGTGTGTGTGTGTGTG                                  GTGTGTGTGTGTGTGTGTG
     ++++ +++++ +++++++++ +                                  +++ +++ +++++ + +++
1201 TGTGCGTGTGCGTGTGTGTGCGTGTTTAGTGCGTGCGCGTGCGTGCTTGTGCGTGCGTGCGTGCGTGTGCGCGTG

     
     
     TGTGTGTGTG
       ++++++ +
1276 CCTGTGTGGGCGCTTCTGGGCCTGCCTGGCTGTGTGGCTGCTGTGTCATTTTTAACGCGCGTGCCTCTGTGCCCC


Cre10.g465226.v5.5
  PromoterCoords:6305391 - 6306890 Strand:- GeneCoords:6303970 - 6305390 
  Trimmed if gene in upstream region
  LENGTH = 1500  COMBINED P-VALUE = 7.80e-15  E-VALUE =  1.4e-10
  DIAGRAM: 225-[+1]-1-[+1]-1-[+1]-1-[+1]-9-[+1]-1118

     [+1]                          [+1]                          [+1]
     2.6e-18                       2.6e-18                       2.6e-18
     GTGTGTGTGTGTGTGTGTGTGTGTGTGTG GTGTGTGTGTGTGTGTGTGTGTGTGTGTG GTGTGTGTGTGTGTG
     +++++++++++++++++++++++++++++ +++++++++++++++++++++++++++++ +++++++++++++++
226  GTGTGTGTGTGTGTGTGTGTGTGTGTGTGTGTGTGTGTGTGTGTGTGTGTGTGTGTGTGTGTGTGTGTGTGTGTG

                    [+1]                                  [+1]
                    2.6e-18                               1.6e-15
     TGTGTGTGTGTGTG GTGTGTGTGTGTGTGTGTGTGTGTGTGTG         GTGTGTGTGTGTGTGTGTGTGT
     ++++++++++++++ +++++++++++++++++++++++++++++         ++++++++++++++++++++++
301  TGTGTGTGTGTGTGTGTGTGTGTGTGTGTGTGTGTGTGTGTGTGTGTGTGGCTGTGTGTGTGTGTGTGTGTGTGT

     
     
     GTGTGTG
     +++  ++
376  GTGGCTGTGTGTGGGGGGGGGGGGACGCCGCTAGGACGGTCTGGGGGACACCACGACCTGCCGGAGGAATGACCG


Cre10.g435000.v5.5
  PromoterCoords:2356553 - 2358052 Strand:- GeneCoords:2355167 - 2356552 
  Trimmed if gene in upstream region
  LENGTH = 1500  COMBINED P-VALUE = 7.80e-15  E-VALUE =  1.4e-10
  DIAGRAM: 835-[-1]-1-[-1]-1-[-1]-1-[-1]-1-[-1]-1-[-1]-486

               [-1]                          [-1]                          [-1]
               2.6e-18                       2.6e-18                       2.6e-
               CACACACACACACACACACACACACACAC CACACACACACACACACACACACACACAC CACAC
               +++++++++++++++++++++++++++++ +++++++++++++++++++++++++++++ +++++
826  TGCTCTTTAACACACACACACACACACACACACACACACACACACACACACACACACACACACACACACACACAC

                              [-1]                          [-1]
     18                       2.6e-18                       2.6e-18
     ACACACACACACACACACACACAC CACACACACACACACACACACACACACAC CACACACACACACACACACA
     ++++++++++++++++++++++++ +++++++++++++++++++++++++++++ ++++++++++++++++++++
901  ACACACACACACACACACACACACACACACACACACACACACACACACACACACACACACACACACACACACACA

               [-1]
               2.6e-18
     CACACACAC CACACACACACACACACACACACACACAC
     +++++++++ +++++++++++++++++++++++++++++
976  CACACACACACACACACACACACACACACACACACACACACACACACGGTACACACACACGCGGGGTTTCCCCCG


Cre10.g435050.v5.5
  PromoterCoords:2357863 - 2359362 Strand:+ GeneCoords:2359363 - 2364074 
  Trimmed if gene in upstream region
  LENGTH = 1500  COMBINED P-VALUE = 7.80e-15  E-VALUE =  1.4e-10
  DIAGRAM: 303-[+1]-1-[+1]-1-[+1]-259-[-1]-228-[-1]-563

        [+1]                          [+1]                          [+1]
        2.6e-18                       2.6e-18                       2.6e-18
        GTGTGTGTGTGTGTGTGTGTGTGTGTGTG GTGTGTGTGTGTGTGTGTGTGTGTGTGTG GTGTGTGTGTGT
        +++++++++++++++++++++++++++++ +++++++++++++++++++++++++++++ ++++++++++++
301  TCAGTGTGTGTGTGTGTGTGTGTGTGTGTGTGTGTGTGTGTGTGTGTGTGTGTGTGTGTGTGTGTGTGTGTGTGT

     
     
     GTGTGTGTGTGTGTGTG
     +++++++++++++++++
376  GTGTGTGTGTGTGTGTGTGTGTGTGTGTGTGACTACGGTTTCCACGGTTAATCTGCCAGATCACGTGAATCGTGT

                                                        [-1]
                                                        7.3e-05
                                                        CACACACACACACACACACACACA
                                                         +++ + +    ++ +++++   +
601  ACAACCTCAGACCCAGCGGGCGAGCTACATCTTAAGACCAGGCGGGCAGAGAACAAAAAACAGCAAACACAACAA

     
     
     CACAC
      ++++
676  AACACGCAGCACGCAACACGCGACAGCACGCGATAACACGACCACAGTGGCTGTGGGGCTGAGTCCTGCGACCCC

             [-1]
             4.4e-05
             CACACACACACACACACACACACACACAC
                  + +++  + ++++  ++ + ++++
901  GCTGCAGCACTCAAAACAACCTCACAAGCAAAAACACCGCAAACCTGGCCCTGTTACCACGGGCGTAAAACCAAA


Cre10.g435200.v5.5
  PromoterCoords:2370163 - 2371662 Strand:+ GeneCoords:2371663 - 2374194 
  Trimmed if gene in upstream region
  LENGTH = 1500  COMBINED P-VALUE = 7.80e-15  E-VALUE =  1.4e-10
  DIAGRAM: 770-[+1]-1-[+1]-21-[+1]-264-[+1]-1-[+1]-1-[+1]-1-[+1]-1-[+1]-39-[+1]-1-[+1]-1-[+1]-1-[+1]-50

                         [+1]                          [+1]
                         2.6e-18                       2.6e-18
                         GTGTGTGTGTGTGTGTGTGTGTGTGTGTG GTGTGTGTGTGTGTGTGTGTGTGTG
                         +++++++++++++++++++++++++++++ +++++++++++++++++++++++++
751  GACCAGCGGGAACAGGGCGCGTGTGTGTGTGTGTGTGTGTGTGTGTGTGTGTGTGTGTGTGTGTGTGTGTGTGTG

                              [+1]
                              2.3e-16
     TGTG                     GTGTGTGTGTGTGTGTGTGTGTGTGTGTG
     ++++                     ++++++++++++++++++++++++
826  TGTGTGTGTGTGTGTGTGGCTGTGTGTGTGTGTGTGTGTGTGTGTGTGTTGAAAAGAAAACAACAAAACGAAGCC

                       [+1]                          [+1]
                       2.6e-18                       2.6e-18
                       GTGTGTGTGTGTGTGTGTGTGTGTGTGTG GTGTGTGTGTGTGTGTGTGTGTGTGTG
                       +++++++++++++++++++++++++++++ +++++++++++++++++++++++++++
1126 GCTGGTCGTAGTCGAGCTGTGTGTGTGTGTGTGTGTGTGTGTGTGTGTGTGTGTGTGTGTGTGTGTGTGTGTGTG

        [+1]                          [+1]                          [+1]
        2.6e-18                       2.6e-18                       2.5e-14
     TG GTGTGTGTGTGTGTGTGTGTGTGTGTGTG GTGTGTGTGTGTGTGTGTGTGTGTGTGTG GTGTGTGTGTGT
     ++ +++++++++++++++++++++++++++++ +++++++++++++++++++++++++++++ +++++++++++
1201 TGTGTGTGTGTGTGTGTGTGTGTGTGTGTGTGTGTGTGTGTGTGTGTGTGTGTGTGTGTGTGTGTGTGTGTGTGG

                                                             [+1]
                                                             2.6e-18
     GTGTGTGTGTGTGTGTG                                       GTGTGTGTGTGTGTGTGTG
      ++++++++++++++++                                       +++++++++++++++++++
1276 CTGTGTGTGTGTGTGTGGCTGTGTGTGTGGCTGTGTGTGTGTGGCTGTGTGTGGCTGTGTGTGTGTGTGTGTGTG

                [+1]                          [+1]                          [+1]
                2.6e-18                       2.6e-18                       3.6e
     TGTGTGTGTG GTGTGTGTGTGTGTGTGTGTGTGTGTGTG GTGTGTGTGTGTGTGTGTGTGTGTGTGTG GTGT
     ++++++++++ +++++++++++++++++++++++++++++ +++++++++++++++++++++++++++++ ++++
1351 TGTGTGTGTGTGTGTGTGTGTGTGTGTGTGTGTGTGTGTGTGTGTGTGTGTGTGTGTGTGTGTGTGTGTGTGTGT

     
     -16
     GTGTGTGTGTGTGTGTGTGTGTGTG
     +++++++++++++++++++++++ +
1426 GTGTGTGTGTGTGTGTGTGTGTGGGCCAGGCACGGACAGGGGCGATCCTATGGGGCTTCGCCCCCCCGGATCTGT


Cre10.g462350.v5.5
  PromoterCoords:5959233 - 5960732 Strand:+ GeneCoords:5960733 - 5971328 
  Trimmed if gene in upstream region
  LENGTH = 1500  COMBINED P-VALUE = 7.80e-15  E-VALUE =  1.4e-10
  DIAGRAM: 1064-[-1]-1-[-1]-377

                   [-1]                          [-1]
                   2.6e-18                       2.6e-18
                   CACACACACACACACACACACACACACAC CACACACACACACACACACACACACACAC
                   +++++++++++++++++++++++++++++ +++++++++++++++++++++++++++++
1051 ACGTGGGAGCCCAACACACACACACACACACACACACACACACACACACACACACACACACACACACACACACGG


Cre04.g217977.v5.5
  PromoterCoords:853893 - 855392 Strand:+ GeneCoords:855393 - 857284 Trimmed if 
  gene in upstream region
  LENGTH = 1500  COMBINED P-VALUE = 7.80e-15  E-VALUE =  1.4e-10
  DIAGRAM: 262-[-1]-254-[-1]-97-[-1]-5-[-1]-17-[-1]-90-[-1]-29-[-1]-543

                                          [-1]
                                          6.1e-05
                                          CACACACACACACACACACACACACACAC
                                              +     + ++++++++++++ +
226  ATGGGGCCACACAAGCAGGCCACGCCCGGAAACACAGTTTCCCACAGCGCACACACACACAGAACACACCCCGTT

                         [-1]
                         3.8e-05
                         CACACACACACACACACACACACACACAC
                          +   +++  + +++ + +++ + ++++
526  GCTGTGTTGGGCCAAGTGACAAACAACAAGCCCACGCCCACGCCCACAGCCTTGCCCTTGCTCACACCCTTGCAC

                                                                            [-1]
                                                                            6.3e
                                                                            CACA
                                                                            ++++
601  TTGCCCCTGCCCCTGTACACGCAAACGCGCACGCATGCACGCAAGCCCGCATGCACGCACGCACACAGGTGCACA

                                   [-1]
     -09                           1.4e-07
     CACACACACACACACACACACACAC     CACACACACACACACACACACACACACAC
     + +++ + +++ +++++ +++++ +     ++++  +   +++++++++ ++++ +  +
676  CCCACGCGCACGCACACGCACACGCGCCCGCACAAGCGTGCACACACACCCACAAATGCACAAGCTCATGCTCAC

      [-1]
      5.6e-07
      CACACACACACACACACACACACACACAC
      +++ ++++ ++ + +++    + ++++++
751  GCACGCACATACGCGCACGTCAATACACACGCACCTCGTGTACACACGAGCACACGCAAACACAAGCCCACATAT

                                                  [-1]
                                                  4.5e-16
                                                  CACACACACACACACACACACACACACAC
                                                  +++++++ +++++++++++++++++++++
826  GCGCACACACACACACACATGCGCCCACACACACACACACACACGCACACACGCACACACACACACACACACACA

                                 [-1]
                                 2.6e-18
                                 CACACACACACACACACACACACACACAC
                                 +++++++++++++++++++++++++++++
901  TGCGCCCCCACACACACACACACACGCCCACACACACACACACACACACACACACACACACACACACGCCTTTGG


Cre04.g224867.v5.5
  PromoterCoords:2978518 - 2980017 Strand:- GeneCoords:2976747 - 2978517 
  Trimmed if gene in upstream region
  LENGTH = 1500  COMBINED P-VALUE = 7.80e-15  E-VALUE =  1.4e-10
  DIAGRAM: 1-[-1]-385-[-1]-1-[-1]-1-[-1]-1-[-1]-1-[-1]-936

      [-1]
      2.6e-18
      CACACACACACACACACACACACACACAC
      +++++++++++++++++++++++++++++
1    ACACACACACACACACACACACACACACACACACGTGTTAGGACATTAGATAGCTTGCTTGCTGCACGCCGCCCT

                                             [-1]                          [-1]
                                             2.6e-18                       2.6e-
                                             CACACACACACACACACACACACACACAC CACAC
                                             +++++++++++++++++++++++++++++ +++++
376  TCCGGCGTCGTCTGGGCGGGCTTTCGTTTCGTTTTTTTAACACACACACACACACACACACACACACACACACAC

                              [-1]                          [-1]
     18                       2.6e-18                       2.6e-18
     ACACACACACACACACACACACAC CACACACACACACACACACACACACACAC CACACACACACACACACACA
     ++++++++++++++++++++++++ +++++++++++++++++++++++++++++ ++++++++++++++++++++
451  ACACACACACACACACACACACACACACACACACACACACACACACACACACACACACACACACACACACACACA

               [-1]
               2.0e-14
     CACACACAC CACACACACACACACACACACACACACAC
     +++++++++ ++++++++++++++++++ + ++++++++
526  CACACACACACACACACACACACACACATATACACACACACACAGCATCACACGCAGCTTACCTGGTGCGTGGCC


Cre12.g493900.v5.5
  PromoterCoords:407578 - 409077 Strand:- GeneCoords:405922 - 407577 Trimmed if 
  gene in upstream region
  LENGTH = 1500  COMBINED P-VALUE = 7.80e-15  E-VALUE =  1.4e-10
  DIAGRAM: 261-[-1]-1-[-1]-1-[-1]-236-[-1]-1-[-1]-270-[+1]-25-[+1]-502

                                         [-1]                          [-1]
                                         2.6e-18                       2.6e-18
                                         CACACACACACACACACACACACACACAC CACACACAC
                                         +++++++++++++++++++++++++++++ +++++++++
226  CCTGAAGTCCAAGCGCGGCAACTCCCCCCCAACTTACACACACACACACACACACACACACACACACACACACAC

                          [-1]
                          1.6e-05
     ACACACACACACACACACAC CACACACACACACACACACACACACACAC
     ++++++++++++++++++++ +++++++++++++++++   +       +
301  ACACACACACACACACACACACACACACACACACACACGAGCCTGGCGCCCTGTGGCGGCGCACTGTCAGCAGGG

                                                                  [-1]
                                                                  6.7e-08
                                                                  CACACACACACACA
                                                                  +++++++ + + ++
526  TGCCCCCGCCGCTTCTGCCCGCCCTCCCCCACACACTGCCCACACTCCCACACACTCCCCCCACACACTCCCCCA

                     [-1]
                     1.2e-06
     CACACACACACACAC CACACACACACACACACACACACACACAC
     +++ + + + +++++ + + +++++ + + +++ + + + +++++
601  CACTCCCCCCCACACTCCCCCACACTCCCCCACTCCCCCCCACACTCCCCCCACACTCCCCCCCCACAGCGGCTG

                    [+1]                                                  [+1]
                    3.7e-05                                               6.2e-0
                    GTGTGTGTGTGTGTGTGTGTGTGTGTGTG                         GTGTGT
                    +    ++ +  +++ +++++++ ++   +                           ++++
901  GGAGCGGCACGGCTAGATGCTGGGGCTGTTTGTGTGTTTGGCAGAAGGGAGGGGCATGGTGCCGCAAGCTGGTGT

     
     5
     GTGTGTGTGTGTGTGTGTGTGTG
     +   +++++ ++    +  ++
976  GCAGGTGTGGGTAAAGGCTTGAAGACGTGGGCTGGGAGGAGTGGGCCAGCGAGCGAGCGCGTGTCTATGGTCTGT


Cre12.g539121.v5.5
  PromoterCoords:6576438 - 6577937 Strand:+ GeneCoords:6577938 - 6578789 
  Trimmed if gene in upstream region
  LENGTH = 1500  COMBINED P-VALUE = 7.80e-15  E-VALUE =  1.4e-10
  DIAGRAM: 867-[-1]-1-[-1]-13-[-1]-42-[-1]-208-[-1]-1-[-1]-1-[-1]-1-[-1]-44-[-1]-61

                                               [-1]                          [-1
                                               2.6e-18                       3.9
                                               CACACACACACACACACACACACACACAC CAC
                                               +++++++++++++++++++++++++++++ +++
826  ACACGCACAGCTGGGCGTCACACACGTGTTCGCTCAAGCGTGCACACACACACACACACACACACACACACACAC

     ]                                      [-1]
     e-09                                   3.8e-08
     ACACACACACACACACACACACACAC             CACACACACACACACACACACACACACAC
     +++++++++++++ +  ++++  + +             ++++ ++++ +++    + ++++++++++
901  ACACACACACACAAATGCACAAGCTCATGCTCACGCACGCACATACACGCACGTCAATACACACACACCTCGTGT

                                        [-1]
                                        2.6e-18
                                        CACACACACACACACACACACACACACAC
                                        +++++++++++++++++++++++++++++
976  ACACACAAGCACACGCATGCACAAGCCCACACATGCACACACACACACACACACACACACACACACGTCTGAGGT

                                                    [-1]
                                                    2.6e-18
                                                    CACACACACACACACACACACACACACA
                                                    ++++++++++++++++++++++++++++
1201 GATACACGATTCACGTGATCTGGCAGAATAACCGTGGAAACCGTAGTCACACACACACACACACACACACACACA

       [-1]                          [-1]                          [-1]
       2.6e-18                       2.6e-18                       2.6e-18
     C CACACACACACACACACACACACACACAC CACACACACACACACACACACACACACAC CACACACACACAC
     + +++++++++++++++++++++++++++++ +++++++++++++++++++++++++++++ +++++++++++++
1276 CACACACACACACACACACACACACACACACACACACACACACACACACACACACACACACACACACACACACAC

                                                                 [-1]
                                                                 2.5e-16
     ACACACACACACACAC                                            CACACACACACACAC
     ++++++++++++++++                                            ++++ ++++++++++
1351 ACACACACACACACACACACACACACACACTACACACACACACACACACACACAAGCCCACACATACACACACAC

     
     
     ACACACACACACAC
     ++++++++++++++
1426 ACACACACACACACATGCTGCTGATGGCCTTGTTGCTTGTCGCCCCTGACTCCCAACTCCCAGCGTCGCCCCTGA


Cre12.g488800.v5.5
  PromoterCoords:1316655 - 1318154 Strand:+ GeneCoords:1318155 - 1324706 
  Trimmed if gene in upstream region
  LENGTH = 1500  COMBINED P-VALUE = 7.80e-15  E-VALUE =  1.4e-10
  DIAGRAM: 62-[-1]-1-[-1]-1-[-1]-21-[-1]-323-[-1]-3-[-1]-13-[-1]-54-[-1]-758-[-1]-3

                                                                   [-1]
                                                                   2.6e-18
                                                                   CACACACACACAC
                                                                   +++++++++++++
1    GGGCGCCCGGCCAGCCCGCAACACGCATTCGCATTCGCATTTACGCATTTCAATGACGCGCGCACACACACACAC

                      [-1]                          [-1]
                      2.6e-18                       2.6e-18
     ACACACACACACACAC CACACACACACACACACACACACACACAC CACACACACACACACACACACACACACA
     ++++++++++++++++ +++++++++++++++++++++++++++++ ++++++++++++++++++++++++++++
76   ACACACACACACACACACACACACACACACACACACACACACACACACACACACACACACACACACACACACACA

                           [-1]
                           2.6e-18
     C                     CACACACACACACACACACACACACACAC
     +                     +++++++++++++++++++++++++++++
151  CACACACACACACACACACACGCACACACACACACACACACACACACACACACACCGGTAGTAATTCCGCAAGGA

                                                                               [
                                                                               2
                                                                               C
                                                                               +
451  CTCTCTCTCTCTCTCTCTCTCTCTCTCTCTCTCTCTCTCTCTCTCTCTCTCTCTCTCTCTCTCTCTCTCTCTCTC

     -1]                            [-1]                                      [-
     .6e-18                         2.6e-11                                   1.
     ACACACACACACACACACACACACACAC   CACACACACACACACACACACACACACAC             CA
     ++++++++++++++++++++++++++++   +++++ +++++ +++++ +++++ +++++             ++
526  ACACACACACACACACACACACACACACACGCACACGCACACGCACACGCACACGCACACGCACACGCACACGCA

     1]
     0e-12
     CACACACACACACACACACACACACAC
     +++ +++++ +++++ +++++++++++
601  CACGCACACGCACACGCACACACACACGCAGCGGGCGGGCGGGCTTCATTTTGTTGCTTTTTGAACACACGTGCA

           [-1]
           8.1e-06
           CACACACACACACACACACACACACACAC
           + + ++    +++++ ++  + +++ +++
676  GCCGCACTCGCAGCTGCACACGCAGCCGCACCCACCTGCACGTGGGGACCAGGTGTGCGCCGCCGTATCAGTAAG

                                                [-1]
                                                3.1e-05
                                                CACACACACACACACACACACACACACAC
                                                 ++  +        ++++++++++++ ++
1426 CGCCGTGTCAATCCGCGCCCATGCAAGCAACGCTTCGCGACATAACCGAATTGTCGCCACACACACACATACGTT


Cre12.g501351.v5.5
  PromoterCoords:2970597 - 2972096 Strand:+ GeneCoords:2972097 - 2974169 
  Trimmed if gene in upstream region
  LENGTH = 1500  COMBINED P-VALUE = 7.80e-15  E-VALUE =  1.4e-10
  DIAGRAM: 361-[+1]-276-[+1]-617-[-1]-1-[-1]-129

                                                                  [+1]
                                                                  2.1e-12
                                                                  GTGTGTGTGTGTGT
                                                                  +++++++ ++++++
301  GGCCTCACGGGACACGGTACAGGAGGCCAAGGACAACCACCAGGAGAAAGCAGGTGGGGTCGTGTGTGCGTGTGT

     
     
     GTGTGTGTGTGTGTG
     +++ +++++++  ++
376  GTGCGTGTGTGCATGTGTACGCGTGCGTGAGCGTGTGCTGCCGGCAGCACGCTTTGATTGCGACGTGCTGTCTAT

                                                                       [+1]
                                                                       3.3e-05
                                                                       GTGTGTGTG
                                                                       + +++ +++
601  ACCGGCATCAATGAGACCATGGTGGCGGAATTCCTCGCCAACTTCAGAGCCAACTTCGGAACCGGTGGGTGGGTG

     
     
     TGTGTGTGTGTGTGTGTGTG
        ++  +++   +++ +++
676  CTGGTCAGTGCTGGTGGGTGCCGGCCTCGGTGGCCGGTTGTGACCAGAGGCTCTCACGTTGGACGGCCGCGAAGG

                                          [-1]                          [-1]
                                          2.6e-18                       5.0e-07
                                          CACACACACACACACACACACACACACAC CACACACA
                                          +++++++++++++++++++++++++++++ ++++ ++
1276 CCCACTCAGCATCCGCCGCTGCTGGTGATGGGGCGTTCACACACACACACACACACACACACACACACACAAACG

     
     
     CACACACACACACACACACAC
     ++ ++++++++ ++     ++
1351 CAAACACACACGCAGGTGTACAACACACTCGTGGCGGCTGCACAGCTCGGCATCACTGCCATCACGGTGGGTGGG


Cre12.g539650.v5.5
  PromoterCoords:9465851 - 9467350 Strand:- GeneCoords:9443595 - 9465850 
  Trimmed if gene in upstream region
  LENGTH = 1500  COMBINED P-VALUE = 7.80e-15  E-VALUE =  1.4e-10
  DIAGRAM: 506-[-1]-840-[+1]-96

                                                             [-1]
                                                             5.5e-05
                                                             CACACACACACACACACAC
                                                             + + + +++ + ++  + +
451  CCCCGCGCCGCCGTCGCCCTCGCCGCCCAGCCCACCGCCCTCACCAGTCCCGCCCTCTCCCGCACCCCCAAGCCC

     
     
     ACACACACAC
     + ++ + + +
526  AGACCCCCCCTCTCCCGCCCCACCCCCCAAGCCGCCCTCCCCGCCCTCGCCCTCCCCGCTTCCCCCCTCCCCCTT

                              [+1]
                              2.6e-18
                              GTGTGTGTGTGTGTGTGTGTGTGTGTGTG
                              +++++++++++++++++++++++++++++
1351 GCTGGCGCTGCCTGCCAGTGTGCAGGTGTGTGTGTGTGTGTGTGTGTGTGTGTGTGTGTGTGTGTGCTTGGGCTG


Cre12.g551852.v5.5
  PromoterCoords:8014986 - 8016485 Strand:- GeneCoords:8012120 - 8014985 
  Trimmed if gene in upstream region
  LENGTH = 1500  COMBINED P-VALUE = 7.80e-15  E-VALUE =  1.4e-10
  DIAGRAM: 71-[-1]-60-[-1]-1-[-1]-1-[-1]-113-[-1]-1109

                                                                            [-1]
                                                                            5.0e
                                                                            CACA
     
1    AGCATCACACACGCTCGCCACAATGGGCGGGCATCCCCCGCACCCAGCCCAACTGAAGAGCGCCGCGGACGTCAC

     
     -05
     CACACACACACACACACACACACAC
       ++ +++    +++++++++ + +
76   AGCAGACAGCACCACACACACTCTCTCCACGCCGCACCTTCGTTCACTCAGCCCCACCATTCGCGCCACGCCTGC

               [-1]                          [-1]                          [-1]
               2.6e-18                       2.6e-18                       3.2e-
               CACACACACACACACACACACACACACAC CACACACACACACACACACACACACACAC CACAC
               +++++++++++++++++++++++++++++ +++++++++++++++++++++++++++++ +++++
151  CCCCCGCCCTCACACACACACACACACACACACACACACACACACACACACACACACACACACACACACACACAC

     
     07
     ACACACACACACACACACACACAC
     +++++++++++ + +  ++    +
226  ACACACACACATATAAGCAAGTGCACTAAGGTCGCGCCGCCCGCCTCGTAAGGTCGCCGCGGGTGCCACAGCACA

                                                                   [-1]
                                                                   6.4e-06
                                                                   CACACACACACAC
                                                                     +   ++  ++
301  GCACAGCACAGCACCACACATCCACTCAGCCTTCCTTGCCAATTTGCCATTCACGCCACGTCTGCCTCCAGCCAT

     
     
     ACACACACACACACAC
      +++++++++  ++++
376  CCACACACACGTACACTAGGGGCGCACCGCCCGCCTTGCTCAGCGAGTAGAGCTCCGACCGGCAGGCGCCAGGGA


Cre12.g526515.v5.5
  PromoterCoords:5073906 - 5075405 Strand:- GeneCoords:5071500 - 5073905 
  Trimmed if gene in upstream region
  LENGTH = 1500  COMBINED P-VALUE = 7.80e-15  E-VALUE =  1.4e-10
  DIAGRAM: 862-[+1]-1-[+1]-1-[+1]-1-[+1]-519

                                          [+1]                          [+1]
                                          2.6e-18                       2.6e-18
                                          GTGTGTGTGTGTGTGTGTGTGTGTGTGTG GTGTGTGT
                                          +++++++++++++++++++++++++++++ ++++++++
826  AGGTCAGATATGTTGAAGGTATTGACAAACACCGCATGTGTGTGTGTGTGTGTGTGTGTGTGTGTGTGTGTGTGT

                           [+1]                          [+1]
                           2.6e-14                       1.9e-06
     GTGTGTGTGTGTGTGTGTGTG GTGTGTGTGTGTGTGTGTGTGTGTGTGTG GTGTGTGTGTGTGTGTGTGTGTG
     +++++++++++++++++++++ +++++++++++++++ +++ +++++++++ + ++++++++++++++++
901  GTGTGTGTGTGTGTGTGTGTGTGTGTGTGTGTGTGTGCGTGCGTGTGTGTGCGCGTGTGTGTGTGTGTGTAGAAA

     
     
     TGTGTG
     
976  GAGAGAGGGGAGATGTCTCGTAATCACTGCGGAGTGCGAGACATGTGTCCGATACTGGGCGTGCGCCAGTCATGC


Cre12.g485632.v5.5
  PromoterCoords:302180 - 303679 Strand:- GeneCoords:300314 - 302179 Trimmed if 
  gene in upstream region
  LENGTH = 1500  COMBINED P-VALUE = 7.80e-15  E-VALUE =  1.4e-10
  DIAGRAM: 130-[+1]-1-[+1]-1-[+1]-450-[+1]-1-[+1]-1-[+1]-1-[+1]-712

                                                            [+1]
                                                            2.6e-18
                                                            GTGTGTGTGTGTGTGTGTGT
                                                            ++++++++++++++++++++
76   GGCAGAGCAGAAGTGCATGGCTGGTCGAACGCCGGCGTTACTGTACCGACAAGTTGTGTGTGTGTGTGTGTGTGT

               [+1]                          [+1]
               2.6e-18                       1.5e-12
     GTGTGTGTG GTGTGTGTGTGTGTGTGTGTGTGTGTGTG GTGTGTGTGTGTGTGTGTGTGTGTGTGTG
     +++++++++ +++++++++++++++++++++++++++++ +++++++++++++++++++++++  +  +
151  GTGTGTGTGTGTGTGTGTGTGTGTGTGTGTGTGTGTGTGTGTGTGTGTGTGTGTGTGTGTGTGACTACGGTTTCC

                                                                          [+1]
                                                                          2.6e-1
                                                                          GTGTGT
                                                                          ++++++
601  GCAGACAATGCCTAAGGGCAGCCACAAACGCGTCTGGCCACTAGGCCGGTCCAGGCCGAAAGACCCGGGGTGTGT

                             [+1]                          [+1]
     8                       2.6e-18                       2.6e-18
     GTGTGTGTGTGTGTGTGTGTGTG GTGTGTGTGTGTGTGTGTGTGTGTGTGTG GTGTGTGTGTGTGTGTGTGTG
     +++++++++++++++++++++++ +++++++++++++++++++++++++++++ +++++++++++++++++++++
676  GTGTGTGTGTGTGTGTGTGTGTGTGTGTGTGTGTGTGTGTGTGTGTGTGTGTGTGTGTGTGTGTGTGTGTGTGTG

              [+1]
              2.6e-09
     TGTGTGTG GTGTGTGTGTGTGTGTGTGTGTGTGTGTG
     ++++++++ +++++++++++++++++++    +
751  TGTGTGTGTGTGTGTGTGTGTGTGTGTGAAAATTAACAGCAGCAATAGAAAGCCGCCGGTTCTGAGACTGAGTAG


Cre12.g512950.v5.5
  PromoterCoords:3502673 - 3504172 Strand:+ GeneCoords:3504173 - 3509015 
  Trimmed if gene in upstream region
  LENGTH = 1500  COMBINED P-VALUE = 7.80e-15  E-VALUE =  1.4e-10
  DIAGRAM: 1303-[-1]-1-[-1]-1-[-1]-1-[-1]-1-[-1]-1-[-1]-18

                                 [-1]                          [-1]
                                 2.6e-18                       2.6e-18
                                 CACACACACACACACACACACACACACAC CACACACACACACACAC
                                 +++++++++++++++++++++++++++++ +++++++++++++++++
1276 NNNNNNNGCCGCGCGGGGACGTCAGAAACACACACACACACACACACACACACACACACACACACACACACACAC

                  [-1]                          [-1]                          [-
                  2.6e-18                       2.6e-18                       2.
     ACACACACACAC CACACACACACACACACACACACACACAC CACACACACACACACACACACACACACAC CA
     ++++++++++++ +++++++++++++++++++++++++++++ +++++++++++++++++++++++++++++ ++
1351 ACACACACACACACACACACACACACACACACACACACACACACACACACACACACACACACACACACACACACA

     1]                          [-1]
     6e-18                       3.9e-09
     CACACACACACACACACACACACACAC CACACACACACACACACACACACACACAC
     +++++++++++++++++++++++++++ ++++++++++++++++++++++      +
1426 CACACACACACACACACACACACACACACACACACACACACACACACACATGATGGCTGGTTGTGGGTCGCCTGG


Cre12.g541777.v5.5
  PromoterCoords:9504731 - 9506230 Strand:+ GeneCoords:9506231 - 9509532 
  Trimmed if gene in upstream region
  LENGTH = 1500  COMBINED P-VALUE = 7.80e-15  E-VALUE =  1.4e-10
  DIAGRAM: 632-[+1]-130-[-1]-32-[+1]-1-[+1]-1-[+1]-1-[+1]-1-[+1]-1-[+1]-469

                                     [+1]
                                     7.8e-07
                                     GTGTGTGTGTGTGTGTGTGTGTGTGTGTG
                                     +++ +++++++ + +  +++  + +++ +
601  GTGCCAGCACCATGGGCTGGCGGGGGAAACATGTGAGTGTGTGCGCGCCTGTACGGGTGCGCTGAAGTTGTTAGA

                                              [-1]
                                              2.9e-05
                                              CACACACACACACACACACACACACACAC
                                               +  ++++++++     +  ++++++ +
751  TTTCTACAGGGACAGGAATGCACGTTGTGCTCACCACCTTGTAACCACACACAACAGTAACCACACATAACAGGT

                                [+1]                          [+1]
                                2.6e-18                       2.6e-18
                                GTGTGTGTGTGTGTGTGTGTGTGTGTGTG GTGTGTGTGTGTGTGTGT
                                +++++++++++++++++++++++++++++ ++++++++++++++++++
826  TAGACACGCGGGGCTAACCACTTCCGCGTGTGTGTGTGTGTGTGTGTGTGTGTGTGTGTGTGTGTGTGTGTGTGT

                 [+1]                          [+1]                          [+1
                 2.6e-18                       2.6e-18                       2.6
     GTGTGTGTGTG GTGTGTGTGTGTGTGTGTGTGTGTGTGTG GTGTGTGTGTGTGTGTGTGTGTGTGTGTG GTG
     +++++++++++ +++++++++++++++++++++++++++++ +++++++++++++++++++++++++++++ +++
901  GTGTGTGTGTGTGTGTGTGTGTGTGTGTGTGTGTGTGTGTGTGTGTGTGTGTGTGTGTGTGTGTGTGTGTGTGTG

     ]                          [+1]
     e-18                       3.5e-16
     TGTGTGTGTGTGTGTGTGTGTGTGTG GTGTGTGTGTGTGTGTGTGTGTGTGTGTG
     ++++++++++++++++++++++++++ ++++++++++++ ++++++++++++++++
976  TGTGTGTGTGTGTGTGTGTGTGTGTGTGTGTGTGTGTGTATGTGTGTGTGTGTGTGTTAAATAAAATGAGGGGTT


Cre12.g488850.v5.5
  PromoterCoords:1315390 - 1316889 Strand:- GeneCoords:1307994 - 1315389 
  Trimmed if gene in upstream region
  LENGTH = 1500  COMBINED P-VALUE = 7.80e-15  E-VALUE =  1.4e-10
  DIAGRAM: 30-[+1]-5-[+1]-1-[+1]-1-[+1]-1-[+1]-1317

                                   [+1]                              [+1]
                                   2.6e-18                           2.6e-18
                                   GTGTGTGTGTGTGTGTGTGTGTGTGTGTG     GTGTGTGTGTG
                                   +++++++++++++++++++++++++++++     +++++++++++
1    GCGCCAGTAATCCTTGCGGAATTACTACCGGTGTGTGTGTGTGTGTGTGTGTGTGTGTGTGTGCGTGTGTGTGTG

                        [+1]                          [+1]
                        2.6e-18                       2.6e-18
     TGTGTGTGTGTGTGTGTG GTGTGTGTGTGTGTGTGTGTGTGTGTGTG GTGTGTGTGTGTGTGTGTGTGTGTGT
     ++++++++++++++++++ +++++++++++++++++++++++++++++ ++++++++++++++++++++++++++
76   TGTGTGTGTGTGTGTGTGTGTGTGTGTGTGTGTGTGTGTGTGTGTGTGTGTGTGTGTGTGTGTGTGTGTGTGTGT

         [+1]
         5.9e-10
     GTG GTGTGTGTGTGTGTGTGTGTGTGTGTGTG
     +++ +++++++++++++++++++ + + ++
151  GTGTGTGTGTGTGTGTGTGTGTGCGCGCGTCATTGAAATGCGTAAATGCGAATGCGAATGCGTGTTGCGGGCTGG


Cre12.g490141.v5.5
  PromoterCoords:303360 - 304859 Strand:+ GeneCoords:304860 - 306591 Trimmed if 
  gene in upstream region
  LENGTH = 1500  COMBINED P-VALUE = 7.80e-15  E-VALUE =  1.4e-10
  DIAGRAM: 107-[-1]-1-[-1]-1-[-1]-146-[-1]-1037-[+1]-63

                                     [-1]                          [-1]
                                     2.6e-18                       2.6e-18
                                     CACACACACACACACACACACACACACAC CACACACACACAC
                                     +++++++++++++++++++++++++++++ +++++++++++++
76   TGATCTGGCAGAATAACCGTGGAAACCGTAGTCACACACACACACACACACACACACACACACACACACACACAC

                      [-1]
[truncated: 244,498 more chars]
