# Supplementary material for: From Feasting to Fasting: The Arginine Pathway as a Metabolic Switch in Nitrogen-Deprived Chlamydomonas reinhardtii
Source: Cells. 2023 May 13;12(10):1379. doi: 10.3390/cells12101379 (PMC10216424; doi:10.3390/cells12101379)
Supplement: Supplementary file 1 [file cells-12-01379-s001.zip › Suppl. Material S19.txt]

File created with BiNGO v3.0.5  (c) on 25 de fev de 2023 at 16:01:40

ontology: unknown
curator:  unknown

Selected ontology file : C:\Users\lucca\Downloads\An�lise funcional Larissa\GO.obo
Selected annotation file : C:\Users\lucca\Downloads\An�lise funcional Larissa\Gene_association_GO_Clhamy_2021.txt
Discarded evidence codes : 
Overrepresentation
Selected statistical test : Hypergeometric test
Selected correction : Benjamini & Hochberg False Discovery Rate (FDR) correction
Selected significance level : 0.05
Testing option : Use whole annotation as reference set
The selected cluster :
CRE08.G361984.T1.2	CRE04.G226811.T2.1	CRE02.G074200.T1.2	CRE14.G631600.T1.2	CRE03.G144124.T1.1	CRE10.G462200.T1.2	CRE01.G045752.T1.1	CRE07.G346950.T1.1	CRE02.G074600.T1.1	CRE11.G467621.T1.1	CRE13.G603850.T1.2	CRE12.G558300.T1.1	CRE14.G631575.T1.2	CRE16.G691215.T1.1	CRE05.G237950.T1.1	CRE06.G278163.T1.1	CRE16.G685050.T1.1	CRE12.G503800.T1.1	CRE16.G673650.T1.1	CRE07.G347980.T2.1	CRE05.G243602.T1.1	CRE13.G564400.T1.2	CRE02.G099550.T1.1	CRE12.G514050.T1.2	CRE16.G688633.T1.2	CRE07.G342650.T1.1	CRE01.G008550.T1.1	CRE17.G718950.T1.2	CRE17.G705100.T1.2	CRE01.G046950.T1.2	CRE06.G310200.T1.2	CRE12.G484300.T1.2	CRE09.G401367.T1.1	CRE09.G390097.T1.1	CRE02.G075400.T1.1	CRE14.G630150.T1.1	CRE15.G643740.T1.2	CRE04.G226800.T1.1	CRE05.G235228.T1.1	CRE10.G462150.T1.1	CRE04.G226750.T1.2	CRE01.G013500.T2.1	CRE10.G422419.T1.2	CRE04.G226811.T1.2	CRE03.G162800.T1.2	CRE04.G217977.T1.1	CRE03.G177700.T1.1	CRE17.G740300.T1.1	CRE02.G143327.T1.1	CRE17.G731591.T1.1	CRE17.G740261.T1.1	CRE07.G348300.T1.2	CRE07.G348040.T1.1	CRE16.G691215.T2.1	CRE16.G685451.T1.1	CRE09.G406600.T1.1	CRE04.G223100.T1.2	CRE07.G344172.T1.2	CRE07.G347980.T1.1	CRE04.G223200.T1.1	CRE06.G266150.T1.2	CRE03.G165186.T1.2	CRE05.G243602.T2.1	CRE16.G688633.T2.1	CRE16.G674602.T1.1	CRE17.G705100.T2.1	CRE08.G373400.T1.2	CRE12.G503850.T1.1	CRE11.G467621.T2.1	CRE06.G260650.T1.1	CRE12.G494800.T1.1	CRE02.G075400.T2.1	CRE05.G234663.T1.1	CRE16.G694850.T1.2	CRE02.G142947.T1.1	CRE01.G013500.T1.2	CRE31.G758447.T1.1	

No annotations were retrieved for the following entities:
CRE08.G361984.T1.2	CRE04.G226811.T2.1	CRE02.G074200.T1.2	CRE14.G631600.T1.2	CRE03.G144124.T1.1	CRE10.G462200.T1.2	CRE01.G045752.T1.1	CRE07.G346950.T1.1	CRE02.G074600.T1.1	CRE11.G467621.T1.1	CRE13.G603850.T1.2	CRE14.G631575.T1.2	CRE16.G691215.T1.1	CRE05.G237950.T1.1	CRE06.G278163.T1.1	CRE16.G685050.T1.1	CRE12.G503800.T1.1	CRE07.G347980.T2.1	CRE05.G243602.T1.1	CRE13.G564400.T1.2	CRE16.G688633.T1.2	CRE07.G342650.T1.1	CRE17.G718950.T1.2	CRE17.G705100.T1.2	CRE01.G046950.T1.2	CRE06.G310200.T1.2	CRE12.G484300.T1.2	CRE09.G401367.T1.1	CRE02.G075400.T1.1	CRE15.G643740.T1.2	CRE04.G226800.T1.1	CRE05.G235228.T1.1	CRE10.G462150.T1.1	CRE04.G226750.T1.2	CRE01.G013500.T2.1	CRE10.G422419.T1.2	CRE04.G226811.T1.2	CRE03.G162800.T1.2	CRE04.G217977.T1.1	CRE03.G177700.T1.1	CRE17.G740300.T1.1	CRE02.G143327.T1.1	CRE17.G731591.T1.1	CRE17.G740261.T1.1	CRE07.G348300.T1.2	CRE16.G691215.T2.1	CRE16.G685451.T1.1	CRE09.G406600.T1.1	CRE04.G223100.T1.2	CRE07.G344172.T1.2	CRE07.G347980.T1.1	CRE03.G165186.T1.2	CRE05.G243602.T2.1	CRE16.G688633.T2.1	CRE16.G674602.T1.1	CRE17.G705100.T2.1	CRE08.G373400.T1.2	CRE11.G467621.T2.1	CRE06.G260650.T1.1	CRE12.G494800.T1.1	CRE02.G075400.T2.1	CRE05.G234663.T1.1	CRE02.G142947.T1.1	CRE01.G013500.T1.2	CRE31.G758447.T1.1	

GO-ID	p-value	corr p-value	x	n	X	N	Description	Genes in test set
9084	2.7504E-4	2.3653E-2	2	10	12	4621	glutamine family amino acid biosynthetic process	CRE16.G694850.T1.2|CRE12.G514050.T1.2
9064	9.2438E-4	3.9749E-2	2	18	12	4621	glutamine family amino acid metabolic process	CRE16.G694850.T1.2|CRE12.G514050.T1.2
6955	2.5968E-3	4.7742E-2	1	1	12	4621	immune response	CRE14.G630150.T1.1
6468	4.5451E-3	4.7742E-2	6	692	12	4621	protein phosphorylation	CRE09.G390097.T1.1|CRE04.G223200.T1.1|CRE01.G008550.T1.1|CRE06.G266150.T1.2|CRE02.G099550.T1.1|CRE12.G558300.T1.1
1901607	4.5652E-3	4.7742E-2	2	40	12	4621	alpha-amino acid biosynthetic process	CRE16.G694850.T1.2|CRE12.G514050.T1.2
6464	4.5717E-3	4.7742E-2	7	951	12	4621	cellular protein modification process	CRE09.G390097.T1.1|CRE14.G630150.T1.1|CRE04.G223200.T1.1|CRE01.G008550.T1.1|CRE06.G266150.T1.2|CRE02.G099550.T1.1|CRE12.G558300.T1.1
36211	4.5717E-3	4.7742E-2	7	951	12	4621	protein modification process	CRE09.G390097.T1.1|CRE14.G630150.T1.1|CRE04.G223200.T1.1|CRE01.G008550.T1.1|CRE06.G266150.T1.2|CRE02.G099550.T1.1|CRE12.G558300.T1.1
6536	5.1875E-3	4.7742E-2	1	2	12	4621	glutamate metabolic process	CRE12.G514050.T1.2
6537	5.1875E-3	4.7742E-2	1	2	12	4621	glutamate biosynthetic process	CRE12.G514050.T1.2
8652	6.2634E-3	4.7742E-2	2	47	12	4621	cellular amino acid biosynthetic process	CRE16.G694850.T1.2|CRE12.G514050.T1.2
43412	7.5660E-3	4.7742E-2	7	1036	12	4621	macromolecule modification	CRE09.G390097.T1.1|CRE14.G630150.T1.1|CRE04.G223200.T1.1|CRE01.G008550.T1.1|CRE06.G266150.T1.2|CRE02.G099550.T1.1|CRE12.G558300.T1.1
43650	7.7720E-3	4.7742E-2	1	3	12	4621	dicarboxylic acid biosynthetic process	CRE12.G514050.T1.2
6525	7.7720E-3	4.7742E-2	1	3	12	4621	arginine metabolic process	CRE16.G694850.T1.2
6526	7.7720E-3	4.7742E-2	1	3	12	4621	arginine biosynthetic process	CRE16.G694850.T1.2
16310	8.6331E-3	4.9497E-2	6	785	12	4621	phosphorylation	CRE09.G390097.T1.1|CRE04.G223200.T1.1|CRE01.G008550.T1.1|CRE06.G266150.T1.2|CRE02.G099550.T1.1|CRE12.G558300.T1.1
