# Supplementary material for: From Feasting to Fasting: The Arginine Pathway as a Metabolic Switch in Nitrogen-Deprived Chlamydomonas reinhardtii
Source: Cells. 2023 May 13;12(10):1379. doi: 10.3390/cells12101379 (PMC10216424; doi:10.3390/cells12101379)
Supplement: Supplementary file 1 [file cells-12-01379-s001.zip › Suppl. Material S1a.xlsx]

## Sheet: Sheet1
Data S4. Relative concentrations of metabolites from central metabolim detected the metabolite profiling experiments. Values are ratios relative to 0 h control (log2 scale).
	Time point in N-deprivation time course
Metabolite name	0.5h	1h	2h	4h	6h	12h	24h
1-hexadecanol	-0.341256	-0.734148	-0.661456	-0.287912	-0.9547	-1.08059	-0.97446
1-monostearin	0.499523	-0.447616	-0.318958	-0.467898	-0.509504	-0.436112	-0.305268
2-hydroxyglutaric acid	-0.0583628	-0.2924	-0.0539544	-0.44291	-0.605145	-0.643715	-0.288484
2-hydroxyvaleric acid	0.174011	-0.319875	0.0801962	0.136968	-1.08794	-0.79757	-0.73897
2-isopropylmalic acid	-1.58036	-2.30793	-2.2651	-2.13156	-3.22802	-3.41621	-3.17123
2-ketoisocaproic acid	0.184577	0.0527155	0.790452	1.64227	0.739291	1.69663	2.63136
2-monopalmitin	1.02791	-0.301261	0.120498	-0.18254	0.363153	-0.266699	-0.490317
3-hydroxybutanoic acid	0.232738	-0.0199016	-0.0125563	2.53022	-0.974444	-1.11207	-0.905764
3-phosphoglycerate	0.230673	0.0181288	-0.459911	-1.15683	-0.856822	-2.11469	-2.42009
4-hydroxybenzoate	1.89722	1.72013	1.34934	1.0937	1.19457	0.639471	0.839049
5'-deoxy-5'-methylthioadenosine	-0.19021	-0.354678	-0.306607	-0.0896454	-0.53626	-1.03325	-1.85325
acetohydroxamic acid	-0.182364	-0.44802	-0.325667	-0.222772	-0.18938	-0.368888	-0.272791
adenosine	-0.27305	-1.31222	-3.30209	-0.750247	-1.55645	-1.99064	-2.27603
adenosine-5-monophosphate	0.270348	0.0912983	-0.244467	-0.599423	-0.97925	-1.04414	-1.39944
alanine	-3.10398	0.242363	-0.962769	-0.764479	-0.318546	-0.664915	-0.840303
alpha ketoglutaric acid	-0.739415	-1.01368	-1.3431	-0.492578	-1.50384	-0.985386	-1.25303
arabinose	0.364388	-0.716392	-0.584093	-0.747495	-0.926324	-1.04584	-0.663779
arginine + ornithine	0.918727	-1.83291	-1.54781	-2.04851	-2.08336	-1.09152	-0.515313
asparagine	-0.340098	-1.01891	-1.22525	-1.18789	-1.4888	-2.18919	-2.1173
aspartate	-0.0741404	-0.6959	-1.05019	-1.27351	-1.59721	-2.07746	-1.60001
benzoic acid	0.828526	0.0459572	0.399188	-0.703786	-0.553138	-0.23837	-0.100162
butyl stearate	1.35855	1.48295	1.30721	0.592781	1.88066	0.532639	0.304771
capric acid	-0.0689235	-0.317363	-0.0880766	-0.197136	-0.623313	-0.639441	-0.749501
cholesterol	0.144355	-0.895263	-0.300346	-0.323778	-1.1457	-1.57234	-1.04821
citramalate	0.186073	-0.197434	-0.731827	-1.03007	-1.6784	-1.95525	-1.87205
cysteine	-0.120829	-0.802608	-1.21069	-1.49316	-1.60875	-2.25885	-2.78668
fructose	3.12122	-0.74864	3.22349	-0.0826806	-0.156338	0.445631	3.89484
fructose-6-phosphate	2.12495	0.580118	0.776121	0.39597	-0.487847	-0.602691	0.211405
fumaric acid	0.0328873	-0.428563	-0.964863	-1.0696	-1.16557	-1.31297	-0.593041
galactose	1.24801	-0.428773	1.92662	-0.450657	-0.849046	-0.201783	2.43619
galactose-6-phosphate	0.656416	0.121359	0.626175	-0.945017	-0.485405	-0.409292	-0.29538
galacturonic acid	0.981891	0.286928	0.511732	0.740977	-0.0734932	0.100327	1.12056
gamma-tocopherol	-0.298509	-0.32119	0.0163799	0.377513	0.216474	-0.0316648	0.138696
glucose	2.62198	-0.573056	2.86549	-0.234987	-0.880694	0.282071	4.07322
glucose-1-phosphate	0.962471	0.564773	0.454011	-0.271524	-0.676186	-1.37612	-0.948132
glucose-6-phosphate	2.07886	0.747319	1.31543	0.404888	-0.609499	-0.763528	-0.0415352
glucuronic acid	0.403805	0.33881	0.531056	0.793001	-0.435577	0.00741748	0.620507
glutamate	-0.65603	-1.22981	-1.80896	-1.91747	-2.2901	-3.58918	-2.94379
glutamine	-0.0732024	-1.45354	-1.41685	-2.14768	-1.9308	-3.28667	-2.87225
glyceric acid	0.463149	-0.170377	-0.545392	-0.36912	-0.552381	-1.21637	-0.771924
glycerol	0.312864	-0.696345	-0.420733	-0.303271	-0.918193	-0.882457	-0.433883
glycerol-alpha-phosphate	0.0897016	-0.354628	-0.149993	-0.30843	-0.596327	-0.973544	-0.602249
glycerol-beta-phosphate	0.0481588	-0.229719	-0.00500803	-0.0789146	-0.363714	-0.698486	-0.615612
glycine	0.622771	-0.713682	-0.86338	-0.659208	-0.859293	-1.10279	-0.371223
glycolic acid	0.215492	-0.212165	-0.025212	0.233109	-0.721903	-1.19756	-0.577894
guanine	0.431732	-0.37923	0.287761	2.67728	3.07488	4.25471	4.93475
heptadecanoic acid	0.307583	-0.267457	0.0595813	0.0272768	-0.295985	-0.532971	-0.343894
histidine	0.216499	-1.42406	-0.977721	-0.460958	-0.304361	-1.37236	-0.962661
homoserine	0.153031	-0.304904	-1.01382	0.379746	-1.07052	-1.15841	-1.97577
hydroxylamine	0.205573	-0.344298	-0.163695	-0.0911746	1.11482	-1.04699	-0.348438
icosenoic acid	0.254099	-0.573345	-0.700734	-0.229927	-0.654192	-0.935163	-0.733932
inositol-4-monophosphate	-0.257342	-0.850436	-0.346986	-0.83087	-1.09092	-1.22083	-1.20448
inulobiose	1.86546	0.0626314	-0.0850107	-0.87365	0.453081	-0.787059	0.345369
isocitric acid	-0.598233	-0.885691	-1.27926	-1.51586	-1.64479	-2.12111	-0.575507
isoleucine	0.347005	-0.587994	-0.78696	-0.38444	-0.978672	-1.2831	-0.849302
isonicotinic acid	-0.0832995	-0.488904	-0.448528	0.241082	-0.550546	-0.0956283	0.845367
isothreonic acid	0.114945	-0.715278	-0.925772	-0.8672	-1.74703	-1.82317	-1.36462
lactic acid	2.21343	-0.863391	-0.215951	-0.309119	-0.646679	-0.104794	1.03201
lauric acid	0.0405709	0.0490424	0.0125779	-0.223796	-0.426272	-0.549019	-0.427179
leucine	-0.0537959	-0.688313	-0.949082	-0.484811	-1.06479	-1.62728	-0.989275
linoleic acid	0.227846	-0.444635	-0.468758	-0.432967	-0.970294	-1.58588	-1.2542
linolenic acid	0.111813	-0.345482	-0.332393	-0.218856	-1.09035	-0.968636	-0.706151
lysine	0.174421	-0.443438	0.0678773	0.187535	-0.135185	-0.497283	-0.985843
malate	-0.0276647	-0.453427	-1.19968	-1.93388	-1.26655	-1.67754	-1.16222
maleic acid	-0.235408	-1.78742	-0.611559	-1.21343	-1.27876	-1.15649	-1.34159
maltose	0.719387	-0.256016	-0.537933	-0.256068	-0.854799	-1.41591	-0.637787
methanolphosphate	-0.501596	-0.45725	-0.754417	-0.684381	-0.739185	-1.12554	-1.18649
methionine	-0.0308992	-1.06647	-0.712066	0.0957557	-1.02343	-1.06392	-0.906979
monopalmitin-1-glyceride	0.913047	-0.0540046	0.239709	0.0158609	0.326879	0.211984	-0.0481266
myristic acid	0.457693	-0.0708636	0.154943	0.140332	-0.236045	-0.455209	-0.252608
octadecanol	0.102237	-0.481622	-0.340945	-0.289142	-0.671827	-0.842708	-0.736129
oleic acid	1.08332	0.806547	0.287353	0.35269	0.11154	0.0192857	0.428518
ornithine	0.227246	-1.87285	-1.68532	-1.28266	-1.36331	-1.04807	-1.33208
oxalic acid	0.281694	-0.490364	-0.0560558	-0.218362	-0.631882	-0.102301	-0.587688
oxoproline	0.800838	-0.0815632	-0.089064	-0.473455	-0.783182	-0.895249	-0.356297
palmitic acid	0.273948	-0.168464	-0.192414	-0.189798	-0.457111	-0.92058	-0.666659
palmitoleic acid	0.0345104	-1.05711	-0.844857	-0.20907	0.101665	-0.219717	0.344323
pantothenic acid	0.270851	1.05773	-0.978976	-0.917977	-0.789788	-0.857102	-0.475077
pelargonic acid	-0.126371	-0.410653	-0.201515	-0.22759	-0.582561	-0.489835	-0.718654
pentadecanoic acid	0.850894	0.053826	0.27816	0.533129	0.154939	-0.204232	0.428644
phenylalanine	0.186032	-0.557362	-0.464936	-0.235872	-0.888377	-0.838914	-0.494422
phosphoethanolamine	2.16033	0.462585	-0.017612	-0.794037	-0.979365	-2.01136	-2.34686
phosphoric acid	0.541857	1.03817	-0.329819	0.143502	-0.266356	-1.22236	-0.600604
phytol	-0.675451	-0.240504	-0.405121	-0.313521	-0.616462	-0.665938	-0.865139
proline	0.113142	-1.40773	-2.32272	-1.88527	-2.61125	-3.40596	-2.63107
putrescine	0.771686	-0.36184	-0.47889	-0.393769	-1.06303	-1.82729	-1.03171
ribose	-0.0737048	-0.308756	2.00974	0.350632	-0.307612	-0.0887518	0.484934
ribose-5-phosphate	0.605984	0.0115802	0.289743	-0.17554	-0.841171	-0.973976	-0.792149
salicylic acid	2.39462	1.67059	2.24447	1.98849	1.70167	1.35777	1.94842
serine	0.203315	-0.565672	-0.0941082	-1.16493	-0.65828	-1.3446	0.232848
stearic acid	-0.155657	-0.557305	-0.292187	-0.527785	-0.822812	-0.980397	-1.08287
succinic acid	-0.148491	-0.331471	-0.158819	-0.212816	-0.980158	-0.516008	-0.671609
sucrose	2.27326	-0.00621933	1.7706	-0.965423	-0.105766	-0.035479	2.46255
threitol	0.585174	0.702923	0.549886	0.712229	0.598549	0.194214	0.567172
threonic acid	0.317028	-0.0729154	-0.381132	-0.140505	-0.821621	-0.869169	-0.245121
threonine	0.519405	-0.458603	-0.842745	-0.83803	-1.20695	-1.64224	-1.27422
tocopherol	-0.722001	-1.11714	-1.00438	-0.975004	-1.29478	-1.52101	-1.1307
tyrosine	0.482194	-0.671307	-0.342047	-0.300187	-0.76882	-0.803959	-0.508425
urea	3.14196	-0.0289381	0.061681	0.908919	-0.365065	0.370858	2.06467
valine	-0.461196	-1.17317	-1.4645	-1.27857	-1.7082	-2.18215	-1.74045
xylitol	0.102208	0.228506	0.346005	0.940908	0.94583	0.685005	1.50188
xylose	-0.172124	-1.1786	-0.943173	0.200714	-0.975304	-0.436157	-0.535704
