# Supplementary material for: From Feasting to Fasting: The Arginine Pathway as a Metabolic Switch in Nitrogen-Deprived Chlamydomonas reinhardtii
Source: Cells. 2023 May 13;12(10):1379. doi: 10.3390/cells12101379 (PMC10216424; doi:10.3390/cells12101379)
Supplement: Supplementary file 1 [file cells-12-01379-s001.zip › Suppl. Material S1b.xlsx]

## Sheet: Sheet1
Data S3. A total of 933 proteins that were significantly changed across the N deprivation time course and quantified by iTRAQ labeling are listed. The ratio is compared to 0h sample (N-deplete). These proteins were filtered according to the following criteria: (1) for each protein, at least two unique peptides were matched; (2) the Mascot score of identified peptides was >24 (95% peptide probabil…
Accession number (Phytozome 10)	Protein	Biological Process	Molecular weight	# of experiments observed	Average Mascot score among experiments	Average # of significant unique peptides among experiments	Average sequence coverage among experiments (%)	1 hr average ratio	1 hr (log base 2)	1 hr std dev	1h CV	1 hr # of biological replicates	1 hr average # of quant peptides	2 hr average ratio	2 hr (log base 2)	2 hr std dev	2h CV	2 hr # of biological replicates	2 hr average # of quant peptides	4 hr average ratio	4 hr (log base 2)	4 hr std dev	4h CV	4 hr # of biological replicates	4 hr average # of quant peptides	6 hr average ratio	6 hr (log base 2)	6 hr std dev	6h CV	6 hr # of biological replicates	6 hr average # of quant peptides	12 hr average ratio	12 hr (log base 2)	12 hr std dev	12h CV	12 hr # of biological replicates	12 hr average # of quant peptides	24 hr average ratio	24 hr (log base 2)	24 hr std dev	24h CV	24 hr # of biological replicates	24 hr average # of quant peptides
Cre02.g101400	Clathrin, heavy chain	vesicle-mediated transport	206102	6	3060.67	39.1667	38.2	1.02067	0.0295118	0.0611337	5.98959	3	92					0		1.067	0.0935602			1	90	1.134	0.181421			1	71	1.206	0.27023	0.0763675	6.3323	2	79	1.28467	0.361394	0.103273	8.0389	3	76
Cre16.g685277	Clathrin adaptor complexes medium subunit family protein	vesicle-mediated transport	53145	5	156.4	3	8.88	1.055	0.077243			1	11	1.103	0.141433			1	6	1.071	0.0989585			1	6					0		1.217	0.283329			1	4	1.137	0.185232	0.104652	9.2042	2	4.5
Cre02.g146600	Clathrin adaptor complexes medium subunit family protein	vesicle-mediated transport	57996	6	221.833	3.16667	13.0667	0.832	-0.265345	0.0749533	9.00881	2	9.5					0		0.737	-0.440263			1	6	0.55	-0.862496			1	3					0		0.821	-0.284546			1	4
Cre12.g488850	alpha-adaptin	vesicle-mediated transport	128949	6	766	9.5	16.75	1.0475	0.0669502	0.0318198	3.03769	2	16	1.075	0.104337			1	15	1.223	0.290424	0.0721249	5.89737	2	14	1.096	0.132248	0.0180831	1.64992	3	14.6667	1.249	0.320773	0.173554	13.8954	3	15.3333	1.402	0.487486	0.147956	10.5532	3	15.6667
Cre12.g535900	ADP-ribosylation factor 3	vesicle-mediated transport	22392	5	140.8	2.2	20.9					0		1.0285	0.0405418	0.286378	27.8443	2	3.5	1.223	0.290424			1	4					0						0						0
Cre16.g676650	Adaptor protein complex AP-1, gamma subunit	vesicle-mediated transport	98215	6	361.333	5.83333	10.8667					0						0		0.875	-0.192645			1	11	1.106	0.145351			1	8	1.193	0.254594			1	8	1.232	0.301002	0.114551	9.298	2	6
Cre13.g581450	26S proteasome, regulatory subunit Rpn7;Proteasome component (PCI) domain	ubiquitin-dependent protein catabolic process	47601	6	392.833	5.5	23.4833	1.099	0.136191			1	11					0		1.01533	0.0219534	0.0791981	7.8002	3	12	1.126	0.171207	0.00141421	0.125596	2	11	1.1365	0.184598	0.053033	4.66634	2	11.5	1.2015	0.264837	0.143543	11.947	2	11.5
Cre06.g280850	20S proteasome beta subunit G1	ubiquitin-dependent protein catabolic process	33791	6	214	2.16667	17.6167	0.714	-0.486004	0.0400375	5.60749	3	4.66667	0.6525	-0.61595	0.0473762	7.26071	2	4.5	0.6635	-0.591832	0.0346482	5.22204	2	4	0.655	-0.610433			1	3	0.791	-0.33825			1	3					0
Cre06.g304300	20S proteasome alpha subunit F2	ubiquitin-dependent protein catabolic process	29203	6	341.5	4	34	1.114	0.155749			1	7	1.175	0.232661			1	8	1.3	0.378512			1	8	1.069	0.0962619			1	11	1.221	0.288063	0.114943	9.41388	3	8.66667	1.207	0.271426	0.0515073	4.26738	3	8
Cre03.g193850	Succinyl-CoA ligase, alpha subunit	tricarboxylic acid cycle	37958	6	917.5	11.5	47.4	1.048	0.0676387	0.0127279	1.2145	2	24.5	1.10267	0.140997	0.0535381	4.85533	3	27.6667	1.129	0.175045	0.0266271	2.35846	3	29	1.189	0.249749			1	38	1.33333	0.415037	0.126824	9.5118	3	28.6667	1.42333	0.509274	0.120583	8.47189	3	28.3333
Cre06.g264200	succinate dehydrogenase 2-2	tricarboxylic acid cycle	36949	6	489.667	7.83333	30.0667	0.9675	-0.0476664	0.00777817	0.803946	2	24.5	1.071	0.0989585			1	24	1.073	0.10165	0.046669	4.3494	2	24.5	1.17967	0.238379	0.0497427	4.21667	3	18.6667	1.31133	0.391034	0.011547	0.880555	3	19.3333	1.433	0.519039	0.0537401	3.75018	2	15.5
Cre14.g619133	succinate dehydrogenase 1-1	tricarboxylic acid cycle	73267	6	1443.67	17.5	48.5333	1.00233	0.00336237	0.0361156	3.60315	3	62	1.042	0.0593553	0.0410122	3.93591	2	66.5	1.065	0.0908534	0.0183848	1.72627	2	52.5	1.13233	0.179299	0.0609289	5.38083	3	54.6667	1.255	0.327687	0.113331	9.03039	3	54	1.36733	0.451365	0.0183394	1.34125	3	55.3333
Cre03.g171950	phosphoenolpyruvate carboxylase 4	tricarboxylic acid cycle	136118	6	1165.17	18.8333	24.5	0.928	-0.107803	0.039598	4.26702	2	29	0.962667	-0.0548918	0.0782134	8.12466	3	31	1.0665	0.092884	0.00212132	0.198905	2	31.5	1.10833	0.148392	0.13766	12.4205	3	32.3333	1.2345	0.303927	0.125158	10.1383	2	30	1.34433	0.426891	0.227808	16.9458	3	32.6667
Cre16.g673852	phosphoenolpyruvate carboxylase 1	tricarboxylic acid cycle	114019	6	1512.83	20.3333	35.8833	0.964	-0.0528949	0.0141421	1.46703	2	34	1.042	0.0593553			1	34	1.16867	0.224863	0.0196044	1.6775	3	34.6667	1.218	0.284514	0.0581292	4.77251	3	45.6667	1.40067	0.486114	0.00757188	0.540591	3	45.6667	1.62833	0.703396	0.0316596	1.9443	3	46.3333
Cre10.g423250	peroxisomal NAD-malate dehydrogenase 1	tricarboxylic acid cycle	38767	6	378.667	4.83333	33.7167	1.157	0.210389			1	17	0.904	-0.145605			1	6	0.9705	-0.0431999	0.252437	26.011	2	11.5	0.9605	-0.0581425	0.255266	26.5763	2	8	0.9385	-0.0915713	0.194454	20.7197	2	8.5	0.625	-0.678072	0.182434	29.1894	2	5.5
Cre03.g144807	malate synthase	tricarboxylic acid cycle	64181	6	2190.33	27.1667	67.3167					0		1.033	0.0468403			1	75	0.942	-0.086201			1	117	0.89	-0.168123			1	59	0.755	-0.405451			1	59	0.624333	-0.679612	0.0393107	6.29643	3	66.6667
Cre09.g410700	lactate/malate dehydrogenase family protein	tricarboxylic acid cycle	48738	6	1434.17	16.3333	64.3	0.956	-0.0649175			1	84	0.988	-0.0174171	0.0703776	7.12323	3	71.3333					0		0.795333	-0.330368	0.0450592	5.66545	3	45	0.7015	-0.511485	0.0516188	7.35835	2	39	0.603	-0.72977	0.0331512	5.49771	3	44
Cre12.g483950	Lactate/malate dehydrogenase family protein	tricarboxylic acid cycle	39235	6	1412.33	18.1667	69.2	1.0215	0.0306892	0.013435	1.31523	2	62.5	1.015	0.0214797			1	109	1.054	0.0758749	0.00282843	0.268352	2	77	1.07833	0.108803	0.0345302	3.20218	3	65.6667	1.13867	0.187345	0.0440606	3.86949	3	65.3333	1.255	0.327687			1	70
Cre02.g145800	Lactate/malate dehydrogenase family protein	tricarboxylic acid cycle	41459	6	634	8.33333	44.3167	1.032	0.045443			1	21	0.948	-0.077041			1	21	1.1995	0.262433	0.147785	12.3206	2	11.5	1.085	0.117695	0.0692965	6.38677	2	15	1.158	0.211635	0.132936	11.4798	2	16.5	1.24	0.31034			1	13
Cre02.g143250	isocitrate dehydrogenase VI	tricarboxylic acid cycle	40129	6	682	10.8333	42.9667	0.922	-0.117161			1	35	1.015	0.0214797	0.0641561	6.32079	3	32					0		1.06633	0.0926585	0.0143643	1.34707	3	32	1.13167	0.178449	0.0571431	5.04946	3	32.6667	1.20433	0.268235	0.0837874	6.95716	3	32.6667
Cre17.g728800	isocitrate dehydrogenase 1	tricarboxylic acid cycle	43879	6	342.5	5	22.5333	0.992	-0.011588	0.132936	13.4008	2	9	1.178	0.23634			1	11	1.096	0.132248			1	10	1.175	0.232661	0.140007	11.9155	2	9	1.333	0.414677	0.079196	5.94118	2	8.5	1.29133	0.368861	0.136442	10.566	3	9
Cre17.g703700	ATP citrate lyase (ACL) family protein	tricarboxylic acid cycle	50353	6	963.667	14.1667	44.95	0.956667	-0.0639118	0.0234379	2.44995	3	32	0.95	-0.0740006			1	44					0		1.1305	0.176961	0.0318198	2.81467	2	34	1.20867	0.273416	0.0689662	5.70597	3	33.6667	1.36533	0.449253	0.0546839	4.00517	3	32.3333
Cre03.g172300	phosphate transporter 3;1	Transporter	42282	6	1252	17.6667	64.9667	1.031	0.0440443	0.00565685	0.548676	2	64.5	1.085	0.117695			1	72					0		1.089	0.123004			1	58	1.275	0.350497	0.0650538	5.10226	2	58	1.561	0.642471	0.118292	7.57796	3	53
Cre17.g713200	dicarboxylate transporter 1	Transporter	57216	6	185.667	3.33333	9.7	1.221	0.288063			1	15	0.992	-0.011588	0.229582	23.1434	3	9	1.25033	0.322313	0.377892	30.2233	3	9	1.094	0.129613	0.199404	18.2271	2	8	1.22833	0.296702	0.126081	10.2644	3	7.33333	1.09233	0.127413	0.203358	18.6168	3	7
Cre01.g051900	Ubiquinol-cytochrome C reductase iron-sulfur subunit	transport	30364	6	409.833	4.83333	25.3833	1.188	0.248535			1	12	1.161	0.215368			1	11	1.299	0.377401			1	13	1.181	0.240009			1	12	1.255	0.327687			1	12	1.3405	0.422771	0.109602	8.17617	2	11
Cre02.g086887	SUPPRESSOR OF AUXIN RESISTANCE 3	transport	228933	5	213.4	3.4	3.02	1.16	0.214125			1	4	1.0735	0.102322	0.416486	38.797	2	4	1.466	0.551885			1	5	1.22133	0.288457	0.141536	11.5886	3	4.33333	1.30067	0.379251	0.408713	31.4233	3	4.33333	1.457	0.543001	0.267286	18.345	2	4
Cre15.g637761	peroxisomal ABC transporter 1	transport	85582	6	451.5	6.16667	16.2667	1.131	0.177599	0.0922442	8.15599	3	11	1.20567	0.269831	0.077938	6.46431	3	11.3333	1.314	0.393965	0.12985	9.88203	3	11.6667	1.117	0.159629			1	11					0		1.108	0.147958			1	7
Cre08.g358526	nucleotide transporter 1	transport	68288	6	951.167	11.5	26.0667	1.17	0.226509	0.21496	18.3727	2	81.5	1.0655	0.0915306	0.1492	14.0028	2	81	1.323	0.403813	0.0806102	6.09298	2	80	0.906	-0.142417			1	47	1.123	0.167358			1	40	1.358	0.441483	0.239002	17.5996	2	54.5
Cre09.g394350	nucleoporin 155	transport	180796	6	305.5	5	4.68333					0		1.284	0.360645			1	6	1.217	0.283329			1	6	1.2875	0.364572	0.152028	11.808	2	6.5	1.208	0.27262	0.115966	9.59979	2	6	1.3045	0.383497	0.207182	15.8821	2	6.5
Cre04.g223300	Mitochondrial substrate carrier family protein	transport	41504	6	1594.5	19.3333	81.85	0.888	-0.171368	0.0523068	5.8904	3	21	0.915	-0.128156			1	21	1.2475	0.31904	0.108187	8.67233	2	22.5	1.2215	0.288654	0.0106066	0.868326	2	20	1.28	0.356144	0.234759	18.3406	2	21	1.602	0.679874	0.63781	39.8134	2	19.5
Cre04.g222750	Mitochondrial substrate carrier family protein	transport	41078	6	1371.83	16.3333	78.3333	0.812	-0.300448	0.0268701	3.30912	2	13.5	1.515	0.599318			1	17	1.861	0.896078	0.531744	28.573	2	15.5	1.28367	0.360271	0.177523	13.8294	3	23.6667	1.689	0.756169	0.332992	19.7154	3	24	2.104	1.07313	0.426508	20.2713	3	23
Cre16.g658200	Histidine kinase-, DNA gyrase B-, and HSP90-like ATPase family protein	transport	559087	6	266.333	3.66667	1.45					0		1.0035	0.00504062	0.241123	24.0282	2	4	1.135	0.182692			1	5					0		1.138	0.186501	0.10748	9.44466	2	4.5	1.2215	0.288654	0.0601041	4.92051	2	5
Cre02.g141900	emp24/gp25L/p24 family/GOLD family protein	transport	24070	6	168.5	2.33333	22.3167	0.679	-0.558517			1	3					0		1.264	0.337996			1	4	1.295	0.372952			1	4	1.3635	0.447315	0.241123	17.6842	2	3.5	1.327	0.408168			1	4
Cre15.g638500	Cytochrome C1 family	transport	35596	6	579.5	7.16667	37.4667	1.11	0.15056	0.0919239	8.28143	2	17	1.153	0.205393			1	13	1.16467	0.219917	0.112349	9.64646	3	16	1.1105	0.151209	0.0360624	3.24741	2	15	1.21733	0.283724	0.0942992	7.74637	3	14.6667	1.45	0.536053	0.0537773	3.70878	3	14.6667
Cre05.g241950	voltage dependent anion channel 4	transmembrane transport	32279	6	1488.17	18.6667	79.6	1.008	0.0114956			1	83	1.01267	0.0181594	0.0340783	3.36521	3	81	1.098	0.134878			1	108	1.067	0.0935602	0.0438406	4.10877	2	78	1.14433	0.194507	0.0770346	6.73183	3	76.6667	1.23767	0.307623	0.101081	8.16705	3	76.6667
Cre06.g251650	tonoplast dicarboxylate transporter	transmembrane transport	91949	5	225.2	3	5.46	1.242	0.312665			1	8					0		1.378	0.462576			1	4					0						0		1.4405	0.52657	0.00777817	0.539964	2	3
Cre17.g729150	RNA-binding (RRM/RBD/RNP motifs) family protein with retrovirus zinc finger-like domain	transmembrane transport	32938	6	224.667	3.66667	21.3833	0.879	-0.186065			1	9	0.974	-0.0380063	0.142836	14.6648	2	7.5	0.934	-0.0985055			1	9	1.087	0.120352	0.0127279	1.17092	2	8	1.2135	0.279174	0.127986	10.5469	2	8	1.31867	0.39908	0.131074	9.93987	3	7.33333
Cre04.g220200	K+ efflux antiporter 2	transmembrane transport	114780	6	352	4.5	9.55					0						0		1.36	0.443607	0.364867	26.8285	2	8					0		1.276	0.351628			1	8	1.441	0.52707			1	8
Cre06.g308850	Translation initiation factor eIF3 subunit	translational initiation	31118	6	203.833	3.33333	27.1833	1.114	0.155749	0.00424264	0.380847	2	11	1.119	0.16221			1	6					0		1.488	0.573375			1	4	1.249	0.320773	0.230517	18.4561	2	5	1.137	0.185232	0.255973	22.513	2	5
Cre12.g531550	eukaryotic translation initiation factor 2 beta subunit	translational initiation	35538	6	397	5.5	33.7	0.9335	-0.0992781	0.0318198	3.40866	2	12	0.943	-0.0846703	0.0296985	3.14936	2	12	0.902	-0.148801			1	13	1.264	0.337996			1	5					0		1.219	0.285698			1	3
Cre16.g654500	eukaryotic translation initiation factor 2	translational initiation	34007	6	690	9.33333	55.8	0.964	-0.0528949			1	22					0		1.074	0.102994			1	23	1.00633	0.00910826	0.106566	10.5895	3	16.3333	1.0915	0.126312	0.0473762	4.34046	2	15	0.787	-0.345564			1	20
Cre03.g199900	Eukaryotic initiation factor 4E protein	translational initiation	25790	6	259.5	3.33333	28.05	0.923	-0.115597			1	8	1.078	0.108357			1	13	0.767	-0.382702			1	8	0.882	-0.181149	0.0913072	10.3523	3	7.33333	0.826333	-0.275204	0.0682227	8.25607	3	8	0.852333	-0.23051	0.0142244	1.66888	3	8
Cre03.g199647	eukaryotic initiation factor 4A-III	translational initiation	49021	6	439.5	7.16667	24.6	1.1315	0.178237	0.00494975	0.43745	2	10	1.096	0.132248	0.217025	19.8016	3	13.3333	1.35833	0.441838	0.209094	15.3934	3	13.6667	1.22733	0.295527	0.0552298	4.49999	3	12.6667	1.42333	0.509274	0.320715	22.5327	3	13.6667	1.40567	0.491255	0.210272	14.9589	3	13.6667
BK000554.2|DAA00908.1|	tufA|elongation factor Tu	translational elongation	49951	6	1683.33	21.1667	66.7167	0.959	-0.0603973			1	161	0.938	-0.0923402			1	121					0		0.714	-0.486004	0.0155563	2.17876	2	99	0.5865	-0.769797	0.00494975	0.843947	2	100.5	0.552333	-0.856389	0.0206478	3.73829	3	90
Cre02.g076250	Translation elongation factor EFG/EF2 protein	translational elongation	93825	6	1698.33	23.6667	42.75	0.951333	-0.0719772	0.0402782	4.23387	3	74.6667	0.884	-0.177882			1	97	0.843	-0.246395			1	98	0.889	-0.169745	0.00282843	0.318158	2	40	0.821	-0.284546			1	38	0.702	-0.510457	0.0147309	2.09842	3	43
BK000554.2|DAA00920.1|	rps8|ribosomal protein S8	translational elongation	19531	5	260.2	3.2	35.28	1.126	0.171207			1	12	0.905	-0.14401			1	15	0.8185	-0.288946	0.0346482	4.23314	2	10.5	0.71	-0.494109			1	5	0.666	-0.586406			1	5	0.6685	-0.581001	0.119501	17.876	2	3.5
Cre17.g737250	Ribosomal protein S5/Elongation factor G/III/V family protein	translational elongation	116515	6	458.167	7.83333	14.7167	0.947333	-0.0780559	0.132802	14.0185	3	9.66667					0						0		1.0695	0.0969365	0.235467	22.0165	2	10					0		1.211	0.276199			1	4
Cre03.g203450	Ribosomal protein S21e	translational elongation	10020	4	181.75	3	54.25					0		1.295	0.372952			1	8					0		0.712	-0.490051			1	7	0.803	-0.316528			1	7	0.782	-0.354759	0.111723	14.2868	2	5
Cre07.g335200	elongation factor family protein	translational elongation	79944	6	670.333	9.5	25.7167	0.89	-0.168123			1	13	0.893	-0.163268	0.0183848	2.05877	2	13.5	0.954	-0.0679388	0.125865	13.1934	2	15	1.04467	0.0630427	0.244484	23.403	3	16.6667	1.24	0.31034			1	21	1.27067	0.345586	0.118564	9.33082	3	17.3333
Cre09.g394750	ribosomal protein S1	translation	51409	5	418.8	6.4	23.72	0.953	-0.0694519			1	24	1.034	0.0482362	0.0933381	9.0269	2	17	0.867	-0.205896	0.0367696	4.24101	2	17	0.641	-0.641604			1	15	0.531	-0.913216	0.019799	3.72862	2	9.5	0.4705	-1.08773	0.00919239	1.95375	2	8.5
Cre16.g688050	eukaryotic translation initiation factor 4B1	translation	58151	6	434	5.66667	20.6667	1.1405	0.189666	0.181726	15.9339	2	17	1.105	0.144046	0.0438406	3.96748	2	16.5	1.207	0.271426			1	8	1.18667	0.246915	0.236775	19.9529	3	9.33333	1.3315	0.413052	0.118087	8.86871	2	8	1.173	0.230203	0.185397	15.8054	3	9.66667
Cre12.g494450	small subunit ribosomal protein 16	translation	16601	4	268.5	3.75	37.1	1.078	0.108357	0.0367696	3.4109	2	9.5	1.02067	0.0295118	0.0863269	8.45789	3	8	0.836	-0.258425	0.0822375	9.83702	3	8	0.745	-0.424688			1	4	0.679	-0.558517			1	3	0.584	-0.77596			1	4
BK000554.2|DAA00940.1|	rps9|ribosomal protein S9	translation	23957	6	416	5.16667	40.05	1.0305	0.0433445	0.0106066	1.02927	2	21.5	0.942	-0.086201	0.0226274	2.40206	2	22.5	0.81	-0.304006	0.0196977	2.43182	3	24.6667	0.665333	-0.587851	0.0200333	3.01102	3	13.6667	0.500333	-0.999039	0.0321455	6.42482	3	13.3333	0.478667	-1.06291	0.0489524	10.2268	3	13
BK000554.2|DAA00921.1|	rps4|ribosomal protein S4	translation	35013	5	443.4	8	35.56	0.9945	-0.00795672	0.183141	18.4154	2	11	0.803333	-0.315929	0.126184	15.7075	3	15.3333	0.796	-0.32916	0.0977343	12.2782	3	15.3333					0		0.4745	-1.07552	0.026163	5.51379	2	9	0.412	-1.27928			1	16
BK000554.2|DAA00947.1|	rps3|ribosomal protein S3	translation	97826	5	170.4	3.2	5.14					0		1.291	0.368489			1	4	0.9845	-0.0225369	0.287792	29.2323	2	7					0		0.716	-0.481969			1	6	0.67	-0.577767			1	6
BK000554.2|DAA00935.1|	rps2|ribosomal protein S2	translation	29653	5	229	3.2	27.68					0						0		0.816333	-0.29277	0.0217792	2.66793	3	10	0.854	-0.227692			1	6	0.791	-0.33825			1	6	0.479	-1.0619			1	2
BK000554.2|DAA00916.1|	rps19|ribosomal protein S19	translation	12592	6	227.667	3.33333	49.0833					0		0.905	-0.14401			1	10	0.841667	-0.248679	0.0328684	3.90516	3	12.6667	0.694667	-0.525607	0.0190351	2.74017	3	11.3333	0.531667	-0.911406	0.0336204	6.32359	3	11.3333	0.508	-0.9771	0.0641561	12.6291	3	11
BK000554.2|DAA00937.1|	rps18|ribosomal protein S18	translation	19579	6	198.833	4.33333	23.5	0.957	-0.0634092			1	10	0.829	-0.270556	0.0252389	3.04449	3	8.66667	0.761	-0.394032	0.0575587	7.56356	3	9	0.637	-0.650635			1	5	0.548667	-0.865998	0.0588246	10.7214	3	4.33333	0.519	-0.946194	0.027	5.20231	3	4.33333
BK000554.2|DAA00926.1|	rps14|ribosomal protein S14	translation	13872	3	143.667	3	29.3333	0.805	-0.312939			1	5	0.88	-0.184425			1	5	0.7605	-0.39498	0.0360624	4.74194	2	5.5					0		0.6	-0.736966			1	2					0
BK000554.2|DAA00919.1|	rpl5|ribosomal protein L5	translation	24035	6	414.5	6.33333	44.4667					0		0.944	-0.0831412	0.0480833	5.09357	2	21	0.815	-0.295128	0.0169706	2.08228	2	22.5	0.656	-0.608232	0.0523259	7.97651	2	9	0.4635	-1.10936	0.0360624	7.78046	2	7.5	0.464	-1.1078	0.0238956	5.14992	3	9
BK000554.2|DAA00914.1|	rpl23|ribosomal protein L23	translation	12764	5	302.6	4	56.84	0.859	-0.21927			1	19	0.824333	-0.2787	0.0359212	4.35761	3	16	0.7445	-0.425656	0.0403051	5.41371	2	15.5	0.6825	-0.551099	0.140714	20.6175	2	6	0.567	-0.818579	0.175362	30.9281	2	6	0.6095	-0.714302	0.24678	40.489	2	6
BK000554.2|DAA00915.1|	rpl2|ribosomal protein L2	translation	33875	6	643.5	10.3333	50.5333	1.013	0.0186342			1	45	1.021	0.0299829			1	33	0.926667	-0.109878	0.0375544	4.05263	3	40.3333	0.776333	-0.365252	0.0881608	11.3561	3	23.6667	0.6735	-0.57025	0.205768	30.5521	2	23.5	0.6225	-0.683854	0.200111	32.1464	2	22.5
BK000554.2|DAA00917.1|	rpl16|ribosomal protein L16	translation	17533	5	216.8	2.8	35.32	1.062	0.0867838			1	5	0.927	-0.109359			1	17	0.8235	-0.280159	0.033234	4.0357	2	14	0.6865	-0.542668	0.026163	3.81106	2	7.5	0.5525	-0.855954	0.00919239	1.66378	2	7.5	0.516	-0.954557	0.00848528	1.64443	2	7.5
BK000554.2|DAA00918.1|	rpl14|ribosomal protein L14	translation	14647	4	201.25	2.75	29.5	1.003	0.00432161	0.0905097	9.0239	2	12.5	1.038	0.0538064			1	20	0.792	-0.336428			1	20	0.64	-0.643856			1	4					0		0.444	-1.17137			1	4
Cre09.g411100	RNA binding Plectin/S10 domain-containing protein	translation	21169	6	457.833	6.33333	38.7	0.9445	-0.0823773	0.00494975	0.52406	2	20.5	0.965	-0.0513992			1	19	0.8645	-0.210062	0.0898026	10.3878	2	22.5	0.741	-0.432455			1	13	0.8475	-0.238715	0.0742462	8.76061	2	14.5	0.803	-0.316528			1	13
Cre17.g702500	RNA binding	translation	42770	5	240	3.4	21.06					0		1.137	0.185232			1	6	0.816	-0.293359			1	6	0.888	-0.171368			1	5	0.794	-0.332789	0.0876812	11.043	2	3.5	0.695	-0.524915			1	5
Cre13.g573351	Ribosomal protein S5 domain 2-like superfamily protein	translation	18532	6	655.833	11.5	62.6833	1.011	0.015783	0.0173494	1.71606	3	46	0.986	-0.0203404			1	25	0.967	-0.0484122	0.0254558	2.63246	2	45	0.878	-0.187707			1	23	0.793	-0.334607			1	24	0.809	-0.305788	0.0296985	3.67101	2	30
Cre16.g682300	Ribosomal protein S26e family protein	translation	15051	6	214.333	3.5	24.1	0.97	-0.0439433	0.111723	11.5178	2	8.5	0.766	-0.384584			1	9	0.922	-0.117161			1	11	1.0165	0.0236102	0.324562	31.9294	2	6.5	0.718	-0.477944			1	8	0.614	-0.703689			1	8
Cre03.g195650	Ribosomal protein S10p/S20e family protein	translation	19790	4	191.75	2.25	29.325	1.29	0.367371			1	6	1.089	0.123004			1	4	0.798	-0.325539	0.181019	22.6841	2	6.5					0						0						0
Cre02.g083950	Ribosomal protein PSRP-3/Ycf65	translation	35045	6	587.333	8.16667	37.5667	0.9915	-0.0123153	0.026163	2.63872	2	41	0.903	-0.147202			1	50	0.803667	-0.315331	0.0558957	6.95509	3	34	0.680333	-0.555686	0.0907542	13.3397	3	13.6667	0.543	-0.880976	0.113137	20.8356	2	10.5	0.557667	-0.842525	0.0340196	6.10035	3	13.6667
Cre12.g556050	ribosomal protein L9	translation	26142	6	350.667	5	38.5833	0.93	-0.104697			1	19	0.928667	-0.106767	0.0263502	2.83742	3	15	0.801	-0.320126	0.079196	9.88714	2	12.5	0.669	-0.579922	0.0311127	4.65063	2	7	0.577	-0.793357	0.00282843	0.490195	2	8	0.549	-0.865122	0.00707107	1.28799	2	7.5
Cre09.g415950	Ribosomal protein L6 family	translation	25794	6	389.667	6.33333	36.2333	0.964333	-0.0523962	0.0486038	5.04015	3	22.6667	0.936	-0.0954196	0.0445084	4.75517	3	22.6667	0.821	-0.284546	0.0346554	4.22113	3	22.6667	0.663	-0.592919	0.123037	18.5576	2	9	0.535667	-0.900593	0.070614	13.1824	3	8.66667	0.496333	-1.01062	0.0702306	14.1499	3	9
Cre14.g621450	ribosomal protein L5 B	translation	38605	6	893	11.1667	43.2833	1.006	0.00863031	0.0763675	7.59121	2	34.5	0.995	-0.00723157	0.137179	13.7868	2	44.5	0.994	-0.00868224	0.111723	11.2397	2	45.5	0.718	-0.477944			1	21	0.878	-0.187707	0.207889	23.6776	2	25.5	0.899	-0.153607	0.108894	12.1128	2	25.5
Cre11.g479500	ribosomal protein L4	translation	28346	6	501	7.5	32.5	0.989333	-0.0154714	0.0653784	6.60833	3	27.3333	0.9165	-0.125793	0.0643467	7.02092	2	32	0.802	-0.318326	0.0238956	2.9795	3	26.3333	0.732333	-0.449428	0.0152753	2.08583	3	15.3333	0.542	-0.883635	0.0270555	4.99179	3	14.3333	0.4775	-1.06643	0.00636396	1.33277	2	12
Cre16.g661050	Ribosomal protein L34e superfamily protein	translation	16708	6	281.833	5	38.05	1.117	0.159629			1	12					0		1.0705	0.0982848	0.00636396	0.594485	2	9	0.836	-0.258425			1	6	0.904	-0.145605	0.192333	21.2758	2	11	0.774	-0.369595			1	6
Cre06.g289550	Ribosomal protein L32e	translation	17977	6	728.333	11.1667	52.4833	1.01	0.0143553	0.0353553	3.50053	2	31.5	0.92	-0.120294			1	48	0.945	-0.0816138	0.0296985	3.1427	2	44.5	0.832	-0.265345			1	25	0.799	-0.323733			1	25	0.815	-0.295128			1	27
Cre12.g489153	Ribosomal protein L31e family protein	translation	21424	5	191.2	2.4	28.72	0.8795	-0.185245	0.279307	31.7575	2	7	0.845	-0.242977	0.53033	62.761	2	6.5	0.53	-0.915936			1	5					0						0		1.1955	0.257614	0.491439	41.1074	2	2.5
Cre08.g365400	Ribosomal protein L31	translation	16963	5	260.4	3.8	35.86	1.076	0.105678	0.117299	10.9014	3	14	0.839	-0.253257	0.0325269	3.87687	2	10.5	0.828	-0.272297	0.138593	16.7383	2	16	0.8295	-0.269686	0.109602	13.213	2	10	0.5665	-0.819852	0.105359	18.5982	2	10.5	0.4615	-1.1156	0.119501	25.8941	2	9.5
Cre48.g761197	Ribosomal protein L3 family protein	translation	31185	6	342.333	5.83333	26.7667	1.0255	0.0363275	0.0841457	8.20533	2	16.5	0.951	-0.0724828	0.016	1.68244	3	13.6667	0.846	-0.24127	0.0311127	3.67762	2	9	0.6585	-0.602745	0.0643467	9.77171	2	7.5	0.545333	-0.87479	0.0603517	11.0669	3	6.66667	0.532667	-0.908695	0.0892263	16.7509	3	6.33333
Cre09.g391097	Ribosomal protein L24e family protein	translation	20742	6	298	4.5	31	1.0065	0.00934717	0.0671751	6.67413	2	11	0.943	-0.0846703			1	7	1.139	0.187768			1	12	0.961	-0.0573917	0.195161	20.3082	2	7.5	0.749	-0.416962			1	5	0.82	-0.286304	0.121622	14.832	2	9.5
Cre13.g580850	ribosomal protein L22	translation	21129	5	182.4	3	19.9	1.0015	0.00216242	0.0982878	9.81406	2	10.5	0.956	-0.0649175	0.127279	13.3137	2	5.5	0.8145	-0.296013	0.0685894	8.42104	2	11	0.6185	-0.693154	0.0869741	14.0621	2	8	0.46	-1.12029	0.0367696	7.99338	2	8	0.4105	-1.28455	0.0247487	6.02893	2	8
Cre02.g088900	Ribosomal protein L1p/L10e family	translation	36799	6	547.833	8	32.1	1.008	0.0114956	0.0240416	2.38508	2	45.5	0.931	-0.103147	0.0183848	1.97473	2	46	0.804667	-0.313537	0.0362261	4.50201	3	44.3333	0.6745	-0.56811	0.013435	1.99185	2	22.5	0.493333	-1.01937	0.0298385	6.04834	3	24.3333	0.481	-1.05589	0.0608112	12.6427	2	23.5
Cre17.g734450	Ribosomal protein L19 family protein	translation	17940	6	302.5	3.66667	37.7	1.058	0.0813396			1	13	0.941	-0.0877334	0.0339411	3.60692	2	16.5	0.819667	-0.286891	0.0292973	3.5743	3	14	0.676	-0.564905	0.0363456	5.37656	3	8.66667	0.572333	-0.805072	0.0959653	16.7674	3	8.66667	0.525667	-0.92778	0.0843347	16.0434	3	8.66667
Cre12.g512600	ribosomal protein L18	translation	24747	6	359.833	5.83333	39.2167	0.948	-0.077041	0.0325269	3.43111	2	20	0.890667	-0.167042	0.0326548	3.66633	3	22.3333	0.942333	-0.0856906	0.00907377	0.962905	3	23	0.903	-0.147202	0.036756	4.07043	3	16.6667	0.795	-0.330973	0.0678823	8.53865	2	17	0.738333	-0.437656	0.108969	14.7588	3	16
Cre02.g108850	Ribosomal protein L17 family protein	translation	20583	6	301.167	4.66667	32.95					0						0		0.816	-0.293359	0.0636396	7.79897	2	12.5	0.69	-0.535332			1	6	0.6125	-0.707218	0.122329	19.9722	2	5	0.506	-0.982791			1	6
Cre14.g612450	ribosomal protein L15	translation	30405	6	458.333	7.33333	40.65	1.016	0.0229004			1	25	0.9205	-0.11951	0.0148492	1.61317	2	15.5	0.868	-0.204233			1	28	0.723667	-0.466603	0.0465439	6.43167	3	8	0.596667	-0.745003	0.131683	22.0697	3	8	0.59	-0.761213	0.090598	15.3556	3	7.66667
Cre06.g264350	Ribosomal protein L13 family protein	translation	27760	6	451.333	5.83333	39.1167	0.9635	-0.0536434	0.0869741	9.0269	2	23	0.995	-0.00723157	0.059397	5.96954	2	24.5	0.797	-0.327348	0.0480833	6.03303	2	25	0.638333	-0.647618	0.0970069	15.1969	3	13.3333	0.449	-1.15521	0.0692965	15.4335	2	15	0.402667	-1.31234	0.0355012	8.81652	3	13.6667
Cre12.g528750	Ribosomal protein L11 family protein	translation	20704	6	313	3.16667	28	0.985	-0.0218044	0.0509117	5.1687	2	23	0.914	-0.129734	0.00848528	0.928368	2	23.5	0.958333	-0.0614005	0.0690966	7.21007	3	21.6667	0.881667	-0.181695	0.10929	12.3959	3	16	0.835667	-0.259001	0.0855414	10.2363	3	16	0.785667	-0.348011	0.10724	13.6495	3	15.6667
Cre10.g417700	ribosomal protein 1	translation	51374	6	1488.33	23	53.6667	1.0255	0.0363275	0.013435	1.3101	2	62	0.928	-0.107803			1	51	1.0485	0.0683269	0.00494975	0.472079	2	83.5	0.917	-0.125006			1	58	0.945	-0.0816138	0.0127279	1.34687	2	68.5	0.768	-0.380822			1	73
Cre07.g325746	Ribosomal L38e protein family	translation	9800	6	138.333	2.33333	29.45	1.1575	0.211012	0.111016	9.59099	2	12	1.154	0.206643	0.152735	13.2353	2	12	1.305	0.38405			1	9	1.124	0.168642			1	12	1.047	0.0662614			1	12	0.8745	-0.19347	0.0120208	1.37459	2	9
Cre06.g265800	Ribosomal L28 family	translation	25955	6	320.5	4.66667	29.5667	1.017	0.0243197	0.118794	11.6808	2	13.5	0.96	-0.0588937			1	13	0.826667	-0.274622	0.0705006	8.5283	3	15.6667	0.653333	-0.614109	0.0542433	8.30254	3	7.66667	0.419667	-1.25268	0.160001	38.1257	3	7.33333	0.458333	-1.12553	0.058046	12.6646	3	7.66667
Cre01.g052100	Ribosomal L18p/L5e family protein	translation	18112	6	292.167	4.83333	38.0333	1.036	0.051024			1	11					0		0.849	-0.236164			1	17	0.754667	-0.406089	0.0437531	5.79767	3	8	0.610333	-0.712331	0.0674191	11.0463	3	8	0.594667	-0.749847	0.08519	14.3257	3	8
Cre10.g423650	plastid ribosomal protein l11	translation	21519	6	239.667	3.83333	23.0167	0.975333	-0.0360327	0.0857807	8.79502	3	14	0.919	-0.121863	0.100414	10.9265	3	14	0.791333	-0.337643	0.0594082	7.50735	3	14.3333	0.635333	-0.654414	0.0332916	5.24003	3	6.66667	0.464333	-1.10677	0.0396274	8.53426	3	6.66667	0.447	-1.16165	0.031749	7.10269	3	6.66667
Cre12.g494750	chloroplast 30S ribosomal protein S20, putative	translation	21809	6	204.833	3.66667	29.8	1.089	0.123004	0.059397	5.45427	2	11.5	0.954	-0.0679388	0.188741	19.7841	3	9.66667	0.8265	-0.274913	0.0120208	1.45442	2	7	0.746	-0.422752			1	7	0.671667	-0.574183	0.116217	17.3027	3	5	0.593	-0.753896	0.134536	22.6874	3	5
Cre05.g237450	30S ribosomal protein, putative	translation	34829	6	591.833	8.66667	45.9833	1.009	0.0129262	0.0692965	6.86784	2	31	1.029	0.041243			1	46	0.946667	-0.0790716	0.0669801	7.07536	3	30.3333	0.894	-0.161653			1	14	0.677667	-0.561352	0.087306	12.8833	3	14	0.398667	-1.32675	0.0422532	10.5986	3	14.3333
BK000554.2|DAA00943.1|	rpoB-1|RNA polymerase beta subunit I	transcription, DNA-dependent	104970	5	291	4.2	10.68	1.147	0.197865			1	4	1.188	0.248535			1	5	1.3135	0.393416	0.0700036	5.32954	2	4.5	1.162	0.21661			1	6	1.199	0.261832	0.0735391	6.13337	2	6	1.203	0.266637			1	6
Cre02.g075150	DNA-directed RNA polymerase family protein	transcription, DNA-dependent	194445	6	260.167	4.16667	4.96667	0.927	-0.109359			1	8					0		1.089	0.123004			1	8					0		1.05	0.0703893			1	7	1.2355	0.305095	0.167584	13.5641	2	5.5
Cre16.g680900	RNA polymerase II large subunit	transcription from RNA polymerase II promoter	212457	5	165.2	3	2.28	1.083	0.115033			1	4	1.07	0.0976108			1	4	1.181	0.240009	0.0876812	7.42432	2	4	1.336	0.41792			1	5	1.278	0.353888	0.239002	18.7013	2	5					0
Cre17.g741200	microtubule end binding protein EB1A	thigmotropism	34022	6	331.5	4.5	29.3333	1.0185	0.026446	0.0827315	8.12288	2	10	0.875	-0.192645			1	6	1.0985	0.135535	0.00777817	0.708072	2	9.5	1.154	0.206643			1	10	1.2485	0.320196	0.248194	19.8794	2	12.5	1.098	0.134878			1	10
Cre12.g514750	Citrate synthase family protein	TCA cycle	54546	6	617	9.33333	34.1	1.046	0.0648829			1	23	1.077	0.107018			1	24	1.109	0.149259	0.035	3.156	3	15.3333	1.14633	0.197027	0.0145717	1.27115	3	15.3333	1.205	0.269033	0.0551543	4.57712	2	20	1.39433	0.479575	0.0344867	2.47335	3	15
Cre13.g605150	manganese superoxide dismutase 1	superoxide metabolic process	27199	6	650.667	8	64.5667	0.958	-0.0619024	0.0561516	5.86133	3	22.6667	0.9055	-0.143213	0.0120208	1.32753	2	18.5	1.147	0.197865			1	35	1.076	0.105678	0.016	1.48699	3	23.6667	1.268	0.342555	0.017	1.34069	3	24.3333	1.40833	0.493989	0.09943	7.06012	3	23.6667
Cre02.g096150	manganese superoxide dismutase 1	superoxide metabolic process	25902	6	503.833	5.5	44.5	0.914	-0.129734	0.0582752	6.37584	3	17					0		0.934	-0.0985055	0.144347	15.4547	3	18.6667	0.968667	-0.0459278	0.136647	14.1067	3	15					0		1.234	0.303342			1	8
Cre10.g436050	Fe superoxide dismutase 1	superoxide metabolic process	28349	6	464	6	38.05	0.989	-0.0159576	0.121622	12.2975	2	34	1.136	0.183963	0.366225	32.2381	3	32.3333	0.902	-0.148801			1	18	1.218	0.284514			1	29	1.16833	0.224452	0.136236	11.6607	3	20.6667	1.00767	0.0110185	0.138023	13.6973	3	20.6667
Cre17.g721500	UDP-Glycosyltransferase superfamily protein	starch/glycogen biosynthetic process	85645	6	1060.83	15.6667	33.6167	0.786	-0.347399	0.0385746	4.90771	3	40.6667	0.764333	-0.387726	0.0254231	3.32618	3	41.3333	0.751333	-0.412475	0.0616468	8.20499	3	42.3333	0.758667	-0.398462	0.0291433	3.84139	3	34.3333	0.710667	-0.492755	0.0366652	5.15926	3	32.6667	0.802667	-0.317127	0.14817	18.4597	3	33
Cre13.g587600	starch synthase 3	starch/glycogen biosynthetic process	128705	5	173.4	2.4	4.28	1.316	0.396159			1	6	1.469	0.554834			1	6	1.587	0.666302			1	6	1.324	0.404903			1	3	1.629	0.703987	0.339411	20.8356	2	3.5	1.515	0.599318			1	4
Cre06.g282000	starch synthase 3	starch/glycogen biosynthetic process	146603	5	990.4	14.4	23.22					0		1.077	0.107018	0.0509117	4.72718	2	31.5	1.126	0.171207	0.00707107	0.627981	2	33.5	1.176	0.233888			1	24	1.015	0.0214797	0.0692965	6.82724	2	22	0.79	-0.340075			1	23
Cre06.g270100	starch branching enzyme 2.2	starch/glycogen biosynthetic process	104624	6	603.667	10.8333	19.3	0.929	-0.106249	0.0565685	6.08919	2	13					0						0		1.202	0.265437			1	13	1.064	0.0894982	0.190919	17.9435	2	12	0.97	-0.0439433	0.190919	19.6824	2	13.5
Cre10.g444700	starch branching enzyme 2.2	starch/glycogen biosynthetic process	104669	6	1941.17	26.3333	46.7333	1.01767	0.0252651	0.041489	4.07687	3	64.3333	1.08833	0.12212	0.0888388	8.16283	3	66					0		1.22467	0.292389	0.0545008	4.45025	3	61	1.2685	0.343124	0.106773	8.41727	2	63	1.321	0.40163	0.212798	16.1089	3	61.3333
Cre06.g289850	starch branching enzyme 2.2	starch/glycogen biosynthetic process	89109	6	208.667	3.33333	8.88333	0.78	-0.358454			1	4	1.0265	0.0377336	0.232638	22.6632	2	4.5	1.0795	0.110363	0.28355	26.2668	2	4.5					0		1.1245	0.169284	0.0374767	3.33274	2	5.5	1.157	0.210389	0.132163	11.4229	3	5.33333
Cre03.g207713	isoamylase 3	starch/glycogen biosynthetic process	87694	6	510.833	6.66667	21	0.981	-0.027675			1	9					0		1.2135	0.279174	0.026163	2.15599	2	9.5	1.484	0.569491			1	6	1.2525	0.324811	0.249609	19.9288	2	9	1.334	0.415759	0.247487	18.5523	2	8.5
Cre03.g155001	isoamylase 1	starch/glycogen biosynthetic process	119663	6	339	5.5	11.5667	1.263	0.336855			1	3	1.175	0.232661			1	6	1.269	0.343692			1	6	0.807	-0.309359			1	7	0.812	-0.300448			1	7	1.22	0.286881	0.363753	29.8158	3	5.66667
Cre03.g188250	ADP glucose pyrophosphorylase 1	starch/glycogen biosynthetic process	60491	6	877.5	13.6667	40.4833	0.985	-0.0218044	0.00848528	0.86145	2	45.5	0.965	-0.0513992			1	59	0.928	-0.107803	0.0311127	3.35266	2	45	0.911	-0.134477	0.0314325	3.45033	3	27.6667	0.805	-0.312939	0.0834386	10.365	2	26	0.735	-0.444184			1	31
Cre01.g016050	Pre-mRNA-processing-splicing factor	starch metabolic process	301290	6	1106.83	15.8333	13.05	1.158	0.211635			1	30	0.983	-0.0247367	0.0763675	7.76882	2	21	1.16833	0.224452	0.0920887	7.88206	3	25	1.105	0.144046	0.04272	3.86607	3	27.3333	1.2115	0.276794	0.0106066	0.875493	2	27.5	1.298	0.37629	0.0772528	5.95168	3	27.3333
Cre10.g446900	pleiotropic regulatory locus 1	signal transduction (sugar mediated signaling pathway)	60601	5	267.8	3.6	16.8					0		0.881	-0.182786			1	4	1.081	0.112367	0.155563	14.3907	2	4.5	1.304	0.382944	0.00565685	0.433808	2	5	1.32233	0.403086	0.154228	11.6633	3	5	1.30767	0.386995	0.121928	9.32406	3	4.66667
Cre02.g074150	histidine kinase 1	signal transduction	161203	6	350.333	4.83333	6.86667	1.098	0.134878			1	7	1.01367	0.0195833	0.146364	14.439	3	8.33333	1.2315	0.300417	0.00919239	0.746438	2	9					0		1.183	0.24245			1	7					0
Cre09.g400553	target of rapamycin	signal transduction	305668	6	653.333	10.1667	7.35	0.865	-0.209228			1	16	0.977333	-0.0330774	0.131051	13.409	3	10.6667	1.35	0.432959	0.079196	5.86637	2	11.5	1.278	0.353888			1	11	1.317	0.397255	0.107531	8.16487	3	10.6667	1.49833	0.583359	0.146957	9.80803	3	11
Cre16.g681850	uridine kinase-like 5	signal transduction	55046	6	245	3.66667	15.1167					0		1.151	0.202888			1	8	1.115	0.157044	0.0551543	4.94658	2	7.5	1.14	0.189034			1	9	1.235	0.304511	0.158392	12.8253	2	6	1.109	0.149259			1	9
Cre17.g722350	RAS 5	signal transduction	29365	6	201	2.83333	21.2667					0						0		1.3165	0.396708	0.0176777	1.34278	2	3.5	1.7455	0.80364	0.357089	20.4577	2	3.5	1.7575	0.813525	0.352846	20.0766	2	3.5	1.29433	0.372209	0.183903	14.2083	3	4
Cre01.g055420	Protein phosphatase 2A, regulatory subunit PR55	signal transduction	57726	6	486.167	6.5	28.6833	1.042	0.0593553			1	9	1.164	0.219091			1	8	1.205	0.269033			1	8	1.1155	0.157691	0.092631	8.30399	2	8.5	1.21933	0.286093	0.0123423	1.01222	3	9	1.36	0.443607	0.0069282	0.509427	3	8.66667
Cre13.g567800	Protein phosphatase 2A regulatory B subunit family protein	signal transduction	64307	6	594	7.83333	29.0667	1.047	0.0662614			1	20	1.093	0.128293			1	20	1.12267	0.16693	0.0830682	7.39919	3	13	1.103	0.141433	0.0311127	2.82073	2	13	1.1905	0.251568	0.0855599	7.18689	2	14	1.23967	0.309952	0.0427239	3.4464	3	11.6667
Cre12.g483650	Protein kinase superfamily protein	signal transduction	54072	4	176	2.75	8.85					0						0						0		1.1435	0.193456	0.137886	12.0582	2	5	1.37467	0.459082	0.384783	27.991	3	4	1.416	0.501821	0.162635	11.4855	2	5
Cre14.g619166	Protein kinase superfamily protein	signal transduction	40354	6	285.833	4.33333	21.4833	1.151	0.202888			1	5	0.967	-0.0484122	0.15601	16.1334	3	8.33333	1.24	0.31034			1	10	1.2685	0.343124	0.173241	13.6572	2	7.5	0.89	-0.168123			1	10	1.097	0.133564	0.220617	20.111	2	9
Cre16.g657350	Protein kinase superfamily protein	signal transduction	51882	6	325.5	5.66667	17.6167	0.963667	-0.0533939	0.107375	11.1423	3	9	1.1415	0.190931	0.0275772	2.41587	2	12	1.2045	0.268434	0.113844	9.45157	2	11.5	1.18	0.238787	0.106066	8.98865	2	9	1.3535	0.436695	0.0445477	3.2913	2	9	1.4715	0.557288	0.0219203	1.48966	2	9.5
Cre11.g481000	Protein kinase superfamily protein	signal transduction	44711	6	317	5.33333	26.25					0						0		1.209	0.273814			1	7					0		1.157	0.210389			1	10	1.2355	0.305095	0.0233345	1.88867	2	10
Cre08.g384900	Protein kinase superfamily protein	signal transduction	37155	4	213	4.25	23.25	0.943	-0.0846703			1	6	0.75	-0.415037			1	7					0		1.0105	0.0150693	0.119501	11.8259	2	7.5	1.019	0.0271541	0.230517	22.6219	2	7.5	1.095	0.130931	0.321026	29.3175	2	7
Cre13.g581850	Protein kinase superfamily protein	signal transduction	76552	6	209.5	3.83333	10.5833	0.7935	-0.333698	0.22981	28.9615	2	6	0.803667	-0.315331	0.210039	26.1351	3	5.66667	0.627	-0.673463			1	7	1.073	0.10165			1	7	1.196	0.258217	0.0650538	5.43928	2	6.5	1.49567	0.580789	0.10992	7.34921	3	5.66667
Cre10.g436100	PAS domain-containing protein tyrosine kinase family protein	signal transduction	118643	6	245.833	3.16667	4.61667	0.851	-0.232769			1	6	0.911	-0.134477			1	6					0						0		1.276	0.351628	0.0127279	0.997486	2	6.5	1.523	0.606916	0.238294	15.6464	3	5.66667
Cre06.g275450	Leucine-rich receptor-like protein kinase family protein	signal transduction	61029	6	156.5	3.16667	10.7333					0		0.81	-0.304006			1	3	1.19267	0.254191	0.340635	28.5608	3	4	1.224	0.291604			1	3					0						0
Cre17.g742300	glutathione S-transferase PHI 10	signal transduction	27328	6	423.5	5.83333	41.2667	1.0625	0.0874628	0.0148492	1.39758	2	15.5	1.043	0.0607392			1	12	1.012	0.0172093	0.089202	8.81443	3	15	1.197	0.259423			1	15	1.253	0.325386			1	15	1.065	0.0908534	0.125607	11.794	3	15
Cre17.g742450	glutathione S-transferase PHI 10	signal transduction	25174	6	263.333	3.5	32.1	1.267	0.341417			1	7	1.2655	0.339708	0.190212	15.0306	2	9	1.172	0.228973	0.066468	5.67133	2	8.5	1.074	0.102994			1	9	1.26167	0.335331	0.0879451	6.97055	3	6.33333	1.232	0.301002			1	9
Cre13.g584850	glutathione S-transferase PHI 10	signal transduction	28440	6	295	2.66667	29.65	0.886	-0.174621			1	11	0.991	-0.013043	0.121622	12.2727	2	8.5	1.038	0.0538064			1	10					0						0		0.77	-0.37707			1	3
Cre03.g178150	calmodulin 6	signal transduction	20158	6	958.167	11.5	82.3	1.07733	0.107465	0.0485215	4.50385	3	32.3333	0.951	-0.0724828			1	35	1.034	0.0482362			1	35	1.1385	0.187134	0.0982878	8.6331	2	31.5	1.185	0.244887	0.137328	11.5889	3	29.6667	1.3985	0.48388	0.144957	10.3652	2	32.5
Cre12.g487850	ADP-ribosylation factor B1B	signal transduction	22792	6	166.5	3.16667	25.0167	1.241	0.311503			1	4	1.0685	0.0955869	0.325976	30.5078	2	5.5	1.18	0.238787	0.138593	11.7452	2	5					0						0						0
Cre12.g486250	ADP-ribosylation factor A1F	signal transduction	22504	6	1055.17	13.1667	85.75	1.04967	0.0699313	0.0911281	8.68162	3	47.3333	0.939667	-0.089779	0.166049	17.6711	3	49.6667	1.06233	0.0872365	0.0857049	8.06761	3	48.6667	1.08167	0.113256	0.0496622	4.59127	3	45.3333	1.22467	0.292389	0.199656	16.3028	3	46.6667	1.22833	0.296702	0.179205	14.5893	3	48
Cre12.g557600	adenylate kinase 1	signal transduction	29154	6	477.667	6.66667	42.6333	1.206	0.27023			1	21	1.0235	0.0335111	0.212839	20.7952	2	17.5	1.1195	0.162855	0.25668	22.9281	2	17	1.038	0.0538064			1	14	1.05	0.0703893			1	17	0.849667	-0.235031	0.0565361	6.65392	3	10.3333
Cre08.g367200	Vps52 / Sac2 family	sexual reproduction	93699	6	144.5	2.83333	4.5					0		0.875	-0.192645			1	6	1.1485	0.199751	0.0403051	3.50937	2	4					0		1.3315	0.413052	0.0162635	1.22144	2	3	1.288	0.365133	0.0353553	2.74498	2	3
BK000554.2|DAA00925.1|	rps7|ribosomal protein S7	rRNA processing	22054	6	316.667	4.33333	38.9833	0.989333	-0.0154714	0.0643843	6.50784	3	20.6667	0.875	-0.192645			1	26	0.835333	-0.259576	0.0714306	8.55115	3	20.6667	0.602	-0.732165			1	6	0.587	-0.768568	0.108894	18.551	2	6	0.554333	-0.851174	0.113808	20.5307	3	7.33333
Cre02.g077300	fibrillarin 2	rRNA processing	36155	6	1061.33	14	63.1167	1.051	0.0717627	0.00707107	0.672794	2	37	1.06	0.0840643	0	0	2	33.5	1.0555	0.0779266	0.0190919	1.8088	2	43	1.0775	0.107688	0.0770746	7.1531	2	44.5	1.19833	0.261029	0.0857982	7.1598	3	40.6667	1.35433	0.437583	0.0832606	6.14772	3	42
Cre06.g307450	SWAP (Suppressor-of-White-APricot)/surp domain-containing protein / ubiquitin family protein	RNA processing	95977	6	171.667	3.33333	7.45	1.046	0.0648829			1	5	1.15	0.201634	0.130108	11.3137	2	5.5	1.071	0.0989585			1	6	0.767	-0.382702			1	6	1.371	0.455229			1	5	0.899	-0.153607			1	5
Cre12.g529400	ribosomal protein S27	ribosome biogenesis	10860	6	197.667	2.83333	37.1833	0.9545	-0.0671829	0.0162635	1.70387	2	9.5	0.974	-0.0380063	0.152735	15.6812	2	8	0.932	-0.101598	0.0841249	9.02628	3	7.66667	0.919	-0.121863			1	3	0.713	-0.488026			1	4	0.783	-0.352916	0.108894	13.9073	2	4
Cre12.g493950	Ribosomal protein S13/S18 family	ribosome biogenesis	20990	6	317.333	5.83333	30.6167	1.0335	0.0475384	0.129401	12.5206	2	16.5	0.905	-0.14401	0.0682349	7.53977	3	14.3333	0.802	-0.318326	0.0459239	5.72617	3	14	0.783667	-0.351688	0.0496622	6.33716	3	6.33333	0.636	-0.652901	0.0402616	6.33045	3	6.33333	0.656	-0.608232	0.0860697	13.1204	3	5.66667
Cre06.g249250	Ribosomal protein L7Ae/L30e/S12e/Gadd45 family protein	ribosome biogenesis	15256	6	222.5	2.16667	42.2167	1.0545	0.0765591	0.263751	25.0119	2	6					0		1.125	0.169925			1	6	1.122	0.166073			1	5	1.344	0.426533			1	5	1.475	0.560715	0.166877	11.3137	2	6
Cre16.g690500	Ribosomal protein L7Ae/L30e/S12e/Gadd45 family protein	ribosome biogenesis	22030	6	250.333	3.5	45.9833					0		1.347	0.42975			1	3	1.2235	0.291014	0.11243	9.18921	2	4.5	1.25	0.321928			1	6	1.247	0.318461	0.152735	12.2482	2	8	1.5185	0.602647	0.214253	14.1095	2	8
Cre06.g272850	Ribosomal protein L10 family protein	ribosome biogenesis	30523	6	603.667	10.6667	40.7	0.9455	-0.0808506	0.0445477	4.71155	2	31	0.898	-0.155213	0.0721249	8.03173	2	32	0.839	-0.253257	0.018735	2.23301	3	29	0.785333	-0.348623	0.0299054	3.80799	3	12.3333	0.722	-0.469929	0.0553444	7.66543	3	12.3333	0.740667	-0.433104	0.0708825	9.5701	3	12.3333
Cre14.g617900	Ribosomal L29 family protein	ribosome biogenesis	18890	6	216.833	4	30.3833	1.00667	0.00958605	0.100371	9.97063	3	10.3333					0		1.1085	0.148609	0.0700036	6.31516	2	13.5	1.155	0.207893			1	8	0.932	-0.101598			1	10	0.726	-0.461959			1	10
Cre01.g025250	riboflavin kinase/FMN hydrolase	riboflavin biosynthetic process	44836	6	304.833	4.5	25.85	0.891	-0.166503			1	7	0.87	-0.200913			1	6	1.153	0.205393			1	7	1.14	0.189034			1	6	1.309	0.388465	0.111723	8.53498	2	6.5	1.184	0.243669			1	7
Cre09.g401886	ascorbate peroxidase 3	response to oxidative stress	43142	6	1005.83	13.1667	53.95	1.02	0.0285692	0	0	2	41	1.053	0.0745054			1	31	1.1035	0.142087	0.00494975	0.44855	2	41	1.12933	0.175471	0.0737111	6.52696	3	34	1.2945	0.372395	0.0558614	4.31529	2	41	1.44	0.526069			1	49
Cre03.g165700	pyruvate decarboxylase-2	response to hypoxia	66598	6	349.833	4.83333	14.05	0.867	-0.205896			1	7	1.0015	0.00216242	0.449013	44.834	2	5	1.459	0.54498	0.0622254	4.26493	2	5.5	1.34967	0.432603	0.0308599	2.28648	3	12.3333	1.731	0.791606	0.15435	8.91683	3	12.6667	2.22167	1.15164	0.140337	6.31672	3	12.6667
Cre02.g108450	multiprotein bridging factor 1A	response to ethylene stimulus	17626	5	246.4	3.4	36.7	1.025	0.0356239	0.154149	15.039	2	5					0		0.891	-0.166503			1	4	1.112	0.153157	0.427092	38.4076	2	7.5	1.2535	0.325962	0.521138	41.5746	2	7.5	0.707667	-0.498858	0.0998866	14.1149	3	8
Cre11.g477850	TUDOR-SN protein 2	response to abiotic stress	120273	6	569.667	8	16.5167	0.967	-0.0484122	0.0764133	7.9021	3	16	0.994	-0.00868224	0.0608112	6.11783	2	17	0.894	-0.161653			1	15	1.007	0.0100637	0.192333	19.0996	2	10	0.944333	-0.0826319	0.208423	22.071	3	13	0.661	-0.597278			1	13
Cre11.g481126	FAD/NAD(P)-binding oxidoreductase	response to abiotic stress	29827	6	593	6.83333	37.55	0.892	-0.164884			1	40	1.00667	0.00958605	0.0971253	9.64821	3	30.6667	1.00867	0.0124495	0.0595343	5.90228	3	31.6667	1.0445	0.0628125	0.0374767	3.588	2	21.5	1.158	0.211635	0.0937923	8.09951	3	23.3333	1.2475	0.31904	0.0516188	4.13778	2	25.5
Cre16.g669650	endoribonuclease L-PSP family protein	response to abiotic stress	19028	6	166.333	2	18.1667					0						0		1.128	0.173767			1	9	1.176	0.233888	0.0721249	6.13307	2	8.5	1.1785	0.236952	0.152028	12.9001	2	8.5	1.2605	0.333996	0.0148492	1.17804	2	9
Cre17.g702200	ankyrin repeat-containing protein 2	response to abiotic stress	33727	6	231.5	2.83333	19.2					0		0.852	-0.231075			1	8	0.8675	-0.205064	0.0586899	6.7654	2	8.5	0.698	-0.518701			1	4					0		0.752	-0.411195			1	4
Cre08.g358539	Aha1 domain-containing protein	response to abiotic stress	20313	4	125.25	2.25	15.025					0						0		0.865	-0.209228			1	3					0						0		1.2285	0.296898	0.142128	11.5693	2	3
Cre03.g199300	Aha1 domain-containing protein	response to abiotic stress	42499	6	182.5	2.66667	13.0167	1.311	0.390668			1	5	1.25	0.321928	0.138593	11.0874	2	4.5	1.336	0.41792			1	5	1.103	0.141433			1	8	1.054	0.0758749			1	7	1.093	0.128293			1	8
Cre12.g542350	Adenine nucleotide alpha hydrolases-like superfamily protein	response to abiotic stress	20006	6	295.833	4	32.6833	1.1965	0.25882	0.0799031	6.67807	2	8	1.06	0.0840643			1	13	1.3085	0.387914	0.307591	23.5072	2	11	1.288	0.365133	0.301227	23.3872	2	8.5	1.2635	0.337426	0.317491	25.1279	2	8.5					0
Cre13.g568800	NADH-ubiquinone oxidoreductase-related	respiratory electron transport chain	20074	6	256.833	2.83333	25.3333					0						0		1.1245	0.169284	0.0756604	6.72836	2	11.5	1.195	0.257011	0.00984886	0.824172	3	10	1.33233	0.413955	0.0798269	5.99151	3	9	1.45533	0.54135	0.0603352	4.1458	3	10
Cre03.g146247	NADH-ubiquinone oxidoreductase-related	respiratory electron transport chain	19311	3	296.667	4	43.3	0.939	-0.0908029			1	8	1.116	0.158337			1	8	1.106	0.145351			1	8					0		1.185	0.244887			1	4	1.2675	0.341986	0.0558614	4.40721	2	4
Cre12.g511200	NADH-ubiquinone oxidoreductase-related	respiratory electron transport chain	10490	3	258.333	3.66667	45.7	1.057	0.0799754			1	14					0						0		1.158	0.211635	0.0311127	2.68676	2	9.5	1.4365	0.522558	0.146371	10.1894	2	10	1.389	0.474047	0.0890955	6.41436	2	9
Cre16.g663200	protein serine/threonine phosphatases;protein kinases;catalytics;cAMP-dependent protein kinase regulators;ATP binding;protein serine/threonine phosphatases	regulation of protein amino acid phosphorylation	88190	6	286.5	5.33333	8.58333	1.085	0.117695	0.0240416	2.21582	2	5	1.186	0.246104			1	9	1.108	0.147958			1	7	1.13267	0.179723	0.0851724	7.51963	3	5	1.27533	0.350874	0.141903	11.1267	3	5.66667	1.399	0.484396	0.0692892	4.95277	3	6
Cre11.g477300	protein phosphatase 2A subunit A2	regulation of phosphorylation	68918	6	1136.83	13.6667	40.5667					0		0.9995	-0.000721528	0.0841457	8.41878	2	37.5	0.95	-0.0740006			1	37	1.0075	0.0107798	0.11243	11.1593	2	36.5	1.1555	0.208517	0.00919239	0.795533	2	44.5	1.2095	0.274411	0.0275772	2.28005	2	44.5
Cre12.g515850	proliferating cellular nuclear antigen 1	regulation of cell cycle	32468	6	313.167	4.5	24.4167					0		0.9715	-0.0417141	0.0954594	9.82598	2	9	0.94	-0.0892673			1	10	1.209	0.273814	0.154149	12.7501	2	10	1.196	0.258217	0.100409	8.39541	2	10.5	0.825333	-0.276951	0.0440606	5.33852	3	8.66667
Cre17.g715350	ARF-GAP domain 9	regulation of ARF GTPase activity	51493	5	227.4	4	13.4	1.119	0.16221	0.059397	5.30804	2	8.5	1.247	0.318461	0.0311127	2.495	2	8.5	1.2115	0.276794	0.221324	18.2686	2	8.5	1.464	0.549916			1	3	1.099	0.136191			1	9	1.092	0.126973			1	9
Cre02.g120150	ribulose bisphosphate carboxylase small chain 1A	reductive pentose-phosphate cycle	22447	4	655.75	10	59.025	0.944	-0.0831412			1	102					0						0		0.8915	-0.165693	0.00777817	0.872482	2	59.5	0.8705	-0.200084	0.103945	11.9408	2	62	0.688	-0.53952			1	55
Cre12.g554800	phosphoribulokinase	reductive pentose-phosphate cycle	46618	6	1561.17	20	73					0		0.9565	-0.0641631	0.0346482	3.6224	2	106.5	0.916667	-0.125531	0.0750755	8.19006	3	101.333	0.834667	-0.260728	0.0985004	11.8012	3	73.6667	0.791	-0.33825	0.0183848	2.32424	2	65	0.6825	-0.551099	0.0289914	4.24782	2	79
Cre12.g531700	AMP deaminase, putative / myoadenylate deaminase, putative	purine ribonucleoside monophosphate biosynthetic process	106422	6	187.833	3.16667	7.05					0		1.298	0.37629			1	3	1.4635	0.549423	0.0275772	1.88433	2	2.5	1.198	0.260628			1	7	1.2795	0.35558	0.00777817	0.607907	2	5.5	1.422	0.507921			1	7
Cre05.g234638	GLN phosphoribosyl pyrophosphate amidotransferase 1	purine base biosynthetic process	70638	6	753.667	10	33.4	1.085	0.117695			1	17	1.133	0.180148			1	15	1.117	0.159629	0.0410122	3.67164	2	14	1.18967	0.250557	0.0265769	2.23398	3	15.3333	1.272	0.347099	0.0381838	3.00187	2	12.5	1.328	0.409255	0.0495076	3.72798	3	16.3333
Cre09.g394436	Inorganic H pyrophosphatase family protein	proton transport	84664	6	1904.83	26.3333	32.2	1.04	0.0565835			1	151					0		1.319	0.399445			1	86					0		1.252	0.324235			1	128	1.3055	0.384602	0.0643467	4.92889	2	101
Cre10.g435300	Zn-dependent exopeptidases superfamily protein	proteolysis	59933	6	691.833	8.66667	33.6	1.007	0.0100637	0.0718958	7.1396	3	14.6667	1.095	0.130931			1	19	1.106	0.145351	0.044911	4.06067	3	14.3333	1.138	0.186501	0.0571052	5.01803	3	14	1.26967	0.34445	0.067471	5.31407	3	14	1.4325	0.518535	0.0841457	5.87405	2	14.5
Cre08.g358522	xylem cysteine peptidase 1	proteolysis	72345	6	269.333	4.33333	10.3					0						0						0		1.161	0.215368			1	7	1.403	0.488515	0.240416	17.1359	2	5.5	1.46733	0.553197	0.267668	18.2418	3	5.33333
Cre02.g080350	ubiquitin-specific protease 14	proteolysis	103961	6	363.833	5.16667	10.4167	0.949	-0.07552			1	10	1.1945	0.256407	0.181726	15.2136	2	9	1.19067	0.25177	0.0634376	5.32791	3	8	1.312	0.391768			1	7	1.44	0.526069	0.147078	10.2138	2	7	1.3015	0.380175	0.194454	14.9408	2	7
Cre10.g444550	signal peptide peptidase	proteolysis	86782	5	225	3.4	7.6	1.045	0.0635029			1	8					0		1.111	0.151859			1	8	1.1245	0.169284	0.00353553	0.314409	2	6.5	1.258	0.331132	0.0806102	6.4078	2	7	1.57	0.650765	0.0311127	1.9817	2	6.5
Cre06.g267700	signal peptide peptidase	proteolysis	80053	5	235.8	4.2	7.62	0.912	-0.132894			1	5					0		1.084	0.116365			1	6	1.124	0.168642			1	10	1.2015	0.264837	0.184555	15.3604	2	10.5	1.323	0.403813	0.00989949	0.748261	2	10
Cre02.g116500	serine carboxypeptidase-like 50	proteolysis	59857	6	458.5	6.33333	24.4833	0.872	-0.1976			1	11	0.94	-0.0892673			1	9	0.943	-0.0846703			1	12	1.0245	0.03492	0.156271	15.2534	2	10.5	1.245	0.316146			1	12	1.25767	0.33075	0.067092	5.33464	3	9.33333
Cre06.g279400	serine carboxypeptidase-like 48	proteolysis	66955	6	608.667	6.66667	27.2167					0		1.182	0.24123			1	15	1.062	0.0867838			1	15	1.16933	0.225686	0.0219393	1.87622	3	18	1.312	0.391768			1	25	1.53	0.613532	0.093	6.07843	3	17.3333
Cre17.g734516	Proteasome component (PCI) domain protein	proteolysis	46640	6	473.5	6.83333	31.1333	0.913	-0.131313	0.0494975	5.42141	2	15	1.0615	0.0861044	0.0360624	3.39731	2	10.5	1.07967	0.110586	0.117053	10.8416	3	14.6667	1.2325	0.301588	0.0148492	1.20481	2	12	1.31	0.389567			1	11	1.061	0.0854247			1	15
Cre07.g313122	Prolyl oligopeptidase family protein	proteolysis	116899	6	376.833	5.66667	13.4	0.911	-0.134477			1	9					0						0						0		1.3755	0.459956	0.383959	27.9141	2	5	1.179	0.237564	0.0383536	3.25306	3	4
Cre06.g306300	P-loop containing nucleoside triphosphate hydrolases superfamily protein	proteolysis	48922	6	937.167	13.6667	47.4	0.923667	-0.114556	0.0111505	1.2072	3	38.6667	0.836667	-0.257275	0.0758573	9.06661	3	40.6667	0.689	-0.537424	0.118794	17.2415	2	37.5	0.536667	-0.897902	0.040129	7.47745	3	19.3333	0.3925	-1.34924	0.0558614	14.2322	2	18	0.326333	-1.61558	0.0446132	13.671	3	17.6667
Cre09.g414050	P-loop containing nucleoside triphosphate hydrolases superfamily protein	proteolysis	54082	6	235.5	3.66667	11.4333	1.039	0.0551957			1	13	1.079	0.109695	0.00707107	0.655335	2	11	1.03	0.0426443			1	13	1.253	0.325386	0.151321	12.0767	2	4.5	1.22733	0.295527	0.176415	14.3739	3	5.66667	1.143	0.192825			1	7
Cre13.g580300	P-loop containing nucleoside triphosphate hydrolases superfamily protein	proteolysis	36227	2	97.5	2	3.5	1.075	0.104337			1	4	1.2235	0.291014	0.0120208	0.982494	2	3.5	1.358	0.441483			1	4					0						0						0
Cre12.g510800	P-loop containing nucleoside triphosphate hydrolases superfamily protein	proteolysis	50651	3	338.667	5.33333	20.1667	0.9175	-0.12422	0.0869741	9.47947	2	8.5	0.841	-0.249822	0.0636396	7.56714	2	9	0.711	-0.492079	0.0127279	1.79014	2	8.5					0						0						0
Cre06.g306850	P-loop containing nucleoside triphosphate hydrolases superfamily protein	proteolysis	62191	6	291.667	5.16667	17.0667	0.8235	-0.280159	0.0148492	1.80319	2	7.5	0.905	-0.14401			1	12	0.912	-0.132894			1	12	0.783	-0.352916			1	5	0.995	-0.00723157	0.16122	16.203	2	7	1.162	0.21661			1	10
Cre12.g560800	peptidase M20/M25/M40 family protein	proteolysis	50403	5	223.2	3	13.72					0						0		1.262	0.335712			1	2	1.13333	0.180572	0.405105	35.7446	3	4.66667	1.592	0.67084	0.135765	8.52792	2	4.5	1.819	0.863146			1	6
Cre17.g728100	Peptidase M20/M25/M40 family protein	proteolysis	53121	5	339.6	4.8	19					0						0		1.218	0.284514			1	5					0						0		1.30733	0.386627	0.0145717	1.11461	3	7
Cre06.g271700	Peptidase M20/M25/M40 family protein	proteolysis	58065	6	286.167	4	14.7333	1.06433	0.0899501	0.215509	20.2483	3	7.33333	0.873	-0.195946			1	8	0.993	-0.0101344	0.192333	19.3689	2	7.5	1.126	0.171207	0.0127279	1.13037	2	7					0		1.293	0.370722	0.0707602	5.47256	3	6.66667
Cre02.g105500	Peptidase M20/M25/M40 family protein	proteolysis	52101	6	290.167	4.5	17.9667	0.864	-0.210897			1	8	0.950333	-0.0734945	0.158481	16.6764	3	6.33333	1.108	0.147958			1	8	1.124	0.168642	0.0226274	2.01312	2	11.5	1.1325	0.179511	0.0289914	2.55995	2	11.5	1.2715	0.346531	0.0558614	4.39335	2	11.5
Cre12.g508500	Peptidase M20/M25/M40 family protein	proteolysis	59217	6	733	9.16667	38.2833	0.992333	-0.0111033	0.0678405	6.83646	3	17.3333	1.067	0.0935602	0.00989949	0.927788	2	18	1.07433	0.103442	0.0300389	2.79605	3	17.6667	1.094	0.129613			1	18	1.136	0.183963	0.046669	4.10819	2	18	1.2255	0.29337	0.0742462	6.05844	2	17.5
Cre17.g736650	Peptidase M1 family protein	proteolysis	110172	6	362.333	5.33333	11.3667	0.950333	-0.0734945	0.0960278	10.1046	3	10.3333	1.209	0.273814			1	14	1.0395	0.0558898	0.208597	20.067	2	11	0.9445	-0.0823773	0.16617	17.5934	2	9.5	0.9955	-0.00650678	0.263751	26.4943	2	9	1.098	0.134878	0.279962	25.4975	3	8.66667
Cre12.g509750	mitochondrial processing peptidase alpha subunit	proteolysis	52874	6	1903.83	23	74.1833	1.006	0.00863031			1	106	1.013	0.0186342	0.0480833	4.74662	2	78	1.0465	0.0655723	0.00494975	0.472981	2	78.5	1.057	0.0799754			1	77	1.16167	0.216196	0.00862168	0.742182	3	75.6667	1.2585	0.331705	0.0219203	1.74178	2	80
Cre03.g184700	metacaspase 5	proteolysis	43084	5	147.8	2.6	15.42					0						0		1.2	0.263034			1	3	1.443	0.529071			1	3	1.601	0.678973	0.0678823	4.23999	2	3	1.56	0.641546			1	3
Cre06.g281350	lon protease 1	proteolysis	120677	6	303.833	4.33333	8.58333	0.814	-0.296899			1	3	1.344	0.426533			1	4	1.385	0.469886			1	4	1.3695	0.453649	0.132229	9.65527	2	3.5	1.258	0.331132			1	3	1.2575	0.330558	0.0176777	1.40578	2	4
Cre12.g523850	Insulinase (Peptidase family M16) protein	proteolysis	58274	6	1820.33	19.1667	68.1833	0.961	-0.0573917	0.0212132	2.20741	2	92	1.0165	0.0236102	0.0544472	5.35634	2	94	1.053	0.0745054	0.0327872	3.11369	3	89	1.1205	0.164143	0.0148492	1.32523	2	66.5	1.24667	0.318076	0.0881211	7.06854	3	83.3333	1.35833	0.441838	0.0304357	2.24067	3	83.3333
Cre17.g723250	Insulinase (Peptidase family M16) family protein	proteolysis	149637	6	544.333	7.5	12.6833	0.9205	-0.11951	0.0205061	2.22771	2	15	0.891	-0.166503			1	16	0.861	-0.215915			1	18	0.7715	-0.374262	0.0940452	12.1899	2	12.5	0.738	-0.438307			1	20	0.7295	-0.45502	0.0558614	7.6575	2	12
Cre05.g247851	Granulin repeat cysteine protease family protein	proteolysis	57534	5	314	3.6	12.98	1.083	0.115033			1	4	1.205	0.269033			1	4	1.335	0.41684	0.0798311	5.97986	3	4.33333	1.574	0.654436	0.374767	23.8098	2	5	1.949	0.962734	0.408708	20.9701	2	6	2.416	1.27262			1	7
Cre09.g407700	Granulin repeat cysteine protease family protein	proteolysis	59405	6	956.667	11.5	38.8667	1.006	0.00863031	0.0942974	9.3735	3	42	1.08333	0.115477	0.0520416	4.80384	3	43.6667	1.183	0.24245	0.0141421	1.19545	2	35.5	1.083	0.115033			1	37	1.512	0.596458			1	43	1.60133	0.679274	0.206786	12.9133	3	37
Cre01.g013300	DegP protease 10	proteolysis	79308	5	192	3.4	7.74					0		1.144	0.194087			1	6					0		1.228	0.296311			1	7	1.021	0.0299829	0.393151	38.5065	2	5.5	1.681	0.74932			1	7
Cre01.g007700	Cytosol aminopeptidase family protein	proteolysis	67092	6	488	6	21.7					0		0.863	-0.212568			1	9	1.076	0.105678			1	6	1.18	0.238787			1	13	1.326	0.407081			1	13	1.385	0.469886	0.140007	10.1088	2	9
Cre02.g119900	Cysteine proteinases superfamily protein	proteolysis	45575	6	369.167	5.16667	26.6					0						0		1.125	0.169925			1	9	1.287	0.364012			1	7	1.3545	0.43776	0.0997021	7.3608	2	9	1.6455	0.718526	0.142128	8.6374	2	9
Cre12.g498850	Cysteine proteinases superfamily protein	proteolysis	44447	5	247	4	20.76					0		0.9935	-0.00940813	0.242538	24.4124	2	7	1.467	0.552869			1	10					0						0		1.137	0.185232			1	3
BK000554.2|DAA00910.1|	clpP|Clp protease proteolytic subunit	proteolysis	65312	6	497.667	5.83333	23.5167	1.0095	0.0136409	0.111016	10.9971	2	10	0.9795	-0.0298826	0.1492	15.2322	2	11	1.209	0.273814			1	14	1.211	0.276199	0.0848528	7.00684	2	10.5	1.173	0.230203			1	13	1.15	0.201634			1	13
Cre02.g090850	casein lytic proteinase B3	proteolysis	118258	6	1107.5	16.3333	24.6333	1.0025	0.00360224	0.0360624	3.59725	2	37.5	1.025	0.0356239			1	45	0.986	-0.0203404	0.0438406	4.44631	2	45.5	0.996	-0.00578235	0.0452548	4.54366	2	30.5	0.891667	-0.165424	0.0551483	6.18485	3	27.3333	0.781	-0.356606	0.104159	13.3366	3	28
Cre11.g467575	casein lytic proteinase B3	proteolysis	122145	6	237.833	3.33333	6.73333	0.789	-0.341903			1	7	0.854	-0.227692	0.0480833	5.63036	2	5.5	0.922	-0.117161	0.237588	25.7688	2	5.5	1.252	0.324235			1	8	1.248	0.319618			1	8	1.301	0.379621			1	8
Cre07.g331500	ATP-dependent caseinolytic (Clp) protease/crotonase family protein	proteolysis	50025	6	380.667	5.66667	22.3167	0.976	-0.0350469	0.0823104	8.43344	3	12.6667	1.081	0.112367			1	17	1.12	0.163499			1	16	1.142	0.191563			1	5	1.1635	0.218471	0.111016	9.54154	2	10	1.206	0.27023	0.0705337	5.84856	3	8.66667
Cre09.g408851	aminopeptidase P1	proteolysis	49640	6	373.333	4.66667	23.1167					0		1.02367	0.033746	0.21313	20.8202	3	8	0.884	-0.177882			1	10	1.177	0.235114			1	8	1.257	0.329985	0.066468	5.28783	2	6.5	1.373	0.457332			1	8
Cre05.g241650	acylaminoacyl-peptidase-related	proteolysis	96814	6	196	2.83333	5.95	0.737	-0.440263			1	5	0.84	-0.251539			1	5	0.987	-0.018878	0.275772	27.9404	2	4					0						0						0
Cre10.g452650	translocase inner membrane subunit 17-2	protein transport	27020	4	226	2.75	22.425	0.89	-0.168123			1	5					0						0		1.245	0.316146	0.287085	23.0591	2	5	1.278	0.353888			1	5	1.366	0.449957			1	6
Cre03.g171350	SecY protein transport family protein	protein transport	55694	6	268.5	4.16667	12.55	1.055	0.077243	0.222032	21.0456	2	10	0.862	-0.21424			1	12	1.208	0.27262	0.173948	14.3997	2	11	0.828	-0.272297			1	9	0.876	-0.190997			1	9	0.925	-0.112475	0.271529	29.3545	2	5
Cre03.g146487	exportin 1A	protein transport	131533	6	247.5	4.33333	6.38333	1.06267	0.0876891	0.139687	13.1449	3	8					0		1.2595	0.332851	0.207182	16.4496	2	10					0						0		0.9725	-0.0402298	0.154856	15.9235	2	6.5
Cre12.g499900	Calcineurin-like metallo-phosphoesterase superfamily protein	protein transport	21985	6	320	4.16667	40.2333	1.058	0.0813396			1	5					0		1.281	0.35727			1	6	1.156	0.209141			1	10	1.312	0.391768			1	9	1.248	0.319618	0.0450777	3.612	3	7
Cre16.g671900	peptidylprolyl cis/trans isomerase, NIMA-interacting 1	protein folding	30252	6	286.667	4.16667	22.75	0.913	-0.131313			1	9	1.172	0.228973			1	6	1.259	0.332278			1	6	1.148	0.199123			1	6	1.045	0.0635029	0.325269	31.1262	2	4.5	1.301	0.379621			1	6
Cre01.g012150	peptidemethionine sulfoxide reductase 3	protein folding	39457	6	194.667	2.83333	16.45	0.887	-0.172994			1	3					0						0						0		0.829	-0.270556			1	4	0.786	-0.347399	0.0240416	3.05873	2	4.5
Cre12.g530300	FKBP-like peptidyl-prolyl cis-trans isomerase family protein	protein folding	23715	6	308.167	4.33333	30	1.089	0.123004			1	6	0.8795	-0.185245	0.0346482	3.93954	2	7.5	0.814	-0.296899			1	9					0		0.826	-0.275786	0.0325269	3.93788	2	4.5	0.7925	-0.335517	0.0176777	2.23062	2	4.5
Cre14.g616100	FK506 BINDING PROTEIN 53	protein folding	51146	3	144.333	2	9.53333	0.952	-0.0709665			1	5	0.944	-0.0831412			1	5	0.868	-0.204233	0.066468	7.65761	2	7	0.933	-0.100051			1	5	0.9	-0.152003			1	4	0.797	-0.327348			1	4
Cre11.g478700	FK506- and rapamycin-binding protein 15 kD-2	protein folding	15842	5	126.8	2.4	20.46	1.0795	0.110363	0.0473762	4.38871	2	5.5	1.1135	0.155102	0.0148492	1.33356	2	5.5	1.3105	0.390117	0.215668	16.4569	2	5	1.709	0.773152	0.735391	43.0305	2	6.5	2.01467	1.01054	0.769599	38.1998	3	5.33333	2.3075	1.20633	0.977929	42.3804	2	3.5
Cre11.g479050	FK506- and rapamycin-binding protein 15 kD-2	protein folding	18252	6	211.5	3.33333	32.2	0.9265	-0.110137	0.000707107	0.0763202	2	10	1.029	0.041243	0.0707107	6.87179	2	7	0.9245	-0.113255	0.0289914	3.1359	2	11.5	0.972333	-0.0404771	0.0995105	10.2342	3	7	0.939333	-0.0902909	0.107193	11.4116	3	6.33333	0.794	-0.332789	0.0777817	9.79619	2	8
Cre17.g701500	DNAJ homologue 2	protein folding	54021	6	687.667	8.66667	36.7833	1.122	0.166073	0.0551543	4.91572	2	15.5	1.0615	0.0861044	0.0233345	2.19826	2	16					0		1.285	0.361768			1	7	1.136	0.183963			1	14	0.89	-0.168123			1	15
Cre07.g320150	DNAJ heat shock family protein	protein folding	43119	4	117.5	2.25	11.425					0		1.5315	0.614945	0.49851	32.5505	2	2.5	1.144	0.194087			1	3	0.851	-0.232769			1	5	0.9265	-0.110137	0.249609	26.941	2	5	1.25	0.321928			1	5
Cre12.g511050	DNAJ heat shock family protein	protein folding	43175	6	237.167	3.16667	20.65	1.0185	0.026446	0.142128	13.9547	2	5.5	1.16	0.214125			1	6	1.0965	0.132906	0.0558614	5.09452	2	5	1.1685	0.224658	0.0275772	2.36005	2	5	1.359	0.442545	0.0367696	2.70563	2	4.5	1.56133	0.642779	0.109715	7.02699	3	4
Cre10.g420100	DNAJ heat shock family protein	protein folding	41665	5	156.8	3	18					0						0						0		1.194	0.255803			1	6	1.2575	0.330558	0.0176777	1.40578	2	4					0
Cre12.g561000	Cyclophilin-like peptidyl-prolyl cis-trans isomerase family protein	protein folding	36989	5	127	2	13.1	1.341	0.423309			1	4					0		1.3555	0.438825	0.103945	7.66837	2	4	0.794	-0.332789			1	5	0.732	-0.450084			1	5					0
Cre07.g341600	Co-chaperone GrpE family protein	protein folding	30086	6	635.333	9.33333	46.8333	1.055	0.077243			1	38	1.0145	0.0207689	0.0742462	7.3185	2	32.5	0.938667	-0.0913152	0.0265016	2.82332	3	28	0.956	-0.0649175	0.0225389	2.35762	3	24.6667	0.899	-0.153607	0.0217025	2.41408	3	24.6667	0.777	-0.364013			1	18
Cre01.g038400	calreticulin 1b	protein folding	55194	6	1145.83	16.5	50.2833	1.01133	0.0162586	0.0553203	5.47003	3	57.3333	1.02033	0.0290405	0.0848901	8.31984	3	58.3333	0.92	-0.120294	0.0117898	1.2815	3	57	0.872667	-0.196497	0.0447474	5.12767	3	39.6667	0.74	-0.434403	0.0850823	11.4976	3	39.6667	0.824667	-0.278117	0.100431	12.1783	3	38.6667
Cre13.g578451	tRNA synthetase class I (I, L, M and V) family protein	protein biosynthesis	111632	6	385.833	4.83333	11.3667	1.0425	0.0600474	0.311834	29.9121	2	11	1.004	0.00575927	0.130108	12.9589	2	12.5	0.929	-0.106249	0.115235	12.4041	3	10.6667	0.798	-0.325539			1	9	0.823	-0.281036	0.0905097	10.9975	2	7	0.617667	-0.6951	0.121923	19.7394	3	4.66667
Cre12.g520600	Translation elongation factor EF1B/ribosomal protein S6 family protein	protein biosynthesis	20815	6	517.167	7	46.95	0.911	-0.134477			1	29	1.1	0.137504	0.243245	22.1132	2	23.5	0.785667	-0.348011	0.038371	4.88388	3	23	0.708333	-0.4975	0.0443772	6.26501	3	17.3333	0.573333	-0.802554	0.0551936	9.62679	3	16.3333	0.5405	-0.887633	0.0784889	14.5215	2	16.5
Cre10.g421600	threonyl-tRNA synthetase, putative / threonine--tRNA ligase, putative	protein biosynthesis	75365	6	369.167	5.5	15.3667	0.927	-0.109359	0.0113578	1.22522	3	13.3333	0.983	-0.0247367	0.0975807	9.92683	2	12.5	0.842	-0.248108	0.0622254	7.39019	2	13	0.819	-0.288065			1	7	0.8055	-0.312044	0.0756604	9.39298	2	8	0.755	-0.405451	0.00848528	1.12388	2	7
Cre02.g079600	phenylalanyl-tRNA synthetase class IIc family protein	protein biosynthesis	52945	6	299.167	4.83333	19.6167	0.734	-0.446148			1	12	0.728	-0.45799	0.00141421	0.19426	2	8.5	0.774	-0.369595			1	11	0.809	-0.305788			1	5	0.7635	-0.3893	0.0700036	9.16877	2	4.5	0.767	-0.382702	0.131522	17.1476	2	4.5
Cre12.g519180	elongation factor Ts family protein	protein biosynthesis	120110	5	1123.6	15.8	23.1	0.981	-0.027675	0.007	0.713558	3	38.6667	0.9915	-0.0123153	0.0459619	4.6356	2	42	0.872	-0.1976	0.0806102	9.24429	2	36	0.723	-0.467932			1	23	0.65	-0.621488			1	26	0.66	-0.599462	0.0707107	10.7137	2	30
Cre08.g368900	Alanyl-tRNA synthetase, class IIc	protein biosynthesis	105796	5	286.8	4	8.62	1.072	0.100305	0.178191	16.6223	2	3.5					0		1.0585	0.0820213	0.205768	19.4396	2	5					0		0.836	-0.258425			1	4	0.779	-0.360305			1	5
Cre06.g302800	with no lysine (K) kinase 3	protein amino acid phosphorylation	49966	5	195.6	2.8	14.22					0						0		1.183	0.24245			1	3	1.028	0.0398403	0.280014	27.2387	2	5	1.186	0.246104			1	4	1.3135	0.393416	0.0219203	1.66885	2	4.5
Cre02.g120250	STT7 homolog STN7	protein amino acid phosphorylation	87579	6	643.167	8.5	23.7833	0.907	-0.140826	0.0226274	2.49475	2	10	0.832	-0.265345			1	14	0.937	-0.093879			1	18	0.8505	-0.233617	0.00353553	0.415701	2	11	0.73	-0.454032	0.0260576	3.56954	3	9.66667	0.6515	-0.618163	0.0162635	2.49631	2	11
Cre04.g211600	SNF1 kinase homolog 10	protein amino acid phosphorylation	68555	6	114.667	2.16667	4.75					0						0						0						0						0		1.302	0.380729	0.202233	15.5325	2	2.5
Cre17.g734250	PB1 domain-containing protein tyrosine kinase	protein amino acid phosphorylation	152294	4	231.75	2.75	4.225					0						0						0		1.342	0.424385	0.185262	13.8049	2	3.5					0		1.52	0.604071			1	3
Cre14.g614100	dolichyl-diphosphooligosaccharide-protein glycosyltransferase 48kDa subunit family protein	protein amino acid N-linked glycosylation via asparagine	49279	6	371	6	23.95	1.128	0.173767			1	15	0.867	-0.205896			1	15	1.479	0.564622	0.459619	31.0764	2	9.5	1.0745	0.103665	0.0417193	3.88267	2	8.5	1.174	0.231432			1	10	1.1415	0.190931	0.115258	10.0971	2	8.5
Cre07.g330100	staurosporin and temperature sensitive 3-like b	protein amino acid glycosylation	86653	6	314.167	4	9.91667	1.15	0.201634			1	6	0.924	-0.114035			1	8	1.3055	0.384602	0.348604	26.7027	2	7	1.075	0.104337			1	11	1.152	0.204141			1	5					0
Cre12.g523300	Ribophorin I	protein amino acid glycosylation	72878	6	491.833	6.83333	18.7833	1.104	0.14274	0.0141421	1.28099	2	8.5	0.951667	-0.0714718	0.10321	10.8452	3	8.66667	1.272	0.347099	0.21496	16.8994	2	8.5					0		1.0555	0.0779266	0.00919239	0.870904	2	9.5	1.083	0.115033			1	10
Cre07.g328900	calcium-dependent protein kinase 17	protein amino acid autophosphorylation	61209	6	581	8.16667	25.1167	0.954	-0.0679388			1	17	0.97	-0.0439433	0.108894	11.2262	2	22.5	1.08033	0.111477	0.0366652	3.39387	3	22.6667	1.034	0.0482362			1	22	1.2225	0.289834	0.174655	14.2867	2	17	1.099	0.136191	0.216028	19.6568	3	16.3333
Cre09.g391023	protein phosphatase 2A-4	proteasomal ubiquitin-dependent protein catabolic process	38126	6	532.667	6.5	36.45	1.112	0.153157			1	15	1.058	0.0813396	0.00424264	0.401006	2	20	1.06567	0.0917562	0.0215716	2.02423	3	21	1.029	0.041243	0.115966	11.2697	2	15.5	1.152	0.204141	0.0975807	8.47055	2	16	1.246	0.317304	0.185262	14.8685	2	15.5
Cre12.g520350	aldehyde dehydrogenase 12A1	proline catabolic process to glutamate	62351	6	350	4.5	16.65	1.068	0.0949116			1	5	1.124	0.168642			1	5	1.169	0.225275			1	5	1.168	0.22404	0.0113137	0.968639	2	6.5	1.2065	0.270828	0.123744	10.2564	2	6	1.29033	0.367744	0.248818	19.2832	3	5.66667
Cre24.g755497	TSPO(outer membrane tryptophan-rich sensory protein)-related	primitive erythrocyte differentiation	39948	4	201	2.25	14.2	1.244	0.314986			1	5	1.304	0.382944			1	5	1.582	0.66175			1	5					0		1.815	0.85997			1	3	2.064	1.04544	0.354968	17.198	2	4
BK000554.2|DAA00962.1|	atpI|CF0 ATP synthase subunit IV	plasma membrane ATP synthesis coupled proton transport	27177	6	201.167	2.33333	11.05	1.302	0.380729			1	11	1.13067	0.177174	0.413442	36.5662	3	10.3333	1.288	0.365133	0.0268701	2.08618	2	10.5	0.8635	-0.211732	0.0233345	2.70232	2	8	0.7355	-0.443203	0.0813173	11.0561	2	7.5	0.599	-0.739372	0.0933756	15.5886	3	7.66667
BK000554.2|DAA00924.1|	atpE|CF1 ATP synthase epsilon subunit	plasma membrane ATP synthesis coupled proton transport	17381	6	622.833	8.16667	73.6333					0		0.988	-0.0174171			1	62	0.966	-0.0499049	0.019799	2.04958	2	51	0.891667	-0.165424	0.0270247	3.03081	3	29.6667	0.83	-0.268817	0.0160935	1.93897	3	29.6667	0.711	-0.492079	0.0158745	2.2327	3	29
BK000554.2|DAA00958.1|	atpB|CF1 ATP synthase beta subunit	plasma membrane ATP synthesis coupled proton transport	56989	6	3172.17	36.8333	82.9667					0						0						0						0						0		0.7555	-0.404496	0.0360624	4.77332	2	328.5
Cre11.g467707	ATPase, F1 complex, delta/epsilon subunit	plasma membrane ATP synthesis coupled proton transport	22657	6	598.167	6.33333	59.15	1.121	0.164786			1	21					0		1.053	0.0745054			1	16	0.995	-0.00723157	0.100409	10.0914	2	15.5					0		1.248	0.319618			1	20
Cre02.g088400	DegP protease 1	photosystem II repair	46928	4	195.5	2	11.5	0.9	-0.152003			1	7	0.897	-0.15682			1	7	0.91	-0.136062			1	8	1.33	0.411426	0.318198	23.9247	2	4.5	1.2645	0.338567	0.092631	7.3255	2	4.5	1.41067	0.496377	0.0834286	5.91413	3	4.66667
BK000554.2|DAA00966.1|	psbC|photosystem II 44 kDa reaction center protein	photosynthetic electron transport in photosystem II	52621	6	1398.83	16.1667	34.85					0		1.167	0.222805			1	136	1.1225	0.166715	0.137886	12.2838	2	130	0.95	-0.0740006			1	80	0.9755	-0.0357862	0.0233345	2.39206	2	82	0.709	-0.496142	0.0438406	6.18344	2	87.5
Cre06.g259900	ATPase, F1 complex, gamma subunit protein	photosynthetic electron transport in photosystem II	43113	6	1610.5	24.1667	71.9167					0		1.03	0.0426443	0.0127279	1.23572	2	81.5	0.902	-0.148801			1	55	0.921	-0.118727			1	45	0.8215	-0.283668	0.0388909	4.73413	2	56.5	0.7465	-0.421786	0.00212132	0.284169	2	61.5
BK000554.2|DAA00967.1|	psaC|photosystem I iron-sulfur center subunit VII	photosynthetic electron transport in photosystem I	9944	6	435.5	6.5	82.3167	1.05367	0.0754185	0.145651	13.8233	3	27	1.0915	0.126312	0.160513	14.7057	2	23	0.928	-0.107803	0.0423202	4.56037	3	28	1.002	0.00288251	0.142895	14.261	3	22.3333	0.9015	-0.149601	0.00212132	0.23531	2	23	0.766	-0.384584	0.0691954	9.03334	3	24.6667
Cre12.g492300	NADH-ubiquinone oxidoreductase 20 kDa subunit, mitochondrial	photosynthesis, light reaction	20124	5	297.6	3.8	45.38	1.078	0.108357			1	6					0		1.091	0.125651			1	6	1.091	0.125651			1	7	1.157	0.210389			1	7	1.321	0.40163	0.127279	9.63507	2	6.5
Cre09.g405850	NADH dehydrogenase subunit 7	photosynthesis, light reaction	55335	6	537.667	9.16667	28.5667	1.023	0.0328061	0.0801686	7.83662	3	20	1.063	0.0881416	0.0296985	2.79384	2	23	1.16533	0.220743	0.0371124	3.18471	3	20	1.159	0.212881	0.0451774	3.89797	3	17	1.257	0.329985	0.0565597	4.49958	3	18.3333	1.40633	0.491939	0.0856874	6.09297	3	18.6667
Cre12.g496750	Alpha-helical ferredoxin	photosynthesis, light reaction	28779	6	474.333	6.83333	40.3333	1.09	0.124328			1	12	1.0615	0.0861044	0.0148492	1.39889	2	19	1.078	0.108357	0.0509117	4.72279	2	13	1.17067	0.22733	0.114527	9.78302	3	14.3333	1.53	0.613532	0.284257	18.5789	2	15	1.53	0.613532	0.239627	15.6619	3	13.3333
Cre12.g508750	photosystem I light harvesting complex gene 6	photosynthesis, light harvesting	29469	4	266.75	3.25	24.725					0		1.0605	0.0847446	0.341533	32.2049	2	10	0.692	-0.531156			1	5					0						0						0
Cre07.g344950	photosystem I light harvesting complex gene 5	photosynthesis, light harvesting	24472	6	693.833	7.66667	60.1833	1.043	0.0607392	0.121622	11.6608	2	40	1.1695	0.225892	0.408001	34.8868	2	42	0.976667	-0.0340618	0.205047	20.9946	3	42.3333	0.957	-0.0634092	0.11738	12.2654	2	23.5	0.8745	-0.19347	0.0162635	1.85974	2	24.5	0.7735	-0.370527	0.105359	13.6211	2	23.5
Cre06.g272650	photosystem I light harvesting complex gene 5	photosynthesis, light harvesting	28381	6	688.833	9	56.9167	0.9695	-0.0446872	0.118087	12.1802	2	35.5	1.114	0.155749	0.294156	26.4054	2	37.5	0.945333	-0.081105	0.134448	14.2223	3	31.3333	0.966667	-0.0489096	0.120869	12.5037	3	25	0.998	-0.00288828	0.100539	10.074	3	25	0.755667	-0.404178	0.094384	12.4902	3	25
Cre16.g687900	photosystem I light harvesting complex gene 5	photosynthesis, light harvesting	28136	6	548.167	6.5	44.4	0.887	-0.172994			1	15	0.808	-0.307573	0.0141421	1.75026	2	20	0.886	-0.174621	0.200818	22.6657	2	30	0.936667	-0.0943924	0.0927434	9.90143	3	17.3333	0.903667	-0.146137	0.137275	15.1909	3	17	0.7375	-0.439285	0.17607	23.8738	2	19
Cre06.g278213	light-harvesting chlorophyll-protein complex I subunit A4	photosynthesis, light harvesting	30183	6	869.5	10.1667	73.85	0.9935	-0.00940813	0.142128	14.3058	2	53.5	1.06467	0.0904018	0.187855	17.6444	3	44.3333	1.025	0.0356239	0.164049	16.0048	2	55	0.952	-0.0709665	0.0240416	2.52538	2	32.5	1.0595	0.0833836	0.277893	26.2287	2	32.5	0.780333	-0.357838	0.157068	20.1283	3	30.6667
Cre10.g452050	light-harvesting chlorophyll-protein complex I subunit A4	photosynthesis, light harvesting	31422	6	711.667	8	48.9833	0.902	-0.148801			1	29	1.06367	0.0890461	0.239905	22.5545	3	43.6667	1.008	0.0114956	0.162336	16.1048	3	44.6667	0.912	-0.132894			1	29	1.04467	0.0630427	0.197414	18.8973	3	35.3333	0.758333	-0.399096	0.149527	19.7179	3	33.3333
Cre10.g425900	light-harvesting chlorophyll-protein complex I subunit A4	photosynthesis, light harvesting	30543	6	407.333	5.5	35.7333	0.958	-0.0619024	0.131522	13.7288	2	16	1.001	0.00144197	0.307891	30.7584	3	14	0.864667	-0.209784	0.186897	21.6149	3	14	0.966	-0.0499049	0.191823	19.8574	3	10	1.097	0.133564	0.398808	36.3544	2	11.5	0.726	-0.461959	0.151803	20.9094	3	10.3333
Cre08.g365900	chlorophyll A/B binding protein 1	photosynthesis, light harvesting	29269	5	349	3.4	32.82					0						0						0		1.448	0.534062	0.380423	26.2723	2	6	2.196	1.13488			1	7	2.519	1.33285	0.954594	37.8958	2	6
Cre08.g367400	chlorophyll A/B binding protein 1	photosynthesis, light harvesting	29792	6	842.833	8.83333	58.4167	1.047	0.0662614			1	34	1.1245	0.169284	0.123744	11.0043	2	27.5	1.2115	0.276794	0.113844	9.39696	2	29	1.2765	0.352194	0.159099	12.4637	2	20.5	1.594	0.672652			1	20	1.8855	0.914947	0.501339	26.5892	2	21
Cre12.g517900	Albino or Glassy Yellow 1	photosynthesis (regulation of photosynthesis)	122792	6	630.5	9.83333	16.95	0.956	-0.0649175			1	20	0.93	-0.104697			1	23	0.852	-0.231075	0.0158745	1.86321	3	22.3333	0.853	-0.229382			1	5	0.764667	-0.387097	0.124837	16.3257	3	11.6667	0.735333	-0.44353	0.0845951	11.5043	3	12.3333
Cre07.g328200	Mog1/PsbP/DUF1795-like photosystem II reaction center PsbP family protein	photosynthesis	34694	6	293.167	4.16667	20.2333	0.851	-0.232769			1	7	1.081	0.112367			1	15	0.788	-0.343732			1	7	1.0495	0.0697022	0.0162635	1.54964	2	8.5	1.167	0.222805			1	8	1.125	0.169925	0	0	2	6.5
BK000554.2|DAA00938.1|	ycf3|photosystem I assembly protein ycf3	photosynthesis	20807	5	251	3.2	34.3	0.935	-0.0969617			1	8	0.851	-0.232769	0.0692965	8.14295	2	7.5	0.747	-0.42082	0.0793032	10.6162	3	11.3333	0.688	-0.53952			1	6	0.537	-0.897006			1	6	0.418	-1.25843			1	6
Cre04.g218150	thylakoid-associated phosphatase 38	photosynthesis	48499	6	215.667	3.66667	7.56667					0		1.081	0.112367			1	16	1.062	0.0867838			1	16	0.885	-0.176251			1	4	0.796	-0.32916			1	4	0.6145	-0.702515	0.11243	18.2962	2	6.5
Cre17.g734548	pyruvate orthophosphate dikinase	photosynthesis	109879	6	488.333	7.5	13.8					0						0		0.906	-0.142417			1	14	0.898	-0.155213	0.0127279	1.41736	2	11.5	0.8175	-0.290709	0.00212132	0.259489	2	12	0.792	-0.336428	0.0169706	2.14275	2	12
Cre12.g509050	PsbP-like protein 1	photosynthesis	25777	6	373.667	5.16667	37.5333	1.007	0.0100637	0.0622254	6.17928	2	19	1.089	0.123004	0.0636396	5.84386	2	15.5	1.013	0.0186342	0.0777817	7.67836	2	15.5	1.109	0.149259	0.0113137	1.02017	2	12	1.229	0.297485	0.0636396	5.17816	2	13.5	1.24433	0.315373	0.0713886	5.7371	3	12.3333
BK000554.2|DAA00949.2|	psaB|photosystem I P700 chlorophyll A apoprotein A2	photosynthesis	84965	6	1147.33	12.8333	25.3833	0.973	-0.0394883	0.0636396	6.54056	2	116	0.964	-0.0528949	0.066468	6.89502	2	115.5	1.424	0.509949			1	108	0.934	-0.0985055			1	103	1.011	0.015783	0.0650538	6.4346	2	86.5	0.906667	-0.141356	0.142781	15.7479	3	88
Cre06.g261000	photosystem II subunit R	photosynthesis	17147	6	219.5	2.83333	30.6167	1.046	0.0648829	0.0466798	4.46269	3	16	0.887	-0.172994			1	12	1.149	0.200379	0.129711	11.2891	3	16.3333	0.9475	-0.0778022	0.0233345	2.46275	2	7.5	0.9235	-0.114816	0.0346482	3.75184	2	9	0.741	-0.432455	0.277186	37.407	2	7.5
Cre13.g562850	photosystem II reaction center PSB29 protein	photosynthesis	32180	5	267.2	3.8	23.14	0.903	-0.147202			1	7	1.101	0.138814			1	16	0.894	-0.161653			1	6	0.97	-0.0439433			1	8	0.959	-0.0603973			1	8	0.7555	-0.404496	0.0615183	8.14273	2	10
Cre10.g420350	photosystem I subunit E-2	photosynthesis	12061	6	208.5	2.16667	46.3833	0.893	-0.163268			1	9	1.04767	0.0671798	0.159701	15.2435	3	8.66667	1.123	0.167358			1	10	0.946333	-0.0795797	0.168075	17.7607	3	5.66667	0.8415	-0.248965	0.072832	8.65502	2	7	0.791333	-0.337643	0.0325167	4.1091	3	6.66667
Cre05.g238332	photosystem I subunit D-2	photosynthesis	23748	6	649.5	9.33333	39.1333	1.04633	0.0653425	0.0320364	3.06178	3	48.3333	1.005	0.0071955			1	52	1.0085	0.0122111	0.0671751	6.6609	2	45	0.923	-0.115597	0.0438406	4.7498	2	38	0.978	-0.0320936	0.0975807	9.97758	2	38.5	0.674	-0.56918			1	42
BK000554.2|DAA00911.1|	petB|cytochrome b6	photosynthesis	25184	6	306.167	3.66667	21.6833					0		1.054	0.0758749	0.182434	17.3087	2	16	1.298	0.37629			1	14	0.884	-0.177882			1	11	1.031	0.0440443			1	8	0.827	-0.274041			1	11
BK000554.2|DAA01471.1|	[protein=photosystem I P700 chlorophyll A apoprotein A1	photosynthesis	86509	6	998.167	14.8333	22.9	1.341	0.423309			1	120	1.038	0.0538064	0.0438406	4.22357	2	119.5	1.259	0.332278	0.108894	8.64928	2	117	0.999	-0.00144342	0.0438406	4.38845	2	69.5	1.065	0.0908534	0.148492	13.943	2	84	0.946	-0.0800879	0.21496	22.7231	2	68
Cre06.g278750	plant uncoupling mitochondrial protein 1	photorespiration	34765	6	459.833	7.33333	31.1	0.95	-0.0740006	0.106066	11.1648	2	18.5	0.9555	-0.0656722	0.146371	15.3188	2	18.5	0.9975	-0.00361125	0.177484	17.7929	2	18.5	1.152	0.204141			1	9	1.242	0.312665			1	8	1.176	0.233888			1	9
Cre16.g664600	GRIM-19 protein	photorespiration	18091	6	308.833	5	41.4167					0		0.951	-0.0724828			1	10	1.1925	0.253989	0.103945	8.71654	2	7	1.40667	0.49228	0.44899	31.9187	3	8	1.59333	0.672048	0.622429	39.0646	3	8.33333	1.46467	0.550572	0.376686	25.7182	3	8.33333
Cre12.g516450	gamma carbonic anhydrase 3	photorespiration	26121	4	158.25	3	11.8	1.062	0.0867838			1	9	1.036	0.051024			1	9	1.11	0.15056			1	8	1.073	0.10165			1	6	1.131	0.177599			1	5	1.3225	0.403268	0.00353553	0.267337	2	4.5
Cre16.g687966	Tetratricopeptide repeat (TPR)-like superfamily protein	photoreceptor cell maintenance	139617	6	172.333	2.5	3.5					0		0.7825	-0.353837	0.0968736	12.38	2	4					0		1.212	0.27739			1	6	1.089	0.123004			1	5	1.462	0.547943			1	6
Cre07.g335750	Tetratricopeptide repeat (TPR)-like superfamily protein	photoreceptor cell maintenance	94837	6	233.5	3.66667	9.16667	0.8525	-0.230228	0.0205061	2.40541	2	5					0						0		1.148	0.199123			1	6	1.246	0.317304			1	6	1.306	0.385155			1	6
Cre09.g389450	U-box domain-containing protein kinase family protein	phosphorylation	225279	5	155.4	2.8	2.12					0						0		1.248	0.319618	0.141421	11.3318	2	5	0.849	-0.236164			1	2					0						0
Cre02.g088750	phosphotransferases, alcohol group as acceptor;binding;inositol or phosphatidylinositol kinases	phosphorylation	548853	6	182.667	3.16667	1.16667	1.0565	0.0792928	0.25668	24.2953	2	7.5	1.007	0.0100637	0.160963	15.9844	3	7.33333	1.135	0.182692	0.304056	26.7891	2	7.5	0.984	-0.0232698	0.391737	39.8107	2	6	0.658	-0.603841			1	6	0.783	-0.352916	0.0975807	12.4624	2	8
Cre07.g332300	phosphoglucan, water dikinase	phosphorylation	129370	6	373.333	5.66667	8.78333	0.909	-0.137648	0.0473181	5.20551	3	8	0.949	-0.07552	0.227688	23.9925	2	8	1.2145	0.280362	0.0572756	4.71599	2	9.5	1.398	0.483364			1	10	1.0045	0.00647756	0.398101	39.6318	2	7	0.9615	-0.0566412	0.522552	54.3476	2	7
Cre16.g677500	APS-kinase 2	phosphorylation	26276	6	417.167	7.16667	43.1333	1.007	0.0100637	0.0565685	5.61753	2	17.5	1.0105	0.0150693	0.0572756	5.66805	2	17.5					0		1.133	0.180148			1	16	1.2665	0.340847	0.0629325	4.96901	2	11.5	1.17133	0.228152	0.0855005	7.29942	3	11.6667
Cre03.g180250	myo-inositol-1-phosphate synthase 2	phospholipid biosynthetic process	60041	6	235.667	3.66667	13.9167	1.1015	0.139469	0.0473762	4.30106	2	8	1.083	0.115033			1	10	0.908	-0.139236	0.0339411	3.73801	2	8	0.839	-0.253257			1	4	0.8105	-0.303116	0.0502046	6.19427	2	4.5	0.763	-0.390245			1	3
Cre05.g245550	Phosphatidylinositol 3- and 4-kinase family protein	phosphoinositide phosphorylation	246075	6	222.5	4	3.16667	1.224	0.291604			1	6	0.938	-0.0923402			1	7	1.2305	0.299245	0.0318198	2.58592	2	7	1.359	0.442545			1	6	1.229	0.297485			1	7	1.3775	0.462052	0.260922	18.9417	2	7
Cre16.g673001	fatty acid desaturase A	phosphatidylglycerol metabolic process	50427	2	296.5	4	15.5	1.202	0.265437			1	12	1.319	0.399445			1	11	1.339	0.421156	0.0282843	2.11234	2	7					0						0						0
Cre12.g539000	phosphorylethanolamine cytidylyltransferase 1	phosphatidylethanolamine biosynthetic process	53177	6	470.167	6	27.2667					0		1.05067	0.071305	0.104577	9.95339	3	12	1.11867	0.16178	0.0370045	3.30791	3	13	1.30867	0.388098	0.142142	10.8616	3	13	1.3865	0.471448	0.0502046	3.62096	2	12	1.36933	0.453474	0.122737	8.96326	3	12.6667
Cre03.g160200	2-oxoglutarate (2OG) and Fe(II)-dependent oxygenase superfamily protein	peptidyl-proline hydroxylation to 4-hydroxy-L-proline	30587	2	243	2	25.1	1.212	0.27739			1	8	1.168	0.22404	0.0240416	2.05836	2	6.5	1.1265	0.171847	0.36416	32.3267	2	6.5					0						0						0
Cre17.g725550	glucose-6-phosphate dehydrogenase 5	pentose-phosphate shunt, oxidative branch	57188	4	220	3.5	14.35	0.647	-0.628162			1	4	0.623	-0.682696			1	5					0		1.29	0.367371			1	5	1.2975	0.375735	0.116673	8.99211	2	4.5	1.3715	0.455755	0.142128	10.363	2	4.5
Cre08.g378150	glucose-6-phosphate dehydrogenase 2	pentose-phosphate shunt, oxidative branch	71380	4	168.75	2.75	7.7					0						0						0		1.455	0.541019			1	3	1.891	0.919149			1	3	1.6855	0.753177	0.270822	16.0677	2	3
Cre03.g187450	Ribose 5-phosphate isomerase, type A protein	pentose-phosphate shunt, non-oxidative branch	32199	6	271.833	4.5	18.45	0.9925	-0.010861	0.0502046	5.0584	2	12.5	0.9625	-0.0551416	0.092631	9.624	2	12.5	0.8675	-0.205064	0.0855599	9.86282	2	13	0.925	-0.112475	0.0207846	2.24698	3	10.3333	0.843333	-0.245825	0.0356978	4.23294	3	11	0.734667	-0.444838	0.0686027	9.33794	3	11
Cre01.g034400	NagB/RpiA/CoA transferase-like superfamily protein	pentose-phosphate shunt	42284	6	587.833	9.16667	44.0667	0.9635	-0.0536434	0.0148492	1.54118	2	22.5	0.937667	-0.0928529	0.0211266	2.2531	3	26.3333	0.9265	-0.110137	0.0374767	4.04497	2	30	0.826	-0.275786			1	12	0.7435	-0.427595	0.026163	3.51889	2	18	0.746	-0.422752	0.0288444	3.86654	3	18.3333
Cre16.g662902	NagB/RpiA/CoA transferase-like superfamily protein	pentose-phosphate shunt	62631	6	272.833	4	12.2667	1.161	0.215368			1	10	0.761	-0.394032	0.507703	66.7152	2	6.5	0.77	-0.37707			1	4	1.147	0.197865			1	5					0		1.112	0.153157			1	4
Cre12.g526800	6-phosphogluconate dehydrogenase family protein	pentose-phosphate shunt	66171	6	1748	23	55.3167	1.013	0.0186342			1	47					0		1.026	0.0370307			1	47	1.12167	0.165644	0.0288675	2.57363	3	57	1.28733	0.364386	0.104261	8.09898	3	55.3333	1.4485	0.53456	0.0643467	4.4423	2	59.5
Cre07.g357200	UDP-glucose dehydrogenase 1	oxidation reduction	58188	6	1544.33	20.6667	55.7333					0		1.129	0.175045			1	18	1.1175	0.160275	0.0304056	2.72086	2	13.5	1.15567	0.208725	0.0255799	2.21344	3	8.33333	1.25733	0.330367	0.108187	8.60445	3	9.66667	1.291	0.368489			1	11
Cre12.g532450	UDP-glucose 6-dehydrogenase family protein	oxidation reduction	67557	2	178	3	10.3					0						0		1.3175	0.397803	0.185969	14.1153	2	3					0						0						0
Cre16.g693202	sulfite reductase	oxidation reduction	72990	6	508.5	8	22.4167	0.949	-0.07552			1	12	0.884	-0.177882			1	12	0.892	-0.164884	0.00707107	0.792721	2	9	0.9	-0.152003			1	13	0.801	-0.320126			1	13	0.6935	-0.528032	0.013435	1.93728	2	8
Cre08.g365692	sulfite reductase	oxidation reduction	59509	6	733.5	11.8333	34.55	1.032	0.045443			1	21	0.9465	-0.0793256	0.0106066	1.12061	2	35.5	0.832	-0.265345	0.0294618	3.54109	3	32	0.811667	-0.301041	0.0755667	9.31007	3	18.6667	0.7385	-0.43733	0.0615183	8.33017	2	18.5	0.7555	-0.404496	0.0770746	10.2018	2	19
Cre04.g217929	sulfite oxidase	oxidation reduction	68010	6	281.833	4.33333	12.15	0.884	-0.177882	0.019799	2.2397	2	4					0		1.173	0.230203			1	6	1.081	0.112367	0.0212132	1.96237	2	9.5	1.173	0.230203	0.086539	7.37758	3	8	1.27233	0.347477	0.0834406	6.55808	3	7.66667
Cre08.g384864	SH3 domain-containing protein	oxidation reduction	157813	6	357.333	4.66667	6.1	0.8675	-0.205064	0.0502046	5.78727	2	5.5	0.671	-0.575615			1	5	0.888	-0.171368			1	9					0		1.143	0.192825	0.131522	11.5067	2	7	1.276	0.351628			1	5
Cre03.g199423	pyrimidine d	oxidation reduction	47248	5	186	3.6	14.2					0		0.8225	-0.281912	0.105359	12.8096	2	3.5	1.176	0.233888			1	4					0						0		1.208	0.27262			1	7
Cre13.g562550	Pyridine nucleotide-disulphide oxidoreductase family protein	oxidation reduction	58720	6	431.333	5.16667	19.9					0						0						0		1.103	0.141433	0.0127279	1.15394	2	5	1.395	0.480265			1	5	1.228	0.296311	0.162635	13.2439	2	6.5
Cre01.g050950	Pyridine nucleotide-disulphide oxidoreductase family protein	oxidation reduction	61418	6	740	10.8333	30.2	0.881333	-0.18224	0.00945163	1.07242	3	40.3333	0.8395	-0.252398	0.0318198	3.79033	2	45	0.705	-0.504305	0.0276225	3.91808	3	40	0.627333	-0.672696	0.0100167	1.5967	3	19.3333	0.48	-1.05889	0.0212132	4.41942	2	23	0.324667	-1.62297	0.0270986	8.34659	3	19.6667
Cre01.g035350	Polyketide synthase, enoylreductase family protein	oxidation reduction	38231	5	250.4	4	16.94					0						0						0		1.103	0.141433			1	10	1.091	0.125651	0.0339411	3.11101	2	10.5	1.20833	0.273018	0.00472582	0.391102	3	9
Cre11.g476550	Polyketide synthase, enoylreductase family protein	oxidation reduction	39155	6	699.5	10.8333	54.0333	1.06333	0.0885939	0.0205264	1.93038	3	27.6667	1.11	0.15056	0.0565597	5.09547	3	28.3333	1.06233	0.0872365	0.0292803	2.75622	3	29	1.13467	0.182269	0.0285365	2.51497	3	27.6667	1.153	0.205393	0.00848528	0.735931	2	29	1.264	0.337996	0.104652	8.27941	2	29
Cre16.g683550	P450 reductase 1	oxidation reduction	196891	6	417.667	7.16667	7.35	0.871	-0.199255			1	10	0.846	-0.24127			1	10					0		0.9955	-0.00650678	0.215668	21.6642	2	9.5	1.044	0.0621217	0.21496	20.5901	2	11	0.7355	-0.443203	0.157685	21.4391	2	9
Cre03.g160200	Oxoglutarate/iron-dependent oxygenase	oxidation reduction	36993	4	311.25	3.5	27.025	0.774	-0.369595			1	10	0.856	-0.224317			1	11	0.792	-0.336428			1	11	1.0155	0.0221902	0.297692	29.3148	2	11	1.27	0.344828			1	16	1.392	0.477159			1	16
Cre02.g098850	NADPH-dependent thioredoxin reductase A	oxidation reduction	56286	5	247.6	3.6	15.02	1.163	0.217851			1	4					0		0.9415	-0.086967	0.204354	21.7051	2	6	0.637	-0.650635			1	6	0.502	-0.994241			1	5	0.476	-1.07097			1	5
Cre06.g278188	NADH-ubiquinone oxidoreductase B18 subunit, putative	oxidation reduction	11650	3	137.667	2.33333	36.0333					0						0						0						0		1.199	0.261832	0.185262	15.4514	2	3.5	1.301	0.379621			1	3
Cre11.g467767	NADH:ubiquinone oxidoreductase, 17.2kDa subunit	oxidation reduction	19787	6	285.833	3.66667	38.8833	0.9865	-0.019609	0.0756604	7.66958	2	8	1.096	0.132248	0.0452548	4.12909	2	7	1.066	0.0922074	0.0226053	2.12057	3	7.33333	1.163	0.217851	0.0367696	3.16161	2	8	1.327	0.408168	0.0169706	1.27887	2	8	1.5915	0.670387	0.0289914	1.82164	2	7.5
Cre03.g145547	NADH:cytochrome B5 reductase 1	oxidation reduction	34904	6	245.333	3.33333	19.2167	0.9095	-0.136854	0.20294	22.3133	2	6	0.96	-0.0588937			1	7	1.1435	0.193456	0.393858	34.4432	2	6	1.02	0.0285692	0.181019	17.747	2	5.5	1.075	0.104337	0.373352	34.7305	2	4.5	1.562	0.643394			1	5
Cre07.g327400	NADH dehydrogenase subunit 9	oxidation reduction	34511	6	663	9.33333	44.8167	1.041	0.0579701	0.079196	7.60768	2	26	1.08233	0.114145	0.0812978	7.51135	3	26	1.104	0.14274	0.0252389	2.28613	3	26	1.11933	0.16264	0.063264	5.65194	3	22	1.168	0.22404			1	24	1.37333	0.457682	0.0261598	1.90484	3	22
Cre16.g684750	NAD(P)-linked oxidoreductase superfamily protein	oxidation reduction	41709	3	104.333	2	7.8					0						0		0.866	-0.207561			1	3					0		1.139	0.187768			1	5	1.3985	0.48388	0.0756604	5.41011	2	3.5
Cre10.g461900	NAD(P)-linked oxidoreductase superfamily protein	oxidation reduction	47418	6	726.333	10.8333	36.8833	0.9335	-0.0992781	0.0388909	4.16614	2	26.5	0.965	-0.0513992	0.0665056	6.89178	3	30.3333	0.903	-0.147202	0.0599083	6.63436	3	28.6667	0.8845	-0.177066	0.0813173	9.19359	2	16.5	0.841	-0.249822	0.0311127	3.69949	2	22	0.7875	-0.344648	0.053033	6.73435	2	17
Cre10.g432900	NAD(P)-linked oxidoreductase superfamily protein	oxidation reduction	48269	6	404	5.83333	29.1333	0.811	-0.302226			1	4	0.732	-0.450084	0.0806102	11.0123	2	7.5	0.814	-0.296899	0.0947523	11.6403	2	16	0.811	-0.302226			1	7	0.7815	-0.355682	0.101116	12.9387	2	6.5	0.727	-0.459973	0.130081	17.8928	3	6
Cre04.g218500	NAD(P)-linked oxidoreductase superfamily protein	oxidation reduction	56041	4	151.75	3.25	8.35	0.921	-0.118727			1	7	0.774	-0.369595			1	7	0.819	-0.288065	0.0579828	7.0797	2	7.5	0.835	-0.260152			1	3					0		0.782	-0.354759			1	3
Cre19.g750547	NAD(P)H dehydrogenase B3	oxidation reduction	73520	6	162.333	2.66667	6.11667					0						0						0		0.789	-0.341903			1	4	1.276	0.351628			1	4	1.527	0.6107	0.135765	8.89093	2	4
Cre05.g232200	NAD(P)H dehydrogenase B2	oxidation reduction	83215	4	269	3.5	10.5	0.736	-0.442222			1	5	0.851	-0.232769			1	5	0.7755	-0.366801	0.146371	18.8744	2	5	0.85	-0.234465			1	4	0.786	-0.347399			1	4	0.699	-0.516636			1	4
Cre17.g712100	monodehydroascorbate reductase 1	oxidation reduction	48864	6	473.167	6.16667	26.3167	0.91	-0.136062			1	22	0.911	-0.134477			1	26	0.9185	-0.122648	0.0516188	5.6199	2	19	0.785	-0.349235			1	16	0.908	-0.139236	0.207889	22.8953	2	11	0.884	-0.177882	0.210718	23.8369	2	10.5
Cre14.g615100	methionine sulfoxide reductase B 2	oxidation reduction	17386	2	117	2	12.9					0						0						0						0						0		1.935	0.952334	0.541644	27.9919	2	2
Cre14.g615000	methionine sulfoxide reductase B 2	oxidation reduction	20831	6	357.333	4.5	36.4667	1.017	0.0243197	0.100409	9.87307	2	12.5	1.109	0.149259			1	11	1.071	0.0989585	0.140007	13.0726	2	12	1.114	0.155749			1	12	1.2055	0.269632	0.122329	10.1476	2	8.5	1.036	0.051024	0.247487	23.8887	2	10.5
Cre11.g467668	LYR family of Fe/S cluster biogenesis protein	oxidation reduction	15502	6	311.833	4.5	49.3	1.192	0.253384			1	11	1.1145	0.156397	0.092631	8.31144	2	9.5	1.12633	0.171634	0.0727484	6.45887	3	10.3333	1.124	0.168642			1	14	1.408	0.493647	0.0692965	4.92162	2	15.5	1.543	0.625738	0.073736	4.77874	3	11.6667
Cre12.g555250	LYR family of Fe/S cluster biogenesis protein	oxidation reduction	18370	6	402.333	5.66667	52.4167	1.107	0.146655			1	12	1.141	0.190299			1	9	1.08967	0.123887	0.193931	17.7973	3	9.66667	1.0395	0.0558898	0.167584	16.1216	2	14	1.228	0.296311			1	14	1.41667	0.5025	0.13308	9.39389	3	14
Cre09.g415850	gamma carbonic anhydrase 2	oxidation reduction	35494	6	752.667	9.83333	48.5	0.9835	-0.024003	0.0841457	8.55574	2	26.5	1.0335	0.0475384	0.161927	15.6679	2	28.5	1.188	0.248535			1	35	1.08633	0.119467	0.0490951	4.51934	3	22.3333	1.172	0.228973	0.0883572	7.53901	3	22	1.336	0.41792	0.0718401	5.37725	3	22.6667
Cre10.g456100	flavodoxin-like quinone reductase 1	oxidation reduction	23678	4	397.75	5.75	32.475					0						0						0		1.304	0.382944			1	3	1.8825	0.91265	0.194454	10.3296	2	3	3.895	1.96162			1	3
Cre10.g456050	flavodoxin-like quinone reductase 1	oxidation reduction	23706	6	402.333	5.83333	33.2667					0		1.054	0.0758749			1	23	1.167	0.222805			1	23	1.1405	0.189666	0.0247487	2.16999	2	8.5	1.384	0.468844	0.0147309	1.06437	3	7.66667	1.66133	0.732342	0.10982	6.61033	3	7.66667
Cre10.g456000	flavodoxin-like quinone reductase 1	oxidation reduction	30980	5	166.4	2.4	15					0		1.102	0.140124			1	4					0		0.654	-0.612637			1	6	1.0295	0.0419438	0.294864	28.6414	2	5.5	1.4085	0.49416	0.251023	17.822	2	5
Cre03.g193950	ferredoxin thioredoxin reductase catalytic beta chain family protein	oxidation reduction	17819	5	169.4	2.8	33.66	1.063	0.0881416			1	3	0.616	-0.698998			1	5	0.81	-0.304006			1	6					0		0.7525	-0.410237	0.0445477	5.91996	2	5.5	0.7005	-0.513543	0.0148492	2.11981	2	5
Cre03.g192850	Domain of unknown function (DUF1726) ;Putative ATPase (DUF699)	oxidation reduction	127455	5	201.2	3.2	4.28	0.8665	-0.206728	0.0558614	6.44679	2	7	0.8375	-0.255839	0.0417193	4.98141	2	7.5					0						0		1.069	0.0962619			1	10	1.205	0.269033			1	9
Cre07.g324550	D-3-phosphoglycerate dehydrogenase	oxidation reduction	49204	6	212.667	2.66667	11.1667	1.147	0.197865	0.0113137	0.986374	2	9.5	1.251	0.323082	0.111723	8.93069	2	10	1.3205	0.401084	0.0360624	2.73097	2	10	1.1505	0.202261	0.0615183	5.34709	2	9	1.229	0.297485	0.135765	11.0467	2	9.5	1.20367	0.267436	0.139894	11.6223	3	9
Cre07.g340850	cytochrome P450, family 711, subfamily A, polypeptide 1	oxidation reduction	72710	5	178.8	3.4	10.46					0						0						0						0		1.129	0.175045			1	6	1.4445	0.53057	0.241123	16.6925	2	4.5
Cre11.g467527	cytochrome P450, family 710, subfamily A, polypeptide 4	oxidation reduction	61936	6	234.333	3.16667	13.3167					0						0		1.277	0.352759	0.00424264	0.332235	2	3	1.073	0.10165			1	5	1.399	0.484396			1	6	1.3485	0.431356	0.16617	12.3226	2	4.5
Cre09.g392430	beta-ketoacyl reductase 2	oxidation reduction	38100	5	248.6	3.4	18.58	1.182	0.24123			1	5					0		1.94	0.956057	0.605283	31.2002	2	4.5					0		1.66	0.731183			1	5					0
Cre16.g691552	alternative NAD(P)H dehydrogenase 2	oxidation reduction	60592	6	285.5	4.16667	16.0333					0						0		1.1765	0.234501	0.0289914	2.46421	2	5	1.4475	0.533563	0.0275772	1.90516	2	4.5	1.5445	0.62714	0.0190919	1.23612	2	5	1.4435	0.529571	0.259508	17.9777	2	5
Cre10.g422600	51 kDa subunit of complex I	oxidation reduction	57582	6	742	11.1667	36.3667	0.969	-0.0454314			1	20	1.029	0.041243			1	20	1.085	0.117695			1	22	1.1455	0.195977	0.0586899	5.12351	2	23.5	1.268	0.342555	0.0268701	2.11909	2	24	1.44533	0.531402	0.0505206	3.49543	3	22
Cre12.g546050	1-deoxy-D-xylulose 5-phosphate reductoisomerase	oxidation reduction	53942	6	574.167	8.66667	29.8833	1.047	0.0662614			1	11	1.044	0.0621217			1	10	0.928	-0.107803			1	22	0.804	-0.314733	0.0339411	4.22153	2	10.5	0.6825	-0.551099	0.0388909	5.6983	2	10.5	0.745	-0.424688			1	5
Cre17.g727300	12-oxophytodienoate reductase 1	oxidation reduction	44819	4	178	3	14.85					0						0		1.457	0.543001			1	3	1.308	0.387363			1	5	1.527	0.6107			1	5	1.9005	0.926379	0.318905	16.7801	2	4
Cre09.g394550	Phosphoribosyltransferase family protein	nucleotide biosynthetic process	40854	6	355.5	4.66667	22.7	0.678	-0.560643			1	5	1.136	0.183963			1	16	1.158	0.211635			1	16	0.936	-0.0954196			1	10	1.195	0.257011	0.0579828	4.85211	2	7	1.5875	0.666757	0.420729	26.5026	2	7.5
Cre08.g378850	Phosphoribosyltransferase family protein	nucleotide biosynthetic process	46725	5	160.4	2.2	11.9					0						0						0						0		0.629	-0.668868			1	3	0.656	-0.608232	0.0424264	6.46744	2	2.5
Cre02.g073550	nucleosome assembly protein1;1	nucleosome assembly	43092	6	274.5	4.16667	15.1	1.113	0.154454			1	6	1.153	0.205393			1	6	0.914	-0.129734			1	4	0.792	-0.336428			1	5	0.85	-0.234465	0.31537	37.1023	2	7.5	0.852	-0.231075	0.175362	20.5825	2	8
Cre09.g416350	nucleosome assembly protein1;1	nucleosome assembly	41562	3	153	3	12.3	0.805	-0.312939			1	6	0.796	-0.32916			1	6	1.1675	0.223423	0.361332	30.9492	2	3.5					0						0						0
Cre06.g265000	Histone superfamily protein	nucleosome assembly	22995	6	485	7.33333	44.35	1.031	0.0440443	0.00141421	0.137169	2	19	1.059	0.0827026			1	26	1.132	0.178874	0.147078	12.9928	2	15.5	1.19667	0.259021	0.17003	14.2087	3	16.6667	1.219	0.285698			1	19	1.77367	0.826735	0.462641	26.0839	3	17.3333
Cre13.g590750	Histone superfamily protein	nucleosome assembly	21782	5	556.4	8.2	52.78					0		0.929	-0.106249			1	8					0						0		1.086	0.119024			1	7	1.291	0.368489	0.00282843	0.219088	2	5.5
Cre01.g062172	Histone superfamily protein	nucleosome assembly	16458	6	405.167	6	47.8167	1.0525	0.0738202	0.000707107	0.0671835	2	9.5	1.135	0.182692			1	10	1.15067	0.20247	0.0789325	6.85972	3	10.6667	1.2115	0.276794	0.0162635	1.34242	2	11.5	1.625	0.70044	0.0523259	3.22006	2	11	1.71467	0.777928	0.293873	17.1388	3	13.3333
Cre06.g264600	histone H4	nucleosome assembly	13036	6	451.833	7.33333	46.7667	1.053	0.0745054			1	17	1.1165	0.158983	0.0487904	4.36994	2	27.5	1.2665	0.340847	0.133643	10.5522	2	31.5	1.278	0.353888	0.00565685	0.442633	2	41.5	1.53233	0.61573	0.148463	9.6887	3	40	1.82	0.863938	0.247756	13.613	3	38.3333
Cre13.g567700	histone H2A protein 9	nucleosome assembly	17990	6	290.833	4.16667	37.5167	1.011	0.015783	0.123923	12.2575	3	9.33333	0.908	-0.139236			1	10	0.9975	-0.00361125	0.123744	12.4054	2	9.5	1.098	0.134878			1	12	1.5265	0.610228	0.398101	26.0793	2	10	1.59067	0.669632	0.202298	12.7178	3	10.6667
Cre13.g567450	histone H1-3	nucleosome assembly	40020	5	268.6	4.8	22.44	0.92	-0.120294	0.0226274	2.4595	2	5	0.871	-0.199255	0.00565685	0.649467	2	4.5					0						0		0.785	-0.349235			1	3	1.348	0.43082			1	10
Cre06.g275900	histone H1-3	nucleosome assembly	35918	6	147.333	2.83333	13.0667					0						0		0.925	-0.112475			1	5	0.875	-0.192645			1	6	1.968	0.97673			1	3	1.3485	0.431356	0.232638	17.2516	2	4.5
Cre02.g085950	Protein of unknown function (DUF3223)	nucleologenesis	27275	6	289	3.83333	26.75	1.058	0.0813396	0.0282843	2.67337	2	11.5	0.9725	-0.0402298	0.212839	21.8858	2	12	0.963	-0.0543923			1	15	0.8495	-0.235314	0.153442	18.0626	2	4	0.7395	-0.435378	0.00777817	1.05182	2	5					0
Cre12.g504950	uricase / urate oxidase / nodulin 35, putative	nitrogen metabolism	35364	6	464.167	5.66667	34.35	1.127	0.172488	0.0497293	4.41253	3	10.3333	1.374	0.458382	0.136539	9.93736	3	10.3333	1.541	0.623867	0.0832166	5.40017	3	10.3333	1.50933	0.593911	0.198948	13.1812	3	10.3333	1.71033	0.774278	0.279704	16.3538	3	11	2.20433	1.14034	0.332136	15.0674	3	10.3333
Cre06.g290000	ureidoglycine aminohydrolase	nitrogen metabolism	34767	4	156	2.5	16.125					0						0		1.231	0.299831	0.154149	12.5223	2	3	1.289	0.366252	0.0551543	4.27885	2	4	1.724	0.78576			1	4	2.648	1.4049			1	4
Cre08.g364800	purine biosynthesis 4	nitrogen metabolism	160947	6	1732.83	23.1667	27.7333	0.958	-0.0619024			1	48	1.039	0.0551957	0.0820244	7.89455	2	41.5	1.07933	0.11014	0.0445459	4.12716	3	38.3333	1.217	0.283329	0.0509117	4.18338	2	32.5	1.26833	0.342934	0.106829	8.42275	3	39.3333	1.29633	0.374437	0.110442	8.51953	3	39.3333
Cre11.g474800	ornithine-delta-aminotransferase	nitrogen metabolism	51825	6	686.167	10	38.1667	0.933	-0.100051			1	22	1.1205	0.164143	0.0827315	7.38344	2	11.5	1.032	0.045443			1	21	1.081	0.112367			1	12	1.2005	0.263635	0.135057	11.2501	2	11.5	1.227	0.295135	0.0806102	6.5697	2	12.5
Cre09.g410750	nitrite reductase 1	nitrogen metabolism	69754	6	295	4.16667	12.3	1.214	0.279768	0.00989949	0.815444	2	5.5	2.245	1.16672	0.104652	4.66155	2	6	2.7825	1.47638	0.0685894	2.46503	2	6	3.4305	1.77842	0.0586899	1.71083	2	5.5	4.29	2.10098			1	5	4.229	2.08032	1.15117	27.2209	2	5.5
Cre02.g142351	molybdenum cofactor sulfurase (LOS5) (ABA3)	nitrogen metabolism	97977	6	403.333	5.83333	13.3667					0						0		0.8905	-0.167312	0.0190919	2.14395	2	16.5	0.738	-0.438307	0.066468	9.00651	2	8	0.6295	-0.667722	0.0855599	13.5917	2	7.5	0.574	-0.800877	0.0905097	15.7682	2	8.5
Cre18.g749497	Glycinamide ribonucleotide (GAR) synthetase	nitrogen metabolism	52693	6	537.333	7.5	25.0167	0.9205	-0.11951	0.0445477	4.83951	2	17.5	0.933	-0.100051	0.0678823	7.2757	2	17	1.023	0.0328061	0.0838093	8.1925	3	16	1.10267	0.140997	0.0616955	5.59512	3	15	1.20267	0.266237	0.0516366	4.2935	3	14.6667	1.27433	0.349743	0.056959	4.46971	3	15
Cre05.g232150	glutamate dehydrogenase 2	nitrogen metabolism	53012	6	575.667	8.16667	30.4833	1.05	0.0703893			1	21	1.0455	0.0641931	0.00636396	0.6087	2	18	1.115	0.157044			1	21	1.105	0.144046			1	16	1.277	0.352759			1	16	1.458	0.543991			1	15
Cre09.g388800	glutamate dehydrogenase 2	nitrogen metabolism	51270	6	190.5	2.83333	14.8					0		1.065	0.0908534			1	3					0		0.888	-0.171368			1	5	1.388	0.473008	0.346482	24.9627	2	4.5	1.418	0.503858	0.250316	17.6527	2	4.5
Cre09.g402515	Copper amine oxidase family protein	nitrogen metabolism	81052	3	300	5	14.8667					0						0						0		2.139	1.09694	0.0848528	3.96694	2	7	2.998	1.584	0.452548	15.095	2	7	3.9125	1.96809	0.388202	9.92209	2	7
Cre01.g000650	Copper amine oxidase family protein	nitrogen metabolism	86126	4	260.75	4.75	12.825	0.754	-0.407364			1	6					0						0		1.606	0.683472	0.275772	17.1713	2	5.5	1.255	0.327687			1	7	1.5805	0.660381	0.359917	22.7724	2	5
Cre02.g097900	aspartate aminotransferase 5	nitrogen metabolism	50964	6	996.167	15.3333	49.45	0.979	-0.0306192	0.00424264	0.433365	2	30	1.082	0.1137			1	25	0.9945	-0.00795672	0.0813173	8.1767	2	29.5	1.113	0.154454	0.0583866	5.24588	3	26.3333	1.179	0.237564	0.0212838	1.80524	3	26.6667	1.21467	0.28056	0.0183394	1.50983	3	26.3333
Cre06.g257950	aspartate aminotransferase 1	nitrogen metabolism	50874	6	295	4	21.3667	0.799	-0.323733			1	12	1.186	0.246104	0.534573	45.0736	2	7.5	1.18067	0.239602	0.442744	37.4995	3	6.66667	1.17467	0.232251	0.455702	38.7942	3	7.66667	1.31167	0.391401	0.524559	39.9918	3	7.66667	1.54533	0.627918	0.76162	49.2851	3	7.33333
Cre16.g691750	Acetamidase/Formamidase family protein	nitrogen metabolism	53943	4	197.5	3.25	14.025					0		2.0405	1.02892	0.00494975	0.242575	2	3.5	3.0955	1.63017	0.0247487	0.799507	2	3.5	3.5115	1.81209	1.20562	34.3334	2	5	5.058	2.33857			1	3	5.1445	2.36303	2.49821	48.5608	2	5
Cre12.g500500	sterol methyltransferase 2	negative regulation of transcription factor activity	46572	6	1256.17	15	54.6167	1.0685	0.0955869	0.00636396	0.595598	2	70	1.05433	0.0763311	0.0180093	1.70812	3	71.3333	1.0525	0.0738202	0.00636396	0.604652	2	63	0.9835	-0.024003	0.0657609	6.68642	2	45.5	0.948333	-0.0765338	0.0705006	7.43416	3	48.3333	0.772	-0.373327	0.0282843	3.66377	2	48
Cre02.g141200	quinolinate phoshoribosyltransferase	NAD biosynthetic process	35563	6	256.667	4	23	1.113	0.154454	0.0509117	4.57428	2	10	1.139	0.187768			1	12	1.09833	0.135316	0.0378197	3.44338	3	8.33333	1.2035	0.267236	0.174655	14.5123	2	11.5	1.171	0.227741	0.046669	3.9854	2	9.5	1.264	0.337996	0.17112	13.538	2	11.5
Cre12.g494100	splicing factor, putative	mRNA processing	154437	6	391.5	5.66667	9.96667					0		0.925	-0.112475			1	5	1.211	0.276199			1	3	1.097	0.133564	0.0141421	1.28916	2	7	1.093	0.128293			1	8	1.126	0.171207			1	8
Cre12.g553100	varicose-related	mRNA catabolic process	152548	4	453.5	6.5	8.2	0.929	-0.106249			1	9	0.889	-0.169745			1	9					0		1.221	0.288063	0.0494975	4.05385	2	9	1.271	0.345964	0.0721249	5.67466	2	10	1.241	0.311503			1	9
Cre04.g214501	polyribonucleotide nucleotidyltransferase, putative	mRNA catabolic process	86527	3	197.333	2	7.3					0		1.24	0.31034			1	3	1.0425	0.0600474	0.188798	18.1101	2	3					0						0						0
Cre11.g468450	centrin2	mitosis	22185	6	403.833	4.33333	51.1	1.096	0.132248			1	13	1.163	0.217851			1	9	1.20967	0.27461	0.0665157	5.49868	3	13.3333	1.24133	0.311891	0.0705006	5.67942	3	13	1.615	0.691534			1	13	1.69133	0.758161	0.337716	19.9675	3	13
Cre10.g450400	NADH-ubiquinone oxidoreductase 24 kDa subunit, putative	mitochondrial electron transport, NADH to ubiquinone	33528	6	341.333	4.66667	26.4833					0		1.117	0.159629			1	12					0						0		1.1795	0.238175	0.119501	10.1315	2	7	1.2765	0.352194	0.0388909	3.04668	2	6.5
Cre04.g221700	Cytochrome c oxidase, subunit III	mitochondrial electron transport, cytochrome c to oxygen	43290	6	110.833	2.33333	4.66667	1.02433	0.0346853	0.235094	22.951	3	6.66667	1.113	0.154454			1	11	1.237	0.306846	0.185262	14.9767	2	9	1.087	0.120352			1	8	1.196	0.258217			1	8					0
Cre06.g278125	kinesin-like calmodulin-binding protein (ZWICHEL)	microtubule-based movement	153127	6	713.833	9.83333	14.8333	0.949	-0.07552			1	18	1.0995	0.136848	0.0855599	7.78171	2	20.5	1.18	0.238787	0.0536936	4.5503	3	19	1.163	0.217851	0.0212132	1.82401	2	20	1.2095	0.274411	0.00919239	0.760016	2	17.5	1.24733	0.318847	0.0545374	4.37232	3	21.6667
Cre08.g372550	cyclin-dependent kinase B1;2	microtubule-based movement	41167	6	230.333	3.83333	19.3333	0.751	-0.413115	0.0707107	9.41554	2	4					0		1.118	0.16092			1	4					0		1.445	0.531069			1	3	0.755	-0.405451			1	7
Cre07.g318200	SET domain protein 35	methylation	101497	3	169.333	2.33333	5.06667	0.775	-0.367732	0.0494975	6.38677	2	3					0						0		0.784	-0.351074			1	5					0						0
Cre14.g625450	S-adenosyl-L-methionine-dependent methyltransferases superfamily protein	methylation	40549	6	288.167	4	21.75	1.027	0.0384362	0.191084	18.606	3	7.66667	0.883	-0.179515	0.363453	41.1611	2	6.5	1.244	0.314986	0.00707107	0.568414	2	8.5	1.1815	0.24062	0.146371	12.3886	2	8.5	1.2195	0.28629	0.163342	13.3942	2	8.5	1.312	0.391768			1	7
Cre03.g179860	S-adenosyl-L-methionine-dependent methyltransferases superfamily protein	methylation	104120	6	409.167	5.66667	11.0667	0.909333	-0.137119	0.155732	17.1259	3	6.33333	0.814	-0.296899			1	10	0.816	-0.293359			1	9	0.9875	-0.0181473	0.132229	13.3903	2	6	1.161	0.215368			1	8	1.2455	0.316725	0.0502046	4.03088	2	8
Cre12.g503650	S-adenosyl-L-methionine-dependent methyltransferases superfamily protein	methylation	36534	6	307.667	4.16667	23.6					0						0		1.05467	0.0767871	0.0995004	9.4343	3	8.66667	0.929	-0.106249			1	11	1.16167	0.216196	0.0085049	0.732129	3	8.33333	1.24367	0.3146	0.0361156	2.90396	3	8.33333
Cre03.g151650	S-adenosyl-L-methionine-dependent methyltransferases superfamily protein	methylation	29938	6	251.5	2.5	17.4	0.871667	-0.198152	0.0873232	10.018	3	6.66667	0.886	-0.174621	0.239977	27.0854	3	7.33333	0.8525	-0.230228	0.0855599	10.0364	2	6.5	0.7	-0.514573	0.0424264	6.06092	2	6.5	0.5615	-0.832642	0.0176777	3.14829	2	6.5	0.516333	-0.953625	0.0485215	9.39732	3	5.33333
Cre01.g029300	triosephosphate isomerase	metabolic process	33170	6	1094.67	13	64.8833	1.01767	0.0252651	0.0555188	5.4555	3	32.3333	1.061	0.0854247			1	28	1.065	0.0908534	0.0141421	1.3279	2	36.5	1.09467	0.130492	0.039879	3.64303	3	33	1.14267	0.192405	0.0634061	5.54896	3	33.3333	1.317	0.397255	0.134726	10.2297	3	33.6667
Cre06.g283400	Sucrose-6F-phosphate phosphohydrolase family protein	metabolic process	75636	4	141	2	6.65					0						0						0		1.324	0.404903			1	3	1.5635	0.644779	0.118087	7.55272	2	3	1.572	0.652601	0.0608112	3.8684	2	3
Cre36.g759647	Sucrose-6F-phosphate phosphohydrolase family protein	metabolic process	47624	6	208.667	2.83333	8.41667	1.023	0.0328061			1	10	1.083	0.115033			1	11	1.0495	0.0697022	0.133643	12.734	2	7	1.1365	0.184598	0.0247487	2.17763	2	8	1.272	0.347099	0.234759	18.4559	2	7.5	1.19333	0.254997	0.0710587	5.95464	3	6.66667
Cre16.g666050	Saccharopine dehydrogenase	metabolic process	52481	4	236.75	3.5	15.25					0						0						0		1.3035	0.382391	0.275065	21.102	2	4	1.717	0.77989			1	3					0
Cre01.g030200	Protein phosphatase 2C family protein	metabolic process	49524	6	263.833	3	14.8667	1.213	0.27858			1	5	1.126	0.171207			1	8	1.26767	0.342175	0.0771643	6.08711	3	5.66667	1.257	0.329985			1	4	1.5085	0.593115	0.118087	7.8281	2	5.5	1.865	0.899176	0.100409	5.38387	2	5.5
Cre09.g410600	Protein phosphatase 2C family protein	metabolic process	41581	4	201	2.5	16.4					0						0						0		1.098	0.134878			1	13	1.252	0.324235			1	13	1.3205	0.401084	0.0643467	4.87291	2	9
Cre02.g141250	Protein phosphatase 2C family protein	metabolic process	51195	6	241.833	2.83333	12.75	0.816	-0.293359			1	3					0						0						0		1.1	0.137504			1	3	1.2965	0.374622	0.116673	8.99905	2	4.5
Cre08.g365632	Protein phosphatase 2C family protein	metabolic process	37758	6	591.333	7.66667	34.95	1.065	0.0908534			1	18	1.038	0.0538064			1	19					0		0.919	-0.121863			1	5	0.9095	-0.136854	0.0205061	2.25466	2	7.5	0.75	-0.415037	0.0764918	10.1989	3	10.6667
Cre03.g185500	Phosphoglycerate mutase-like family protein	metabolic process	183798	6	414.167	5.16667	6.78333	0.749	-0.416962			1	7	0.779	-0.360305			1	8	0.971	-0.0424568	0.141421	14.5645	2	7.5	1.262	0.335712			1	8	1.208	0.27262			1	8	1.57	0.650765			1	9
Cre03.g200250	Phosphoenolpyruvate carboxylase family protein	metabolic process	39687	6	332.5	4.16667	30.15					0		1.11	0.15056			1	6	0.881	-0.182786			1	11	0.816	-0.293359			1	4	0.775	-0.367732			1	7	0.88	-0.184425	0.0127279	1.44635	2	6
Cre07.g325748	oxoprolinase 1	metabolic process	154674	6	168.5	2.83333	3.28333					0						0						0		1.095	0.130931			1	14	1.252	0.324235			1	14	1.334	0.415759	0.0749533	5.61869	2	9.5
Cre05.g234647	Metal-dependent phosphohydrolase	metabolic process	26919	5	242.2	2.8	23.92	0.815	-0.295128	0.0438406	5.37922	2	5					0						0		1.461	0.546956			1	3					0		0.854	-0.227692			1	4
Cre03.g206550	Haloacid dehalogenase-like hydrolase (HAD) superfamily protein	metabolic process	33726	6	141.167	2.5	12.35	1.091	0.125651	0.0254558	2.33326	2	6.5	1.1775	0.235727	0.0431335	3.66314	2	6.5	1.266	0.340277	0.212132	16.7561	2	5.5	1.122	0.166073			1	5					0		0.766	-0.384584			1	8
Cre10.g463150	delta(3,5),delta(2,4)-dienoyl-CoA isomerase 1	metabolic process	39301	6	301.333	3.5	18.15					0		0.967	-0.0484122	0.248902	25.7396	2	5.5	1.145	0.195348			1	5	0.826	-0.275786			1	6	0.763	-0.390245			1	5	0.653	-0.614845			1	5
Cre07.g338900	CwfJ-like family protein / zinc finger (CCCH-type) family protein	metabolic process	74331	6	133.167	2.33333	6.03333					0		1.068	0.0949116			1	3					0		1.243	0.313826			1	6	1.112	0.153157	0.0438406	3.9425	2	4.5	1.102	0.140124	0.0268701	2.4383	2	4
Cre09.g415700	alpha carbonic anhydrase 7	metabolic process	36431	6	254.167	3.66667	23.6167	1.12467	0.169497	0.0869329	7.72966	3	4.33333	1.2855	0.36233	0.241123	18.7572	2	3.5	1.097	0.133564			1	8					0		1.121	0.164786			1	9	1.382	0.466758	0.18809	13.61	2	6.5
Cre06.g251400	NADP-malic enzyme 3	malate metabolic process	71056	6	462.167	5.66667	20.3167					0		0.909	-0.137648			1	7	1.261	0.334568			1	7	1.16633	0.22198	0.0958454	8.21766	3	9.66667	1.449	0.535058			1	7					0
Cre16.g694400	trigalactosyldiacylglycerol2	lipid metabolic process	36258	5	188.2	2.6	15.06	1.273	0.348232			1	2					0						0		1.072	0.100305			1	4	1.135	0.182692			1	5	1.1865	0.246712	0.0374767	3.15859	2	4.5
Cre03.g197650	Plastid-lipid associated protein PAP / fibrillin family protein	lipid metabolic process	30088	4	139.5	2.25	11.725					0		1.16	0.214125			1	7	1.062	0.0867838			1	6	1.133	0.180148			1	4	1.228	0.296311			1	4	1.519	0.603122	0.0296985	1.95513	2	4
Cre05.g248150	Phospholipid/glycerol acyltransferase family protein	lipid metabolic process	44904	6	229.833	3	14.8333	1.1945	0.256407	0.0714178	5.97889	2	5.5	1.143	0.192825	0.292132	25.5583	3	5	1.386	0.470927	0.0353553	2.55089	2	5.5	1.124	0.168642			1	8	1.173	0.230203			1	8	1.266	0.340277			1	8
Cre06.g278122	lipid-binding serum glycoprotein family protein	lipid metabolic process	65531	6	304.833	3.66667	13.4833	0.899	-0.153607	0.0410122	4.56198	2	15	0.9575	-0.0626556	0.0205061	2.14163	2	14	0.946	-0.0800879			1	8	1.0515	0.0724489	0.164756	15.6687	2	7	1.09	0.124328	0.18809	17.256	2	6.5	1.22467	0.292389	0.140148	11.4437	3	6.66667
Cre12.g559450	Calcium-dependent lipid-binding (CaLB domain) family protein	lipid metabolic process	83665	6	241.667	4.16667	8.23333	1.012	0.0172093	0.0579828	5.72952	2	30	1.04667	0.0658021	0.0699238	6.68061	3	38.3333	0.985333	-0.0213162	0.0790084	8.01845	3	37	0.9925	-0.010861	0.113844	11.4704	2	22	1.09933	0.136629	0.147615	13.4277	3	17.3333	1.24767	0.319233	0.289279	23.1856	3	16.3333
Cre01.g044600	Calcium-dependent lipid-binding (CaLB domain) family protein	lipid metabolic process	157325	6	367.667	5.83333	7.83333	1.0335	0.0475384	0.00636396	0.615768	2	16.5	1.0085	0.0122111	0.0601041	5.95975	2	16.5	1.294	0.371838			1	11	1.079	0.109695			1	16	1.168	0.22404	0.0650538	5.56968	2	17.5	1.2855	0.36233	0.0544472	4.23549	2	18
Cre06.g294000	alpha/beta-Hydrolases superfamily protein	lipid homeostasis	27665	6	258.167	3.33333	29.1333	1.128	0.173767			1	7	1.128	0.173767			1	7	1.444	0.530071			1	7	1.40167	0.487143	0.133013	9.4896	3	9.33333	1.358	0.441483			1	15	1.8715	0.904195	0.0544472	2.90928	2	12
Cre10.g423300	alpha/beta-Hydrolases superfamily protein	lipid homeostasis	88684	6	821.5	9.66667	24.2833	0.771	-0.375197			1	13	0.889	-0.169745			1	15	0.9925	-0.010861	0.103945	10.473	2	14	1.078	0.108357	0.189175	17.5487	3	13.3333	1.276	0.351628	0.168291	13.189	2	16	1.406	0.491597	0.226541	16.1125	3	13.3333
Cre03.g193700	alpha/beta-Hydrolases superfamily protein	lipid homeostasis	55597	6	243.833	2.66667	13.9					0		1.103	0.141433			1	4					0		1.492	0.577248			1	2	1.457	0.543001			1	2	1.352	0.435095	0.267286	19.7697	2	2.5
Cre01.g000300	alpha/beta-Hydrolases superfamily protein	lipid homeostasis	63291	6	213.5	3.16667	11.5667	0.738	-0.438307			1	4	1.218	0.284514			1	4	0.9965	-0.00505829	0.440528	44.2075	2	4	1.192	0.253384	0.0296985	2.49148	2	9	1.452	0.538041	0.0622254	4.2855	2	9	2.3555	1.23603	0.178898	7.59491	2	9
Cre03.g160100	alpha/beta-Hydrolases superfamily protein	lipid homeostasis	36090	6	140.833	2.66667	15.6167	1.205	0.269033			1	6	1.165	0.22033			1	3	1.215	0.280956	0.0876812	7.21656	2	4.5	1.192	0.253384			1	4	1.293	0.370722			1	4	1.67833	0.747029	0.377752	22.5075	3	3.33333
Cre01.g028250	alpha/beta-Hydrolases superfamily protein	lipid homeostasis	38378	6	421.667	5.66667	30.4167	0.899	-0.153607			1	12	0.896333	-0.157893	0.229968	25.6565	3	11	1.09133	0.126092	0.216493	19.8375	3	11.3333	1.17967	0.238379	0.0610437	5.17466	3	12	1.252	0.324235	0.142011	11.3427	3	12.6667	1.43433	0.52038	0.149219	10.4034	3	12.3333
Cre11.g481250	alpha/beta-Hydrolases superfamily protein	lipid homeostasis	42015	6	212.5	3.5	16.8667					0						0		1.284	0.360645			1	4	1.142	0.191563			1	3	1.2155	0.28155	0.0714178	5.87559	2	4	1.255	0.327687			1	5
Cre17.g730950	phragmoplast orienting kinesin 1	intraflagellar transport	98948	6	206.167	3.83333	8.41667	1.2025	0.266037	0.154856	12.8779	2	5.5	1.302	0.380729			1	5	1.105	0.144046	0.0806102	7.29504	2	5					0		1.044	0.0621217			1	7	0.868	-0.204233			1	8
Cre03.g203750	sec34-like family protein	protein transport	106079	5	236.6	4	8.44	0.762	-0.392137			1	4	0.739	-0.436354	0.141421	19.1369	2	5	0.901	-0.150401			1	6					0						0						0
Cre02.g091150	Sec23/Sec24 protein transport family protein	protein transport	114135	6	442.667	6.66667	11.6167	0.874	-0.194295	0.284257	32.5237	2	11	0.695	-0.524915			1	12	0.758	-0.39973			1	12					0		1.277	0.352759			1	8	1.2085	0.273217	0.0403051	3.33513	2	9
Cre06.g292000	ENTH/VHS/GAT family protein	protein transport	78673	5	355.4	4.6	12.08					0		0.767	-0.382702			1	9	0.739	-0.436354			1	8					0						0		0.927	-0.109359	0.210718	22.7312	2	7.5
Cre02.g084650	ARM repeat superfamily protein	protein transport	145429	5	183	2.8	4.2					0		1.129	0.175045			1	5	1.157	0.210389			1	4	1.609	0.686164			1	4	1.102	0.140124			1	4	1.5	0.584963	0.0777817	5.18545	2	4.5
Cre12.g548000	ARM repeat superfamily protein	protein transport	269723	6	250.667	4.16667	3.18333					0						0		1.208	0.27262	0.110309	9.13151	2	5	1.09	0.124328			1	6	1.142	0.191563			1	6					0
Cre09.g394251	ARM repeat superfamily protein	protein transport	59169	6	219.5	2.83333	12.1					0		0.9235	-0.114816	0.361332	39.1263	2	4.5	1.269	0.343692			1	4					0		1.257	0.329985			1	4	1.454	0.540027			1	5
Cre13.g575250	ARM repeat superfamily protein	protein transport	293659	5	230.6	3.8	2.28	0.783	-0.352916			1	8	0.677	-0.562772	0.0480833	7.1024	2	6	0.956	-0.0649175	0.141421	14.793	2	5	0.928	-0.107803			1	4					0						0
Cre12.g542250	tubulin beta chain 2	GTP catabolic process	52463	6	2034.5	23.6667	69.5333	1.3285	0.409798	0.487197	36.6727	2	122.5					0		1.747	0.80488			1	81	1.155	0.207893			1	115	0.7605	-0.39498	0.36416	47.8843	2	97	1.461	0.546956			1	75
Cre12.g557250	EPS15 homology domain 2	GTP catabolic process	55845	5	162.6	3	11.24	1.063	0.0881416			1	7	1.117	0.159629			1	7	1.214	0.279768	0.00565685	0.465968	2	5					0						0						0
Cre06.g260950	EPS15 homology domain 1	GTP catabolic process	71032	6	275.333	4.16667	13.1667	0.9235	-0.114816	0.0247487	2.67988	2	6.5	0.862	-0.21424			1	7	0.896	-0.158429	0.0226274	2.52538	2	8					0		1.153	0.205393			1	6	1.241	0.311503			1	6
Cre05.g245950	DYNAMIN-like 1C	GTP catabolic process	75500	6	1482.67	21.8333	47.5667	0.973667	-0.0385001	0.0222785	2.28811	3	44.3333	0.9585	-0.0611497	0.000707107	0.0737722	2	52	0.929	-0.106249	0.0770779	8.29687	3	44.6667	1.068	0.0949116			1	41	1.0995	0.136848	0.0671751	6.10961	2	34.5	1.2585	0.331705	0.00212132	0.168559	2	35.5
Cre06.g282800	isocitrate lyase	glyoxylate cycle	49406	6	1729.33	20.1667	74.5167					0		1.034	0.0482362	0.0240416	2.32511	2	95.5					0		0.752	-0.411195	0.00989949	1.31642	2	44	0.604333	-0.726584	0.0342685	5.67047	3	45	0.494667	-1.01547	0.0563235	11.3861	3	41.6667
Cre03.g144847	Pyruvate kinase family protein	glycolysis	291414	6	704.5	10	7.7	0.950667	-0.0729885	0.0943946	9.9293	3	16	0.88	-0.184425	0.0296985	3.37483	2	15.5	1.027	0.0384362	0.189505	18.4523	2	17	0.895	-0.16004			1	20	1.2695	0.34426	0.109602	8.63344	2	13.5	1.2505	0.322505	0.0233345	1.86602	2	13.5
Cre12.g533550	Pyruvate kinase family protein	glycolysis	59988	6	595.333	7.16667	27.1167	0.960333	-0.0583928	0.125496	13.068	3	8	1.516	0.60027			1	8	1.1005	0.138159	0.0374767	3.40542	2	7	1.047	0.0662614			1	9	1.228	0.296311	0.154149	12.5529	2	9.5	1.35267	0.435806	0.128535	9.50237	3	11
Cre05.g234700	Pyruvate kinase family protein	glycolysis	271002	6	417.333	6.33333	4.6	0.917	-0.125006			1	6	1.151	0.202888	0.0254558	2.21163	2	8.5	1.305	0.38405			1	10	1.20833	0.273018	0.0664028	5.49541	3	9	1.38067	0.465365	0.156717	11.3508	3	9	1.47833	0.563972	0.167739	11.3465	3	9
Cre06.g280950	Pyruvate kinase family protein	glycolysis	83364	6	775.5	11	26.75	0.937	-0.093879			1	25	1.0125	0.0179219	0.135057	13.339	2	20	1.1695	0.225892	0.0473762	4.05098	2	20	1.18933	0.250153	0.118391	9.95437	3	24.6667	1.34333	0.425817	0.179143	13.3357	3	24.6667	1.451	0.537048	0.00424264	0.292394	2	27
Cre02.g147900	Pyruvate kinase family protein	glycolysis	69396	5	354.8	4.2	15.86	0.875	-0.192645			1	7	0.806	-0.311148			1	8	0.844	-0.244685			1	8	0.674	-0.56918	0.0876812	13.0091	2	4	0.742	-0.430509	0.109659	14.7788	3	4	0.816	-0.293359			1	5
Cre06.g262900	phosphofructokinase 5	glycolysis	60752	5	262.2	5	11.74	1.297	0.375178			1	5	1.205	0.269033	0.156978	13.0272	2	8	1.285	0.361768	0.271529	21.1307	2	8	1.18	0.238787			1	5	1.235	0.304511			1	5	1.0865	0.119688	0.267993	24.6658	2	6
Cre02.g117500	hexokinase 3	glycolysis	72840	6	256	4.16667	9.35	0.855	-0.226004			1	4	0.768	-0.380822			1	6	0.971	-0.0424568	0.220617	22.7206	2	5.5	1.2775	0.353323	0.11243	8.80078	2	7	1.2875	0.364572	0.119501	9.28163	2	8	1.44133	0.527404	0.189616	13.1556	3	7
Cre12.g513200	Enolase	glycolysis	58223	6	2106.5	25.8333	74.7167	1.009	0.0129262			1	140	1.08433	0.116808	0.028589	2.63655	3	131	1.009	0.0129262			1	98	1.0615	0.0861044	0.000707107	0.0666139	2	122	1.145	0.195348			1	140	1.214	0.279768			1	105
Cre12.g537200	2-oxoglutarate dehydrogenase, E1 component	glycolysis	125166	6	2426.33	31	47.2833	1.02133	0.0304538	0.00945163	0.925421	3	71.3333	1.07	0.0976108	0.0480833	4.49376	2	72.5	1.105	0.144046	0.00141421	0.127983	2	73	1.071	0.0989585	0.0268701	2.50888	2	78	1.20933	0.274212	0.0225019	1.86068	3	73.3333	1.2415	0.312084	0.0360624	2.90475	2	80
Cre03.g193750	Glycine cleavage T-protein family	glycine catabolic process	50067	6	1511.5	21.6667	61.6167	1.008	0.0114956			1	55	1.058	0.0813396			1	54	0.989	-0.0159576			1	58	1.0445	0.0628125	0.0756604	7.2437	2	57	1.228	0.296311			1	65	1.002	0.00288251	0.039598	3.95189	2	67.5
Cre13.g577450	FAD-dependent oxidoreductase family protein	glycerol-3-phosphate metabolic process	76258	5	190.2	2.6	7.56					0						0						0		1.233	0.302173	0.0797747	6.46997	3	4.33333	1.166	0.221568	0.00707107	0.606438	2	5	1.23	0.298658			1	6
Cre10.g421700	NAD-dependent glycerol-3-phosphate dehydrogenase family protein	glycerol-3-phosphate catabolic process	82503	6	418.333	6.16667	14.7333	0.961	-0.0573917			1	17	1.054	0.0758749			1	17	1.115	0.157044	0.103155	9.25159	3	13.6667	1.158	0.211635			1	14	1.2305	0.299245	0.0431335	3.50536	2	11.5	1.347	0.42975			1	10
Cre01.g053000	NAD-dependent glycerol-3-phosphate dehydrogenase family protein	glycerol-3-phosphate catabolic process	82185	6	581.333	7.5	17.3667	0.96	-0.0588937			1	12	0.807	-0.309359			1	8	1.39133	0.476468	0.333227	23.9502	3	10.3333	1.79167	0.841302	0.78108	43.5951	3	27.3333	2.98	1.57531	1.21057	40.623	2	24.5	3.302	1.72334	1.11833	33.8681	3	27.3333
Cre02.g077100	glutamate-cysteine ligase	glutathione biosynthetic process	57876	6	438.5	6.16667	24.6667	0.96	-0.0588937			1	10					0		1.02	0.0285692	0.0487545	4.77985	3	9					0						0		0.775	-0.367732			1	6
Cre06.g275050	gamma-glutamyl hydrolase 1	glutamine metabolic process	43877	6	652.5	8.5	39.9667	0.9685	-0.046176	0.00777817	0.803116	2	25	0.923	-0.115597	0.00848528	0.919315	2	22	0.8715	-0.198427	0.105359	12.0894	2	25	0.8905	-0.167312	0.0827315	9.29045	2	18	0.808	-0.307573			1	14	0.726	-0.461959			1	14
Cre07.g315050	gamma-glutamyl hydrolase 1	glutamine metabolic process	37640	3	318.333	5.33333	33.1333					0						0						0		2.05867	1.04171	0.479141	23.2743	3	6	2.558	1.35502	0.396761	15.5106	3	6	4.11333	2.04031	1.00646	24.4682	3	6
Cre12.g530650	glutamine synthetase 1;4	glutamine biosynthetic process	44885	6	1178.17	15.6667	69.1667					0						0		1.066	0.0922074			1	37	1.11133	0.152292	0.103196	9.28575	3	48.6667	1.18467	0.244481	0.101293	8.55036	3	48.6667	1.36967	0.453825	0.184538	13.4732	3	49
Cre02.g113200	glutamine synthetase 1.3	glutamine biosynthetic process	58722	6	1505.83	19.5	43.2833	1.035	0.0496308			1	98					0						0		1.31567	0.395794	0.0179536	1.3646	3	106.333	1.674	0.7433			1	73	2.0795	1.05624	0.0643467	3.09434	2	84.5
Cre13.g592200	NADH-dependent glutamate synthase 1	glutamate biosynthetic process	260751	6	2879	41.1667	31.45	0.9775	-0.0328314	0.00777817	0.795721	2	72.5	0.9525	-0.070209	0.0289914	3.04371	2	72.5	1.1055	0.144699	0.0120208	1.08736	2	58.5	1.1305	0.176961	0.146371	12.9475	2	70	1.292	0.369606	0.159806	12.3689	2	70	1.352	0.435095	0.258801	19.1421	2	67.5
Cre12.g514050	glutamate synthase 1	glutamate biosynthetic process	190098	6	3207	43.3333	42.0667					0		1.071	0.0989585	0.0707107	6.6023	2	102					0		1.1285	0.174406	0.0417193	3.69688	2	117.5	1.206	0.27023	0.0245153	2.03278	3	106.333	1.348	0.43082			1	87
Cre06.g272050	Phosphoglycerate mutase, 2,3-bisphosphoglycerate-independent	glucose catabolic process	72972	6	1274.33	16.8333	44.9833	1.001	0.00144197	0.0834386	8.33552	2	52.5	1.034	0.0482362	0.110014	10.6396	3	49	1.04267	0.060278	0.090633	8.69242	3	48.6667	1.119	0.16221	0.079196	7.07739	2	46.5	1.301	0.379621	0.106066	8.15265	2	46	1.3725	0.456806	0.17607	12.8284	2	47
Cre03.g144707	phosphoglucomutase, putative / glucose phosphomutase, putative	glucose 1-phosphate metabolic process	77767	6	558.333	7.16667	16.7					0						0		0.931	-0.103147			1	9	1.06267	0.0876891	0.190004	17.8799	3	10	1.2515	0.323658	0.187383	14.9727	2	11.5	1.2565	0.329411	0.1393	11.0864	2	11
Cre02.g076900	serine/threonine protein kinase 2	gluconeogenesis	125211	6	399.5	6.33333	11.2333	1.162	0.21661	0.0367696	3.16433	2	9.5	1.294	0.371838			1	9	1.29733	0.375549	0.076219	5.87505	3	8	1.26333	0.337235	0.0234592	1.85693	3	10.6667	1.427	0.512985	0.0240208	1.68331	3	10.6667	1.69467	0.761002	0.103737	6.12137	3	10.6667
Cre02.g141400	phosphoenolpyruvate carboxykinase 1	gluconeogenesis	73627	6	1763	23.1667	58.1333	1.0965	0.132906	0.0120208	1.09629	2	86	1.221	0.288063			1	75	1.072	0.100305	0.00282843	0.263846	2	87.5	1.0365	0.0517201	0.0883883	8.52758	2	63	0.99	-0.0144996	0.0777817	7.85674	2	63.5	0.7635	-0.3893	0.122329	16.0222	2	62
Cre17.g698450	Amino acid dehydrogenase family protein	folic acid and derivative biosynthetic process	42021	6	341.333	4.5	22.5					0						0		1.03433	0.0487012	0.0784241	7.58209	3	11.3333	1.264	0.337996			1	8					0						0
Cre12.g527050	SEC14-like 3	flower development	57937	6	336.333	5.83333	16.8667					0						0		1.09	0.124328			1	5	1.08	0.111031			1	8	1.071	0.0989585	0.209304	19.5428	2	10.5	1.301	0.379621	0.216375	16.6314	2	10.5
Cre07.g335300	fatty acid biosynthesis 1	fatty acid biosynthetic process	52779	6	357.667	4.83333	26.0667	0.866	-0.207561			1	6	0.9765	-0.0343081	0.1492	15.279	2	5.5	1.307	0.386259			1	8					0						0						0
Cre17.g715250	biotin carboxyl carrier protein 2	fatty acid biosynthetic process	25780	6	258	4.66667	24.1	0.9945	-0.00795672	0.0714178	7.18128	2	10.5	0.953333	-0.0689474	0.105097	11.0241	3	13.3333	0.885667	-0.175164	0.0452143	5.10512	3	13	0.859	-0.21927	0.0240416	2.79879	2	9	0.816	-0.293359			1	10	0.769333	-0.378319	0.0631295	8.20574	3	8.33333
Cre03.g182050	AMP-dependent synthetase and ligase family protein	fatty acid biosynthetic process	79487	6	631.5	8.66667	28.3	1.052	0.0731347	0.149907	14.2497	2	15	0.8815	-0.181968	0.00353553	0.401082	2	13	0.841	-0.249822			1	9	1.133	0.180148			1	10	1.218	0.284514			1	10	1.3655	0.449429	0.0233345	1.70886	2	10
Cre13.g566650	AMP-dependent synthetase and ligase family protein	fatty acid biosynthetic process	81678	6	1538.17	20.6667	44.3833	0.97	-0.0439433			1	71					0		0.975	-0.0365259			1	70	1.022	0.0313952			1	58	1.09333	0.128733	0.0539475	4.93422	3	49.3333	1.279	0.355016	0.105532	8.25113	3	49.6667
Cre12.g484000	acetyl-CoA carboxylase carboxyl transferase subunit beta	fatty acid biosynthetic process	52883	6	640	7.66667	28.8667	0.9315	-0.102372	0.0417193	4.47872	2	17.5	0.974	-0.0380063			1	16	0.900667	-0.150935	0.0502129	5.57508	3	16.6667	0.863333	-0.21201	0.00321455	0.372342	3	13.3333	0.798	-0.325539	0.0408534	5.11947	3	14.3333	0.8925	-0.164076	0.0275772	3.08988	2	11
Cre17.g723650	peroxisomal 3-ketoacyl-CoA thiolase 3	fatty acid beta-oxidation	50553	6	820.333	11.3333	38.5	1.00467	0.00671692	0.0810021	8.06258	3	40	1.014	0.0200577			1	46	0.9055	-0.143213	0.00919239	1.01517	2	39.5	0.905667	-0.142948	0.0556088	6.14009	3	20.6667	0.783333	-0.352302	0.0748888	9.56027	3	22	0.622	-0.685014			1	19
Cre16.g695050	multifunctional protein 2	fatty acid beta-oxidation	82249	6	1396	18.8333	43.4	0.939	-0.0908029			1	60	1.0075	0.0107798	0.0360624	3.5794	2	51	0.919	-0.121863	0.0523259	5.69379	2	57.5	0.9455	-0.0808506	0.0586899	6.20728	2	29	0.878	-0.187707	0.0169706	1.93287	2	36	0.7685	-0.379883	0.10253	13.3416	2	30
Cre11.g467350	acyl-CoA oxidase 6	fatty acid beta-oxidation	76879	6	380	5	13.45	1.0145	0.0207689	0.119501	11.7793	2	10.5					0		1.085	0.117695			1	12					0		0.863	-0.212568	0.0636396	7.37423	2	5.5	0.614	-0.703689			1	7
Cre16.g687350	acyl-CoA oxidase 3	fatty acid beta-oxidation	71734	6	248	3.33333	9	0.898	-0.155213			1	13	0.957	-0.0634092			1	13	0.972	-0.0409718	0.0848528	8.72971	2	9	0.8005	-0.321027	0.159099	19.875	2	5.5	0.8415	-0.248965	0.0643467	7.64667	2	5.5	0.748	-0.41889	0.0806102	10.7768	2	5.5
Cre09.g390763	RAB GTPase homolog B1C	ER to Golgi vesicle-mediated transport	25842	6	413	7	41.8	1.071	0.0989585	0.0212132	1.98069	2	14.5	1.125	0.169925			1	13	1.16633	0.22198	0.098231	8.42221	3	12	1.09733	0.134002	0.0185831	1.69348	3	12.6667	1.175	0.232661	0.0141421	1.20359	2	15.5	1.29633	0.374437	0.110151	8.49715	3	12.6667
Cre01.g049500	cytochrome oxidase 2	electron transport chain	18938	6	423.167	6.16667	58.2833	0.9815	-0.0269398	0.0685894	6.98822	2	22	1.042	0.0593553	0.0480833	4.61452	2	22	1.0995	0.136848	0.0374767	3.40852	2	25	1.12967	0.175897	0.0542433	4.80171	3	17.3333	1.28	0.356144	0.125108	9.77406	3	17	1.38367	0.468496	0.0913583	6.60262	3	17.3333
Cre12.g522600	cytochrome c-2	electron transport chain	14082	6	319.667	5	40.05	1.022	0.0313952	0.012	1.17417	3	31.6667	1.041	0.0579701			1	23	1.02167	0.0309246	0.103026	10.0841	3	31.6667	1.12	0.163499	0.0385746	3.44416	3	26.3333	1.252	0.324235	0.0590169	4.71381	3	26	1.18167	0.240823	0.0612726	5.18527	3	25.6667
Cre14.g626700	2Fe-2S ferredoxin-like superfamily protein	electron transport chain	14487	6	312.833	3	64	1.076	0.105678	0.257387	23.9207	2	7.5					0		1.039	0.0551957	0.186676	17.9669	2	5.5	1.451	0.537048			1	8	1.187	0.24732			1	8					0
Cre07.g318750	phosphoribosylformylglycinamidine cyclo-ligase, chloroplast / phosphoribosyl-aminoimidazole synthetase / AIR synthase (PUR5)	'de novo' IMP biosynthetic process	43861	6	632	9.16667	32.8167	1.08867	0.122562	0.015695	1.44167	3	19	1.1175	0.160275	0.00353553	0.316379	2	19.5	1.216	0.282143	0.0551543	4.53572	2	19.5	1.22167	0.288851	0.0670622	5.4894	3	22.6667	1.36167	0.445374	0.0835304	6.13443	3	22.6667	1.42133	0.507245	0.086031	6.05284	3	23
Cre12.g550700	Formyl transferase	'de novo' IMP biosynthetic process	34097	6	155	2.16667	16.1167					0		0.873	-0.195946			1	2	1.304	0.382944	0.0452548	3.47046	2	2.5					0		1.182	0.24123			1	2	1.345	0.427606			1	2
Cre04.g218250	ADP-ribosylation factor family protein	cytokinesis	22133	6	430.5	6	49.8167	0.984	-0.0232698	0.101823	10.3479	2	17	0.887	-0.172994	0.0424264	4.78313	2	16	1.08	0.111031	0.196576	18.2015	2	10.5	1.099	0.136191	0.056	5.09554	3	11	1.312	0.391768	0.212132	16.1686	2	8	0.921	-0.118727			1	16
Cre09.g409100	uroporphyrinogen-III synthase family protein	chlorophyll biosynthetic process	33104	6	289	4	24.6167	0.936	-0.0954196			1	8	0.864	-0.210897			1	7	0.884	-0.177882	0.0541479	6.12533	3	9.33333	0.715	-0.483985			1	4					0						0
Cre11.g467700	Uroporphyrinogen decarboxylase	chlorophyll biosynthetic process	45997	6	789.667	10.3333	42.65	0.972	-0.0409718	0.00707107	0.727476	2	31.5	0.856667	-0.223194	0.0492375	5.74757	3	34	0.737	-0.440263	0.019799	2.68643	2	32	0.5165	-0.95316	0.0233345	4.51782	2	12	0.35	-1.51457	0.0367696	10.5056	2	14	0.31	-1.68966	0.00848528	2.73719	2	11
Cre02.g073700	Uroporphyrinogen decarboxylase	chlorophyll biosynthetic process	46425	6	250.667	3.5	12.9333	0.878	-0.187707	0.0820244	9.34219	2	9.5	0.8555	-0.22516	0.0190919	2.23166	2	9.5	0.717667	-0.478614	0.0588756	8.20375	3	10	0.545	-0.875672			1	7	0.4325	-1.20923	0.0445477	10.3001	2	5.5	0.341667	-1.54934	0.0772161	22.5998	3	4.66667
Cre01.g015350	protochlorophyllide oxidoreductase A	chlorophyll biosynthetic process	45933	6	846.667	11.6667	46.1667	0.938667	-0.0913152	0.00960902	1.02369	3	54.3333	0.836667	-0.257275	0.0283608	3.38973	3	55.6667	0.707	-0.500218	0.0307896	4.35497	3	56.6667	0.484333	-1.04593	0.0281129	5.80445	3	22.6667	0.369667	-1.4357	0.0327159	8.85012	3	22.3333	0.320333	-1.64235	0.0215019	6.71236	3	20
Cre12.g498550	magnesium-protoporphyrin IX methyltransferase	chlorophyll biosynthetic process	38225	6	390.167	6.83333	24.2833	0.888	-0.171368			1	29	0.8905	-0.167312	0.00212132	0.238217	2	24	0.898	-0.155213	0.039598	4.40957	2	24.5	0.786	-0.347399			1	18	0.861	-0.215915	0.0880511	10.2266	3	14	0.773667	-0.370216	0.113192	14.6305	3	13.3333
Cre07.g325500	magnesium-chelatase subunit chlH, chloroplast, putative / Mg-protoporphyrin IX chelatase, putative (CHLH)	chlorophyll biosynthetic process	166589	6	573.5	9.16667	10.4667	0.74	-0.434403	0.0183848	2.48443	2	24	0.5445	-0.876996	0.0360624	6.62304	2	24.5	0.568667	-0.814345	0.213144	37.4813	3	19.3333	0.317	-1.65745	0.103238	32.5671	2	12	0.2855	-1.80844	0.118087	41.3614	2	11	0.245	-2.02915	0.108894	44.4467	2	11.5
Cre07.g342150	Glutamyl-tRNA reductase family protein	chlorophyll biosynthetic process	62030	5	246.4	4.8	13.72	0.837667	-0.255552	0.0136137	1.6252	3	8.33333	0.695667	-0.523532	0.0915715	13.1631	3	8.33333	0.579	-0.788365	0.0504777	8.71809	3	8.33333	0.3185	-1.65063	0.00353553	1.11006	2	6	0.236	-2.08314	0.00424264	1.79773	2	6	0.174	-2.52284	0.0155563	8.94043	2	6
Cre07.g313700	glutamate tRNA synthetase	chlorophyll biosynthetic process	66331	6	480.333	5.33333	21.4667	0.892333	-0.164345	0.016563	1.85615	3	13.3333	0.8685	-0.203402	0.0431335	4.96644	2	8.5	0.727	-0.459973	0.0919239	12.6443	2	9.5	0.731667	-0.450742	0.0570117	7.79203	3	6	0.523	-0.935117	0.0314802	6.01915	3	6	0.499	-1.00289	0.0212838	4.26529	3	5
Cre02.g085450	Coproporphyrinogen III oxidase	chlorophyll biosynthetic process	44625	6	723	10.6667	42.1167	0.923	-0.115597	0.0265141	2.87261	3	29	0.809	-0.305788	0.0675574	8.35073	3	29.3333	0.691	-0.533242	0.0982395	14.217	3	29.6667	0.594333	-0.750656	0.112616	18.9483	3	18.3333	0.484667	-1.04494	0.107779	22.2378	3	17.6667	0.4685	-1.09388	0.159099	33.9592	2	16.5
Cre03.g199535	Chlorophyll A-B binding family protein	chlorophyll biosynthetic process	29579	6	335.5	5.16667	31.7833	1.008	0.0114956	0.194648	19.3104	3	15	0.827	-0.274041	0.18534	22.4112	3	14.6667	0.826	-0.275786	0.10748	13.0121	2	15.5	0.5645	-0.824955	0.0516188	9.14416	2	8	0.435	-1.20091	0.0689855	15.8587	3	7.33333	0.329333	-1.60238	0.0455448	13.8294	3	7
BK000554.2|DAA00906.1|	chlB|light-independent protochlorophyllide reductase subunit B	chlorophyll biosynthetic process	83169	4	181	3	8.275					0		0.768	-0.380822	0.260215	33.8822	2	4.5	0.844	-0.244685			1	7					0		0.328	-1.60823			1	3					0
Cre05.g241850	ATP-citrate lyase A-1	chlorophyll biosynthetic process	46906	6	352.333	4.83333	27.1	1.169	0.225275			1	3	0.913	-0.131313			1	6	1.134	0.181421	0.079196	6.98377	2	6.5	1.178	0.23634			1	14	1.24367	0.3146	0.0858157	6.90022	3	6.33333	1.414	0.499782			1	12
Cre13.g592050	allantoinase	cellular response to nitrogen starvation	58610	5	200.6	3.8	13.38					0		0.722	-0.469929			1	4	1.08	0.111031			1	6					0						0		1.1695	0.225892	0.053033	4.53467	2	4
Cre01.g022650	beta-ureidopropionase	cellular response to nitrogen levels	46405	6	272.5	3.66667	19.8833					0		1.086	0.119024			1	6	0.695	-0.524915			1	6	1.15567	0.208725	0.252161	21.8196	3	4.66667	1.31	0.389567			1	5	1.315	0.395063			1	5
Cre10.g458450	glutathione peroxidase 5	cellular response to hydrogen peroxide	20337	4	227.25	3.5	32.425					0						0						0						0		1.1715	0.228357	0.072832	6.21699	2	4	1.228	0.296311			1	4
Cre17.g744147	U5 small nuclear ribonucleoprotein helicase, putative	cellular process	257693	6	393.833	5.5	5.33333	1.1765	0.234501	0.0176777	1.50256	2	10					0		1.3555	0.438825	0.0601041	4.43409	2	8	0.946	-0.0800879			1	6	0.773	-0.37146			1	7	0.869	-0.202572	0.0311127	3.58029	2	6.5
Cre11.g479250	RAN GTPase activating protein 1	cellular process	56670	6	449.167	6.5	21.3					0		1.211	0.276199			1	12	1.007	0.0100637	0.106066	10.5329	2	11	1.064	0.0894982	0.0565685	5.31659	2	5.5	0.914	-0.129734	0.0226274	2.47565	2	9.5	0.8655	-0.208394	0.0190919	2.20588	2	10
Cre03.g199759	Oxysterol-binding family protein	cellular process	56134	5	353.4	5.2	23.76	0.8475	-0.238715	0.0219203	2.58647	2	7.5	0.498	-1.00578			1	3	0.862	-0.21424			1	9					0						0		1.156	0.209141			1	7
Cre07.g349700	NAD(P)-binding Rossmann-fold superfamily protein	cellular metabolic process	31313	2	137.5	3	12.4					0						0						0		1.119	0.16221			1	5					0		1.9045	0.929412	0.026163	1.37374	2	4.5
Cre03.g199150	NAD(P)-binding Rossmann-fold superfamily protein	cellular metabolic process	30551	6	227	3.33333	23.7833	0.888	-0.171368			1	10	1.012	0.0172093	0.0890955	8.8039	2	8.5	1.056	0.0786098	0.166877	15.8028	2	8	1.24	0.31034			1	6	1.4655	0.551393	0.333047	22.7258	2	6.5	1.728	0.789103	0.499217	28.8899	2	6
Cre16.g685400	NAD(P)-binding Rossmann-fold superfamily protein	cellular metabolic process	41992	6	258.833	4	18.4333	0.889	-0.169745			1	7					0		0.841	-0.249822			1	7	1.093	0.128293			1	6	1.114	0.155749	0.176485	15.8425	3	6.66667	1.2405	0.310922	0.0827315	6.66921	2	6
Cre10.g434450	NAD(P)-binding Rossmann-fold superfamily protein	cellular metabolic process	46911	6	709.5	8.5	35.05	1.036	0.051024			1	22	1.107	0.146655			1	23	1.109	0.149259	0.0169706	1.53026	2	21.5	1.15533	0.208309	0.11218	9.70974	3	28.6667	1.271	0.345964	0.135281	10.6437	3	28.6667	1.42067	0.506568	0.115656	8.14097	3	28.3333
Cre06.g274650	NAD(P)-binding Rossmann-fold superfamily protein	cellular metabolic process	72012	6	438.167	6.83333	21.1167	1.075	0.104337			1	9					0		0.846333	-0.240702	0.0428525	5.06331	3	10.6667	0.790667	-0.338858	0.0948701	11.9987	3	6.33333	0.706	-0.50226			1	6	0.512333	-0.964845	0.115578	22.5592	3	6
Cre01.g042800	NAD(P)-binding Rossmann-fold superfamily protein	cellular metabolic process	49433	6	467.333	6.33333	27.5	0.8835	-0.178698	0.123744	14.0061	2	11	0.947	-0.0785637	0.0959114	10.1279	3	13.6667	0.823	-0.281036	0.059397	7.21713	2	12					0		0.8	-0.321928			1	6	0.7795	-0.359379	0.146371	18.7776	2	10.5
Cre06.g300700	NAD(P)-binding Rossmann-fold superfamily protein	cellular metabolic process	32537	6	467	6.16667	39.6667	0.938	-0.0923402	0.0268701	2.86461	2	23	0.905	-0.14401	0.0216333	2.39042	3	18.3333	0.815667	-0.293948	0.00057735	0.0707826	3	18.6667	0.839	-0.253257	0.00141421	0.168559	2	13	0.768	-0.380822	0.0311127	4.05113	2	12.5	0.710667	-0.492755	0.0144338	2.03102	3	9.66667
Cre09.g388750	Phosphoinositide phosphatase family protein	cell tip growth	72250	6	540	8	25.1833	1.0015	0.00216242	0.0784889	7.83713	2	14	0.971	-0.0424568	0.0890955	9.17564	2	14.5	1.152	0.204141			1	14	1.10533	0.144482	0.0587055	5.31111	3	8.33333	1.222	0.289244			1	7	1.29933	0.377772	0.0860949	6.62608	3	8
Cre09.g391900	Thioredoxin superfamily protein	cell redox homeostasis	13824	4	296.5	3.25	55.075					0		1.208	0.27262			1	16	1.047	0.0662614			1	16	1.356	0.439357			1	4	1.455	0.541019	0.0579828	3.98507	2	6					0
Cre17.g743897	Thioredoxin superfamily protein	cell redox homeostasis	46304	6	537.167	6.66667	31.95	1.03567	0.0505597	0.0803513	7.75841	3	14.6667	1.0935	0.128953	0.00919239	0.840639	2	12.5	1.079	0.109695			1	13	1.612	0.688852			1	6	1.1165	0.158983	0.260922	23.3697	2	8.5	1.485	0.570463			1	5
Cre01.g014350	Thioredoxin superfamily protein	cell redox homeostasis	23580	5	211.4	3.6	26.6	1.105	0.144046			1	3					0						0		1.174	0.231432	0.0608112	5.17983	2	5.5	1.33	0.411426	0.0127279	0.956987	2	6	1.451	0.537048	0.0452548	3.11887	2	6
Cre10.g422300	Thioredoxin superfamily protein	cell redox homeostasis	23859	3	135.667	2.33333	13.4333	0.937	-0.093879			1	8	0.839	-0.253257			1	8	0.833	-0.263612	0.0480833	5.7723	2	6.5	0.74	-0.434403			1	3	0.58	-0.785875			1	3	0.533	-0.907793			1	3
Cre06.g261500	Thioredoxin family protein	cell redox homeostasis	38464	6	474.833	6.33333	37.5	1.199	0.261832			1	8	0.861	-0.215915			1	8	1.295	0.372952			1	8	1.2865	0.363451	0.492853	38.3096	2	10.5	1.13833	0.186923	0.365165	32.0789	3	9.66667	1.459	0.54498			1	8
Cre07.g314150	zeta-carotene desaturase	carotenoid biosynthetic process	69156	5	374.4	5	16.1	0.814	-0.296899			1	6	0.827	-0.274041			1	6	0.782	-0.354759	0.0565685	7.23383	2	6.5	0.803	-0.316528			1	5	0.685	-0.545824			1	6	0.662	-0.595097			1	5
Cre12.g560900	FAD/NAD(P)-binding oxidoreductase family protein	carotenoid biosynthetic process	52096	6	246.833	4.33333	15.8667	1.076	0.105678			1	9	0.897	-0.15682			1	7	1.0945	0.130272	0.0473762	4.32857	2	8	1.288	0.365133	0.226274	17.5679	2	7	1.3685	0.452595	0.226981	16.5861	2	8	1.32267	0.40345	0.22892	17.3075	3	7
Cre16.g674950	FAD/NAD(P)-binding oxidoreductase family protein	carotenoid biosynthetic process	64421	6	282.667	4.33333	14.5333	0.881	-0.182786			1	7	0.967333	-0.047915	0.181506	18.7635	3	7.66667	1.101	0.138814			1	7	1.12	0.163499	0.0410122	3.6618	2	6.5	1.249	0.320773			1	6	1.2105	0.275603	0.164756	13.6106	2	6.5
Cre17.g719500	phytoene desaturase 3	carotene biosynthetic process	64531	4	185.25	2.5	8.825					0						0						0		1.1605	0.214747	0.0148492	1.27956	2	3.5	1.237	0.306846			1	5	1.332	0.413594			1	5
Cre13.g587500	phytoene desaturase 3	carotene biosynthetic process	67107	6	370.167	4.66667	18.3333	0.922	-0.117161			1	5	1.1225	0.166715	0.00353553	0.31497	2	6	0.912	-0.132894			1	7					0		1.2625	0.336283	0.0318198	2.52038	2	8	1.46233	0.548272	0.104711	7.16052	3	7.66667
Cre12.g509650	phytoene desaturase 3	carotene biosynthetic process	68444	6	598	9	24.5167	0.958	-0.0619024	0.00707107	0.738107	2	23	0.887667	-0.17191	0.0738535	8.31995	3	19.6667	0.839333	-0.252684	0.0912707	10.8742	3	19.3333	0.789	-0.341903			1	12	0.701	-0.512514	0.11738	16.7446	2	14	0.758667	-0.398462	0.0823549	10.8552	3	12.3333
Cre16.g684100	HEAT repeat-containing protein	carbohydrate metabolic process	268142	4	158.25	2.75	1.775	0.879	-0.186065			1	6	0.645	-0.632629			1	6	1.363	0.446786	0.066468	4.8766	2	4.5	1.061	0.0854247			1	4					0		1.3255	0.406537	0.126572	9.54901	2	3.5
Cre07.g347100	Galactose mutarotase-like superfamily protein	carbohydrate metabolic process	33003	6	181	2.66667	16.05	1.361	0.444667	0.183379	13.4739	3	5.66667	1.144	0.194087			1	4	1.053	0.0745054			1	5	1.31	0.389567			1	5	1.384	0.468844			1	5	0.871	-0.199255			1	4
Cre16.g677450	Galactose mutarotase-like superfamily protein	carbohydrate metabolic process	39813	6	563.333	7.5	40.1333					0		1.0895	0.123666	0.0190919	1.75235	2	19	1.085	0.117695	0.0281603	2.59542	3	20.6667	1.07867	0.109249	0.20464	18.9715	3	16	1.336	0.41792			1	19	1.305	0.38405	0.294156	22.5407	2	16.5
Cre03.g181500	disproportionating enzyme	carbohydrate metabolic process	70666	6	776.5	10	29.8	1.00867	0.0124495	0.0696443	6.90459	3	20	1.061	0.0854247			1	24	1.08133	0.112811	0.0245832	2.27341	3	21.3333	1.06033	0.0845179	0.0011547	0.1089	3	16.3333	1.1145	0.156397	0.0558614	5.01224	2	15	1.246	0.317304	0.17112	13.7335	2	18
Cre07.g336950	alpha-glucan phosphorylase 2	carbohydrate metabolic process	107855	6	2882.5	39	60.2333	0.978667	-0.0311105	0.0265016	2.70793	3	129.667	1.058	0.0813396			1	125	1.091	0.125651	0.019799	1.81476	2	137	1.18367	0.243263	0.020502	1.73208	3	121.333	1.388	0.473008	0.0480833	3.46421	2	122	1.5045	0.589284	0.0120208	0.798991	2	117
Cre08.g362450	alpha-amylase-like 3	carbohydrate catabolic process	82631	6	1398.83	19	39.5333	1.015	0.0214797			1	38	1.00267	0.00384207	0.0332014	3.31131	3	55.3333	1.047	0.0662614	0.00282843	0.270146	2	50	1.1065	0.146003	0.0346482	3.13134	2	58.5	1.251	0.323082	0.110309	8.81764	2	58.5	1.21567	0.281748	0.131367	10.8062	3	52.3333
Cre08.g384750	alpha-amylase-like 3	carbohydrate catabolic process	59017	6	663	8.33333	29.9167	0.898	-0.155213			1	7	0.952	-0.0709665			1	11	1.10233	0.140561	0.0288675	2.61876	3	9.33333	1.164	0.219091	0.0327414	2.81284	3	11.6667	1.29967	0.378142	0.0514231	3.95664	3	12	1.37633	0.46083	0.0257164	1.86847	3	11.6667
Cre04.g214150	thiazole biosynthetic enzyme, chloroplast (ARA6) (THI1) (THI4)	biosynthetic process	38913	6	823.667	9.16667	46.95	0.898	-0.155213			1	25	0.597	-0.744197			1	27	0.6195	-0.690824	0.228395	36.8677	2	33.5	0.943	-0.0846703			1	21	0.65	-0.621488	0.407294	62.6605	2	28	0.3875	-1.36773	0.236881	61.1305	2	23.5
Cre13.g565650	solanesyl diphosphate synthase 1	biosynthetic process	45665	6	278.167	4	14	1.217	0.283329			1	8	1.024	0.0342157	0.31537	30.7978	2	5.5	1.216	0.282143	0.0707107	5.81502	2	5	1.189	0.249749	0.784889	66.0125	2	4	0.723	-0.467932			1	6					0
Cre02.g107300	dihydrodipicolinate synthase	biosynthetic process	40587	6	434	5	27.95	0.960667	-0.0578922	0.175569	18.2757	3	13.6667	0.955	-0.0664274	0.227688	23.8417	2	14	0.9505	-0.0732415	0.140714	14.8042	2	13					0		0.772	-0.373327			1	12					0
Cre15.g643550	Aldolase-type TIM barrel family protein	biosynthetic process	33712	6	581.5	6.33333	38.6333	0.897	-0.15682	0.0325269	3.62619	2	19	0.7815	-0.355682	0.0219203	2.8049	2	20	0.7575	-0.400682	0.170413	22.4967	2	14	0.661	-0.597278	0.0977804	14.7928	3	9	0.579	-0.788365	0.0985343	17.018	3	9	0.62	-0.68966	0.104843	16.9101	3	8.66667
Cre08.g372950	4-hydroxy-3-methylbut-2-enyl diphosphate reductase	biosynthetic process	56852	6	853.167	11.8333	43.8333	0.9975	-0.00361125	0.0487904	4.89126	2	30.5					0		0.9085	-0.138442	0.00777817	0.856156	2	33.5	0.8225	-0.281912	0.000707107	0.0859704	2	21	0.779	-0.360305	0.0845044	10.8478	3	16.6667	0.643	-0.637109	0.0719236	11.1856	3	17
Cre06.g306400	1-amino-cyclopropane-1-carboxylate synthase 8	biosynthetic process	48190	6	280.667	3.83333	18.6333	0.891	-0.166503			1	6	0.918	-0.123434			1	8	0.9415	-0.086967	0.0275772	2.92907	2	7	0.91	-0.136062	0.0381838	4.19602	2	9	1.254	0.326537			1	5	1.085	0.117695			1	9
Cre03.g210513	12-oxophytodienoate reductase 2	biosynthetic process	49580	6	303.833	4.33333	19.5667	1.1385	0.187134	0.0247487	2.1738	2	8.5	1.3645	0.448372	0.358503	26.2736	2	7.5	1.315	0.395063	0.2786	21.1863	2	7	1.2165	0.282736	0.700743	57.6032	2	5.5	1.1885	0.249142	0.641346	53.9626	2	5.5	2.097	1.06833			1	3
Cre12.g490350	4-hydroxy-3-methylbut-2-enyl diphosphate synthase	biological synthesis	79910	6	1318.67	19.3333	40.2167	0.961667	-0.0563912	0.0212211	2.2067	3	50.6667	0.961	-0.0573917	0.0183848	1.91309	2	40.5	0.869667	-0.201466	0.0459384	5.2823	3	51.3333	0.773	-0.37146	0.0296985	3.84198	2	21.5	0.669667	-0.578485	0.0375278	5.60395	3	28.6667	0.564	-0.826233	0.0541479	9.6007	3	27.6667
Cre04.g220350	vacuolar proton ATPase A3	ATP synthesis coupled proton transport	100442	6	363.5	5.33333	9.41667	0.907	-0.140826			1	11	0.973	-0.0394883	0.118794	12.209	2	11.5					0		1.106	0.145351	0.023516	2.12622	3	9.66667	1.31233	0.392134	0.109551	8.34777	3	9.66667	1.3675	0.451541	0.198697	14.5299	2	8.5
Cre15.g635850	gamma subunit of Mt ATP synthase	ATP synthesis coupled proton transport	38644	6	1199.83	15.3333	60.1333	0.987	-0.018878			1	55	1.0685	0.0955869	0.0374767	3.50741	2	63.5	1.158	0.211635			1	68	1.11033	0.150993	0.0423596	3.81503	3	58.3333	1.251	0.323082			1	57	1.321	0.40163	0.0672681	5.09221	3	59.6667
Cre16.g680000	delta subunit of Mt ATP synthase	ATP synthesis coupled proton transport	29003	6	1006.67	11.6667	59.0333	1.0315	0.0447438	0.0233345	2.26219	2	46	1.03933	0.0556584	0.1115	10.7281	3	43	1.01233	0.0176844	0.076068	7.51412	3	43.3333	1.105	0.144046	0.0941754	8.52266	3	36.3333	1.227	0.295135	0.0339559	2.76739	3	38	1.14367	0.193667	0.158308	13.8421	3	37.6667
BK000554.2|DAA00955.1|	atpF|CF0 ATP synthase subunit I	ATP synthesis coupled proton transport	21925	6	557.667	8.66667	50.7667	0.964667	-0.0518976	0.0774231	8.02589	3	29	0.9205	-0.11951	0.000707107	0.0768177	2	23	0.944	-0.0831412	0.132556	14.0419	3	29	0.805	-0.312939			1	23	0.852	-0.231075	0.120208	14.1089	2	22	0.69	-0.535332	0.124543	18.0497	3	19.3333
Cre11.g467569	ATP synthase delta-subunit gene	ATP synthesis coupled proton transport	27465	6	1014.5	13	62.3833	0.974667	-0.0370192	0.0786532	8.06976	3	49	0.9865	-0.019609	0.143543	14.5507	2	53.5	0.773	-0.37146	0.0325269	4.20788	2	39	0.848	-0.237864			1	41	0.862333	-0.213682	0.0519359	6.02271	3	33.3333	0.6915	-0.532199	0.0233345	3.37448	2	30
Cre12.g535950	NADH-ubiquinone dehydrogenase, mitochondrial, putative	ATP synthesis coupled electron transport	84151	6	1152.67	12.3333	35.1333	0.9845	-0.0225369	0.072832	7.39787	2	40	1.01167	0.016734	0.0378197	3.73836	3	35.3333	1.0715	0.0996319	0.0190919	1.78179	2	34.5	1.122	0.166073	0.0569298	5.07396	3	30	1.23667	0.306457	0.178383	14.4245	3	30.6667	1.396	0.481299	0.222668	15.9504	3	29
Cre09.g402500	vacuolar proton ATPase A2	ATP hydrolysis coupled proton transport	103644	6	710.333	9.66667	19.8	1.0935	0.128953	0.25668	23.4732	2	18	0.987	-0.018878	0.0528488	5.35449	3	19.6667	1.409	0.494672			1	23					0						0		0.9535	-0.0686952	0.125158	13.1262	2	12
Cre01.g027800	vacuolar ATP synthase subunit H family protein	ATP hydrolysis coupled proton transport	57715	6	774.667	9.5	41.3	0.967	-0.0484122	0.0466798	4.82728	3	18	1.045	0.0635029			1	29	0.998	-0.00288828	0.0636396	6.37671	2	21	1.109	0.149259			1	20	1.184	0.243669			1	20	1.22733	0.295527	0.17436	14.2064	3	18.6667
Cre03.g164600	H(+)-ATPase 9	ATP catabolic process	127457	6	423.167	6.83333	8.15	0.9975	-0.00361125	0.108187	10.8458	2	7.5	0.7495	-0.416	0.0459619	6.13235	2	8.5	0.762	-0.392137			1	10	0.8445	-0.243831	0.0403051	4.77266	2	8	0.967	-0.0484122	0.156978	16.2335	2	10					0
Cre10.g459200	H(+)-ATPase 1	ATP catabolic process	126158	6	1822.67	25	33.65	1.1135	0.155102	0.026163	2.34961	2	52	1.27533	0.350874	0.119022	9.33265	3	63.6667	1.45867	0.54465	0.184028	12.6162	3	63	1.345	0.427606	0.00848528	0.630876	2	61.5	1.49867	0.58368	0.102344	6.82902	3	60.3333	1.732	0.792439	0.0579741	3.34724	3	59.3333
Cre01.g019850	FTSH protease 10	ATP catabolic process	103053	6	197	3	4.16667	0.851	-0.232769	0.0650538	7.6444	2	5.5	0.684	-0.547932			1	6	0.817	-0.291592	0.0339411	4.15436	2	5.5					0						0						0
Cre14.g613950	ATP-binding cassette A2	ATP catabolic process	116126	6	204.833	3	5.83333	0.8505	-0.233617	0.00212132	0.24942	2	6.5	0.847	-0.239566			1	7	0.705	-0.504305			1	7	0.776	-0.365871			1	4	0.662	-0.595097			1	5					0
Cre11.g467781	ABC transporter family protein	ATP catabolic process	75829	6	497.5	7.83333	19.9167					0		1.062	0.0867838			1	17	1.154	0.206643			1	15	1.087	0.120352			1	16	1.232	0.301002	0.0680221	5.52127	3	14.3333	1.374	0.458382	0.101823	7.41073	2	13
Cre03.g182800	alanine:glyoxylate aminotransferase 2	arginine catabolic process to glutamate	50832	6	607.833	9	36.1667	1.19867	0.261431	0.0731186	6.1	3	9.33333					0		1.249	0.320773			1	8	1.418	0.503858	0.125654	8.86137	3	10	1.291	0.368489	0.0989949	7.66808	2	9.5	1.127	0.172488			1	11
Cre12.g489700	ornithine carbamoyltransferase	arginine biosynthetic process	43699	6	640	7.66667	34.45	0.98	-0.0291463	0.142836	14.5751	2	22	1.3975	0.482848	0.180312	12.9025	2	20.5	1.477	0.56267	0.261694	17.718	3	21.6667	1.54067	0.623555	0.0584494	3.79377	3	30.6667	1.97967	0.985258	0.243208	12.2853	3	31	2.42567	1.27838	0.0705006	2.90644	3	31
Cre01.g015000	N-acetyl-l-glutamate kinase	arginine biosynthetic process	39318	6	267.167	4.33333	20.0667	0.992	-0.011588	0.113119	11.4032	3	7.33333	0.936	-0.0954196			1	10	1.085	0.117695			1	7	1.2955	0.373509	0.0671751	5.18527	2	6	1.28	0.356144	0.104652	8.17592	2	6.5	1.445	0.531069	0.211781	14.6561	3	7
Cre08.g358580	carbamoyl phosphate synthetase B （CPSL)	arginine biosynthetic process	139130	6	2744.83	37.6667	47.2333	1.0415	0.0586628	0.0219203	2.10469	2	87.5	1.136	0.183963	0.0686367	6.04197	3	94.3333	1.2435	0.314407	0.0473762	3.8099	2	89	1.252	0.324235			1	115	1.51233	0.596776	0.0614356	4.06231	3	110	1.805	0.851999	0.0707107	3.91749	2	99.5
Cre09.g416050	arginosuccinate synthase family	arginine biosynthetic process	53974	6	1386	17.6667	62.4333	1.04467	0.0630427	0.0162583	1.55632	3	49.3333	1.23633	0.306068	0.0556447	4.50079	3	48.6667	1.42933	0.515342	0.18726	13.1012	3	49.6667	1.485	0.570463	0.0705053	4.74783	3	64	1.9005	0.926379	0.0940452	4.94845	2	58	2.353	1.2345			1	51
Cre16.g694850	arginine biosynthesis protein ArgJ family	arginine biosynthetic process	50491	6	385	5.16667	22.7333					0		1.081	0.112367			1	7	1.1505	0.202261	0.0148492	1.29068	2	6.5	1.108	0.147958	0.0127279	1.14873	2	7	1.195	0.257011	0.0141421	1.18344	2	8	1.266	0.340277	0.0141421	1.11707	2	8
Cre13.g569850	ammonium transporter 1;2	ammonium transport	54831	5	200.2	3.4	9.6	2.71	1.43829			1	4	3.883	1.95717			1	4	6.302	2.65581			1	4	2.37	1.24489	0.83531	35.2452	3	7.33333	3.81067	1.93004	1.992	52.2743	3	7.33333	5.99	2.58256	2.74231	45.7814	3	7.33333
Cre12.g542850	acireductone dioxygenase 1	amino acid metabolism (L-methionine salvage from methylthioadenosine)	25798	6	170.5	3.16667	24.7167	0.701	-0.512514			1	4	0.77	-0.37707			1	6	0.838	-0.254978			1	6	1.2105	0.275603	0.072832	6.01669	2	5.5	1.381	0.465713			1	6	1.329	0.410341	0.120208	9.04501	2	5.5
Cre16.g664550	serine transhydroxymethyltransferase 1	amino acid metabolism	62209	6	2056.5	25.1667	67.0333	1.0365	0.0517201	0.0106066	1.02331	2	92.5	1.006	0.00863031			1	124	0.9685	-0.046176	0.0247487	2.55537	2	98	0.9745	-0.0372659	0.0176777	1.81402	2	69	0.809	-0.305788	0.066468	8.21607	2	77	0.680333	-0.555686	0.0657749	9.66804	3	68
Cre03.g162550	methylthioadenosine nucleosidase 1	amino acid metabolic process L-methionine salvage from methylthioadenosine	26612	6	302.167	4.33333	31.7667					0		1.0275	0.0391384	0.161927	15.7594	2	6	1.2275	0.295723	0.156271	12.7308	2	6					0						0		1.211	0.276199			1	6
Cre09.g411900	serine hydroxymethyltransferase 3	amino acid metabolic process	56799	6	1072	12.8333	47.6667	0.9675	-0.0476664	0.0855599	8.8434	2	26	0.918	-0.123434	0.138593	15.0973	2	25	0.865	-0.209228			1	24	1.08133	0.112811	0.0641275	5.93041	3	29	1.2365	0.306262	0.0784889	6.34766	2	32	1.41333	0.499102	0.132711	9.38996	3	29.3333
Cre04.g226850	aspartic proteinase A1	amino acid metabolic process	63232	6	625.667	6.83333	26.2667	0.917	-0.125006	0.0371618	4.05254	3	21.6667	1	0	0.10748	10.748	2	20.5	0.939	-0.0908029	0.0449333	4.78523	3	21.6667	0.901	-0.150401			1	13	0.971	-0.0424568	0.100409	10.3408	2	16.5	1.2135	0.279174	0.0106066	0.87405	2	20.5
Cre02.g094300	electron-transfer flavoprotein:ubiquinone oxidoreductase	amino acid catabolic process (leucine)	65092	6	242.833	3.16667	12	0.886	-0.174621	0.0113137	1.27694	2	8					0		1.232	0.301002			1	6	1.155	0.207893			1	6	1.31133	0.391034	0.10152	7.74175	3	6.66667	1.39033	0.475431	0.133238	9.58316	3	6.66667
Cre01.g038250	Pyridoxal phosphate (PLP)-dependent transferases superfamily protein	amino acid biosynthetic process via diaminopimelate (lysine)	56369	6	358.5	5.33333	21.8667	1.502	0.586885			1	15	1.1855	0.245496	0.627204	52.9063	2	12	0.7875	-0.344648	0.127986	16.2522	2	8.5	0.69	-0.535332	0.0989949	14.3471	2	6	0.512	-0.965784			1	8	0.806	-0.311148			1	6
Cre17.g734200	Pyridoxal phosphate (PLP)-dependent transferases superfamily protein	amino acid biosynthetic process via diaminopimelate (lysine)	51589	6	434.333	6.66667	24.15	0.98	-0.0291463			1	43	1.006	0.00863031	0.0721249	7.16947	2	31	0.913	-0.131313	0.0204206	2.23665	3	24	0.848	-0.237864	0.0315753	3.7235	3	10.3333	0.7955	-0.330066	0.0148492	1.86666	2	10.5	0.721	-0.471929	0.0325269	4.51136	2	9
Cre03.g161400	tryptophan synthase beta-subunit 2	amino acid biosynthetic process (tryptophan)	52325	6	614.167	7.83333	36.75	1.058	0.0813396			1	20	1.1015	0.139469	0.0247487	2.24682	2	15.5	1.08	0.111031			1	19	0.885333	-0.175707	0.0854244	9.64884	3	13.3333	0.842	-0.248108	0.0717565	8.52215	3	14.3333	0.784	-0.351074	0.069	8.80102	3	14.3333
Cre06.g306601	anthranilate synthase alpha subunit 1	amino acid biosynthetic process (tryptophan)	69638	6	402	5.66667	20.7333	0.874	-0.194295			1	9	0.92	-0.120294			1	9	0.878	-0.187707			1	9	0.836	-0.258425			1	9	0.73	-0.454032			1	9	0.752	-0.411195	0.00707107	0.940302	2	8.5
Cre03.g180800	SIN3-like 4	amino acid biosynthetic process (methionine	142919	6	251.833	4	6.55	1.154	0.206643			1	10	1.1935	0.255199	0.201525	16.8852	2	7	1.089	0.123004			1	10	1.413	0.498761			1	4					0						0
Cre06.g261800	arogenate dehydratase 6	amino acid biosynthetic process (L-phenylalanine)	42546	6	540.167	7.33333	29.9	1.0735	0.102322	0.200111	18.641	2	11	1.0905	0.12499	0.033234	3.04759	2	9	1.0405	0.057277	0.167584	16.1061	2	11					0		0.8305	-0.267948	0.0176777	2.12856	2	9	0.7285	-0.456999	0.0883883	12.1329	2	7.5
Cre06.g252650	Aconitase/3-isopropylmalate dehydratase protein	amino acid biosynthetic process (leucine)	25990	6	290	4	32.1667	1.104	0.14274			1	18	1.04733	0.0667207	0.100898	9.63377	3	12	0.9115	-0.133685	0.00636396	0.698186	2	13	0.909	-0.137648			1	9	0.743	-0.428566			1	9	0.688	-0.53952			1	9
Cre02.g077350	histidinol dehydrogenase	amino acid biosynthetic process (histidine )	48599	6	467.833	5.83333	27.25	0.683	-0.550043			1	14	0.706	-0.50226			1	13	0.777	-0.364013	0.156614	20.1563	3	9	0.755	-0.405451	0.108894	14.4231	2	6	0.750667	-0.413756	0.0621316	8.27685	3	6	0.694333	-0.5263	0.131546	18.9456	3	6.33333
Cre02.g103850	HISTIDINE BIOSYNTHESIS 5B	amino acid biosynthetic process (histidine )	28878	6	304	3.66667	34.65	1.152	0.204141			1	8	1.177	0.235114	0.30547	25.9533	2	6	0.712	-0.490051			1	5					0		0.739	-0.436354			1	6					0
Cre09.g410650	ATP phosphoribosyl transferase 2	amino acid biosynthetic process (histidine )	49902	5	282.4	4.6	18.24	0.94	-0.0892673			1	16	0.882	-0.181149			1	16	0.842	-0.248108			1	16	0.811	-0.302226			1	7	0.676	-0.564905			1	7	0.8485	-0.237013	0.368403	43.4181	2	8
Cre10.g434750	ketol-acid reductoisomerase	amino acid biosynthetic process	65473	6	1930.33	21.6667	55.5167	0.99	-0.0144996	0.0452548	4.5712	2	123	1.014	0.0200577			1	106	0.94	-0.0892673			1	106	0.933	-0.100051			1	79	0.872	-0.1976	0.014	1.6055	3	74.3333	0.7805	-0.357529	0.00353553	0.452983	2	61.5
Cre01.g004500	isopropyl malate isomerase large subunit 1	amino acid biosynthetic process	58179	6	781.5	9.66667	29.9333	0.9775	-0.0328314	0.00636396	0.651045	2	36	0.9725	-0.0402298	0.0784889	8.07083	2	29	0.884	-0.177882	0.0798812	9.03633	3	32.3333	0.836333	-0.25785	0.0497427	5.94771	3	15.6667	0.695	-0.524915	0.00707107	1.01742	2	16	0.679667	-0.557101	0.0198578	2.9217	3	15.6667
Cre02.g082250	homoserine kinase	amino acid biosynthetic process	39643	5	235	3.2	23.22	0.896	-0.158429			1	10					0						0		1.12467	0.169497	0.0276104	2.45498	3	5	1.163	0.217851			1	5	1.22833	0.296702	0.0569766	4.63853	3	6
Cre16.g672385	histidinol phosphate aminotransferase 1	amino acid biosynthetic process	44704	6	264.167	3.33333	16.9333	1.095	0.130931			1	7	1.044	0.0621217	0.128693	12.327	2	9	0.94	-0.0892673			1	8	0.711	-0.492079			1	3	0.774	-0.369595			1	6	0.718	-0.477944			1	6
Cre16.g691000	elongation factor P (EF-P) family protein	amino acid biosynthetic process	26312	6	219.167	4.33333	17.6167	1.063	0.0881416			1	14	1.173	0.230203			1	14	1.138	0.186501			1	14	1.131	0.177599	0.019799	1.75057	2	7.5	1.306	0.385155	0.100409	7.6883	2	8	1.1695	0.225892	0.0417193	3.56728	2	7
Cre14.g614900	glutamine-tRNA ligase, putative / glutaminyl-tRNA synthetase, putative / GlnRS, putative	amino acid biosynthesis	98101	6	858.833	14.3333	26.5833	1.011	0.015783	0.046669	4.61613	2	25.5	1.118	0.16092			1	29	1.0585	0.0820213	0.0360624	3.40694	2	27	1.03967	0.0561211	0.0963604	9.2684	3	24.3333	1.056	0.0786098			1	23	1.21667	0.282934	0.111164	9.13673	3	25
Cre03.g181150	Dynein light chain type 1 family protein	actin filament bundle assembly	11870	5	212.6	3.2	37.8	1.04	0.0565835			1	14	1.187	0.24732			1	6	1.228	0.296311	0.209943	17.0963	3	8	1.067	0.0935602			1	11	1.1565	0.209765	0.0473762	4.09651	2	8	1.09	0.124328			1	10
Cre02.g088600	ATP-citrate lyase B-1	acetyl-CoA biosynthetic process	71063	6	353.5	5.5	14.8167					0		0.857	-0.222633			1	8	1.126	0.171207	0.103238	9.16852	2	9.5	1.1425	0.192194	0.120915	10.5834	2	9	1.153	0.205393	0.0961665	8.34055	2	9	1.212	0.27739	0.175362	14.4689	2	7.5
Cre01.g071662	acetyl-CoA synthetase	acetyl-CoA biosynthetic process	74023	6	319.5	4.33333	11.9333	0.852	-0.231075			1	11	0.896	-0.158429	0.039598	4.41942	2	17.5	0.946	-0.0800879	0.0381838	4.03634	2	16.5	0.8335	-0.262746	0.111016	13.3192	2	8	0.8115	-0.301337	0.0318198	3.92111	2	8.5	0.7545	-0.406407	0.177484	23.5234	2	8.5
Cre01.g055408	acetyl-CoA synthetase	acetyl-CoA biosynthetic process	82266	6	953	11.1667	31.75	0.959	-0.0603973	0.00141421	0.147468	2	29	0.919	-0.121863	0.0180278	1.96167	3	27.3333	0.8225	-0.281912	0.0982878	11.9499	2	28.5	0.755667	-0.404178	0.29137	38.558	3	14.3333	0.597	-0.744197			1	17	0.664	-0.590745	0.134358	20.2346	3	14
Cre06.g257150	Zinc-binding ribosomal protein family protein		12372	5	278.2	6.2	47.6	0.981	-0.027675	0.130108	13.2628	2	15	0.945	-0.0816138	0.142836	15.1149	2	15	0.928	-0.107803			1	12	0.837	-0.2567			1	14	0.832	-0.265345			1	14	0.71	-0.494109			1	14
Cre02.g082550	zeaxanthin epoxidase (ZEP) (ABA1)		85397	6	454.667	6.16667	16.4	0.864	-0.210897			1	11	0.7805	-0.357529	0.0615183	7.88191	2	9.5	0.973	-0.0394883	0.209304	21.5112	2	7.5	1.0685	0.0955869	0.457498	42.8169	2	6.5	1.025	0.0356239	0.50346	49.1181	2	6	0.6475	-0.627048	0.0954594	14.7428	2	6.5
Cre01.g029650	VPS35 homolog A		107984	6	577.5	8.66667	19.1333	1.0835	0.115699	0.0388909	3.58937	2	10.5	1.052	0.0731347			1	16	1.1495	0.201006	0.0431335	3.75237	2	12.5					0		1.175	0.232661	0.0806102	6.86044	2	11.5	1.21967	0.286487	0.0882742	7.23757	3	10.3333
Cre16.g689087	VIRB2-interacting protein 1		41382	6	316.667	5	21.2167	1.072	0.100305	0.289914	27.0442	2	15.5	1.038	0.0538064	0.187574	18.0707	3	13.3333	1.297	0.375178	0.202233	15.5923	2	17	1.152	0.204141	0.0706329	6.13132	3	9.33333	1.37533	0.459781	0.084216	6.12331	3	10.3333	1.27933	0.355392	0.193913	15.1574	3	10
Cre12.g555550	villin 3		89509	6	233.167	3.33333	9.6					0						0						0						0		1.239	0.309176			1	5	1.581	0.660837	0.33234	21.0209	2	4.5
Cre01.g055453	VALINE-TOLERANT 1		56954	6	353.5	4.5	16.1833	0.921	-0.118727			1	17	0.921	-0.118727			1	17	0.889	-0.169745	0.0381838	4.29514	2	14.5	0.831667	-0.265923	0.050362	6.05555	3	5	0.699333	-0.515948	0.0284312	4.06547	3	5	0.581	-0.78339	0.0569298	9.79859	3	4.66667
Cre16.g657550	Vacuolar import/degradation, Vid27-related protein		69546	5	295.6	4.4	11.74	0.919	-0.121863			1	16	0.928	-0.107803			1	18	0.835	-0.260152			1	18	1.264	0.337996	0.0113137	0.895072	2	5.5	1.12167	0.165644	0.212738	18.9662	3	6.66667	1.2165	0.282736	0.0544472	4.47573	2	5.5
Cre01.g048950	uridine 5\~-monophosphate synthase / UMP synthase (PYRE-F) (UMPS)		61170	6	761.5	12.1667	35.6					0						0		0.9655	-0.0506518	0.000707107	0.0732374	2	23	1.108	0.147958			1	12	1.1615	0.215989	0.200111	17.2287	2	19.5	1.2115	0.276794	0.184555	15.2336	2	19
Cre05.g233303	UDP-glucose:glycoprotein glucosyltransferases;transferases, transferring hexosyl groups;transferases, transferring glycosyl groups		196699	6	420.5	5.16667	7.3					0		1.649	0.721591			1	4					0		1.541	0.623867			1	3	1.276	0.351628			1	4	1.335	0.41684	0.714178	53.4965	2	4.5
Cre06.g296500	ubiquitin-specific protease 17		71591	6	499.167	6.33333	19.5	1.085	0.117695			1	10	1.188	0.248535			1	8	1.2355	0.305095	0.0827315	6.6962	2	9.5	1.106	0.145351	0.0452548	4.09176	2	14.5	1.285	0.361768	0.205061	15.9581	2	14.5	1.263	0.336855	0.167949	13.2977	3	14
Cre12.g512550	Trm112p-like protein		15424	3	181.333	2.33333	28.2					0		0.899	-0.153607			1	3					0		0.959	-0.0603973	0.123037	12.8297	2	5.5					0		1.223	0.290424			1	7
Cre17.g735950	transthyretin-like protein		36593	6	177.667	2.83333	20.4667					0		0.623	-0.682696			1	2					0		1.3665	0.450485	0.140714	10.2974	2	5	1.3855	0.470407	0.218496	15.7702	2	5	1.651	0.72334	0.205061	12.4204	2	5
Cre17.g741000	Translocon-associated protein (TRAP), alpha subunit		30046	6	354	4.16667	28.6333	1.1145	0.156397	0.0982878	8.81901	2	12	1.079	0.109695			1	13	1.17067	0.22733	0.237176	20.2599	3	13.6667	0.788	-0.343732			1	9	0.9065	-0.141621	0.171827	18.955	2	14	0.837	-0.2567	0	0	2	14
Cre10.g452450	translocon at the inner envelope membrane of chloroplasts 110		126877	6	1172.33	15	23.75	0.931333	-0.10263	0.0827909	8.8895	3	33	0.9165	-0.125793	0.0459619	5.01494	2	34.5	0.836	-0.258425	0.095828	11.4627	3	33	0.8225	-0.281912	0.0841457	10.2305	2	21	0.7375	-0.439285	0.0671751	9.10849	2	21	0.793	-0.334607			1	17
Cre16.g652550	Translation protein SH3-like family protein		21630	6	322.833	4.83333	32.2667	1.014	0.0200577	0.0692965	6.83397	2	27	0.941	-0.0877334	0	0	2	19.5	0.853	-0.229382	0.0537773	6.30449	3	22.3333	0.684	-0.547932	0.0622254	9.09728	2	10.5	0.482	-1.05289			1	13	0.469	-1.09234	0.0452548	9.64922	2	10.5
Cre16.g677026	Transketolase family protein		41639	6	560.5	6.66667	40.6	1.229	0.297485			1	6	1.065	0.0908534			1	15					0		1.41	0.495695			1	10	1.231	0.299831	0.066468	5.39952	2	12	1.50167	0.586565	0.224698	14.9633	3	12
Cre12.g535350	Transducin/WD40 repeat-like superfamily protein		128643	6	204	2.66667	5.55	1.154	0.206643			1	5	0.891	-0.166503			1	4	1.235	0.304511			1	5					0		1.275	0.350497	0.123037	9.64993	2	3.5					0
Cre08.g362650	Transducin/WD40 repeat-like superfamily protein		169483	6	260.833	3.5	4.7	0.881	-0.182786			1	8	0.853	-0.229382	0.0678823	7.95806	2	6	1.099	0.136191			1	5	1.584	0.663572			1	4	1.574	0.654436			1	4	1.7485	0.806118	0.531037	30.371	2	5.5
Cre17.g703900	Transducin/WD40 repeat-like superfamily protein		213262	6	333.833	4.33333	6					0						0						0		1.262	0.335712	0.145661	11.542	3	7	1.4835	0.569005	0.0657609	4.43282	2	6	1.37267	0.456981	0.154069	11.2241	3	6.66667
Cre12.g502800	Transducin/WD40 repeat-like superfamily protein		68147	3	130.667	2.33333	6.86667					0						0						0		1.188	0.248535			1	3	1.442	0.528071			1	4	1.3605	0.444137	0.0148492	1.09145	2	3
Cre06.g278097	Transducin/WD40 repeat-like superfamily protein		43140	5	183	2.8	13.04	0.816	-0.293359			1	6					0		1.079	0.109695			1	6	1.163	0.217851			1	5	1.184	0.243669	0.0480833	4.06109	2	5.5	1.21933	0.286093	0.0051316	0.420853	3	5
Cre12.g536550	Transducin/WD40 repeat-like superfamily protein		84666	5	258.6	3.2	7.9	1.208	0.27262			1	4					0		0.904	-0.145605			1	7	1.1165	0.158983	0.0799031	7.15657	2	6	1.173	0.230203			1	8	1.181	0.240009	0.0763675	6.46634	2	6.5
Cre12.g523200	Transducin/WD40 repeat-like superfamily protein		49990	6	438.167	5.5	32.5	1.075	0.104337	0.019799	1.84177	2	10	1.14433	0.194507	0.0358515	3.13296	3	9	1.178	0.23634	0.0396863	3.36895	3	9.66667	1.1595	0.213503	0.0643467	5.54952	2	7.5	1.386	0.470927			1	7	1.444	0.530071	0.0410122	2.84018	2	7
Cre17.g715750	Transducin/WD40 repeat-like superfamily protein		35013	6	522.667	6.66667	40.0167	0.9965	-0.00505829	0.0940452	9.43755	2	17.5	1.067	0.0935602	0.0240416	2.2532	2	16.5	1.091	0.125651	0.0396106	3.63067	3	17	1.13	0.176323	0.023516	2.08106	3	15.3333	1.16133	0.215782	0.144448	12.4381	3	15.6667	1.24567	0.316918	0.158885	12.755	3	15.6667
Cre03.g170350	Transducin/WD40 repeat-like superfamily protein		51779	5	175.8	2.6	11.5					0		0.951	-0.0724828			1	5					0		0.7995	-0.32283	0.224153	28.0366	2	4					0		1.174	0.231432			1	5
Cre12.g489750	Transducin family protein / WD-40 repeat family protein		73667	6	146.167	2.33333	7.03333					0						0						0						0		1.342	0.424385			1	5	1.56	0.641546	0.319381	20.4731	3	3.66667
Cre12.g522450	transducin family protein / WD-40 repeat family protein		145082	6	975	12.3333	18.8167	0.907	-0.140826			1	21	0.799	-0.323733			1	20	1.1455	0.195977	0.0431335	3.76547	2	16.5	1.0885	0.122341	0.026163	2.40358	2	22	1.0925	0.127633	0.0289914	2.65367	2	21.5	1.095	0.130931	0.0169706	1.54982	2	22
Cre05.g243050	thioredoxin F-type 1		22671	6	145.167	3	21.75	0.928	-0.107803			1	5	0.888	-0.171368			1	5	0.911	-0.134477			1	5	0.95	-0.0740006	0.0226274	2.38183	2	3	0.869	-0.202572			1	3	0.7335	-0.447131	0.00919239	1.25322	2	3.5
Cre16.g683350	Thioesterase/thiol ester dehydrase-isomerase superfamily protein		59871	5	128.4	2.4	5.72	1.0495	0.0697022	0.296278	28.2304	2	3	1.081	0.112367			1	3	0.627	-0.673463			1	4					0						0						0
Cre05.g240850	thiaminC		75644	4	358.5	4	12.575	0.8955	-0.159235	0.0275772	3.07953	2	8.5	0.7445	-0.425656	0.0459619	6.17353	2	8.5	0.6575	-0.604937	0.0403051	6.13005	2	8.5	0.465	-1.1047			1	3	0.383	-1.38458			1	2	0.424	-1.23786			1	3
Cre07.g337650	Thiamin diphosphate-binding fold (THDP-binding) superfamily protein		47801	6	951.833	12.8333	55.65	0.965	-0.0513992			1	32	1.0435	0.0614306	0.0289914	2.77828	2	33.5	1.056	0.0786098	0.0185203	1.75381	3	31.3333	1.11367	0.155317	0.0523673	4.70224	3	32	1.27567	0.351251	0.163531	12.8192	3	32	1.37733	0.461878	0.110369	8.01324	3	32.3333
Cre07.g324000	SUPPRESSOR OF AUXIN RESISTANCE1		191221	6	318.5	5.5	4.65	0.971	-0.0424568	0.103238	10.6321	2	10.5	0.9365	-0.0946491	0.215668	23.0291	2	9	0.999	-0.00144342	0.264458	26.4723	2	9.5	1.198	0.260628			1	8	1.1895	0.250355	0.0473762	3.98286	2	8	1.428	0.513996			1	8
Cre16.g656400	sulfoquinovosyldiacylglycerol 1		57379	6	824.833	12.1667	37.45	0.937	-0.093879	0.0608112	6.48999	2	25	0.931	-0.103147	0.0565685	6.07611	2	25	0.9395	-0.0900349	0.0233345	2.48372	2	27.5	0.84	-0.251539			1	14	0.773333	-0.370838	0.0631057	8.16022	3	19	0.656	-0.608232	0.0636632	9.70475	3	17.6667
Cre02.g075900	sucrose nonfermenting 1(SNF1)-related protein kinase 2.3		47473	6	195.333	3.5	18.0167					0		0.686	-0.54372			1	4					0		1.2545	0.327112	0.00353553	0.281828	2	4.5	1.416	0.501821	0.158392	11.1859	2	4.5	1.395	0.480265	0.046669	3.34545	2	4.5
Cre16.g677700	structural constituent of nuclear pore		61235	5	130.4	2.2	4.98					0						0						0		1.186	0.246104	0.444063	37.4421	2	2.5	1.648	0.720716			1	3	1.336	0.41792			1	4
Cre03.g189950	stress-inducible protein, putative		72226	6	682	10.6667	31.4667	1.0795	0.110363	0.0176777	1.63758	2	25.5	1.1215	0.16543	0.0685894	6.11586	2	25.5	1.12633	0.171634	0.0496622	4.40919	3	22	1.2865	0.363451	0.126572	9.83849	2	22.5	1.306	0.385155	0.173948	13.3192	2	22	1.127	0.172488	0.206463	18.3197	3	19.6667
Cre09.g394065	SPIRAL1-like2		18559	6	173.833	2.5	27.7167	0.8345	-0.261016	0.0473762	5.67719	2	7	0.626	-0.675765	0.231931	37.0497	2	7	1.106	0.145351	0.500632	45.2651	2	3	1.22533	0.293174	0.422281	34.4625	3	5	1.59233	0.671142	0.544663	34.2053	3	5.66667	0.649	-0.62371	0.0254558	3.92232	2	6
Cre12.g540550	soluble epoxide hydrolase		54696	5	178.2	3	12.38	1.466	0.551885			1	4	1.415	0.500802			1	4	1.2215	0.288654	0.0374767	3.06809	2	5	1.072	0.100305			1	5					0		1.262	0.335712			1	6
Cre08.g385200	Small nuclear ribonucleoprotein family protein		11491	5	220.4	2.6	39.98	0.894	-0.161653			1	7	1.234	0.303342			1	10					0		1.106	0.145351			1	5	1.1645	0.219711	0.111016	9.53334	2	3					0
Cre10.g455300	Small nuclear ribonucleoprotein family protein		15598	6	244.5	3.5	28.6	1.14	0.189034			1	8	1.272	0.347099			1	8	1.18667	0.246915	0.106444	8.97	3	8.33333	1.142	0.191563	0.0430349	3.76838	3	8	1.185	0.244887	0.0876812	7.39926	2	7.5	1.128	0.173767	0.0509117	4.51345	2	7.5
Cre06.g253350	Single hybrid motif superfamily protein		19018	6	224.667	3	27.9	1.091	0.125651			1	11	1.162	0.21661			1	11	1.1975	0.260026	0.0629325	5.25532	2	9	1.49533	0.580467	0.663186	44.3504	3	4.66667	1.222	0.289244			1	8	1.506	0.590722			1	4
Cre03.g176550	SHK1 binding protein 1		79532	6	323.333	4.66667	14.45	0.838	-0.254978			1	11	0.76	-0.395929	0.0113137	1.48865	2	8.5	0.943	-0.0846703	0.179605	19.0461	2	8.5	0.8	-0.321928			1	5	0.752	-0.411195			1	5	0.793	-0.334607			1	4
Cre12.g511850	shaggy-like kinase 13		60218	6	363.167	5.33333	16.7833					0		1.151	0.202888			1	11	1.131	0.177599			1	19	1.153	0.205393	0.0579828	5.02886	2	13.5	1.097	0.133564	0.298399	27.2014	2	9	1.32	0.400538			1	8
Cre09.g408200	serine/arginine-rich 22		22691	6	190.333	2.5	19.1667	1.1	0.137504	0.0975807	8.87098	2	8	1.2105	0.275603	0.0544472	4.49791	2	12	1.17867	0.237156	0.0394631	3.34811	3	10	1.2435	0.314407	0.092631	7.44921	2	10.5	1.40433	0.489885	0.285029	20.2964	3	9.33333	1.465	0.550901	0.191784	13.091	3	9.66667
Cre06.g264300	S15/NS1, RNA-binding protein		17622	6	428.833	6.5	36.6333	0.956	-0.0649175	0	0	2	18					0		0.730667	-0.452715	0.0419325	5.73894	3	20	0.668333	-0.58136	0.025482	3.81277	3	14.6667	0.522667	-0.936037	0.018037	3.45096	3	14	0.4795	-1.0604	0.053033	11.0601	2	17.5
Cre12.g510400	rubredoxin family protein		26715	4	205.25	2.75	23.4	1.035	0.0496308			1	14	1.107	0.146655	0.0975807	8.81488	2	9	1.071	0.0989585			1	13	1.074	0.102994			1	9	1.154	0.206643			1	10	1.216	0.282143			1	10
Cre10.g439600	Root hair defective 3 GTP-binding protein (RHD3)		99581	6	304.5	3.16667	7.15					0						0		1.318	0.39835			1	7	1.1525	0.204767	0.122329	10.6143	2	7.5	1.3545	0.43776	0.226981	16.7576	2	7	1.267	0.341417	0.130108	10.269	2	7.5
Cre16.g683050	RNA-metabolising metallo-beta-lactamase family protein		103019	6	392.5	5.66667	11.1667	0.924	-0.114035			1	19	0.927	-0.109359	0.00141421	0.152558	2	15.5	1.0165	0.0236102	0.0671751	6.60847	2	15					0						0		1.2405	0.310922	0.0516188	4.16113	2	10
Cre07.g330300	RNA-binding (RRM/RBD/RNP motifs) family protein		50150	4	164.25	2.5	9.9					0						0						0		1.37	0.454176	0.0721249	5.26459	2	5	1.5745	0.654894	0.0898026	5.70356	2	4.5	1.823	0.866315	0.0961665	5.27518	2	5
Cre12.g560300	RNA-binding (RRM/RBD/RNP motifs) family protein		33091	6	428.333	4.83333	30.3667	0.936	-0.0954196	0.176777	18.8864	2	8.5	0.766	-0.384584			1	8	1.195	0.257011	0.10748	8.99416	2	11.5	1.195	0.257011	0.0890955	7.45569	2	13	1.4765	0.562181	0.282136	19.1084	2	13.5	1.7385	0.797843	0.276479	15.9033	2	13.5
Cre10.g462250	RNA-binding (RRM/RBD/RNP motifs) family protein		38543	6	383.167	5.66667	25.8167	1.1275	0.173127	0.0841457	7.46303	2	20.5	1.064	0.0894982			1	17	1.273	0.348232			1	28	1.12933	0.175471	0.0570117	5.04826	3	18.6667	1.187	0.24732	0.13428	11.3125	3	19.3333	1.23167	0.300612	0.163787	13.298	3	20
Cre17.g697450	RNA polymerase I-associated factor PAF67		64165	6	390.667	6.5	19.0167	0.956	-0.0649175			1	13	0.896	-0.158429			1	11	0.9365	-0.0946491	0.0176777	1.88763	2	9.5	0.883	-0.179515			1	7	0.9655	-0.0506518	0.146371	15.1601	2	7	0.753	-0.409278			1	6
Cre04.g219000	RNA helicase, putative		322570	6	540.5	7.16667	4.91667	0.895	-0.16004			1	3	0.793	-0.334607			1	6	1.163	0.217851	0.0381838	3.28321	2	10.5	1.208	0.27262	0.10748	8.89737	2	9	1.172	0.228973	0.116202	9.91488	3	8.33333	1.2505	0.322505	0.211425	16.9072	2	9
Cre03.g181300	RNA 3\~-terminal phosphate cyclase/enolpyruvate transferase, alpha/beta		58128	6	637	9	29.45	0.968	-0.046921			1	41					0		0.881	-0.182786	0.0268701	3.04995	2	15	0.8485	-0.237013	0.122329	14.4171	2	11.5	0.644	-0.634867			1	11	0.643333	-0.636362	0.0915988	14.2381	3	15.3333
Cre08.g368450	ribophorin II (RPN2) family protein		33791	5	185.4	3	16.16	1.0875	0.121015	0.221324	20.3517	2	10	1.0045	0.00647756	0.168999	16.8241	2	10	1.371	0.455229	0.378374	27.5984	3	9.66667					0		1.21	0.275007			1	7	1.215	0.280956	0.0494975	4.07387	2	7
Cre12.g492950	ribonucleotide reductase 1		105314	6	795.333	9.33333	20.05	0.911	-0.134477			1	32	0.885333	-0.175707	0.0282902	3.19543	3	24	0.8145	-0.296013	0.1492	18.3179	2	21.5	0.966	-0.0499049			1	15	0.8265	-0.274913	0.0219203	2.65219	2	13.5	0.593667	-0.752275	0.0840317	14.1547	3	12
Cre03.g208100	Ribonuclease II/R family protein		125265	6	203.5	3.16667	6.65					0						0		1.266	0.340277			1	3	1.076	0.105678	0.176777	16.4291	2	5.5	0.853	-0.229382			1	9	0.868	-0.204233			1	8
Cre02.g111450	Rhodanese/Cell cycle control phosphatase superfamily protein		28966	6	485.667	5.83333	42.6667	0.962333	-0.0553914	0.0841804	8.74753	3	18	0.934333	-0.0979908	0.111554	11.9394	3	19	0.9	-0.152003	0.130966	14.5517	3	19	0.881	-0.182786	0.0468722	5.32034	3	14	0.823333	-0.280451	0.0633588	7.6954	3	14	0.711667	-0.490726	0.0591383	8.30983	3	13.3333
Cre02.g141100	reticulata-related 1		44804	5	177.6	2.4	9.64					0						0						0						0						0		1.432	0.518031	0.0509117	3.55529	2	3
Cre04.g216600	regulatory particle triple-A ATPase 6A		49634	6	457.5	7.5	30.1667	0.917	-0.125006			1	20	0.949667	-0.0745069	0.1075	11.3198	3	13.3333	1.033	0.0468403	0.132936	12.8689	2	15.5	1.208	0.27262			1	16					0		0.909	-0.137648	0.0169706	1.86695	2	14
Cre10.g439150	regulatory particle triple-A ATPase 5A		52908	5	359	5.2	21.24	1.01	0.0143553	0.13435	13.302	2	9	1.297	0.375178			1	7	1.079	0.109695	0.205061	19.0047	2	10					0		0.907	-0.140826			1	8	0.869	-0.202572			1	8
Cre17.g742200	Regulator of chromosome condensation (RCC1) family protein		53763	6	903.833	8.5	44.1667	1.089	0.123004			1	9	0.931	-0.103147			1	18	1.113	0.154454	0.130108	11.6898	2	13	1.123	0.167358	0.106066	9.44488	2	16	1.153	0.205393	0.0226274	1.96248	2	15	1.2	0.263034	0.0763675	6.36396	2	16
Cre07.g314650	recA DNA recombination family protein		48111	4	139.25	2.75	8.125	0.9855	-0.0210722	0.0742462	7.53386	2	5.5	0.953	-0.0694519			1	6					0		0.8335	-0.262746	0.0162635	1.95122	2	3.5	0.7905	-0.339163	0.053033	6.70879	2	3	0.7285	-0.456999	0.0516188	7.08563	2	3
Cre06.g311900	RAB GTPase homolog G3E		26496	6	319.5	4.16667	41.4333	0.944	-0.0831412			1	11	0.838	-0.254978			1	4	1.1245	0.169284	0.238295	21.1912	2	7.5	1.068	0.0949116			1	9	1.192	0.253384			1	10	1.237	0.306846			1	11
Cre02.g079700	PYRIMIDINE B		44240	5	168	2.8	11.88	1.0395	0.0558898	0.132229	12.7204	2	7.5	0.933	-0.100051			1	9	0.855	-0.226004			1	9	0.881	-0.182786			1	5	0.793	-0.334607			1	5	0.6355	-0.654036	0.0827315	13.0183	2	4
Cre13.g578750	pyrimidine 1		51489	6	394	5.66667	21.05	1.112	0.153157	0.077	6.92446	3	18	1.215	0.280956			1	18	1.14867	0.19996	0.0880984	7.66963	3	18.6667	1.512	0.596458	0.200818	13.2816	2	11.5	1.15567	0.208725	0.192928	16.6941	3	13	1.226	0.293959	0.445477	36.3358	2	11.5
Cre01.g050100	Pyridoxal-dependent decarboxylase family protein		56555	6	449.167	7.66667	20.4667					0		1	0	0.165463	16.5463	2	16.5	0.859	-0.21927			1	13	0.85	-0.234465			1	17	0.8005	-0.321027	0.000707107	0.0883331	2	14	0.7615	-0.393084	0.00494975	0.65	2	13.5
Cre09.g387300	protein-protein interaction regulator family protein		66152	3	144	2	6.23333					0		1.0665	0.092884	0.334462	31.3607	2	3.5	1.295	0.372952			1	3					0						0						0
Cre02.g106300	Protein of unknown function (DUF1682)		41041	6	206.667	2.66667	12.2333	1.287	0.364012			1	8					0		1.358	0.441483			1	7	1.492	0.577248			1	4	1.962	0.972325			1	4	1.198	0.260628	0.393187	32.8203	3	4.66667
Cre13.g590650	Protein of unknown function (DUF1421)		58687	6	249.167	3.66667	10.7333					0		0.549	-0.865122			1	6	1.229	0.297485	0.0212132	1.72605	2	6					0		1.377	0.461529			1	6	1.19	0.250962			1	6
Cre01.g000900	Protein of unknown function (DUF1350)		51705	5	251.4	3.4	16.7					0						0						0		1.164	0.219091	0.0622254	5.34582	2	5.5	1.33133	0.412872	0.0365559	2.74581	3	6	1.542	0.624803	0.0609016	3.94952	3	6
Cre01.g031100	protein containing PDZ domain, a K-box domain, and a TPR region		41357	6	710	9.66667	38.9	0.9	-0.152003	0.0296985	3.29983	2	35	0.91	-0.136062			1	23	0.880333	-0.183878	0.0372872	4.23557	3	33	0.893	-0.163268			1	27	0.8125	-0.29956	0.0360624	4.43845	2	24	0.782	-0.354759	0.00848528	1.08507	2	22.5
Cre01.g009350	porphyromonas-type peptidyl-arginine deiminase family protein		50773	6	681.667	9.16667	43.5167	1.321	0.40163	0.110991	8.40204	3	8.33333	2.124	1.08678	0.484263	22.7996	3	9	2.65133	1.40672	0.511578	19.2951	3	9	2.47267	1.30607	0.431868	17.4657	3	18	2.885	1.52857	0.873984	30.2941	2	18	3.794	1.92372	1.15541	30.4537	2	21
Cre12.g544050	poly(A) binding protein 8		57177	5	165.8	3.4	12.14					0		0.849	-0.236164			1	7	0.815	-0.295128	0.0410122	5.03217	2	6.5					0		0.588	-0.766112			1	3					0
Cre01.g038850	poly(A) binding protein 2		137105	6	329	4.33333	7.4	1.248	0.319618	0.0254558	2.03973	2	6	1.186	0.246104	0.0975807	8.22772	2	5.5	1.276	0.351628			1	7	1.1985	0.26123	0.111016	9.26289	2	4					0		1.275	0.350497			1	4
Cre17.g745697	Pleckstrin homology (PH) domain-containing protein / lipid-binding START domain-containing protein		103656	5	225	3.8	6.78	1.0605	0.0847446	0.25668	24.2037	2	6					0		1.12	0.163499			1	5	0.782	-0.354759			1	8	0.797	-0.327348			1	8	0.7675	-0.381761	0.00919239	1.19771	2	6.5
Cre13.g583550	plastid transcriptionally active 4		35195	6	1176	14.1667	58.2667	0.98	-0.0291463	0.0565685	5.7723	2	34	0.9925	-0.010861	0.0360624	3.6335	2	33	0.9635	-0.0536434	0.0219203	2.27507	2	45	0.8485	-0.237013	0.0473762	5.58352	2	28	0.832667	-0.264189	0.0245832	2.95234	3	31	0.767333	-0.382075	0.0133167	1.73545	3	33
Cre05.g234652	plastid transcriptionally active 17		54232	6	351.667	5.16667	19.1667	0.8895	-0.168933	0.0247487	2.78232	2	7	0.88	-0.184425			1	10					0		1.2135	0.279174	0.0898026	7.40029	2	9.5	1.20233	0.265837	0.118154	9.82705	3	11	1.184	0.243669	0.0339411	2.86665	2	9.5
Cre16.g692901	plastid transcriptionally active 17		62002	6	274.833	3.83333	12.8333	0.865	-0.209228	0.00848528	0.980957	2	9	0.879	-0.186065	0.00141421	0.160889	2	7.5	0.835	-0.260152	0.00989949	1.18557	2	7.5	0.82	-0.286304	0.0763675	9.31311	2	6.5	0.735	-0.444184	0.0622254	8.46604	2	5.5	0.685	-0.545824	0.0471487	6.88302	3	5
Cre09.g399030	phytoene desaturation 1		50138	6	381.5	4.5	19	1.1995	0.262433	0.0205061	1.70955	2	10.5	1.35567	0.439002	0.0185023	1.36481	3	9.66667	1.29367	0.371466	0.132066	10.2086	3	9.33333	1.22967	0.298267	0.162235	13.1934	3	11.3333	1.175	0.232661	0.0264575	2.2517	3	11.3333	1.15333	0.20581	0.0778802	6.75262	3	11.3333
Cre09.g388726	phosphoesterase		32335	5	373.8	6.2	35.2	0.955	-0.0664274			1	12	1.074	0.102994			1	9	1.0695	0.0969365	0.013435	1.2562	2	11.5	1.103	0.141433	0.00848528	0.769291	2	10.5	1.209	0.273814	0.106663	8.82242	3	13	1.28433	0.36102	0.155577	12.1135	3	12.3333
Cre06.g263300	peroxin 11D		28918	6	225	3.66667	24.6333	1.242	0.312665			1	15					0		1.0145	0.0207689	0.19304	19.0281	2	9	0.882	-0.181149	0.066468	7.53606	2	9	0.868	-0.204233	0.00707107	0.814639	2	8.5	0.637	-0.650635	0.219203	34.4118	2	8.5
Cre02.g104350	PDI-like 5-4		57624	6	486.833	7.16667	24.85	1.013	0.0186342	0.16122	15.9151	2	8.5	0.908	-0.139236			1	18	1.114	0.155749	0.22117	19.8536	3	11.3333	0.858	-0.22095			1	8	0.923	-0.115597	0.196576	21.2975	2	8.5	0.758	-0.39973			1	11
Cre07.g328150	PDI-like 2-3		54251	6	367.5	5.16667	20.1667	0.933	-0.100051			1	25	0.917	-0.125006			1	26	0.905	-0.14401			1	27	0.778	-0.362158			1	11	0.738	-0.438307			1	12	0.7585	-0.398779	0.0756604	9.97501	2	8
Cre06.g275650	PAM domain (PCI/PINT associated module) protein		58561	6	399.667	5.33333	15.9667	1.1155	0.157691	0.0940452	8.43077	2	12	1.11367	0.155317	0.0263881	2.36948	3	14.3333	1.25167	0.32385	0.121001	9.66722	3	14	1.164	0.219091	0.116323	9.99337	3	13.6667	1.2765	0.352194	0.0685894	5.37324	2	14.5	1.11	0.15056	0.0721734	6.50211	3	14
Cre03.g146187	oxidoreductases, acting on the aldehyde or oxo group of donors, NAD or NADP as acceptor;copper ion binding		44628	6	706.333	10	45.4	0.9725	-0.0402298	0.109602	11.2701	2	22.5	1.159	0.212881	0.0707107	6.10101	2	26	1.24933	0.321158	0.0623084	4.98733	3	22.6667	1.276	0.351628			1	28	1.4465	0.532566	0.0205061	1.41764	2	24.5	1.573	0.653519	0.0183848	1.16877	2	25
Cre06.g308900	Outer membrane OMP85 family protein		58307	6	292.833	3.5	12.4333	1.05	0.0703893			1	7	1.071	0.0989585			1	7	1.2075	0.272023	0.0558614	4.62621	2	6	1.19	0.250962	0.0622254	5.22902	2	5	1.2745	0.349931	0.0275772	2.16376	2	5	1.439	0.525067	0.0494975	3.43971	2	5
Cre03.g189500	nudix hydrolase 1		25566	6	291.833	4	35.7	1.194	0.255803	0.0311127	2.60575	2	17	1.068	0.0949116			1	12	0.957	-0.0634092			1	12	1.6025	0.680324	0.0827315	5.16265	2	11.5	1.248	0.319618			1	14	1.2	0.263034			1	14
Cre12.g522350	Nucleotidylyl transferase superfamily protein		49163	6	306.5	5	21.1833	1.018	0.0257376			1	11	1.089	0.123004			1	13					0		1.293	0.370722			1	12	1.149	0.200379			1	12	0.999	-0.00144342	0.164049	16.4213	2	11
Cre06.g288500	Nucleotide-diphospho-sugar transferase family protein		45470	6	293.667	3.66667	18.9333	0.779	-0.360305			1	6	0.8075	-0.308466	0.0417193	5.16648	2	8	0.8335	-0.262746	0.0233345	2.79958	2	7	0.904	-0.145605			1	10					0		0.943	-0.0846703			1	9
Cre08.g364650	Nucleic acid-binding, OB-fold-like protein		38333	5	167.2	2.8	18.32					0						0		0.9825	-0.0254707	0.185969	18.9282	2	2.5					0		0.809	-0.305788			1	4	0.764	-0.388355			1	2
Cre02.g103550	Nucleic acid-binding, OB-fold-like protein		19153	4	102.75	2	19.15	1.207	0.271426			1	4	0.955	-0.0664274			1	4					0		1.045	0.0635029	0.274357	26.2543	2	4	1.0525	0.0738202	0.259508	24.6564	2	4					0
Cre02.g118950	Nucleic acid-binding, OB-fold-like protein		13321	5	222	4	29.7	1.066	0.0922074			1	9					0		0.6885	-0.538471	0.0855599	12.427	2	11.5	0.6935	-0.528032	0.0586899	8.46285	2	8.5	0.5655	-0.822401	0.053033	9.37807	2	8.5	0.507	-0.979942	0.0806102	15.8994	2	8
Cre16.g695300	nuclear matrix protein-related		85237	5	173	2.2	5.8					0		0.907	-0.140826			1	8					0		1.185	0.244887			1	4	1.2425	0.313246	0.225567	18.1543	2	4	1.3805	0.465191	0.0940452	6.8124	2	4
Cre10.g441400	NOP56-like pre RNA processing ribonucleoprotein		65784	6	1269.67	17.5	49.7	1.009	0.0129262	0.0296985	2.94336	2	43.5	1.03567	0.0505597	0.0219393	2.11838	3	44	1.05033	0.0708473	0.0594334	5.65853	3	45.3333	1.098	0.134878			1	33	1.133	0.180148			1	47	1.2855	0.36233	0.0120208	0.935108	2	40
Cre07.g339700	non-intrinsic ABC protein 7		33462	6	477.167	7.83333	40.6667					0		0.955	-0.0664274	0.00848528	0.888511	2	24	0.9035	-0.146403	0.0148492	1.64352	2	25	0.8705	-0.200084	0.0459619	5.27995	2	12.5	0.800333	-0.321327	0.0904728	11.3044	3	12.6667	0.647333	-0.627419	0.085804	13.255	3	12.3333
Cre12.g513950	non-intrinsic ABC protein 6		53380	6	230	2.83333	13.7333					0		0.922	-0.117161			1	5	0.771	-0.375197			1	6					0		0.5925	-0.755113	0.132229	22.3171	2	3.5	0.53	-0.915936	0.110309	20.813	2	3.5
Cre01.g054150	NADPH-dependent thioredoxin reductase C		60932	6	381.5	5.83333	18.9833	0.944	-0.0831412			1	12	1.015	0.0214797	0.0650538	6.40924	2	12	0.884	-0.177882			1	12	0.841	-0.249822	0.00565685	0.672634	2	6.5	0.7365	-0.441243	0.0601041	8.16077	2	7	0.627	-0.673463	0.0553263	8.82397	3	6.33333
Cre17.g734612	multidrug resistance-associated protein 2		170246	6	411	6.83333	8.45	1.136	0.183963			1	9	1.069	0.0962619			1	8	1.11733	0.16006	0.0456545	4.08602	3	7					0		1.147	0.197865	0.0622254	5.42506	2	12	1.269	0.343692	0.0579828	4.56917	2	9.5
Cre02.g097800	multidrug resistance-associated protein 2		158489	6	2840.5	39	41.05	0.829	-0.270556			1	128	0.7695	-0.378007	0.0445477	5.78918	2	157.5	0.918	-0.123434			1	142					0						0		0.362	-1.46594			1	81
Cre01.g011500	Mov34/MPN/PAD-1 family protein		36516	6	319.667	4.16667	26.6667	0.818	-0.289827			1	5	0.865	-0.209228			1	6					0		1.0345	0.0489336	0.263751	25.4955	2	5	1.3	0.378512	0.066468	5.11293	2	4	1.231	0.299831			1	7
Cre06.g271200	monodehydroascorbate reductase 4		69357	5	341.4	4.8	16.38					0						0						0		1.46233	0.548272	0.248802	17.014	3	6.66667	1.54333	0.62605	0.258127	16.7253	3	6.66667	1.82867	0.870792	0.347454	19.0004	3	6.66667
Cre09.g390615	Mono-/di-acylglycerol lipase, N-terminal;Lipase, class 3		59020	6	521.333	7	27.6833	1.31133	0.391034	0.114006	8.69389	3	12	1.39	0.475085	0.272028	19.5703	3	12.6667	1.55633	0.638151	0.386794	24.8529	3	12.3333	1.44433	0.530404	0.0205994	1.42622	3	13	1.50167	0.586565	0.0881892	5.87275	3	13	1.5665	0.647545	0.352846	22.5245	2	13
Cre10.g447100	Mitochondrial glycoprotein family protein		28573	6	467.667	6	40.8	1.0245	0.03492	0.0601041	5.86667	2	19.5	1.2115	0.276794	0.210011	17.3348	2	21.5	1.1695	0.225892	0.190212	16.2644	2	22	1.134	0.181421	0.0141421	1.2471	2	17.5	1.2645	0.338567	0.190212	15.0424	2	16.5	1.184	0.243669	0.0925851	7.81969	3	16.3333
Cre01.g023150	Minichromosome maintenance (MCM2/3/5) family protein		88040	5	220	3.6	7.12	1.251	0.323082			1	3					0		1.2105	0.275603	0.0784889	6.484	2	3.5	1.18	0.238787			1	3					0		0.647	-0.628162			1	3
Cre06.g295700	Minichromosome maintenance (MCM2/3/5) family protein		105677	5	203.8	3.6	6.76	0.969	-0.0454314	0.246073	25.3945	2	6.5					0		1.084	0.116365	0.299813	27.6581	2	7					0		1.1385	0.187134	0.331633	29.1289	2	3	0.611	-0.710756			1	4
Cre03.g178650	minichromosome maintenance (MCM2/3/5) family protein		106951	4	127	2.25	4.825	1.08	0.111031			1	3	1.121	0.164786			1	4					0		1.041	0.0579701	0.186676	17.9324	2	4	0.84	-0.251539			1	4	0.743	-0.428566			1	4
Cre06.g258733	methylthioalkylmalate synthase-like 4		79416	6	829.167	10.1667	24.7667					0		0.934	-0.0985055	0.0212132	2.27122	2	25.5	0.936	-0.0954196	0.0160935	1.71939	3	28.3333	0.850667	-0.233334	0.0857049	10.075	3	16.3333	0.753	-0.409278	0.0434856	5.77498	3	16.6667	0.625667	-0.676534	0.0623084	9.95872	3	16
Cre01.g036850	Methylenetetrahydrofolate reductase family protein		69188	6	403.167	4.83333	16.2667	1.121	0.164786	0.178401	15.9145	3	10.3333	1.1135	0.155102	0.000707107	0.0635031	2	11	1.382	0.466758			1	13	1.1565	0.209765	0.0120208	1.03941	2	12.5	1.18233	0.241637	0.0427122	3.61254	3	13	1.359	0.442545	0.11034	8.11923	3	12.6667
Cre02.g118900	Metal-dependent protein hydrolase		38638	6	407.5	4.5	30	0.922333	-0.11664	0.176415	19.1271	3	8.66667					0		1.362	0.445727			1	9	1.071	0.0989585	0.188947	17.6421	3	7.33333	1.1365	0.184598	0.293449	25.8204	2	8	1.04767	0.0671798	0.215057	20.5272	3	7
Cre09.g402775	Major Facilitator Superfamily with SPX (SYG1/Pho81/XPR1) domain-containing protein		93070	6	713.5	10.3333	21.0167	1.03667	0.0519521	0.0598108	5.76953	3	17.6667	1.028	0.0398403	0.0576888	5.61175	3	18.3333	1.229	0.297485	0.175362	14.2687	2	18.5	1.1455	0.195977	0.0445477	3.88893	2	17	1.20333	0.267036	0.110641	9.19451	3	15.6667	1.36633	0.450309	0.217569	15.9236	3	15
Cre04.g221550	Lycopene beta/epsilon cyclase protein		97385	6	287.167	4	9.85	0.875667	-0.191546	0.0629391	7.18757	3	4.66667	0.743333	-0.427919	0.123436	16.6057	3	5	0.691667	-0.531851	0.117747	17.0236	3	5	0.5835	-0.777195	0.0784889	13.4514	2	4.5	0.536	-0.899695	0.0692965	12.9284	2	4.5	0.5105	-0.970017	0.159099	31.1653	2	4.5
Cre11.g476650	limit dextrinase		124185	5	258.8	4.2	7.24	0.839	-0.253257			1	6	0.871	-0.199255			1	6	1.086	0.119024			1	6	1.1865	0.246712	0.0289914	2.44344	2	7.5	1.2615	0.33514	0.092631	7.34292	2	6	1.31	0.389567	0.103184	7.87666	3	6.66667
Cre15.g639150	LETM1-like protein		107254	6	722.5	10.6667	18.75	1.036	0.051024			1	19	1.029	0.041243			1	26	1.1555	0.208517	0.0940452	8.13892	2	22.5					0		1.206	0.27023	0.0876755	7.26995	3	20.3333	1.31133	0.391034	0.0692917	5.28406	3	18.6667
Cre01.g021251	L-Aspartase-like family protein		60093	6	839.5	11.1667	33.7	1.06133	0.0858778	0.00702377	0.661787	3	25.3333	1.323	0.403813	0.0254558	1.9241	2	26.5	1.42833	0.514333	0.0782326	5.47719	3	26	1.53	0.613532	0.117529	7.68162	3	28	1.70767	0.772026	0.0489524	2.86662	3	28	1.95267	0.965446	0.138962	7.11651	3	27.6667
Cre13.g565450	L-Aspartase-like family protein		61080	6	627.833	7.33333	27.2833					0		0.963667	-0.0533939	0.0831645	8.63001	3	16	1.084	0.116365	0.019799	1.82648	2	16	1.1	0.137504	0.0608112	5.52829	2	15.5	1.223	0.290424	0.0311127	2.54397	2	14.5	1.2375	0.307429	0.0997021	8.05673	2	14
Cre08.g376100	Inositol monophosphatase family protein		36639	4	376.25	5.75	33.175	1.032	0.045443	0.151321	14.6629	2	8.5					0		1.125	0.169925	0.0749533	6.66252	2	8.5	1.189	0.249749			1	6	1.422	0.507921			1	7	1.167	0.222805	0.360624	30.9018	2	5.5
Cre03.g191850	indole-3-butyric acid response 1		29134	4	126.25	2.25	15.125					0						0						0						0		0.599	-0.739372	0.165463	27.6232	2	3.5	0.636	-0.652901	0.222704	35.0163	3	4
Cre16.g663900	hydroxymethylbilane synthase		41263	6	930.167	13.1667	47.2667	0.953667	-0.068443	0.0083865	0.879395	3	48.3333	0.907	-0.140826	0.0304138	3.35323	3	50	0.768	-0.380822	0.0113137	1.47314	2	58.5	0.670333	-0.577049	0.0967385	14.4314	3	20.6667	0.505333	-0.984693	0.106237	21.0232	3	21	0.411667	-1.28045	0.0895396	21.7505	3	20.3333
Cre09.g393358	Hyaluronan / mRNA binding family		41699	6	403.5	6.33333	27.3833	1.088	0.121679			1	23					0		0.885333	-0.175707	0.0406243	4.58859	3	15.3333	0.748	-0.41889	0.217789	29.1162	2	14.5	0.736	-0.442222	0.142836	19.407	2	14.5	0.936	-0.0954196			1	6
Cre07.g341550	HSP20-like chaperones superfamily protein		25644	6	190.667	4.16667	15.1	1.039	0.0551957	0.0642573	6.18453	3	15	1.0125	0.0179219	0.20294	20.0434	2	14	0.894	-0.161653			1	20	1.006	0.00863031	0.0636396	6.32601	2	7.5	0.775	-0.367732	0.019799	2.55471	2	9	1.098	0.134878	0.0325269	2.96238	2	7.5
Cre06.g278163	HOPW1-1-interacting 1		53564	6	662	7.83333	33.45	1.164	0.219091			1	9	1.12	0.163499	0.066468	5.93465	2	13.5	1.27333	0.34861	0.142606	11.1994	3	13	1.309	0.388465	0.226274	17.286	2	12	1.5705	0.651224	0.118087	7.51906	2	9.5	1.505	0.589763	0.118794	7.89328	2	10
Cre12.g525200	homolog of nucleolar protein NOP56		65194	6	692.5	10.6667	28.75	0.997	-0.00433459	0.0579828	5.81572	2	23.5	1.0685	0.0955869	0.0289914	2.71328	2	23.5	1.0105	0.0150693	0.1393	13.7853	2	24.5	1.104	0.14274	0.0608112	5.50826	2	29.5	1.188	0.248535	0.0226274	1.90466	2	30	1.339	0.421156	0.091	6.79612	3	26.6667
Cre06.g250902	Homocysteine S-methyltransferase family protein		294267	6	861.167	13.1667	8.78333	0.945	-0.0816138	0.0325269	3.442	2	27	0.909	-0.137648	0.0372424	4.09708	3	25.3333	0.9955	-0.00650678	0.156271	15.6977	2	24	1.211	0.276199			1	16	1.2325	0.301588	0.0954594	7.74519	2	18.5	1.03467	0.0491661	0.1735	16.7687	3	18.3333
Cre16.g672300	HMG (high mobility group) box protein		26828	6	188.667	2.83333	16.8333	0.8615	-0.215077	0.0120208	1.39534	2	6.5	0.7525	-0.410237	0.17607	23.398	2	6.5	0.761	-0.394032			1	7	1.657	0.728574			1	2	1.29867	0.377031	0.526612	40.5502	3	3.66667	0.728	-0.45799			1	4
Cre06.g264950	histone H2A 10		16138	6	375.333	4.5	49.7333	1.082	0.1137			1	10	1.052	0.0731347	0.0268701	2.55419	2	7	1.0735	0.102322	0.0318198	2.96412	2	6	1.264	0.337996	0.166877	13.2023	2	9	1.305	0.38405			1	8	1.71767	0.78045	0.222554	12.9568	3	11.6667
Cre02.g116950	histone deacetylase 14		43061	6	374.5	4.66667	29.9667	0.857	-0.222633			1	8	0.833	-0.263612			1	8					0		1.2055	0.269632	0.0445477	3.69537	2	7.5	1.255	0.327687			1	9	1.275	0.350497	0.191439	15.0148	3	6.33333
Cre12.g510650	high cyclic electron flow 1		48820	6	903	11.8333	34.75	1.021	0.0299829			1	75	1.0115	0.0164963	0.0275772	2.72636	2	65	0.901	-0.150401			1	35	0.806667	-0.309955	0.00665833	0.825413	3	30.6667	0.619	-0.691989	0.00707107	1.14234	2	32	0.515667	-0.955489	0.0550485	10.6752	3	32.3333
Cre10.g456900	HAD-superfamily hydrolase, subfamily IG, 5\~-nucleotidase		84956	4	172.25	3	8.025	1.11	0.15056			1	4					0		1.2485	0.320196	0.0643467	5.15392	2	4.5	1.4205	0.506399	0.0445477	3.13606	2	3.5	1.45	0.536053			1	3	1.651	0.72334			1	3
Cre08.g384200	Guanylate-binding family protein		107143	6	182.5	3	6.23333	1.041	0.0579701	0.0127279	1.22266	2	5	1.17	0.226509	0.137179	11.7247	2	4	1.127	0.172488	0.0341174	3.02728	3	5	1.062	0.0867838			1	4	1.24	0.31034	0.0622254	5.01818	2	3.5	1.438	0.524064			1	3
Cre12.g543350	GroES-like zinc-binding dehydrogenase family protein		45640	6	415.167	5.33333	25.2	0.948	-0.077041	0.0353553	3.72947	2	11.5	0.9295	-0.105473	0.0106066	1.14111	2	12					0		1.113	0.154454			1	13	1.167	0.222805	0.0905097	7.75576	2	12	1.236	0.305679	0.148492	12.014	2	12
Cre03.g154950	Glutathione S-transferase family protein		44201	6	365.5	4.83333	31.8333	1.16	0.214125			1	7	1.052	0.0731347			1	4	1.122	0.166073	0.00989949	0.882308	2	6	1.451	0.537048	0.0240416	1.6569	2	4.5					0		1.5905	0.66948	0.16617	10.4477	2	4.5
Cre15.g636800	glutathione S-transferase F3		24781	6	368.167	4.66667	25.3333	1.126	0.171207	0.00707107	0.627981	2	14	1.084	0.116365			1	9	0.911	-0.134477	0.0876812	9.62472	2	13	1.173	0.230203	0.135765	11.5741	2	14	1.078	0.108357			1	15	1.3555	0.438825	0.00212132	0.156497	2	14
Cre15.g636750	glutathione S-transferase F3		24705	5	148.8	2	20.3	1.201	0.264236			1	5					0						0		0.824	-0.279284			1	4	0.7905	-0.339163	0.122329	15.4749	2	5	0.6435	-0.635988	0.0502046	7.8018	2	5
Cre16.g682725	glutathione S-transferase (class phi) 14		26804	6	282.333	4.16667	41.9333					0		1.347	0.42975			1	6					0		1.393	0.478195	0.323855	23.2487	2	6.5	1.22	0.286881	0.00141421	0.115919	2	7.5	1.4365	0.522558	0.241123	16.7855	2	6
Cre03.g158000	glutamate-1-semialdehyde 2,1-aminomutase 2		53801	6	1486	18.3333	63.6	0.9355	-0.0961904	0.0601041	6.42481	2	81	0.981	-0.027675			1	55	0.8125	-0.29956	0.0700036	8.61582	2	63.5	0.734	-0.446148	0.0485077	6.60868	3	42	0.5875	-0.767339	0.0205061	3.4904	2	35.5	0.457	-1.12973	0.0551543	12.0688	2	32
Cre07.g357350	GLNB1 homolog		23904	6	209.5	3.5	25.2833	1.2385	0.308594	0.127986	10.334	2	7.5	1.2955	0.373509	0.181726	14.0275	2	8.5	1.39733	0.482676	0.233147	16.6851	3	6.66667	1.2525	0.324811	0.0445477	3.5567	2	8.5	1.476	0.561693	0.0897162	6.07833	3	12.6667	1.66933	0.739272	0.132915	7.96215	3	12.3333
Cre06.g257500	general regulatory factor 7		30981	6	1300.83	17.5	69.6833	1.0325	0.0461418	0.0190919	1.84909	2	61.5	1.026	0.0370307			1	70	1.02167	0.0309246	0.0328684	3.21714	3	66.3333	1.037	0.0524159	0.11049	10.6548	3	57.6667	1.2075	0.272023	0.0912168	7.55418	2	62.5	1.174	0.231432	0.258801	22.0444	2	56.5
Cre07.g335400	general control non-repressible 5		77111	6	465.167	6.66667	15.4	0.938	-0.0923402	0.0155563	1.65846	2	15.5	0.903	-0.147202			1	14	0.830333	-0.268237	0.0374477	4.50996	3	15.3333	0.804667	-0.313537	0.0673003	8.36375	3	10.3333	0.660667	-0.598006	0.0438786	6.64157	3	10.3333	0.622	-0.685014	0.0655973	10.5462	3	10
Cre10.g428650	geminivirus rep interacting kinase 2		87063	2	135.5	2	4.25					0						0						0		1.957	0.968644	0.552958	28.2554	2	5	1.5015	0.586404	0.248194	16.5298	2	5	1.326	0.407081			1	5
Cre06.g293850	gamma carbonic anhydrase like 1		33050	6	428.167	6.16667	27.1333	0.909	-0.137648			1	13	1.071	0.0989585			1	22					0		1.1035	0.142087	0.0671751	6.08746	2	19	1.228	0.296311	0.0282843	2.30328	2	19.5	1.40433	0.489885	0.0988753	7.04073	3	15.6667
Cre03.g145127	Galactose oxidase/kelch repeat superfamily protein		548106	6	1097.17	15.8333	7.6	1.0755	0.105008	0.0190919	1.77516	2	21	1.24	0.31034			1	27	1.301	0.379621	0.00282843	0.217404	2	24	1.28433	0.36102	0.0651869	5.07554	3	20.3333	1.327	0.408168	0.151321	11.4032	2	25.5	1.546	0.62854			1	31
Cre13.g568400	FTSH protease 4		78953	6	723	10.8333	24.2833	1.017	0.0243197	0.11543	11.35	3	15.6667					0		1.1665	0.222186	0.1393	11.9417	2	18	1.1245	0.169284	0.00777817	0.691701	2	16	1.199	0.261832	0.0848764	7.07893	3	14.6667	1.23867	0.308788	0.0714726	5.77012	3	14.6667
Cre12.g485800	FtsH extracellular protease family		83635	6	2205.17	27.8333	53.5667	0.947	-0.0785637			1	105	0.9835	-0.024003	0.00353553	0.359485	2	106	0.952	-0.0709665	0.0520865	5.47127	3	92.3333	0.973	-0.0394883	0.13435	13.8078	2	72	0.815	-0.295128			1	74	0.768	-0.380822			1	59
Cre01.g050150	FMN-linked oxidoreductases superfamily protein		46164	6	277.333	4	20.75					0		1.119	0.16221			1	5	1.0445	0.0628125	0.334462	32.0212	2	4	1.183	0.24245			1	4	1.15	0.201634			1	8	1.2995	0.377957	0.0813173	6.25758	2	6
Cre02.g098250	FMN binding		39494	6	391.667	7	30.1	1.073	0.10165			1	6	1.289	0.366252			1	9					0		1.1125	0.153805	0.0162635	1.46188	2	8.5	1.0205	0.0292762	0.105359	10.3242	2	11.5	0.863	-0.212568			1	10
Cre09.g396300	Flavin containing amine oxidoreductase family		64058	6	434.167	7	21.35	0.921	-0.118727	0.0367696	3.99235	2	21	0.8715	-0.198427	0.0120208	1.37932	2	19.5	0.771333	-0.374574	0.1155	14.9741	3	18.3333	0.609333	-0.714696	0.0474798	7.79209	3	9.66667	0.462667	-1.11195	0.0243379	5.26035	3	9.33333	0.392	-1.35107	0.0335112	8.54877	3	9.66667
Cre03.g189300	fibrillin		34585	6	236.167	3.66667	17.4667					0						0						0						0		1.24467	0.315759	0.038371	3.08283	3	4.33333	1.378	0.462576	0.0992321	7.20116	3	4.66667
Cre09.g397512	Fes1A		47202	6	306.667	5.33333	20.25	1.009	0.0129262	0.110309	10.9325	2	8.5					0		0.8565	-0.223475	0.0190919	2.22906	2	8.5	0.901	-0.150401			1	6	0.757	-0.401635			1	7	0.807	-0.309359			1	7
Cre05.g246800	enzyme binding;tetrapyrrole binding		31777	5	301.4	4.6	22.84	0.954	-0.0679388			1	11	0.8955	-0.159235	0.0247487	2.76368	2	11.5	0.836667	-0.257275	0.0298385	3.56635	3	11	0.6785	-0.559579	0.0219203	3.2307	2	8	0.4515	-1.1472	0.0275772	6.1079	2	8	0.347	-1.52699			1	9
Cre13.g579850	Endoplasmic reticulum vesicle transporter protein		49576	6	279.333	3	15.4333	1.1145	0.156397	0.331633	29.7562	2	6	1.0425	0.0600474	0.180312	17.2961	2	7	1.3275	0.408712	0.0841457	6.33866	2	7	0.933	-0.100051			1	3					0		1.3145	0.394514	0.0869741	6.61652	2	4
Cre16.g675958	Endomembrane protein 70 protein family		67764	5	185	3	8.48	1.2245	0.292193	0.188798	15.4183	2	3.5					0		1.558	0.639695			1	7					0						0						0
Cre03.g207800	elicitor-activated gene 3-2		49267	6	288.167	3.83333	18.5333	1.208	0.27262	0.234463	19.4092	3	5.66667	1.17767	0.235931	0.120799	10.2575	3	6	1.0555	0.0779266	0.0120208	1.13887	2	7.5	1.602	0.679874			1	3	1.0835	0.115699	0.440528	40.6578	2	6	1.164	0.219091			1	9
Cre14.g623650	elicitor-activated gene 3-1		46283	6	533.833	7	30.5					0		1.27	0.344828			1	12	1.44633	0.5324	0.117356	8.11401	3	10.3333	1.49433	0.579502	0.117857	7.88695	3	17.3333	1.802	0.849599	0.154651	8.5822	3	18	2.50967	1.3275	0.141896	5.65396	3	18.3333
Cre03.g197500	EF hand calcium-binding protein family		50796	6	873	10.8333	31.55	1.02567	0.0365619	0.0635164	6.19269	3	27.6667					0		1.05	0.0703893			1	21	1.1295	0.175684	0.0205061	1.8155	2	23.5	1.166	0.221568			1	22	1.2765	0.352194	0.160513	12.5745	2	22.5
Cre03.g202950	EF hand calcium-binding protein family		43414	6	604.667	7.16667	35.65	0.962	-0.0558912			1	22	0.9165	-0.125793	0.0374767	4.08911	2	26.5	0.9345	-0.0977334	0.00212132	0.227001	2	28.5	0.922	-0.117161	0.0410122	4.44818	2	14	0.802	-0.318326	0.0282843	3.52672	2	15	0.662	-0.595097	0.0707107	10.6814	2	14
Cre07.g352400	DNAse I-like superfamily protein		108548	3	186	2.33333	6.73333	0.829	-0.270556			1	3					0						0		1.1065	0.146003	0.443356	40.0683	2	4.5	1.435	0.521051			1	6	0.63	-0.666576			1	3
Cre02.g095126	disproportionating enzyme 2		121633	6	240.833	4.33333	8.23333	0.763	-0.390245			1	6	0.87	-0.200913			1	6	0.842	-0.248108			1	6	0.99	-0.0144996	0.343654	34.7125	2	6.5	1.361	0.444667			1	9	1.28233	0.358771	0.142423	11.1066	3	6.66667
Cre12.g510050	dicarboxylate diiron protein, putative (Crd1)		51066	6	494.333	7.5	25.05	0.9175	-0.12422	0.187383	20.4232	2	21.5	0.746333	-0.422108	0.120176	16.1022	3	20.3333	0.6525	-0.61595	0.0275772	4.22639	2	23	0.577333	-0.792524	0.0680612	11.7889	3	10.3333	0.443	-1.17462	0.0278388	6.28416	3	10.6667	0.330333	-1.59801	0.0400042	12.1102	3	10
Cre07.g356350	Deoxyxylulose-5-phosphate synthase		84757	6	554.5	7.16667	21.6167	0.889667	-0.168663	0.0104083	1.16991	3	16.6667	0.769	-0.378944	0.0141421	1.83903	2	19.5	0.799	-0.323733	0.0509117	6.37193	2	15.5	0.700667	-0.5132	0.0656836	9.37444	3	11.3333	0.64	-0.643856	0.0329697	5.15151	3	11.3333	0.628667	-0.669633	0.0332916	5.2956	3	11
Cre10.g456750	dehydroascorbate reductase 2		27790	6	650.833	8	57.7333	1.08067	0.111922	0.0329292	3.04712	3	11.6667	1.12767	0.173341	0.0197569	1.75201	3	11.3333	1.15267	0.204975	0.0333067	2.88953	3	11.6667	1.22367	0.291211	0.0522526	4.27017	3	16.3333	1.505	0.589763	0.11738	7.79932	2	16	1.572	0.652601	0.0438406	2.78884	2	16
Cre03.g206600	dehydratase family		70236	6	1713.67	21.5	56.5667	1.059	0.0827026			1	59	1.073	0.10165			1	59	1.205	0.269033			1	110					0		1.0155	0.0221902	0.164756	16.2241	2	63.5	0.909667	-0.13659	0.0673003	7.39835	3	58.6667
Cre12.g539100	DEA(D/H)-box RNA helicase family protein		76493	6	268.5	4.5	12.0333					0		0.839	-0.253257	0.00565685	0.674238	2	6.5	0.9165	-0.125793	0.0417193	4.55202	2	6.5	1.1165	0.158983	0.0417193	3.73661	2	11	1.1325	0.179511	0.00777817	0.686815	2	11	1.34567	0.428321	0.0710587	5.28055	3	9.33333
Cre02.g093750	DC1 domain-containing protein		55175	6	1113.33	15.5	54.5167	1.04767	0.0671798	0.0261024	2.49148	3	36.3333					0		0.905	-0.14401			1	20	0.855	-0.226004			1	32	0.731	-0.452057			1	31	0.703	-0.508403	0.019799	2.81636	2	34
Cre06.g262700	Cytochrome bd ubiquinol oxidase, 14kDa subunit		15299	6	403.333	5.16667	55.8333	1.07667	0.106572	0.040501	3.76171	3	15.3333	1.2645	0.338567	0.318905	25.2199	2	11.5	1.09267	0.127853	0.129114	11.8164	3	15.6667	1.172	0.228973	0.114551	9.774	2	11.5	1.32133	0.401994	0.177362	13.423	3	12.6667	1.3055	0.384602	0.0120208	0.920782	2	12
Cre08.g380250	CP12 domain-containing protein 1		16376	6	568.667	7.33333	48.8833					0		1.09	0.124328	0.0509117	4.6708	2	28	0.97	-0.0439433			1	43	1.142	0.191563			1	22					0		0.799	-0.323733	0.0448442	5.61254	3	22
Cre16.g663350	CLP protease regulatory subunit X		65819	6	270.333	4.16667	7.56667	0.947	-0.0785637			1	13	1.2845	0.361207	0.115258	8.97302	2	9.5	1.3715	0.455755	0.105359	7.68202	2	9	1.839	0.878921	0.270115	14.6881	2	7.5	1.63433	0.708702	0.501353	30.6763	3	8	1.42367	0.509611	0.337749	23.7239	3	7.33333
Cre16.g682900	CLP protease proteolytic subunit 2		34614	6	217.167	3.16667	20.0833	0.791	-0.33825			1	6	0.9095	-0.136854	0.161927	17.804	2	6.5	1.182	0.24123			1	4	1.306	0.385155			1	5	1.129	0.175045			1	4	1.217	0.283329			1	4
Cre08.g372800	Cleavage and polyadenylation specificity factor (CPSF) A subunit protein		140437	6	414	6	9.98333					0						0		1.135	0.182692			1	9	1.033	0.0468403	0.162635	15.7439	2	9.5	1.376	0.46048			1	9	1.13967	0.188612	0.0965004	8.46743	3	8.66667
Cre02.g142352	Class II aaRS and biotin synthetases superfamily protein		97839	6	302.833	4.5	9.63333	0.883	-0.179515			1	12	0.8815	-0.181968	0.0247487	2.80757	2	10.5	0.913	-0.131313	0.0311127	3.40774	2	10.5	1.257	0.329985			1	7	0.952	-0.0709665			1	7	1.101	0.138814			1	6
Cre03.g145747	chorismate synthase, putative / 5-enolpyruvylshikimate-3-phosphate phospholyase, putative		47150	6	417.833	5.83333	26.35	1.073	0.10165			1	17	0.906	-0.142417	0.00282843	0.312188	2	8.5	0.841	-0.249822	0.0477598	5.67893	3	12	0.802	-0.318326	0.0087178	1.08701	3	8.66667	0.658667	-0.60238	0.0172143	2.61351	3	8.33333	0.610333	-0.712331	0.0595007	9.74889	3	8.33333
Cre09.g386758	chlorsulfuron/imidazolinone resistant 1		78480	6	645.167	8	22.7667	0.9625	-0.0551416	0.00636396	0.661191	2	21.5	0.8525	-0.230228	0.0912168	10.6999	2	19	0.7745	-0.368663	0.116673	15.0643	2	20	0.590667	-0.759584	0.0083865	1.41984	3	7.33333	0.473667	-1.07806	0.0136504	2.88186	3	7.33333	0.483667	-1.04791	0.0387857	8.0191	3	7
Cre17.g741450	chaperonin 60 beta		67996	6	660.167	8.83333	25.9833	1.0585	0.0820213	0.0502046	4.74299	2	16.5	0.826	-0.275786			1	12	0.974333	-0.0375127	0.112385	11.5345	3	16.3333	0.860667	-0.216474	0.0470142	5.46253	3	11.6667	0.764	-0.388355	0.00282843	0.370213	2	9.5	0.745667	-0.423397	0.0773649	10.3753	3	10.3333
Cre01.g047800	CAX-interacting protein 2		33095	6	281	3.66667	21.2833	0.906	-0.142417			1	21	0.8775	-0.188529	0.00353553	0.40291	2	15.5	0.863	-0.212568	0.0257099	2.97913	3	11.6667	0.8185	-0.288946	0.0120208	1.46864	2	7.5	0.696	-0.522841	0.0240416	3.45426	2	8	0.733	-0.448115	0.179385	24.4727	3	7.33333
Cre14.g621650	catalytics;transferases;[acyl-carrier-protein] S-malonyltransferases;binding		40947	6	485.5	7	34.9333	0.903	-0.147202			1	12	0.989333	-0.0154714	0.141196	14.2718	3	12.6667	0.925	-0.112475	0.0367696	3.97509	2	11	1.193	0.254594			1	6	1.437	0.52306			1	6	1.1095	0.14991	0.342947	30.91	2	7
Cre09.g394473	Carbohydrate-binding-like fold		67605	6	265.333	3.33333	11.0667	0.7665	-0.383642	0.0544472	7.10336	2	5.5	0.856	-0.224317			1	5	1.1285	0.174406	0.0304056	2.69434	2	4.5	0.982	-0.0262051	0.271199	27.617	3	6.33333	1.281	0.35727			1	7	1.266	0.340277	0.284257	22.4532	2	7.5
Cre06.g308500	carbamoyl phosphate synthetase A		54071	6	910.167	11	41.55	1.0195	0.0278618	0.109602	10.7505	2	18	1.14	0.189034			1	31	1.31433	0.394331	0.0690097	5.25054	3	23.6667	1.26267	0.336474	0.0482735	3.82314	3	30.6667	1.47933	0.564947	0.105794	7.15145	3	31	1.78033	0.832147	0.172526	9.69068	3	31.3333
Cre16.g676350	Cam interacting protein 111		142848	6	260.167	3.66667	6.3					0		1.195	0.257011	0.670337	56.0952	2	4	1.102	0.140124			1	5	1.451	0.537048			1	4	1.485	0.570463			1	5	1.498	0.583038			1	5
Cre01.g016300	calmodulin-like 38		39804	6	356.833	5.16667	19.1833	1.11	0.15056			1	20	0.928	-0.107803			1	21	1.157	0.210389	0.079196	6.84494	2	16.5	1.075	0.104337	0.047634	4.43107	3	12.6667	1.277	0.352759			1	13	1.243	0.313826	0.0843267	6.78413	3	13.3333
Cre17.g725350	calmodulin-binding protein		56716	6	331	4.33333	16.8833	1.116	0.158337	0.275772	24.7107	2	8	1.126	0.171207			1	12	1.202	0.265437	0.480833	40.0027	2	8.5	1.081	0.112367	0.253144	23.4176	2	10	0.885	-0.176251	0.0763675	8.6291	2	9	0.955	-0.0664274			1	16
Cre14.g617550	calmodulin 5		23717	4	173.25	2.5	19.85					0						0		1.257	0.329985			1	6	1.482	0.567545			1	4	1.158	0.211635	0.0282843	2.44251	2	5	1.322	0.402722			1	4
Cre06.g304800	Calcium-binding EF hand family protein		100705	4	111.25	2	2.875					0		1.17	0.226509			1	4	1.17	0.226509			1	4	1.543	0.625738	0.414365	26.8545	2	2.5					0						0
Cre12.g527450	Calcium-binding EF hand family protein		25301	6	144.5	2.5	19.3667	0.751	-0.413115			1	4	1.131	0.177599			1	5	0.9855	-0.0210722	0.275065	27.9112	2	4	1.118	0.16092			1	5	1.128	0.173767			1	2	1.433	0.519039			1	5
Cre12.g497300	calcium sensing receptor		42083	6	1237	14.3333	55.4833	1.025	0.0356239	0.0141421	1.37972	2	40.5	1	0	0.0961665	9.61665	2	66.5	1.11	0.15056			1	51	1.0515	0.0724489	0.0106066	1.00871	2	43.5	1.119	0.16221	0.0806102	7.20377	2	45	1.227	0.295135	0.0339411	2.76619	2	42
Cre16.g663450	Bestrophin-like protein		52984	6	413.333	5.16667	20.15	0.881	-0.182786			1	7	0.787	-0.345564			1	7	1.1995	0.262433	0.0685894	5.71816	2	11.5	1.1725	0.229588	0.0459619	3.91999	2	10	1.211	0.276199	0.0626498	5.1734	3	8.66667	1.055	0.077243			1	15
Cre09.g388850	autoinhibited Ca(2+)-ATPase 10		138128	6	242.667	2.83333	4.75	0.917	-0.125006			1	10	0.9105	-0.135269	0.033234	3.65008	2	8.5	1.203	0.266637			1	5					0		1.108	0.147958	0.00707107	0.638183	2	9	1.2145	0.280362	0.0997021	8.20931	2	9
Cre15.g643600	ATP binding cassette protein 1		64261	6	298.833	4.5	12.95	0.951	-0.0724828	0.0935788	9.84005	3	9.66667	0.897333	-0.156284	0.205627	22.9153	3	10	0.806	-0.311148	0.130369	16.1748	3	10	0.717	-0.479955			1	12	0.692	-0.531156			1	12	0.644	-0.634867	0.146769	22.7901	3	7.33333
Cre15.g634600	ankyrin repeat protein		265873	3	137.333	2	2.03333					0						0						0						0						0		2.052	1.03703	0.470933	22.95	2	2.5
Cre14.g625500	ankyrin repeat protein		54261	5	272.6	2.8	13.26					0						0		1.2415	0.312084	0.0883883	7.11948	2	5.5	1.2485	0.320196	0.0304056	2.43537	2	4.5	1.242	0.312665	0.0890955	7.17355	2	4.5	1.3115	0.391218	0.130815	9.97444	2	4.5
Cre11.g482001	ankyrin repeat family protein		123403	4	181.75	3	3.775	1.328	0.409255			1	4	1.446	0.532068			1	4	1.456	0.54201			1	4	1.1955	0.257614	0.103945	8.69466	2	5	1.247	0.318461			1	6	1.217	0.283329			1	6
Cre14.g614850	Ankyrin repeat family protein		229763	6	507.5	6.83333	7.08333					0		0.884	-0.177882			1	9					0		1.2505	0.322505	0.170413	13.6276	2	9.5	1.1575	0.211012	0.0813173	7.02525	2	11	1.19	0.250962	0.0480833	4.04061	2	10
Cre07.g318350	aminopeptidases		80606	6	215.5	3.33333	9.16667	0.8945	-0.160847	0.0784889	8.77461	2	5					0						0		1.254	0.326537			1	3	1.218	0.284514	0.0763675	6.26991	2	5.5	1.4505	0.53655	0.0304056	2.09621	2	5.5
Cre08.g373450	Alpha amylase family protein		82373	6	608.833	7.5	21.5833	1.176	0.233888			1	12					0		0.926	-0.110916			1	12	0.8545	-0.226848	0.0360624	4.2203	2	11.5	0.764	-0.388355	0.0141421	1.85106	2	13	0.683667	-0.548635	0.0918822	13.4396	3	11
Cre01.g006950	Aldolase superfamily protein		45549	6	925.833	11.3333	48.2167	1.024	0.0342157			1	47	1.02267	0.032336	0.0555188	5.42882	3	34.3333	0.971333	-0.0419616	0.0656836	6.76221	3	34	0.907	-0.140826	0.0155563	1.71514	2	24	0.902	-0.148801	0.0259808	2.88035	3	25	0.7965	-0.328254	0.072832	9.144	2	23
Cre14.g630847	Aldolase superfamily protein		44215	6	825.167	11.1667	36.5	1.0165	0.0236102	0.0502046	4.93897	2	30	0.968	-0.046921	0.0141421	1.46096	2	36.5	0.905	-0.14401			1	33					0		0.948333	-0.0765338	0.119438	12.5945	3	19	0.78	-0.358454	0.0523259	6.70845	2	20
Cre02.g091050	Aldolase superfamily protein		45571	6	674.167	9.5	41.45	0.932	-0.101598	0.0339411	3.64175	2	28.5	0.857	-0.222633			1	35	0.784667	-0.349848	0.0967747	12.3332	3	27.6667	0.693333	-0.528379	0.187921	27.104	3	13	0.565333	-0.822826	0.175021	30.9589	3	13.3333	0.4675	-1.09696	0.205768	44.0146	2	13
Cre08.g381702	aldehyde dehydrogenase 5F1		72838	6	275.667	3.66667	11.2833	1.118	0.16092			1	5					0		1.156	0.209141			1	4	1.107	0.146655	0.176777	15.969	2	6.5	1.319	0.399445			1	6	1.2675	0.341986	0.296278	23.375	2	7
Cre12.g556600	aldehyde dehydrogenase 11A3		57981	6	197.5	3.5	12.8					0		1.227	0.295135			1	3					0		1.082	0.1137			1	8	1.129	0.175045			1	8	1.095	0.130931	0.0721249	6.58675	2	4.5
Cre16.g675650	aldehyde dehydrogenase 6B2		61894	6	607.833	9	22.6	1.0515	0.0724489	0.0289914	2.75714	2	20	1.09267	0.127853	0.0667108	6.10532	3	25.6667	1.09767	0.13444	0.00750555	0.683773	3	25.3333	1.20267	0.266237	0.108519	9.02318	3	22	1.324	0.404903	0.21496	16.2357	2	21	1.15733	0.210804	0.0678552	5.86307	3	21.3333
Cre05.g242000	ALBINA 1		89973	6	384.167	5.16667	12					0		0.890333	-0.167583	0.0388373	4.3621	3	12.3333	0.757	-0.401635	0.01253	1.65521	3	13.3333	0.578667	-0.789196	0.0480139	8.29733	3	5.33333	0.384	-1.38082			1	4	0.384	-1.38082	0.0793032	20.6519	3	5.66667
Cre09.g401600	Alba DNA/RNA-binding protein		16700	6	253.5	2.83333	35.9167	1.003	0.00432161	0.111723	11.1389	2	8.5	1.297	0.375178			1	6	1.2005	0.263635	0.154856	12.8993	2	8	1.224	0.291604			1	7	1.339	0.421156	0.264458	19.7504	2	6					0
Cre13.g567950	ADPGLC-PPase large subunit		60532	6	1407.5	20.3333	55.45					0		1.049	0.0690147	0.00989949	0.943708	2	82	1.0245	0.03492	0.0558614	5.45256	2	67	0.973	-0.0394883	0.0608112	6.24986	2	45	0.8595	-0.21843	0.053033	6.17022	2	47.5	0.759	-0.397828	0.068695	9.05072	3	44.3333
Cre13.g603700	actin-11		44832	6	1464.5	18.1667	65.75					0		1.017	0.0243197	0.039598	3.89361	2	44	1.036	0.051024	0.0183848	1.77459	2	44.5	1.07567	0.105231	0.0280416	2.60691	3	56.6667	1.17433	0.231842	0.0471734	4.01704	3	57.3333	1.27333	0.34861	0.0184481	1.44881	3	57
Cre07.g339050	actin depolymerizing factor 11		35949	4	187	2.75	18.1	0.913	-0.131313			1	5	0.639	-0.646112	0.179605	28.1072	2	8	1.003	0.00432161	0.182434	18.1888	2	8					0						0						0
Cre08.g360050	acetyl Co-enzyme a carboxylase biotin carboxylase subunit		142196	5	601.8	7.8	14.38	1.144	0.194087			1	9					0						0		2.067	1.04754	0.148111	7.16553	3	9.33333	2.19633	1.1351	0.175569	7.99371	3	9.66667	2.35333	1.23471	0.320874	13.6349	3	10
Cre16.g665250	acclimation of photosynthesis to environment		32145	6	283.667	4.33333	20.4167	1.08567	0.118581	0.117798	10.8503	3	9.66667	1.049	0.0690147			1	7	1.074	0.102994			1	7	0.899	-0.153607	0.0452548	5.03391	2	6					0		0.7935	-0.333698	0.00494975	0.623787	2	7
Cre14.g618400	ABC2 homolog 7		119838	6	401.333	4.5	9.65	0.878	-0.187707			1	8	0.82	-0.286304			1	7	1.02833	0.040308	0.101619	9.88187	3	7.66667	1.06	0.0840643	0.248902	23.4813	2	6.5	1.012	0.0172093	0.181019	17.8873	2	6	1.2675	0.341986	0.156271	12.329	2	6.5
Cre07.g325762	AAA-type ATPase family protein		109502	6	202.5	3.16667	6.78333	1.213	0.27858			1	5					0		1.352	0.435095			1	5	1.302	0.380729			1	4	1.302	0.380729			1	4	1.30933	0.388832	0.0804073	6.14109	3	3.66667
Cre03.g181200	3-methylcrotonyl-CoA carboxylase		66586	6	292.5	4.5	14.8333	0.887	-0.172994	0.00424264	0.478313	2	6.5	0.925	-0.112475			1	6					0		1.232	0.301002	0.0537401	4.36202	2	6.5	1.239	0.309176			1	9	1.0585	0.0820213	0.251023	23.715	2	7
Cre17.g726750	3-deoxy-D-arabino-heptulosonate 7-phosphate synthase 1		59134	6	733	10.5	32.9	0.99	-0.0144996	0.111723	11.2851	2	23.5	0.862667	-0.213125	0.0469184	5.43876	3	31.6667	0.805667	-0.311745	0.0805998	10.0041	3	32	0.698	-0.518701	0.130219	18.656	3	17.3333	0.61	-0.713119	0.0523259	8.57802	2	19.5	0.630333	-0.665813	0.129693	20.5753	3	17
Cre03.g158900	2-oxoacid dehydrogenases acyltransferase family protein		54635	6	900.333	13.8333	33.4667	0.976333	-0.0345543	0.0349333	3.57801	3	43.3333	0.985	-0.0218044	0.00424264	0.430725	2	42.5	0.908	-0.139236	0.04996	5.5022	3	45.3333	0.8715	-0.198427	0.033234	3.81343	2	25.5	0.79	-0.340075	0.0579828	7.33959	2	28	0.837	-0.2567	0.046669	5.57575	2	28
Cre12.g528000	unknown		48609	6	308.5	4.83333	17.7333	1.5505	0.632734	0.463155	29.8713	2	20	1.35267	0.435806	0.222037	16.4147	3	15.3333	1.413	0.498761	0.278957	19.7422	3	14.6667	0.639	-0.646112			1	14	0.465	-1.1047			1	14	0.596	-0.746616			1	13
Cre12.g546600	unknown		40337	6	1338.83	15.1667	59.7667	0.976	-0.0350469			1	41	0.9535	-0.0686952	0.0869741	9.12157	2	42	0.9455	-0.0808506	0.0190919	2.01924	2	237.5	0.89	-0.168123			1	49	0.871	-0.199255			1	50	0.756	-0.403542			1	48
Cre17.g725750	unknown		82166	6	1033.33	13.3333	29.7667	1.1205	0.164143	0.033234	2.966	2	14	1.077	0.107018			1	20	0.942	-0.086201	0	0	2	14.5					0		0.811	-0.302226			1	6	0.704	-0.506353			1	6
Cre01.g032450	unknown		144830	6	145.667	2.33333	3.1	1.227	0.295135			1	4	1.612	0.688852			1	4	1.619	0.695103			1	4	1.379	0.463622	0.0678823	4.92257	2	5	1.431	0.517024			1	6	1.608	0.685267			1	6
Cre02.g113400	unknown		37922	6	179.667	2.66667	15.2667	1.232	0.301002	0.104652	8.49446	2	5.5					0		1.321	0.40163	0.0353553	2.67641	2	5.5	1.199	0.261832	0.0537029	4.47897	3	4	1.285	0.361768	0.106066	8.25416	2	4.5	1.325	0.405992			1	4
Cre02.g107050	unknown		497955	5	200.2	3.4	1.68	0.796	-0.32916			1	4	0.996	-0.00578235	0.0749533	7.52543	2	4	0.898	-0.155213			1	3					0						0						0
Cre07.g336450	unknown		13106	6	127.333	2.5	18.05	1.02	0.0285692			1	3					0		0.944	-0.0831412	0.0438406	4.64413	2	3	0.94	-0.0892673	0.0226274	2.40717	2	3					0		0.662	-0.595097			1	3
Cre01.g051500	unknown		13761	4	199.5	3	27.125	0.987	-0.018878	0.148492	15.0448	2	17					0		0.725	-0.463947			1	29	0.9535	-0.0686952	0.333047	34.9289	2	11	1.021	0.0299829	0.202233	19.8073	2	11	0.583	-0.778432			1	10
Cre16.g688550	unknown		26306	4	108.5	2	12.15					0		0.859	-0.21927			1	3	1.236	0.305679			1	3					0		1.301	0.379621	0.289914	22.2839	2	4	1.394	0.479231			1	5
Cre14.g617826	unknown		24937	6	356.333	4.16667	34.55	0.909	-0.137648			1	5					0		1.2805	0.356707	0.013435	1.0492	2	3.5					0						0						0
Cre07.g340450	unknown		530620	6	373.167	5.5	2.45					0						0		0.889	-0.169745			1	10	0.79	-0.340075			1	9	0.9435	-0.0839056	0.266579	28.2543	2	7	1.152	0.204141			1	3
Cre09.g406600	unknown		41205	6	433.167	5.66667	22.4	1.094	0.129613			1	16	1.089	0.123004	0.108347	9.94919	3	25	1.05033	0.0708473	0.0649333	6.18216	3	24.6667	1.206	0.27023	0.0480833	3.987	2	22	1.29833	0.376661	0.12815	9.87032	3	21.6667	1.518	0.602172			1	20
Cre02.g095137	unknown		154622	6	184.167	2.66667	3.65	1.67967	0.748175	0.231565	13.7864	3	3.33333	2.072	1.05102	0.289914	13.992	2	4	2.7845	1.47742	0.815294	29.2797	2	4	1.998	0.998557	0.578936	28.9758	3	5.66667	2.63833	1.39963	0.685651	25.988	3	6	2.09933	1.06993	0.776041	36.9661	3	6
Cre03.g145267	unknown		60067	6	376.667	6.16667	21.3833	1.492	0.577248	0.155563	10.4265	2	7	1.8365	0.876959	0.0558614	3.04173	2	6.5	1.81567	0.860499	0.285843	15.7432	3	7	2.1195	1.08372	0.518309	24.4543	2	6	1.847	0.885184	0.373352	20.214	2	7	1.482	0.567545	0.086267	5.82099	2	6
Cre13.g603650	unknown		10182	5	94	2	30.2					0		1.217	0.283329			1	3	1.1025	0.140779	0.0784889	7.11917	2	3.5					0		1.232	0.301002	0.0155563	1.26269	2	3.5	1.124	0.168642			1	4
Cre12.g551353	unknown		35702	3	143.333	2.33333	9.1					0						0						0		2.716	1.44148	0.603869	22.2338	2	6.5	4.647	2.2163	0.753776	16.2207	2	6.5	9.6885	3.27627	0.258094	2.66392	2	6.5
Cre12.g551352	unknown		41625	3	468.333	6.66667	28.5667					0						0						0		2.11567	1.08111	0.172286	8.14333	3	9.66667	3.57233	1.83687	0.864529	24.2007	3	10	8.748	3.12895	3.00167	34.3127	3	10
Cre09.g392208	unknown		131879	5	216	3.4	4.58					0						0						0		2.00033	1.00024	0.24415	12.2055	3	5	2.2455	1.16704	0.491439	21.8855	2	4.5	2.44467	1.28964	0.464009	18.9805	3	5
Cre11.g467616	unknown		69348	6	312.833	5.33333	15.25	1.3435	0.425996	0.113844	8.4737	2	7.5	1.497	0.582074			1	8	1.344	0.426533	0.15102	11.2366	3	7.33333	1.22167	0.288851	0.113249	9.27004	3	5.33333	1.3635	0.447315	0.325976	23.9073	2	6	1.39267	0.47785	0.255794	18.3672	3	6.33333
Cre06.g281600	unknown		85245	6	400.667	5.66667	10.7833	0.959	-0.0603973	0.261628	27.2813	3	11.3333	1.4065	0.49211	0.113844	8.09415	2	10	2.089	1.06281	0.0480833	2.30174	2	10	2.485	1.31325	0.193525	7.78773	3	9.33333	1.96433	0.97404	0.2388	12.1568	3	9.66667	1.68367	0.751607	0.0686464	4.0772	3	9.66667
Cre16.g655050	unknown		54265	5	201.4	2.4	13	0.914	-0.129734			1	4	1.259	0.332278			1	3	1.52	0.604071			1	4	1.7565	0.812704	0.0997021	5.67618	2	4	1.9845	0.988776	0.511238	25.7616	2	4	1.52267	0.6066	0.245164	16.101	3	3.33333
Cre09.g405500	unknown		29575	2	154	2	11.8					0						0						0		1.649	0.721591	0.159806	9.69109	2	6	2.924	1.54794	0.271529	9.28622	2	6	4.369	2.1273	0.165463	3.78721	2	6
Cre02.g077750	unknown		87535	3	242	3.33333	6.9					0						0						0		1.218	0.284514			1	6	1.288	0.365133			1	6	2.42	1.27501	0.0424264	1.75316	2	4.5
Cre11.g467531	unknown		47031	3	126.333	2	9.2					0						0						0		1.415	0.500802			1	3	1.8425	0.881665	0.624375	33.8874	2	3	2.64	1.40054	0.438406	16.6063	2	3
Cre16.g679150	unknown		55725	6	170	2	7.7					0		1.461	0.546956			1	3	1.4425	0.528571	0.144957	10.049	2	3	1.3215	0.402176	0.0855599	6.47445	2	4	1.5735	0.653977	0.392444	24.9408	2	4.5	1.87367	0.905864	0.19597	10.4592	3	4
Cre13.g569400	unknown		41882	6	232.667	3.5	16.85	1.281	0.35727	0.125865	9.82553	2	4.5	1.234	0.303342			1	5	1.0445	0.0628125	0.236881	22.6789	2	4.5	1.366	0.449957	0.451134	33.0259	2	8	1.42267	0.508598	0.150533	10.5811	3	7	1.70933	0.773434	0.169359	9.90787	3	7
Cre12.g546550	unknown		40883	6	460	6	21.3	1.1905	0.251568	0.0431335	3.62314	2	3.5	1.3495	0.432425	0.0940452	6.96889	2	3.5	1.106	0.145351	0.129155	11.6777	3	24	0.977	-0.0335695			1	44	0.861	-0.215915			1	46	0.825	-0.277534			1	43
Cre13.g582800	unknown		72687	6	201.667	3.33333	10.95	1.094	0.129613			1	4	1.413	0.498761			1	6	1.681	0.74932			1	6	1.47	0.555816	0.0240416	1.63549	2	7.5	1.7505	0.807767	0.0106066	0.605918	2	8	1.9395	0.955685	0.0912168	4.70311	2	7.5
Cre12.g555150	unknown		19707	3	242	3.66667	38.5					0						0						0		1.87	0.903038			1	4	1.6775	0.746313	0.801152	47.7587	2	4	1.638	0.711935	0.625082	38.1613	2	4.5
Cre07.g334350	unknown		45655	6	133.333	2.5	9.6	1.144	0.194087			1	4	1.363	0.446786			1	4	1.4175	0.503349	0.144957	10.2262	2	4	1.507	0.591679			1	3	0.9815	-0.0269398	0.491439	50.0702	2	3	1.2435	0.314407	0.0855599	6.88057	2	3.5
Cre02.g091700	unknown		78365	6	257.333	4.33333	11.9	1.255	0.327687	0.0381838	3.04253	2	6	1.2655	0.339708	0.136472	10.784	2	6	1.28	0.356144	0.00424264	0.331456	2	6					0		1.344	0.426533			1	6	1.309	0.388465	0.0692965	5.29385	2	5
Cre09.g393700	unknown		74424	2	258.5	2	8.9					0						0						0		1.43	0.516015	0.11738	8.20837	2	3	1.595	0.673556			1	3	1.549	0.631337	0.140007	9.03855	2	3
Cre02.g117200	unknown		69941	4	149.25	2.5	6.075					0						0		1.862	0.896853			1	3	1.563	0.644318			1	4	1.5935	0.672199	0.119501	7.49928	2	3.5	1.774	0.827006	0.356382	20.0892	2	3.5
Cre12.g487400	unknown		33225	5	220.4	3	22.6					0						0		0.888	-0.171368			1	4	1.425	0.510962	0.321026	22.5282	2	5	1.283	0.359521			1	8	1.4325	0.518535	0.0898026	6.26894	2	5.5
Cre12.g544450	unknown		86644	4	427.75	5	10.225					0						0						0		1.414	0.499782	0.114551	8.10122	2	16	2.5475	1.34908	0.1393	5.46811	2	16	4.713	2.23665	0.156694	3.32472	3	15.6667
Cre13.g571300	unknown		33220	4	125.25	2.25	10.175					0		1.28	0.356144			1	3	1.387	0.471968			1	3	1.3915	0.476641	0.323148	23.223	2	5	1.673	0.742437	0.455377	27.2192	2	5	2.0265	1.01899	0.832265	41.0691	2	5
Cre06.g310950	unknown		60029	6	344.5	5.5	19.3833					0						0		0.902	-0.148801			1	4	1.38867	0.4737	0.213402	15.3674	3	7.33333	1.693	0.759582	0.347046	20.4989	3	8.33333	2.3345	1.22311	0.45467	19.4761	2	8.5
Cre01.g017750	unknown		98484	5	349	4	11.42					0						0						0		1.384	0.468844	0.36911	26.6698	2	4	1.836	0.876566			1	3	1.5955	0.674009	0.383959	24.0651	2	4
Cre10.g434400	unknown		250300	3	258	3.33333	3.26667					0						0						0						0		1.32	0.400538			1	3	1.671	0.740712	0.227688	13.6259	2	3
Cre06.g270750	unknown		95839	4	222.75	2.5	6.8	1.073	0.10165			1	3					0						0		1.3205	0.401084	0.0940452	7.12194	2	3.5	1.5335	0.616828	0.316077	20.6115	2	3.5	1.449	0.535058	0.22486	15.5183	2	3.5
Cre17.g709850	unknown		46927	6	425.667	6	24.4167	0.866	-0.207561			1	9	1.0825	0.114367	0.20294	18.7473	2	10					0		1.31	0.389567	0.248902	19.0001	2	8.5	1.35967	0.443253	0.153396	11.2819	3	8.33333	1.40167	0.487143	0.0410406	2.92799	3	8.66667
Cre02.g074950	unknown		83536	4	177.25	3.25	8.4					0						0						0						0		1.452	0.538041	0.265872	18.3108	2	4.5	1.783	0.834307	0.405879	22.7638	2	4.5
Cre12.g558600	unknown		53807	6	203.667	2.66667	10.8333					0						0		1.278	0.353888			1	4	1.205	0.269033			1	11	1.4485	0.53456	0.214253	14.7914	2	7.5	1.291	0.368489	0.0848528	6.57264	2	6
Cre12.g510950	unknown		121216	5	199.2	2.6	4.8					0						0						0		1.564	0.645241			1	3	1.445	0.531069	0.120208	8.3189	2	4	1.374	0.458382	0.350338	25.4977	3	3.66667
Cre12.g484700	unknown		15487	5	132.6	2.4	35.6					0						0		0.811	-0.302226			1	2	1.406	0.491597			1	5	1.43	0.516015	0.101823	7.12052	2	5	1.2555	0.328262	0.0162635	1.29538	2	5
Cre06.g285850	unknown		51626	3	213.333	2	8.43333	0.892	-0.164884			1	5					0		1.127	0.172488			1	5	1.292	0.369606	0.0113137	0.875674	2	4.5	1.522	0.605968	0.0410122	2.69463	2	4.5	1.492	0.577248	0.106066	7.10898	2	4.5
Cre08.g378050	unknown		16413	6	167.667	2.66667	26.5333	1.181	0.240009			1	5					0		1.148	0.199123			1	5	1.122	0.166073			1	7	1.277	0.352759			1	8	1.5525	0.634593	0.146371	9.42809	2	7
Cre18.g750047	unknown		470335	6	1241.5	14.6667	7.66667	1.14167	0.191141	0.129713	11.3617	3	19.6667	1.14667	0.197446	0.107221	9.35066	3	21	1.32	0.400538	0.356192	26.9843	3	21.3333	1.223	0.290424	0.018	1.47179	3	18.6667					0		1.394	0.479231	0.155563	11.1595	2	18
Cre13.g603000	unknown		57708	3	449	7.33333	25.2	0.896	-0.158429			1	14	1.038	0.0538064	0.176777	17.0305	2	12	1.205	0.269033			1	9					0						0						0
Cre06.g286300	unknown		64652	5	183.6	3.4	11.32	0.815	-0.295128			1	7	0.724	-0.465938			1	8	1.0465	0.0655723	0.296278	28.3113	2	5.5	1.241	0.311503			1	4	1.403	0.488515	0.145664	10.3823	2	5	1.7975	0.845992	0.033234	1.8489	2	5
Cre12.g489150	unknown		102718	3	215.667	3.33333	7.2	1.197	0.259423			1	3	1.474	0.559737			1	3	1.542	0.624803			1	3					0		1.692	0.75873			1	3	1.5235	0.60739	0.0459619	3.01687	2	4.5
Cre05.g242858	unknown		252928	5	292.6	3.4	3.2					0						0						0		1.28	0.356144			1	4	1.327	0.408168			1	4	1.5085	0.593115	0.00777817	0.515623	2	4
Cre12.g529350	unknown		58850	2	243	3	14.4					0						0						0		1.291	0.368489			1	5					0		1.5025	0.587365	0.156271	10.4007	2	4.5
Cre16.g680450	unknown		123769	6	281.833	3.83333	8.85					0						0		1.552	0.634129			1	3	1.379	0.463622			1	4	1.382	0.466758	0.16122	11.6657	2	4.5	1.3495	0.432425	0.236881	17.5532	2	4.5
Cre01.g027950	unknown		79998	6	253.833	3.66667	12.4	1.331	0.412511			1	2	0.984	-0.0232698	0.179605	18.2526	2	6	1.07	0.0976108			1	7	1.282	0.358396	0.125224	9.76785	3	5.66667	1.382	0.466758	0.148919	10.7756	3	5.33333	1.43933	0.525401	0.132447	9.202	3	5.66667
Cre14.g627576	unknown		502990	3	122	2.66667	1					0						0						0						0						0		1.4855	0.570949	0.382545	25.7519	2	3
Cre09.g390604	unknown		28883	5	143.8	2.4	13.88	1.085	0.117695			1	6	1.143	0.192825			1	4	1.12267	0.16693	0.0600028	5.34467	3	5.33333	1.267	0.341417			1	5	1.371	0.455229	0.158392	11.553	2	5	1.482	0.567545	0.0905097	6.10727	2	4.5
Cre14.g612633	unknown		1047855	6	368	5.16667	1.1	0.795	-0.330973			1	6					0		1.117	0.159629			1	5	1.25933	0.33266	0.0836441	6.64193	3	6.66667	1.604	0.681674	0.0196977	1.22804	3	6.66667	2.20733	1.1423	0.55766	25.264	3	6.33333
Cre09.g396100	unknown		20178	6	259.333	3.16667	36.8833	1.0945	0.130272	0.0275772	2.51961	2	8	1.08767	0.121236	0.0167432	1.53936	3	6.66667	1.109	0.149259	0.059397	5.3559	2	7.5	1.2555	0.328262	0.156271	12.4469	2	6.5	1.304	0.382944	0.136107	10.4376	3	6	1.47667	0.562344	0.269021	18.2181	3	6
Cre16.g674800	unknown		26711	6	215.5	3.5	27.5667	0.831	-0.26708			1	5					0						0		1.244	0.314986			1	5	1.3365	0.41846	0.119501	8.94134	2	4.5	1.5615	0.642933	0.207182	13.2682	2	4
Cre09.g392867	unknown		456179	6	1016.67	13.8333	6.2	1.14133	0.19072	0.0467582	4.09681	3	17.3333	1.11567	0.157906	0.14414	12.9196	3	17.3333	1.304	0.382944	0.319845	24.528	3	17.6667	1.4005	0.485942	0.253851	18.1258	2	15	1.3235	0.404358	0.123744	9.34973	2	15	1.37233	0.456631	0.272129	19.8297	3	15
Cre03.g176100	unknown		32691	5	212.4	2.8	16.66					0		1.124	0.168642			1	13	1.103	0.141433			1	3	1.2435	0.314407	0.129401	10.4062	2	5	1.324	0.404903	0.104652	7.90421	2	5.5	1.3795	0.464145	0.197283	14.301	2	5.5
Cre14.g631900	unknown		36947	6	430	6.5	29.1833					0		1.041	0.0579701	0.168291	16.1663	2	13.5	1.087	0.120352			1	10	1.241	0.311503	0.231931	18.689	2	14	1.235	0.304511	0.149241	12.0843	3	12.3333	1.182	0.24123	0.00781025	0.660766	3	11.6667
Cre02.g077650	unknown		19867	4	227.25	3	34.95					0						0						0		1.164	0.219091			1	7	1.3225	0.403268	0.0120208	0.908946	2	7	1.4465	0.532566	0.0700036	4.83951	2	7
Cre05.g233950	unknown		17413	6	182	3.66667	24.6333	1.031	0.0440443	0.121622	11.7965	2	10.5	1.101	0.138814	0.0212132	1.92672	2	5	1.0675	0.0942361	0.0162635	1.52351	2	10.5	1.22867	0.297094	0.127441	10.3723	3	8.66667	1.377	0.461529	0.183992	13.3618	3	9	1.50033	0.585283	0.0667258	4.4474	3	8.66667
Cre01.g004950	unknown		27393	6	362.833	5.5	42	0.969	-0.0454314			1	14	1.091	0.125651	0.0537401	4.92577	2	11.5	1.0885	0.122341	0.0346482	3.18312	2	11.5	1.1165	0.158983	0.11243	10.0699	2	8.5	1.3115	0.391218	0.187383	14.2877	2	9	1.253	0.325386	0.173127	13.817	3	9.33333
Cre03.g184250	unknown		30237	4	177	3.25	22.5					0						0						0						0						0		1.42667	0.512648	0.101323	7.10207	3	4.33333
Cre13.g567600	unknown		20859	6	698.167	8.5	53.2333	1.03167	0.0449769	0.0510131	4.94472	3	32.3333	1.109	0.149259	0.0537401	4.84582	2	31	1.038	0.0538064			1	24	1.1055	0.144699	0.0784889	7.09985	2	28	1.309	0.388465	0.220617	16.8539	2	28.5	1.528	0.611645	0.237588	15.5489	2	26
Cre17.g705500	unknown		101931	4	155.5	2	3.675					0		0.937	-0.093879			1	5					0		1.375	0.459432			1	4	1.494	0.57918			1	4	1.414	0.499782	0.308299	21.8033	2	4
Cre01.g005850	unknown		22190	6	296.833	3.66667	32.9	1.1725	0.229588	0.105359	8.98583	2	6.5	1.0755	0.105008	0.242538	22.5512	2	6	1.218	0.284514			1	7	1.1505	0.202261	0.299106	25.9979	2	8	0.892	-0.164884			1	10	0.849	-0.236164			1	5
Cre17.g723600	unknown		86507	6	222.667	3	9.15	1.116	0.158337			1	7	1.218	0.284514			1	7	1.182	0.24123			1	7	1.144	0.194087			1	5					0		1.4005	0.485942	0.208597	14.8944	2	4.5
Cre07.g349350	unknown		12629	6	338.833	4.5	49.1667	1.038	0.0538064			1	14	1.073	0.10165			1	17	1.033	0.0468403	0.147078	14.238	2	23.5	1.182	0.24123			1	16	1.28367	0.360271	0.0568624	4.42969	3	15.6667	1.472	0.557778	0.121198	8.23357	3	15.6667
Cre12.g503500	unknown		108695	6	263.833	4.33333	9.16667					0		1.164	0.219091			1	12	1.13	0.176323	0.0650538	5.75698	2	11.5	1.21767	0.284119	0.0847604	6.96089	3	8	1.19533	0.257413	0.179258	14.9965	3	8.33333	1.3105	0.390117	0.0106066	0.809355	2	6
Cre07.g329650	unknown		24624	6	172.167	2.66667	23.5167	0.942	-0.086201			1	8	1.21167	0.276993	0.0859787	7.0959	3	5	1.074	0.102994			1	4					0		1.3035	0.382391	0.0558614	4.2855	2	5.5	1.154	0.206643	0.0410122	3.55392	2	6.5
Cre13.g591900	unknown		26955	5	193.8	3.2	22.58					0		1.313	0.392867			1	5	1.258	0.331132	0.10748	8.54374	2	4.5	1.226	0.293959			1	3	1.353	0.436162			1	4	1.496	0.58111	0.059397	3.97039	2	5.5
Cre09.g392282	unknown		504341	6	247.167	4	2.01667					0						0						0		1.191	0.252173			1	5	1.272	0.347099	0.00565685	0.444721	2	5	1.31433	0.394331	0.187127	14.2374	3	5
Cre07.g338050	unknown		43333	6	1504.67	19.1667	62.9	1.03	0.0426443			1	67					0		1.062	0.0867838			1	49	1.143	0.192825			1	58	1.2715	0.346531	0.0742462	5.83926	2	61.5	1.3615	0.445197	0.109602	8.05006	2	70
Cre15.g638400	unknown		19646	6	454.167	5.66667	51.75	1.11633	0.158768	0.058321	5.22433	3	11	1.2065	0.270828	0.0417193	3.45788	2	12	1.137	0.185232			1	16	1.0895	0.123666	0.0346482	3.1802	2	11.5	1.079	0.109695			1	9	0.8465	-0.240418	0.0388909	4.59431	2	11.5
Cre06.g254600	unknown		105671	6	164.5	2.66667	5.16667					0						0						0		1.123	0.167358			1	5	1.34	0.422233			1	3	1.366	0.449957	0.121622	8.90354	2	4.5
Cre17.g718500	unknown		78553	6	428.833	5.5	11.9					0		1.27	0.344828			1	13	1.24233	0.313052	0.074144	5.96812	3	12.6667	1.33367	0.415398	0.0295014	2.21205	3	12.3333	1.363	0.446786	0.0721249	5.29163	2	13	1.679	0.747602	0.333186	19.8443	3	12.6667
Cre09.g392500	unknown		40776	6	183.167	2.33333	12.1167					0		1.13	0.176323			1	7	1.162	0.21661			1	7	0.9795	-0.0298826	0.0841457	8.59068	2	6.5	1.298	0.37629			1	7	1.3535	0.436695	0.0445477	3.2913	2	6.5
Cre07.g356400	unknown		23189	6	163	2.5	21.5167					0						0		0.93	-0.104697			1	3					0		1.148	0.199123			1	4	1.3165	0.396708	0.157685	11.9776	2	3
Cre06.g302600	unknown		69145	6	225.5	3.66667	10.3					0						0						0						0		1.2445	0.315566	0.20294	16.3069	2	4	1.514	0.598365	0.323969	21.3982	3	4.33333
Cre06.g285401	unknown		20584	6	316.333	3.83333	29.7833					0		1.104	0.14274			1	20	1.09	0.124328			1	20	1.225	0.292782			1	19	1.188	0.248535			1	20	1.08	0.111031	0.0339411	3.1427	2	17.5
Cre02.g142206	unknown		34790	6	797	10.8333	52.65	0.975	-0.0365259			1	35	0.962	-0.0558912	0.0169706	1.76409	2	29.5					0		1.126	0.171207	0.0605558	5.37795	3	22	1.2375	0.307429	0.0742462	5.99969	2	24.5	1.455	0.541019	0.108393	7.44968	3	22.6667
Cre09.g416150	unknown		23774	6	942.5	10.3333	71.1					0		1.043	0.0607392	0.0155563	1.4915	2	59	1.051	0.0717627	0.00848528	0.807353	2	44.5	1.09267	0.127853	0.028746	2.63081	3	50	1.23333	0.302563	0.095296	7.72671	3	52.3333	1.3395	0.421695	0.033234	2.48108	2	55
Cre07.g340350	unknown		71337	6	2056.83	26.8333	58.0333					0		1.029	0.041243			1	69	1.0845	0.11703	0.033234	3.06446	2	121.5					0		1.263	0.336855			1	118	1.291	0.368489	0.0367696	2.84815	2	92
Cre01.g004900	unknown		26497	6	643.667	8	58.2167	1.049	0.0690147			1	16	0.9875	-0.0181473	0.0417193	4.22474	2	17	1.0585	0.0820213	0.0148492	1.40286	2	15	0.9885	-0.0166871	0.0700036	7.0818	2	17	1.09633	0.132687	0.0570731	5.20581	3	16.6667	1.28533	0.362143	0.070713	5.50153	3	17
Cre06.g267350	unknown		55345	6	281.833	4	14.5333	0.901	-0.150401			1	8	1.175	0.232661			1	7					0		1.101	0.138814	0.101823	9.24826	2	11.5	1.223	0.290424	0.150522	12.3076	3	10.6667	1.43667	0.522725	0.147276	10.2513	3	10
Cre24.g755697	unknown		79898	6	305.167	5.16667	10.8333	0.96	-0.0588937	0.190376	19.8308	3	8.66667	0.954	-0.0679388	0.326683	34.2435	2	5.5	1.13	0.176323			1	15	1.176	0.233888	0.0735391	6.25333	2	9.5	1.2525	0.324811	0.188798	15.0737	2	9.5	1.40633	0.491939	0.242017	17.2091	3	8
Cre03.g155650	unknown		26482	3	149	2.66667	11.3667					0						0						0		1.176	0.233888	0.127279	10.8231	2	5.5	1.205	0.269033	0.0141421	1.17362	2	5.5	1.3325	0.414136	0.0601041	4.51062	2	5.5
Cre17.g699000	unknown		90289	6	444.333	7.16667	13.35	0.9515	-0.0717244	0.00777817	0.817464	2	13	0.825	-0.277534			1	14	1.04	0.0565835			1	13	1.147	0.197865	0.0715472	6.23777	3	13.3333	1.20733	0.271824	0.161698	13.393	3	14.3333	1.212	0.27739	0.113583	9.3715	3	14
Cre09.g403800	unknown		569400	6	628.833	11.1667	5.06667	1.0045	0.00647756	0.123744	12.3189	2	14.5	0.853	-0.229382			1	20	0.935	-0.0969617			1	20	1.01167	0.016734	0.171716	16.9736	3	11.6667	1.12667	0.172061	0.2206	19.5799	3	12	1.2315	0.300417	0.16617	13.4933	2	13
Cre11.g476050	unknown		372774	6	594.333	8.33333	5.26667	0.869	-0.202572	0.0268701	3.09207	2	11.5	0.949	-0.07552	0.127106	13.3937	3	11.3333	1.04367	0.061661	0.105187	10.0786	3	11.3333	1.009	0.0129262	0.156978	15.5578	2	11	1.268	0.342555			1	12	1.2175	0.283922	0.00636396	0.522707	2	13
Cre07.g342350	unknown		96943	6	738	10.5	22.2167	1.06	0.0840643	0.00989949	0.933915	2	15	1.1245	0.169284	0.0700036	6.22531	2	18	1.078	0.108357			1	19	1.1715	0.228357	0.0162635	1.38826	2	18.5	1.25567	0.328454	0.1625	12.9414	3	18	1.381	0.465713	0.205161	14.856	3	17.6667
Cre12.g501050	unknown		67062	6	323	5.16667	19.8					0		1.305	0.38405			1	5	1.195	0.257011	0.147285	12.3251	3	5.66667	1.1215	0.16543	0.0219203	1.95455	2	9.5	1.26333	0.337235	0.0635164	5.02768	3	7.33333	1.4745	0.560226	0.132229	8.96772	2	9.5
Cre10.g443650	unknown		51450	6	209.833	3.33333	14.0833					0		1.317	0.397255			1	3	1.1375	0.185867	0.0120208	1.05677	2	5.5					0		1.09	0.124328			1	5	1.2125	0.277985	0.0176777	1.45795	2	4.5
Cre11.g477950	unknown		101863	6	804.5	9.66667	18.9333	1.08133	0.112811	0.0515008	4.76271	3	20	1.082	0.1137	0.0183848	1.69915	2	21.5	1.074	0.102994			1	31	1.0865	0.119688	0.0162635	1.49687	2	24	1.18967	0.250557	0.0292803	2.46122	3	26.6667	1.33367	0.415398	0.0274651	2.05937	3	27
Cre09.g402750	unknown		102001	5	221.2	3.2	5.96	0.9925	-0.010861	0.0940452	9.47559	2	6.5					0		1.113	0.154454			1	5					0		1.18633	0.246509	0.0777324	6.55233	3	5.66667	1.214	0.279768	0.0254558	2.09686	2	7
Cre12.g492650	unknown		67676	6	467.5	6	17.3					0		1.218	0.284514			1	10	1.192	0.253384	0.166877	13.9998	2	12	1.229	0.297485			1	10	1.1685	0.224658	0.0304056	2.6021	2	16	1.94467	0.959523	0.296731	15.2587	3	15.3333
Cre16.g653150	unknown		35232	5	198.6	3.6	20.9					0						0		1.243	0.313826			1	7	1.165	0.22033	0.0169706	1.4567	2	6	1.32	0.400538	0	0	2	6.5	1.98567	0.989623	0.593004	29.8643	3	5.33333
Cre12.g499800	unknown		11193	6	304	3	75.8					0		1.288	0.365133			1	23	1.186	0.246104	0.219119	18.4754	3	16.3333	1.14767	0.198704	0.0646942	5.63702	3	14					0		1.381	0.465713	0.230517	16.692	2	16
Cre16.g651450	unknown		361547	6	432	6.5	4.06667	0.897	-0.15682			1	9	1.003	0.00432161	0.195161	19.4578	2	8	1.082	0.1137	0.231931	21.4354	2	5.5	1.2	0.263034			1	6	1.176	0.233888	0.0127279	1.08231	2	6	1.356	0.439357	0.155563	11.4722	2	9
Cre06.g258800	unknown		138663	4	479.25	6.5	9.775	0.873	-0.195946			1	26	1.17	0.226509	0.42285	36.141	2	18.5	1.0845	0.11703	0.362746	33.4482	2	17.5	0.734	-0.446148			1	12	0.545	-0.875672			1	12	0.6415	-0.640479	0.00212132	0.330681	2	7.5
Cre13.g603000	unknown		49500	4	433	6.25	29.7					0		0.929	-0.106249			1	9	1.155	0.207893			1	9	1.089	0.123004			1	8	1.1675	0.223423	0.0403051	3.45226	2	8.5	1.4045	0.490057	0.105359	7.50152	2	8
Cre12.g541550	unknown		33631	4	151	2	9.65	0.78	-0.358454			1	7	0.649	-0.62371			1	6	0.733	-0.448115			1	7	0.869	-0.202572	0.0254558	2.92933	2	6.5	1.0425	0.0600474	0.236881	22.7224	2	6.5	0.800333	-0.321327	0.00776745	0.970527	3	6
Cre12.g492600	unknown		53218	5	210.2	3.4	11.48					0		0.8475	-0.238715	0.0572756	6.75819	2	7	0.9585	-0.0611497	0.32739	34.1565	2	7.5	0.7545	-0.406407	0.163342	21.649	2	5	0.7985	-0.324636	0.132229	16.5597	2	5	1.153	0.205393	0.0226274	1.96248	2	5
Cre04.g222800	unknown		54860	6	907.833	12.5	41.4333	0.895	-0.16004	0.0183848	2.05416	2	26.5	1.022	0.0313952			1	37	1.17167	0.228562	0.0369098	3.1502	3	29.3333	1.1835	0.24306	0.0219203	1.85216	2	36.5	1.508	0.592636	0.0805792	5.34345	3	37.6667	1.973	0.980391	0.203647	10.3217	2	38.5
Cre01.g005050	unknown		110082	6	1138.17	17.8333	28.0833	1.036	0.051024	0.00282843	0.273014	2	52	1.0645	0.0901759	0.026163	2.45777	2	36.5	1.17133	0.228152	0.14731	12.5763	3	43.3333	1.11433	0.156181	0.161401	14.4841	3	34.3333	1.207	0.271426	0.125491	10.3969	3	35	1.142	0.191563	0.0721249	6.31566	2	33
Cre06.g293150	unknown		41758	6	962.167	12.8333	53.5333	0.964	-0.0528949	0.00141421	0.146703	2	33	1.114	0.155749	0.0834386	7.49	2	27	0.9555	-0.0656722	0.137886	14.4308	2	33	1.0195	0.0278618	0.133643	13.1087	2	27.5	1.15767	0.21122	0.0947699	8.18629	3	26	1.35567	0.439002	0.147555	10.8843	3	26
Cre16.g691800	unknown		73757	6	374.833	5.83333	16.4333	0.882	-0.181149	0.0636396	7.21538	2	9.5	0.847	-0.239566	0.0876812	10.352	2	10.5	0.911	-0.134477			1	8	0.835	-0.260152	0.0678823	8.12961	2	10.5	0.7155	-0.482976	0.101116	14.1323	2	11	0.6435	-0.635988	0.146371	22.7461	2	10.5
Cre11.g478100	unknown		17011	6	280.667	4.33333	39.8					0		0.9205	-0.11951	0.0247487	2.68862	2	6.5	0.8685	-0.203402	0.00212132	0.244251	2	9.5	0.8895	-0.168933	0.0516188	5.80312	2	8	0.8795	-0.185245	0.0120208	1.36678	2	8	0.781	-0.356606	0.0438406	5.6134	2	7.5
Cre13.g573400	unknown		26246	6	257.333	3.33333	20.4667					0						0						0		0.902	-0.148801			1	6	0.843333	-0.245825	0.0405504	4.80835	3	4.66667	0.7415	-0.431481	0.0714178	9.63153	2	5.5
Cre11.g467535	unknown		48988	6	275.5	4	16.3					0						0		1.158	0.211635	0.0848528	7.32753	2	10.5	1.11967	0.163069	0.0820325	7.32651	3	7	1.309	0.388465	0.155045	11.8445	3	7	1.40633	0.491939	0.235086	16.7162	3	7.33333
Cre11.g475000	unknown		148447	6	197.333	3.5	4.18333					0		0.9445	-0.0823773	0.270822	28.6736	2	5	1.298	0.37629			1	6	1.1545	0.207268	0.0629325	5.45106	2	6.5	1.173	0.230203	0.00141421	0.120564	2	6.5	1.38067	0.465365	0.108029	7.82443	3	6.66667
Cre02.g086600	unknown		55818	6	201.167	3	15.9333	1.156	0.209141	0.0424264	3.6701	2	4.5					0						0		0.7345	-0.445166	0.0275772	3.75455	2	3	0.561	-0.833927			1	3	0.553	-0.854649	0.14425	26.085	2	3
Cre07.g320900	unknown		53024	6	267	4.16667	15.5167	0.9165	-0.125793	0.00212132	0.231459	2	9.5	0.8925	-0.164076	0.0629325	7.05126	2	11	0.852	-0.231075			1	9	0.873	-0.195946			1	7					0		0.748	-0.41889	0.146973	19.6488	3	7.33333
Cre17.g712300	unknown		105559	6	196.167	3.5	5.3	0.881	-0.182786			1	9					0		0.854	-0.227692			1	4	1.1395	0.188401	0.376888	33.0748	2	5	0.753	-0.409278			1	7	0.7445	-0.425656	0.0176777	2.37444	2	5.5
Cre12.g556250	unknown		58987	6	894.333	14.1667	39.4667	1.003	0.00432161	0.0636396	6.34493	2	23.5	0.9625	-0.0551416	0.0205061	2.1305	2	23.5	1.076	0.105678	0.0523259	4.863	2	20	1.15167	0.203723	0.0518106	4.49875	3	23.3333	1.124	0.168642			1	34	1.34733	0.430107	0.0782326	5.80647	3	24.3333
Cre13.g569250	unknown		30513	5	165.8	2.2	5.72	1.096	0.132248	0.347897	31.7424	2	11	1.24	0.31034			1	12	0.936333	-0.0949059	0.199585	21.3156	3	9.33333	0.593	-0.753896			1	5	0.523	-0.935117			1	5	0.6635	-0.591832	0.197283	29.7337	2	4.5
Cre01.g004450	unknown		32869	6	255.333	3.83333	18.8833	0.964	-0.0528949	0.114551	11.8829	2	16	0.9655	-0.0506518	0.11243	11.6447	2	17	0.913	-0.131313	0.0339411	3.71754	2	12.5	0.897	-0.15682	0.0763675	8.51366	2	9	0.757	-0.401635	0.0254558	3.36273	2	5.5	0.667	-0.584241	0.151321	22.6868	2	5.5
Cre09.g400050	unknown		61477	6	205.167	3.16667	9.88333					0		0.804	-0.314733	0.526087	65.4338	2	6	1.119	0.16221			1	9	1.219	0.285698	0.212132	17.4021	2	6	1.702	0.767231			1	8	1.22	0.286881	0.0438406	3.59349	2	6.5
Cre12.g558900	unknown		23087	6	414.667	5.83333	35.35	1.021	0.0299829			1	22	0.9285	-0.107026	0.232638	25.0553	2	32	0.883	-0.179515	0.0770779	8.72909	3	28	0.8245	-0.278409	0.0784889	9.51957	2	17.5	0.642667	-0.637857	0.156526	24.3557	3	17.3333	0.4	-1.32193	0.114551	28.6378	2	17
Cre01.g010400	unknown		21736	5	249.2	4	26					0		0.799	-0.323733	0.0707107	8.8499	2	12	0.7485	-0.417926	0.0827315	11.053	2	11.5	0.669	-0.579922	0.196576	29.3835	2	8	0.67	-0.577767	0.233345	34.8276	2	8.5	0.569	-0.813499	0.268701	47.2233	2	8
Cre06.g255100	unknown		101492	6	377.667	5	10.9667	1.021	0.0299829			1	27	0.9805	-0.0284105	0.118087	12.0435	2	19	0.873667	-0.194845	0.0721272	8.25569	3	15	0.818	-0.289827	0.0452548	5.53238	2	7.5	0.676667	-0.563483	0.0942992	13.9358	3	7.66667	0.534	-0.905088	0.0782368	14.6511	3	8
Cre09.g393150	unknown		129084	6	801.667	11.8333	17.05	0.892	-0.164884	0.00707107	0.792721	2	52	0.88	-0.184425	0.0371618	4.22293	3	41	0.889	-0.169745			1	20	0.792	-0.336428	0.123843	15.6367	3	16.6667	0.66	-0.599462	0.0971391	14.718	3	16.6667	0.4805	-1.05739	0.111016	23.1042	2	18.5
Cre03.g146167	unknown		27631	6	487.833	6.33333	42.7667	0.911	-0.134477	0.0311127	3.41522	2	24.5	0.905	-0.14401	0.0634114	7.00678	3	22.3333	0.870333	-0.20036	0.070316	8.0792	3	22	0.781	-0.356606	0.118794	15.2105	2	11	0.842	-0.248108			1	14	0.68	-0.556393	0.0850176	12.5026	3	12
Cre01.g054850	unknown		26683	6	344	5.66667	31.8	0.95	-0.0740006	0.0686076	7.22185	3	14.6667	0.971	-0.0424568			1	13	0.812667	-0.299264	0.144853	17.8244	3	15.3333	0.820333	-0.285718	0.0456107	5.56002	3	9	0.668333	-0.58136	0.0352184	5.26958	3	9	0.598	-0.741783	0.0290517	4.85814	3	9.33333
Cre03.g145507	unknown		29656	6	333	4.83333	35.3167					0		0.748	-0.41889	0.039598	5.29385	2	7	1.113	0.154454			1	8					0		1.2895	0.366812	0.0473762	3.67399	2	6.5	1.1565	0.209765	0.450427	38.9474	2	8.5
Cre07.g352850	unknown		12631	3	189	2.66667	27.9	1.075	0.104337			1	14					0		0.819	-0.288065			1	13	0.6185	-0.693154	0.033234	5.37333	2	5.5	0.534	-0.905088	0.103238	19.3329	2	5	0.506	-0.982791	0.0509117	10.0616	2	5
Cre06.g282900	unknown		42364	4	184.75	3	17.175	0.9915	-0.0123153	0.205768	20.7532	2	6	0.885	-0.176251			1	7	0.769	-0.378944			1	7					0						0						0
Cre02.g142126	unknown		29415	6	223.667	4	28.7	1.1615	0.215989	0.0643467	5.53997	2	8	1.15167	0.203723	0.0745408	6.47243	3	6.66667	1.207	0.271426	0.0989949	8.20174	2	7.5	1.301	0.379621	0.0749533	5.76121	2	4.5					0		1.368	0.452068			1	4
Cre06.g278087	unknown		159776	6	388	4.83333	6.66667	0.916	-0.12658			1	11	0.9035	-0.146403	0.0176777	1.95658	2	10.5	0.8655	-0.208394	0.0148492	1.71568	2	11	0.8815	-0.181968	0.00777817	0.882379	2	10.5	0.773	-0.37146			1	11	0.768	-0.380822			1	10
Cre12.g531900	unknown		82060	6	186.667	2.83333	7.15	0.628	-0.671164			1	7	0.738	-0.438307			1	2					0						0		0.843	-0.246395	0.0325269	3.85847	2	7.5	0.79	-0.340075			1	4
Cre06.g278169	unknown		57058	6	286.5	4.33333	15.65					0		1.104	0.14274			1	6	0.962	-0.0558912	0.207889	21.6101	2	8	0.837	-0.2567			1	8	0.827	-0.274041			1	8	1.378	0.462576			1	4
Cre05.g244950	unknown		26634	6	168.333	2.66667	16.1	0.767	-0.382702			1	8					0		1.153	0.205393			1	7	0.933	-0.100051			1	9	0.873	-0.195946	0.0509117	5.83181	2	7.5					0
Cre14.g623850	unknown		81471	6	229.667	3.5	9.73333	0.809	-0.305788			1	5					0		0.9815	-0.0269398	0.340118	34.6529	2	4.5	0.821	-0.284546			1	4	0.8185	-0.288946	0.0374767	4.5787	2	2.5	0.685	-0.545824			1	4
Cre06.g252850	unknown		44772	5	166.2	2.4	9.94	0.844	-0.244685			1	8	1.115	0.157044			1	5	0.937	-0.093879	0.207889	22.1867	2	6.5	1.337	0.418999			1	6					0		1.297	0.375178			1	5
Cre08.g373346	unknown		49825	6	212.667	3.16667	12.2333	0.849	-0.236164	0.0367696	4.33092	2	4.5	0.768	-0.380822	0.059397	7.73398	2	5	1.05067	0.071305	0.135736	12.9191	3	6	1.132	0.178874			1	8	1.043	0.0607392	0.275772	26.4402	2	8	1.308	0.387363			1	8
Cre11.g477700	unknown		99522	5	160.8	2.4	5.62					0		1.384	0.468844			1	3	1.033	0.0468403	0.2786	26.97	2	3					0		1.249	0.320773			1	4					0
Cre12.g540051	unknown		36917	3	140	2.33333	12.3					0		1.289	0.366252			1	5	1.095	0.130931			1	4	1.1265	0.171847	0.0572756	5.08439	2	2.5					0						0
Cre01.g016900	unknown		18118	6	172.167	2	17.4	0.893	-0.163268			1	8	0.692	-0.531156			1	4	0.851	-0.232769	0.066468	7.81058	2	5.5	1.116	0.158337			1	5	1.1355	0.183328	0.0883883	7.78409	2	6					0
Cre01.g054500	unknown		119762	4	194.75	3.5	5.8					0		0.805	-0.312939	0.019799	2.4595	2	6.5	0.909	-0.137648			1	10					0		0.73	-0.454032			1	3	0.712	-0.490051			1	3
Cre06.g296700	unknown		68179	6	157.167	2.66667	8.31667	0.9845	-0.0225369	0.16617	16.8786	2	7.5	0.8525	-0.230228	0.00636396	0.746506	2	8	0.8255	-0.27666	0.0558614	6.76698	2	7.5	0.521	-0.940645			1	3	0.603	-0.72977			1	4	0.607	-0.720232			1	4
Cre03.g190400	unknown		21734	6	118.667	2.33333	19.35	0.864	-0.210897			1	6	0.7975	-0.326444	0.129401	16.2258	2	5.5					0						0		1.158	0.211635			1	3					0
Cre06.g249750	unknown		97381	5	201.6	3.2	5.32	1.152	0.204141			1	9	0.795	-0.330973	0.381838	48.0299	2	7	1.079	0.109695			1	9					0		0.921	-0.118727			1	6	0.874	-0.194295			1	6
Cre07.g330750	unknown		104832	6	262	3.83333	8.11667	1.0285	0.0405418	0.129401	12.5815	2	5.5					0		1.092	0.126973	0.166145	15.2147	3	6					0		1.188	0.248535			1	8	1.227	0.295135			1	8
Cre13.g589450	unknown		113460	6	1626.33	20.3333	32.8167	0.987	-0.018878	0.0707107	7.1642	2	67	0.916	-0.12658	0.0406325	4.43586	3	54	0.856	-0.224317	0.086267	10.0779	2	62	0.797667	-0.326142	0.0971665	12.1813	3	43.6667	0.781667	-0.355375	0.162513	20.7905	3	44.3333	0.593	-0.753896			1	57
Cre06.g301100	unknown		84528	6	96	2	3.86667	1.224	0.291604			1	3					0						0		1.1455	0.195977	0.147785	12.9014	2	2.5	1.3	0.378512			1	3	1.378	0.462576			1	3
Cre06.g278255	unknown		114913	5	161.6	2.8	4.28					0						0		0.814	-0.296899	0.148492	18.2423	2	3.5					0		0.705	-0.504305			1	4	0.757	-0.401635			1	4
Cre16.g662250	unknown		98696	4	139	2.75	5.65	0.845	-0.242977			1	7	0.764	-0.388355	0.0579828	7.58937	2	5	1.0635	0.08882	0.430628	40.4916	2	5					0						0						0
Cre06.g280650	unknown		31450	3	213.667	3.33333	17.5333	0.856	-0.224317			1	4	0.757	-0.401635	0.0834386	11.0223	2	7	1.052	0.0731347	0.318198	30.247	2	7					0						0						0
Cre06.g259850	unknown		16714	5	132.8	2.4	15.66					0		0.871	-0.199255			1	9	0.759333	-0.397195	0.0263122	3.46517	3	7	0.68	-0.556393			1	3	0.538	-0.894322			1	3	0.51	-0.971431			1	3
Cre12.g554350	unknown		40839	4	192.75	2.25	13.65	0.876	-0.190997			1	6	1.012	0.0172093	0.138593	13.695	2	5.5	0.929	-0.106249			1	5					0						0		1.684	0.751892			1	5
Cre07.g321800	unknown		26732	5	193.6	3	22.66	0.78	-0.358454			1	5	0.7435	-0.427595	0.0120208	1.61679	2	6.5	0.616	-0.698998	0.123037	19.9735	2	6.5	0.78	-0.358454			1	8	0.807	-0.309359			1	7	0.687	-0.541618			1	7
Cre12.g490500	unknown		25835	5	186.8	3	28.6	0.754	-0.407364			1	10	0.679	-0.558517			1	11	0.7035	-0.507378	0.236881	33.6718	2	6.5	0.359	-1.47794			1	3	0.321	-1.63935			1	3	0.192	-2.38082			1	2
Cre02.g096200	unknown		35074	5	144.4	2.2	10.54					0		0.721	-0.471929	0.0226274	3.13834	2	3	1.155	0.207893			1	3					0		1.14	0.189034			1	5	1.152	0.204141			1	4
Cre10.g420800	unknown		305246	3	134.667	2.33333	1.83333					0		0.6515	-0.618163	0.161927	24.8546	2	2					0						0						0						0
Cre11.g481450	ATPase, F0 complex, subunit B/B\~, bacterial/chloroplast		25347	6	317.5	4.83333	28.0667	0.9635	-0.0536434	0.0756604	7.85266	2	21.5	0.970667	-0.0429521	0.154481	15.9149	3	17.6667	0.848667	-0.23673	0.1205	14.1988	3	17.6667	0.8415	-0.248965	0.0813173	9.66337	2	7.5	0.873	-0.195946	0.00424264	0.485984	2	8	0.648667	-0.624451	0.0968366	14.9286	3	10.6667
Cre16.g661350	Rubisco methyltransferase family protein		54931	5	203.4	3	8.34					0						0		0.805667	-0.311745	0.105097	13.0447	3	6.66667	0.793	-0.334607			1	5	0.682	-0.552156			1	5	0.6105	-0.711937	0.123744	20.2692	2	3.5
Cre06.g304350	cytochrome C oxidase 6B		19058	6	321	3.83333	43.7833	1.178	0.23634			1	9	1.27	0.344828	0.152895	12.039	3	12.6667	1.20267	0.266237	0.0815864	6.78379	3	13.3333	1.1165	0.158983	0.0615183	5.50992	2	9	1.299	0.377401	0.0153948	1.18513	3	12	1.509	0.593593			1	6
Cre03.g172500	Alternative oxidase family protein		49331	5	161.6	2	12					0						0		0.899	-0.153607			1	3					0		1.8385	0.878529	0.249609	13.5768	2	2.5	2.4065	1.26694	0.762968	31.7045	2	2.5
Cre09.g395950	alternative oxidase 1D		39799	6	411	5.5	27.2667	1.115	0.157044	0.0438406	3.93189	2	6.5	1.134	0.181421			1	8	1.283	0.359521	0.104652	8.1568	2	6.5	1.2775	0.353323	0.0841457	6.58675	2	12	1.5805	0.660381	0.28355	17.9405	2	12	1.7635	0.818442	0.439113	24.9001	2	11
