# Supplementary material for: From Feasting to Fasting: The Arginine Pathway as a Metabolic Switch in Nitrogen-Deprived Chlamydomonas reinhardtii
Source: Cells. 2023 May 13;12(10):1379. doi: 10.3390/cells12101379 (PMC10216424; doi:10.3390/cells12101379)
Supplement: Supplementary file 1 [file cells-12-01379-s001.zip › Suppl. Material S1d.xlsx]

## Sheet: raw
Label	KEGG ID	Comp class	RT	QuantMass	24N+-1-A	24N+-1-B	24N+-1-C	24N+-2-A	24N+-2-B	24N+-2-C	24N+-3-A	24N+-3-B	24N+-3-C	24N-1-A	24N-1-B	24N-1-C	24N-2-A	24N-2-B	24N-2-C	24N-3-A	24N-3-B	24N-3-C	48N-1-A	48N-1-B	48N-1-C	48N-2-A	48N-2-B	48N-2-C	48N-3-A	48N-3-B	48N-3-C	144N-1-A	144N-1-B	144N-1-C	144N-2-A	144N-2-B	144N-2-C	144N-3-A	144N-3-B	144N-3-C
Glycerol	C00116	Alcohol	9.5314	73 m/z	845863	75928	878170	487487	1436954	404301	1569125	341528	206688	4781	3890	3885	7044	6277	4815	54826	5326	6598	4801	3360	5597	8364	7307	8533	2921	1833	13763	1769	1927	1302	2340	3484	3754	6868	7017	4961
Hydroxylamine	C00192	Amine	5.9279	73 m/z	6866	6121.5	7356	6068	7512	7751	9941	9699	5694	9147	8934	8833	8596	8380	7465	9404	7704	7927	7396	2935	3006	5847	7614	6129	7176	7421	6812	6179	5024	5483	5663	4042	5767	5270	5516	5269
Urea	C00086	Amine	6.8717	147 m/z	4490	5360	5677	11853	8106	7546	14834	9977	2693	7225.6	7528.65	4397	1480.87	4267.78	2999.62	3607.74	8260.83	8986.35	6842	2151.04	2699.33	6046.66	3870.38	11648.3	23552.5	23436.7	4560.92	4181.86	12071.7	19695.6	21695.1	21953.2	20873.7	3729.63	2245.63	1534.67
Uracil	C00106	Amine	7.5717	241 m/z	44621	13161	49084	61806	55713	70426	66280	56114	40641	6872	7065	5434	8251	8702	5603	6871	5814	4939	13935	7556	7274	7650	5524	5556	13978	10192	8331	29579	8791	5207	6770	6849	8752	6568	6229	5612
Triethanolamine	C06771	Amine	9.3671	TIC	32094.5	87551	39000.6	41213.5	33881	56322.1	34871	41623.3	55463.8	72302	70046.5	81502.9	85633.1	73033.4	75556.5	78301.8	71402.9	70731.7	94972.7	80989.4	102755	101271	102162	92248.8	77343.7	82814.4	117721	127377	95313.4	70434.4	84099.6	93351.1	84453.7	104047	108756	108973
Putrescine	C00134	Amine	10.1115	174 m/z	345829	1232	319113	6458	6492	389922	1868	6293	4739	23449	25804	7218	6264	9232	4247	7460	5500	24736	5108	40702	2216	4039	3993	4799	4142	68571	3834	8734	6833	25730	6868	6166	7082	7435	6802	6454
L-Alanine	C00041	Amino acid	5.7938	116 m/z	466192	133235	424345	504819	512643	477251	509117	495513	309980	161778	164963	146945	230511	229075	212350	188966	182883	180038	435931	248069	270452	339377	329352	325372	483525	475648	428510	225039	190196	212935	322572	331567	349059	284504	271630	284062
L-Valine	C00183	Amino acid	6.6748	144 m/z	94262	26752	85511	137184	136639	102825	151113	132733	67683	34118	33774	28017	51220	49977	44690	45542	43734	41167	83333	36264	41235	46090	40645	44571	85962	69108	82544	43086	37205	33086	57355	72041	49894	64530	60306	53875
Glycine	C00037	Amino acid	6.8089	TIC	14168	71838	7958	280081	271221	8574	7609	9438	4312	9029	50793	49728	77651	74486	68842	63399	60432	59497	167419	91648	100180	137803	114883	132791	6644	172984	162773	10458	15059	14010	142312	134987	7906	125777	10300	119323
L-Serine	C00065	Amino acid	6.9857	73 m/z	8165	2927	13581	19293	13185	13076	21058	23712	11664	2559	2762	1693	3096	2853	3659	4466.27	3079	3239	7899	3826	2734	6338	5816	8752	16519	15596	9305	2503	3499	5664	9976	9823	5684	6501	4109	5596
L-Leucine	C00123	Amino acid	7.0855	158 m/z	113916	79647	152461	198527	161262	108722	205775	166480	66128	27313	40752	25614	45815	36945	36386	30233	33043	33510	41995	20059	21209	20689	22495	19020	41580	37172	37382	17770	12228	15566	22337	20467	26771	21347	19683	18676
Proline	C00148	Amino acid	7.1467	TIC	5194.23	5120.6	3928.47	3568.42	1206	1794	3288	3197.05	5289	2982	3244	2258	3443	2465	2049	2376	2102	2076	1442.08	4774.72	2439.8	1586	1271	1263	499.53	1193.07	1375	4598.34	1746.13	3660.7	2618.23	1328.61	2345.47	4153.92	5995.81	4442.11
L-Isoleucine	C00407	Amino acid	7.2473	158 m/z	57526	14314	56260	58013	60685	59507	58431	50315	36190	15763	16117	14156	23152	25222	22016	18207	17799	18956	26942	12826	15502	17295	25130	16851	26248	29289	21186	8484	7140	7012	23519	11707	15936	12590	28673	14121
L-Threonine	C00188	Amino acid	7.8726	73 m/z	82160	24902	82298	117004	109060	116927	117499	114848	64121	27379	26004	27248	48274	43691	39247	35365	33818	35040	226683	117256	131866	158982	132153	140452	203373	216497	222891	69219	60316	56813	105132	102963	108501	93778	96827	90209
DL-Homocysteine	C05330	Amino acid	8.0243	73 m/z	1115884	144960	968884	1036572	716286	872076	1401768	1555089	910186	259451	389863	337782	448074	679429	499009	452387	576217	745003	1804551	1273110	1196454	1777098	1784752	4260060	5627709	5716558	2041766	1518239	4130087	5975059	7666907	7724032	6498257	5912955	3246986	5880961
beta-Alanine	C00099	Amino acid	8.1977	174 m/z	4595	3259.86	5414	5347	3506	5009	5982	6062	1992	7062.18	7066.31	6500.9	5605.56	5760.26	5787.46	5934.68	7017.38	6963.4	4332.54	5369.01	3431.92	2177	3994.65	3903.64	2419.79	1724	1666		3245.43	3961.65	1862.35	1438.86	1951.45
L-Aspartic acid	C00049	Amino acid	8.4602	73 m/z	21160	5652	25376	38062	35771	36313	39386	41096	11923	4849	5591	5477	7219	7476	5071	5706	4829	7423	5491	2414	3172	6253	5320	5339	5432	4106	4669	2210	3177.31	1750	4764	4434	5477	4647	4557	3502
L-Methionine	C00073	Amino acid	8.7887	TIC	1173.89	2750.58	1600.53	1762	1812.76	2687.75	1716.75	1792.07	2025.29	2719.84	2649.69	2967.65	2971.61	2709.5	2716.62	2913.29	2764.55	2829.42	3646.04	2573.75	3833.57	4078.15	3976.85	3985.27	4282.91	4345	4020	4029.35	4138.7	3445.74	4097.19	4738.59	4180.94	4541.38	3555.13	4471.97
Pyroglutamic acid	C01879	Amino acid	8.8114	156 m/z	39234	28944	101079	97850	95233	105501	150187	146825	77709	77343	73054	70538	92953	99146	81729	83155	85449	84544	119790	63375	69231	136784	112029	129887	158837	145601	135071	38324	27694	26507	47690	44890	40120	50547	53082	51494
4-Aminobutyric acid	C00334	Amino acid	8.8608	TIC	15887	4175	25590	26839	28911	31289	28859	27840	13446	38053.9	35584.7	45813.6	42026	29165.5	30139.6	35478.6	40728.7	40765.3	40742.9	23822.3	21193.8	33265.5	28877.1	22784.9	6616	6797.65	46976.5	2111.21	17265.2
L-Glutamic acid	C00025	Amino acid	9.3655	73 m/z	406092	38527	346249	372772	227248	401415	416564	419872	171677	55721	40571	70642	107632	72114	88917	28438	59192	55005	426398	86999	100383	178964	102257	263564	262686	253750	338302	166212	143848	166310	254746	248278	144721	199639	75237	189819
L-Phenylalanine	C00079	Amino acid	9.4661	218 m/z	121923	32205	128973	148177	139427	159744	171673	165485	100467	22184	23348	19471	18389	19733	18671	28335	15416	26289	48311	22761	20120	34821	31392	32869	36612	35169	31230	11890	9953	10493	13709	12870	11584	21864	20059	20787
L-Homoserine	C00263	Amino acid	9.6639	290 m/z	35140	9015	50061	44551	29194	30344	57160	55353	29413	22848	26388	25341	40170	46240	44057	30677	26674	20003	8938	24597.5	3370	23356	19578	20408	23154	22622	16831	13083	11664	8710	18797	18511	16733	6406	6675	8377
Threonic acid	C01620	Amino acid	10.1934	73 m/z	17327	17553	22997.5	20634.5	29724	26767.9	28112	23361.7	18344.2	19229.4	18004.1	25296.1	26487.3	20266.1	20125.6	22794.5	21334.7	22125.2	33340.6	16601.5	26296.8	30753.9	28747.8	28203.3	32974.2	27332	43631.4	30446.5	28444.2	15675.9	26002	30502	26502	21217	25064	22852.9
L-Glutamine	C00064	Amino acid	10.259	156 m/z	6939	5035.31	8842	10597	9216	9806	11546	13184	5341	5753	4837	5105	6313	6224	5750	4500	4577	3895	6508	3023	2628	4990	2809	5786	2790	8128	3640	3396.74	4926.84	5290.65	3920	5778	5441	7121	4202.85	4686
Ornithine	C00077	Amino acid	10.5064	142 m/z	3854.95	7502.67	4536.24	5900	5006.69	6994	4112.9	3307	5931.55	6657.48	6598.2	6825.38	6463.28	6470.23	6621.17	6984.91	6517.24	6604.9	4697	4947.78	7740.28	6243.4	6291.27	4757.21	2462.44	2681.07	1286.21	5282.76	4224.85	2800.34	706.42	1864.85	1524.81	4559.26	2729.73	4013.72
L-Arginine	C00062	Amino acid	10.5365	TIC	8044.9	9326.21	9247	11140	10449	14993	10342	10578	10068	14391.2	14372.3	13612.6	11708.6	12636.6	12513.7	13446.8	14452	14834	9633.89	9100.47	12144.8	12599.1	11888	11615.4	10854	11528.6	2432.37	2672.99	10614.4	10659.6	6934.71	9097.68	8187.88	7216.59	24.61	5444.21
L-Lysine	C00047	Amino acid	11.0578	73 m/z	100335	19543	104572	131081	115168	136635	125696	128364	78127	23512	25064	22786	34816	38665	33451	28207	27956	27386	85873	37617	44200	54614	47513	57263	83544	86823	81016	53599	44210	43471	70795	69858	71958	67060	62557	62159
L-Tyrosine	C00082	Amino acid	11.1542	218 m/z (315)	65531	17512	88352	90136	77844	86016	90636	93129	49356	14189	9770	9477	24775	22997	21588	17576	18248	16964	51961	22197	25217	33846	28884	36259	51742	51423	35950	19823	15194	10610	17259	16082	16282	25249	23950	24135
L-Tryptophan	C00078	Amino acid	12.5029	202 m/z	31636	13206.3	93941.4	159194	151403	94318	98052	69905	57268	5875	5711	5923	9080	8097	8063	7599	6297	6589	27238	13714	14468	15982	13966	17219	27496	27179	25100	3165	3086	2758	5571	5438	6467	9470	5662	8116
Pyruvic acid	C00022	Carboxylic acid	5.3503	73 m/z	242568	110755	234132	182303	262680	142290	235268	182124	181895	25728.9	32594	18448.1	38756	72206.1	62117.8	48456.4	32084.2	36812.3	47083	25024	26598	55874	47041	53125	79088	76114	70065	131605	127777	126596	198626	281070	279995	216136	207317	204418
Lactic acid	C00186	Carboxylic acid	5.4392	73 m/z	517191	173932	541955	719697	711670	521955	551955	758615	474805	214389	209525	212911	217926	213775	200418	225788	218410	219385	365597	205382	229370	360729	302395	347575	450143	443138	418594	240369	226827	222629	399159	382669	372532	285875	271440	270437
Malonic acid	C00383	Carboxylic acid	5.5733	147 m/z	7128	6623.7	6670.78	7052.54	6101.47	6423.53	6510.73	6995.88	6795.91	7467.79	7520.76	7069.68	6869.82	7098.32	7128.85	6985.75	7364	7256.33	6414.12	7502.41	6167.1	6268.38	6332	6374.67	5727.59	6235.17	5923.89	5457	6254.32	7057.9	6250.89	5786.79	6163.98	5427.93	5715.54	5459.04
Maleic acid	C01384	Carboxylic acid	6.2381	TIC	37471.7	49147	35193.3	24406	34284.7	22732.9	24263.5	18879.1	41708.6	5284.74	7207.87	1884	8689.32	18462.2	17880	13569.7	3383.91	3749.17	14533	18171.4	32301.4	13001.6	17846.8	17566.5	26967.8	23272.4	-1337.44	56988	21796.5	31435.3	31296.3	32851.5	33237.2	76906.6	67639.6	73570.5
Benzoic acid	C00180	Carboxylic acid	6.9732	179 m/z	3044.84	2596.15	6612	5479	4365	5390	2098	2310	3107.88	1159	1690.14	1017	2624.56	1617	2236.13	1400	1550	1892	4368	1859	2624	5716	4753	5042	5840	5366	4328	3882	3637	3508	3754	3653	3552	4720	4407	4463
Phosphoric acid	C00013	Carboxylic acid	7.0696	299 m/z	8320662	3083089	8702263	6972742	10674848	6805416	9352506	7410854	6248347	2282027	2342209	2075444	3013902	3874193	3376014	3075469	2957379	3043441	2736326	1490486	1890734	1840013	1607072	1921977	4719550	2758889	2519929	2001606	1953998	1884479	2245963	2668664	2630968	2251228	2683918	1768334
Succinic acid	C00042	Carboxylic acid	7.3931	147 m/z	205337	61450	210547	191507	187557	209272	236208	223325	146629	145966	146912	141579	219352	219098	201512	183883	178150	177237	481432	256231	284129	397243	336944	385979	514746	497202	461547	213478	199592	198411	449258	433214	428233	297535	284912	280926
Glyceric acid	C00258	Carboxylic acid	7.4778	TIC	27815.2	2083.99	30066	30814	37120.6	29971	35695.4	23074	16097	6028	7339	10281	17230	10549.5	9115.94	11414	9662	11175	13013	5855	7542	8804.22	6714.88	12337.2	20976	18846.5	16784.1	2227.3	12149.2	13397.5	29798	18429.3	18703.4	4549	3664	3978
Fumaric acid	C00122	Carboxylic acid	7.6454	245 m/z (73)	12684	2552	12019	17658	11575	12302	16217	17705	8762	3896	3046	3725	4295	5895	5646	2204	2721	5177	11628	4723	5819	21209	11770	19913	27542	19881	16361	6704	6369	6582	18976	19121	20974	9592	8017	9409
Citramalic acid	C00815	Carboxylic acid	8.466	73 m/z	3661.07	2887.29	5075.9	6435.6	6477	3845	6140	7214.08	4139.75	8516.67	8257	9014.89	8208.3	7378.59	7105.78	8060.9	9109.42	9469.95	9784	4464	8159.46	11910.8	10822.5	12666.1	16401	15970	11992	5370.75	7528	9220	18087	15065	15180	6207	5143.88	9293
Malic acid	C00149	Carboxylic acid	8.5407	73 m/z	128753	33766	142314	164854	157250	171698	187609	189106	99813	41450	38012	42500	57377	59131	53298	50420	46546	45102	131813	63407	70202	137572	111336	133249	163730	154645	145721	63722	58049	59087	183488	176278	190635	108061	106686	102534
2-Ketoglutaric acid	C00026	Carboxylic acid	9.0897	73 m/z	33847.6	17548.2	22194.5	25869.8	9314.16	7635.99	16907.8	24434.7	23135.5	23378.2	25272.7	13681.1	12622.7	20783.1	20610.2	15373.7	20773.9	18986.4	3530	33210.2	3958.75	12379	4506	3068	4491	5562	10207	4787.93	14856.8	39025.4	32710	32412	33663	17270	14878	17493.1
L(+)-Ascorbic acid	C00072	Carboxylic acid	9.4761	332 m/z	83923.9	34228.8	207287	181488	373384	333399	333478	232795	100130	152784	129771	258277	256058	153146	144656	208119	199331	221717	378861	29031.1	252794	437169	381009	316782	473607	456960	568560	43775	71199	85935	246208	223090	157702	153392	154587	187570
Citric acid	C00158	Carboxylic acid	10.4828	273 m/z	50494.2	1538.62	7943	12174	11121	8694	10616	7741	20845.8	12662	11222	12387	13758	17780	7201	44811.3	9308	45267.6	250771	106196	130134	196180	170266	178076	324293	325152	256971	147210	130529	110558	199424	185006	194779	181003	169631	169267
Oxalic acid	C00209	Carboxylic acid	11.228	TIC	460108		596946	390582	919344	430813	1322929	61702	38039	2261	2688	8246.86	3157	2700.01	30114	2681.76	981.93	4929	143805				4532		313884		303557	1660			10587	10210	5702		7043.34	3430
Tetradecanoic acid	C06424	Lipid	10.6957	285 m/z	13364	5114	22255	19133	20750	23460	23967	23758	10183	13490	13532	12988	32802	31831	28041	22003	21783	21679	22717	9399	11566	37495	30276	36800	34412	33969	31230	28912	27124	26206	28926	28936	32428	23900	25573	23269
Pentadecanoic acid		Lipid	11.207	299 m/z	1405	4573.9	2384.4	2348.48	3387.11	4660.04	2282.57	1960.97	3373.95	3234.66	3178.56	3552.06	2402	3510.25	7138	2192	3262.12	3474.54	2851.51	1924.51	5624.94	5244	4574.23	5022	6525	3487.6	909.72	5081	3794.29	2825	2700	1991	1258	5673.83	2800.23	5022.18
9,12-(Z,Z)-Octadecadienoic acid	C01595	Lipid	12.4795	75 m/z (328)	96406.9	30123	157464	98482	31871	83715	86998	26741	38818	51025.9	56989.4	23789	18111.7	52296.3	46302.7	37333.8	49315.3	50723.6	34927	57420.7	24660.3	35803	36242.4	74475.3	132442	139092	7855.96	8305.61	82943.2	154938	150623	142174	146381	124789	68672.1	111433
9-(Z)-Octadecenoic acid	C00712	Lipid	12.523	339 m/z	86474.4	35431	132974	134862	203101	215854	161842	171043	109277	137266	128023	174533	161380	122635	120953	149471	154360	162802	166855	54267.2	129212	164057	141721	126819	134248	93302.5	158252	54162	109159	14460.3	36125.9	71527.2	47998.9	21079.7	30858.5	24613.3
n-Dodecane	C02678	Lipid	8.7049	57 m/z	1800	16210	41904	36789	26062	20409	20388	22440	22541	2644	38183	2504	3346	2471	2479	37674	1752	35995	4871	19908	20790	7234	4421	6088	5700	6195	6137	4900	3099	3782	4288	4063	4148	3818	3822	3085
Heptadecanol		Lipid	9.0704	73 m/z	39866	2909	9096	8822	9819	12792	8832	8557	13043.7	6140	6801	7886	4985	5048	4686	7041	5602	4194	5015	1611	1233	4191	2188	1583	6622	4715	4388	5501.47	5156.13	11932.6	11225.3	7695.64	10240.4	9369.82	12232.8	9420.81
Hexadecanol	C00823	Lipid	11.2095	299 m/z	-40.51	-342.58	905.03	1329	2105.94	3046	2129.77	1798.51	315.41	2222.52	2059.44	2685.14	2385	1739.62	1612.7	2196.36	2575.3	2793.12	3849.98	780.4	950	3931.49	4317	3982.28	5541.9	5011	3577	1617	4012.59	2879.75	4206.96	5748	4280.2	1943.78	42.07	1017
Hexadecanoic acid	C00249	Lipid	11.6932	73 m/z	196639	200523	498592	439126	445327	442157	411270	402470	239690	198032	207160	181376	377588	368953	340589	326330	310007	319720	307770	156390	183340	420760	368890	436181	430529	386849	370542	834217	304128	301944	333159	320901	373770	296894	260754	262335
Octadecanol	D01924	Lipid	12.1618	327 m/z	2091.41	1969.24	3599	3181	4262.97	4808.65	3877	4164.81	2322.08	2944	3040	3705	13519	5215	2796	8044	4854.83	5027.66	6051	1597	3090	4110	6522.59	10342	8906.37	9949	9029	4979.44	9746	5481.62	7674	8963.76	7885.95	4831	5971	4214
Octadecanoic acid	C01530	Lipid	12.6086	73 m/z	144986	89115	222724	204774	199086	213169	208327	221738	426328	351171	308112	325176	772238	201562	193799	600587	553589	555199	528363	283259	343330	818987	721621	845892	793884	178917	699565	1694371	607438	585879	656720	639427	704289	531812	474641	488218
n-Pentadecane		Lipid	14.1131	57 m/z	53507.6	20020	79974	33108	41107	47374	38844	32852	29230	2766.76	6541.05	9044.01	7735.61	14980.1	10717.2	6005.83	2745.3	5357.51	10286.3	6108.43	15509.1	4037	9051.67	2032	71736.9	64536.9	13415	18204.4	34092.3	68305.4	69991.8	72958.2	71594.9	93706.3	50991.5	82205
Digalactosylglycerol	C05401	Lipid	16.6748	204 m/z	211019	62611	264775	611049	647766	601002	452294	443769	263456	518798	512805	495129	368572	408065	383475	461895	555019	592264	347615	132390	315448	457106	377081	439820	576968	538117	31045.7	21994.8	381227	368624	253715	393571	316598	30821	29307.1	2450.93
beta-Sitosterol	C01753	Lipid	18.8793	396 m/z	38072.3	16720.8	69892	39869	44923	43245	22967	26349	15061	13481.9	15666.4	5671.15	4085.99	18974.3	15502.5	14320.8	14519.2	17115.7	12854.7	8870.6	19329.2	20136.3	18989.4	34648.1	70047.6	64826.5	4930.14	10213	38699.3	60578.9	63768.3	69425.4	65403.8	70586.4	31272.2	61029.3
Phytol	C01389	Lipid	7.9179	TIC	3186.97	1496.39	3438.23	2946	3920	2720.29	4164.49	3661.86	2269.61	2396.22	2259.75	3059.25	3265.77	2377.92	2369.42	2524.96	2660.56	2651.45	4215.85	2607.76	1965.5	2944.95	2724.78	2873.57	3330.6	2683.03	6394.68	2947.78	2872.42	1767.79	3219.46	2629	3151	765.22	2903.66	1269
Adenosine	C00212	Nucleic acid component	14.2104	236 m/z	249678	43469	229988	320917	374348	387927	407233	364902	190122	10842	13817	13234	33669	27753	27523	19498	21392	20401	111530	48594	56727	75055	64708	73962	136857	129657	128940	43896	39460	37343	121203	124627	120698	82514	83024	78606
Adenine	C00147	Nucleic acid component	10.8264	264 m/z	7012	5622.91	5696	7972	7479	9214	9973	11571	6657	1608.42	1431	1355	2143	3425.19	1516	1294	2175.47	2407.17	5050	2588	3012	2451	4156	4593	4946	5174	5154	19227	1382	1367	2801	3008	2285	3224	3055	3309
Guanine	C00242	Nucleic acid component	12.0553	352 m/z	40324	8703	40392	55887	62918	55143	62594	78541	29158	17294	22685	16134	25503	24944	21013	23027	23856	22433	17917	9029	9307	9177	8270	9654	15176	14795	15309	7779	9011	8271	21300	16416	17835	10863	10621	9752
Uridine	C00299	Nucleic acid component	13.4953	TIC	4690	107965	71598	12470	8146	162082	12528	18087	6457	127960	119229	157956	141622	104298	113885	138190	128363	130020	8854.95	4388.64	3664.03	4896.9	9071.96	2507.01	8516.79			35269
5-Methylthioadenosine	C00170	Nucleic acid component	14.9145	236 m/z	11533.2	8199.55	8690.88	9467.2	5685.36	5365.24	6993.92	8754.42	9352.47	8647.15	9175.83	6071.79	5706.1	8154.39	8137.17	6828.49	7897.25	7488.08	3687.73	10479.3	4097	3237.57	3997.99	4983.95	3923.71	6006.54	1098.68	4450	3764	11031.4	7859	3598	8850	6323	5512	6520
Adenosine-5-monophosphate	C00360	Nucleic acid component	16.3378	315 m/z	63828	40366.2	49121	74399	97346	85222	95471	90951	44964	11562	13952	14544	18897	28348	25121	12385	16585	20991	108712	48791	59354	70300	80076	97858	106025	127058	132035	116726	19746	34508	150729	143108	118006	115799	137685	144841
Monomethylphosphate		Phosphate	6.3721	241 m/z	2508	2329.54	2331	3021	3447	4030	4948	5081	2650	3998.37	3720.31	5215.53	2705	4355.24	1372	4622.97	4670.79	4958.42	15093	7850	8523	8946	7944	9168	16474	18133	16346	9167	5806	5805	21232	20079	20761	13148	13025	13895
L-Glycerol-3-phosphate	C00093	Phosphate	10.1526	299 m/z	31210	14141	75844	60878	55070	69762	56253	60108	33929	12712	11954	12312	24570	26127	23320	16620	16026	16435	59873	26904	27182	29437	27258	32737	56948	56129	55130	20057	14353	12834	35594	33060	36134	25827	24584	25676
Glyceric acid-3-phosphate	C00597	Phosphate	10.4024	357 m/z	8659	2120.68	7969	8711	9685	11783	11788	11233	6427	2456	5053	2311	4686	6596	5592	5248	4525	4000	29042	11862	14266	18829	16108	23002	24346	19590	23482	11610.9	3283	5289	8048	7686	8770	7346	5743	7251
Fructose-6-phosphate	C00085	Phosphate	12.1299	TIC	3101	8768	61497	103935	9188	10778	7997	9134	33062	4387	4105	4247	1946	8760	7942	5694	6526	5686	15834	3475	4705	8859	7487	11306	19005	20644	16735	28485	7870	6615	19640	22309	27879	24657	21985	22193
Gluconic acid-6-phosphate	C00345	Phosphate	13.0368	73 m/z (684)	9078.22	9908.56	11303	11504.8	13255.5	14015.9	13942.7	13055.6	9657	13380.2	12799.8	15707.5	16031	13066.2	12954	14126.5	14285.1	14573.1	21969.8	13172.8	16048.8	20343.8	19224.2	20491.7	24112.5	22845	28934.8	18681.3	21262.8	16634.3	23279.8	24970	22645.5	17267.7	17575.2	18157.3
Sorbitol-6-phosphate	C01096	Phosphate	13.0376	73 m/z	8622.78	9181.02	18365.8	11225	34044.1	26209	23500	11579.3	13235.2	-2053.5	-2654.91	3462	5137.36	4445.26	3050.54	6520.39	827.71	3419.33	10005.7		18173.9	15721.1	13505.2	14222	30998.5	19104.5	6564.19	17980.2	15060.2	3243.33	13211.2	23959.9	16693.2	29510.9	13438.4	25460.3
Mannose-6-phosphate	C00275	Phosphate	13.0402	TIC	44644	21938.4	31650.9	69657	11028	47526.7	32773.9	59408.4	38746.4	98041.1	100504	74035.3	55021.1	70721.7	70468.7	68132.1	93507	91451.6	39301.7	77766.9	23638	42355.9	40222.1	51109.4	32916	61371.3			44118.3	88892.6	45040.8	33485.4	43949.9
myo-Inositol-1-phosphate	C01177	Phosphate	13.3242	318 m/z	18796	13565.7	14895.3	15467.1	9557.47	7595.72	13429.1	16114	14125	15716.5	15896.4	14545	15065.3	14481	14946.6	13321.4	14995.7	13926.4	13853.4	20840.6	8010.91	8910.82	9854.83	9708.62	4590.73	7106.27	19079	12392	9502.19	13102.1	12678	5975.19	8411	3602.47	15474.8	6201.53
myo-Inositol-2-phosphate	C01177	Phosphate	13.3261	318 m/z	3853	8801.74	10524.4	8850.07	8598	8645	11146	10344	9827.96	4524.56	4795.48	4115.73	4945.16	6190.99	5985.18	5330.28	4482.59	4526.33	2297	6357.43	6336.05	4815.84	1327	3233	3055	7525.18	3349	4845	2629	2777	15458	10877	9106.09	7773	18681	12659
Glucose-6-phosphate	C00668	Phosphate	13.8558	TIC	23435.1	34148.3	61268.5	15653	110131	85168	79115	73976	35420.7	11706.2	4704.79	51383.3	60473.5	25715.2	25832.6	42205.6	23670.1	29052.3	71534		66332.4	66680.5	57652.3	37034.3	46736.7	3638.15	105840	83728.1	32411.1		12422.4	11803	5430.84	10182	33652.9	12439.7
Xylose	C00181	Sugars	8.6848	TIC	4861575	1.7586e+06	4367544	3232874	3252789	11016	5135642	4701948	2271434	1414146	1195676	2.8442e+06	4417449	2258805	2297133	1851711	1907176	1577082	8.14795e+06	5729594	1.63053e+06	3812062	4.01919e+06	5397069	6300904	5715154	1.70991e+07	9.25172e+06	6012576	4879670	1.00397e+07	8319370	8.41958e+06	3.93656e+06	11241117	6152263
Threitol		Sugars	9.5649	73 m/z	3984	1779.56	7236.53	7551.87	12639.8	13295	10388.6	7815.56	5174.75	6528.54	6549	7524.93	6188	5950.47	5460.75	6652	7554.16	8461.59	6356.34		6943.29	8545.06	7031.28	7540.35	11366.9	8751.42	1078.07	-1819.82	6701.4	3614.42	3735.88	7360	5172.52	3025.18	-4823.15	1050.45
Xylitol	C00379	Sugars	9.8105	73 m/z	5240.85	4933.2	6653.01	5946.47	8840.84	7978	7679.08	6163.13	5699.85	4593.48	4444.77	5524.28	5578.01	5120.87	4927	5561.91	5052.79	5389.09	6311.8	3068.92	6572.67	6766.19	6327.03	6355.82	8268.24	6689.65	6132.13	5937.36	6323.97	4288.64	5683	7063.18	6093.87	6573.64	4928.75	6169.93
Galactitol	C01697	Sugars	9.9588	117 m/z	9417.69	8077.84	6838.89	8349.34	3067.26	3829	5638.52	8294.98	7769.43	10487.8	10739.1	8750.06	8522.38	9264.66	9442.54	8408.78	9824.75	9255.92	8485.56	13210.2	5973.11	6941.54	7480.75	8357.09	6326.9	9079.73	9790.48	6934.06	8579.05	12717	11214.5	8554.63	10124	9631	10304	4030
Fructose	C00095	Sugars	10.7535	73 m/z (260)	19145.7	2586	15290	19204	2854.53	21159	19561	54639	7183.41	62953.5	60423.6	65448.5	58329.2	42027.8	44448.7	47131.4	63537.9	60466.4	59258.9	56825.6	12489.2	38675.2	34571.2	31328	1330.6	13133.6	78976.7	10323.9	24707.3	15356.7	10987.3	22448.3	4577.64	23197.7	22807.7	22353.8
Arabinose	C00259	Sugars	10.8029	73 m/z (157)		1226167	561731		4.28054e+06	4287012	2.30658e+06	29586	299215	31675.2	214522	427466	490973	8134	5072	179825	4723	27092.7	5796317		6294390	6.88378e+06	6.07431e+06	6045628	9.22237e+06	6377756	8348404	7927651	6372824	465205	5665197	8614979	5.96851e+06	7970127	5275959	7881446
Ribose	C00121	Sugars	10.803	103 m/z	32488	3704	13039.8	8178	4355	8091.04	6439	6854	12223	4385	4977	4189	8343	10899	5376	8288	5666	8030	5085.15	10708.9	4432.53	3449.15	4083.86	4752.48	1527	4679.89	3631.36	4489.18	4508.05	9165.81	3197	3306	3498	3257	4084	2824
Galactose	C00124	Sugars	10.8642	73 m/z	379969	119179	379628	566996	5191	573299	528041	5246	308146	42404	44125	38242	75895	42506	65563	69373	35146	64795	7124	3712	4036	10565	7284	22832.5	110639	10729	9691	51569	16506	17561	23322	15798	19580	7081	30678	30796
Sorbitol	C00794	Sugars	11.109	73 m/z	3664.59	4974.78	4379.13	6404.73	4720	8345.7	5611.44	6013	4874.18	11638	9941	10766	9210.59	7446	8672.36	10259	9938	10699.9	10719.5	8199.08	8836.5	11387.6	9142	11050	11723.7	12756.1	10118	4760.76	11270.5	10741.2	10951.4	12159.6	11051.5	7061.44	3596.4	6669.32
Mannitol	C00392	Sugars	11.1165	319 m/z	9692	11047.2	10663	7528	5398	10135	6441	6952	9455.08	7663.84	7775	7119.83	8162.9	8580.94	6824	7689.77	7827	6942.02	10013.8	11921.9	9361.08	9038.45	9740.28	10654.2	9078	10923	13868.3	15584.2	15432	13936.2	18858	14490.4	14922.5	16230	18554.8	17232.1
Glucopyranose	C00221	Sugars	11.2656	TIC	2901	5462.05	14683	3603	2155	6382	4557	2575	2828	2575.5	2201.59	4918.87	7050.42	2131	4161.71	3965.01	2290	2802.61	12574.9	8604	1379	8465.11	1108	3003	11292	4838	24337.2	30357	10668.4	11374	23445	11221	13454.9	10273	5650	14344
Glucose	C00031	Sugars	12.0996	319 m/z	13406	84003	8244	1772245	355496	433270	1702569	373023	202482	171898	14149	12999	194916	211585	24825	223861	221624	252880	3864		111531	123192	78785.9	109411	2400	3597	3199	4579.24	4173	1789	13627.6	20326	17793	22268	24423.5	20790
Erythritol	C00503	Sugars	13.6555	217 m/z	143597	98845.5	113502	112071	204343	204202	163662	220453	7424	183367	131395	143538	106489	7652	101649	181720	180731	168326	186271	86940	97330	160227	153106	134384	169480	170994	194641	233911	220590	214604	222223	6844	226785	124683	123229	119582
Maltotriose	C01835	Sugars	14.2522	204 m/z	7766	4301.75	9545.56	7307.57	13432.5	9535	10946	7505.73	7126.47	1390.71	1413.1	2178	2875.59	3503.52	2915.48	3384.67	2197.45	2872.47	5444.12	319.71	5896.02	5918.62	5386.42	7124.69	14123.9	10750	5547.11	7228.2	7813.96	6988.22	10641.8	12608.6	11062.1	12972.4	8796.25	11906.2
Melibiose	C05402	Sugars	14.2522	204 m/z (422)	7178	8842	5876	3525.32	33959	6942	28946.4	12844.3											32050		-2029.84	15557.4	10448.3	19233.1	49968.4	31923.4	73353.3	24517.1	23532	1492.09	41607.5	45237.6	37231.7	12407.2	28266.8	17989.8
Maltose	C00208	Sugars	14.6319	TIC	33025	-3885.41	23297	54194	47448	70093	18605	32875	7288	58604.1	60671.2	40665.5	20172.2	41721.3	37598.7	43097.7	59482.9	63834.7	13337.9	11337.6	22408.8	37272.2	29511.5	46399.2	69341.6	76911.8	59628.3	52326	41006.6	71536.3	40177.9	55977.7	48759.9	18895	29928.3	2462.09
Trehalose	C01083	Sugars	14.653	361 m/z	592847	1.15006e+06	751905	732623	743686	764625	913160	768876	512349	1138155	1058285	932137	1333948	1281429	1134373	1042159	1006221	1003264	5944291	2748121	3085755	5300317	4904452	5654571	10555838	10464930	10698685	7546159	7539072	7463164	11302877	11485283	11237522	9817431	9773834	9955967
Galactinol	C01235	Sugars	16.6831	204 m/z (597)	592626	487786	541101	504330	617736	468836	601409	544554	509888	395935	390533	445553	494562	447642	444276	439750	411906	411785	608445	493657	489384	521763	520827	549932	653943	591071	831806	722548	579903	522489	692871	671396	662473	631468	779525	672292
1-Methyl-alpha-D-glucopyranoside		Unknown	10.663	TIC	20645	13267.4	14664.2	17537	5492	14529	11743.5	20443	16362.2	17060.4	18280.6	15345	13986	15517.5	15161.3	12478.6	15556.8	14899.2	8391.28	20754.7	7537.64	8028.68	9216.47	13812.2	15610.3	23739	3031.55	8752	14638.9	29756.4	23923.7	19392.8	22634.3	18928.3	14001	17816.8
1-Methyl-beta-D-galactopyranoside		Unknown	11.42	TIC	13268	3319	20315	19689	15816	23323	18643	15837	12054	2077	2286	2005	3579	2368	4402	2523	6210	3290	10356	5044	4497	11594	10257	10958	6642	16228	7180	1566	894	2113	4769	4096	4177	4055	4206	4032
Glycolic acid	C00160	Unknown	5.5749	147 m/z	6563	4777.72	8390	8660	11212	11954	7256	8786.57	6156	8909.26	8768.66	9152.02	8175.12	8136.14	7847.51	8766.25	9432.47	9876.28	10429	5447	8279.52	9262	9239.19	9800	12289	12532	7088.73	3388.17	9896.98	8964.98	9440.05	11230.4	9949.11	7053.72	2420.14	6069.44
Diethyleneglycol	C05576	Unknown	6.8752	73 m/z	11629.6	1534.86	26359.4	21060.2	47215.8	37841.1	21146	72818	11473.7	5709.86	9156.44	4453.97	2958	2722	3161	4650.56	2083	1961	61050	28767	32685	69153	54569	62975	70445	66798	62421	5331	4677	4425	32299	32746	32094	30078	28504	32694
Nicotinic acid	C00253	Unknown	7.3159	180 m/z	11185	7452.75	11113	14442	13211	15310	13475	14941	10512.4	16671.5	16580.2	15905.8	13943	14144.6	13903.6	14732.2	17020.3	17266.1	14429.1	12345.4	11099.6	14597.9	13491	14901.2	15878.9	16585.8	11018.2	2518.88	14150.7	15095.6	13612.2	14295.8	13805.9	6215.95	1919.74	5318.52
Indole-3-acetaldehyde	C02937	Unknown	8.6127	73 m/z	264322	73421	242495	248557	240625	274044	198022	270550	152927	126168	125252	129750	299977	279556	264465	136214	131214	129858	108652	127053	106761	52972	44757	48120	56878	53865	51764	39505	44068	44403	21836	19141	27608	14758	4725	14656
2-Aminoadipic acid	C00956	Unknown	8.8769	260 m/z	26452.8	20142.1	29621.9	28704	34281.2	30971.7	34464.1	31212.5	24222.3	26421.7	25638.7	29927.1	30089.9	26070.6	25750	27516.3	28118	28635.9	32928	18487	20755	31258	30037	23854	36818	46356	42506	45394	33035	35213	29407	26416	30496	19416	18287	17072
Pipecolic acid	C00408	Unknown	9.2958	156 m/z	4913	2031.07	4989.2	4629.89	5389.65	3792.29	5916.64	5324.39	3322	3415.96	3295.6	4008.63	4241.11	3391.17	3325.35	3420.44	3738.29	3726.57	5740.81	3872.75	2552.27	4008.35	3732.32	4341.01	5512.15	4776.56	8507.41	3829.41	4449.05	3755.69	5692.8	5102.9	5176.35	2066.39	4442.23	2680.68
Glucuronic acid	C00191	Unknown	9.4728	TIC	123931	34523.1	254010	203722	439431	350434	387873	260413	121533	118131	95087.3	233902	243639	138752	126978	189648	170403	195306	390706	9015.68	249102	340969	292764	312397	491933	341821	538052	237665	313294	74951.7	291334	386628	298551	151946	146244	163111
Ribitol	C00474	IS	9.958	TIC	5203	5185.7	4619	4820	3197.79	3618.67	4005	5286	4795.73	5905.28	5930.29	5594.46	5615.83	5477.75	5597.39	5300.82	5703.55	5476.72	5587.5	6953.44	4505.42	4847.12	5030.27	5028.32	3832.78	4703.26	6644.76	5266.21	5053.13	5806.22	5509.17	4550.6	5114.7	3909.08	5752.67	4401.78
Calystegine B2 B4		Unknown	10.1953	73 m/z	7819	3533	7414	22586	23912	137244	27203	6319	6977	10555	4355	7856	9061	9440	10432	6938	9740	9549	8234.51	17714	19500	13944.4	3551	4032	24305.8	14521.9	2906	5527	1346	14644	9292	32048	8951	8885	26287	2701
Hypoxanthine	C00262	Unknown	10.4795	73 m/z (273)	225474	36292	187770	272884	248611	265447	289999	287101	160081	34038	29024	26934	40510	33083	37399	30538	32390	30879	56502.9	234.61	16805.8	42883.3	28921.4	104017	284902	222701	6852.59		112736	187158	223529	230047	224500	169119	65748.3	136666
myo-Inositol	C00137	Unknown	11.8936	305 m/z	159073	44849	129168	214262	174044	198736	210197	213826	88261	38425	41908	27574	66490	54359	48876	51389	52633	53630	110063	54922	76350	67137	75138	69163	100528	94317	97298	109201	105242	84491	173577	173584	140223	158395	125689	126936
beta-D-Methylgalactoyranoside		Unknown	12.8357	204 m/z (315)	36557.7	27942	27643.3	21786.9	18156.3	5137.51	19368.4	19956.9	28148.6	6799.17	8554.23	1961.08	6774.14	13163.8	13070.5	7155.75	4684.35	3222.97	5925.45	24854.5	7685	982.49	5789	8501.36	12054	12100	12975	32805	12936	27893.7	28171.5	18611.6	25054.5	37212.2	49851.4	39330.7
2-O-Glycerol-beta-D-galactopyranoside		Unknown	14.2456	204 m/z (73)	5445.68	9824.79	6592.44	6443	7155.36	8619.18	6640.79	6533.06	7589.28	8350.75	8127.63	9397.1	9714.77	8656.81	8777.87	9244.5	8455.22	8559.17	10639.9	8296.9	11680.9	11512.8	11412	10638	10304.2	10089.1	12012.5	13159	10861.5	8159.34	9654.93	11050.8	9917.18	11959.6	11272	12080
Guanosine	C00387	Unknown	14.7485	324 m/z	81360	5495	82174	124772	121853	140067	120157	112748	46353	20785	16356	17534	34098	30633	25932	18903	25889	22859	247801	108254	127363	163910	144715	177111	215662	229185	224224	102724	12318	8092.73	49340	45941	40637	48892	56622	66591
CHLRE_UNK1		Unknown	6.0954	73 m/z	84800	29132	104456	159403	155439	155446	150831	151856	93344	86757	84832	82344	129490	123892	116320	67966	68768	65207	120556	62293	68248	110908	95856	111545	148721	142996	131696	54195	48995	50053	120196	122504	120560	73971	71763	75542
CHLRE_UNK2		Unknown	17.0787	133 m/z	8141492	2294933	8427983	9523729	9635950	9276013	10718778	10426504	5911507	9578722	9420863	9524058	8566603	8016601	7767331	8.30442e+06	10140771	10245594	9.80262e+06	7.07901e+06	4564258	8014708	7143396	8413010	9887096	9559947	9951210	31897.6	7943579	7921041	8225170	8094624	8146361	124786	119753	110380
Nicotianamine	C00153	Unknown	9.1736	73 m/z	406247	1.37883e+06	324249	475960	-45335	490272	107802	395734	760987	1.15774e+06	1.15258e+06	1.12885e+06	1.17801e+06	1.11532e+06	1.16364e+06	1.11884e+06	1.07669e+06	1.03146e+06	1.31323e+06	1.50838e+06	1.46281e+06	1.42665e+06	1.49884e+06	1.42257e+06	1127440	1.4192e+06	1.6319e+06	1.9287e+06	1.51414e+06	1.51314e+06	1621068	1510341	1.53219e+06	1.84604e+06	1.87088e+06	1.92854e+06
O-Methyl-inositol		Unknown	10.7408	73 m/z	44999.9	23042	49361.8	92684	67174	82842	61894	49217	33753	81291.3	82149.9	69461.8	51823.1	64777.6	61719	67774.4	83022.4	86484.8	46169.2	38903.2	45102.5	61656.7	53892.6	65899.4	80515.1	85279.1	9422.39	37743.3	59679.3	77744.5	53284.6	65310.9	59807	23736.9	40235.7	8209
				Median	31423	13236.8	30066	29759	31871	31289	28112	26349	21693.4	13431	14050.5	13116.5	15548.1	16648.8	16691.3	15996.9	15205.9	18111.1	15834	15157.7	15505.6	18062	16108	19573	26248	23272.4	16784.1	14371.6	14353	14010	22337	20079	20761	18082.5	19683	17232.1

## Sheet: Normalized
	24N+-1-A	24N+-1-B	24N+-1-C	24N+-2-A	24N+-2-B	24N+-2-C	24N+-3-A	24N+-3-B	24N+-3-C	24N-1-A	24N-1-B	24N-1-C	24N-2-A	24N-2-B	24N-2-C	24N-3-A	24N-3-B	24N-3-C	48N-1-A	48N-1-B	48N-1-C	48N-2-A	48N-2-B	48N-2-C	48N-3-A	48N-3-B	48N-3-C	144N-1-A	144N-1-B	144N-1-C	144N-2-A	144N-2-B	144N-2-C	144N-3-A	144N-3-B	144N-3-C
Glycerol	2691.86	573.611	2920.81	1638.12	4508.66	1292.15	5581.69	1296.17	952.77	35.5966	27.6858	29.6192	45.3045	37.7025	28.8474	342.73	35.026	36.4308	30.3208	22.1669	36.0967	46.3072	45.3626	43.5957	11.1285	7.87629	82.0003	12.309	13.4258	9.29336	10.4759	17.3515	18.082	37.9815	35.6501	28.7893
Hydroxylamine	21.8502	46.2459	24.4662	20.3905	23.57	24.7723	35.3621	36.8097	26.2476	68.1034	63.5849	67.3427	55.2864	50.3341	44.724	58.7866	50.6647	43.7688	46.7096	19.363	19.3866	32.3718	47.2684	31.3135	27.3392	31.8876	40.5861	42.9945	35.0031	39.1363	25.3526	20.1305	27.778	29.1442	28.0242	30.5766
Urea	14.2889	40.493	18.8818	39.83	25.4338	24.1171	52.7675	37.8648	12.4139	53.7977	53.5828	33.5227	9.52442	25.6342	17.9712	22.5528	54.3266	49.618	43.2108	14.191	17.4088	33.4772	24.0277	59.5122	89.7305	100.706	27.1741	29.098	84.1056	140.583	97.1262	109.334	100.543	20.6256	11.409	8.90587
Uracil	142.001	99.427	163.254	207.688	174.808	225.082	235.771	212.964	187.343	51.165	50.2829	41.4287	53.0674	52.2682	33.5684	42.9522	38.2353	27.2706	88.0068	49.8491	46.9122	42.3541	34.2935	28.386	53.2536	43.7944	49.6363	205.815	61.2485	37.1663	30.3085	34.1103	42.156	36.3224	31.6466	32.5671
Triethanolamine	102.137	661.419	129.717	138.491	106.307	180.006	124.043	157.969	255.672	538.32	498.534	621.377	550.761	438.672	452.67	489.482	469.575	390.544	599.802	534.31	662.699	560.688	634.234	471.305	294.665	355.848	701.383	886.309	664.066	502.744	376.503	464.919	406.79	575.402	552.537	632.381
Putrescine	1100.56	9.30735	1061.37	21.701	20.3696	1246.2	6.64485	23.8833	21.8454	174.588	183.652	55.0299	40.2878	55.4516	25.4444	46.6342	36.1703	136.58	32.2597	268.523	14.2916	22.3619	24.7889	24.5184	15.7802	294.645	22.8431	60.7726	47.6068	183.655	30.7472	30.7087	34.112	41.1171	34.5577	37.4533
L-Alanine	1483.6	1006.55	1411.38	1696.36	1608.49	1525.3	1811.03	1880.58	1428.92	1204.51	1174.07	1120.31	1482.56	1375.93	1272.22	1181.27	1202.71	994.078	2753.13	1636.58	1744.23	1878.96	2044.65	1662.35	1842.14	2043.83	2553.07	1565.86	1325.13	1519.88	1444.12	1651.31	1681.32	1573.37	1380.02	1648.44
L-Valine	299.978	202.103	284.411	460.983	428.725	328.63	537.539	503.75	311.998	254.023	240.376	213.601	329.428	300.185	267.745	284.693	287.613	227.303	526.292	239.244	265.937	255.177	252.328	227.716	327.499	296.953	491.799	299.799	259.214	236.16	256.771	358.788	240.326	356.864	306.386	312.643
Glycine	45.088	542.712	26.4684	941.164	850.996	27.4026	27.0667	35.8192	19.877	67.2249	361.503	379.126	499.423	447.397	412.443	396.322	397.426	328.512	1057.34	604.628	646.091	762.944	713.205	678.438	25.3124	743.301	969.805	72.7684	104.919	100	637.113	672.279	38.081	695.573	52.3294	692.445
L-Serine	25.9842	22.1125	45.1706	64.8308	41.3699	41.791	74.9075	89.992	53.7676	19.0529	19.6577	12.9074	19.9123	17.1364	21.9216	27.9197	20.2488	17.8841	49.8863	25.2412	17.6324	35.0902	36.1063	44.7146	62.9343	67.015	55.4394	17.4163	24.3782	40.4283	44.6613	48.9218	27.3783	35.9519	20.8759	32.4742
L-Leucine	362.524	601.707	507.088	667.116	505.983	347.477	731.983	631.827	304.83	203.357	290.04	195.281	294.665	221.909	217.994	188.993	217.304	185.025	265.22	132.335	136.783	114.544	139.651	97.1745	158.412	159.726	222.723	123.646	85.1947	111.106	100	101.932	128.949	118.053	100	108.379
Proline	16.53	38.6844	13.0662	11.9911	3.784	5.73364	11.6961	12.1335	24.3807	22.2023	23.0881	17.215	22.1441	14.8059	12.2759	14.8529	13.8236	11.4626	9.10749	31.5002	15.735	8.78087	7.89049	6.45275	1.90312	5.12655	8.19228	31.996	12.1656	26.1292	11.7215	6.61691	11.2975	22.9721	30.4619	25.7781
L-Isoleucine	183.07	108.138	187.122	194.943	190.408	190.185	207.851	190.956	166.825	117.362	114.708	107.925	148.905	151.495	131.901	113.816	117.054	104.665	170.153	84.6168	99.977	95.7535	156.009	86.0929	100	125.853	126.227	59.033	49.7457	50.05	105.292	58.3047	76.7593	69.6253	145.674	81.9458
L-Threonine	261.465	188.126	273.724	393.172	342.192	373.7	417.967	435.872	295.579	203.849	185.075	207.738	310.481	262.428	235.135	221.075	222.401	193.473	1431.62	773.572	850.443	880.202	820.418	717.579	774.813	930.274	1327.99	481.637	420.233	405.517	470.663	512.789	522.619	518.612	491.932	523.493
DL-Homocysteine	3551.17	1095.13	3222.52	3483.22	2247.45	2787.16	4986.37	5901.89	4195.69	1931.73	2774.73	2575.24	2881.85	4080.96	2989.64	2827.97	3789.44	4113.53	11396.7	8399.07	7716.29	9838.88	11079.9	21764.9	21440.5	24563.7	12164.9	10564.1	28775.1	42648.5	34323.8	38468.2	31300.3	32699.9	16496.4	34127.9
beta-Alanine	14.623	24.6272	18.0071	17.9677	11.0006	16.0088	21.2792	23.0066	9.18253	52.581	50.2922	49.5628	36.0529	34.5988	34.6736	37.099	46.1492	38.4483	27.3623	35.4209	22.1335	12.0529	24.7992	19.944	9.21895	7.40792	9.92607	0	22.6115	28.2773	8.33751	7.16599	9.3996	0	0	0
L-Aspartic acid	67.3392	42.699	84.401	127.901	112.237	116.057	140.104	155.968	54.9615	36.1029	39.7922	41.7566	46.43	44.9043	30.3811	35.6695	31.7575	40.986	34.6785	15.9259	20.4572	34.6196	33.0271	27.2773	20.6949	17.6432	27.818	15.3775	22.1369	12.4911	21.3278	22.0828	26.3812	25.6989	23.152	20.3225
L-Methionine	3.73577	20.7797	5.32339	5.9209	5.6878	8.59008	6.10682	6.80128	9.33598	20.2504	18.8583	22.6253	19.1123	16.2745	16.2757	18.2116	18.1808	15.6226	23.0267	16.9798	24.7238	22.5786	24.6887	20.361	16.3171	18.6702	23.9513	28.0369	28.8351	24.5949	18.3426	23.5997	20.1384	25.1148	18.0619	25.9514
Pyroglutamic acid	124.858	218.662	336.19	328.808	298.808	337.182	534.245	557.232	358.215	575.852	519.939	537.781	597.84	595.516	489.651	519.821	561.948	466.809	756.537	418.103	446.491	757.303	695.487	663.601	605.139	625.638	804.756	266.664	192.949	189.201	213.502	223.567	193.247	279.536	269.684	298.826
4-Aminobutyric acid	50.5585	31.5407	85.1128	90.1878	90.7126	100	102.657	105.659	61.9821	283.328	253.263	349.282	270.296	175.181	180.571	221.785	267.849	225.085	257.313	157.163	136.685	184.174	179.272	116.409	25.2057	29.2091	279.887	14.6901	120.29	0	0	0	0	0	0	0
L-Glutamic acid	1292.34	291.059	1151.63	1252.64	713.024	1282.93	1481.8	1593.5	791.38	414.867	288.751	538.574	692.25	433.15	532.715	177.772	389.271	303.709	2692.93	573.957	647.4	990.832	634.821	1346.57	1000.78	1090.35	2015.61	1156.53	1002.22	1187.08	1140.47	1236.51	697.081	1104.05	382.244	1101.54
L-Phenylalanine	388.006	243.298	428.966	497.923	437.473	510.544	610.675	628.05	463.123	165.17	166.172	148.447	118.271	118.525	111.861	177.129	101.382	145.154	305.109	150.161	129.76	192.786	194.885	167.93	139.485	151.119	186.069	82.7325	69.3444	74.8965	61.3735	64.0968	55.7969	120.913	101.91	120.629
L-Homoserine	111.829	68.1054	166.504	149.706	91.6005	96.9798	203.33	210.076	135.585	170.113	187.808	193.199	258.359	277.739	263.952	191.769	175.419	110.446	56.4481	162.277	21.7341	129.31	121.542	104.266	88.2124	97.2053	100.279	91.0336	81.2652	62.1699	84.1519	92.1908	80.5982	35.4265	33.9125	48.6127
Threonic acid	55.141	132.607	76.4901	69.3387	93.2635	85.5505	100	88.6625	84.5613	143.171	128.138	192.857	170.357	121.728	120.576	142.494	140.306	122.164	210.563	109.525	169.596	170.268	178.469	144.093	125.625	117.444	259.957	211.852	198.176	111.891	116.408	151.91	127.653	117.334	127.338	132.618
L-Glutamine	22.0826	38.0401	29.4086	35.6094	28.9166	31.3401	41.0714	50.0361	24.6204	42.8336	34.4258	38.9204	40.6029	37.3842	34.4491	28.1305	30.1002	21.5062	41.1014	19.9436	16.9488	27.6271	17.4385	29.5611	10.6294	34.9255	21.6872	23.6351	34.3262	37.7634	17.5494	28.7763	26.2078	39.3806	21.3527	27.1934
Ornithine	12.2679	56.6802	15.0876	19.8259	15.7092	22.3529	14.6304	12.5508	27.3427	49.5678	46.9606	52.0366	41.5695	38.8632	39.6684	43.6643	42.8601	36.4689	29.664	32.6419	49.9194	34.5665	39.0568	24.3049	9.38144	11.5204	7.66327	36.7583	29.4353	19.9882	3.16256	9.28756	7.34459	25.2137	13.8685	23.2921
L-Arginine	25.6019	70.4564	30.7557	37.434	32.7853	47.9178	36.7886	40.1457	46.4104	107.149	102.29	103.783	75.3057	75.9015	74.9713	84.0591	95.0423	81.9057	60.8431	60.0384	78.3252	69.7548	73.802	59.3437	41.3517	49.5376	14.4921	18.5991	73.9523	76.0857	31.0458	45.3094	39.4388	39.9093	0.125032	31.5934
L-Lysine	319.304	147.641	347.808	440.475	361.357	436.687	447.126	487.168	360.142	175.057	178.385	173.72	223.924	232.24	200.41	176.328	183.85	151.211	542.333	248.17	285.059	302.37	294.965	292.561	318.287	373.073	482.695	372.95	308.019	310.286	316.941	347.916	346.602	370.856	317.822	360.716
L-Tyrosine	208.545	132.297	293.86	302.886	244.247	274.908	322.41	353.444	227.516	105.643	69.5349	72.2525	159.344	138.13	129.337	109.872	120.006	93.6665	328.161	146.44	162.632	187.388	179.315	185.25	197.127	220.961	214.191	137.932	105.859	75.7316	77.2664	80.0936	78.4259	139.632	121.679	140.058
L-Tryptophan	100.678	99.7689	312.451	534.944	475.049	301.441	348.791	265.304	263.988	43.7419	40.6462	45.1569	58.3993	48.6343	48.3067	47.5031	41.4117	36.3811	172.022	90.4752	93.3084	88.4841	86.7023	87.973	104.755	116.786	149.546	22.0226	21.5007	19.6859	24.9407	27.083	31.1498	52.3711	28.7659	47.0981
Pyruvic acid	771.945	836.719	778.727	612.599	824.198	454.76	836.894	691.198	838.483	191.563	231.978	140.648	249.264	433.703	372.157	302.912	210.999	203.259	297.354	165.091	171.538	309.346	292.035	271.419	301.311	327.057	417.449	915.728	890.246	903.612	889.225	1399.82	1348.66	1195.28	1053.28	1186.26
Lactic acid	1645.9	1314	1802.55	2418.42	2232.97	1668.17	1963.41	2879.1	2188.71	1596.22	1491.23	1623.23	1401.62	1284.03	1200.73	1411.45	1436.35	1211.33	2308.94	1354.96	1479.28	1997.17	1877.3	1775.78	1714.96	1904.14	2493.99	1672.53	1580.35	1589.07	1786.99	1905.82	1794.38	1580.95	1379.06	1569.38
Malonic acid	22.684	50.0399	22.1871	23.6988	19.1443	20.5297	23.16	26.5508	31.3271	55.601	53.5266	53.8991	44.1842	42.6358	42.71	43.6695	48.4287	40.0657	40.5085	49.4956	39.7735	34.7048	39.3097	32.5686	21.8211	26.7921	35.2947	37.9707	43.575	50.3776	27.9845	28.8201	29.6902	30.0176	29.038	31.6794
Maleic acid	119.249	371.289	117.053	82.0123	107.573	72.6545	86.3103	71.6503	192.264	39.3472	51.2997	14.3636	55.8866	110.893	107.122	84.8273	22.254	20.701	91.7837	119.882	208.321	71.9832	110.794	89.7482	102.742	100	-7.9685	396.531	151.86	224.377	140.11	163.611	160.094	425.31	343.645	426.938
Benzoic acid	9.68985	19.6131	21.9916	18.4112	13.6958	17.2265	7.46301	8.76694	14.3264	8.62926	12.029	7.75359	16.8802	9.71244	13.397	8.75172	10.1934	10.4467	27.5862	12.2644	16.923	31.6466	29.5071	25.7599	22.2493	23.0574	25.7863	27.0116	25.3397	25.0393	16.8062	18.1931	17.109	26.1026	22.3899	25.8993
Phosphoric acid	26479.5	23291.7	28943.9	23430.7	33493.9	21750.2	33268.7	28125.8	28803	16990.7	16669.9	15823.2	19384.3	23270.2	20226.2	19225.5	19448.9	16804.3	17281.3	9833.16	12193.9	10187.2	9976.86	9819.51	17980.6	11854.8	15013.8	13927.5	13613.9	13451	10054.9	13290.8	12672.6	12449.8	13635.7	10261.8
Succinic acid	653.461	464.234	700.283	643.526	588.488	668.836	840.239	847.565	675.916	1086.78	1045.6	1079.4	1410.79	1316	1207.29	1149.49	1171.59	978.612	3040.5	1690.43	1832.43	2199.33	2091.78	1971.99	1961.09	2136.45	2749.91	1485.41	1390.59	1416.21	2011.27	2157.55	2062.68	1645.43	1447.5	1630.25
Glyceric acid	88.5185	15.7439	100	103.545	116.471	95.7877	126.976	87.5707	74.2024	44.8811	52.233	78.3822	110.817	63.3652	54.615	71.3515	63.5413	61.7026	82.1839	38.6271	48.6406	48.7444	41.6866	63.0317	79.9147	80.9824	100	15.4979	84.6459	95.6283	133.402	91.7841	90.0892	25.1569	18.615	23.0848
Fumaric acid	40.3653	19.2795	39.9754	59.3367	36.3183	39.3173	57.6871	67.1942	40.3902	29.0074	21.6789	28.3993	27.6239	35.4081	33.826	13.7777	17.8944	28.5847	73.4369	31.159	37.5285	117.423	73.0693	101.737	104.93	85.4274	97.4792	46.6475	44.374	46.9807	84.9532	95.2288	101.026	53.0458	40.7306	54.6015
Citramalic acid	11.6509	21.8125	16.8825	21.6257	20.3226	12.2887	21.8412	27.379	19.083	63.4103	58.7666	68.7294	52.7928	44.3192	42.5718	50.3905	59.9073	52.2882	61.7911	29.4503	52.6228	65.9441	67.1871	64.7121	62.4848	68.6221	71.4486	37.3705	52.449	65.8101	80.9733	75.0286	73.1179	34.326	26.1336	53.9284
Malic acid	409.741	255.091	473.339	553.963	493.395	548.749	667.363	717.697	460.108	308.613	270.538	324.019	369.028	355.168	319.316	315.187	306.106	249.03	832.468	418.314	452.754	761.665	691.185	680.778	623.781	664.5	868.209	443.388	404.438	421.749	821.453	877.922	918.236	597.6	542.021	595.017
2-Ketoglutaric acid	107.716	132.571	73.8193	86.9311	29.2246	24.4047	60.1445	92.7348	106.648	174.061	179.87	104.305	81.1845	124.833	123.479	96.1046	136.617	104.833	22.2938	219.097	25.5312	68.5362	27.9737	15.6746	17.1099	23.8996	60.8135	33.3152	103.51	278.554	146.439	161.422	162.145	95.5067	75.5881	101.514
L(+)-Ascorbic acid	267.078	258.587	689.441	609.858	1171.55	1065.55	1186.25	883.506	461.569	1137.54	923.604	1969.1	1646.87	919.865	866.656	1301	1310.88	1224.21	2392.7	191.526	1630.34	2420.38	2365.34	1618.46	1804.35	1963.53	3387.49	304.593	496.057	613.383	1102.24	1111.06	759.607	848.29	785.383	1088.49
Citric acid	160.692	11.6238	26.4185	40.9086	34.8938	27.7861	37.7632	29.3787	96.0927	94.2741	79.869	94.4383	88.4865	106.795	43.1423	280.126	61.2132	249.944	1583.75	700.606	839.273	1086.15	1057.03	909.802	1235.5	1397.16	1531.04	1024.31	909.42	789.136	892.797	921.391	938.197	1000.98	861.815	982.276
Oxalic acid	1464.24	0	1985.45	1312.48	2884.58	1376.88	4705.92	234.172	175.348	16.8341	19.131	62.8739	20.3047	16.2175	180.418	16.7643	6.45758	27.2154	908.204	0	0	0	28.1351	0	1195.84	0	1808.6	11.5505	0	0	47.3967	50.8491	27.465	0	35.7839	19.9047
Tetradecanoic acid	42.5294	38.6346	74.0205	64.2931	65.1062	74.9784	85.2554	90.1666	46.9406	100.439	96.3097	99.0203	210.971	191.192	167.998	137.546	143.254	119.7	143.47	62.0079	74.5926	207.591	187.956	188.014	131.103	145.963	186.069	201.174	188.978	187.052	129.498	144.111	156.197	132.172	129.924	135.033
Pentadecanoic acid	4.47125	34.5543	7.93055	7.89166	10.6276	14.8935	8.11956	7.44229	15.5529	24.0835	22.6224	27.0809	15.4488	21.0842	42.7648	13.7027	21.453	19.1846	18.0088	12.6965	36.2769	29.0333	28.3973	25.6577	24.859	14.986	5.42013	35.3544	26.4355	20.1642	12.0876	9.91583	6.05944	31.3775	14.2266	29.1443
9,12-(Z,Z)-Octadecadienoic acid	306.803	227.569	523.728	330.932	100	267.554	309.469	101.488	178.939	379.91	405.604	181.367	116.488	314.116	277.407	233.382	324.318	280.07	220.583	378.821	159.042	198.223	224.996	380.499	504.578	597.668	46.806	57.7917	577.88	1105.91	674.321	708.071	705.076	690.11	348.891	646.657
9-(Z)-Octadecenoic acid	275.195	267.67	442.274	453.18	637.261	689.872	575.704	649.144	503.734	1022	911.16	1330.64	1037.94	736.6	724.65	934.375	1015.14	898.911	1053.78	358.016	833.324	908.298	879.818	647.927	511.46	400.915	942.867	376.868	760.531	103.214	161.731	356.229	231.197	116.575	156.777	142.834
n-Dodecane	5.72829	122.461	139.373	123.623	81.7734	65.2274	72.5242	85.1645	103.907	19.6857	271.755	19.0905	21.5203	14.842	14.8521	235.509	11.5219	198.746	30.7629	131.339	134.081	40.0509	27.446	31.104	21.7159	26.6195	36.5644	34.095	21.5913	26.995	19.1968	20.2351	19.9798	21.1143	19.4178	17.9026
Heptadecanol	126.869	21.9765	30.2534	29.6448	30.8086	40.8834	31.4172	32.4756	60.1277	45.715	48.404	60.1227	32.0617	30.3206	28.0745	44.0149	36.8411	23.1571	31.6724	10.6282	7.95198	23.2034	13.5833	8.08765	25.2286	20.2601	26.1438	38.2801	35.9237	85.172	50.2544	38.3268	49.3253	51.8171	62.1491	54.6701
Hexadecanol	-0.128918	-2.58808	3.01014	4.46587	6.6077	9.73505	7.57602	6.82572	1.45395	16.5476	14.6574	20.4715	15.3395	10.449	9.66193	13.7299	16.9362	15.4222	24.3146	5.14852	6.12683	21.7666	26.8003	20.3457	21.1136	21.532	21.3118	11.2513	27.9565	20.555	18.834	28.6269	20.6165	10.7495	0.213738	5.90177
Hexadecanoic acid	625.78	1514.89	1658.33	1475.61	1397.28	1413.14	1462.97	1527.46	1104.9	1474.43	1474.4	1382.81	2428.51	2216.1	2040.52	2039.96	2038.73	1765.33	1943.73	1031.75	1182.41	2329.53	2290.1	2228.48	1640.24	1662.27	2207.7	5804.61	2118.92	2155.2	1491.51	1598.19	1800.35	1641.89	1324.77	1522.36
Octadecanol	6.65567	14.877	11.9703	10.6892	13.3757	15.3685	13.7913	15.8063	10.7041	21.9194	21.6362	28.2469	86.9493	31.3237	16.7513	50.2849	31.9274	27.7602	38.2152	10.5359	19.9283	22.755	40.4929	52.838	33.9316	42.7502	53.795	34.6477	67.9022	39.1265	34.3556	44.6425	37.9844	26.7164	30.3358	24.4543
Octadecanoic acid	461.401	673.234	740.784	688.108	624.662	681.291	741.061	841.542	1965.25	2614.62	2192.89	2479.14	4966.75	1210.67	1161.08	3754.41	3640.63	3065.52	3336.89	1868.74	2214.24	4534.31	4479.89	4321.72	3024.55	768.795	4168.02	11789.7	4232.13	4181.86	2940.05	3184.56	3392.37	2941.03	2411.43	2833.19
n-Pentadecane	170.282	151.244	265.995	111.254	128.979	151.408	138.176	124.68	134.742	20.5997	46.5539	68.9514	49.7526	89.9775	64.2086	37.5438	18.0542	29.5814	64.9636	40.2991	100.023	22.3508	56.1936	10.3816	273.304	277.311	79.9269	126.669	237.527	487.548	313.345	363.356	344.853	518.216	259.064	477.045
Digalactosylglycerol	671.543	473.005	880.646	2053.32	2032.46	1920.81	1608.9	1684.2	1214.45	3862.68	3649.73	3774.86	2370.52	2451.02	2297.46	2887.41	3650.04	3270.18	2195.37	873.414	2034.42	2530.76	2340.96	2247.07	2198.14	2312.25	184.971	153.044	2656.08	2631.15	1135.85	1960.11	1524.97	170.447	148.895	14.223
beta-Sitosterol	121.161	126.32	232.462	133.973	140.953	138.212	81.6982	100	69.4267	100.378	111.501	43.2368	26.2796	113.968	92.8781	89.5228	95.4841	94.504	81.1842	58.5219	124.66	111.484	117.888	177.019	266.868	278.555	29.3739	71.0637	269.625	432.398	285.483	345.761	315.032	390.358	158.879	354.16
Phytol	10.1422	11.3047	11.4356	9.89952	12.2996	8.69408	14.8139	13.8975	10.4622	17.8409	16.0831	23.3237	21.0042	14.2829	14.1956	15.7841	17.4969	14.6399	26.6253	17.2041	12.6761	16.3047	16.9157	14.6813	12.689	11.5288	38.0997	20.5111	20.0127	12.6181	14.4131	13.0933	15.1775	4.23183	14.7521	7.36415
Adenosine	794.571	328.394	764.944	1078.39	1174.57	1239.82	1448.61	1384.88	876.406	80.7234	98.3381	100.896	216.547	166.697	164.894	121.886	140.683	112.644	704.37	320.589	365.849	415.541	401.713	377.877	521.4	557.128	768.228	305.435	274.925	266.545	542.611	620.683	581.369	456.32	421.806	456.16
Adenine	22.3149	42.4792	18.945	26.7885	23.4665	29.448	35.476	43.9144	30.6868	11.9754	10.1847	10.3305	13.783	20.5733	9.08259	8.08909	14.3068	13.2912	31.8934	17.0738	19.4253	13.5699	25.8008	23.4659	18.8433	22.2324	30.7077	133.785	9.62865	9.75732	12.5397	14.9808	11.0062	17.8294	15.521	19.2025
Guanine	128.326	65.7483	134.344	187.799	197.415	176.238	222.659	298.08	134.41	128.761	161.453	123.005	164.026	149.825	125.892	143.947	156.887	123.864	113.155	59.5669	60.0236	50.8083	51.3409	49.3229	57.8177	63.5732	91.2114	54.1275	62.7813	59.0364	95.3575	81.7571	85.9063	60.0747	53.9603	56.592
Uridine	14.9254	815.636	238.136	41.9033	25.5593	518.016	44.5646	68.644	29.7648	952.718	848.577	1204.26	910.86	626.46	682.3	863.854	844.167	717.906	55.9236	28.9531	23.6304	27.1116	56.3196	12.8085	32.4474	0	0	245.407	0	0	0	0	0	0	0	0
5-Methylthioadenosine	36.7029	61.9449	28.906	31.8129	17.8387	17.1474	24.8788	33.2249	43.1121	64.3818	65.3061	46.2912	36.6996	48.979	48.751	42.6865	51.9356	41.3453	23.2899	69.1352	26.4228	17.9248	24.8199	25.4633	14.9486	25.8097	6.54596	30.9638	26.2245	78.7391	35.1838	17.9192	42.628	34.9675	28.0039	37.8363
Adenosine-5-monophosphate	203.125	304.953	163.377	250.005	305.438	272.37	339.609	345.178	207.271	86.0841	99.299	110.883	121.539	170.271	150.504	77.4215	109.07	115.902	686.573	321.888	382.792	389.215	497.119	499.963	403.936	545.96	786.668	812.198	137.574	246.31	674.795	712.725	568.402	640.393	699.512	840.529
Monomethylphosphate	7.98141	17.5989	7.75294	10.1515	10.8155	12.8799	17.601	19.2835	12.2157	29.7696	26.4781	39.7631	17.3976	26.1596	8.21986	28.8992	30.717	27.3779	95.3202	51.7887	54.9674	49.5294	49.3171	46.8399	62.7629	77.9164	97.3898	63.7854	40.4515	41.4347	95.0531	100	100	72.7112	66.1739	80.6343
L-Glycerol-3-phosphate	99.3222	106.831	252.258	204.57	172.79	222.96	200.103	228.123	156.403	94.6464	85.0788	93.8665	158.025	156.931	139.714	103.895	105.394	90.7457	378.129	177.493	175.305	162.978	169.22	167.256	216.961	241.183	328.466	139.56	100	91.606	159.35	164.65	174.047	142.829	124.9	149.001
Glyceric acid-3-phosphate	27.5562	16.021	26.505	29.2718	30.3881	37.6586	41.9323	42.6316	29.6266	18.286	35.9631	17.619	30.1387	39.6186	33.5025	32.8064	29.7583	22.086	183.415	78.257	92.0057	104.246	100	117.519	92.7537	84.177	139.906	80.7902	22.8733	37.7516	36.0299	38.2788	42.2427	40.6249	29.1775	42.0784
Fructose-6-phosphate	9.86857	66.2393	204.54	349.256	28.8287	34.4466	28.4469	34.6655	152.406	32.6631	29.216	32.3791	12.516	52.6166	47.5817	35.5945	42.9177	31.3952	100	22.9256	30.3439	49.0477	46.48	57.7631	72.4055	88.706	99.7075	198.203	54.8317	47.2163	87.9259	111.106	134.285	136.358	111.695	128.789
Gluconic acid-6-phosphate	28.8904	74.8559	37.594	38.66	41.5911	44.795	49.597	49.5489	44.5159	99.6217	91.0985	119.754	103.106	78.4815	77.6091	88.3082	93.9448	80.4652	138.75	86.9044	103.504	112.633	119.345	104.693	91.8643	98.1636	172.394	129.987	148.142	118.732	104.221	124.359	109.077	95.4939	89.2911	105.369
Sorbitol-6-phosphate	27.441	69.3596	61.0851	37.7197	106.818	83.7643	83.5942	43.9459	61.0105	-15.2892	-18.8955	26.3942	33.0416	26.7003	18.2762	40.7604	5.44336	18.8798	63.1912	0	117.209	87.0397	83.8413	72.6612	118.099	82.0906	39.1096	125.109	104.927	23.1501	59.1448	119.328	80.4063	163.202	68.2743	147.749
Mannose-6-phosphate	142.074	165.737	105.271	234.07	34.602	151.896	116.583	225.467	178.609	729.959	715.309	564.444	353.876	424.787	422.188	425.909	614.94	504.949	248.211	513.051	152.449	234.503	249.702	261.122	125.404	263.709	0	0	307.381	634.494	201.642	166.768	211.694	0	0	0
myo-Inositol-1-phosphate	59.8161	102.484	49.5421	51.9744	29.988	24.276	47.77	61.1562	65.112	117.016	113.138	110.891	96.8944	86.9797	89.5473	83.2753	98.618	76.8943	87.4912	137.491	51.6647	49.3346	61.1797	49.602	17.4898	30.5352	113.673	86.2254	66.2035	93.5196	56.7578	29.7584	40.5135	19.9224	78.6203	35.9882
myo-Inositol-2-phosphate	12.2617	66.4942	35.0042	29.7391	26.9775	27.6295	39.6485	39.2577	45.304	33.6873	34.1303	31.3783	31.8055	37.1859	35.8581	33.3208	29.4794	24.9921	14.5068	41.9418	40.8631	26.6628	8.23814	16.5176	11.639	32.3352	19.9534	33.7123	18.3167	19.8216	69.2036	54.171	43.8615	42.9863	94.9093	73.4617
Glucose-6-phosphate	74.5794	257.979	203.78	52.5992	345.551	272.198	281.428	280.754	163.279	87.1578	33.4849	391.745	388.944	154.457	154.767	263.837	155.664	160.412	451.775	0	427.797	369.176	357.911	189.211	178.058	15.6329	630.6	582.593	225.814	0	55.6137	58.7828	26.1589	56.3086	170.974	72.189
Xylose	15471.4	13285.6	14526.5	10863.5	10206.1	35.2073	18268.5	17844.9	10470.6	10528.9	8509.85	21684.2	28411.4	13567.4	13762.5	11575.5	12542.4	8707.84	51458.6	37799.8	10515.8	21105.4	24951.5	27574	24005.3	24557.7	101877	64375	41890.7	34829.9	44946.7	41433.2	40554.8	21770	57110.8	35702.3
Threitol	12.6786	13.444	24.0688	25.3768	39.6592	42.491	36.9542	29.6617	23.8541	48.6078	46.6104	57.37	39.799	35.7412	32.7162	41.5832	49.6793	46.7206	40.1436	0	44.7793	47.3096	43.6509	38.5242	43.3056	37.6043	6.42317	-12.6626	46.6899	25.7989	16.7251	36.6552	24.9146	16.7299	-24.5041	6.09588
Xylitol	16.6784	37.2687	22.128	19.9821	27.7394	25.4978	27.316	23.3904	26.2746	34.2005	31.6342	42.117	35.8757	30.7583	29.5184	34.7688	33.2292	29.7558	39.8623	20.2465	42.3891	37.4609	39.2788	32.4723	31.5005	28.745	36.5354	41.3131	44.0603	30.6113	25.4421	35.177	29.3525	36.3536	25.0406	35.8048
Galactitol	29.9707	61.0254	22.7463	28.0565	9.62398	12.2375	20.0573	31.4812	35.8148	78.0866	76.432	66.7103	54.8129	55.6478	56.5717	52.5652	64.6116	51.1065	53.5908	87.1513	38.5224	38.4317	46.4412	42.6969	24.1043	39.015	58.3319	48.2483	59.7718	90.7707	50.2057	42.6049	48.7645	53.2615	52.3497	23.3866
Fructose	60.9288	19.5364	50.8548	64.5317	8.95651	67.6244	69.5824	207.367	33.1134	468.716	430.046	498.979	375.152	252.438	266.299	294.629	417.852	333.865	374.251	374.895	80.5466	214.125	214.621	160.057	5.06934	56.4343	470.545	71.8355	172.14	109.612	49.1888	111.8	22.0492	128.288	115.875	129.722
Arabinose	0	9263.29	1868.33	0	13430.8	13701.3	8204.98	112.285	1379.29	235.835	1526.79	3258.99	3157.76	48.8565	30.3871	1124.12	31.0604	149.592	36606.8	0	40594.4	38112	37709.9	30887.5	35135.5	27404.8	49740	55161.8	44400.6	3320.52	25362.4	42905.4	28748.7	44076.5	26804.6	45736.9
Ribose	103.389	27.9825	43.3706	27.4808	13.6645	25.8591	22.9048	26.0124	56.3444	32.6482	35.4222	31.9369	53.6592	65.4644	32.2084	51.8102	37.262	44.3375	32.1154	70.6494	28.5867	19.0962	25.353	24.2807	5.81759	20.1092	21.6357	31.2364	31.4084	65.4233	14.3126	16.465	16.8489	18.0119	20.7489	16.388
Galactose	1209.21	900.358	1262.65	1905.29	16.2875	1832.27	1878.35	19.9097	1420.46	315.716	314.046	291.556	488.129	255.31	392.798	433.666	231.135	357.765	44.9918	24.4891	26.0294	58.493	45.2198	116.653	421.515	46.1018	57.7392	358.825	115	125.346	104.41	78.6792	94.3114	39.1594	155.86	178.713
Sorbitol	11.6621	37.5828	14.5651	21.522	14.8097	26.673	19.961	22.8206	22.4685	86.65	70.7519	82.0798	59.2392	44.7241	51.9574	64.1314	65.3564	59.0791	67.6991	54.0917	56.9892	63.0473	56.7544	56.4552	44.6652	54.8122	60.2833	33.1261	78.524	76.6678	49.0282	60.5588	53.2322	39.0512	18.2716	38.7028
Mannitol	30.8436	83.458	35.4653	25.2965	16.937	32.3916	22.9119	26.3843	43.5851	57.0606	55.3361	54.2815	52.5008	51.541	40.8836	48.0705	51.4736	38.3303	63.2425	78.6521	60.3724	50.0412	60.4686	54.4328	34.5855	46.9354	82.6278	108.438	107.518	99.4731	84.4249	72.1668	71.8776	89.7553	94.2684	100
Glucopyranose	9.23209	41.264	48.8359	12.1073	6.76163	20.3969	16.2102	9.77267	13.0362	19.1757	15.6691	37.5014	45.3457	12.7998	24.9334	24.7862	15.06	15.4746	79.4169	56.7631	8.89358	46.867	6.87857	15.3425	43.0204	20.7886	145.001	211.229	74.3288	81.1849	104.96	55.8843	64.8084	56.8119	28.705	83.2399
Glucose	42.663	634.615	27.4197	5955.32	1115.42	1384.74	6056.38	1415.7	933.382	1279.85	100.701	99.1042	1253.63	1270.87	148.73	1399.41	1457.49	1396.27	24.4032	0	719.298	682.05	489.111	558.986	9.14355	15.4561	19.0597	31.8631	29.0741	12.7695	61.0091	101.23	85.704	123.147	124.084	120.647
Erythritol	456.981	746.745	377.509	376.595	641.157	652.632	582.178	836.666	34.2224	1365.25	935.162	1094.33	684.899	45.9614	608.995	1135.97	1188.56	929.41	1176.4	573.568	627.71	887.094	950.497	686.577	645.687	734.75	1159.68	1627.59	1536.89	1531.79	994.865	34.0854	1092.36	689.523	626.068	693.948
Maltotriose	24.7144	32.4983	31.7487	24.5558	42.1465	30.474	38.9371	28.4858	32.8509	10.3544	10.0573	16.605	18.4948	21.0437	17.4671	21.1583	14.4513	15.8603	34.3825	2.10922	38.0252	32.7684	33.4394	36.4005	53.8093	46.1919	33.0498	50.295	54.4413	49.8802	47.6422	62.7948	53.283	71.74	44.6896	69.0931
Melibiose	22.8431	66.7984	19.5437	11.8462	106.551	22.1867	102.968	48.7469	0	0	0	0	0	0	0	0	0	0	202.413	0	-13.091	86.1334	64.8638	98.2631	190.37	137.173	437.041	170.594	163.952	10.6502	186.272	225.298	179.335	68.6146	143.61	104.397
Maltose	105.098	-29.353	77.4861	182.11	148.875	224.018	66.1817	124.768	33.5955	436.333	431.808	310.033	129.74	250.597	225.259	269.413	391.184	352.462	84.2358	74.7972	144.521	206.357	183.21	237.057	264.178	330.485	355.267	364.093	285.701	510.609	179.872	278.787	234.863	104.493	152.051	14.2878
Trehalose	1886.67	8688.31	2500.85	2461.85	2333.43	2443.75	3248.29	2918.05	2361.78	8474.06	7532.01	7106.6	8579.47	7696.85	6796.2	6514.77	6617.32	5539.51	37541.3	18130.1	19901	29345.1	30447.3	28889.6	40215.8	44967.1	63743	52507.4	52526.1	53270.3	50601.6	57200.5	54128	54292.5	49656.2	57775.6
Galactinol	1885.96	3685.06	1799.71	1694.71	1938.24	1498.41	2139.33	2066.7	2350.43	2947.91	2779.49	3396.89	3180.84	2688.74	2661.73	2748.98	2708.87	2273.67	3842.65	3256.8	3156.18	2888.73	3233.34	2809.64	2491.4	2539.79	4955.92	5027.6	4040.29	3729.4	3101.9	3343.77	3190.95	3492.15	3960.4	3901.39
1-Methyl-alpha-D-glucopyranoside	65.7004	100.231	48.7735	58.9302	17.232	46.4348	41.7738	77.5855	75.4248	127.022	130.107	116.99	89.9529	93.2052	90.8334	78.0068	102.308	82.2656	52.9953	136.925	48.6125	44.4507	57.2167	70.5676	59.4723	102.005	18.062	60.8978	101.992	212.394	107.103	96.5826	109.023	104.677	71.1324	103.393
1-Methyl-beta-D-galactopyranoside	42.2238	25.074	67.568	66.1615	49.6251	74.5406	66.3169	60.1047	55.5654	15.4642	16.2699	15.2861	23.0188	14.2233	26.3731	15.7719	40.8395	18.1657	65.4036	33.2767	29.0025	64.19	63.6764	55.9852	25.3048	69.7307	42.7786	10.8965	6.22866	15.0821	21.3502	20.3994	20.1195	22.425	21.3687	23.3982
Glycolic acid	20.886	36.0941	27.9053	29.1004	35.1793	38.2051	25.811	33.3469	28.3773	66.3333	62.4082	69.7749	52.5794	48.8694	47.0156	54.7998	62.0318	54.5318	65.8646	35.9354	53.3971	51.2789	57.3578	50.0689	46.8188	53.8492	42.2348	23.5754	68.9541	63.9899	42.2619	55.9312	47.9221	39.0086	12.2956	35.2217
Diethyleneglycol	37.0098	11.5954	87.6719	70.7691	148.147	120.941	75.2205	276.36	52.8902	42.5124	65.1681	33.957	19.0248	16.3496	18.938	29.0717	13.6987	10.8276	385.563	189.784	210.795	382.865	338.77	321.743	268.382	287.027	371.906	37.0939	32.5855	31.5846	144.599	163.086	154.588	166.338	144.815	189.727
Nicotinic acid	35.5949	56.3031	36.962	48.5298	41.4515	48.9309	47.9333	56.7042	48.4589	124.126	118.005	121.265	89.6762	84.9588	83.2988	92.0942	111.933	95.3347	91.1276	81.446	71.5846	80.8209	83.7534	76.1314	60.4957	71.268	65.647	17.5268	98.5905	107.749	60.9403	71.198	66.4992	34.3755	9.75329	30.864
Indole-3-acetaldehyde	841.174	554.671	806.542	835.233	754.997	875.848	704.404	1026.79	704.948	939.376	891.442	989.212	1929.34	1679.14	1584.45	851.505	862.917	717.009	686.191	838.205	688.531	293.279	277.856	245.848	216.695	231.455	308.411	274.882	307.03	316.938	97.7571	95.3285	132.98	81.6148	24.0055	85.0505
2-Aminoadipic acid	84.1828	152.167	98.5229	96.4549	107.563	98.9858	122.596	118.458	111.658	196.721	182.475	228.164	193.527	156.592	154.272	172.011	184.916	158.113	207.958	121.964	133.855	173.059	186.473	121.872	140.27	199.189	253.252	315.859	230.161	251.342	131.652	131.56	146.891	107.375	92.9076	99.0708
Pipecolic acid	15.635	15.3441	16.5942	15.5579	16.9108	12.1202	21.0467	20.2072	15.3134	25.4333	23.4554	30.5617	27.2773	20.3689	19.9227	21.382	24.5845	20.5762	36.2562	25.5496	16.4603	22.1922	23.1706	22.1785	21.0003	20.5246	50.6873	26.6456	30.9974	26.8072	25.486	25.4141	24.933	11.4276	22.5689	15.5563
Glucuronic acid	394.397	260.81	844.842	684.573	1378.78	1119.99	1379.74	988.321	560.229	879.535	676.754	1783.26	1567	833.405	760.742	1185.54	1120.64	1078.38	2467.51	59.479	1606.53	1887.77	1817.51	1596.06	1874.17	1468.78	3205.73	1653.71	2182.78	534.987	1304.26	1925.53	1438.04	840.293	742.996	946.552
Ribitol	16.5579	39.1763	15.3629	16.1968	10.0335	11.5653	14.2466	20.0615	22.1069	43.9674	42.207	42.6521	36.119	32.9019	33.5348	33.1366	37.5089	30.2396	35.288	45.8738	29.0568	26.836	31.2284	25.69	14.6022	20.2096	39.5896	36.6431	35.2061	41.4434	24.6639	22.6635	24.6361	21.618	29.2266	25.544
Calystegine B2 B4	24.883	26.6907	24.6591	75.8963	75.0275	438.633	96.7665	23.9819	32.1619	78.5866	30.9953	59.894	58.2771	56.701	62.4997	43.371	64.0543	52.7247	52.0052	116.864	125.761	77.2029	22.0449	20.5998	92.6007	62.3997	17.314	38.4577	9.37783	104.525	41.5991	159.61	43.1145	49.1359	133.552	15.6742
Hypoxanthine	717.544	274.174	624.526	916.979	780.054	848.372	1031.58	1089.61	737.926	253.428	206.569	205.344	260.546	198.712	224.063	190.9	213.01	170.498	356.845	1.54779	108.386	237.423	179.547	531.432	1085.42	956.934	40.8279	0	785.45	1335.89	1000.71	1145.71	1081.36	935.262	334.036	793.089
myo-Inositol	506.231	338.819	429.615	719.99	546.089	635.163	747.713	811.515	406.857	286.091	298.267	210.224	427.64	326.505	292.824	321.244	346.136	296.117	695.105	362.336	492.404	371.703	466.464	353.358	382.993	405.274	579.704	759.838	733.24	603.076	777.083	864.505	675.415	875.958	638.566	736.624
beta-D-Methylgalactoyranoside	116.341	211.093	91.9419	73.2112	56.9682	16.4195	68.8973	75.7405	129.757	50.6228	60.882	14.9512	43.5688	79.068	78.3071	44.7322	30.8062	17.7956	37.4223	163.972	49.5629	5.43954	35.9387	43.434	45.9235	51.9929	77.3054	228.262	90.1275	199.098	126.121	92.6917	120.681	205.791	253.271	228.241
2-O-Glycerol-beta-D-galactopyranoside	17.3302	74.223	21.9266	21.6506	22.451	27.547	23.6226	24.7943	34.9843	62.175	57.8458	71.6433	62.4819	51.9968	52.5896	57.7895	55.605	47.2594	67.1964	54.737	75.3337	63.7406	70.8471	54.3505	39.257	43.3524	71.5707	91.5624	75.6739	58.2394	43.2239	55.0365	47.7683	66.1391	57.2678	70.1018
Guanosine	258.919	41.5129	273.312	419.275	382.332	447.656	427.422	427.902	213.674	154.753	116.409	133.679	219.306	183.996	155.363	118.167	170.257	126.216	1564.99	714.183	821.402	907.485	898.405	904.872	821.632	984.794	1335.93	714.77	85.8218	57.764	220.889	228.801	195.737	270.383	287.67	386.435
CHLRE_UNK1	269.866	220.083	347.422	535.646	487.713	496.807	536.536	576.325	430.288	645.944	603.765	627.789	832.833	744.152	696.891	424.871	452.247	360.04	761.374	410.965	440.152	614.041	595.083	569.891	566.599	614.445	784.648	377.097	341.357	357.266	538.103	610.11	580.704	409.075	364.594	438.379
CHLRE_UNK2	25909.3	17337.5	28031.6	32002.8	30234.2	29646.2	38128.8	39570.8	27250.3	71317.8	67050	72611.3	55097.3	48151.4	46535.3	51912.9	66689.9	56570.9	61908.7	46702.3	29436.3	44373.3	44346.9	42982.6	37668	41078.5	59289.5	221.949	55344.4	56538.5	36823.1	40313.9	39238.8	690.093	608.408	640.548
Nicotianamine	1292.83	10416.6	1078.46	1599.38	-142.245	1566.91	383.475	1501.89	3507.93	8619.86	8203.15	8606.37	7576.51	6699.12	6971.54	6994.13	7080.76	5695.18	8293.71	9951.2	9434.1	7898.63	9304.97	7268.02	4295.34	6098.22	9722.92	13420.2	10549.3	10800.4	7257.32	7521.99	7380.14	10209	9505.04	11191.5
O-Methyl-inositol	143.207	174.075	164.178	311.449	210.768	264.764	220.169	186.789	155.591	605.249	584.676	529.576	333.307	389.084	369.768	423.673	545.989	477.525	291.583	256.656	290.88	341.361	334.571	336.685	306.747	366.439	56.1388	262.624	415.797	554.922	238.549	325.27	288.074	131.27	204.419	47.6378
Median	99.3222	99.7689	100	96.4549	100	100	100	100	96.0927	99.6217	99.299	99.1042	96.8944	93.2052	92.8781	96.1046	98.618	95.3347	100	84.6168	99.977	95.7535	100	98.2631	100	98.1636	99.7075	91.0336	98.5905	95.6283	97.7571	96.5826	94.3114	89.7553	94.2684	85.0505

## Sheet: Logs
Analyte	24N+-1-A	24N+-1-B	24N+-1-C	24N+-2-A	24N+-2-B	24N+-2-C	24N+-3-A	24N+-3-B	24N+-3-C	24N-1-A	24N-1-B	24N-1-C	24N-2-A	24N-2-B	24N-2-C	24N-3-A	24N-3-B	24N-3-C	48N-1-A	48N-1-B	48N-1-C	48N-2-A	48N-2-B	48N-2-C	48N-3-A	48N-3-B	48N-3-C	144N-1-A	144N-1-B	144N-1-C	144N-2-A	144N-2-B	144N-2-C	144N-3-A	144N-3-B	144N-3-C
Glycerol	11.3944	9.16393	11.5122	10.6778	12.1385	10.3356	12.4465	10.34	9.89598	5.15367	4.79108	4.88846	5.50158	5.23659	4.85037	8.42093	5.13035	5.18709	4.92224	4.47033	5.1738	5.53316	5.50343	5.44611	3.47618	2.97752	6.35756	3.62164	3.74693	3.2162	3.389	4.11699	4.17648	5.24722	5.15583	4.84746
Hydroxylamine	4.44958	5.53125	4.61272	4.34982	4.55888	4.63065	5.14413	5.20202	4.71412	6.08966	5.99061	6.07345	5.78885	5.65346	5.48298	5.87741	5.66291	5.45183	5.54565	4.27523	4.27699	5.01667	5.56281	4.96871	4.7729	4.99492	5.34291	5.42608	5.12941	5.29044	4.66406	4.33131	4.79587	4.86514	4.8086	4.93436
Urea	3.83682	5.3396	4.23892	5.31578	4.66867	4.59198	5.72158	5.24279	3.63389	5.74947	5.7437	5.06706	3.25163	4.68	4.16761	4.49524	5.76359	5.63279	5.43332	3.82691	4.12174	5.06511	4.58663	5.89511	6.48753	6.654	4.76416	4.86285	6.39413	7.13527	6.60179	6.7726	6.65167	4.36637	3.5121	3.15476
Uracil	7.14976	6.63557	7.35098	7.69828	7.44963	7.81431	7.88124	7.73447	7.54954	5.67709	5.652	5.37256	5.72976	5.70786	5.06903	5.42466	5.25683	4.76928	6.45954	5.6395	5.55189	5.40443	5.09986	4.82711	5.73481	5.45267	5.63332	7.68521	5.9366	5.21592	4.92165	5.09213	5.39766	5.18279	4.98398	5.02534
Triethanolamine	6.67436	9.36942	7.01922	7.11365	6.73209	7.4919	6.9547	7.3035	7.99815	9.07232	8.96155	9.27933	9.10528	8.777	8.82232	8.93511	8.87521	8.60934	9.22834	9.06153	9.37221	9.13105	9.30887	8.88052	8.20293	8.47512	9.45406	9.79167	9.37518	8.97368	8.55652	8.86084	8.66814	9.16843	9.10993	9.30465
Putrescine	10.104	3.21837	10.0517	4.43969	4.34835	10.2833	2.73224	4.57793	4.44926	7.44781	7.52083	5.78214	5.33227	5.79316	4.66928	5.54332	5.17673	7.0936	5.01166	8.0689	3.8371	4.48297	4.63162	4.61579	3.98005	8.20284	4.51368	5.92535	5.57309	7.52085	4.94238	4.94058	5.09221	5.36167	5.11094	5.22702
L-Alanine	10.5349	9.9752	10.4629	10.7282	10.6515	10.5749	10.8226	10.877	10.4807	10.2342	10.1973	10.1297	10.5339	10.4262	10.3131	10.2061	10.2321	9.95721	11.4269	10.6765	10.7684	10.8757	10.9976	10.699	10.8472	10.9971	11.318	10.6127	10.3719	10.5697	10.496	10.6894	10.7154	10.6196	10.4305	10.6869
L-Valine	8.22871	7.65894	8.15183	8.84857	8.74391	8.36032	9.07023	8.97656	8.2854	7.98882	7.90915	7.73878	8.36382	8.22971	8.06471	8.15327	8.16798	7.82847	9.03972	7.90234	8.05494	7.99535	7.97916	7.83109	8.35535	8.21409	8.94193	8.22785	8.018	7.88362	8.00434	8.48699	7.90885	8.47923	8.25921	8.28837
Glycine	5.49467	9.08404	4.7262	9.8783	9.73301	4.77624	4.75845	5.16266	4.31303	6.07092	8.49786	8.56653	8.96412	8.80541	8.68805	8.63053	8.63454	8.3598	10.0462	9.2399	9.33559	9.57543	9.47817	9.40607	4.66177	9.5378	9.92155	6.18524	6.71313	6.64386	9.31541	9.39292	5.251	9.44206	5.70955	9.43556
L-Serine	4.69956	4.46679	5.49731	6.01861	5.37051	5.38512	6.22704	6.49173	5.74866	4.25194	4.29702	3.69013	4.31559	4.09899	4.45428	4.80321	4.33976	4.16061	5.64057	4.65771	4.14016	5.133	5.17418	5.48267	5.97578	6.06641	5.79284	4.12236	4.60752	5.33729	5.48095	5.6124	4.77496	5.168	4.38377	5.02122
L-Leucine	8.50193	9.23292	8.98609	9.38179	8.98295	8.44077	9.51567	9.30338	8.25186	7.66787	8.18011	7.60941	8.20293	7.79382	7.76815	7.56219	7.76357	7.53158	8.05105	7.04805	7.09575	6.83976	7.12568	6.60251	7.30754	7.31945	7.79911	6.95008	6.41269	6.7958	6.64386	6.67147	7.01065	6.8833	6.64386	6.75994
Proline	4.04702	5.27368	3.70776	3.58389	1.91991	2.51945	3.54795	3.60092	4.60767	4.47264	4.52908	4.10559	4.46885	3.8881	3.61775	3.89267	3.78906	3.51886	3.18705	4.97729	3.9759	3.13436	2.98011	2.68991	0.928364	2.35799	3.03427	4.99982	3.60474	4.70759	3.55108	2.72616	3.49793	4.52181	4.92893	4.68807
L-Isoleucine	7.51625	6.75672	7.54783	7.60691	7.57295	7.57126	7.6994	7.5771	7.38219	6.87483	6.84182	6.75389	7.21825	7.24313	7.04331	6.83056	6.87102	6.70964	7.41069	6.40287	6.64352	6.58125	7.28549	6.42782	6.64386	6.9756	6.97987	5.88345	5.6365	5.6453	6.71825	5.86554	6.26227	6.12154	7.1866	6.3566
L-Threonine	8.03047	7.55556	8.09658	8.61902	8.41866	8.54574	8.70725	8.76776	8.2074	7.67135	7.53197	7.69862	8.27836	8.03578	7.87734	7.78839	7.79702	7.59599	10.4834	9.59539	9.73207	9.78169	9.68022	9.48699	9.5977	9.86151	10.375	8.9118	8.71504	8.66362	8.87855	9.00222	9.02962	9.01851	8.94232	9.03203
DL-Homocysteine	11.7941	10.0969	11.654	11.7662	11.1341	11.4446	12.2838	12.527	12.0347	10.9157	11.4381	11.3305	11.4928	11.9947	11.5458	11.4656	11.8878	12.0062	13.4763	13.036	12.9137	13.2643	13.4357	14.4097	14.3881	14.5842	13.5704	13.3669	14.8125	15.3802	15.0669	15.2314	14.9339	14.997	14.0099	15.0587
beta-Alanine	3.87017	4.62218	4.17049	4.16733	3.45951	4.0008	4.41137	4.52397	3.19889	5.71647	5.65226	5.63118	5.17204	5.11265	5.11576	5.21331	5.52823	5.26485	4.77412	5.14653	4.46816	3.59131	4.63222	4.31788	3.2046	2.88907	3.31122	#NUM!	4.49899	4.82157	3.05962	2.84117	3.2326	#NUM!	#NUM!	#NUM!
L-Aspartic acid	6.07337	5.41613	6.39919	6.99888	6.8104	6.85869	7.13035	7.28511	5.78035	5.17404	5.31441	5.38393	5.53699	5.48878	4.9251	5.15662	4.98903	5.35706	5.11597	3.9933	4.35453	5.11352	5.04558	4.76963	4.3712	4.14104	4.79795	3.94275	4.46838	3.64283	4.41467	4.46485	4.72144	4.68363	4.53306	4.34501
L-Methionine	1.9014	4.3771	2.41234	2.56582	2.50787	3.10267	2.61042	2.76581	3.2228	4.33988	4.23713	4.49987	4.25643	4.02454	4.02465	4.18679	4.18435	3.96556	4.52523	4.08574	4.62783	4.49689	4.62578	4.34774	4.02831	4.22266	4.58203	4.80925	4.84975	4.62028	4.19713	4.5607	4.33188	4.65047	4.17488	4.69774
Pyroglutamic acid	6.96414	7.77256	8.39313	8.3611	8.22307	8.39739	9.06136	9.12213	8.48468	9.16956	9.0222	9.07087	9.22362	9.218	8.93561	9.02187	9.13429	8.86669	9.56327	8.70771	8.80249	9.56473	9.44188	9.37417	9.24112	9.28919	9.65241	8.05888	7.59208	7.56377	7.73811	7.80456	7.5943	8.12689	8.07513	8.22316
4-Aminobutyric acid	5.65988	4.97914	6.4113	6.49486	6.50323	6.64386	6.68169	6.72327	5.95378	8.14633	7.98449	8.44825	8.0784	7.4527	7.49642	7.79302	8.06527	7.81433	8.00738	7.29611	7.09471	7.52493	7.486	6.86306	4.65568	4.86834	8.1287	3.87678	6.91037	#NUM!	#NUM!	#NUM!	#NUM!	#NUM!	#NUM!	#NUM!
L-Glutamic acid	10.3358	8.18517	10.1695	10.2908	9.47781	10.3252	10.5331	10.638	9.62823	8.69651	8.17368	9.073	9.43515	8.75872	9.05722	7.47389	8.60463	8.24655	11.395	9.1648	9.33851	9.9525	9.31021	10.3951	9.96692	10.0906	10.977	10.1756	9.96898	10.2132	10.1554	10.2721	9.44518	10.1086	8.57835	10.1053
L-Phenylalanine	8.59993	7.92658	8.74472	8.95978	8.77305	8.99589	9.25426	9.29474	8.85525	7.3678	7.37653	7.2138	6.88596	6.88905	6.80556	7.46865	6.66366	7.18144	8.25318	7.23036	7.0197	7.59086	7.60648	7.39172	7.12397	7.23954	7.53969	6.37038	6.11571	6.22683	5.93954	6.00218	5.80211	6.91782	6.67116	6.91444
L-Homoserine	6.80515	6.0897	7.37941	7.22599	6.51728	6.59961	7.66768	7.71477	7.08306	7.41035	7.55312	7.59395	8.01323	8.11758	8.04413	7.58323	7.45466	6.7872	5.81885	7.34231	4.44189	7.01469	6.92531	6.70412	6.46291	6.60296	6.64788	6.50833	6.34457	5.95814	6.39492	6.52655	6.33268	5.14676	5.08375	5.60326
Threonic acid	5.78505	7.05102	6.2572	6.11559	6.54324	6.4187	6.64386	6.47025	6.40192	7.1616	7.00156	7.59139	7.41242	6.92751	6.91379	7.15476	7.13243	6.93268	7.71811	6.77511	7.40596	7.41167	7.47953	7.17085	6.97299	6.87583	8.02213	7.72691	7.63064	6.80594	6.86304	7.24707	6.99608	6.87448	6.99252	7.05113
L-Glutamine	4.46483	5.24945	4.87817	5.15419	4.85382	4.96994	5.36006	5.6449	4.62178	5.42067	5.10542	5.28246	5.34351	5.22436	5.1064	4.81406	4.9117	4.42668	5.36112	4.31785	4.08311	4.78801	4.12421	4.88563	3.40999	5.12621	4.43877	4.56286	5.10124	5.23892	4.13335	4.84681	4.71192	5.29941	4.41635	4.76518
Ornithine	3.61682	5.82477	3.91529	4.30932	3.97354	4.48239	3.8709	3.6497	4.77308	5.63133	5.55338	5.70145	5.37745	5.28033	5.30992	5.44838	5.42156	5.18859	4.89064	5.02865	5.64153	5.1113	5.2875	4.60318	3.22981	3.52612	2.93796	5.2	4.87948	4.32107	1.66109	3.2153	2.87668	4.65613	3.79374	4.54177
L-Arginine	4.67818	6.13866	4.94278	5.22628	5.03498	5.58249	5.20119	5.32717	5.53638	6.74347	6.67652	6.69742	6.23469	6.24606	6.22827	6.39333	6.5705	6.35589	5.92702	5.90781	6.2914	6.12422	6.20559	5.89102	5.36987	5.63045	3.8572	4.21716	6.20852	6.24955	4.95633	5.50174	5.30154	5.31865	-2.99963	4.98155
L-Lysine	8.31879	7.20595	8.44215	8.78292	8.49728	8.77046	8.80454	8.92828	8.49242	7.45168	7.47885	7.44062	7.80686	7.85947	7.64681	7.46212	7.52239	7.24042	9.08304	7.95519	8.15512	8.24017	8.2044	8.19259	8.31418	8.54331	8.91497	8.54284	8.26688	8.27745	8.30807	8.44259	8.43714	8.53471	8.31208	8.49472
L-Tyrosine	7.70421	7.04764	8.19899	8.24263	7.9322	8.10281	8.33275	8.46534	7.82983	6.72306	6.11967	6.17498	7.316	7.10989	7.01499	6.77967	6.90697	6.54946	8.35826	7.19417	7.34547	7.54988	7.48635	7.53333	7.62298	7.78765	7.74275	7.10781	6.72601	6.24282	6.27177	6.32362	6.29326	7.12549	6.92693	7.12988
L-Tryptophan	6.6536	6.64052	8.28748	9.06324	8.89193	8.23573	8.44622	8.0515	8.04433	5.45095	5.34505	5.49687	5.86788	5.6039	5.59415	5.56995	5.37197	5.18512	7.42645	6.49945	6.54394	6.46735	6.438	6.45899	6.71087	6.86773	7.22445	4.46091	4.42631	4.29909	4.64043	4.75932	4.96115	5.7107	4.84629	5.5576
Pyruvic acid	9.59235	9.7086	9.60497	9.2588	9.68685	8.82896	9.7089	9.43296	9.71164	7.58167	7.85784	7.13594	7.96153	8.76056	8.53977	8.24275	7.72109	7.66717	8.21604	7.36711	7.42239	8.27308	8.19	8.08438	8.23511	8.3534	8.70546	9.83878	9.79806	9.81956	9.7964	10.451	10.3973	10.2231	10.0407	10.2122
Lactic acid	10.6847	10.3597	10.8158	11.2398	11.1247	10.7041	10.9391	11.4914	11.0959	10.6404	10.5423	10.6647	10.4529	10.3265	10.2297	10.463	10.4882	10.2424	11.173	10.404	10.5307	10.9637	10.8744	10.7942	10.744	10.8949	11.2842	10.7078	10.626	10.634	10.8033	10.8962	10.8093	10.6266	10.4295	10.616
Malonic acid	4.5036	5.64501	4.47165	4.56674	4.25884	4.35964	4.53356	4.73069	4.96934	5.79704	5.74219	5.75219	5.46546	5.41399	5.4165	5.44855	5.59779	5.3243	5.34015	5.62923	5.31373	5.11706	5.29681	5.02541	4.44765	4.74374	5.14138	5.24681	5.44543	5.65471	4.80655	4.849	4.89191	4.90774	4.85987	4.98548
Maleic acid	6.89784	8.5364	6.87102	6.35777	6.74918	6.18298	6.43146	6.1629	7.58695	5.29819	5.68088	3.84434	5.80443	6.79302	6.74311	6.40646	4.47599	4.37163	6.52017	6.90547	7.70267	6.16959	6.79174	6.48781	6.68289	6.64386	#NUM!	8.63129	7.2466	7.80978	7.13041	7.35413	7.32278	8.73237	8.42478	8.73788
Benzoic acid	3.27647	4.29374	4.45888	4.20251	3.77567	4.10656	2.89976	3.13207	3.8406	3.10924	3.58845	2.95486	4.07726	3.27983	3.74384	3.12957	3.34957	3.38497	4.78588	3.6164	4.08091	4.98398	4.88299	4.68706	4.47569	4.52716	4.68853	4.75551	4.66332	4.64612	4.07092	4.18532	4.09668	4.70612	4.48477	4.69484
Phosphoric acid	14.6926	14.5075	14.821	14.5161	15.0316	14.4087	15.0219	14.7796	14.8139	14.0525	14.025	13.9497	14.2426	14.5062	14.3039	14.2307	14.2474	14.0365	14.0769	13.2634	13.5739	13.3145	13.2844	13.2614	14.1342	13.5332	13.874	13.7656	13.7328	13.7154	13.2956	13.6981	13.6294	13.6038	13.7351	13.325
Succinic acid	9.35196	8.85871	9.45179	9.32985	9.20087	9.38551	9.71466	9.72718	9.4007	10.0858	10.0301	10.076	10.4623	10.3619	10.2376	10.1668	10.1942	9.93459	11.5701	10.7232	10.8395	11.1028	11.0305	10.9454	10.9374	11.061	11.4252	10.5366	10.4415	10.4678	10.9739	11.0752	11.0103	10.6842	10.4994	10.6709
Glyceric acid	6.46791	3.97672	6.64386	6.69412	6.86383	6.58177	6.98841	6.45238	6.21339	5.48804	5.70689	6.29245	6.79204	5.98562	5.77122	6.15687	5.98962	5.94726	6.36078	5.27154	5.60409	5.60717	5.38151	5.97801	6.32039	6.33954	6.64386	3.954	6.40337	6.57937	7.05964	6.52017	6.49328	4.65288	4.2184	4.52887
Fumaric acid	5.33505	4.269	5.32104	5.89085	5.18262	5.29709	5.85018	6.07026	5.33593	4.85835	4.43822	4.82779	4.78784	5.14601	5.08006	3.78426	4.16144	4.83717	6.19843	4.96158	5.22991	6.87558	6.19119	6.6687	6.71328	6.41663	6.60702	5.54373	5.47164	5.554	6.4086	6.57333	6.65858	5.72917	5.34804	5.77087
Citramalic acid	3.54237	4.44708	4.07746	4.43468	4.34501	3.61926	4.44898	4.775	4.25422	5.98665	5.87692	6.10286	5.72227	5.46986	5.41183	5.65508	5.90466	5.70841	5.94933	4.88021	5.71762	6.04317	6.07011	6.01596	5.96543	6.1006	6.15883	5.22383	5.71284	6.04024	6.33937	6.22937	6.19215	5.10123	4.70783	5.75297
Malic acid	8.67857	7.99487	8.88673	9.11365	8.9466	9.1	9.38233	9.48723	8.84583	8.26966	8.07969	8.33994	8.52759	8.47236	8.31884	8.30006	8.25789	7.96018	9.70125	8.70844	8.82258	9.57301	9.43293	9.41104	9.2849	9.37613	9.7619	8.79243	8.65978	8.72024	9.68203	9.77795	9.84272	9.22304	9.08221	9.21679
2-Ketoglutaric acid	6.75109	7.05062	6.20593	6.4418	4.86911	4.60909	5.91036	6.53504	6.73671	7.44345	7.49081	6.70466	6.34313	6.96385	6.94812	6.58653	7.094	6.71195	4.47857	7.77543	4.67419	6.09879	4.806	3.97036	4.09676	4.57891	5.92632	5.05811	6.69363	8.12181	7.19415	7.3347	7.34114	6.57753	6.24009	6.66554
L(+)-Ascorbic acid	8.06112	8.01451	9.42928	9.25233	10.1942	10.0574	10.2122	9.7871	8.8504	10.1517	9.85113	10.9433	10.6855	9.84528	9.75931	10.3454	10.3563	10.2576	11.2244	7.5814	10.671	11.241	11.2078	10.6604	10.8173	10.9392	11.726	8.25074	8.95436	9.26065	10.1062	10.1177	9.56911	9.72841	9.61725	10.0881
Citric acid	7.32815	3.53901	4.72348	5.35433	5.1249	4.79629	5.23891	4.8767	6.58635	6.55879	6.31956	6.5613	6.46738	6.7387	5.43103	8.12993	5.93577	7.96546	10.6291	9.45246	9.713	10.085	10.0458	9.82941	10.2709	10.4483	10.5803	10.0004	9.8288	9.62413	9.80219	9.84767	9.87375	9.9672	9.75123	9.93998
Oxalic acid	10.5159	#NUM!	10.9553	10.3581	11.4941	10.4272	12.2003	7.87143	7.45408	4.07332	4.25784	5.97439	4.34374	4.01948	7.4952	4.06732	2.69099	4.76635	9.82687	#NUM!	#NUM!	#NUM!	4.8143	#NUM!	10.2238	#NUM!	10.8207	3.52989	#NUM!	#NUM!	5.56671	5.66815	4.77952	#NUM!	5.16124	4.31504
Tetradecanoic acid	5.41039	5.27182	6.20985	6.00659	6.02472	6.2284	6.41372	6.49452	5.55276	6.65017	6.58961	6.62965	7.7209	7.57887	7.3923	7.10377	7.16243	6.90328	7.1646	5.95438	6.22096	7.6976	7.55425	7.55469	7.03456	7.18946	7.53969	7.6523	7.56207	7.5473	7.01679	7.17103	7.28722	7.04627	7.02153	7.07717
Pentadecanoic acid	2.16068	5.11079	2.98742	2.98033	3.40974	3.89661	3.0214	2.89575	3.95911	4.58997	4.49968	4.7592	3.94942	4.39809	5.41835	3.77639	4.42311	4.26188	4.17063	3.66636	5.18098	4.85964	4.82768	4.68132	4.6357	3.90554	2.43833	5.14382	4.72441	4.33372	3.59545	3.30973	2.59918	4.97166	3.83052	4.86514
9,12-(Z,Z)-Octadecadienoic acid	8.26117	7.83016	9.03267	8.37039	6.64386	8.06369	8.27365	6.66516	7.48333	8.56951	8.66393	7.50277	6.86404	8.29515	8.11586	7.86655	8.34126	8.12964	7.78517	8.56537	7.31326	7.63098	7.81376	8.57175	8.97893	9.2232	5.54862	5.85279	9.17463	10.111	9.39729	9.46775	9.46164	9.43068	8.44663	9.33686
9-(Z)-Octadecenoic acid	8.10431	8.06431	8.7888	8.82394	9.31574	9.43018	9.16918	9.3424	8.97652	9.99718	9.83156	10.3779	10.0195	9.52474	9.50114	9.86786	9.98746	9.81203	10.0414	8.48388	9.70273	9.82702	9.78106	9.33969	8.99848	8.64715	9.88091	8.55791	9.57086	6.6895	7.33746	8.47666	7.85298	6.86512	7.29257	7.15819
n-Dodecane	2.5181	6.93618	7.12281	6.9498	6.35356	6.02741	6.18039	6.41218	6.69915	4.29908	8.08617	4.25478	4.42762	3.89161	3.89259	7.87964	3.5263	7.63478	4.94312	7.03715	7.06696	5.32376	4.77852	4.95903	4.44068	4.73441	5.19237	5.09149	4.43238	4.75462	4.2628	4.33879	4.32047	4.40015	4.27931	4.1621
Heptadecanol	6.98719	4.45789	4.91903	4.88971	4.94526	5.35344	4.97348	5.02128	5.90996	5.5146	5.59705	5.90984	5.00278	4.92223	4.81119	5.45992	5.20324	4.53338	4.98515	3.40983	2.99131	4.53626	3.76376	3.01572	4.65699	4.34057	4.7084	5.25852	5.16686	6.41231	5.65118	5.26028	5.62426	5.69536	5.95766	5.77268
Hexadecanol	#NUM!	#NUM!	1.58983	2.15894	2.72415	3.28319	2.92144	2.77098	0.539974	4.04855	3.87356	4.35554	3.93918	3.38529	3.27231	3.77925	4.08204	3.94693	4.60375	2.36416	2.61514	4.44405	4.74418	4.34665	4.4001	4.42841	4.41358	3.49203	4.80511	4.36141	4.23527	4.8393	4.36573	3.4262	-2.22609	2.56115
Hexadecanoic acid	9.28951	10.565	10.6955	10.5271	10.4484	10.4647	10.5147	10.5769	10.1097	10.5259	10.5259	10.4334	11.2459	11.1138	10.9947	10.9943	10.9935	10.7857	10.9246	10.0109	10.2075	11.1858	11.1612	11.1218	10.6797	10.6989	11.1083	12.503	11.0491	11.0736	10.5426	10.6422	10.8141	10.6811	10.3715	10.5721
Octadecanol	2.73458	3.89501	3.58139	3.41808	3.74154	3.9419	3.78568	3.98243	3.42009	4.45413	4.43538	4.82002	6.4421	4.96918	4.0662	5.65205	4.99672	4.79494	5.25608	3.39724	4.31675	4.50811	5.3396	5.7235	5.08456	5.41786	5.7494	5.11469	6.08539	5.29007	5.10247	5.48034	5.24734	4.73966	4.92295	4.61202
Octadecanoic acid	8.84988	9.39497	9.53291	9.42649	9.28693	9.41213	9.53345	9.71689	10.9405	11.3524	11.0986	11.2756	12.2781	10.2416	10.1813	11.8744	11.83	11.5819	11.7043	10.8679	11.1126	12.1467	12.1292	12.0774	11.5625	9.58646	12.0251	13.5252	12.0472	12.0299	11.5216	11.6369	11.7281	11.5221	11.2357	11.4682
n-Pentadecane	7.41178	7.24074	8.05525	6.79771	7.011	7.2423	7.11036	6.96209	7.07405	4.36455	5.54083	6.10751	5.6367	6.49149	6.0047	5.2305	4.17426	4.88662	6.02156	5.33267	6.64419	4.48225	5.81233	3.37596	8.09436	8.11536	6.32061	6.98492	7.89195	8.9294	8.29161	8.50524	8.42984	9.01741	8.01716	8.89798
Digalactosylglycerol	9.39134	8.88571	9.78242	11.0037	10.989	10.9075	10.6519	10.7178	10.2461	11.9154	11.8336	11.8822	11.211	11.2592	11.1658	11.4956	11.8337	11.6752	11.1002	9.77052	10.9904	11.3054	11.1929	11.1338	11.1021	11.1751	7.53116	7.2578	11.3751	11.3615	10.1496	10.9367	10.5746	7.41318	7.21815	3.83016
beta-Sitosterol	6.92078	6.98094	7.86085	7.0658	7.13907	7.11073	6.35223	6.64386	6.11742	6.6493	6.80091	5.43419	4.71587	6.83249	6.53727	6.48418	6.57719	6.5623	6.34313	5.8709	6.96185	6.80069	6.88127	7.46776	8.05998	8.12182	4.87646	6.15104	8.07481	8.75621	8.15726	8.43363	8.29935	8.60865	7.31179	8.46826
Phytol	3.34229	3.49886	3.51546	3.30736	3.62054	3.12003	3.88888	3.79676	3.38712	4.15712	4.00747	4.54372	4.39261	3.83621	3.82737	3.9804	4.12903	3.87184	4.73473	4.10468	3.66404	4.02721	4.08029	3.8759	3.6655	3.52717	5.25171	4.35833	4.32284	3.65742	3.84931	3.71075	3.92386	2.08128	3.88285	2.88052
Adenosine	9.63403	8.35928	9.57921	10.0747	10.1979	10.2759	10.5005	10.4355	9.77546	6.33492	6.61968	6.65672	7.75854	7.38109	7.3654	6.92939	7.1363	6.81563	9.46019	8.32458	8.51511	8.69885	8.65002	8.56177	9.02625	9.12187	9.58539	8.25472	8.10289	8.05824	9.08377	9.27771	9.18331	8.8339	8.72043	8.8334
Adenine	4.47993	5.40869	4.24374	4.74354	4.55253	4.8801	5.14877	5.45662	4.93955	3.582	3.34833	3.36884	3.78482	4.3627	3.1831	3.01598	3.83863	3.7324	4.99519	4.09371	4.27986	3.76234	4.68935	4.5525	4.23598	4.47459	4.94053	7.06377	3.26733	3.28648	3.64843	3.90505	3.46025	4.15619	3.95615	4.26322
Guanine	7.00367	6.03888	7.06979	7.55304	7.62508	7.46138	7.79869	8.21955	7.07049	7.00856	7.33497	6.94258	7.35778	7.22714	6.97604	7.16939	7.29358	6.95261	6.82216	5.89644	5.90746	5.66699	5.68204	5.62419	5.85344	5.99035	6.51114	5.75829	5.97226	5.88353	6.57527	6.35327	6.42469	5.90869	5.75383	5.82253
Uridine	3.8997	9.67178	7.89564	5.38899	4.67578	9.01685	5.47783	6.10106	4.89554	9.89591	9.7289	10.2339	9.83109	9.29108	9.41426	9.75464	9.72139	9.48765	5.80539	4.85565	4.56257	4.76084	5.81556	3.67903	5.02003	#NUM!	#NUM!	7.93903	#NUM!	#NUM!	#NUM!	#NUM!	#NUM!	#NUM!	#NUM!	#NUM!
5-Methylthioadenosine	5.19782	5.95291	4.8533	4.99154	4.15694	4.09992	4.63684	5.05419	5.43002	6.00858	6.02915	5.53267	5.19769	5.61409	5.60736	5.41571	5.69865	5.36965	4.54164	6.11135	4.72371	4.16388	4.63343	4.67035	3.90194	4.68984	2.71061	4.95251	4.71284	6.29901	5.13684	4.16344	5.41373	5.12794	4.80755	5.2417
Adenosine-5-monophosphate	7.66622	8.25244	7.35206	7.96581	8.25473	8.08943	8.40773	8.4312	7.69537	6.42768	6.63371	6.7929	6.92527	7.41169	7.23366	6.27466	6.76911	6.85676	9.42327	8.33042	8.58042	8.60442	8.95745	8.96568	8.65798	9.09265	9.61961	9.66569	7.10406	7.94433	9.39831	9.4772	9.15077	9.32281	9.45021	9.71515
Monomethylphosphate	2.99664	4.13741	2.95474	3.34363	3.43503	3.68705	4.13759	4.26929	3.61067	4.89577	4.72673	5.31336	4.12081	4.70927	3.03911	4.85296	4.94097	4.77494	6.57471	5.69457	5.7805	5.63021	5.62402	5.54967	5.97184	6.28385	6.6057	5.99516	5.33812	5.37277	6.57066	6.64386	6.64386	6.18411	6.04819	6.33332
L-Glycerol-3-phosphate	6.63404	6.73918	7.97876	7.67645	7.43288	7.80064	7.6446	7.83366	7.28912	6.56448	6.41073	6.55254	7.30401	7.29398	7.12633	6.69899	6.71964	6.50376	8.56274	7.47162	7.45372	7.34853	7.40276	7.38591	7.76129	7.91398	8.3596	7.12474	6.64386	6.51737	7.31605	7.36326	7.44334	7.15814	6.96463	7.21918
Glyceric acid-3-phosphate	4.78431	4.0019	4.72819	4.87144	4.92544	5.23491	5.38999	5.41385	4.88882	4.19267	5.16845	4.13906	4.91354	5.30811	5.0662	5.03591	4.89522	4.46506	7.51897	6.29015	6.52365	6.70385	6.64386	6.87675	6.53533	6.39535	7.12832	6.33611	4.51559	5.23847	5.17112	5.25847	5.40063	5.34429	4.86678	5.39501
Fructose-6-phosphate	3.30284	6.04962	7.67624	8.44814	4.84943	5.10629	4.8302	5.11543	7.25178	5.02959	4.86869	5.01699	3.6457	5.71745	5.57234	5.15358	5.4235	4.97247	6.64386	4.51889	4.92334	5.61611	5.53854	5.85208	6.17803	6.47096	6.63963	7.63084	5.77694	5.56121	6.45822	6.79579	7.06916	7.09126	6.80343	7.00886
Gluconic acid-6-phosphate	4.85252	6.22604	5.23243	5.27277	5.3782	5.48527	5.63218	5.63078	5.47625	6.63839	6.50935	6.90393	6.68798	6.29428	6.27815	6.46448	6.55374	6.33029	7.11635	6.44136	6.69354	6.81549	6.899	6.71003	6.52143	6.61712	7.42957	7.02223	7.21083	6.89156	6.7035	6.95836	6.76921	6.57734	6.48044	6.71931
Sorbitol-6-phosphate	4.77826	6.11602	5.93275	5.23725	6.73902	6.38826	6.38533	5.45766	5.93098	#NUM!	#NUM!	4.72215	5.04621	4.73878	4.1919	5.3491	2.4445	4.23877	5.98165	#NUM!	6.87294	6.4436	6.38959	6.18311	6.88385	6.35915	5.28945	6.96704	6.71325	4.53295	5.88618	6.89879	6.32924	7.35051	6.09327	7.207
Mannose-6-phosphate	7.1505	7.37275	6.71797	7.8708	5.11278	7.24694	6.86522	7.81677	7.48066	9.51167	9.48242	9.14069	8.4671	8.7306	8.72174	8.7344	9.2643	8.97999	7.95542	9.00296	7.25218	7.87346	7.96407	8.02858	6.97044	8.0428	#NUM!	#NUM!	8.26388	9.30946	7.65565	7.3817	7.72584	#NUM!	#NUM!	#NUM!
myo-Inositol-1-phosphate	5.90246	6.67926	5.63058	5.69973	4.90631	4.60146	5.57803	5.93443	6.02485	6.87056	6.82194	6.793	6.59834	6.44261	6.48458	6.37982	6.62378	6.2648	6.45107	7.1032	5.69111	5.62453	5.93498	5.63233	4.12844	4.9324	6.82875	6.43004	6.04884	6.5472	5.82675	4.89523	5.34033	4.31632	6.29683	5.16945
myo-Inositol-2-phosphate	3.61609	6.05516	5.12946	4.89429	4.75368	4.78814	5.3092	5.2949	5.50157	5.07413	5.09298	4.97169	4.9912	5.21668	5.16423	5.05835	4.88163	4.6434	3.85865	5.39032	5.35273	4.73676	3.04232	4.04593	3.54089	5.01503	4.31856	5.0752	4.19509	4.309	6.11277	5.75945	5.45488	5.42581	6.56848	6.19892
Glucose-6-phosphate	6.22071	8.01111	7.67087	5.71697	8.43275	8.08851	8.13662	8.13317	7.35119	6.44556	5.06544	8.61377	8.60342	7.27106	7.27396	8.0435	7.2823	7.32564	8.81946	#NUM!	8.74078	8.52816	8.48346	7.56385	7.4762	3.96651	9.30058	9.18634	7.81899	#NUM!	5.79737	5.87732	4.70923	5.81528	7.41764	6.17371
Xylose	13.9173	13.6976	13.8264	13.4072	13.3171	5.1378	14.1571	14.1232	13.3541	13.3621	13.0549	14.4044	14.7942	13.7279	13.7485	13.4988	13.6145	13.0881	15.6511	15.2061	13.3603	14.3653	14.6068	14.751	14.5511	14.5839	16.6365	15.9742	15.3543	15.088	15.4559	15.3385	15.3076	14.4101	15.8015	15.1237
Threitol	3.66432	3.74889	4.58909	4.66544	5.30958	5.40908	5.20767	4.89053	4.57616	5.60312	5.54258	5.84222	5.31466	5.15952	5.03193	5.37793	5.63457	5.54599	5.3271	#NUM!	5.48476	5.56406	5.44794	5.26769	5.43648	5.23283	2.68328	#NUM!	5.54504	4.68924	4.06394	5.19595	4.63892	4.06436	#NUM!	2.60784
Xylitol	4.05991	5.21989	4.4678	4.32064	4.79387	4.6723	4.77168	4.54784	4.7156	5.09594	4.98342	5.39633	5.16494	4.9429	4.88354	5.11972	5.05438	4.8951	5.31695	4.3396	5.40562	5.22731	5.29568	5.02114	4.9773	4.84524	5.19122	5.36853	5.46141	4.93599	4.66915	5.13656	4.87541	5.18403	4.6462	5.16208
Galactitol	4.90548	5.93134	4.50756	4.81026	3.26663	3.61324	4.32606	4.97642	5.16248	6.287	6.25611	6.05984	5.77644	5.79825	5.82201	5.71604	6.01372	5.67543	5.74391	6.44545	5.26762	5.26423	5.53733	5.41606	4.59122	5.28596	5.86621	5.59241	5.90139	6.50415	5.64978	5.41295	5.60776	5.73502	5.71011	4.54761
Fructose	5.92905	4.28809	5.66831	6.01194	3.16294	6.07947	6.12065	7.69604	5.04934	8.87257	8.74835	8.96283	8.55133	7.97979	8.0569	8.20276	8.70685	8.38312	8.54786	8.55034	6.33175	7.74231	7.74565	7.32244	2.3418	5.8185	8.87819	6.16662	7.42744	6.77626	5.62026	6.80478	4.46266	7.00324	6.85643	7.01928
Arabinose	#NUM!	13.1773	10.8675	#NUM!	13.7133	13.742	13.0023	6.81102	10.4297	7.88164	10.5763	11.6702	11.6247	5.61048	4.92539	10.1346	4.957	7.22489	15.1598	#NUM!	15.309	15.218	15.2027	14.9147	15.1006	14.7421	15.6021	15.7514	15.4383	11.6972	14.6304	15.3889	14.8112	15.4277	14.7102	15.4811
Ribose	6.69194	4.80645	5.43864	4.78035	3.77236	4.6926	4.51758	4.70113	5.8162	5.02893	5.14658	4.99715	5.74575	6.03264	5.00937	5.69516	5.21963	5.47046	5.00519	6.14261	4.83727	4.25521	4.66408	4.60174	2.54042	4.32978	4.43534	4.96516	4.97308	6.03173	3.83921	4.04133	4.07458	4.17088	4.37496	4.03457
Galactose	10.2398	9.81436	10.3022	10.8958	4.0257	10.8394	10.8752	4.3154	10.4721	8.30248	8.29483	8.18763	8.93112	7.99611	8.61764	8.76044	7.85259	8.48287	5.49159	4.61407	4.70207	5.87019	5.49888	6.86607	8.71944	5.52675	5.85148	8.48714	6.84549	6.96977	6.70611	6.29791	6.55936	5.29129	7.28411	7.4815
Sorbitol	3.54376	5.232	3.86444	4.42774	3.88847	4.73731	4.31911	4.51226	4.48983	6.43713	6.1447	6.35896	5.88848	5.48298	5.69926	6.00296	6.03026	5.88458	6.08107	5.75733	5.83262	5.97836	5.82666	5.81903	5.48108	5.77642	5.91369	5.0499	6.29506	6.26055	5.61554	5.92026	5.73423	5.2873	4.19153	5.27437
Mannitol	4.9469	6.38298	5.14834	4.66087	4.08211	5.01755	4.51803	4.72161	5.44576	5.83442	5.79015	5.76239	5.71427	5.68765	5.35345	5.58708	5.68576	5.26041	5.98282	6.29741	5.91582	5.64505	5.91811	5.7664	5.1121	5.55261	6.36855	6.76072	6.74843	6.63623	6.3996	6.17326	6.16747	6.48793	6.5587	6.64386
Glucopyranose	3.20666	5.36681	5.60987	3.5978	2.75737	4.35028	4.01883	3.28875	3.70446	4.26121	3.96985	5.22887	5.5029	3.67804	4.64001	4.63146	3.91265	3.95183	6.31137	5.82688	3.15276	5.5505	2.78211	3.93946	5.42695	4.37772	7.17992	7.72266	6.21585	6.34314	6.7137	5.80437	6.01811	5.82812	4.84323	6.3792
Glucose	5.41491	9.30974	4.77714	12.54	10.1234	10.4354	12.5642	10.4673	9.86632	10.3218	6.65393	6.63087	10.2919	10.3116	7.21656	10.4506	10.5093	10.4474	4.609	#NUM!	9.49045	9.41373	8.93402	9.12667	3.19276	3.9501	4.25245	4.99381	4.86166	3.67462	5.93095	6.6615	6.42129	6.94423	6.95518	6.91465
Erythritol	8.83599	9.54447	8.56037	8.55687	9.32453	9.35013	9.18532	9.70851	5.09687	10.4149	9.86907	10.0958	9.41975	5.52235	9.25029	10.1497	10.215	9.86017	10.2002	9.16382	9.29395	9.79294	9.89254	9.42328	9.33469	9.52111	10.1795	10.6685	10.5858	10.581	9.95836	5.09108	10.0932	9.42946	9.29018	9.43868
Maltotriose	4.62728	5.02229	4.98862	4.61799	5.39734	4.92951	5.28307	4.83217	5.03786	3.37218	3.33017	4.05355	4.20904	4.39532	4.12657	4.40315	3.85313	3.98735	5.1036	1.07671	5.24888	5.03423	5.06348	5.18589	5.74978	5.52957	5.04657	5.65234	5.76663	5.6404	5.57417	5.97257	5.7356	6.16471	5.48187	6.11047
Melibiose	4.51369	6.06174	4.28863	3.56636	6.73541	4.47162	6.68605	5.60724	#NUM!	#NUM!	#NUM!	#NUM!	#NUM!	#NUM!	#NUM!	#NUM!	#NUM!	#NUM!	7.66116	#NUM!	#NUM!	6.4285	6.01934	6.61858	7.57266	7.09985	8.77162	7.41442	7.35713	3.41281	7.54126	7.81569	7.48651	6.10044	7.16601	6.70594
Maltose	6.71559	#NUM!	6.27586	7.50866	7.21796	7.80747	6.04836	6.9631	5.0702	8.76929	8.75425	8.27628	7.01948	7.96923	7.81544	8.07368	8.6117	8.46133	6.39636	6.22491	7.17514	7.689	7.51736	7.88909	8.04537	8.36844	8.47276	8.50816	8.15836	8.99607	7.49082	8.12302	7.87568	6.70727	7.24841	3.83671
Trehalose	10.8816	13.0849	11.2882	11.2655	11.1882	11.2549	11.6655	11.5108	11.2057	13.0488	12.8788	12.7949	13.0667	12.9101	12.7305	12.6695	12.692	12.4355	15.1962	14.1461	14.2805	14.8408	14.894	14.8183	15.2955	15.4566	15.96	15.6802	15.6807	15.701	15.6269	15.8037	15.7241	15.7285	15.5997	15.8182
Galactinol	10.8811	11.8475	10.8135	10.7268	10.9205	10.5492	11.0629	11.0131	11.1987	11.5255	11.4406	11.73	11.6352	11.3927	11.3781	11.4247	11.4035	11.1508	11.9079	11.6692	11.624	11.4962	11.6588	11.4562	11.2827	11.3105	12.2749	12.2957	11.9802	11.8647	11.5989	11.7073	11.6398	11.7699	11.9514	11.9298
1-Methyl-alpha-D-glucopyranoside	6.03783	6.64719	5.60803	5.88093	4.10702	5.53714	5.38453	6.27771	6.23697	6.98894	7.02355	6.87024	6.4911	6.54234	6.50515	6.28553	6.67677	6.36222	5.72779	7.09724	5.60325	5.47413	5.83837	6.14093	5.89415	6.6725	4.17489	5.92832	6.67231	7.7306	6.74286	6.59369	6.76849	6.70981	6.15244	6.69199
1-Methyl-beta-D-galactopyranoside	5.39999	4.64812	6.07827	6.04792	5.633	6.21995	6.0513	5.90941	5.79611	3.95086	4.02413	3.93415	4.52474	3.83018	4.72099	3.97928	5.35189	4.18314	6.0313	5.05644	4.8581	6.00428	5.99269	5.80697	4.66134	6.12372	5.41882	3.44579	2.63892	3.91476	4.41618	4.35046	4.33052	4.48704	4.41743	4.54832
Glycolic acid	4.38446	5.17369	4.80247	4.86297	5.13666	5.25569	4.68992	5.05948	4.82667	6.05166	5.96366	6.12464	5.71643	5.61086	5.55507	5.7761	5.95494	5.76902	6.04143	5.16733	5.73869	5.68029	5.84192	5.64584	5.54902	5.75085	5.40036	4.55921	6.10756	5.99977	5.40129	5.80558	5.58262	5.28572	3.62007	5.13839
Diethyleneglycol	5.20984	3.53548	6.45404	6.14505	7.21088	6.91816	6.23305	8.1104	5.72493	5.40981	6.02609	5.08564	4.24981	4.03118	4.24321	4.86154	3.77596	3.43665	8.59082	7.56822	7.7197	8.58069	8.40416	8.32977	8.06815	8.16504	8.53879	5.21311	5.02616	4.98115	7.17591	7.34949	7.27228	7.37797	7.17807	7.56778
Nicotinic acid	5.1536	5.81514	5.20797	5.6008	5.37335	5.61267	5.58296	5.82538	5.59869	6.95567	6.8827	6.92202	6.48665	6.40869	6.38022	6.52504	6.80649	6.57493	6.50982	6.34777	6.16158	6.33666	6.38808	6.25042	5.91876	6.15518	6.03666	4.13149	6.62338	6.75153	5.92933	6.15376	6.05526	5.10331	3.28589	4.94785
Indole-3-acetaldehyde	9.71626	9.11549	9.65561	9.70603	9.56033	9.77454	9.46026	10.0039	9.46137	9.87556	9.8	9.95014	10.9139	10.7135	10.6298	9.73387	9.75308	9.48585	9.42247	9.71116	9.42738	8.19613	8.11819	7.94162	7.75952	7.85458	8.26871	8.10267	8.26224	8.30806	6.61113	6.57483	7.05507	6.35076	4.58529	6.41025
2-Aminoadipic acid	6.39545	7.24951	6.62239	6.59178	6.74903	6.62915	6.93777	6.88823	6.80294	7.62001	7.51156	7.83393	7.59639	7.29087	7.26933	7.42635	7.53073	7.30481	7.70015	6.93031	7.06453	7.43512	7.54282	6.92922	7.13206	7.63799	7.98443	8.30314	7.8465	7.97351	7.04058	7.03958	7.1986	6.74651	6.53772	6.63039
Pipecolic acid	3.96671	3.93961	4.0526	3.95958	4.07988	3.59934	4.39552	4.3368	3.93673	4.66865	4.55185	4.93365	4.76963	4.3483	4.31634	4.41832	4.61968	4.36291	5.18016	4.67523	4.04092	4.47198	4.53422	4.47109	4.39234	4.35928	5.66355	4.73583	4.95407	4.74455	4.67163	4.66756	4.63999	3.51445	4.49626	3.95943
Glucuronic acid	8.62351	8.02686	9.72254	9.41906	10.4292	10.1293	10.4302	9.94884	9.12987	9.7806	9.40249	10.8003	10.6138	9.70287	9.57126	10.2113	10.1301	10.0746	11.2688	5.89431	10.6497	10.8825	10.8277	10.6403	10.872	10.5204	11.6464	10.6915	11.0919	9.06336	10.349	10.911	10.4899	9.71475	9.53721	9.88654
Ribitol	4.04945	5.29191	3.94138	4.01763	3.32676	3.53173	3.83254	4.32636	4.46642	5.45836	5.39941	5.41454	5.17469	5.0401	5.06759	5.05036	5.22916	4.91837	5.14111	5.5196	4.8608	4.7461	4.96479	4.68314	3.86811	4.33697	5.30705	5.19547	5.13775	5.37307	4.62433	4.5023	4.6227	4.43416	4.86921	4.67491
Calystegine B2 B4	4.63709	4.73826	4.62405	6.24596	6.22935	8.77687	6.59644	4.58388	5.00728	6.29621	4.95398	5.90434	5.86486	5.8253	5.96578	5.43866	6.00122	5.72041	5.70059	6.86869	6.97454	6.27058	4.46238	4.36456	6.53295	5.96347	4.11387	5.2652	3.22925	6.70771	5.37848	7.3184	5.4301	5.61871	7.06126	3.97032
Hypoxanthine	9.48692	8.09895	9.28662	9.84075	9.60743	9.72855	10.0106	10.0896	9.52733	7.98543	7.69048	7.6819	8.02539	7.63453	7.80776	7.57667	7.73478	7.41361	8.47915	0.630209	6.76003	7.89132	7.48822	9.05374	10.084	9.90228	5.35148	#NUM!	9.61738	10.3836	9.96681	10.162	10.0786	9.86923	8.38386	9.63134
myo-Inositol	8.98365	8.40437	8.7469	9.49183	9.09299	9.31098	9.54634	9.66447	8.66838	8.16033	8.22046	7.71578	8.74025	8.35096	8.19389	8.32753	8.4352	8.21003	9.44109	8.50119	8.9437	8.53801	8.86562	8.46499	8.58117	8.66275	9.17917	9.56955	9.51814	9.2362	9.60192	9.75573	9.39963	9.77472	9.31869	9.52479
beta-D-Methylgalactoyranoside	6.86221	7.72173	6.52265	6.19399	5.83209	4.03734	6.10637	6.24299	7.01967	5.66172	5.92794	3.90219	5.44522	6.30502	6.29107	5.48324	4.94515	4.15345	5.22583	7.35731	5.63119	2.44349	5.16746	5.44075	5.52116	5.70024	6.2725	7.83455	6.4939	7.63734	6.97866	6.53437	6.91505	7.68504	7.98454	7.83441
2-O-Glycerol-beta-D-galactopyranoside	4.11522	6.2138	4.45461	4.43633	4.48871	4.78382	4.5621	4.63194	5.12864	5.95826	5.85414	6.16276	5.96537	5.70035	5.7167	5.85274	5.79714	5.56253	6.07031	5.77445	6.23522	5.99414	6.14664	5.76422	5.29488	5.43804	6.1613	6.51668	6.24172	5.86392	5.43376	5.78232	5.57798	6.04743	5.83965	6.13138
Guanosine	8.01635	5.37549	8.09441	8.71175	8.57868	8.80625	8.73952	8.74114	7.73926	7.27383	6.86305	7.06263	7.7768	7.52353	7.2795	6.88468	7.41157	6.97975	10.6119	9.48015	9.68194	9.82573	9.81122	9.82157	9.68235	9.94368	10.3836	9.48134	6.42327	5.8521	7.78718	7.83795	7.61277	8.07886	8.16827	8.59408
CHLRE_UNK1	8.0761	7.7819	8.44055	9.06514	8.92989	8.95654	9.06753	9.17074	8.74916	9.33526	9.23784	9.29414	9.70188	9.53945	9.44479	8.73088	8.82097	8.49201	9.57246	8.68287	8.78186	9.26219	9.21695	9.15454	9.14619	9.26314	9.6159	8.55879	8.41514	8.48086	9.07174	9.25293	9.18166	8.67622	8.51015	8.77603
CHLRE_UNK2	14.6612	14.0816	14.7748	14.9659	14.8839	14.8556	15.2186	15.2721	14.734	16.122	16.033	16.1479	15.7497	15.5553	15.506	15.6638	16.0252	15.7878	15.9179	15.5112	14.8453	15.4374	15.4365	15.3915	15.2011	15.3261	15.8555	7.79408	15.7561	15.7869	15.1683	15.299	15.26	9.43065	9.2489	9.32316
Nicotianamine	10.3363	13.3466	10.0748	10.6433	#NUM!	10.6137	8.58299	10.5526	11.7764	13.0734	13.002	13.0712	12.8873	12.7098	12.7673	12.7719	12.7897	12.4755	13.0178	13.2807	13.2037	12.9474	13.1838	12.8273	12.0686	12.5742	13.2472	13.7121	13.3649	13.3988	12.8252	12.8769	12.8494	13.3176	13.2145	13.4501
O-Methyl-inositol	7.16196	7.44356	7.35912	8.28285	7.71951	8.04856	7.78247	7.54526	7.28162	9.24139	9.19149	9.04869	8.38071	8.60394	8.53048	8.72681	9.09273	8.89943	8.18776	8.00369	8.18428	8.41516	8.38617	8.39525	8.26091	8.51743	5.81093	8.03685	8.69973	9.11614	7.89814	8.34549	8.1703	7.03639	7.67538	5.57403

## Sheet: Mean +Log ratio+ ttest
Analyte	mean 24N+	mean 24N-	mean 48N-	mean 144N-		Ratio 24N-/24N+	p-value 24N-/24N+	Ratio 48N-/24N+	p-value 48N-/24N+	Ratio 144N-/24N+	p-value 144N-/24N+
Glycerol	2383.98	68.7714	36.095	20.3731		0.0288473	0.00360128	0.0151406	0.00334237	0.00854585	0.00321846
Hydroxylamine	28.8572	55.8439	32.914	30.9044		1.93518	8.84153e-06	1.14058	0.380823	1.07094	0.590356
Urea	29.5656	35.6145	45.4931	66.8589		1.20459	0.428874	1.53872	0.191741	2.26137	0.0565905
Uracil	183.149	43.3599	48.4984	56.8157		0.236747	7.47382e-06	0.264803	4.78328e-06	0.310216	8.85155e-05
Triethanolamine	206.196	494.437	534.993	562.406		2.3979	0.000962107	2.59459	0.000515634	2.72754	0.000347684
Putrescine	390.209	83.7597	80.0013	55.6367		0.214653	0.141446	0.205022	0.140157	0.142582	0.112261
L-Alanine	1539.13	1223.07	2017.66	1532.16		0.794651	0.00715623	1.31091	0.00855584	0.99547	0.943282
L-Valine	373.124	267.219	320.327	291.883		0.716166	0.0245031	0.8585	0.334282	0.782269	0.0734896
Glycine	279.622	365.486	689.007	340.612		1.30707	0.541756	2.46407	0.0230994	1.21812	0.720335
L-Serine	51.1029	19.6268	43.7844	32.4985		0.384064	0.00269749	0.856789	0.4429	0.635941	0.0444458
L-Leucine	517.837	223.841	158.508	108.585		0.432261	0.000326872	0.306096	5.87765e-05	0.209689	3.99553e-05
Proline	15.3333	16.8745	10.521	19.9043		1.10051	0.695316	0.686152	0.307733	1.29811	0.348524
L-Isoleucine	179.944	123.092	116.076	77.381		0.684059	0.000218421	0.645066	0.000339119	0.430028	2.0448e-06
L-Threonine	331.311	226.851	945.212	483.055		0.684706	0.0052215	2.85295	5.27776e-05	1.45801	0.000359082
DL-Homocysteine	3496.73	3107.23	14262.8	29933.8		0.88861	0.482038	4.07888	0.000929567	8.56051	4.7761e-05
beta-Alanine	17.3003	42.162	18.6962	8.42132		2.43707	7.78405e-07	1.08069	0.70894	0.486774	0.042749
L-Aspartic acid	100.185	38.6422	25.7935	20.9967		0.385708	0.00155221	0.257458	0.000432661	0.209579	0.000306069
L-Methionine	8.03131	18.3791	21.2552	23.6306		2.28843	0.000160541	2.64655	1.38568e-05	2.94231	2.60889e-06
Pyroglutamic acid	343.8	540.573	641.451	236.353		1.57235	0.00219349	1.86577	0.000263328	0.687472	0.048383
4-Aminobutyric acid	79.8234	247.404	151.702	14.9978		3.0994	3.19414e-06	1.90047	0.0421192	0.187887	0.00112694
L-Glutamic acid	1094.48	419.007	1221.47	1000.86		0.382837	0.00099	1.11603	0.650816	0.914461	0.584513
L-Phenylalanine	467.562	139.123	179.7	83.5214		0.297551	1.86461e-05	0.384335	2.88122e-05	0.178632	5.72983e-06
L-Homoserine	137.079	203.201	97.9194	67.7068		1.48236	0.0156976	0.714326	0.0875083	0.493924	0.00285192
Threonic acid	87.2905	142.421	165.06	143.909		1.63158	0.000124691	1.89093	0.00102652	1.64862	0.00155882
L-Glutamine	33.4584	34.2615	24.4292	28.465		1.024	0.829768	0.730137	0.0540039	0.850758	0.209397
Ornithine	21.8275	43.5177	26.5243	18.7056		1.99371	0.00135562	1.21518	0.495051	0.856975	0.607448
L-Arginine	40.9218	88.9341	56.3876	39.5621		2.17327	8.62156e-07	1.37794	0.0683604	0.966774	0.884629
L-Lysine	371.968	188.347	348.835	339.123		0.506354	0.000499024	0.937809	0.631388	0.9117	0.369815
L-Tyrosine	262.235	110.865	202.385	106.298		0.42277	6.80722e-05	0.77177	0.0522945	0.405352	5.34701e-05
L-Tryptophan	300.268	45.5757	110.006	30.5131		0.151783	0.00078744	0.366358	0.00432176	0.101619	0.000534761
Pyruvic acid	738.391	259.609	283.622	1086.9		0.351587	2.9915e-07	0.384108	6.59321e-07	1.47199	0.000735683
Lactic acid	2012.58	1406.24	1878.5	1650.95		0.698727	0.0046051	0.933379	0.509326	0.820312	0.0548965
Malonic acid	26.5913	47.1912	35.5854	34.3503		1.77468	8.61069e-05	1.33823	0.0464325	1.29179	0.0784625
Maleic acid	135.562	56.2993	98.5874	270.275		0.415303	0.0423733	0.72725	0.335592	1.99374	0.0219775
Benzoic acid	14.576	10.8659	23.8645	22.6545		0.745465	0.0815523	1.63724	0.00315951	1.55423	0.00223425
Phosphoric acid	27509.7	18649.2	12682.3	12595.3		0.677915	0.000113508	0.461014	4.90668e-07	0.45785	1.66014e-06
Succinic acid	675.839	1160.62	2185.99	1694.1		1.7173	5.51688e-07	3.23448	3.1022e-06	2.50666	2.0971e-06
Glyceric acid	89.8683	66.7654	64.8679	64.2116		0.742925	0.085758	0.721811	0.0723578	0.714507	0.176044
Fumaric acid	44.4293	26.2445	80.2434	63.0653		0.590702	0.00583386	1.80609	0.00738913	1.41945	0.0653452
Citramalic acid	19.2096	54.7974	60.4737	55.4597		2.85261	9.72343e-08	3.1481	3.15608e-06	2.88709	0.000454578
Malic acid	508.827	313.001	665.962	624.647		0.615141	0.0024426	1.30882	0.0358027	1.22762	0.173632
2-Ketoglutaric acid	79.3549	125.032	53.4366	128.666		1.5756	0.013942	0.673388	0.315724	1.6214	0.0856192
L(+)-Ascorbic acid	732.598	1255.53	1974.9	789.901		1.7138	0.00768296	2.69575	0.00228037	1.07822	0.715272
Citric acid	51.7286	122.032	1148.92	924.481		2.35908	0.0473262	22.2106	4.23679e-06	17.8717	6.99973e-14
Oxalic acid	1571.01	40.6907	437.865	21.4389		0.025901	0.0156547	0.278716	0.0636651	0.0136466	0.0147687
Tetradecanoic acid	64.6583	140.714	147.418	156.015		2.17628	0.000410499	2.27996	0.00108342	2.41292	1.59261e-06
Pentadecanoic acid	12.3871	23.0472	21.704	20.5295		1.86059	0.020181	1.75215	0.0505741	1.65733	0.097399
9,12-(Z,Z)-Octadecadienoic acid	260.72	279.185	301.246	612.746		1.07082	0.734436	1.15544	0.588706	2.3502	0.00613352
9-(Z)-Octadecenoic acid	499.337	956.824	726.267	267.329		1.91619	3.24155e-05	1.45446	0.039269	0.535367	0.0178805
n-Dodecane	88.8647	89.7247	53.2982	22.2809		1.00968	0.982959	0.599767	0.0975878	0.250728	0.00104469
Heptadecanol	44.9396	38.7457	18.5288	51.7687		0.862174	0.602928	0.412305	0.0427827	1.15196	0.579669
Hexadecanol	4.10638	14.8017	18.7178	16.0784		3.60456	1.54646e-05	4.55822	0.000275246	3.91546	0.00598621
Hexadecanoic acid	1353.37	1873.42	1835.13	2161.98		1.38426	0.00525146	1.35597	0.0257931	1.59748	0.12447
Octadecanol	12.582	35.1999	35.0269	37.7962		2.79764	0.0137855	2.78389	0.00173398	3.00399	0.000311869
Octadecanoic acid	824.147	2787.3	3190.8	4211.81		3.38204	0.00112296	3.87163	0.000553126	5.11051	0.00801493
n-Pentadecane	152.973	47.247	102.75	347.514		0.308858	4.87733e-05	0.671689	0.203186	2.27173	0.00176899
Digalactosylglycerol	1393.26	3134.88	1879.71	1154.97		2.25003	2.16468e-05	1.34914	0.164829	0.828973	0.576355
beta-Sitosterol	127.134	85.3059	138.395	291.418		0.670993	0.0414968	1.08858	0.738243	2.29221	0.0022213
Phytol	11.4388	17.1835	18.525	13.5749		1.50221	0.00043379	1.61948	0.0395314	1.18674	0.279657
Adenosine	1010.06	133.701	492.522	436.206		0.132369	6.83404e-05	0.487614	0.0020699	0.43186	0.00101412
Adenine	30.391	12.4018	22.5569	27.1389		0.408075	0.000153441	0.742224	0.0446572	0.892991	0.817735
Guanine	171.669	141.962	66.3134	67.7326		0.826955	0.226283	0.386287	0.0012088	0.394554	0.00140854
Uridine	199.683	850.122	26.3549	27.2675		4.25735	5.01634e-05	0.131984	0.104056	0.136554	0.112041
5-Methylthioadenosine	32.8409	49.5973	26.04	36.9407		1.51023	0.00976721	0.792913	0.37314	1.12484	0.5855
Adenosine-5-monophosphate	265.703	115.664	501.568	592.493		0.435312	4.83582e-05	1.8877	0.00137599	2.22991	0.00352601
Monomethylphosphate	12.92	26.0869	65.0924	73.3604		2.0191	0.0018396	5.0381	3.86597e-05	5.67803	3.62984e-05
L-Glycerol-3-phosphate	182.596	114.255	224.11	138.438		0.625728	0.00533644	1.22736	0.21112	0.758168	0.0484383
Glyceric acid-3-phosphate	31.2879	28.8643	110.253	41.0941		0.922538	0.534646	3.52383	6.71459e-05	1.31342	0.132475
Fructose-6-phosphate	100.966	35.2089	63.0422	112.268		0.348719	0.122457	0.624388	0.35814	1.11193	0.787833
Gluconic acid-6-phosphate	45.5609	92.4876	114.25	113.852		2.02998	1.21787e-06	2.50764	1.9533e-05	2.4989	2.3527e-07
Sorbitol-6-phosphate	63.8598	15.0346	73.6935	99.0323		0.235431	0.00040614	1.15399	0.520589	1.55078	0.0626412
Mannose-6-phosphate	150.479	528.485	227.572	169.109		3.51202	9.82101e-06	1.51232	0.154409	1.1238	0.803986
myo-Inositol-1-phosphate	54.6799	97.0282	66.4958	56.3899		1.77448	0.000335361	1.21609	0.446672	1.03127	0.884432
myo-Inositol-2-phosphate	35.8129	32.4264	23.6286	50.0493		0.905438	0.526408	0.65978	0.0797767	1.39752	0.173033
Glucose-6-phosphate	214.683	198.941	291.129	138.715		0.926673	0.771648	1.35609	0.34513	0.646138	0.291098
Xylose	12330.3	14365.5	35982.8	42512.6		1.16506	0.486368	2.91825	0.0318111	3.44782	3.55326e-05
Threitol	27.5765	44.3142	33.5267	15.1603		1.60696	0.00175507	1.21577	0.400103	0.549755	0.163861
Xylitol	25.1417	33.5398	34.2768	33.6839		1.33403	0.00292845	1.36334	0.00782813	1.33976	0.0103871
Galactitol	27.8904	61.8383	47.5873	52.1515		2.21719	6.90658e-05	1.70622	0.022761	1.86987	0.00669537
Fructose	64.7216	370.886	216.727	101.168		5.73048	6.56886e-07	3.3486	0.0233971	1.56312	0.15877
Arabinose	5328.93	1062.6	32910.1	35168.6		0.199402	0.0612311	6.17574	0.000197154	6.59957	0.000299279
Ribose	38.5565	42.7499	27.516	25.6493		1.10876	0.680872	0.713655	0.326831	0.665239	0.244275
Galactose	1160.53	342.236	93.4701	138.923		0.294896	0.00993925	0.0805408	0.00224615	0.119706	0.0029666
Sorbitol	21.3405	64.8855	57.1997	49.6848		3.04048	1.41787e-06	2.68033	1.49766e-08	2.32819	0.00245829
Mannitol	35.2526	49.942	59.0398	91.9913		1.41669	0.0596383	1.67477	0.0113521	2.60949	4.68719e-06
Glucopyranose	19.7352	23.4162	46.9969	84.5725		1.18652	0.564677	2.38137	0.10983	4.28536	0.00551558
Glucose	1951.74	934.007	279.723	76.6142		0.478551	0.24078	0.14332	0.066448	0.0392544	0.0438355
Erythritol	522.743	887.616	826.884	980.791		1.698	0.0343267	1.58182	0.0144767	1.87624	0.0370976
Maltotriose	31.8235	16.1658	34.464	55.9843		0.507984	1.11262e-05	1.08297	0.613599	1.75921	2.08778e-05
Melibiose	44.6094	0	133.685	139.191		0	0.00940956	2.99679	0.0902696	3.12022	0.00287085
Maltose	103.642	310.759	208.901	236.084		2.99839	0.000221322	2.0156	0.0237367	2.27788	0.0337878
Trehalose	3204.77	7206.31	34797.8	53550.9		2.24862	0.000266973	10.8581	0.000123664	16.7097	2.25606e-17
Galactinol	2117.62	2820.79	3241.61	3754.21		1.33206	0.0123769	1.53078	0.00391847	1.77284	3.62133e-05
1-Methyl-alpha-D-glucopyranoside	59.1207	101.188	65.5897	107.466		1.71155	0.000935483	1.10942	0.653853	1.81774	0.0115854
1-Methyl-beta-D-galactopyranoside	56.3533	20.6014	49.9276	17.9187		0.365575	4.45487e-05	0.885975	0.419361	0.31797	3.16403e-05
Glycolic acid	30.5451	57.5938	50.7562	43.24		1.88554	6.33014e-07	1.66168	4.26681e-05	1.41562	0.077118
Diethyleneglycol	97.8449	27.7275	306.315	118.269		0.283383	0.0287148	3.13062	2.56394e-05	1.20873	0.556282
Nicotinic acid	46.7632	102.299	75.8083	55.2774		2.1876	1.39773e-06	1.62111	3.05695e-06	1.18207	0.489336
Indole-3-acetaldehyde	789.401	1160.49	420.719	157.287		1.47009	0.0382913	0.53296	0.00168723	0.199249	9.83257e-09
2-Aminoadipic acid	110.065	180.755	170.877	167.424		1.64225	4.73998e-06	1.5525	0.00351662	1.52114	0.0635451
Pipecolic acid	16.5255	23.7291	26.4466	23.3151		1.43591	0.000243668	1.60035	0.0233337	1.41086	0.0108075
Glucuronic acid	845.743	1098.36	1775.95	1285.46		1.29869	0.187786	2.09987	0.0117063	1.51992	0.0776801
Ribitol	18.3675	36.9186	29.8194	29.0716		2.00999	9.64508e-05	1.62349	0.017248	1.58277	0.0112756
Calystegine B2 B4	90.9667	56.3448	65.1992	66.1162		0.619401	0.460156	0.716737	0.592392	0.726818	0.614393
Hypoxanthine	780.085	213.674	388.707	823.5		0.273912	0.00010108	0.498288	0.0245044	1.05565	0.791652
myo-Inositol	571.332	311.672	456.594	740.478		0.545518	0.00131109	0.799173	0.111378	1.29606	0.0199425
beta-D-Methylgalactoyranoside	93.3743	46.7482	56.7768	171.587		0.500654	0.0397633	0.608056	0.14094	1.83763	0.0134625
2-O-Glycerol-beta-D-galactopyranoside	29.8366	57.7096	60.0428	62.7792		1.93419	0.00104806	2.01239	0.000802045	2.1041	0.000552827
Guanosine	321.334	153.127	994.855	272.03		0.476536	0.00575564	3.09602	2.94609e-05	0.846566	0.541859
CHLRE_UNK1	433.41	598.726	595.244	446.298		1.38143	0.026301	1.3734	0.0146365	1.02974	0.815945
CHLRE_UNK2	29790.2	59548.5	45309.6	25602.2		1.99893	3.35918e-06	1.52096	0.00173743	0.859417	0.634815
Nicotianamine	2356.14	7382.96	8029.68	9759.44		3.13349	0.00125295	3.40798	0.000499096	4.14213	4.5749e-05
O-Methyl-inositol	203.443	473.205	286.784	274.285		2.32598	9.12447e-06	1.40965	0.0372643	1.34821	0.212458

## Sheet: differential tables
		24N- vs 24N+
Analyte	FC	log2(FC)	p.value	"-LOG10(p)"
Uracil	0.236747	-2.07858	7.47382e-06	-5.12646
Citramalic acid	2.85261	1.51228	9.72343e-08	-7.01218
Fructose	5.73048	2.51866	6.56886e-07	-6.18251
Sorbitol	3.04048	1.6043	1.41787e-06	-5.84836
4-Aminobutyric acid	3.0994	1.63199	3.19414e-06	-5.49565
L-Phenylalanine	0.297551	-1.74879	1.86461e-05	-4.72941
Mannose-6-phosphate	3.51202	1.8123	9.82101e-06	-5.00784
Adenosine	0.132369	-2.91737	6.83404e-05	-4.16532
Uridine	4.25735	2.08996	5.01634e-05	-4.29961
Hypoxanthine	0.273912	-1.86822	0.00010108	-3.99534
Octadecanoic acid	3.38204	1.75789	0.00112296	-2.94964
Maltose	2.99839	1.58419	0.000221322	-3.65497
L-Tryptophan	0.151783	-2.71992	0.00078744	-3.10378
Nicotianamine	3.13349	1.64777	0.00125295	-2.90206
Sorbitol-6-phosphate	0.235431	-2.08662	0.00040614	-3.39132
Glycerol	0.0288473	-5.11542	0.00360128	-2.44354
Galactose	0.294896	-1.76172	0.00993925	-2.00265
	48N- vs 24N+
Analyte	FC	log2(FC)	p.value	"-LOG10(p)"
Succinic acid	3.23448	1.69354	3.1022e-06	-5.50833
Citric acid	22.2106	4.47317	4.23679e-06	-5.37296
Glyceric acid-3-phosphate	3.52383	1.81715	6.71459e-05	-4.17298
Uracil	0.264803	-1.91701	4.78328e-06	-5.32027
Monomethylphosphate	5.0381	2.33288	3.86597e-05	-4.41274
L-Leucine	0.306096	-1.70795	5.87765e-05	-4.2308
Trehalose	10.8581	3.4407	0.000123664	-3.90776
L-Aspartic acid	0.257458	-1.95759	0.000432661	-3.36385
Arabinose	6.17574	2.62661	0.000197154	-3.70519
Hexadecanol	4.55822	2.18847	0.000275246	-3.56028
Octadecanoic acid	3.87163	1.95294	0.000553126	-3.25718
DL-Homocysteine	4.07888	2.02817	0.000929567	-3.03172
Galactose	0.0805408	-3.63414	0.00224615	-2.64856
Glycerol	0.0151406	-6.04543	0.00334237	-2.47595
Nicotianamine	3.40798	1.76892	0.000499096	-3.30182
	144N- vs 24N+
Analyte	FC	log2(FC)	p.value	"-LOG10(p)"
Citric acid	17.8717	4.15961	6.99973e-14	-13.1549
Trehalose	16.7097	4.06262	2.25606e-17	-16.6466
Indole-3-acetaldehyde	0.199249	-2.32736	9.83257e-09	-8.00733
L-Phenylalanine	0.178632	-2.48494	5.72983e-06	-5.24186
Xylose	3.44782	1.78569	3.55326e-05	-4.44937
L-Methionine	2.94231	1.55695	2.60889e-06	-5.58354
L-Leucine	0.209689	-2.25368	3.99553e-05	-4.39843
Monomethylphosphate	5.67803	2.50539	3.62984e-05	-4.44011
DL-Homocysteine	8.56051	3.0977	4.7761e-05	-4.32093
Nicotianamine	4.14213	2.05037	4.5749e-05	-4.33962
L-Aspartic acid	0.209579	-2.25443	0.000306069	-3.51418
Octadecanol	3.00399	1.58688	0.000311869	-3.50603
Arabinose	6.59957	2.72237	0.000299279	-3.52392
Uracil	0.310216	-1.68866	8.85155e-05	-4.05298
L-Tryptophan	0.101619	-3.29875	0.000534761	-3.27184
Citramalic acid	2.88709	1.52962	0.000454578	-3.34239
n-Dodecane	0.250728	-1.99581	0.00104469	-2.98101
Glucopyranose	4.28536	2.09942	0.00551558	-2.25841
Galactose	0.119706	-3.06243	0.0029666	-2.52774
Octadecanoic acid	5.11051	2.35347	0.00801493	-2.0961
Glycerol	0.00854585	-6.87056	0.00321846	-2.49235
4-Aminobutyric acid	0.187887	-2.41206	0.00112694	-2.9481
Melibiose	3.12022	1.64165	0.00287085	-2.54199
Hexadecanol	3.91546	1.96918	0.00598621	-2.22285
Oxalic acid	0.0136466	-6.19532	0.0147687	-1.83066
