# Supplementary material for: From Feasting to Fasting: The Arginine Pathway as a Metabolic Switch in Nitrogen-Deprived Chlamydomonas reinhardtii
Source: Cells. 2023 May 13;12(10):1379. doi: 10.3390/cells12101379 (PMC10216424; doi:10.3390/cells12101379)
Supplement: Supplementary file 1 [file cells-12-01379-s001.zip › Suppl. Material S1e.xlsx]

## Sheet: Summary
database used : Chlamy v5.3 beta
http://www.phytozome.net/search.php?show=blast&targetType=genome&org=Org_Creinhardtii_v5.3
	Legends used in the Data sheets
	Protein ID Summary Sheet:				Protein Quant Summary Sheet:			Differentially regulated proteins sheet:
	Protein N	Ranking of proteins			Protein N	Ranking of proteins		Protein N	Ranking of proteins
	Representative Accession	Accession number			Representative Accession	Accession number		Representative Accession	Accession number
	KO ID	KEGG KO ID			Protein Description	Name of Protein		Protein Description	Name of Protein
	Description	Name of protein			Pathway	Pathway identified using KEGG metabolic maps		Pathways	Pathway identified using KEGG metabolic maps
	Pathway	Pathway identified using KEGG metabolic maps			Unused ProtScore	The unused ProtScore is a measure of all the peptide evidence for a particular protein. The unused ProtScore prevents reuse of the same peptide evidence to support the detection of more than one protein. Hence it could be a real indicator of protein confidence.		Unused ProtScore	The unused ProtScore is a measure of all the peptide evidence for a particular protein. The unused ProtScore prevents reuse of the same peptide evidence to support the detection of more than one protein. Hence it could be a real indicator of protein confidence.
	ORF	ORF			log 114:113	Log ratio of 114/113 (24N+/24N+)		Confident Peptides	Number of confidently identified peptides >95% CI for a particular protein
	Subcellular location (Wolf Psort)	Subcellular location determined using Wolf Psort (http://wolfpsort.org/)			log 115:113	Log ratio of 115/113 (24N-/24N+)		%Seq Cov - peptides >95% conf	percentage of sequence coverage of peptides identified with >95% confidence
	Unused ProtScore	The unused ProtScore is a measure of all the peptide evidence for a particular protein. The unused ProtScore prevents reuse of the same peptide evidence to support the detection of more than one protein. Hence it could be a real indicator of protein confidence.			log 116:113	Log ratio of 116/113 (24N-/24N+)		log 114:113	Log ratio of 114/113 (24N+/24N+)
	Total ProtScore	The total ProtScore is a measurement of all the peptide evidence for a protein and is analogous to protein scores reported by other protein identification software.			log 117:113	Log ratio of 117/113 (48N-/24N+)		log 115:113	Log ratio of 115/113 (24N-/24N+)
	Ambiguous Accessions	Accession ambiguity means the amount of uncertainty among multiple similar protein sequences			log 118:113	Log ratio of 118/113 (48N-/24N+)		log 116:113	Log ratio of 116/113 (24N-/24N+)
	Confident Peptides	Number of confidently identified peptides >95% CI for a particular protein			log 119:113	Log ratio of 119/113 (144N-/24N+)		log 117:113	Log ratio of 117/113 (48N-/24N+)
	Confident Sequences	Number of confidently identified peptide sequences for a particular protein			log 121:113	Log ratio of 121/113 (144N-/24N+)		log 118:113	Log ratio of 118/113 (48N-/24N+)
	Confident Spectra	Number of confidently identified spectra for a protein			P-Value 114:113	P-value of isobaric tag ratio		log 119:113	Log ratio of 119/113 (144N-/24N+)
	%Seq Cov - peptides >95% conf	percentage of sequence coverage of peptides identified with >95% confidence			P-Value 115:113	P-value of isobaric tag ratio		log 121:113	Log ratio of 121/113 (144N-/24N+)
	Ambiguous Accession 1	accession numbers identified as ambiguous identification for a particular protein			P-Value 116:113	P-value of isobaric tag ratio		log P-Value 114:113	LogP-value of isobaric tag ratio
					P-Value 117:113	P-value of isobaric tag ratio		log P-Value 115:113	LogP-value of isobaric tag ratio
					P-Value 118:113	P-value of isobaric tag ratio		log P-Value 116:113	LogP-value of isobaric tag ratio
					P-Value 119:113	P-value of isobaric tag ratio		log P-Value 117:113	LogP-value of isobaric tag ratio
					P-Value 121:113	P-value of isobaric tag ratio		log P-Value 118:113	LogP-value of isobaric tag ratio
								log P-Value 119:113	LogP-value of isobaric tag ratio
								log P-Value 121:113	LogP-value of isobaric tag ratio
								Total ProtScore	The total ProtScore is a measurement of all the peptide evidence for a protein and is analogous to protein scores reported by other protein identification software.
								Ambiguous Accessions	Accession ambiguity means the amount of uncertainty among multiple similar protein sequences
								Confident Sequences	Number of confidently identified peptide sequences for a particular protein
								Confident Spectra	Number of confidently identified spectra for a protein

## Sheet: A_Protein ID summary
Acc	KO ID	Protein	Pathway	ORF	Subcellular location (Wolf Psort)	Unused ProtScore	Total ProtScore	Ambiguous Accessions	Confident Peptides	Confident Sequences	Confident Spectra	%Seq Cov - peptides >95% conf
Cre12.g498600.t1.2	K03231	elongation factor EF-1 alpha subunit [EC:3.6.5.3]	RNA transport	EEF1A	pero	77.34	77.34	2	56	40	122	66.14
Cre12.g516200.t1.2	K03234	elongation factor EF-2 [EC:3.6.5.3]	RNA transport	EEF2	cyto	72.54	72.54	1	37	34	76	44.26
g8395.t1	K01955	Carbamoyl phosphate synthase, large subunit	Alanine, aspartate and glutamate metabolism	CARB	chlo	72.14	72.14	1	35	34	54	32.97
Cre01.g042750.t1.2	K01681	aconitate hydratase 1 [EC:4.2.1.3]	Citrate cycle (TCA cycle)	ACO, acnA	mito	64.11	64.11	1	46	32	73	37.32
Cre07.g336950.t1.1		Starch phosphorylase	Starch and sucrose metabolism	PHOA	chlo_mito	60.98	60.98	1	31	30	38	35.67
g11700.t1	K00927	Phosphoglycerate kinase, chloroplast precursor	Glycolysis / Gluconeogenesis	PGK, pgk	mito	54.96	54.96	1	35	28	70	60.82
g2416.t1	K02132	F-type H+-transporting ATPase subunit alpha [EC:3.6.3.14]	Oxidative phosphorylation	ATPeF1A, ATP5A1		52.4	52.4	2	32	25	71	45.87
Cre08.g372100.t1.2	K03283	heat shock 70kDa protein 1/8	Protein processing in endoplasmic reticulum	HSPA1_8	cyto	51.38	51.42	1	28	25	51	35.48
g18056.t1	K04072	acetaldehyde dehydrogenase / alcohol dehydrogenase [EC:1.2.1.10 1.1.1.1]	Glycolysis / Gluconeogenesis	adhE	chlo	49.16	49.16	1	25	23	39	24.42
Cre12.g549550.t1.2	K07375	Beta tubulin 2	Phagosome	TUBB	nucl	48.8	48.8	2	34	25	80	57.11
Cre03.g180750.t1.2	K00549	5-methyltetrahydropteroyltriglutamate--homocysteine methyltransferase [EC:2.1.1.14]	Cysteine and methionine metabolism	metE	chlo	47.4	47.4	1	26	23	49	39.39
g9830.t1	K02716	photosystem II oxygen-evolving enhancer protein 1	Photosynthesis	psbO	chlo	47.22	47.35	1	34	23	96	76.63
g5352.t1	K01623	fructose-bisphosphate aldolase, class I [EC:4.1.2.13]	Glycolysis / Gluconeogenesis	ALDO		43.17	43.27	2	34	22	75	55.7
Cre12.g550850.t1.2	K02717	photosystem II oxygen-evolving enhancer protein 2	Photosynthesis	psbP	chlo	41.34	41.34	1	28	20	72	75.1
Cre03.g204250.t1.2	K01251	adenosylhomocysteinase [EC:3.3.1.1]	Cysteine and methionine metabolism	ahcY	cyto	40.81	40.81	1	21	20	44	36.23
Cre12.g485150.t1.2	K00134	glyceraldehyde 3-phosphate dehydrogenase [EC:1.2.1.12]	Glycolysis / Gluconeogenesis	GAPDH, gapA	cyto	40.11	40.17	1	27	20	55	61.73
g5603.t1	K00789	S-adenosylmethionine synthetase [EC:2.5.1.6]	Cysteine and methionine metabolism	metK	cyto	39.6	39.6	1	25	20	50	46.15
g274.t1	K05298	glyceraldehyde-3-phosphate dehydrogenase (NADP+) (phosphorylating) [EC:1.2.1.13]	Carbon fixation in photosynthetic organisms	GAPA	chlo	37.69	37.69	1	22	19	55	49.73
g9871.t1	K02930	large subunit ribosomal protein L4e	Ribosome	RP-L4e, RPL4	plas	36.91	36.99	1	19	17	32	45.85
Cre12.g513200.t1.2	K01689	enolase [EC:4.2.1.11]	Glycolysis / Gluconeogenesis	ENO, eno	cyto	36.82	36.97	1	26	19	46	53.25
Cre17.g698000.t1.2	K02133	F-type H+-transporting ATPase subunit beta [EC:3.6.3.14]	Oxidative phosphorylation	ATPeF1B, ATP5B	mito	36.43	36.47	1	32	19	64	44.43
Cre10.g461050.t1.2	K02145	Vacuolar ATP synthase subunit A	Oxidative phosphorylation	ATPeVA, ATP6A1	chlo	35.99	35.99	1	18	17	23	32.31
Cre02.g088200.t1.2	K09580	Protein disulfide isomerase 1	Protein processing in endoplasmic reticulum	PDIA1, P4HB	chlo	35.26	35.47	1	18	18	25	35.53
g4859.t1	K03235	elongation factor EF-3	RNA transport	EF3, TEF3	cyto	35.26	35.51	1	18	18	20	19.56
Cre07.g344400.t1.2	K00058	D-3-phosphoglycerate dehydrogenase [EC:1.1.1.95]	Glycine, serine and threonine metabolism	serA, PHGDH	mito	34.59	34.73	1	17	15	25	35.95
g4512.t1	K07374	tubulin alpha	Phagosome	TUBA	cysk	34	34	2	27	18	64	40.13
Cre06.g250100.t1.2	K03283	heat shock 70kDa protein 1/8	Protein processing in endoplasmic reticulum	HSPA1_8	chlo	33.17	35.19	1	17	16	22	28.87
Cre07.g340350.t1.1		Mitochondrial F1F0 ATP synthase associated 60.6 kDa protein			mito	32.8	33.13	1	15	15	26	24.7
Cre06.g282800.t1.2		Isocitrate lyase	Citrate cycle (TCA cycle)	ICL	mito	32.55	32.55	1	17	16	25	42.21
g9110.t2	K05863	solute carrier family 25 (mitochondrial carrier; adenine nucleotide translocator)	Calcium signaling pathway	SLC25A4S, ANT		32.47	32.54	2	18	15	44	39.29
Cre07.g353450.t1.2		Acetyl-CoA synthetase/ligase	Pyruvate metabolism	ACS	cyto	32.18	32.18	1	15	15	25	24.44
Cre02.g080200.t1.2	K00615	Transketolase	Carbon fixation in photosynthetic organisms	E2.2.1.1, tktA, tktB	mito	31.95	31.95	1	19	15	28	22.28
Cre11.g476750.t1.2	K02641	ferredoxin--NADP+ reductase [EC:1.18.1.2]	Photosynthesis	petH	mito	31.43	31.43	1	21	17	41	47.98
Cre01.g044800.t1.2		Pyruvate-formate lyase			chlo	31.29	31.43	1	17	16	24	22.65
Cre09.g416050.t1.2	K01940	argininosuccinate synthase [EC:6.3.4.5]	Alanine, aspartate and glutamate metabolism	argG	chlo	31.24	31.53	1	16	16	34	45.8
Cre09.g400650.t1.2	K02991	Ribosomal protein S6, component of cytosolic 80S ribosome and 40S small subunit	Ribosome	RP-S6e, RPS6	chlo	31.13	31.13	1	17	15	24	48.79
Cre13.g592200.t1.2	K00264	glutamate synthase (NADPH/NADH) [EC:1.4.1.13 1.4.1.14]	Nitrogen metabolism	GLT1	chlo_mito	31	31.2	1	15	15	17	7.908
Cre13.g603700.t1.2	K05692	actin beta/gamma 1	Phagosome	ACTB_G1	cysk	30.87	30.88	1	15	15	25	46.15
Cre06.g258800.t1.3		Hydroxyproline-rich glycoprotein component of the outer cell wall			chlo	30.7	30.78	1	16	15	32	13.34
Cre02.g081250.t1.2		plastid transcriptionally active 16		PTAC16	chlo	30.59	30.68	1	17	16	23	27.26
g2904.t1	K01638	Malate synthase	Pyruvate metabolism	E2.3.3.9, aceB, glcB	pero	30.51	30.64	1	18	15	25	25.82
Cre12.g483950.t1.2	K00026	NAD-dependent malate dehydrogenase, mitochondrial	Pyruvate metabolism	MDH2	chlo	30.46	30.52	1	15	15	28	46.63
g8723.t1		photosystem II subunit Q-2	Photosynthesis	PSBQ,PSBQ-2,PSII-Q	chlo	30.34	30.34	1	20	15	48	53.27
Cre12.g537800.t1.2	K02937	large subunit ribosomal protein L7e	Ribosome	RP-L7e, RPL7	cyto	30.3	31.05	1	13	13	21	43.93
Cre09.g386750.t1.2	K04079	molecular chaperone HtpG	Protein processing in endoplasmic reticulum	htpG, HSP90A	cyto	29.99	30.09	1	13	13	15	18.3
Cre12.g552200.t1.2	K00688	Starch phosphorylase	Starch and sucrose metabolism	PHOB	chlo	29.74	33.89	1	17	16	23	19.01
Cre17.g720250.t1.2	K08915	light-harvesting complex II chlorophyll a/b binding protein 4	Photosynthesis - antenna proteins	LHCB4	chlo	29.35	29.45	1	18	15	25	50
g13518.t1		periplasmic L-amino acid oxidase		LAO1	chlo	29.27	29.27	1	19	15	40	45.85
Cre12.g514050.t1.2	K00284	glutamate synthase (ferredoxin) [EC:1.4.7.1]	Nitrogen metabolism	FD-GOGAT	chlo_mito	29.05	29.54	1	14	14	18	11.17
Cre12.g559250.t1.2	K06630	14-3-3 protein	Cell cycle	GF14 NU,GRF7	cyto	28.55	28.55	1	15	14	30	50.19
g15174.t1	K02873	large subunit ribosomal protein L13e	Ribosome	RP-L13e, RPL13	chlo	28.47	28.73	1	15	14	23	54.13
Cre09.g388200.t1.3	K02866	large subunit ribosomal protein L10e	Ribosome	RP-L10e, RPL10	mito	27.9	27.9	1	15	13	26	50
g5492.t1	K02692	photosystem I subunit II	Photosynthesis	psaD	chlo	27.77	27.77	1	20	15	38	48.98
Cre02.g077300.t1.2	K14563	Nucleolar protein, Component of C/D snoRNPs	Ribosome biogenesis in eukaryotes	NOP1, FBL	cyto	27.7	27.7	1	15	14	21	40
Cre09.g415550.t1.2		Mitochondrial F1F0 ATP synthase associated 45.5 kDa protein			chlo	26.32	26.48	1	13	13	20	35.43
Cre12.g526800.t1.2	K00033	6-phosphogluconate dehydrogenase [EC:1.1.1.44]	Pentose phosphate pathway	E1.1.1.44, PGD, gnd	mito	26.15	26.27	1	14	13	20	23.5
Cre12.g512300.t1.2	K00454	lipoxygenase [EC:1.13.11.12]	Alpha-Linolenic acid metabolism	LOX1	mito	25.91	25.96	1	14	14	19	18.54
Cre16.g673650.t1.1	K08916	light-harvesting complex II chlorophyll a/b binding protein 5	Photosynthesis - antenna proteins	LHCB5	chlo	25.6	25.6	1	18	12	48	28.72
g13061.t2		Glutamine synthetase	Nitrogen metabolism	GLN1;4	mito	25.1	25.21	3	18	13	34	36.84
Cre10.g434750.t1.2	K00053	Acetohydroxy acid isomeroreductase	Valine, leucine and isoleucine biosynthesis	ilvC	mito	25.07	25.13	1	12	12	19	22.88
Cre16.g672650.t1.2		Mitochondrial substrate carrier protein, possible 2-oxoglutarate/malate carrier			cyto	25.06	25.11	1	14	12	27	39.27
Cre02.g143250.t1.2	K00030	Isocitrate dehydrogenase, NAD-dependent	Citrate cycle (TCA cycle)	IDH3	cyto	25.04	25.04	1	12	12	17	42.82
Cre07.g338050.t1.2		Mitochondrial F1F0 ATP synthase associated 36.3 kDa protein			chlo	24.64	24.64	1	14	13	22	40.44
Cre01.g038400.t1.2	K08057	Calreticulin 2, calcium-binding protein	Protein processing in endoplasmic reticulum	CALR	extr	24.54	24.65	1	12	12	13	25.48
Cre04.g214500.t1.3	K00031	Isocitrate dehydrogenase, NADP-dependent	Citrate cycle (TCA cycle)	IDH1, IDH2, icd	mito	24.12	24.17	1	12	12	15	30.93
Cre12.g509750.t1.2		Mitochondrial processing peptidase alpha subunit		MPPalpha	chlo	24.04	24.04	1	12	12	19	31.96
Cre02.g141400.t1.2	K01610	Phosphoenolpyruvate carboxykinase	Glycolysis / Gluconeogenesis	E4.1.1.49, pckA	mito	23.9	23.99	1	13	12	16	18.69
g3930.t1		cyclophilin 38		ATCYP38,CYP38	chlo	23.89	23.97	1	14	12	19	34.87
Cre12.g523850.t1.2	K01412	Ubiquinol:cytochrome c oxidoreductase 50 kDa core 1 subunit		MPPBETA	chlo	23.53	23.53	1	11	11	13	24.85
Cre02.g113200.t1.3	K01915	glutamine synthetase [EC:6.3.1.2]	Nitrogen metabolism	glnA	cyto	23.49	23.59	1	12	11	24	25.65
g276.t1	K02934	large subunit ribosomal protein L6e	Ribosome	RP-L6e, RPL6	chlo	23.3	23.41	1	17	12	22	58.3
Cre06.g272050.t1.2	K01834	Phosphoglycerate mutase, 2,3-bisphosphoglycerate-independent	Glycolysis / Gluconeogenesis	gpmA, PGAM	cyto	23.29	23.3	1	12	11	15	19.49
Cre10.g417700.t1.2	K02925	large subunit ribosomal protein L3e	Ribosome	RP-L3e, RPL3	cyto	23.04	23.05	1	13	12	18	32.38
g17001.t2	K02875	large subunit ribosomal protein L14e	Ribosome	RP-L14e, RPL14		22.98	23.01	2	10	10	18	70.8
Cre06.g308250.t1.2	K02987	Ribosomal protein S4, component of cytosolic 80S ribosome and 40S small subunit	Ribosome	RP-S4e, RPS4	chlo	22.78	22.87	1	12	11	21	39.08
Cre03.g185550.t1.2	K01100	Sedoheptulose-1,7-bisphosphatase	Carbon fixation in photosynthetic organisms	SBPASE	chlo	22.75	22.84	1	12	12	21	36.62
Cre03.g194850.t1.2	K00026	NAD-dependent malate dehydrogenase, chloroplastic	Pyruvate metabolism	MDH2	mito	22.61	22.75	1	10	10	22	32.39
Cre13.g565800.t1.2	K13379	UDP-Glucose:protein transglucosylase	Glycan Biosynthesis and Metabolism	RGP, UTM	cyto	22.49	22.49	1	11	11	14	30.81
Cre02.g120150.t1.2	K01602	Ribulose-1,5-bisphosphate carboxylase/oxygenase small subunit 2	Carbon fixation in photosynthetic organisms	rbcS	chlo	22.4	22.52	1	15	11	33	48.11
Cre01.g047750.t1.2	K02882	large subunit ribosomal protein L18Ae	Ribosome	RP-L18Ae, RPL18A	cyto	22.07	22.15	1	13	11	19	50.55
Cre12.g554800.t1.2	K00855	Phosphoribulokinase	Carbon fixation in photosynthetic organisms	prkB	mito	21.95	22	1	12	11	25	39.2
Cre06.g298650.t1.2	K03257	translation initiation factor eIF-4A	RNA transport	EIF4A	chlo_mito	21.45	21.57	1	10	10	14	23.49
Cre02.g076350.t1.2	K02147	Vacuolar ATP synthase subunit B	Oxidative phosphorylation	ATPeVB, ATP6B1	cyto	20.72	20.73	1	12	11	20	27.78
Cre09.g412100.t1.2	K02694	photosystem I subunit III	Photosynthesis	psaF	mito	20.48	20.56	1	14	10	28	53.3
Cre01.g040000.t1.2	K02898	large subunit ribosomal protein L26e	Ribosome	RP-L26e, RPL26	nucl	20.06	20.14	1	13	11	17	40.69
g6364.t1		Receptor of activated protein kinase C		RACK1C_AT	cyto	20	20	1	11	10	17	40.57
Cre02.g106600.t1.2	K02966	Ribosomal protein S19, component of cytosolic 80S ribosome and 40S small subunit	Ribosome	RP-S19e, RPS19	mito	19.96	20.05	1	11	10	15	48.67
Cre06.g272950.t1.3	K02964	Ribosomal protein S18, component of cytosolic 80S ribosome and 40S small subunit	Ribosome	RP-S18e, RPS18	cyto	19.92	19.92	1	9	9	18	50.98
Cre02.g114600.t1.2	K03386	2-cys peroxiredoxin		E1.11.1.15, PRDX, ahpC	cyto	19.43	19.43	1	13	10	26	57.07
g6744.t1	K02989	small subunit ribosomal protein S5e	Ribosome	RP-S5e, RPS5	cyto	19.16	19.16	1	10	8	15	39.38
Cre14.g621450.t1.2	K02932	large subunit ribosomal protein L5e	Ribosome	RP-L5e, RPL5	chlo	18.72	18.72	1	10	9	13	22.87
Cre06.g269050.t1.2		Predicted dehydrogenase			chlo	18.53	18.64	1	9	9	9	15.03
Cre12.g532550.t1.3	K02872	large subunit ribosomal protein L13Ae	Ribosome	RP-L13Ae, RPL13A	chlo	18.38	18.38	1	9	9	13	31.21
g12607.t1	K02993	small subunit ribosomal protein S7e	Ribosome	RP-S7e, RPS7	cyto	18.33	18.48	1	10	10	16	37.63
g18113.t2	K00382	dihydrolipoamide dehydrogenase [EC:1.8.1.4]	Glycolysis / Gluconeogenesis	DLD, lpd, pdhD	chlo	18.17	18.25	2	10	9	12	22.31
g5112.t1		flagellar associated protein			cyto	18.15	18.15	1	10	9	18	46.11
Cre05.g241950.t1.2		Porin/voltage-dependent anion-selective channel protein		ATVDAC4,VDAC4	chlo	18.11	18.19	1	10	10	12	51.45
Cre09.g394200.t1.3		Flagellar Associated Protein			plas	18.11	18.11	1	9	9	18	6.35
Cre06.g259900.t1.2	K02115	F-type H+-transporting ATPase subunit gamma [EC:3.6.3.14]	Oxidative phosphorylation	ATPF1G, atpG	chlo	18.07	18.2	1	9	9	13	27.93
g12006.t2		organellar single-stranded DNA binding protein 3		OSB3	chlo	17.89	17.89	2	9	9	14	25.13
g7551.t1		Plastid-lipid associated protein PAP / fibrillin family protein	Fatty acid metabolism		chlo	17.86	17.86	1	9	9	12	19.62
Cre10.g424100.t1.2	K01507	inorganic pyrophosphatase [EC:3.6.1.1]	Oxidative phosphorylation	ppa	chlo_mito	17.83	17.83	1	9	9	14	26.43
g8426.t2	K02997	small subunit ribosomal protein S9e	Ribosome	RP-S9e, RPS9		17.77	17.85	2	8	8	17	37.37
Cre17.g721500.t1.2	K13679	granule-bound starch synthase [EC:2.4.1.242]	Starch and sucrose metabolism	WAXY	chlo	17.67	17.79	1	10	9	11	11.57
Cre03.g149100.t1.2	K01647	citrate synthase [EC:2.3.3.1]	Citrate cycle (TCA cycle)	CS, gltA	cyto	17.62	17.69	1	10	9	16	18.59
g2068.t1	K02865	large subunit ribosomal protein L10Ae	Ribosome	RP-L10Ae, RPL10A	chlo	17.55	17.65	1	9	9	13	40.19
g2974.t1	K00145	N-acetyl-gamma-glutamyl-phosphate reductase	Arginine and proline metabolism	argC	chlo	17.31	17.35	1	8	8	12	21.93
Cre12.g485800.t1.2	K03798	cell division protease FtsH [EC:3.4.24.-]		ftsH, hflB	chlo	17.16	17.27	1	8	8	14	14.44
g15338.t2	K02136	F-type H+-transporting ATPase subunit gamma [EC:3.6.3.14]	Oxidative phosphorylation	ATPeF1G, ATP5C1		17.03	17.09	2	9	8	13	30.03
Cre12.g535950.t1.2	K03934	NADH:ubiquinone oxidoreductase 76 kDa subunit	Oxidative phosphorylation	NDUFS1	chlo	16.76	16.76	1	9	8	12	16.23
Cre01.g032300.t1.2		G-strand telomere binding protein		PAB7	chlo	16.73	16.73	1	8	8	13	37.1
Cre08.g359350.t1.2	K01961	acetyl-CoA carboxylase, biotin carboxylase subunit [EC:6.4.1.2 6.3.4.14]	Fatty acid metabolism	accC	mito	16.72	16.76	1	9	8	10	25.44
g2758.t1		Hypothetical Protein			chlo	16.57	16.67	1	8	8	16	23.84
Cre13.g568650.t1.2	K02984	Ribosomal protein S3a, component of cytosolic 80S ribosome and 40S small subunit	Ribosome	RP-S3Ae, RPS3A	cyto	16.48	16.48	1	7	7	10	26.25
g9621.t3	K08073	bifunctional polynucleotide phosphatase/kinase [EC:3.1.3.32 2.7.1.78]		PNKP	nucl	16.47	16.64	2	9	9	14	22.97
Cre12.g514500.t1.2	K02949	Ribosomal protein S11, component of cytosolic 80S ribosome and 40S small subunit	Ribosome	RP-S11e, RPS11	cyto	16.36	16.37	1	8	8	11	44.87
Cre08.g362450.t1.2		Alpha-amylase	Starch and sucrose metabolism	AMY3	mito	16.26	16.26	1	8	8	8	13.03
Cre12.g548950.t1.2	K08913	light-harvesting complex II chlorophyll a/b binding protein 2	Photosynthesis - antenna proteins	LHCB2	chlo	16.1	18.94	2	26	9	60	26.91
g10003.t1	K00428	cytochrome c peroxidase [EC:1.11.1.5]		APX3	chlo	16.07	16.07	1	10	9	14	37.9
Cre01.g002300.t1.2	K01802	peptidylprolyl isomerase [EC:5.2.1.8]		E5.2.1.8	cyto	16	16	1	10	8	15	52.91
g10027.t1		Protein involved in vacuolar polyphosphate accumulation, contains SPX domain			nucl	16	16.08	1	8	8	9	12.21
g1098.t1	K02261	cytochrome c oxidase subunit II [EC:1.9.3.1]	Oxidative phosphorylation	COX2	chlo	15.96	16.03	1	8	8	13	40.52
Cre13.g566650.t1.1	K01897	Long-chain acyl-CoA synthetases (AMP-forming)	Fatty acid biosynthesis	ACSL, fadD	cyto	15.9	16.01	2	10	8	14	15.33
Cre06.g282500.t1.2	K02893	large subunit ribosomal protein L23Ae	Ribosome	RP-L23Ae, RPL23A	chlo	15.9	15.99	1	10	8	13	48.98
Cre03.g203850.t1.2	K00958	ATP-sulfurylase	Purine metabolism	E2.7.7.4C, met3	chlo	15.86	15.92	1	8	8	9	17.53
g15739.t1	K00940	nucleoside-diphosphate kinase [EC:2.7.4.6]	Purine metabolism	E2.7.4.6, ndk		15.83	15.83	2	9	8	20	47.33
Cre14.g620600.t1.2		Cell wall protein pherophorin-C2			vacu	15.53	15.53	2	8	8	12	11.72
Cre01.g039300.t1.2	K13126	Polyadenylate-binding protein RB47	RNA transport	PABPC	cyto	15.29	15.31	1	8	8	10	15.98
Cre12.g544450.t1.2		Hypothetical Protein			plas	15.07	15.17	1	8	8	14	13.65
g185.t1	K02927	large subunit ribosomal protein L40e	Ribosome	RP-L40e, RPL40	cyto_nucl	14.82	14.82	1	9	8	17	48.44
Cre13.g567950.t1.2	K00975	glucose-1-phosphate adenylyltransferase [EC:2.7.7.27]	Amino sugar and nucleotide sugar metabolism	STA1	mito	14.78	14.83	1	7	7	8	13.48
g6151.t1	K11252	histone H2B		H2B	nucl	14.37	14.5	12	9	7	17	50.33
g1769.t1		Rieske (2Fe-2S) domain-containing protein			chlo	14.3	14.3	1	7	7	10	44.83
Cre01.g002500.t1.2		Chlamyopsin, light-gated proton channel rhodopsin			cyto	14.14	14.14	1	7	7	7	31.28
Cre04.g229300.t1.3		Rubisco activase		RCA	mito	14.12	14.17	1	7	7	7	19.12
Cre05.g248450.t1.2	K01673	Mitochondrial carbonic anhydrase	Nitrogen metabolism	cynT, can	chlo	14.04	14.04	2	8	7	15	33.33
Cre08.g364800.t1.2	K01952	phosphoribosylformylglycinamidine synthase [EC:6.3.5.3]	Purine metabolism	E6.3.5.3, purL	mito	14.02	14.2	1	7	7	7	5.061
Cre04.g223100.t1.2	K01672	Carbonic anhydrase	Nitrogen metabolism	ACA4,ATACA4	extr	14.01	14.01	1	8	8	14	28.91
g14920.t1	K00234	succinate dehydrogenase (ubiquinone) flavoprotein subunit [EC:1.3.5.1]	Oxidative phosphorylation	SDHA, SDH1	mito	14	14.14	1	7	7	11	15.12
g8343.t1	K03301	Plastidic ADP/ATP translocase		TC.AAA	plas	13.96	13.96	1	7	7	17	11.96
Cre12.g537200.t1.2	K00164	2-oxoglutarate dehydrogenase E1 component [EC:1.2.4.2]	Citrate cycle (TCA cycle)	OGDH, sucA	chlo	13.92	14	1	8	8	11	12.57
Cre12.g546550.t1.1		Fe-assimilating protein			chlo	13.57	15.02	1	7	7	13	21.82
g12639.t2		calcium sensing receptor		CaS		13.55	13.6	2	7	7	12	25.4
Cre06.g269950.t1.2	K13525	Protein involved in ubiquitin-dependent degradation of ER-bound substrates	Protein processing in endoplasmic reticulum	VCP, CDC48	cyto	13.54	13.63	1	7	7	9	12
Cre09.g411900.t1.2	K00600	glycine hydroxymethyltransferase [EC:2.1.2.1]	Glycine, serine and threonine metabolism	glyA, SHMT	mito	13.38	13.47	1	7	7	9	15.81
g877.t2	K02981	small subunit ribosomal protein S2e	Ribosome	RP-S2e, RPS2	cyto	13.24	13.24	2	8	7	12	23.78
Cre06.g257601.t1.2	K03386	2-cys peroxiredoxin, chloroplastic		E1.11.1.15, PRDX, ahpC	chlo	13.09	13.09	1	6	6	10	43.4
Cre03.g172300.t1.2		Mitochondrial phosphate carrier protein		PHT3;1	extr	13.02	13.04	1	6	6	16	17.95
g9782.t1	K01507	inorganic pyrophosphatase [EC:3.6.1.1]	Oxidative phosphorylation	ppa	vacu	12.95	13.03	1	7	6	9	7.995
Cre09.g393200.t1.2	K03283	heat shock 70kDa protein 1/8	Protein processing in endoplasmic reticulum	HSPA1_8	mito	12.87	19.09	1	6	6	10	15.99
Cre08.g360900.t1.2	K02958	Ribosomal protein S15, component of cytosolic 80S ribosome and 40S small subunit	Ribosome	RP-S15e, RPS15	cyto	12.85	12.85	1	6	6	7	35.86
Cre06.g258700.t1.3	K01958	Pyruvate carboxylase	Pyruvate metabolism	PC, pyc	cyto	12.83	13.03	1	7	7	7	10.04
g1475.t1	K09490	heat shock 70kDa protein 5	Protein processing in endoplasmic reticulum	HSPA5, BIP	E.R.	12.76	15.04	2	7	6	7	13.57
g12015.t1	K02920	large subunit ribosomal protein L36e	Ribosome	RP-L36e, RPL36	nucl	12.74	12.74	1	6	6	10	43.88
Cre13.g568900.t1.2	K02880	large subunit ribosomal protein L17e	Ribosome	RP-L17e, RPL17	nucl	12.61	12.64	1	6	6	9	34.41
Cre12.g511900.t1.2	K01783	Ribulose phosphate-3-epimerase, chloroplast precursor	Carbon fixation in photosynthetic organisms	rpe, RPE	chlo	12.58	12.58	1	6	6	7	25.28
Cre02.g097900.t1.2	K00813	Aspartate aminotransferase	Alanine, aspartate and glutamate metabolism	aspC	mito	12.55	12.58	1	6	6	10	16.36
Cre10.g452800.t1.2		Low-CO2-inducible protein			chlo	12.38	12.38	1	7	7	9	26.34
Cre07.g344950.t1.2		Light-harvesting protein of photosystem I	Photosynthesis - antenna proteins	LHCA5	mito	12.35	12.35	1	6	6	9	29.58
Cre12.g556250.t1.2		Septin-like protein			cyto	12.23	12.28	1	6	6	7	12.89
Cre02.g075700.t1.2	K02885	large subunit ribosomal protein L19e	Ribosome	RP-L19e, RPL19	mito	12.18	12.25	1	6	6	11	30
g11653.t2		3-ketoacyl-CoA-synthase	Fatty acid biosynthesis	KAS1	mito	12.13	12.2	2	7	7	8	17.62
Cre12.g514750.t1.2	K01647	citrate synthase [EC:2.3.3.1]	Citrate cycle (TCA cycle)	CS, gltA	chlo	12.13	12.19	1	6	6	13	12.15
g11190.t2		1,4-benzoquinone reductase-like; Trp repressor binding protein-like/protoplast-secreted protein		FQR1		12.09	12.09	2	6	6	10	32.34
Cre12.g558900.t1.2		Cytochrome b6f complex subunit V			chlo	12.09	12.09	1	6	6	9	42.42
Cre17.g734500.t1.2	K02150	Vacuolar ATP synthase subunit E	Oxidative phosphorylation	ATPeVE, ATP6E	cyto	12.08	12.08	1	6	6	9	27.16
Cre10.g459200.t1.2	K01535	P-type ATPase/cation transporter, plasma membrane	Oxidative phosphorylation	AHA1,HA1,OST2,PMA	plas	12.07	12.12	1	6	6	7	7.586
Cre02.g091100.t1.2	K02877	large subunit ribosomal protein L15e	Ribosome	RP-L15e, RPL15	cyto	12.04	12.04	1	7	6	9	29.31
Cre01.g050950.t1.2	K10960	geranylgeranyl reductase [EC:1.3.1.83]	Porphyrin and chlorophyll metabolism	chlP, bchP	chlo	12.04	12.08	1	6	6	10	14.09
Cre06.g264200.t1.2	K00235	Iron-sulfur subunit of mitochondrial succinate dehydrogenase	Oxidative phosphorylation	SDHB, SDH2	chlo	12.04	12.04	1	5	5	5	20.62
Cre06.g259150.t1.2	K02358	elongation factor EF-Tu [EC:3.6.5.3]		tuf, TUFM	chlo	12.03	12.18	1	10	6	15	18.43
g4743.t1	K02894	large subunit ribosomal protein L23e	Ribosome	RP-L23e, RPL23	chlo	12.03	12.05	1	6	6	9	33.57
Cre06.g293950.t1.2	K00600	glycine hydroxymethyltransferase [EC:2.1.2.1]	Glycine, serine and threonine metabolism	glyA, SHMT	cyto	12	12.12	1	6	6	6	16.19
g392.t1	K00382	dihydrolipoamide dehydrogenase [EC:1.8.1.4]	Glycolysis / Gluconeogenesis	DLD, lpd, pdhD	chlo	12	12.02	1	6	6	6	14.02
g11921.t1	K02955	small subunit ribosomal protein S14e	Ribosome	RP-S14e, RPS14	cyto	12	12.04	1	6	6	11	41.83
Cre09.g416350.t1.2	K11279	nucleosome assembly protein 1-like 1		NAP1L1, NRP	cyto	12	12.01	1	6	6	11	17.96
Cre06.g304350.t1.2	K02267	cytochrome c oxidase subunit VIb [EC:1.9.3.1]	Oxidative phosphorylation	COX6B	cyto	11.94	11.94	1	6	6	8	45.95
g11946.t2		FAD/NAD(P)-binding oxidoreductase			chlo	11.91	12.1	1	6	6	6	29.32
Cre11.g478800.t1.2		Hypothetical Protein			nucl	11.91	12.42	1	5	5	6	17.55
Cre09.g407700.t1.2	K01376	cathepsin V [EC:3.4.22.43]		RD21,RD21A	vacu	11.84	11.93	1	7	7	10	19.76
Cre07.g331550.t1.2	K00831	Phosphoserine aminotransferase	Glycine, serine and threonine metabolism	serC, PSAT1	mito	11.83	11.92	1	6	6	6	17.78
g9686.t2	K02896	large subunit ribosomal protein L24e	Ribosome	RP-L24e, RPL24	chlo	11.82	11.87	2	6	6	11	26.59
g18117.t1		Flagella membrane glycoprotein, minor form			plas	11.77	12.17	1	6	6	8	1.654
Cre07.g330250.t1.2	K02695	photosystem I subunit VI	Photosynthesis	psaH	chlo	11.75	11.75	1	6	6	12	50
Cre07.g327400.t1.1	K03936	NADH:ubiquinone oxidoreductase ND9 subunit	Oxidative phosphorylation	NDUFS3	chlo	11.74	11.82	1	6	6	9	25.53
Cre01.g051900.t1.2	K00411	Rieske iron-sulfur protein of mitochondrial ubiquinol-cytochrome c reductase	Oxidative phosphorylation	UQCRFS1, RIP1, petA	mito	11.72	11.72	1	6	6	9	22.14
Cre10.g456200.t1.2	K02974	Ribosomal protein S24, component of cytosolic 80S ribosome and 40S small subunit	Ribosome	RP-S24e, RPS24	chlo	11.59	11.59	1	7	6	9	37.4
g10300.t1		Mitochondrial F1F0 ATP synthase associated 19.5 kDa protein			chlo	11.46	11.47	1	7	6	12	32.85
Cre12.g551350.t1.2		Endoribonuclease L-PSP			chlo	11.28	11.28	1	6	6	8	8.429
Cre03.g199000.t1.2	K08282	Phototropin		NPL1,PHOT2	cyto	11.27	11.29	1	6	6	6	6.008
g8568.t1		sulfite reductase		SIR	chlo	11.25	11.28	1	6	6	7	14.9
Cre07.g343700.t1.2	K00658	2-oxoglutarate dehydrogenase E2 component (dihydrolipoamide succinyltransferase) [EC:2.3.1.61]	Citrate cycle (TCA cycle)	DLST, sucB	chlo	11.15	11.16	1	5	5	6	11.56
Cre10.g436550.t1.2		Low-CO2-inducible protein			chlo	11.14	11.14	1	5	5	8	28.71
Cre03.g158900.t1.2	K00627	Dihydrolipoamide acetyltransferase	Glycolysis / Gluconeogenesis	DLAT, aceF, pdhC	mito	10.99	11.05	1	5	5	7	15.38
Cre01.g019250.t1.2	K10046	GDP-D-mannose 3', 5'-epimerase [EC:5.1.3.18 5.1.3.-]	Amino sugar and nucleotide sugar metabolism	GME	cyto	10.98	11.01	1	6	6	6	17.71
Cre17.g708750.t1.2		NSG1 protein			E.R.	10.9	10.92	1	5	5	6	17.83
g3621.t2	K01810	glucose-6-phosphate isomerase [EC:5.3.1.9]	Glycolysis / Gluconeogenesis	GPI, pgi		10.87	10.89	2	7	6	11	13
Cre13.g567700.t1.2	K11251	histone H2A		H2A	nucl	10.81	10.81	1	7	6	15	31.94
Cre06.g293150.t1.2		Predicted phosphoglycerate mutase			chlo	10.79	10.79	1	6	6	10	14.86
Cre01.g021250.t1.3	K01755	argininosuccinate lyase [EC:4.3.2.1]	Alanine, aspartate and glutamate metabolism	argH, ASL	chlo	10.71	10.72	1	5	5	7	13.39
Cre17.g734100.t1.2	K01939	adenylosuccinate synthase [EC:6.3.4.4]	Purine metabolism	E6.3.4.4, purA	mito	10.63	10.63	1	6	6	6	14.25
g9444.t2		Nuclear cap-binding protein complex, subunit CBP20 (RRM superfamily)		ATGRP2,GR-RBP2,GRP2		10.53	10.53	2	7	6	17	38.24
Cre02.g102250.t1.2	K02985	Ribosomal protein S3, component of cytosolic 80S ribosome and 40S small subunit	Ribosome	RP-S3e, RPS3	chlo	10.47	10.53	1	5	5	5	21.39
g8321.t1		60S ribosomal protein L22			cyto	10.41	10.45	1	4	4	4	36.22
Cre12.g534800.t1.1	K00281	glycine dehydrogenase [EC:1.4.4.2]	Glycine, serine and threonine metabolism	GLDC, gcvP	mito	10.27	10.31	1	5	5	10	8.085
Cre02.g099850.t1.3	K00161	Pyruvate dehydrogenase, E1 component, alpha subunit	Glycolysis / Gluconeogenesis	PDHA, pdhA	cyto	10.27	10.37	1	5	5	5	10.52
Cre10.g436050.t1.2		Fe superoxide dismutase		ATFSD1,FSD1	mito	10.24	10.26	1	5	5	7	23.08
Cre13.g567600.t1.2		Mitochondrial cytochrome c oxidase subunit Vb, 13 kD			chlo	10.13	10.26	1	5	5	8	21.14
Cre02.g076250.t1.1	K02355	elongation factor EF-G [EC:3.6.5.3]		fusA, GFM, EFG	mito	10.11	10.11	1	5	5	6	7.603
Cre03.g206600.t1.2	K01687	dihydroxy-acid dehydratase [EC:4.2.1.9]	Valine, leucine and isoleucine biosynthesis	ilvD	chlo	10.05	10.05	1	5	5	5	8.113
g6271.t1		Kinesin (KAR3 subfamily)		KCBP,PKCBP,ZWI	cyto	10.05	10.18	1	5	5	5	3.958
g10679.t1		40S ribosomal protein SA (P40)/Laminin receptor 1		RPSAb	cyto	10.04	10.04	1	7	5	9	22.22
g12869.t1	K08738	cytochrome c	Two-component system	CYC	mito	10.03	10.13	1	8	5	15	56.25
Cre09.g405850.t1.1	K03935	NADH:ubiquinone oxidoreductase 49 kDa ND7 subunit	Oxidative phosphorylation	NDUFS2	mito	10.02	10.02	1	5	5	5	12.42
Cre07.g318750.t1.2	K01933	phosphoribosylformylglycinamidine cyclo-ligase [EC:6.3.3.1]	Purine metabolism	purM	chlo	10.01	10.03	1	5	5	9	16.09
g5961.t1	K11254	histone H4		H4	nucl	10	10.02	32	10	5	20	41.75
Cre06.g257500.t1.2		14-3-3 protein	Cell cycle	GF14 NU,GRF7	chlo	10	10.5	1	6	5	11	25.51
Cre09.g415850.t1.2		Gamma carbonic anhydrase	Nitrogen metabolism	APFI,GAMMA CA2	chlo	10	10.06	1	5	5	8	23.4
Cre01.g005050.t1.1	K06816	golgi apparatus protein 1		GLG1, ESL1	plas	10	10.11	1	5	5	6	7.471
g13179.t1	K02938	large subunit ribosomal protein L8e	Ribosome	RP-L8e, RPL8	cyto	9.98	10.06	1	7	5	10	20.56
Cre03.g191050.t1.2	K07936	Ran-like small GTPase	RNA transport	RAN	cyto	9.98	9.98	1	6	6	10	32.74
Cre05.g233800.t1.2	K01880	glycyl-tRNA synthetase [EC:6.1.1.14]	Aminoacyl-tRNA biosynthesis	GARS, glyS1	cyto	9.93	10.11	1	5	5	6	10.98
Cre14.g614300.t1.2	K00088	IMP dehydrogenase [EC:1.1.1.205]	Purine metabolism	E1.1.1.205, guaB	cyto	9.86	9.96	1	6	5	7	14
g6200.t1	K11253	histone H3		H3	nucl	9.79	11.25	32	5	5	11	39.26
Cre13.g581600.t1.2		Mitochondrial F1F0 ATP synthase associated 31.2 kDa protein			chlo	9.75	9.75	1	4	4	6	12.92
Cre13.g605150.t1.2	K04564	Mn superoxide dismutase	Peroxisome	E1.15.1.1A, sodA, sodB, SOD2	mito	9.74	9.74	1	5	5	6	26.01
Cre11.g477950.t1.3		Hypothetical Protein			chlo	9.72	9.79	1	5	5	5	7.122
Cre01.g004300.t1.2	K01953	Asparagine synthase	Nitrogen metabolism	asnB, ASNS	cyto	9.71	9.75	1	6	5	8	8.131
Cre12.g529650.t1.2	K02936	large subunit ribosomal protein L7Ae	Ribosome	RP-L7Ae, RPL7A	chlo	9.7	9.74	1	5	5	7	23.83
Cre07.g341550.t1.2		HSP90 co-chaperone p23			cyto	9.7	9.85	1	5	5	5	16.28
Cre10.g434450.t1.2	K03953	NADH:ubiquinone oxidoreductase 39 kDa subunit	Oxidative phosphorylation	NDUFA9	chlo	9.68	9.75	1	5	5	7	14.11
Cre12.g504200.t1.2	K02973	Ribosomal protein S23, component of cytosolic 80S ribosome and 40S small subunit	Ribosome	RP-S23e, RPS23	cyto	9.61	9.63	1	5	5	7	32.39
g6624.t2	K01802	peptidylprolyl isomerase [EC:5.2.1.8]		ATCYP5,CYP19-4,CYP5		9.57	13.73	2	5	5	7	30.37
Cre12.g533550.t1.1	K00873	Pyruvate kinase	Glycolysis / Gluconeogenesis	PK, pyk	chlo	9.55	9.61	1	7	6	8	14.17
Cre06.g308500.t1.2	K01956	Carbamoyl phosphate synthase, small subunit	Alanine, aspartate and glutamate metabolism	CARA	chlo	9.43	9.48	1	7	5	9	13.88
Cre12.g520500.t1.3	K02941	large subunit ribosomal protein LP0	Ribosome	RP-LP0, RPLP0	cyto	9.41	9.56	1	6	5	9	12.81
g18105.t2	K12524	Bifunctional aspartate kinase/homoserine dehydrogenase	Glycine, serine and threonine metabolism	thrA	cyto	9.27	9.31	2	4	4	5	6.392
Cre12.g494050.t1.2	K02940	large subunit ribosomal protein L9e	Ribosome	RP-L9e, RPL9	cyto	9.23	10.91	1	5	4	6	28.8
g17010.t1	K02901	large subunit ribosomal protein L27e	Ribosome	RP-L27e, RPL27	cyto	9.18	9.84	1	4	4	7	29.63
g2380.t1	K02900	large subunit ribosomal protein L27Ae	Ribosome	RP-L27Ae, RPL27A	cyto	9.09	9.1	1	5	5	8	31.97
g9752.t1		Predicted RNA-binding protein			nucl	9.06	9.12	1	5	5	9	14.96
g13313.t3	K14411	RNA-binding protein Musashi	RNA surveillance pathway	MSI		9.05	9.05	3	5	4	6	25.73
Cre12.g517150.t1.1	K05907	adenylyl-sulfate reductase (glutathione) [EC:1.8.4.9]		APR3,ATAPR3,PRH-26,PRH26	chlo_mito	9.03	9.03	1	4	4	5	10.65
g6280.t1	K02889	large subunit ribosomal protein L21e	Ribosome	RP-L21e, RPL21	cyto	8.98	8.99	1	6	5	9	19.21
g15946.t1	K02969	small subunit ribosomal protein S20e	Ribosome	RP-S20e, RPS20	cyto	8.96	8.98	1	7	4	10	39.67
g6355.t1	K08910	light-harvesting complex I chlorophyll a/b binding protein 4	Photosynthesis - antenna proteins	LHCA4	mito	8.89	11.67	1	5	5	7	21.79
Cre06.g275100.t1.2	K11294	nucleolin		NCL, NSR1	nucl	8.87	8.9	1	4	4	6	10.4
g12141.t2		cyclophilin 20-2		ATCYP20-2,CYP20-2		8.8	8.8	2	6	4	7	28
g6121.t1	K02995	small subunit ribosomal protein S8e	Ribosome	RP-S8e, RPS8	chlo	8.67	8.67	1	4	4	7	20.67
Cre04.g218250.t1.2	K07944	ADP-ribosylation factor-like 3		ARL3	cyto_nucl	8.61	8.63	1	4	4	4	24.86
Cre01.g029750.t1.3	K00939	adenylate kinase [EC:2.7.4.3]	Purine metabolism	E2.7.4.3, adk	cyto	8.42	8.42	1	4	4	5	17.29
Cre08.g380250.t1.2		CP12 domain-containing protein 1		CP12,CP12-1	chlo	8.38	8.41	1	4	4	8	38.17
Cre03.g156900.t1.2		Chlorophyll a/b binding protein of LHCII	Photosynthesis	LHCB2,LHCB2.2	chlo	8.35	17.59	1	6	5	16	25
Cre13.g567450.t1.2		histone H1-3		HIS1-3	nucl	8.23	8.32	1	4	4	5	15.35
Cre09.g417150.t1.2	K03781	catalase [EC:1.11.1.6]	Glyoxylate and dicarboxylate metabolism	katE, CAT, catB, srpA	pero	8.19	8.26	1	5	5	6	9.331
Cre07.g337650.t1.2	K00161	Mitochondrial pyruvate dehydrogenase complex, E1 component, alpha subunit	Glycolysis / Gluconeogenesis	PDHA, pdhA	chlo	8.19	8.2	1	4	4	4	13.38
g12927.t1	K14564	nucleolar protein 56	Ribosome biogenesis in eukaryotes	NOP56	cyto	8.16	8.22	1	5	5	7	11.53
Cre01.g051500.t1.2		Oxygen evolving enhancer protein 3 (PsbQ)	Photosynthesis		chlo	8.11	8.18	1	4	4	7	31.62
Cre03.g188250.t1.2	K00975	glucose-1-phosphate adenylyltransferase [EC:2.7.7.27]	Amino sugar and nucleotide sugar metabolism	STA6	chlo	8.09	8.13	1	5	5	6	12.45
Cre01.g054500.t1.2	K00323	NAD(P) transhydrogenase [EC:1.6.1.2]		NNT	mito	8.06	8.13	1	4	4	4	3.931
Cre07.g349350.t1.2		Hypothetical Protein			mito	8.04	8.04	1	6	4	9	40.59
g6328.t1	K00012	UDP-glucose dehydrogenase	Amino sugar and nucleotide sugar metabolism	UGD1	cyto	8.04	8.12	2	4	4	6	9.623
Cre12.g528000.t1.2		5'-AMP-activated protein kinase, gamma subunit			cyto	8.03	8.09	1	5	5	6	15.16
Cre03.g193800.t1.3	K01893	asparaginyl-tRNA synthetase [EC:6.1.1.22]	Aminoacyl-tRNA biosynthesis	NARS, asnS	cyto	8.02	8.06	1	4	4	4	9.4
Cre06.g293850.t1.2		Gamma carbonic anhydrase	Nitrogen metabolism	GAMMA CAL1	mito	8.02	8.02	1	4	4	4	15.77
Cre10.g427700.t1.2	K11594	ATP-dependent RNA helicase [EC:3.6.4.13]		DDX3X, bel	chlo	8.02	8.03	1	4	4	5	7.74
Cre12.g494850.t1.2	K00939	adenylate kinase [EC:2.7.4.3]	Purine metabolism	E2.7.4.3, adk	chlo	8.01	8.02	1	4	4	5	18.56
Cre13.g586300.t1.2	K01802	peptidylprolyl isomerase [EC:5.2.1.8]		ATFKBP62,FKBP62,ROF1	chlo	8	8	1	5	4	9	47.22
g17751.t1	K10206	LL-diaminopimelate aminotransferase [EC:2.6.1.83]	Lysine biosynthesis	E2.6.1.83	chlo	8	8.02	1	4	4	4	9.524
g2977.t1	K03937	NADH dehydrogenase (ubiquinone) Fe-S protein 4 [EC:1.6.5.3 1.6.99.3]	Oxidative phosphorylation	NDUFS4	nucl	8	8	1	4	4	4	22.29
Cre01.g034400.t1.1	K01057	6-phosphogluconolactonase [EC:3.1.1.31]	Pentose phosphate pathway	PGLS, pgl, devB	mito	8	8	1	4	4	5	14.59
Cre03.g190500.t1.2	K05546	alpha 1,3-glucosidase [EC:3.2.1.84]	Protein processing in endoplasmic reticulum	GANAB	vacu	8	8.08	1	4	4	5	7.166
g14097.t1	K02960	small subunit ribosomal protein S16e	Ribosome	RP-S16e, RPS16	cyto	8	8.06	1	4	4	6	24.65
g8378.t1		Chaperonin 20		ATCPN21,CHCPN10,CPN10,CPN20,CPN21	mito	8	8.07	1	4	4	6	22.22
Cre17.g701500.t1.2		DNAJ homologue 2		ATJ2,J2	nucl	8	8.07	1	4	4	4	14
Cre07.g356400.t1.2		Centriole proteome protein; GMP phosphodiesterase, delta subunit			cyto	8	8.04	1	4	4	5	26.78
Cre12.g560800.t1.2		peptidase M20/M25/M40 family protein		IAR3,JR3	cyto	8	8.02	1	4	4	6	16.31
Cre17.g727300.t1.2		NADH:flavin oxidoreductase/12-oxophytodienoate reductase		ATOPR1,OPR1	chlo	8	8	1	4	4	5	15.35
Cre10.g447100.t1.2		MAM33, mitochondrial matrix glycoprotein			chlo	8	8	1	4	4	6	20.55
Cre02.g097400.t1.2	K03263	Eukaryotic initiation factor, eIF-5A		EIF5A	cyto	8	8	1	4	4	7	40
g12294.t1	K02883	large subunit ribosomal protein L18e	Ribosome	RP-L18e, RPL18	chlo	7.94	8.08	1	5	4	8	26.2
g14815.t2	K01886	glutaminyl-tRNA synthetase [EC:6.1.1.18]	Aminoacyl-tRNA biosynthesis	QARS, glnS		7.84	7.89	2	4	4	5	4.839
g5901.t1	K00417	ubiquinol-cytochrome c reductase subunit 7 [EC:1.10.2.2]	Oxidative phosphorylation	QCR7, UQCRB	chlo	7.82	7.85	1	4	4	9	42.28
Cre06.g261000.t1.2		10 kDa photosystem II polypeptide	Photosynthesis	PSBR	chlo	7.81	7.86	1	7	6	7	24.11
Cre12.g490350.t1.1	K03526	(E)-4-hydroxy-3-methylbut-2-enyl-diphosphate synthase [EC:1.17.7.1]		E1.17.7.1, gcpE, ispG	chlo_mito	7.78	7.84	1	4	4	4	7.783
g3784.t1	K02638	plastocyanin	Photosynthesis	petE	mito	7.72	9.8	1	9	4	23	41.38
g5357.t1	K00764	amidophosphoribosyltransferase [EC:2.4.2.14]	Purine metabolism	E2.4.2.14, purF	chlo	7.68	7.68	1	4	4	4	9.699
Cre12.g493250.t1.2	K07376	protein kinase, cGMP-dependent [EC:2.7.11.12]		PRKG	cyto	7.65	7.66	1	4	4	4	5
g8372.t2	K02980	Ribosomal protein S29, component of cytosolic 80S ribosome and 40S small subunit	Ribosome	RP-S29e, RPS29	nucl	7.64	7.64	2	5	4	6	66.07
Cre05.g243800.t1.2	K08902	photosystem II Psb27 protein	Photosynthesis	psb27	chlo	7.63	7.63	1	4	4	5	21.91
Cre02.g119900.t1.2		Cysteine proteinases superfamily protein			extr	7.62	7.64	1	4	4	4	7.368
Cre10.g452050.t1.2	K08910	light-harvesting complex I chlorophyll a/b binding protein 4	Photosynthesis - antenna proteins	LHCA4	chlo	7.6	8.01	1	4	4	7	14.02
Cre12.g510650.t1.2	K03841	fructose-1,6-bisphosphatase I [EC:3.1.3.11]	Glycolysis / Gluconeogenesis	FBP, fbp	chlo	7.5	7.5	1	4	4	5	10.36
Cre12.g551300.t1.2		Periplasmic L-amino acid oxidase, catalytic subunit		LAO2	nucl	7.44	7.44	1	3	3	7	22.73
Cre17.g720050.t1.2	K03798	cell division protease FtsH [EC:3.4.24.-]		ftsH, hflB	chlo	7.42	8.67	1	4	4	6	8.128
Cre09.g398900.t1.3		Vegetative cell wall protein gp1			chlo	7.42	7.44	1	4	4	7	7.748
Cre09.g386400.t1.2	K03178	Ubiquitin-activating enzyme E1		UBE1, UBA1	E.R.	7.39	7.47	1	5	5	5	7.352
Cre02.g073550.t1.2		Nucleosome assembly protein NAP-1		ATNAP1;1,NAP1;1	chlo	7.37	7.37	1	4	4	4	9.429
Cre16.g680000.t1.2	K02137	Mitochondrial F1F0-ATP synthase, subunit OSCP/ATP5	Oxidative phosphorylation	ATPeF1O, ATP5O	chlo	7.28	7.36	1	5	4	5	16.31
g5356.t1	K02957	small subunit ribosomal protein S15Ae	Ribosome	RP-S15Ae, RPS15A	cyto	7.28	7.28	1	4	4	7	36.92
Cre10.g456750.t1.2		dehydroascorbate reductase 2		DHAR2	cyto	7.25	7.32	1	4	4	4	20.35
g18106.t1	K01945	phosphoribosylamine--glycine ligase [EC:6.3.4.13]	Purine metabolism	purD	chlo	7.24	7.24	1	4	4	4	7.158
Cre08.g378050.t1.2		NADH:ubiquinone oxidoreductase 16 kDa subunit			cyto	7.22	7.22	1	4	4	5	38.46
Cre02.g087700.t1.2	K00434	Ascorbate peroxidase	Glutathione metabolism	SAPX	chlo	7.15	7.15	1	4	4	5	15.9
Cre10.g422600.t1.1	K03942	NADH:ubiquinone oxidoreductase 51 kDa subunit	Oxidative phosphorylation	NDUFV1	chlo	7.14	7.18	1	4	4	5	7.438
Cre16.g661050.t1.2	K02915	large subunit ribosomal protein L34e	Ribosome	RP-L34e, RPL34	cyto	7.14	7.16	1	4	4	6	32.48
Cre03.g190100.t1.1	K03253	Eukaryotic translation initiation factor 3, subunit B	RNA transport	EIF3B	nucl	7.1	7.1	1	4	4	4	7.939
Cre17.g741850.t1.2		Heterogeneous nuclear ribonucleoprotein			chlo	7.08	7.08	1	3	3	4	13.22
g9579.t2	K12451	3,5-epimerase/4-reductase [EC:5.1.3.- 1.1.1.-]	Amino sugar and nucleotide sugar metabolism	UER1	cyto	7.06	7.19	2	4	4	4	17.1
g6305.t1		Cell wall protein pherophorin-C3			chlo	7.06	7.06	1	4	4	6	12.19
Cre06.g279400.t1.2	K13289	cathepsin A (carboxypeptidase C) [EC:3.4.16.5]	Lysosome	CTSA	vacu	7.04	7.06	1	4	4	4	8.406
Cre06.g285400.t1.3		Bacterial DNA-binding protein			chlo	7.02	7.03	1	4	4	4	25.28
Cre14.g617900.t1.2	K02918	large subunit ribosomal protein L35e	Ribosome	RP-L35e, RPL35	cyto	6.99	7.62	1	4	4	6	20.77
Cre01.g016300.t1.1		calmodulin-like 38		CML38	chlo	6.94	6.94	1	4	4	4	12.8
Cre10.g440050.t1.2		NAD-dependent epimerase/dehydratase		CSP41A	mito	6.9	6.96	1	4	4	4	10.25
Cre11.g468750.t1.2		Hypothetical Protein			chlo	6.85	6.87	1	3	3	4	15.11
Cre09.g410700.t1.2		NADP-dependent malate dehydrogenase, chloroplastic			chlo	6.73	6.85	1	5	4	5	10.6
g11697.t1	K11352	NADH:ubiquinone oxidoreductase 18 kDa subunit	Oxidative phosphorylation	NDUFA12	cyto	6.68	6.69	1	3	3	5	21.15
Cre06.g309100.t1.2	K04077	chaperonin GroEL	RNA degradation	groEL, HSPD1	mito	6.58	7.39	1	4	4	4	11.03
g5059.t1	K08913	light-harvesting complex II chlorophyll a/b binding protein 2	Photosynthesis - antenna proteins	LHCB2	chlo	6.57	17.99	1	8	4	21	22.57
Cre02.g082500.t1.3	K02701	photosystem I subunit PsaN	Photosynthesis	psaN	chlo	6.49	6.49	1	4	4	7	28.06
Cre01.g009350.t1.2	K10536	agmatine deiminase [EC:3.5.3.12]	Arginine and proline metabolism	ATAIH,EMB1873	cyto	6.42	6.42	1	3	3	4	13.49
g13219.t1	K00602	phosphoribosylaminoimidazolecarboxamide formyltransferase / IMP cyclohydrolase [EC:2.1.2.3 3.5.4.10]	Purine metabolism	purH	chlo	6.37	6.37	1	3	3	3	10.13
Cre06.g310950.t1.2		FAD dependent oxidoreductase			chlo	6.35	6.35	1	4	4	4	6.878
Cre07.g331900.t1.2	K02953	Ribosomal protein S13, component of cytosolic 80S ribosome and 40S small subunit	Ribosome	RP-S13e, RPS13	nucl	6.34	6.35	1	3	3	5	22.52
Cre07.g339150.t1.1		Chaperonin 60B2			mito	6.33	6.75	1	4	4	5	4.853
Cre05.g233900.t1.2		ascorbate peroxidase 4		APX4,TL29	mito	6.32	6.38	1	3	3	5	12.97
g9598.t1	K01507	inorganic pyrophosphatase [EC:3.6.1.1]	Oxidative phosphorylation	ppa	cyto	6.22	6.33	1	4	3	6	18.75
g16866.t2		Kynurenine 3-monooxygenase and related flavoprotein monooxygenases			cyto	6.17	6.17	2	3	3	3	7.085
g16607.t3	K01802	peptidylprolyl isomerase [EC:5.2.1.8]		ATFKBP13,FKBP13		6.16	6.16	4	3	3	7	18.56
g1276.t1	K08913	light-harvesting complex II chlorophyll a/b binding protein 2	Photosynthesis - antenna proteins	LHCB2	chlo	6.14	17.14	1	3	3	6	27.34
Cre11.g478700.t1.2		Peptidyl-prolyl cis-trans isomerase, FKBP-type		FKBP15-2	extr	6.1	6.11	1	3	3	3	27.69
Cre14.g626900.t1.2	K01840	phosphomannomutase [EC:5.4.2.8]	Amino sugar and nucleotide sugar metabolism	PMM	cyto	6.08	6.08	1	3	3	3	11.89
g9673.t1		Triacylglycerol lipase and Flagellar Associated Protein	Fatty acid metabolism		cyto	6.07	6.16	1	3	3	4	4.555
g12371.t1	K02717	photosystem II oxygen-evolving enhancer protein 2	Photosynthesis	psbP	chlo	6.07	6.07	1	3	3	6	16.97
Cre13.g565450.t1.2	K01756	adenylosuccinate lyase [EC:4.3.2.2]	Purine metabolism	E4.3.2.2, purB	mito	6.07	6.09	2	3	3	4	5.354
Cre10.g435800.t1.2		NAD-dependent epimerase/dehydratase		CRB,CSP41B	mito	6.07	6.09	1	3	3	3	10.72
Cre12.g500150.t1.1	K00128	aldehyde dehydrogenase (NAD+) [EC:1.2.1.3]	Glycolysis / Gluconeogenesis	E1.2.1.3	chlo	6.05	6.05	1	3	3	5	5.993
Cre13.g573250.t1.2		Rhodanese-related sulfurtransferase		STR16	chlo	6.05	6.07	1	3	3	3	12.12
g11637.t1	K02134	Mitochondrial F1F0-ATP synthase, subunit delta/ATP16	Oxidative phosphorylation	ATPeF1D, ATP5D	mito	6.03	6.03	1	3	3	3	22.77
Cre01.g048950.t1.2	K13421	Uridine 5'- monophosphate synthase	Pyrimidine metabolism	UMPS	chlo	6.03	6.1	1	3	3	3	6.42
Cre02.g096150.t1.2		Mn superoxide dismutase		ATMSD1,MEE33,MSD1	cyto	6.03	6.03	1	3	3	3	16.97
Cre02.g081050.t1.2		Flagellar Associated Protein			E.R.	6.02	6.02	1	4	3	4	5.86
g9594.t1	K00813	Aspartate aminotransferase	Alanine, aspartate and glutamate metabolism	ASP3	chlo	6.02	8.02	1	3	3	4	10.39
Cre13.g577100.t1.2		Acyl-carrier protein	Fatty acid metabolism	ACP,ACP1	mito	6.02	6.02	1	3	3	5	36.75
Cre15.g638500.t1.2	K00413	Ubiquinol:cytochrome c oxidoreductase cytochrome c1	Oxidative phosphorylation	CYC1, CYT1, petC	mito	6.02	6.02	1	3	3	5	15.92
Cre16.g664600.t1.2	K11353	NADH:ubiquinone oxidoreductase B16.6 subunit	Oxidative phosphorylation	NDUFA13	cyto	6.02	6.02	1	3	3	6	22.54
g4687.t2	K02951	small subunit ribosomal protein S12e	Ribosome	RP-S12e, RPS12	cyto	6.02	6.02	2	3	3	5	14.29
Cre03.g181150.t1.1	K10418	dynein light chain LC8-type	Phagosome	DYNLL	cyto	6.01	6.04	1	3	3	3	20.88
Cre03.g198850.t1.2		photosystem II reaction center PsbP family protein	Photosynthesis		chlo	6.01	6.01	1	3	3	8	8.871
Cre15.g635600.t1.2	K03626	nascent polypeptide-associated complex subunit alpha		NACA2	nucl	6.01	6.05	1	3	3	5	18.91
Cre09.g405500.t1.3		Hypothetical Protein			chlo	6.01	6.01	1	3	3	5	12.55
Cre03.g169400.t1.2		UDP-D-glucuronic acid decarboxylase		ATUXS1,UXS1	cyto	6.01	6.01	1	3	3	5	12.5
g14586.t2		Metallopeptidase		ATEBP1,ATG2,EBP1	cyto	6	6	2	4	3	5	8.269
Cre03.g178150.t1.1	K02183	Calmodulin and related proteins (EF-Hand superfamily)	Calcium signaling pathway	CALM	mito	6	6.03	1	3	3	5	23.31
Cre06.g294950.t1.3	K00208	enoyl-[acyl-carrier protein] reductase I	Fatty acid biosynthesis	fabI	chlo	6	6	1	3	3	3	9.358
Cre10.g451900.t1.1	K01733	Threonine synthase	Glycine, serine and threonine metabolism	thrC	chlo_mito	6	6	1	3	3	4	7.229
Cre17.g726750.t1.2	K01626	3-deoxy-7-phosphoheptulonate synthase [EC:2.5.1.54]	Phenylalanine, tyrosine and tryptophan biosynthesis	E2.5.1.54, aroF, aroG, aroH	mito	6	6	1	3	3	3	6.375
Cre06.g272650.t1.2	K08911	light-harvesting complex I chlorophyll a/b binding protein 5	Photosynthesis - antenna proteins	LHCA5	mito	6	6.24	1	3	3	6	16.05
Cre12.g498250.t1.2	K02962	Ribosomal protein S17, component of cytosolic 80S ribosome and 40S small subunit	Ribosome	RP-S17e, RPS17	mito	6	6.06	1	3	3	4	33.09
g13020.t1	K02870	large subunit ribosomal protein L12e	Ribosome	RP-L12e, RPL12	cyto	6	6.02	1	3	3	5	22.29
Cre12.g556050.t1.2	K02939	large subunit ribosomal protein L9	Ribosome	RP-L9, rplI	mito	6	6.02	1	3	3	3	14
g2624.t1	K02943	large subunit ribosomal protein LP2	Ribosome	RP-LP2, RPLP2	chlo	6	6	1	3	3	5	28.44
Cre01.g004900.t1.2		Hypothetical Protein			cyto	6	6	1	3	3	3	18.06
Cre04.g214150.t1.3	K03146	Thiazole biosynthetic enzyme; THI4 regulatory protein		thi1	chlo	6	6	1	3	3	4	16.25
Cre10.g433600.t1.2	K00297	methylenetetrahydrofolate reductase (NADPH) [EC:1.5.1.20]	Carbon fixation pathways in prokaryotes	metF	cyto	5.93	5.94	1	4	4	6	9.333
g18128.t4	K03885	NADH dehydrogenase [EC:1.6.99.3]	Oxidative phosphorylation	ndh	chlo	5.9	5.94	4	3	3	3	4.409
g2791.t2	K07977	Arf/Sar family, other		ARF	mito	5.88	7.07	3	4	3	5	22.1
Cre12.g514200.t1.2	K00108	choline dehydrogenase [EC:1.1.99.1]	Glycine, serine and threonine metabolism	E1.1.99.1, betA, CHDH	mito	5.88	5.89	1	3	3	5	5.565
Cre03.g175200.t1.2		Translocon at the outer envelope membrane of chloroplasts, 75 kD		MAR1,TOC75-III	mito	5.85	5.87	1	3	3	3	3.634
Cre10.g450400.t1.2	K03943	NADH:ubiquinone oxidoreductase 24 kDa subunit	Oxidative phosphorylation	NDUFV2	chlo	5.84	5.84	1	3	3	3	14.54
g11507.t1	K02903	large subunit ribosomal protein L28e	Ribosome	RP-L28e, RPL28	cyto	5.76	5.78	1	3	3	3	22.22
g6352.t1	K01835	Phosphoglucomutase	Glycolysis / Gluconeogenesis	pgm	chlo	5.72	5.88	1	3	3	3	5.333
g11598.t1		NADH:ubiquinone oxidoreductase 14 kDa subunit			mito	5.68	5.68	1	3	3	3	23.08
g16134.t1	K00162	Pyruvate dehydrogenase E1 beta subunit	Glycolysis / Gluconeogenesis	PDHB, pdhB	mito	5.67	5.67	1	4	4	4	13.31
Cre02.g111450.t1.2		Rhodanese-like protein			chlo	5.64	5.68	1	4	4	5	27.05
Cre02.g101400.t1.2	K04646	clathrin heavy chain	Lysosome	CLTC	cyto	5.58	5.62	1	3	3	3	1.52
g11264.t1	K02917	large subunit ribosomal protein L35Ae	Ribosome	RP-L35Ae, RPL35A	cyto	5.57	5.63	1	3	3	4	26.85
Cre02.g143200.t1.3	K01872	alanyl-tRNA synthetase [EC:6.1.1.7]	Aminoacyl-tRNA biosynthesis	AARS, alaS	chlo	5.56	5.61	1	3	3	3	2.234
Cre01.g053000.t1.2		NAD-dependent glycerol-3-phosphate dehydrogenase family protein			chlo	5.56	5.56	3	3	3	3	4.703
g10412.t1		Mitochondrial F1F0-ATP synthase, subunit epsilon/ATP15			chlo	5.55	5.55	1	3	3	4	32
Cre01.g027000.t1.2		Ribosomal protein L11, component of cytosolic 80S ribosome and 60S large subunit	Ribosomes	RPL16A	cyto	5.54	5.54	1	3	3	3	14.04
Cre01.g004500.t1.2	K01703	3-isopropylmalate/(R)-2-methylmalate dehydratase large subunit [EC:4.2.1.33 4.2.1.35]	Valine, leucine and isoleucine biosynthesis	leuC	chlo	5.52	5.6	1	4	3	5	9.651
Cre01.g015350.t1.1	K00218	Light-dependent protochlorophyllide reductase	Porphyrin and chlorophyll metabolism	E1.3.1.33, por	chlo	5.52	5.55	1	3	3	3	5.29
Cre11.g481450.t1.2	K02109	F-type H+-transporting ATPase subunit b [EC:3.6.3.14]	Oxidative phosphorylation	ATPF0B, atpF	chlo	5.51	5.51	1	3	3	4	12.44
Cre06.g280950.t1.2		Pyruvate kinase			cyto	5.5	5.58	1	3	3	3	4.645
Cre06.g308850.t1.2	K03245	translation initiation factor eIF-3 subunit 1	RNA transport	EIF3J	nucl	5.49	5.58	1	3	3	3	20.34
Cre03.g157700.t1.2		Cytochrome c oxidase 11 kD subunit	Nitrogen metabolism		nucl	5.47	5.49	1	3	3	4	26.04
Cre10.g421300.t1.2		Hypothetical Protein			cyto	5.36	5.39	1	3	3	3	8.065
Cre10.g444700.t1.1	K00700	1,4-alpha-glucan branching enzyme [EC:2.4.1.18]	Starch and sucrose metabolism	glgB	pero	5.34	5.36	1	3	3	3	3.917
g4090.t2		EF hand calcium-binding protein family				5.21	5.21	2	3	3	3	8.772
Cre05.g245950.t1.1		DYNAMIN-like 1C		ADL1C,ADL5,DL1C,DRP1C	cyto	5.14	5.14	1	3	3	3	5.414
Cre16.g672800.t1.2	K00971	GDP-D-mannose pyrophosphorylase	Amino sugar and nucleotide sugar metabolism	GMP1	cyto	5.09	5.09	1	3	3	3	8.056
Cre09.g406050.t1.2	K01937	CTP synthase [EC:6.3.4.2]	Pyrimidine metabolism	E6.3.4.2, pyrG	chlo	5.05	5.1	1	3	3	3	5.21
Cre12.g489700.t1.2	K00611	ornithine carbamoyltransferase [EC:2.1.3.3]	Arginine and proline metabolism	OTC, argF, argI	chlo	5.04	5.04	1	3	3	6	10.16
Cre02.g100200.t1.2		NADH:ubiquinone oxidoreductase 22 kDa subunit			mito	5.01	5.01	1	2	2	2	14.72
Cre12.g489100.t1.3	K02910	large subunit ribosomal protein L31e	Ribosome	RP-L31e, RPL31	cyto	4.99	5.01	1	3	3	4	16.56
Cre13.g564250.t1.2	K03254	Eukaryotic translation initiation factor 3, subunit A	RNA transport	EIF3A	chlo	4.97	5.01	1	3	3	3	3.388
g7289.t2		Gamma-glutamyl hydrolase		ATGGH3,GGH3		4.91	4.94	2	4	3	6	9.626
Cre17.g705000.t1.2	K13412	Calcium-dependent protein kinase		CPK	chlo	4.91	4.94	1	2	2	2	5.22
Cre12.g508750.t1.2		Light-harvesting protein of photosystem I	Photosynthesis - antenna proteins	LHCA2*1,LHCA6	chlo	4.9	6.85	1	2	2	2	15.45
Cre01.g001100.t1.2		Hypothetical Protein			chlo	4.86	4.88	1	2	2	2	6.755
Cre17.g703700.t1.1	K01900	Succinate-CoA ligase beta chain	Citrate cycle (TCA cycle)	LSC2	chlo	4.81	4.84	1	3	3	3	9.264
Cre13.g562850.t1.2		Thylakoid formation protein	Photosynthesis	PSB29,THF1	chlo	4.78	4.81	1	2	2	3	12.78
g3408.t1		Selenium-binding protein		EDA38,SBP2	cyto_nucl	4.76	4.76	1	2	2	2	5.87
Cre01.g031500.t1.2		Cupredoxin superfamily protein			chlo	4.75	4.75	1	2	2	2	5.146
Cre12.g530300.t1.2	K01802	peptidylprolyl isomerase [EC:5.2.1.8]		E5.2.1.8	chlo	4.65	4.65	1	2	2	3	12.98
Cre17.g723650.t1.2	K07513	acetyl-CoA acyltransferase 1 [EC:2.3.1.16]	Fatty acid metabolism	ACAA1	cyto	4.63	4.67	1	2	2	2	4.338
Cre12.g484000.t1.2		acetyl-CoA carboxylase carboxyl transferase subunit beta	Fatty acid metabolism		cyto	4.57	4.59	1	3	3	3	5.055
g1919.t1		Hypothetical Protein			nucl	4.53	4.57	1	3	3	3	15.79
Cre01.g020900.t1.3	K06972	Presequence protease		K06972	chlo	4.53	4.54	1	3	3	3	3.125
Cre10.g429100.t1.2	K01881	prolyl-tRNA synthetase [EC:6.1.1.15]	Aminoacyl-tRNA biosynthesis	PARS, proS	cyto	4.48	4.49	1	3	3	3	4.579
Cre12.g501200.t1.2	K03094	E3 ubiquitin ligase, SKP1 homolog	Protein processing in endoplasmic reticulum	SKP1, CBF3D	cyto	4.46	4.49	1	2	2	2	10.83
Cre05.g233950.t1.2		Hypothetical Protein			chlo	4.45	4.45	1	3	3	5	20.83
Cre03.g204550.t1.3	K00856	adenosine kinase [EC:2.7.1.20]	Purine metabolism	E2.7.1.20, ADK	cyto	4.42	4.46	1	2	2	2	12.21
Cre06.g272900.t1.2		Flavin containing amine oxidoreductase			cyto	4.39	4.39	3	2	2	2	2.976
g7190.t2	K02929	large subunit ribosomal protein L44e	Ribosome	RP-L44e, RPL44		4.36	4.37	2	3	3	5	23.23
g9648.t1	K00133	Aspartate semialdehyde dehydrogenase	Glycine, serine and threonine metabolism	asd	mito	4.35	4.4	1	2	2	3	4.595
Cre10.g430400.t1.2	K02922	large subunit ribosomal protein L37e	Ribosome	RP-L37e, RPL37	cyto	4.27	4.27	1	2	2	2	20.21
Cre13.g569850.t1.2		Ammonium transporter	Nitrogen metabolism	AMT1;2,ATAMT1;2	plas	4.26	4.47	1	2	2	4	5.21
Cre12.g496750.t1.2	K03941	NADH:ubiquinone oxidoreductase subunit 8	Oxidative phosphorylation	NDUFS8	chlo	4.24	4.24	1	2	2	2	10.82
g1543.t2	K12450	UDP-glucose 4,6-dehydratase [EC:4.2.1.76]	Amino sugar and nucleotide sugar metabolism	RHM1		4.22	4.22	2	2	2	3	5.45
Cre02.g082250.t1.3	K00872	homoserine kinase [EC:2.7.1.39]	Glycine, serine and threonine metabolism	thrB1	mito	4.22	4.22	1	2	2	2	11.17
Cre07.g349200.t1.2		ubiquitin-protein ligase 7			mito	4.2	4.25	1	2	2	3	13.82
Cre08.g382500.t1.2	K02975	Ribosomal protein S25, component of cytosolic 80S ribosome and 40S small subunit	Ribosome	RP-S25e, RPS25	nucl	4.18	4.22	1	2	2	3	25.23
Cre03.g152150.t1.2		histone deacetylase 3			nucl	4.17	4.19	1	3	3	4	17.68
Cre12.g529950.t1.2		Eukaryotic translation initiation factor 4, gamma subunit		eIFiso4G2	cyto	4.16	4.18	1	2	2	2	4.969
Cre06.g261450.t1.2		high mobility group protein B1		HMG	nucl	4.15	4.24	1	3	3	4	22.35
Cre10.g456000.t1.2		Flagellar Associated Protein, quinone reductase-like		FQR1	nucl	4.12	6.15	1	2	2	3	16.49
Cre05.g232150.t1.2	K00261	glutamate dehydrogenase (NAD(P)+) [EC:1.4.1.3]	Nitrogen metabolism	GDH2	chlo	4.11	4.16	1	3	3	6	6.696
g11498.t1	K02113	Mitochondrial F1F0-ATP synthase, subunit OSCP/ATP5	Oxidative phosphorylation	ATPF1D, atpH	chlo	4.09	4.19	1	2	2	2	13.24
Cre16.g677000.t1.2		Heat shock protein 70E			cyto	4.09	4.13	1	2	2	3	3.101
Cre02.g119550.t1.2		NaCl-inducible protein			cyto	4.08	4.09	1	2	2	2	20.69
Cre03.g189400.t1.2	K01875	Seryl-tRNA(Sec) synthetase	Aminoacyl-tRNA biosynthesis	SARS, serS	cyto	4.07	4.07	1	2	2	3	4.237
Cre02.g076900.t1.1	K04345	cGMP-dependent protein kinase	Calcium signaling pathway	PKA	cyto	4.07	4.08	1	2	2	2	1.753
Cre16.g663900.t1.2	K01749	Porphobilinogen deaminase	Porphyrin and chlorophyll metabolism	hemC, HMBS	mito	4.05	4.1	1	2	2	2	6.304
Cre12.g532100.t1.2		Hypothetical Protein			cyto	4.03	4.07	1	2	2	2	3.983
Cre12.g560950.t1.2	K08905	photosystem I subunit V	Photosynthesis	psaG	mito	4.02	4.02	1	2	2	5	15.87
Cre03.g158000.t1.2	K01845	glutamate-1-semialdehyde 2,1-aminomutase [EC:5.4.3.8]	Porphyrin and chlorophyll metabolism	hemL	chlo	4.02	4.08	1	2	2	2	5.832
g6331.t1		NADH:ubiquinone oxidoreductase 10 kDa subunit			mito	4.02	4.43	1	2	2	2	27.91
g6583.t1	K08907	light-harvesting complex I chlorophyll a/b binding protein 1	Photosynthesis - antenna proteins	LHCA1	chlo	4.01	5.84	1	4	3	9	16.67
Cre02.g108900.t1.2		Calcium-binding EF hand family protein			cyto	4.01	4.08	1	2	2	3	10.8
Cre10.g443250.t1.2		T-complex protein 1, gamma subunit			chlo	4.01	4.04	1	2	2	2	4.685
g15606.t1		Hypothetical Protein				4.01	4.03	2	2	2	2	6.753
Cre14.g629050.t1.2		uclacyanin 1		UCC1	extr	4.01	4.01	1	2	2	2	7.347
Cre06.g304500.t1.2		Zygote-specific protein		CAO,CPSRP43	extr	4.01	4.01	1	2	2	2	5.352
Cre05.g242400.t1.2		proton gradient regulation 5		PGR5	chlo	4.01	4.01	1	2	2	2	18.44
Cre03.g160500.t1.2	K04567	lysyl-tRNA synthetase, class II [EC:6.1.1.6]	Aminoacyl-tRNA biosynthesis	KARS, lysS	nucl	4	4.06	1	2	2	2	4.23
Cre01.g015000.t1.2	K00930	acetylglutamate/acetylaminoadipate kinase [EC:2.7.2.8 2.7.2.-]	Arginine and proline metabolism	argB	mito	4	4.01	1	2	2	3	7.059
Cre01.g035350.t1.2	K07512	mitochondrial trans-2-enoyl-CoA reductase	Fatty acid elongation	MECR, NRBF1	cyto	4	4	1	2	2	3	7.955
Cre17.g715250.t1.2	K02160	acetyl-CoA carboxylase biotin carboxyl carrier protein	Fatty acid metabolism	accB, bccP	chlo	4	4	1	2	2	3	11.84
Cre07.g344550.t1.2	K00058	D-3-phosphoglycerate dehydrogenase [EC:1.1.1.95]	Glycine, serine and threonine metabolism	serA, PHGDH	chlo	4	25.91	1	2	2	4	25.73
g10020.t1	K00276	Copper amine oxidase	Glycine, serine and threonine metabolism	E1.4.3.21, AOC2, AOC3, tynA	cyto	4	4.12	1	2	2	3	5
Cre09.g405050.t1.2	K02149	Vacuolar ATP synthase subunit D	Oxidative phosphorylation	ATPeVD, ATP6M	chlo	4	4.04	1	2	2	3	9.294
Cre04.g221700.t1.2	K02262	cytochrome c oxidase subunit III [EC:1.9.3.1]	Oxidative phosphorylation	COX3	chlo	4	4	1	2	2	3	2.618
Cre16.g679500.t1.2	K03946	NADH:ubiquinone oxidoreductase 11 kDa subunit	Oxidative phosphorylation	NDUFA2	chlo	4	4	1	2	2	2	10.89
Cre08.g378150.t1.3	K00036	glucose-6-phosphate 1-dehydrogenase [EC:1.1.1.49]	Pentose phosphate pathway	G6PD, zwf	mito	4	4.04	1	2	2	2	3.177
Cre10.g425900.t1.2		Light-harvesting protein of photosystem I	Photosynthesis - antenna proteins	CAB4,LHCA4	mito	4	4.02	1	2	2	3	8.949
Cre16.g687900.t1.2	K08911	light-harvesting complex I chlorophyll a/b binding protein 5	Photosynthesis - antenna proteins	LHCA5	mito	4	4	1	2	2	5	8.299
g17542.t1	K08288	protein kinase C substrate 80K-H	Protein processing in endoplasmic reticulum	PRKCSH		4	4.01	2	2	2	2	6.071
Cre12.g557600.t1.1	K00939	adenylate kinase [EC:2.7.4.3]	Purine metabolism	E2.7.4.3, adk	cyto	4	4.04	2	2	2	2	9.583
Cre12.g504950.t1.2	K00365	Urate oxidase II	Purine metabolism	E1.7.3.3	cyto	4	4	1	2	2	3	7.458
Cre03.g171950.t1.3	K01595	phosphoenolpyruvate carboxylase [EC:4.1.1.31]	Pyruvate metabolism	ppc	cyto	4	4.11	1	2	2	2	1.556
Cre09.g394750.t1.2	K02945	Plastid ribosomal protein S1, polyribonucleotide nucleotidyltransferase	Ribosome	RP-S1, rpsA	mito	4	4.03	1	2	2	3	6.193
Cre06.g264350.t1.2	K02871	large subunit ribosomal protein L13	Ribosome	RP-L13, rplM	mito	4	4.02	1	2	2	2	11.11
Cre02.g118950.t1.2	K02961	Plastid ribosomal protein S17	Ribosome	RP-S17, rpsQ	chlo	4	4	1	2	2	2	18.1
Cre04.g223850.t1.2	K12614	Cytoplasmic DExD/H-box RNA helicase	RNA degradation	DDX6, RCK, DHH1	cyto	4	4.03	1	2	2	2	7.654
Cre10.g462250.t1.2	K12881	RNA Export Factor	RNA transport	THOC4, ALY	nucl	4	4	1	2	2	3	6.528
g5236.t1		NADH dehydrogenase (ubiquinone)s			nucl	4	4.23	1	2	2	4	32.73
g5049.t1		Mitochondrial chaperonin, Cpn60/Hsp60p		CH-CPN60A,CPN60A,SLP	mito	4	4.22	2	2	2	4	3.097
Cre17.g718500.t1.3		Matrix metalloproteinase, gamete lytic enzyme (G-lysin)			E.R.	4	4.09	2	2	2	2	3.397
Cre07.g340200.t1.3		Thylakoid transmembrane protein involved in cyclic electron flow		PGRL1B	chlo	4	4.05	1	2	2	4	8.408
Cre16.g669650.t1.2		endoribonuclease L-PSP family protein			chlo	4	4.04	1	2	2	2	15.88
Cre02.g091700.t1.2		Uncharacterized conserved protein, contains DM10 domain			cyto	4	4.04	1	2	2	2	4.882
Cre12.g549750.t1.2	K02218	Casein kinase-related Ser/Thr kinase		CSNK1, CK1	cyto	4	4.04	1	2	2	2	6.006
Cre06.g278750.t1.2		Mitochondrial fatty acid anion carrier protein/Uncoupling protein		ATPUMP1,ATUCP1,PUMP1,UCP,UCP1	chlo	4	4.03	1	2	2	2	7.383
Cre13.g582800.t1.2		Hypothetical Protein			chlo	4	4.03	1	2	2	3	5.28
g334.t2		Porin/voltage-dependent anion-selective channel protein		ATVDAC4,VDAC4		4	4.03	2	2	2	2	9.643
Cre02.g077750.t1.2		Flagellar Associated Protein			chlo	4	4.02	1	2	2	4	4.657
Cre09.g416750.t1.2	K09494	T-complex protein 1, beta subunit		CCT2	cyto	4	4.02	1	2	2	2	4.373
Cre12.g495850.t1.2		NAD(P)-binding Rossmann-fold superfamily protein			cyto	4	4.01	1	2	2	2	9.398
Cre17.g742200.t1.1		Uncharacterized conserved protein, contains RCC1 domain			nucl	4	4.01	1	2	2	2	4.752
Cre06.g263250.t1.3		Hypothetical Protein			nucl	4	4	1	2	2	4	52.08
Cre06.g295450.t1.2		Hydroxypyruvate reductase		ATHPR1,HPR	chlo	4	4	1	2	2	2	5.742
Cre06.g307500.t1.1		Low-CO2 inducible protein			chlo	4	4	1	2	2	4	6.321
Cre02.g083950.t1.1		Plastid-specific ribosomal protein 3			chlo	4	4	1	2	2	3	8.389
g18388.t1		CLPC homologue 1		ATHSP93-V,CLPC,CLPC1,DCA1,HSP93-V	chlo	4	4	1	2	2	4	11.81
Cre12.g511200.t1.2		NADH:ubiquinone oxidoreductase 10 kDa subunit			mito	4	4	1	2	2	2	29.63
Cre09.g408200.t1.2		Serine/arginine-rich pre-mRNA splicing factor		RSZP22,SRZ-22,SRZ22	nucl	4	4	1	2	2	3	17
Cre12.g555250.t1.2		NADH:ubiquinone oxidoreductase B14 subunit			cyto	4	4	1	2	2	3	11.59
Cre06.g268600.t1.2		Nucleic acid binding protein		ATCSP4,ATGRP2B,GRP2B	nucl	4	4	1	2	2	3	9.312
Cre01.g054850.t1.2		Hypothetical Protein			chlo	4	4	1	2	2	2	12.72
Cre16.g664550.t1.2	K00600	glycine hydroxymethyltransferase [EC:2.1.2.1]	Glycine, serine and threonine metabolism	glyA, SHMT	mito	3.95	4.01	1	2	2	3	3.846
Cre16.g679550.t1.3		Flagellar Associated Protein, protease inhibitor-like			chlo	3.89	3.91	1	2	2	2	7.53
g16854.t1		Reticulon		BTI1,RTNLB1	plas	3.88	3.88	1	2	2	3	6.799
Cre01.g014350.t1.2		Peroxiredoxin, type II			chlo	3.85	3.85	1	2	2	2	12.37
Cre12.g494450.t1.2	K02959	Plastid ribosomal protein S16	Ribosome	RP-S16, rpsP	chlo	3.83	3.83	1	2	2	3	16.41
g4686.t1	K01784	UDP-glucose 4-epimerase [EC:5.1.3.2]	Amino sugar and nucleotide sugar metabolism	UGE5	extr	3.8	3.82	1	3	3	3	8.023
Cre10.g423650.t1.2	K02867	large subunit ribosomal protein L11	Ribosome	RP-L11, rplK	mito	3.8	3.85	1	2	2	2	13.64
Cre02.g108450.t1.2	K03627	Flagellar Associated Protein, transcriptional coactivator-like		MBF1	mito	3.77	3.77	1	2	2	2	22.3
g1259.t1		ACT domain-containing protein			chlo	3.74	3.76	1	2	2	3	9.89
Cre02.g088000.t1.2		Prohibitin		ATPHB1,PHB1	chlo	3.72	3.76	1	2	2	2	8.143
g738.t2	K00616	transaldolase [EC:2.2.1.2]	Pentose phosphate pathway	E2.2.1.2, talA, talB		3.71	3.74	2	2	2	2	5.514
Cre10.g420350.t1.2	K02693	photosystem I subunit IV	Photosynthesis	psaE	chlo	3.69	3.76	1	2	2	2	44.33
Cre03.g181500.t1.2	K00705	4-alpha-glucanotransferase [EC:2.4.1.25]	Starch and sucrose metabolism	malQ	chlo	3.66	3.66	1	2	2	3	3.767
Cre06.g298350.t1.2		Flagellar Associated Protein			cyto	3.62	3.65	1	2	2	2	4.706
Cre12.g519100.t1.2	K01962	acetyl-CoA carboxylase carboxyl transferase subunit alpha [EC:6.4.1.2]	Fatty acid metabolism	accA	chlo	3.61	3.61	1	2	2	3	7.028
Cre01.g005150.t1.1	K00830	alanine-glyoxylate transaminase / serine-glyoxylate transaminase / serine-pyruvate transaminase [EC:2.6.1.44 2.6.1.45 2.6.1.51]	Alanine, aspartate and glutamate metabolism	AGXT	mito	3.6	3.65	1	2	2	2	5.357
g6719.t1	K02912	large subunit ribosomal protein L32e	Ribosome	RP-L32e, RPL32	cyto	3.59	3.6	1	2	2	3	17.29
Cre02.g107300.t1.2	K01714	dihydrodipicolinate synthase [EC:4.2.1.52]	Lysine biosynthesis	dapA	chlo	3.55	3.55	1	2	2	2	3.725
g15623.t1		PDI-like 5-1		ATPDIL5-1,PDIL5-1	cyto	3.54	3.54	1	2	2	2	10.07
Cre01.g027800.t1.2	K02144	Vacuolar ATP synthase subunit H	Oxidative phosphorylation	ATPeV54kD	cyto	3.52	3.62	1	2	2	2	6.695
Cre10.g439850.t1.2		Endosomal membrane proteins, EMP70		AtTMN7,TMN7	plas	3.46	3.52	1	2	2	2	2.973
Cre01.g029300.t1.2	K01803	Triose phosphate isomerase	Glycolysis / Gluconeogenesis	TPI, tpiA	chlo	3.43	3.43	1	2	2	2	6.738
Cre03.g193750.t1.3	K00605	aminomethyltransferase [EC:2.1.2.10]	Nitrogen metabolism	gcvT, AMT	chlo	3.42	3.43	1	2	2	2	5.967
Cre03.g198950.t1.2		photosystem II reaction center PsbP family protein	Photosynthesis		chlo	3.42	3.5	1	2	2	2	12.21
Cre01.g020350.t1.2		Succinate dehydrogenase subunit b560			chlo	3.42	4.33	1	2	2	2	12.81
g13400.t1	K00131	glyceraldehyde-3-phosphate dehydrogenase (NADP) [EC:1.2.1.9]	Glycolysis / Gluconeogenesis	E1.2.1.9, gapN	plas	3.41	3.41	1	2	2	2	3.614
Cre01.g000350.t1.3		FAD/NAD(P)-binding oxidoreductase			chlo	3.41	3.41	1	2	2	3	6.921
Cre02.g091400.t1.3		ClpB chaperone, Hsp100 family		CLPB-M,CLPB4,HSP98.7	chlo	3.39	3.39	1	2	2	2	1.701
Cre06.g267350.t1.2		Hypothetical Protein			chlo	3.39	3.39	1	2	2	2	4.435
Cre03.g203450.t1.2	K02971	Ribosomal protein S21, component of cytosolic 80S ribosome and 40S small subunit	Ribosome	RP-S21e, RPS21	cyto	3.38	3.38	1	2	2	3	25.61
Cre03.g189300.t1.1		Plastid lipid associated protein		FIB	mito	3.38	3.4	1	2	2	2	2.548
Cre07.g357350.t1.2		Nitrogen regulatory protein PII		GLB1,PII	chlo	3.37	3.37	1	2	2	2	9.756
Cre03.g195650.t1.2	K02946	Plastid ribosomal protein S10	Ribosome	RP-S10, rpsJ	chlo	3.36	3.36	1	2	2	2	8.876
g16646.t1	K01595	phosphoenolpyruvate carboxylase [EC:4.1.1.31]	Pyruvate metabolism	ppc	chlo	3.35	3.48	2	2	2	2	2.669
Cre16.g666301.t1.2		Ribosomal protein S30, component of cytosolic 80S ribosome and 40S small subunit	Ribosomes		cyto	3.34	3.34	1	2	2	2	17.74
Cre13.g583550.t1.2	K03969	Vesicle inducing protein in plastids 1		pspA	chlo	3.34	3.35	1	2	2	2	7.292
Cre17.g729150.t1.2	K13186	RNA-binding protein 3	Spliceosome	RBM3	nucl	3.31	3.31	1	2	2	2	9.215
Cre17.g719000.t1.2		DEAD/DEAH box RNA helicase family protein			cyto	3.29	3.31	1	2	2	2	5.747
g12582.t1		Hypothetical Protein			chlo	3.25	3.25	1	2	2	2	25.26
Cre02.g098250.t1.2		Cellular repressor of transcription			chlo	3.24	3.26	1	2	2	2	7.143
Cre13.g588100.t1.2	K09565	peptidyl-prolyl isomerase F (cyclophilin F) [EC:5.2.1.8]	Calcium signaling pathway	PPIF	mito	3.22	3.22	1	2	2	2	4.643
g10180.t2	K02947	small subunit ribosomal protein S10e	Ribosome	RP-S10e, RPS10		3.22	3.25	2	2	2	3	12.14
Cre06.g262900.t1.2	K00850	6-phosphofructokinase [EC:2.7.1.11]	Glycolysis / Gluconeogenesis	pfkA, PFK	chlo	3.21	3.23	1	2	2	2	5.104
Cre12.g500950.t1.2	K01358	Active subunit of chloroplast ClpP peptidase		clpP, CLPP	chlo	3.15	3.15	1	2	2	2	6.087
Cre12.g503300.t1.2	K11808	phosphoribosylaminoimidazole carboxylase [EC:4.1.1.21]	Purine metabolism	ADE2	chlo	3.09	3.09	1	2	2	2	4.301
Cre06.g306300.t1.2	K03405	Magnesium chelatase subunit I	Porphyrin and chlorophyll metabolism	chlI, bchI	mito	3.04	3.22	1	2	2	2	6.235
g759.t1		thioredoxin family protein		ATPDI11,ATPDIL2-1,MEE30,PDI11,UNE5	chlo	3.03	3.05	1	2	2	2	7.48
Cre07.g324200.t1.2	K13621	Diacylglyceryl-N,N,N-trimethylhomoserine synthesis protein	Glycerophospholipid metabolism	BTA1	plas	3.02	3.05	1	2	2	2	4.204
Cre17.g734450.t1.2		Plastid ribosomal protein L19			chlo	3.02	3.02	1	2	2	2	10.46
Cre02.g080650.t1.2	K04079	molecular chaperone HtpG	Protein processing in endoplasmic reticulum	htpG, HSP90A	chlo	3	3.08	1	2	2	2	1.709
Cre09.g396300.t1.2	K00231	Protoporphyrinogen oxidase	Porphyrin and chlorophyll metabolism	PPOX, hemY	mito	2.96	2.97	1	2	2	2	5.506
g1786.t1		U1 snRNP-specific protein C			mito	2.9	2.97	1	2	2	2	4.64
g7956.t2	K03687	molecular chaperone GrpE		GRPE		2.86	2.86	2	2	2	2	8.077
Cre02.g085450.t1.2	K00228	coproporphyrinogen III oxidase [EC:1.3.3.3]	Porphyrin and chlorophyll metabolism	hemF, CPOX	mito	2.85	2.88	1	1	1	1	6.027
Cre03.g194400.t1.2	K03246	Eukaryotic translation initiation factor 3, subunit I	RNA transport	EIF3I	mito	2.8	2.8	1	1	1	1	5.247
g11619.t1	K02636	cytochrome b6-f complex iron-sulfur subunit [EC:1.10.99.1]	Photosynthesis	petC	chlo	2.78	2.79	1	1	1	1	9.223
Cre12.g544150.t1.2	K03768	peptidyl-prolyl cis-trans isomerase B (cyclophilin B) [EC:5.2.1.8]		PPIB, ppiB	mito	2.76	3.05	5	2	2	2	5.761
g6631.t1	K08913	light-harvesting complex II chlorophyll a/b binding protein 2	Photosynthesis - antenna proteins	LHCB2	chlo	2.75	17.19	3	5	2	14	21.34
Cre12.g538100.t1.2	K07393	putative glutathione S-transferase		ECM4	mito	2.72	2.73	1	1	1	1	8.046
Cre12.g519350.t1.2		Prohibitin		ATPHB3,PHB3	cyto	2.67	2.7	1	1	1	1	4.965
Cre12.g531550.t1.2	K03238	Eukaryotic translation initiation factor 2, beta subunit	RNA transport	EIF2S2	nucl	2.64	2.65	1	1	1	1	12.68
Cre13.g565850.t1.3	K05236	coatomer protein complex, subunit alpha (xenin)		COPA	mito	2.62	2.64	1	1	1	1	3.052
Cre06.g256250.t1.2		Thylakoid lumenal protein			chlo	2.61	2.62	1	1	1	1	8.673
Cre12.g523200.t1.3	K10752	Nucleosome remodeling factor		RBBP4, HAT2, CAF1, MIS16	nucl	2.6	2.6	1	1	1	1	7.656
Cre03.g204350.t1.2	K01358	Inactive subunit of chloroplast ClpP complex		clpP, CLPP	mito	2.59	2.59	1	1	1	1	7.971
Cre16.g672300.t1.2	K10802	high mobility group protein B1		HMGB1	chlo	2.53	2.53	1	1	1	1	5.34
Cre02.g077850.t1.2		Flagellar Associated Protein			chlo	2.51	2.54	1	1	1	4	0.894
Cre03.g172000.t1.2	K00059	3-oxoacyl-[acyl-carrier protein] reductase [EC:1.1.1.100]	Fatty acid biosynthesis	fabG	chlo	2.49	2.5	1	1	1	2	3.727
Cre12.g486300.t1.2	K02699	photosystem I subunit XI	Photosynthesis	psaL	mito	2.48	2.48	1	1	1	3	9.184
Cre12.g516450.t1.2		Gamma carbonic anhydrase	Nitrogen metabolism	GAMMA CA3	cyto	2.47	2.47	1	2	2	2	7.86
g5818.t1	K01649	2-isopropylmalate synthase [EC:2.3.3.13]	Pyruvate metabolism	leuA		2.46	2.47	2	1	1	1	2.332
Cre12.g505850.t1.2		Chaperonin 23		ATCPN21,CHCPN10,CPN10,CPN20,CPN21	chlo	2.42	2.42	1	1	1	1	5.882
Cre02.g116500.t1.3	K09645	Serine carboxypeptidase		CPVL	vacu	2.41	2.41	1	2	2	2	8.251
Cre09.g388850.t1.1		P-type ATPase/cation transporter, plasma membrane		ACA10,ATACA10,CIF1	plas	2.38	2.83	4	1	1	1	1.284
Cre06.g275900.t1.2	K11275	histone H1/5		H1_5	nucl	2.36	2.46	1	1	1	1	3.879
Cre16.g652550.t1.2		Plastid ribosomal protein L24			chlo	2.35	2.38	1	1	1	2	7.059
Cre16.g691850.t1.2		Cytochrome c oxidase subunit			chlo	2.33	2.33	1	2	2	2	20.95
Cre06.g284600.t1.2		Rubredoxin			chlo	2.3	2.3	1	2	1	2	9.402
Cre14.g612450.t1.2	K02876	large subunit ribosomal protein L15	Ribosome	RP-L15, rplO	chlo	2.28	2.29	1	1	1	1	4.472
Cre16.g682300.t1.2	K02976	Ribosomal protein S26, component of cytosolic 80S ribosome and 40S small subunit	Ribosome	RP-S26e, RPS26	cyto	2.28	2.28	1	1	1	1	8.036
g9614.t1		Rab GDP dissociation inhibitor protein			cyto	2.28	2.3	1	1	1	1	1.81
Cre06.g306550.t1.3	K01166	ribonuclease T2 [EC:3.1.27.1]		RNS2	cyto	2.25	2.25	1	1	1	1	1.003
g1262.t1	K11252	histone H2B		H2B	nucl	2.22	10.15	1	1	1	1	40.5
g15073.t2		Tic22-like family protein				2.21	2.22	2	1	1	2	3.313
Cre02.g092900.t1.2	K01951	GMP synthetase	Purine metabolism	E6.3.5.2, guaA	chlo	2.15	2.16	1	2	2	2	3.925
Cre06.g254400.t1.2		Fumarate hydratase			chlo	2.15	2.15	1	1	1	1	2.716
Cre12.g484700.t1.2		Hypothetical Protein			cyto	2.12	2.12	1	2	2	3	21.19
Cre12.g537000.t1.2		endoplasmic reticulum auxin binding protein 1		ABP,ABP1	extr	2.12	2.12	1	2	2	2	10.27
Cre01.g050100.t1.2	K01586	diaminopimelate decarboxylase [EC:4.1.1.20]	Lysine biosynthesis	lysA	chlo_mito	2.12	2.13	1	1	1	1	2.114
Cre06.g273600.t1.2		Ribosomal protein S27a, component of cytosolic 80S ribosome and 40S small subunit	Ribosomes		chlo	2.11	2.12	1	1	1	2	10.99
Cre01.g004450.t1.2		Hypothetical Protein			chlo	2.09	2.09	1	1	1	1	4.444
g2858.t1	K01887	arginyl-tRNA synthetase [EC:6.1.1.19]	Aminoacyl-tRNA biosynthesis	RARS, argS	cyto	2.08	2.12	1	1	1	1	4.034
Cre07.g333900.t1.1		Cox19-like CHCH family protein			chlo	2.08	2.41	1	1	1	1	11.32
Cre12.g494750.t1.2		Plastid ribosomal protein S20			chlo	2.08	2.09	1	1	1	1	12.05
g11502.t1	K08909	light-harvesting complex I chlorophyll a/b binding protein 3	Photosynthesis - antenna proteins	LHCA3	mito	2.07	3.66	1	2	1	7	7.116
Cre09.g406600.t1.1		Hypothetical Protein			chlo	2.06	2.09	1	1	1	2	2.825
Cre17.g715500.t1.2		Thioredoxin superfamily protein			chlo	2.06	2.07	1	1	1	1	5.603
Cre01.g026450.t1.2		Serine/arginine-rich pre-mRNA splicing factor		ATSRP34,SR1,SRP34	cyto	2.06	2.06	1	1	1	1	4.438
Cre09.g399250.t1.2		Ketoacid isomerase-like protein			chlo	2.06	2.06	1	1	1	1	8.696
Cre09.g394450.t1.2		RAN binding protein, RANBP1		RANBP1	mito	2.05	2.08	1	1	1	1	7.724
g2895.t1	K01739	cystathionine gamma-synthase [EC:2.5.1.48]	Cysteine and methionine metabolism	metB	chlo	2.04	2.05	1	1	1	1	3.433
Cre12.g511850.t1.2	K03083	glycogen synthase kinase 3 beta [EC:2.7.11.26]	Cell cycle	GSK3B	chlo	2.03	2.09	1	1	1	1	2.846
Cre11.g479500.t1.2		Plastid ribosomal protein L4		RPL4	mito	2.03	2.09	1	1	1	1	4.527
Cre03.g149650.t1.3	K11159	Carotenoid cleavage dioxygenase		K11159	chlo	2.03	2.04	1	1	1	1	2.773
Cre17.g707900.t1.2		Hypothetical Protein			plas	2.02	2.03	1	1	1	1	5.352
Cre05.g247600.t1.2	K10704	Ubiquitin-conjugating enzyme E2		UBE2V	chlo	2.02	2.02	1	1	1	1	7.194
Cre06.g279150.t1.2	K01876	aspartyl-tRNA synthetase [EC:6.1.1.12]	Aminoacyl-tRNA biosynthesis	DARS, aspS	cyto	2.01	2.02	1	1	1	1	2.385
Cre05.g241850.t1.2	K01648	ATP citrate lyase, subunit A	Citrate cycle (TCA cycle)	ACLY	chlo	2.01	2.01	1	1	1	1	2.878
g9117.t1	K00627	Dihydrolipoamide acetyltransferase	Glycolysis / Gluconeogenesis	DLAT, aceF, pdhC	mito	2.01	2.01	1	1	1	1	6.1
g13808.t1		photosystem I P subunit	Photosynthesis	PSAP,PSI-P,PTAC8,TMP14	mito	2.01	2.01	1	1	1	1	5.333
Cre02.g108850.t1.2	K02879	large subunit ribosomal protein L17	Ribosome	RP-L17, rplQ	chlo	2.01	2.01	1	1	1	1	4.624
g4668.t2		Glycogen/starch synthases, ADP-glucose type	Starch and sucrose metabolism	ATSS1,SSI,SSI1		2.01	2.02	2	1	1	1	3.005
Cre17.g717900.t1.2		Cell wall protein pherophorin-C1			chlo	2.01	4.01	1	1	1	1	4.51
Cre11.g468450.t1.2	K10840	centrin-2		CETN2	cyto	2.01	4.01	1	1	1	2	7.692
g11575.t1		ClpB chaperone, Hsp100 family		ATHSP101,HOT1,HSP101	cyto	2.01	3.44	1	1	1	1	3.243
Cre01.g026550.t1.1		T-complex protein 1, eta subunit			cyto	2.01	2.07	1	1	1	1	2.293
g11546.t1		Uncharacterized conserved protein			mito	2.01	2.07	1	1	1	1	2.166
g11113.t1		translocon at the inner envelope membrane of chloroplasts 110		ATTIC110,TIC110	chlo	2.01	2.05	1	1	1	1	1.052
Cre06.g300550.t1.2		Histone H3 K4-specific methyltransferase SET7/9 family protein			nucl	2.01	2.02	1	1	1	1	1.047
g11956.t1	K01663	glutamine amidotransferase / cyclase [EC:2.4.2.- 4.1.3.-]		HIS7	chlo	2.01	2.01	1	1	1	1	2.692
Cre16.g680700.t1.2		Aluminium induced protein with YGL and LRDR motifs			cyto	2.01	2.01	1	1	1	1	5.903
Cre03.g177350.t1.3		Protein of unknown function (DUF3411)			chlo	2.01	2.01	1	1	1	1	2.551
Cre06.g300800.t1.2		Plastid ribosomal protein L27		RPL27	chlo	2.01	2.01	1	1	1	2	8.696
Cre04.g215850.t1.2		Importin alpha		AIMP ALPHA,AT-IMP,ATKAP ALPHA,IMPA-1,IMPA1	chlo	2.01	2.01	1	1	1	2	1.982
Cre02.g120100.t1.2	K01602	Ribulose-1,5-bisphosphate carboxylase/oxygenase small subunit 1, chloroplast precursor	Carbon fixation in photosynthetic organisms	rbcS	chlo	2	20.48	1	2	1	3	46.49
g7561.t1	K02923	large subunit ribosomal protein L38e	Ribosome	RP-L38e, RPL38	chlo	2	2.02	1	2	1	2	18.84
Cre02.g079700.t1.2	K00609	Aspartate carbamoyltransferase	Alanine, aspartate and glutamate metabolism	PYRB	chlo_mito	2	2.02	1	1	1	1	3.763
Cre09.g406200.t1.2	K01881	Prolyl-tRNA synthetase	Aminoacyl-tRNA biosynthesis	PARS, proS	chlo	2	2.02	1	1	1	1	2.496
Cre12.g558450.t1.2	K00797	Spermidine synthase	Arginine and proline metabolism	E2.5.1.16, SRM, speE	cyto	2	2.02	1	1	1	1	2.201
g16665.t1		fatty acid desaturase A	Biosynthesis of unsaturated fatty acids	FAD4,FADA		2	2	2	1	1	1	4.279
Cre10.g451950.t1.2	K00814	alanine transaminase [EC:2.6.1.2]	Carbon fixation in photosynthetic organisms	GPT, ALT	mito	2	2	1	1	1	1	2.111
Cre17.g709850.t1.2	K00925	acetate kinase [EC:2.7.2.1]	Carbon fixation pathways in prokaryotes	ackA	cyto	2	2.01	1	1	1	1	3.14
g9585.t1	K06067	histone deacetylase 1/2 [EC:3.5.1.98]	Cell cycle	HDAC1_2	cyto	2	2	1	1	1	1	2.609
Cre16.g685550.t1.2	K01738	cysteine synthase A [EC:2.5.1.47]	Cysteine and methionine metabolism	cysK	mito	2	2	1	1	1	2	3.343
g17011.t1	K03921	Plant stearoyl-acyl-carrier-protein desaturase family protein	Fatty acid biosynthesis	DESA1		2	2.04	2	1	1	1	2.993
Cre14.g621650.t1.3	K00645	Malonyl-CoA:ACP transacylase	Fatty acid biosynthesis	fabD	chlo	2	2.03	1	1	1	1	3.438
g2597.t1		GDSL-like Lipase/Acylhydrolase superfamily protein	Fatty acid metabolism		chlo	2	2.01	1	1	1	1	3.003
Cre01.g002400.t1.3		triglyceride lipases;triglyceride lipases	Fatty acid metabolism		cyto	2	2	1	1	1	1	5.24
Cre02.g143000.t1.2	K00630	glycerol-3-phosphate O-acyltransferase [EC:2.3.1.15]	Glycerolipid metabolism	ATS1	mito	2	2	1	1	1	1	4.146
Cre03.g194200.t1.2	K00162	Pyruvate dehydrogenase E1 beta subunit	Glycolysis / Gluconeogenesis	PDHB, pdhB	chlo_mito	2	2.04	1	1	1	1	2.432
Cre06.g253350.t1.2	K02437	glycine cleavage system H protein	Glyoxylate and dicarboxylate metabolism	gcvH, GCSH	chlo	2	2.01	1	1	1	2	5.66
g18048.t2	K13289	cathepsin A (carboxypeptidase C) [EC:3.4.16.5]	Lysosome	CTSA	mito	2	2	2	1	1	1	2.178
Cre09.g415700.t1.2	K01672	Carbonic anhydrase 3	Nitrogen metabolism	ACA7,ATACA7	chlo_mito	2	2.03	1	1	1	1	3.226
g16876.t1	K03885	Mitochondrial type-II NADH dehydrogenase	Oxidative phosphorylation	ndh	chlo	2	2	1	1	1	1	2.762
Cre03.g176250.t1.2	K02146	Vacuolar ATP synthase subunit D	Oxidative phosphorylation	ATPeVAC39, ATP6D	cyto	2	2	1	1	1	1	2.564
Cre16.g665250.t1.2		Thykaloid associated protein required for photosynthetic acclimation to variable light intensity	Photosynthesis	APE1	chlo	2	2.02	1	1	1	1	4.348
Cre05.g242000.t1.2	K03404	Magnesium chelatase subunit D	Porphyrin and chlorophyll metabolism	chlD, bchD	chlo	2	2	1	1	1	1	2.086
g14929.t2	K02727	20S proteasome subunit alpha 7 [EC:3.4.25.1]	Proteasome	PSMA3		2	2	2	1	1	1	5.668
Cre12.g523300.t1.2	K12666	Glycosyltransferase	Protein processing in endoplasmic reticulum	OST1, RPN1	plas	2	2.06	1	1	1	1	2.163
Cre12.g490000.t1.2	K03237	Eukaryotic translation initiation factor 2 subunit 1, eIF2-alpha subunit	Protein processing in endoplasmic reticulum	EIF2S1	cyto	2	2.03	1	1	1	1	3.003
g778.t1	K14012	UBX domain-containing protein 1	Protein processing in endoplasmic reticulum	SHP1, UBX1, NSFL1C	mito	2	2.03	1	1	1	1	4.04
Cre03.g171350.t1.2	K10956	SEC61-alpha subunit of ER-translocon	Protein processing in endoplasmic reticulum	SEC61A	plas	2	2	1	1	1	1	2.101
g7549.t1	K00940	nucleoside-diphosphate kinase [EC:2.7.4.6]	Purine metabolism	E2.7.4.6, ndk	cyto	2	8	1	1	1	2	24.69
g4385.t1	K01923	phosphoribosylaminoimidazole-succinocarboxamide synthase [EC:6.3.2.6]	Purine metabolism	purC	chlo	2	2	1	1	1	1	4.301
Cre10.g432900.t1.2	K00011	aldehyde reductase [EC:1.1.1.21]	Pyruvate metabolism	E1.1.1.21, AKR1	cyto	2	2	1	1	1	1	4.866
g17858.t1	K02942	large subunit ribosomal protein LP1	Ribosome	RP-LP1, RPLP1	cyto	2	2.02	1	1	1	1	14.95
Cre10.g420750.t1.2	K02908	large subunit ribosomal protein L30e	Ribosome	RP-L30e, RPL30	cyto	2	2	1	1	1	1	10.91
Cre12.g529400.t1.2	K02978	Ribosomal protein S27e isoform 1, component of 80S ribosome and 40S small subunit	Ribosome	RP-S27e, RPS27	nucl	2	2	1	1	1	1	9.302
Cre16.g662300.t1.2	K12622	U6 snRNA-associated Sm-like small nuclear riboprotein LSm3	RNA degradation	LSM3	cyto	2	2	1	1	1	1	8.247
g4363.t1	K13025	Eukaryotic translation initiation factor 4A	RNA transport	EIF4A3, FAL1	cyto	2	4	1	1	1	1	5.263
Cre02.g103550.t1.2	K03236	Eukaryotic translation initiation factor 1A, eIF-1A	RNA transport	EIF1A	nucl	2	2	1	1	1	1	7.092
Cre06.g252650.t1.2	K01704	3-isopropylmalate/(R)-2-methylmalate dehydratase small subunit [EC:4.2.1.33 4.2.1.35]	Valine, leucine and isoleucine biosynthesis	leuD	chlo	2	2	1	1	1	1	6.075
Cre15.g643550.t1.2	K06215	Pyridoxin biosynthesis protein	Vitamin B6 metabolism	pdxS, pdx1	cyto	2	2	1	1	1	1	5.068
Cre09.g414050.t1.2	K04499	RuvB-like protein 1 (pontin 52)	Wnt signaling pathway	RUVBL1, RVB1, INO80H	cyto	2	2	1	1	1	1	3.077
Cre13.g591200.t1.2	K11252	histone H2B		H2B	nucl	2	13.47	2	1	1	1	46.45
g12473.t1	K11251	histone H2A		H2A	nucl	2	5.26	28	1	1	5	17.69
Cre01.g004950.t1.3		Hypothetical Protein			cyto	2	4	1	1	1	1	10.04
Cre02.g107150.t1.3		Hypothetical Protein			chlo	2	2.88	1	1	1	1	16.8
g2971.t1		Flagellar Associated Protein			mito	2	2.47	1	1	1	1	3.768
g11711.t1	K06185	ABC transporter-like and Flagellar Associated Protein		ABCF2	cyto	2	2.13	1	1	1	1	3.636
g16859.t1	K11593	eukaryotic translation initiation factor 2C		ELF2C	chlo	2	2.08	3	1	1	1	0.8547
Cre06.g251650.t1.3	K14430	Low-affinity phosphate transporter		PHO87_91	plas	2	2.08	1	1	1	1	1.244
Cre03.g189250.t1.2	K07976	Small Rab-related GTPase		RAB	cysk	2	2.08	1	1	1	1	5.093
g12209.t2	K11824	AP-2 complex subunit alpha		AP2A		2	2.07	2	1	1	2	0.6885
Cre10.g430500.t1.2		Octicosapeptide/Phox/Bem1p (PB1) domain-containing protein / tetratricopeptide repeat (TPR)-containing protein			chlo	2	2.04	1	1	1	1	3.188
Cre11.g476550.t1.2		Polyketide synthase, enoylreductase family protein			cyto	2	2.04	1	1	1	1	5.764
Cre03.g154350.t1.2		cytochrome oxidase 2			mito	2	2.04	1	1	1	3	4.577
Cre09.g415800.t1.2		Neoplastic transformation suppressor Pdcd4/MA-3, contains MA3 domain			chlo	2	2.03	1	1	1	1	3.026
Cre17.g724200.t1.2	K11090	La protein		LA, SSB	nucl	2	2.03	1	1	1	2	3.632
Cre08.g378000.t1.2		decapping 5-like		DCP5-L	mito	2	2.03	1	1	1	1	3.31
g3575.t2		ankyrin repeat-containing protein 2		AFT,AKR2,AKR2A		2	2.03	2	1	1	1	2.681
g11863.t1		Transcriptional coactivator p100		AtTudor2,TSN2,Tudor2	cyto	2	2.03	1	1	1	1	0.8491
Cre01.g024350.t1.2		Endomembrane protein 70 protein family			plas	2	2.03	1	1	1	1	1.488
g16954.t1		phosphate acetyltransferase				2	2.03	2	1	1	1	1.716
Cre06.g261800.t1.2		Prephenate dehydratase		ADT6	cyto	2	2.03	1	1	1	1	2.674
Cre07.g336450.t1.2		Hypothetical Protein			mito	2	2.03	1	1	1	1	9.821
Cre01.g023350.t1.3		Oligoendopeptidase			chlo	2	2.02	1	1	1	1	1.495
Cre10.g466650.t1.2		Calmodulin and related proteins (EF-Hand superfamily)		CPK20	nucl	2	2.02	1	1	1	2	1.989
Cre06.g271700.t1.3	K13049	carboxypeptidase PM20D1 [EC:3.4.17.-]		PM20D1	cyto	2	2.02	1	1	1	1	1.498
Cre05.g242350.t1.2	K01537	Ca2+-transporting ATPase [EC:3.6.3.8]		ATECA2,ECA2	cyto	2	2.02	1	1	1	1	1.504
Cre02.g091550.t1.2		ssDNA-binding transcriptional regulator		ATWHY3,PTAC11,WHY3	chlo	2	2.02	1	1	1	1	3.782
g8257.t1		Hypothetical Protein				2	2.02	1	1	1	1	1.719
Cre17.g729800.t1.2	K03217	preprotein translocase subunit YidC		yidC, spoIIIJ, OXA1	chlo	2	2.02	1	1	1	1	3.318
Cre12.g555550.t1.2	K05761	villin 1		VIL1	chlo	2	2.02	1	1	1	1	1.525
Cre09.g415950.t1.2		Plastid ribosomal protein L6		emb2394	chlo	2	2.02	1	1	1	1	5.797
g9677.t1	K07976	Small Rab-related GTPase		RAB	cyto	2	2.02	1	1	1	1	5.634
Cre10.g448450.t1.3		Xanthine/uracil/vitamin C permease-like		ATAZG1,AZG1	plas	2	2.02	1	1	1	3	1.599
Cre04.g219950.t1.2		Splicing factor hnRNP-F and related RNA-binding proteins			cyto	2	2.02	1	1	1	1	2.968
g4494.t1		DNAJ heat shock family protein			cyto	2	2.02	1	1	1	1	6.608
Cre17.g700750.t1.2	K07034	mannosyl-3-phosphoglycerate phosphatase [EC:3.1.3.70]		K07034	cyto	2	2.02	1	1	1	2	6.726
Cre06.g267200.t1.2		NADH:ubiquinone oxidoreductase 13 kDa subunit			cyto	2	2.02	1	1	1	1	9.917
Cre03.g164350.t1.3	K06999	putative drug exporter of the RND superfamily		SOBER1	cyto	2	2.02	1	1	1	2	3.571
Cre06.g267100.t1.2	K03107	Subunit of the Signal Recognition Particle		SRP68	nucl	2	2.01	1	1	1	1	1.613
Cre05.g237450.t1.2		Plastid-specific ribosomal protein 1			chlo	2	2.01	1	1	1	1	4.912
Cre01.g012150.t1.2	K07304	peptide-methionine (S)-S-oxide reductase [EC:1.8.4.11]		msrA	chlo	2	2.01	1	1	1	1	3.858
Cre06.g310750.t1.2		coatomer gamma-2 subunit, putative / gamma-2 coat protein, putative / gamma-2 COP, putative			cyto	2	2.01	1	1	1	1	1.335
g16116.t1		Glutathione S-transferase			chlo	2	2.01	1	1	1	1	4.206
Cre12.g519300.t1.2		Hypothetical Protein			chlo	2	2.01	1	1	1	1	8.915
Cre03.g199150.t1.2		Predicted oxidoreductase			chlo	2	2.01	1	1	1	2	3.072
g2896.t1		Hypothetical Protein			nucl	2	2.01	1	1	1	1	10.22
Cre12.g541600.t1.2		Hypothetical Protein			chlo	2	2	1	1	1	1	8.235
Cre06.g263300.t1.2		Peroxisomal biogenesis protein (peroxin)		PEX11D	plas	2	2	1	1	1	1	4.701
g4321.t1		Hypothetical Protein			chlo	2	2	1	1	1	1	1.065
g9870.t1		Hypothetical Protein			chlo	2	2	1	1	1	1	3.39
g8566.t1		Serine/threonine protein phosphatase			chlo	2	2	1	1	1	1	2.933
g2940.t1		Hypothetical Protein			mito	2	2	1	1	1	1	4.215
Cre13.g568800.t1.2		NADH:ubiquinone oxidoreductase 18 kDa subunit			chlo	2	2	1	1	1	1	6.061
Cre11.g468300.t1.2	K07977	Arf/Sar family, other		ARF	cyto	2	2	1	1	1	1	5.729
Cre10.g433950.t1.3		Encodes the P subunit of Photosystem I			chlo	2	2	1	1	1	2	4.636
Cre07.g346950.t1.3		Hypothetical Protein			nucl	2	2	2	1	1	1	4.641
Cre07.g331750.t1.2		Hypothetical Protein			chlo	2	2	1	1	1	1	6.349
Cre06.g311900.t1.2	K07976	Small Rab-related GTPase		RAB	chlo	2	2	1	1	1	1	4.854
Cre06.g251000.t1.2		Hypothetical Protein			vacu	2	2	1	1	1	1	2.208
Cre03.g200250.t1.2		Isocitrate lyase			mito	2	2	1	1	1	2	3.757
Cre03.g178500.t1.2		Flagellar protofilament ribbon protein			nucl	2	2	1	1	1	1	3.179
g5048.t1		KH domain-containing protein / zinc finger (CCCH type) family protein			mito	2	2	1	1	1	1	6.215
g4660.t1		S-adenosyl-L-methionine-dependent methyltransferases superfamily protein		ATHOL3,HOL3		2	2	2	1	1	1	10.55
g4362.t1		Low molecular mass early light-induced protein		LIL3:1	chlo	2	2	1	1	1	2	8.097
g3775.t1		thylakoid lumen 18.3 kDa protein		TLP18.3	chlo	2	2	1	1	1	1	5.323
g3557.t1		Alternative oxidase family protein		IM,IM1	mito	2	2	1	1	1	1	2.644
g2205.t2		Uncharacterized membrane protein				2	2	4	1	1	1	5.036
g16150.t1		Glutathione S-transferase		GSTF14	chlo	2	2	1	1	1	2	5.069
Cre17.g705500.t1.3		Hypothetical Protein			extr	2	2	1	1	1	1	1.237
Cre13.g573400.t1.2		Hypothetical Protein			mito	2	2	1	1	1	1	2.893
Cre12.g510400.t1.3		Putative rubredoxin-like protein		ENH1	chlo	2	2	1	1	1	1	4.31
Cre11.g479050.t1.2	K09569	FK506-binding protein 2 [EC:5.2.1.8]		FKBP2	vacu	2	2	1	1	1	1	6.993
Cre09.g396500.t1.1		haloacid dehalogenase-like hydrolase			chlo	2	2	1	1	1	1	4.844
Cre09.g396100.t1.2		Cell wall protein pherophorin-C15			chlo	2	2	1	1	1	1	5.143
Cre07.g316000.t1.2		Nuclear transport factor 2		NTF2B	nucl	2	2	1	1	1	1	10.57
Cre01.g010400.t1.2		Plant invertase/pectin methylesterase inhibitor superfamily protein			extr	2	2	1	1	1	2	5.348
g4490.t1	K01527	nascent polypeptide-associated complex subunit beta		EGD1, BTF3	cyto	1.85	1.85	1	1	1	1	4.294
g10360.t1		Hypothetical Protein			chlo	1.85	1.85	1	1	1	1	21.95
Cre17.g733250.t1.2		Peptidyl-prolyl cis-trans isomerase, FKBP-type			chlo	1.8	1.81	1	1	1	1	5.263
Cre03.g176100.t1.2		Hypothetical Protein			nucl	1.77	1.8	1	1	1	1	6.299
Cre05.g244950.t1.2		Translocon-associated complex TRAP, beta subunit			chlo	1.75	1.75	1	1	1	1	3.982
Cre06.g294450.t1.3		Voltage-gated shaker-like K+ channel, subunit beta/KCNAB			chlo	1.74	1.75	1	1	1	1	3.753
Cre17.g697334.t1.2		Hypothetical Protein			chlo	1.74	1.74	1	1	1	1	1.09
Cre06.g250300.t1.2	K10414	dynein heavy chain 2, cytosolic	Phagosome	DYNC2H, DNCH2	cyto	1.72	1.84	1	1	1	1	0.2308
Cre14.g631900.t1.2	K14648	poly(U)-specific endoribonuclease [EC:3.1.-.-]	Transcription related proteins	ENDOU, PP11	cyto	1.72	1.74	1	1	1	1	2.397
Cre05.g245900.t1.2	K00826	Branched-chain amino acid aminotransferase	Valine, leucine and isoleucine biosynthesis	E2.6.1.42, ilvE	chlo	1.72	1.73	1	1	1	1	3.03
Cre06.g265800.t1.2		Plastid ribosomal protein L28			chlo	1.7	2.82	1	1	1	1	7.179
Cre06.g250250.t1.2	K02148	Vacuolar ATP synthase subunit C	Oxidative phosphorylation	ATPeVC, ATP6C	chlo	1.68	1.72	1	1	1	1	5.63
Cre02.g091050.t1.2	K01698	Delta-aminolevulinic acid dehydratase	Porphyrin and chlorophyll metabolism	hemB, ALAD	chlo	1.68	1.68	1	1	1	1	5.897
Cre16.g678000.t1.2		Protein of unknown function (DUF3411)			chlo	1.68	1.68	1	1	1	1	2.492
Cre07.g319300.t1.3	K08244	alpha-glucan, water dikinase [EC:2.7.9.4]		ATGWD2,GWD3,PWD	chlo	1.64	1.78	2	1	1	1	0.8541
Cre02.g077400.t1.3		Hypothetical Protein			nucl	1.64	1.64	1	1	1	1	5.051
g6306.t1	K00818	acetylornithine aminotransferase [EC:2.6.1.11]	Arginine and proline metabolism	E2.6.1.11, argD	chlo	1.6	1.62	1	1	1	2	1.739
Cre07.g320600.t1.2		Hypothetical Protein			chlo	1.59	1.59	1	1	1	1	5.314
g9773.t1	K00942	guanylate kinase [EC:2.7.4.8]	Purine metabolism	E2.7.4.8, gmk	cyto	1.58	1.58	1	1	1	1	2.872
g15316.t1		Hypothetical Protein			plas	1.57	1.57	1	1	1	1	2.45
Cre03.g204650.t1.2		NADH:ubiquinone oxidoreductase 13 kDa subunit			mito	1.57	1.57	1	1	1	1	5.634
g8585.t2		Nucleotide excision repair factor NEF2, RAD23 component		RAD23,RAD23B		1.54	1.54	2	1	1	1	2.206
g17754.t2		Uncharacterized conserved protein		ATTOC120,TOC120		1.52	1.53	2	1	1	1	1.241
Cre05.g243650.t1.2		Hypothetical Protein			plas	1.5	1.5	2	1	1	1	3.687
Cre06.g273300.t1.2	K01868	threonyl-tRNA synthetase [EC:6.1.1.3]	Aminoacyl-tRNA biosynthesis	TARS, thrS	cyto	1.47	1.53	1	1	1	1	1.571
Cre17.g742450.t1.3	K00799	glutathione S-transferase [EC:2.5.1.18]	Glutathione metabolism	GST, gst	cyto	1.42	1.42	1	1	1	1	6.341
Cre09.g387800.t1.2	K00522	ferritin heavy chain [EC:1.16.3.1]	Porphyrin and chlorophyll metabolism	FTH1	mito	1.42	1.43	1	1	1	1	7.631
Cre12.g493950.t1.2	K02952	Plastid ribosomal protein S13	Ribosome	RP-S13, rpsM	chlo	1.4	1.4	1	1	1	1	4.878
Cre02.g092350.t1.2	K05917	cytochrome P450, family 51 (sterol 14-demethylase) [EC:1.14.13.70]	Steroid biosynthesis	CYP51	E.R.	1.33	1.39	1	1	1	1	2.02
Cre06.g261500.t1.2		Thioredoxin family protein			chlo	1.33	1.35	1	1	1	1	2.469
Cre06.g275650.t1.2	K03033	26S proteasome regulatory subunit N3	Proteasome	PSMD3, RPN3	chlo	1.28	1.28	1	1	1	1	3.689
Cre17.g728800.t1.2	K00030	Isocitrate dehydrogenase, NAD-dependent	Citrate cycle (TCA cycle)	IDH3	chlo	1.27	1.27	1	1	1	1	5.208
g17202.t1		Hypothetical Protein			chlo	1.27	1.29	1	1	1	1	1.704
Cre06.g273450.t1.3		Hypothetical Protein			chlo	1.27	1.27	1	1	1	1	3.947
g2991.t1	K12657	Gamma-glutamyl phosphate reductase	Arginine and proline metabolism	ALDH18A1, P5CS	chlo	1.25	1.29	1	1	1	1	2.711
g14763.t1		Hypothetical Protein			nucl	1.25	2.03	1	1	1	2	0.3552
Cre01.g018800.t1.2	K02126	F-type H+-transporting ATPase subunit a [EC:3.6.3.14]	Oxidative phosphorylation	ATPeF0A, MTATP6	chlo	1.24	1.24	1	1	1	1	4.412
Cre12.g537450.t1.2		Cytochrome c oxidase 12 kDa subunit			chlo	1.24	1.24	1	1	1	1	14.4
Cre09.g402450.t1.2	K03063	26S proteasome regulatory subunit T3	Proteasome	PSMC4, RPT3	cyto	1.23	1.4	1	1	1	1	2.174
g1224.t1	K01895	acetyl-CoA synthetase [EC:6.2.1.1]	Glycolysis / Gluconeogenesis	ACSS, acs	mito	1.22	5.54	1	1	1	1	4.149
Cre07.g347100.t1.2	K01792	glucose-6-phosphate 1-epimerase [EC:5.1.3.15]	Glycolysis / Gluconeogenesis	E5.1.3.15	chlo	1.22	1.25	1	1	1	1	6.028
Cre06.g257150.t1.2	K02921	large subunit ribosomal protein L37Ae	Ribosome	RP-L37Ae, RPL37A	chlo	1.22	1.54	1	1	1	1	8.696
RRRRRg8076.t2						1.22	1.23	5	1	1	1	0.3128
Cre06.g262050.t1.2	K01785	aldose 1-epimerase [EC:5.1.3.3]	Glycolysis / Gluconeogenesis	E5.1.3.3, galM	chlo	1.21	1.23	1	1	1	1	4.897
g7713.t1		ATP-dependent caseinolytic (Clp) protease/crotonase family protein			mito	1.2	1.2	1	1	1	1	1.928
g5202.t1		Hypothetical Protein			chlo	1.2	1.2	1	1	1	1	1.157
g6207.t1	K11252	histone H2B		H2B	nucl	1.19	14.31	2	2	2	2	52.29
g4806.t2	K02154	V-type H+-transporting ATPase subunit I [EC:3.6.3.14]	Oxidative phosphorylation	ATPeVI, ATP6N1A		1.19	1.2	2	1	1	1	0.9081
Cre05.g242300.t1.2	K03251	Eukaryotic translation initiation factor 3, subunit D	RNA transport	EIF3D	cyto	1.19	1.21	1	1	1	1	1.235
g8408.t2		Hypothetical Protein				1.19	1.35	2	1	1	1	1.264
g7789.t1	K14332	photosystem I subunit PsaO	Photosynthesis	psaO	chlo	1.18	1.19	1	1	1	1	6.349
Cre07.g351800.t1.3		Protein tyrosine kinase			chlo	1.18	1.22	3	1	1	2	0.8075
Cre10.g422150.t1.3	K01285	lysosomal Pro-X carboxypeptidase [EC:3.4.16.2]		PRCP	chlo	1.18	1.19	1	1	1	1	1.477
Cre09.g394550.t1.2		Ribose-phosphate pyrophosphokinase			cyto	1.18	1.19	1	1	1	1	1.724
Cre02.g104900.t1.2	K06942	Flagellar Associated Protein		K06942	cyto	1.18	1.19	1	1	1	1	6.394
Cre01.g052100.t1.2	K02881	large subunit ribosomal protein L18	Ribosome	RP-L18, rplR	chlo	1.17	1.17	1	1	1	1	5.517
Cre03.g174750.t1.2		Cyclophilin-like peptidyl-prolyl cis-trans isomerase family protein			chlo	1.17	1.17	1	1	1	1	2.556
Cre03.g172950.t1.2	K11131	Centromere/microtubule binding protein	Ribosome biogenesis in eukaryotes	DKC1, NOLA4, CBF5	cyto	1.16	1.21	1	1	1	1	2.095
g6870.t1		Hypothetical Protein			chlo	1.15	1.17	2	1	1	1	0.1992
Cre13.g578750.t1.2	K00207	dihydropyrimidine dehydrogenase (NADP+) [EC:1.3.1.2]	Pyrimidine metabolism	DPYD	chlo_mito	1.07	1.11	4	1	1	1	1.856

## Sheet: B_Peptide summary
Distinct Peptide Index	Protein N	Representative Accession	Sequence	Modifications	Cleavages	Theoretical MW	Max Conf	log 114:113	log 115:113	log 116:113	log 117:113	log 118:113	log 119:113	log 121:113	Protein residual 114:113	Protein residual 115:113	Protein residual 116:113	Protein residual 117:113	Protein residual 118:113	Protein residual 119:113	Protein residual 121:113	Ave. Quant Use
1	1	Cre12.g498600.t1.2	AGPGDNVGMNIK	No iTRAQ8plex@N-term; iTRAQ8plex(K)@12		1475.77	97.96	0.30103	0.30103	1.63861	1.43334	1.53619	2.06314	1.90244	0.268627	0.380038	1.74929	1.53504	1.6275	2.06366	1.88086	0
2	1	Cre12.g498600.t1.2	AGPGDNVGMNIK	iTRAQ8plex@N-term; iTRAQ8plex(K)@12		1779.98	99	0.287576	0.287576	1.04931	1.03543	1.17053	1.59289	1.73361	0.255173	0.366584	1.15999	1.13714	1.26184	1.5934	1.71203	1
3	1	Cre12.g498600.t1.2	DFTAQIQTLDIPGEVK	iTRAQ8plex@N-term; iTRAQ8plex(K)@16		2382.33	99	1.27184	1.27184	3.83591	3.72695	5.27574	5.92613	3.19194	1.23943	1.35085	3.94659	3.82866	5.36705	5.92665	3.17036	1
4	1	Cre12.g498600.t1.2	EFFTDR	iTRAQ8plex@N-term		1117.57	99	0.423171	0.423171	0.479106	0.464921	0.623573	0.919631	0.59632	0.390768	0.502179	0.589788	0.56663	0.714887	0.920147	0.574738	1
5	1	Cre12.g498600.t1.2	EHLSIVICGHVDSGK	iTRAQ8plex@N-term; iTRAQ8plex(S)@4; Carbamidomethyl(C)@8; iTRAQ8plex(S)@13; iTRAQ8plex(K)@15		2866.64	99	1.10721	1.10721						1.07481	1.18622						0
6	1	Cre12.g498600.t1.2	ERYDEIANEMR	iTRAQ8plex@N-term	missed R-Y@2	1728.84	99	1.01831	1.01831	0.60968	0.631263	0.743622	1.09822	0.945229	0.985908	1.09732	0.720362	0.732972	0.834936	1.09873	0.923647	1
7	1	Cre12.g498600.t1.2	ERYDEIANEMR	iTRAQ8plex@N-term; Deamidated(N)@8	missed R-Y@2	1729.82	99	0.748188	0.748188	0.977682	1.08156	1.05352	1.55026	1.85175	0.715785	0.827196	1.08836	1.18326	1.14483	1.55078	1.83017	0
8	1	Cre12.g498600.t1.2	GLDKGNMPR	iTRAQ8plex@N-term; iTRAQ8plex(K)@4	missed K-G@4	1594.91	99	0.255273	0.255273	0.0708116	0.0925427	0.0635849	0.0893588	0.106843	0.22287	0.334281	0.181494	0.194252	0.154899	0.0898756	0.0852606	1
9	1	Cre12.g498600.t1.2	GVGDVLAGR	iTRAQ8plex@N-term		1146.67	99	0.446958	0.446958	0.381205	0.409627	0.501128	0.800057	0.645027	0.414555	0.525966	0.491887	0.511336	0.592442	0.800574	0.623445	1
10	1	Cre12.g498600.t1.2	GVTIACTTK	iTRAQ8plex@N-term; Carbamidomethyl(C)@6; iTRAQ8plex(K)@9		1557.9	99	-1	-1	0.707466	0.721263	0.82235	1.03827	0.978013	-1.0324	-0.920992	0.818148	0.822971	0.913665	1.03879	0.956431	1
11	1	Cre12.g498600.t1.2	GYSPIGFVR	iTRAQ8plex@N-term		1298.73	99	1.03573	1.03573	0.666148	0.709414	0.765323	1.0875	0.989889	1.00333	1.11474	0.77683	0.811123	0.856637	1.08802	0.968307	1
12	1	Cre12.g498600.t1.2	GYSPIGFVR	iTRAQ8plex@N-term; iTRAQ8plex(Y)@2		1602.93	98.22	1.12057	1.12057	0.431051	0.420654	0.423407	0.690181	0.651353	1.08817	1.19958	0.541732	0.522363	0.514721	0.690698	0.629771	0
13	1	Cre12.g498600.t1.2	IAFLDGNTAVMLGK	iTRAQ8plex@N-term; iTRAQ8plex(K)@14		2057.18	99	1.34242	1.34242	1.67481	1.65576	1.83187	2.82638	1.93559	1.31002	1.42143	1.78549	1.75747	1.92318	2.8269	1.91401	1
14	1	Cre12.g498600.t1.2	IKGVGDVLAGR	iTRAQ8plex@N-term; iTRAQ8plex(K)@2	missed K-G@2	1692.05	99	1.17039	1.17039	0.208273	0.247288	0.183097	0.277343	0.282647	1.13799	1.2494	0.318955	0.348997	0.274411	0.27786	0.261065	0.75
15	1	Cre12.g498600.t1.2	IQVHTLLDALNSFVVVPER	iTRAQ8plex@N-term		2453.4	99	1.50112	1.50112	3.2567	3.55671	4.40961	5.10142	3.46206	1.46872	1.58013	3.36738	3.65842	4.50092	5.10194	3.44048	0.5
16	1	Cre12.g498600.t1.2	IQVHTLLDALNSFVVVPER	iTRAQ8plex@N-term; Deamidated(N)@11		2454.38	99	1.43616	1.43616	5.04141	6.84546	6.00873	6.47029	6.5426	1.40376	1.51517	5.15209	6.94717	6.10004	6.47081	6.52102	0
17	1	Cre12.g498600.t1.2	IQVHTLLDALNSFVVVPERK	iTRAQ8plex@N-term; iTRAQ8plex(K)@20	missed R-K@19	2885.7	99	1.51785	1.51785	1.79256	1.80856	2.33117	3.02312	4.49722	1.48545	1.59686	1.90324	1.91027	2.42248	3.02364	4.47564	0.5
18	1	Cre12.g498600.t1.2	IQVHTLLDALNSFVVVPERK	iTRAQ8plex@N-term; Deamidated(N)@11; iTRAQ8plex(K)@20	missed R-K@19	2886.68	99	1.43616	1.43616	7.12441	4.40396	6.95719	11.2707	5.527	1.40376	1.51517	7.23509	4.50567	7.04851	11.2712	5.50542	0
19	1	Cre12.g498600.t1.2	ISGINWK	iTRAQ8plex@N-term; iTRAQ8plex(K)@7		1424.86	99	1.06843	1.06843	0.464188	0.466924	0.516781	0.720234	0.625115	1.03603	1.14744	0.57487	0.568633	0.608096	0.720751	0.603533	1
20	1	Cre12.g498600.t1.2	IVKDFTAQIQTLDIPGEVK	iTRAQ8plex@N-term; iTRAQ8plex(K)@3; iTRAQ8plex(K)@19	missed K-D@3	3026.78	99	1.44091	1.44091	2.20031	1.9081	1.7048	4.72058		1.40851	1.51992	2.31099	2.00981	1.79612	4.7211		1
21	1	Cre12.g498600.t1.2	KGYSPIGFVR	iTRAQ8plex@N-term; Lys->Gln@1	missed K-G@1	1426.79	99	1.07353	1.07353	0.332468	0.353553	0.370459	0.69953	0.524159	1.04113	1.15254	0.44315	0.455262	0.461773	0.700047	0.502577	0
22	1	Cre12.g498600.t1.2	KGYSPIGFVR	iTRAQ8plex@N-term; Lys->Gln@1; Gly->Pro@2	missed K-G@1	1466.82	99	1.10375	1.10375	0.270347	0.307634	0.295859	0.550581	0.431162	1.07135	1.18276	0.381029	0.409342	0.387173	0.551098	0.40958	0
23	1	Cre12.g498600.t1.2	KGYSPIGFVR	iTRAQ8plex@N-term; iTRAQ8plex(K)@1	missed K-G@1	1731.03	99	1.10037	1.10037	0.0972654	0.100431	0.106993	0.134799	0.125857	1.06797	1.17938	0.207947	0.20214	0.198307	0.135316	0.104274	1
24	1	Cre12.g498600.t1.2	KTDAPLR	iTRAQ8plex@N-term; iTRAQ8plex(K)@1	missed K-T@1	1407.87	98.06	-0.221849	-0.221849	0.165473	0.168362	0.254005	0.445495	0.247834	-0.254252	-0.14284	0.276155	0.270071	0.34532	0.446012	0.226252	1
25	1	Cre12.g498600.t1.2	KTDAPLRLPISGAYK	iTRAQ8plex@N-term; iTRAQ8plex(K)@1; iTRAQ8plex(K)@15	missed K-T@1; missed R-L@7	2541.54	99	1.18668	1.18668	0.283438	0.399078	0.308271	0.364583	0.483485	1.15427	1.26569	0.39412	0.500787	0.399585	0.365099	0.461903	0.75
26	1	Cre12.g498600.t1.2	LINLLGVK	iTRAQ8plex@N-term; iTRAQ8plex(K)@8		1476.99	99	1.33169	1.33169	1.61243	1.4945	1.78593	2.32294	1.92082	1.29929	1.4107	1.72311	1.59621	1.87724	2.32345	1.89924	1
27	1	Cre12.g498600.t1.2	LKEEAAALGK	iTRAQ8plex@N-term; iTRAQ8plex(K)@2; Methyl(E)@3; iTRAQ8plex(K)@10	missed K-E@2	1955.22	99	1.18884	1.18884	0.910479	0.813443	0.870775	0.98379	0.904925	1.15644	1.26785	1.02116	0.915152	0.962089	0.984306	0.883343	0
28	1	Cre12.g498600.t1.2	LLFELGGIPER	iTRAQ8plex@N-term		1546.9	99	1.35474	1.35474	2.77419	2.71434	4.19776	4.62803	3.69795	1.32234	1.43375	2.88487	2.81605	4.28907	4.62855	3.67637	1
29	1	Cre12.g498600.t1.2	LLFELGGIPERELEK	iTRAQ8plex@N-term; iTRAQ8plex(K)@15	missed R-E@11	2350.37	99	1.42456	1.42456	1.84306	1.83787	2.08831	3.49909	2.01248	1.39216	1.50357	1.95374	1.93958	2.17963	3.4996	1.9909	1
30	1	Cre12.g498600.t1.2	LPISGAYK	iTRAQ8plex@N-term; iTRAQ8plex(K)@8		1455.89	99	0.877021	0.877021	0.386722	0.389472	0.544968	0.932833	0.545948	0.844618	0.956029	0.497404	0.491181	0.636282	0.93335	0.524366	1
31	1	Cre12.g498600.t1.2	MDSDTAGYKK	iTRAQ8plex@N-term; iTRAQ8plex(K)@9; iTRAQ8plex(K)@10	missed K-K@9	2027.11	99	0.280551	0.280551	0.332717	0.335039	0.40607	0.488093	0.424413	0.248148	0.359559	0.443399	0.436748	0.497385	0.48861	0.40283	1
32	1	Cre12.g498600.t1.2	QLIVGVNK	iTRAQ8plex@N-term; iTRAQ8plex(K)@8		1477.94	99	0.682557	0.682557	0.706849	0.732882	0.842306	1.25746	1.04246	0.650154	0.761565	0.817531	0.834591	0.933621	1.25798	1.02087	1
33	1	Cre12.g498600.t1.2	SEGKEHLSIVICGHVDSGK	Protein Terminal Acetyl@N-term; iTRAQ8plex(K)@4; iTRAQ8plex(S)@8; Carbamidomethyl(C)@12; iTRAQ8plex(K)@19	cleaved M-S@N-term; missed K-E@4	3005.64	99	1.14922	1.14922	1.10014	1.13935	0.985126	1.21569	1.4188	1.11682	1.22823	1.21082	1.24106	1.07644	1.21621	1.39722	0
34	1	Cre12.g498600.t1.2	SSFAFAFYMDR	iTRAQ8plex@N-term		1644.79	99	1.31119	1.31119	2.19623	2.32362	2.46969	3.9301	2.73838	1.27879	1.3902	2.30692	2.42533	2.561	3.93062	2.7168	1
35	1	Cre12.g498600.t1.2	SSFAFAFYMDR	iTRAQ8plex@N-term; iTRAQ8plex(Y)@8		1949	98.74	1.32222	1.32222	0.992739	0.827737	0.907565	1.59405	1.10671	1.28982	1.40123	1.10342	0.929446	0.998879	1.59456	1.08513	0
36	1	Cre12.g498600.t1.2	STNMTWYSGQEVVNLK	iTRAQ8plex@N-term; iTRAQ8plex(K)@16		2464.29	99	1.19173	1.19173	0.732751	0.887808	2.72297	5.49715	2.85409	1.15933	1.27074	0.843433	0.989517	2.81428	5.49766	2.83251	1
37	1	Cre12.g498600.t1.2	STNMTWYSGQEVVNLKGEK	iTRAQ8plex@N-term; iTRAQ8plex(K)@16; iTRAQ8plex(K)@19	missed K-G@16	3082.65	99	1.23541	1.23541	0.985517	0.840515	1.02468	0.99079	1.23537	1.20301	1.31442	1.0962	0.942224	1.116	0.991307	1.21379	1
38	1	Cre12.g498600.t1.2	SVPILPISGWLGDNLITK	iTRAQ8plex@N-term; iTRAQ8plex(K)@18		2530.5	99	1.44716	1.44716	3.76771	3.73356	4.50214	7.2105	7.29474	1.41476	1.52617	3.87839	3.83527	4.59345	7.21101	7.27316	1
39	1	Cre12.g498600.t1.2	TDAPLRLPISGAYK	iTRAQ8plex@N-term; iTRAQ8plex(K)@14	missed R-L@6	2109.24	99	1.21191	1.21191	0.425341	0.436599	0.371315	0.501181	0.532431	1.17951	1.29092	0.536023	0.538308	0.462629	0.501697	0.510849	1
40	1	Cre12.g498600.t1.2	TGDVMILK	iTRAQ8plex@N-term; iTRAQ8plex(K)@8		1483.89	99	0.908485	0.908485	1.0266	1.04486	1.24703	1.62188	1.28978	0.876082	0.987493	1.13728	1.14656	1.33835	1.62239	1.2682	1
41	1	Cre12.g498600.t1.2	VDKAGPGDNVGMNIK	iTRAQ8plex@N-term; iTRAQ8plex(K)@3; iTRAQ8plex(K)@15	missed K-A@3	2426.37	99	0.997818	0.997818	0.697944	0.804137	0.460951	0.616096	0.867811	0.965415	1.07683	0.808626	0.905846	0.552265	0.616613	0.846229	0.5
42	1	Cre12.g498600.t1.2	VEQGVVKPGDEVIFLPTHTTAN	iTRAQ8plex@N-term; iTRAQ8plex(K)@7; iTRAQ8plex(H)@18	cleaved N-P@C-term	3262.83	99	1.27416	1.27416	2.28635	1.83151	2.55831	3.5872	2.27626	1.24176	1.35317	2.39703	1.93322	2.64962	3.58772	2.25468	0
43	1	Cre12.g498600.t1.2	VFTVEMHHK	Carbamyl@N-term; iTRAQ8plex(K)@9		1473.77	99	1.07555	1.07555	1.61589	1.63848	1.73179	3.46965	2.37631	1.04314	1.15456	1.72657	1.74018	1.82311	3.47016	2.35473	0
44	1	Cre12.g498600.t1.2	VFTVEMHHK	iTRAQ8plex@N-term; iTRAQ8plex(K)@9		1734.97	99	1.07704	1.07704	0.483782	0.50048	0.477641	0.801948	0.648278	1.04464	1.15605	0.594464	0.602189	0.568955	0.802464	0.626696	0.75
45	1	Cre12.g498600.t1.2	VFTVEMHHK	iTRAQ8plex@N-term; Oxidation(M)@6; iTRAQ8plex(K)@9		1750.96	99	0.996005	0.996005	1.98297	1.98861	1.9954	3.00212	3.06924	0.963602	1.07501	2.09366	2.09032	2.08671	3.00264	3.04766	0
46	1	Cre12.g498600.t1.2	VFTVEMHHK	iTRAQ8plex@N-term; iTRAQ8plex(T)@3; iTRAQ8plex(K)@9		2039.18	99	1.02938	1.02938	0.861424	0.845845	0.939915	1.29897	1.56306	0.996981	1.10839	0.972106	0.947554	1.03123	1.29949	1.54148	0
47	1	Cre12.g498600.t1.2	VFTVEMHHKR	iTRAQ8plex@N-term; iTRAQ8plex(K)@9	missed K-R@9	1891.07	99	1.02938	1.02938	2.03975	3.09855	1.34284	1.63716	1.98583	0.996981	1.10839	2.15043	3.20026	1.43416	1.63767	1.96425	1
48	1	Cre12.g498600.t1.2	VGWKDDFVNK	No iTRAQ8plex@N-term; iTRAQ8plex(K)@4; iTRAQ8plex(K)@10	missed K-D@4	1815.01	99	1.10037	1.10037	0.346353	0.375051	0.428723	0.556725	0.515847	1.06797	1.17938	0.457035	0.47676	0.520037	0.557242	0.494265	0
49	1	Cre12.g498600.t1.2	VGWKDDFVNK	No iTRAQ8plex@N-term; Gly->Pro@2; iTRAQ8plex(K)@4; iTRAQ8plex(K)@10	missed K-D@4	1855.05	99	1.12473	1.12473	0.236083	0.280695	0.27402	0.537315	0.455614	1.09232	1.20373	0.346765	0.382404	0.365334	0.537832	0.434032	0
50	1	Cre12.g498600.t1.2	VGWKDDFVNK	Carbamyl@N-term; iTRAQ8plex(K)@4; iTRAQ8plex(K)@10	missed K-D@4	1858.02	99	1.13033	1.13033	1.01997	1.04995	1.1654	1.59523	1.63718	1.09793	1.20934	1.13065	1.15165	1.25671	1.59575	1.6156	0
51	1	Cre12.g498600.t1.2	VGWKDDFVNK	iTRAQ8plex@N-term; iTRAQ8plex(K)@4; iTRAQ8plex(K)@10	missed K-D@4	2119.22	99	1.18305	1.18305	0.525164	0.503676	0.543344	0.736718	0.657698	1.15065	1.26206	0.635846	0.605385	0.634658	0.737235	0.636116	0.666667
52	1	Cre12.g498600.t1.2	VVSVTHK	iTRAQ8plex@N-term; iTRAQ8plex(K)@7		1376.86	99	0.477121	0.477121	0.298997	0.336546	0.327181	0.534589	0.531106	0.444718	0.55613	0.409679	0.438255	0.418495	0.535105	0.509524	1
53	1	Cre12.g498600.t1.2	VVSVTHK	iTRAQ8plex@N-term; iTRAQ8plex(S)@3; iTRAQ8plex(K)@7		1681.07	99	0.30103	0.30103	0.0942643	0.106738	0.105722	0.142324	0.133374	0.268627	0.380038	0.204946	0.208447	0.197036	0.142841	0.111792	0
54	1	Cre12.g498600.t1.2	WHYTIIDAPGHR	iTRAQ8plex@N-term		1768.93	99	1.143	1.143	4.98981	5.10118	9.67819	6.88622	5.44044	1.1106	1.22201	5.10049	5.20289	9.7695	6.88674	5.41886	1
55	1	Cre12.g498600.t1.2	WHYTIIDAPGHR	iTRAQ8plex@N-term; iTRAQ8plex(T)@4		2073.14	99	1.09166	1.09166	5.73153	5.46228	12.669	7.81095	3.62653	1.05926	1.17067	5.84222	5.56399	12.7603	7.81146	3.60495	0
56	1	Cre12.g498600.t1.2	YDEIANEMR	iTRAQ8plex@N-term		1443.7	99	1.01084	1.01084	0.434656	0.429749	0.506535	0.702924	0.639499	0.978442	1.08985	0.545338	0.531458	0.597849	0.703441	0.617917	1
57	2	Cre12.g516200.t1.2	ALMDKPHNIR	iTRAQ8plex@N-term; iTRAQ8plex(K)@5		1802.04	99	0.930041	0.930041	0.247055	0.271642	0.279409	0.398586	0.439498	0.897358	1.01106	0.325638	0.396295	0.416039	0.435139	0.451141	0.666667
58	2	Cre12.g516200.t1.2	AYLPVVESFGFTSVLR	iTRAQ8plex@N-term		2088.16	99	1.44196	1.44196	2.68387	2.82198	2.9306	2.80172	2.49715	1.40927	1.52298	2.76246	2.94663	3.06723	2.83828	2.50879	1
59	2	Cre12.g516200.t1.2	DLQDDFMGGAEIK	iTRAQ8plex@N-term; iTRAQ8plex(K)@13		2046.06	99	1.14292	1.14292	1.58558	1.62827	1.86856	3.094	2.4163	1.11023	1.22394	1.66417	1.75293	2.00519	3.13055	2.42794	1
60	2	Cre12.g516200.t1.2	DSCVAAMQWACK	iTRAQ8plex@N-term; Carbamidomethyl(C)@3; Carbamidomethyl(C)@11; iTRAQ8plex(K)@12		2033.99	99	1.00432	1.00432	3.86962		4.32914	4.86795	4.43078	0.971638	1.08534	3.9482		4.46577	4.90451	4.44242	1
61	2	Cre12.g516200.t1.2	EGCDDAFPMK	iTRAQ8plex@N-term; Carbamidomethyl(C)@3; iTRAQ8plex(K)@10		1776.86	99	0.113943	0.113943	1.03743	0.973576	1.09626	1.42319	1.27215	0.0812601	0.194967	1.11601	1.09823	1.23289	1.45974	1.28379	1
62	2	Cre12.g516200.t1.2	ETVTAQSDHTVMSK	iTRAQ8plex@N-term; iTRAQ8plex(K)@14		2141.12	99	0.504938	0.504938	1.8042	1.8214	1.95516	2.05117	2.12881	0.472255	0.585961	1.88278	1.94606	2.09179	2.08772	2.14045	0.5
63	2	Cre12.g516200.t1.2	ETVTAQSDHTVMSK	iTRAQ8plex@N-term; iTRAQ8plex(S)@7; iTRAQ8plex(K)@14		2445.33	99	0.770852	0.770852	1.22426	1.40467	1.41697	2.54171	5.72475	0.738169	0.851876	1.30284	1.52933	1.5536	2.57827	5.73639	0
64	2	Cre12.g516200.t1.2	FFAFGR	iTRAQ8plex@N-term		1047.58	99	1.19669	1.19669	1.80319	1.59173	2.15309	2.80706	2.05596	1.16401	1.27771	1.88178	1.71639	2.28972	2.84361	2.0676	1
65	2	Cre12.g516200.t1.2	FSVSPVVR	iTRAQ8plex@N-term		1193.71	99	0.823624	0.823624	0.514645	0.541403	0.532071	0.830739	0.699586	0.790941	0.904648	0.593229	0.666056	0.668701	0.867292	0.711229	1
66	2	Cre12.g516200.t1.2	FTMEEIR	iTRAQ8plex@N-term		1228.64	99	0.958493	0.958493	1.41211	1.48704	1.70429	3.35809	1.93849	0.925809	1.03952	1.49069	1.61169	1.84092	3.39464	1.95014	1
67	2	Cre12.g516200.t1.2	GGGQIIPTAR	iTRAQ8plex@N-term		1272.75	99	0.230449	0.230449	0.392254	0.388903	0.416062	0.691667	0.589363	0.197766	0.311473	0.470837	0.513556	0.552692	0.72822	0.601005	1
68	2	Cre12.g516200.t1.2	GMVFEEMQRPGTPMYNIK	iTRAQ8plex@N-term; iTRAQ8plex(K)@18		2735.41	99	1.29964	1.29964	0.499361	0.590149	0.524795	0.731367	0.833963	1.26696	1.38067	0.577944	0.714803	0.661425	0.76792	0.845606	0.666667
69	2	Cre12.g516200.t1.2	GTQANTLVTNIR	iTRAQ8plex@N-term		1590.9	99	0.498107	0.498107	0.642999	0.670525	0.86798	1.31321	1.0107	0.465424	0.579131	0.721582	0.795178	1.00461	1.34976	1.02234	1
70	2	Cre12.g516200.t1.2	GVQYLNEIK	iTRAQ8plex@N-term; iTRAQ8plex(K)@9		1670.98	99	1.08279	1.08279	1.86783	1.81049	2.70266	2.43806	2.6469	1.0501	1.16381	1.94641	1.93514	2.83929	2.47462	2.65855	1
71	2	Cre12.g516200.t1.2	ILSEEFGWDKEIAK	iTRAQ8plex@N-term; iTRAQ8plex(K)@10; iTRAQ8plex(K)@14	missed K-E@10	2576.46	99	1.33955	1.33955	1.22796	1.33896	1.20685	1.50099	1.57982	1.30687	1.42058	1.30654	1.46362	1.34348	1.53755	1.59146	1
72	2	Cre12.g516200.t1.2	IMGANYIPGEK	iTRAQ8plex@N-term; iTRAQ8plex(K)@11		1800.01	99	1.06209	1.06209	2.31188	2.04989	2.30376	4.46665	2.77076	1.02941	1.14311	2.39047	2.17455	2.44039	4.5032	2.7824	1
73	2	Cre12.g516200.t1.2	IRPVLTVNK	iTRAQ8plex@N-term; iTRAQ8plex(K)@9		1647.07	99	1.04137	1.04137	0.207038	0.206299	0.258867	0.376141	0.292504	1.00869	1.1224	0.285622	0.330953	0.395498	0.412694	0.304147	1
74	2	Cre12.g516200.t1.2	ISEPVVSFR	iTRAQ8plex@N-term		1336.77	99	1.02738	1.02738	0.53472	0.581229	0.589465	0.852798	0.793656	0.994696	1.1084	0.613303	0.705882	0.726095	0.889351	0.805298	1
75	2	Cre12.g516200.t1.2	KGLKPEPAPLSEYEDKL	iTRAQ8plex@N-term; iTRAQ8plex(K)@1; iTRAQ8plex(K)@4; iTRAQ8plex(K)@16	missed K-G@1; missed K-L@16	3129.84	98.03	1.24797	1.24797	1.50856	1.79245	1.37207	2.15652	2.15199	1.21529	1.329	1.58715	1.91711	1.5087	2.19307	2.16363	1
76	2	Cre12.g516200.t1.2	KQEAVEDVPCGNTVALVGLDQYITK	iTRAQ8plex@N-term; iTRAQ8plex(K)@1; Carbamidomethyl(C)@10; iTRAQ8plex(K)@25	missed K-Q@1	3659	99	1.31597	1.31597	3.08259	3.60401	3.15086	5.41974	4.77044	1.28329	1.39699	3.16117	3.72867	3.28749	5.4563	4.78208	0
77	2	Cre12.g516200.t1.2	LKSDDKELSGKPLMK	iTRAQ8plex@N-term; iTRAQ8plex(K)@2; iTRAQ8plex(K)@6; iTRAQ8plex(K)@11; iTRAQ8plex(K)@15	missed K-S@2; missed K-E@6	3208.94	99	1.10551	1.10551	0.725822	0.956381	0.687486	0.978259	1.02227	1.07282	1.18653	0.804405	1.08103	0.824116	1.01481	1.03391	0.5
78	2	Cre12.g516200.t1.2	LTDTRADEQER	iTRAQ8plex@N-term	missed R-A@5	1636.83	99	0.20412	0.20412	0.76323	0.782662	0.54462	0.608783	0.911325	0.171437	0.285144	0.841814	0.907315	0.681251	0.645336	0.922968	1
79	2	Cre12.g516200.t1.2	LWGDNFFDPATK	iTRAQ8plex@N-term; iTRAQ8plex(K)@12		2018.07	99	1.30535	1.30535	2.13862	2.22583	2.30514	3.55397	4.09991	1.27266	1.38637	2.2172	2.35048	2.44177	3.59053	4.11155	1
80	2	Cre12.g516200.t1.2	LWGDNFFDPATKK	iTRAQ8plex@N-term; iTRAQ8plex(K)@12; iTRAQ8plex(K)@13	missed K-K@12	2450.37	98.91	1.35218	1.35218	1.09677	1.05576	1.08366	1.72283	2.06035	1.3195	1.43321	1.17536	1.18041	1.22029	1.75939	2.07199	1
81	2	Cre12.g516200.t1.2	MIPTADKGR	iTRAQ8plex@N-term; iTRAQ8plex(K)@7	missed K-G@7	1595.93	97.81	0.380211	0.380211	0.720904	0.736212	0.839287	1.04516	1.12203	0.347528	0.461235	0.799488	0.860865	0.975918	1.08171	1.13368	1
82	2	Cre12.g516200.t1.2	NMSVIAHVDHGK	iTRAQ8plex@N-term; iTRAQ8plex(K)@12		1915.06	99	1	1	1.02798	1.15523	1.09628	1.34953	1.78406	0.967317	1.08102	1.10657	1.27988	1.23292	1.38608	1.7957	1
83	2	Cre12.g516200.t1.2	NMSVIAHVDHGK	iTRAQ8plex@N-term; Deamidated(N)@1; Ser->Glu@3; iTRAQ8plex(K)@12		1958.05	99	1.01284	1.01284	1.30279	1.35986	1.41154	1.60947	1.80481	0.980154	1.09386	1.38138	1.48452	1.54817	1.64603	1.81646	0
84	2	Cre12.g516200.t1.2	NMSVIAHVDHGK	iTRAQ8plex@N-term; iTRAQ8plex(S)@3; iTRAQ8plex(K)@12		2219.26	99	0.954243	0.954243	0.45261	0.419673	0.415352	0.545553	0.592142	0.921559	1.03527	0.531194	0.544326	0.551983	0.582106	0.603785	0
85	2	Cre12.g516200.t1.2	RVIYAAELTAQPR	iTRAQ8plex@N-term	missed R-V@1	1791.03	99	1.13109	1.13109	1.02536	1.00291	1.00172	1.44849	1.53679	1.09841	1.21212	1.10394	1.12756	1.13835	1.48504	1.54843	0.8
86	2	Cre12.g516200.t1.2	SDDKELSGKPLMK	iTRAQ8plex@N-term; iTRAQ8plex(K)@4; iTRAQ8plex(K)@9; iTRAQ8plex(K)@13	missed K-E@4	2663.56	99	0.961415	0.961415	1.54226	2.32431	1.54597	2.07425	2.16618	0.928731	1.04244	1.62084	2.44896	1.6826	2.11081	2.17782	0.5
87	2	Cre12.g516200.t1.2	STGISLYYQMTDDDLKNFTGQR	iTRAQ8plex@N-term; iTRAQ8plex(K)@16	missed K-N@16	3160.6	99	1.37748	1.37748	1.35272	2.27352	0.958582	1.82456	2.53161	1.3448	1.4585	1.43131	2.39817	1.09521	1.86111	2.54325	0.5
88	2	Cre12.g516200.t1.2	SVIAHVDHGK	iTRAQ8plex@N-term; Ser->Lys@1; iTRAQ8plex(K)@1; iTRAQ8plex(K)@10	cleaved M-S@N-term	2015.24	99	1.01284	1.01284	1.34605	1.43316	1.54243	1.89197	2.22196	0.980154	1.09386	1.42464	1.55782	1.67906	1.92853	2.23361	0
89	2	Cre12.g516200.t1.2	TVLCMGR	iTRAQ8plex@N-term; Carbamidomethyl(C)@4		1139.61	99	0.361728	0.361728	0.831924	0.773409	0.867273	1.25915	1.1694	0.329045	0.442751	0.910508	0.898062	1.0039	1.2957	1.18104	1
90	2	Cre12.g516200.t1.2	VDVLYEGPLDDTYATAIR	iTRAQ8plex@N-term		2314.2	99	1.33646	1.33646	5.23233	4.64776	6.30519	5.81704	5.74114	1.30378	1.41748	5.31091	4.77241	6.44182	5.8536	5.75278	1
91	2	Cre12.g516200.t1.2	VIYAAELTAQPR	iTRAQ8plex@N-term		1634.93	99	1.16877	1.16877	1.31632	1.38332	1.44689	2.39611	1.80772	1.13609	1.24979	1.3949	1.50798	1.58352	2.43267	1.81936	1
92	2	Cre12.g516200.t1.2	VKFTMEEIR	iTRAQ8plex@N-term; iTRAQ8plex(K)@2	cleaved M-V@N-term; missed K-F@2	1760.01	99	1.20733	1.20733	0.377348	0.461816	0.313716	0.411648	0.589167	1.17464	1.28835	0.455931	0.586469	0.450347	0.448201	0.600809	0.75
93	2	Cre12.g516200.t1.2	YRVDVLYEGPLDDTYATAIR	iTRAQ8plex@N-term	missed R-V@2	2633.36	99	1.33717	1.33717	2.04049	2.491	2.19321	3.23108	3.50908	1.30449	1.4182	2.11908	2.61566	2.32984	3.26763	3.52072	1
94	3	g8395.t1	AEDRELFK	iTRAQ8plex@N-term; iTRAQ8plex(K)@8	missed R-E@4	1614.92	99	0.810588	0.810588	1.18534	1.03144	1.07159	1.13813	1.10106	0.813285	0.431338	0.795046	0.624825	0.696446	0.671368	0.626632	1
95	3	g8395.t1	ALGIEPSYK	iTRAQ8plex@N-term; iTRAQ8plex(K)@9		1584.93	99	0.662758	0.662758	0.996644	0.888513	0.894109	1.15693	1.24147	0.665455	0.283508	0.606355	0.481898	0.518966	0.690169	0.767039	1
96	3	g8395.t1	ALGIEPSYKR	iTRAQ8plex@N-term; iTRAQ8plex(K)@9	missed K-R@9	1741.03	99	0.90309	0.90309	0.807993	0.721219	0.633761	0.664157	0.719348	0.905787	0.52384	0.417704	0.314605	0.258618	0.197394	0.244917	1
97	3	g8395.t1	AMEILYNNDDLKR	iTRAQ8plex@N-term; iTRAQ8plex(K)@12	missed K-R@12	2202.19	99	1.24876	1.24876	1.72976	1.46032	1.45565	1.52011	1.55144	1.25145	0.869505	1.33947	1.05371	1.0805	1.05334	1.07701	1
98	3	g8395.t1	AMEILYNNDDLKR	iTRAQ8plex@N-term; Deamidated(N)@7; iTRAQ8plex(K)@12	missed K-R@12	2203.18	99	1.16732	1.16732	3.71099	2.66563	2.66262	3.03351	3.88768	1.17001	0.788068	3.3207	2.25901	2.28747	2.56675	3.41325	0
99	3	g8395.t1	ANSLGYPVMIRPSYVLGGR	iTRAQ8plex@N-term; Deamidated(N)@2		2354.27	99	1.31491	1.31491	5.26807	4.09397	4.15992	6.29678	4.50625	1.31761	0.935659	4.87778	3.68736	3.78477	5.83002	4.03182	0
100	3	g8395.t1	ATGFPIAK	iTRAQ8plex@N-term; iTRAQ8plex(K)@8		1411.86	99	0.322219	0.322219	0.814315	0.676016	0.677345	0.7591	0.777881	0.324917	-0.0570305	0.424026	0.269401	0.302202	0.292337	0.303449	1
101	3	g8395.t1	DQLLYK	iTRAQ8plex@N-term; iTRAQ8plex(K)@6		1386.83	97.41	0.732394	0.732394	0.940521	0.806609	0.850373	1.02644	0.848854	0.735091	0.353144	0.550232	0.399995	0.47523	0.559677	0.374422	1
102	3	g8395.t1	EFELEVMR	iTRAQ8plex@N-term		1355.71	99	1.10037	1.10037	5.51299	4.01375	7.99974			1.10307	0.721121	5.1227	3.60713	7.62459			1
103	3	g8395.t1	ERPDAILPTMGGQTGLNLAK	iTRAQ8plex@N-term; iTRAQ8plex(K)@20		2689.5	99	1.27013	1.27013	2.08466	1.6281	1.60904	1.69523	1.65687	1.27282	0.890877	1.69437	1.22149	1.23389	1.22846	1.18244	1
104	3	g8395.t1	EVVLPFNK	iTRAQ8plex@N-term; iTRAQ8plex(K)@8		1552.94	99	1.07555	1.07555	1.14768	1.03214	1.30475	1.87279	2.18398	1.07824	0.696297	0.757385	0.625527	0.929602	1.40603	1.70955	1
105	3	g8395.t1	EVVLPFNKFPGADTLLGPEMR	iTRAQ8plex@N-term; iTRAQ8plex(K)@8	missed K-F@8	2937.62	99	1.42215	1.42215	5.12442	2.98971	2.89141	2.97266	3.0457	1.42485	1.0429	4.73413	2.5831	2.51627	2.5059	2.57126	1
106	3	g8395.t1	FAFEKFPGSK	iTRAQ8plex@N-term; iTRAQ8plex(K)@5; iTRAQ8plex(K)@10	missed K-F@5	2069.21	99	1.2014	1.2014	2.34956	1.59284	1.25838	1.29936	1.49319	1.20409	0.822147	1.95927	1.18623	0.883236	0.832592	1.01876	1
107	3	g8395.t1	FPGADTLLGPEMR	iTRAQ8plex@N-term		1706.9	99	1.24426	1.24426	5.05463	4.62584	5.45534	6.42914	5.47978	1.24696	0.865011	4.66434	4.21922	5.0802	5.96238	5.00535	1
108	3	g8395.t1	GMETGLDGWGLPK	iTRAQ8plex@N-term; iTRAQ8plex(K)@13		1968.06	99	1.20682	1.20682	1.83855	1.73599	1.76839	2.08262	2.17037	1.20951	0.827568	1.44826	1.32937	1.39325	1.61585	1.69594	1
109	3	g8395.t1	IQEGRPNPADLMR	iTRAQ8plex@N-term		1799.96	99	1.07188	1.07188	1.49222	0.917832	0.910604	1.04487	1.06124	1.07458	0.692632	1.10193	0.511217	0.535461	0.578104	0.586809	1
110	3	g8395.t1	KALGIEPSYK	iTRAQ8plex@N-term; iTRAQ8plex(K)@1; iTRAQ8plex(K)@10	missed K-A@1	2017.23	99	0.991226	0.991226	1.12327	0.861128	0.879365	0.988359	1.01575	0.993923	0.611976	0.732984	0.454514	0.504222	0.521595	0.541322	1
111	3	g8395.t1	KQGYETIMMNCNPETVSTDYDTSTR	iTRAQ8plex@N-term; iTRAQ8plex(K)@1; Carbamidomethyl(C)@11	missed K-Q@1	3548.67	99	1.16435	1.16435						1.16705	0.785103						1
112	3	g8395.t1	KVLILGGGPNR	iTRAQ8plex@N-term; iTRAQ8plex(K)@1	missed K-V@1	1731.1	99	1.08796	1.08796	1.6463	1.23271	1.23118	1.28432	1.29946	1.09066	0.708709	1.25601	0.826096	0.856039	0.817557	0.825031	1
113	3	g8395.t1	LALQLSIPTVTTVAGAR	iTRAQ8plex@N-term		2014.21	99	1.33844	1.33844						1.34114	0.959188						1
114	3	g8395.t1	LPSIDRAEDRELFK	iTRAQ8plex@N-term; iTRAQ8plex(K)@14	missed R-A@6; missed R-E@10	2296.3	99	1.23553	1.23553	4.52811	4.44017	4.31369	4.33094	4.55367	1.23823	0.856279	4.13782	4.03356	3.93855	3.86417	4.07924	1
115	3	g8395.t1	LRDASIAIIR	iTRAQ8plex@N-term	missed R-D@2	1430.89	99	1.22469	1.22469	4.78129	2.78093	2.51128	2.55738	2.71287	1.22738	0.845435	4.391	2.37431	2.13614	2.09062	2.23843	1
116	3	g8395.t1	LRVPNPDR	iTRAQ8plex@N-term	missed R-V@2	1269.75	98.95	0.60206	0.60206	1.35162	1.16504	1.25715	1.48803	1.30704	0.604757	0.22281	0.96133	0.758425	0.882004	1.02127	0.832611	1
117	3	g8395.t1	NAGVPCEQVFK	iTRAQ8plex@N-term; Carbamidomethyl(C)@6; iTRAQ8plex(K)@11		1856.01	99	0.39794	0.39794	2.57045	1.94884	1.97253	2.237	2.07103	0.400637	0.0186902	2.18016	1.54223	1.59738	1.77024	1.5966	1
118	3	g8395.t1	QKGFSDSQIAR	iTRAQ8plex@N-term; iTRAQ8plex(K)@2	missed K-G@2	1844.04	99	0.322219	0.322219	1.74317	1.45966	1.32042	1.51034	1.5075	0.324917	-0.0570305	1.35288	1.05305	0.945274	1.04357	1.03307	1
119	3	g8395.t1	STGEVMGIDKDFAAAFAK	iTRAQ8plex@N-term; iTRAQ8plex(K)@10; iTRAQ8plex(K)@18	missed K-D@10	2769.51	99	1.32426	1.32426	2.60924	1.87248	1.82046	1.93439	1.98981	1.32696	0.94501	2.21895	1.46586	1.44531	1.46762	1.51538	0.666667
120	3	g8395.t1	SVGEVMAMGR	iTRAQ8plex@N-term		1339.69	99	0.957424	0.957424	1.88149	1.48004	1.47921	1.59672	1.60123	0.960122	0.578174	1.49121	1.07342	1.10407	1.12996	1.12679	1
121	3	g8395.t1	TLAEIGFTEEPIPPHVAVK	iTRAQ8plex@N-term; iTRAQ8plex(K)@19		2655.51	99	1.28442	1.28442	7.7206	6.8582	3.94626	6.92656	4.57312	1.28711	0.905168	7.33031	6.45158	3.57112	6.4598	4.09869	1
122	3	g8395.t1	TPASFEPSIDYVVTK	iTRAQ8plex@N-term; iTRAQ8plex(K)@15		2261.24	99	1.20139	1.20139		4.25487	4.27847	7.05327	4.5975	1.20409	0.822139		3.84825	3.90332	6.5865	4.12307	1
123	3	g8395.t1	TWQESVQK	iTRAQ8plex@N-term; iTRAQ8plex(K)@8		1612.9	99	0.322219	0.322219	0.726709	0.476224	0.479489	0.525624	0.535568	0.324917	-0.0570305	0.336419	0.0696095	0.104346	0.058861	0.061136	1
124	3	g8395.t1	TYVGPMTPELAEQILAK	iTRAQ8plex@N-term; iTRAQ8plex(K)@17		2468.38	99	1.34044	1.34044						1.34314	0.961194						1
125	3	g8395.t1	WMEVLTK	iTRAQ8plex@N-term; iTRAQ8plex(K)@7		1513.88	99	1.27875	1.27875	4.9964	4.81787	5.61633	6.51464	5.25536	1.28145	0.899504	4.60611	4.41126	5.24119	6.04788	4.78093	1
126	3	g8395.t1	YKPDIIEIAR	iTRAQ8plex@N-term; iTRAQ8plex(K)@2		1825.09	99	1.22011	1.22011	0.505335	0.447093	0.462317	0.49982	0.460712	1.22281	0.840858	0.115046	0.0404785	0.0871739	0.0330566	-0.0137198	1
127	3	g8395.t1	YTGSDLMEVR	iTRAQ8plex@N-term		1473.74	99	0.893892	0.893892	1.82364	1.38368	1.39423	1.48766	1.48747	0.896589	0.514642	1.43335	0.977061	1.01908	1.0209	1.01304	1
128	3	g8395.t1	YVTFAVEVDPERPVLVDK	iTRAQ8plex@N-term; iTRAQ8plex(K)@18		2683.5	99	1.31597	1.31597	4.45822	4.06128	4.13562	4.22335	4.17566	1.31867	0.936721	4.06793	3.65467	3.76047	3.75659	3.70123	1
129	4	Cre01.g042750.t1.2	AKVPFTISPGSEQIR	iTRAQ8plex@N-term; iTRAQ8plex(K)@2	missed K-V@2	2237.3	99	1.20109	1.20109	0.386455	0.390814	0.31194	0.418188	0.462323	1.1995	1.15906	0.247918	0.308881	0.27733	0.419607	0.445116	1
130	4	Cre01.g042750.t1.2	APAASLADSFKEHLK	iTRAQ8plex@N-term; iTRAQ8plex(K)@11; iTRAQ8plex(K)@15	missed K-E@11	2496.45	99	1.28319	1.28319	1.84409	1.75132	2.01502	2.86017	2.04892	1.2816	1.24116	1.70556	1.66939	1.98041	2.86159	2.03171	1
131	4	Cre01.g042750.t1.2	APAASLADSFKEHLK	iTRAQ8plex@N-term; iTRAQ8plex(S)@9; iTRAQ8plex(K)@11; iTRAQ8plex(K)@15	missed K-E@11	2800.65	99	1.25768	1.25768	1.88976	1.58638	1.7693	2.51977	2.64687	1.25609	1.21565	1.75122	1.50444	1.73469	2.52119	2.62966	0
132	4	Cre01.g042750.t1.2	AWNGDDIKDAAVLIK	iTRAQ8plex@N-term; Asp->Asn@6; iTRAQ8plex(K)@8; iTRAQ8plex(K)@15	missed K-D@8	2539.49	99	1.25285	1.25285	1.33198	1.45608	1.29272	1.63166	1.78467	1.25127	1.21082	1.19345	1.37415	1.25811	1.63308	1.76746	0
133	4	Cre01.g042750.t1.2	AWNGDDIKDAAVLIK	iTRAQ8plex@N-term; Deamidated(N)@3; iTRAQ8plex(K)@8; iTRAQ8plex(K)@15	missed K-D@8	2541.46	99	1.25527	1.25527	1.29665	1.27486	1.25761	1.46349	1.65394	1.25369	1.21324	1.15811	1.19292	1.223	1.46491	1.63674	0
134	4	Cre01.g042750.t1.2	EIKLEAPHGDELPSR	iTRAQ8plex@N-term; Glu->Gln@1; iTRAQ8plex(K)@3	missed K-L@3	2297.3	99	1.09342	1.09342	0.322598	0.313067	0.318452	0.501139	0.416105	1.09184	1.05139	0.184061	0.231135	0.283842	0.502558	0.398897	0
135	4	Cre01.g042750.t1.2	EIKLEAPHGDELPSR	iTRAQ8plex@N-term; iTRAQ8plex(K)@3; iTRAQ8plex(S)@14	missed K-L@3	2602.48	99	1.08279	1.08279	0.951933	0.860753	0.909512	1.22062	1.31677	1.0812	1.04076	0.813396	0.778821	0.874902	1.22204	1.29956	0
136	4	Cre01.g042750.t1.2	FAEEMRK	iTRAQ8plex@N-term; iTRAQ8plex(K)@7	missed R-K@6	1517.85	99	0.906356	0.906356	0.364964	0.31496	0.270215	0.318565	0.421408	0.90477	0.864327	0.226427	0.233028	0.235606	0.319984	0.404201	1
137	4	Cre01.g042750.t1.2	GEANSIITSFNR	iTRAQ8plex@N-term		1611.85	99	1.08279	1.08279	2.02178	1.89182	2.05768	4.0012	2.46505	1.0812	1.04076	1.88324	1.80989	2.02307	4.00262	2.44784	1
138	4	Cre01.g042750.t1.2	GFDAGANVYQAPPSSLDER	iTRAQ8plex@N-term		2297.12	99	1.028	1.028	1.16823	1.08091	1.04435	1.53575	1.49872	1.02641	0.985969	1.0297	0.998974	1.00974	1.53717	1.48151	1
139	4	Cre01.g042750.t1.2	GFDAGANVYQAPPSSLDER	iTRAQ8plex@N-term; iTRAQ8plex(Y)@9		2601.33	99	1.07188	1.07188	2.42985	1.90419	1.79387	5.49759	2.37833	1.0703	1.02985	2.29131	1.82226	1.75926	5.49901	2.36112	0
140	4	Cre01.g042750.t1.2	GKLSVK	iTRAQ8plex@N-term; iTRAQ8plex(K)@2; iTRAQ8plex(K)@6	missed K-L@2	1543.02	98.77	0.431364	0.431364	0.513533	0.519101	0.376858	0.45925	0.629733	0.429778	0.389334	0.374996	0.437169	0.342249	0.460669	0.612526	1
141	4	Cre01.g042750.t1.2	GLPWVVVGDENYGEGSSR	iTRAQ8plex@N-term		2224.11	99	1.233	1.233	1.88878	1.43736	1.49922	1.77501	2.7767	1.23141	1.19097	1.75024	1.35543	1.46461	1.77643	2.75949	0
142	4	Cre01.g042750.t1.2	GVSYLR	iTRAQ8plex@N-term		997.586	98.53	0.30103	0.30103	0.53178	0.477383	0.499399	0.715971	0.673102	0.299444	0.259	0.393243	0.395451	0.46479	0.71739	0.655895	1
143	4	Cre01.g042750.t1.2	HLGGVAIIVK	iTRAQ8plex@N-term; iTRAQ8plex(K)@10		1614.04	99	1.14922	1.14922	0.835224	0.757985	0.759191	0.943036	0.854977	1.14763	1.10719	0.696687	0.676052	0.724582	0.944455	0.837769	1
144	4	Cre01.g042750.t1.2	IHETNLK	iTRAQ8plex@N-term; iTRAQ8plex(T)@4; iTRAQ8plex(K)@7		1766.08	98.12	0.50515	0.50515	0.45642	0.37684	0.399842	0.461132	0.449689	0.503564	0.46312	0.317883	0.294908	0.365232	0.462551	0.432481	0
145	4	Cre01.g042750.t1.2	IHETNLKK	iTRAQ8plex@N-term; iTRAQ8plex(T)@4; iTRAQ8plex(K)@7; iTRAQ8plex(K)@8	missed K-K@7	2198.38	98.35	0.633468	0.633468	1.09069	0.846997	0.882785	0.984297	0.974876	0.631882	0.591439	0.952156	0.765065	0.848176	0.985716	0.957669	0
146	4	Cre01.g042750.t1.2	KNGWPTELK	iTRAQ8plex@N-term; iTRAQ8plex(K)@1; Deamidated(N)@2; iTRAQ8plex(K)@9	missed K-N@1	1985.17	99	1.03743	1.03743	0.593941	0.551784	0.513143	0.753279	0.673814	1.03584	0.995397	0.455404	0.469852	0.478533	0.754698	0.656606	0
147	4	Cre01.g042750.t1.2	LEAPHGDELPSR	iTRAQ8plex@N-term		1623.85	99	0.755875	0.755875	2.86543	2.58758	2.84121	4.07311	3.23121	0.754289	0.713845	2.7269	2.50564	2.8066	4.07453	3.214	1
148	4	Cre01.g042750.t1.2	LEAPHGDELPSR	iTRAQ8plex@N-term; iTRAQ8plex(S)@11		1928.06	99	0.883303	0.883303	1.18206	1.09515	1.28094	2.49994	1.73522	0.881717	0.841273	1.04353	1.01322	1.24633	2.50136	1.71801	0
149	4	Cre01.g042750.t1.2	LNKPMTLAEK	iTRAQ8plex@N-term; iTRAQ8plex(K)@3; iTRAQ8plex(K)@10		2056.25	99	1.07	1.07	0.479231	0.439941	0.423056	0.557255	0.572191	1.06842	1.02797	0.340694	0.358009	0.388446	0.558674	0.554984	1
150	4	Cre01.g042750.t1.2	LQLLSPFK	iTRAQ8plex@N-term; iTRAQ8plex(K)@8		1552.98	99	1.32427	1.32427	2.31412	2.19925	2.21923	3.00992	2.70566	1.32268	1.28224	2.17558	2.11732	2.18462	3.01134	2.68845	1
151	4	Cre01.g042750.t1.2	MHDYLVATGR	iTRAQ8plex@N-term		1465.77	99	0.98948	0.98948	0.623965	0.517315	0.525408	0.676709	0.65123	0.987894	0.94745	0.485428	0.435383	0.490799	0.678128	0.634023	1
152	4	Cre01.g042750.t1.2	MHDYLVATGR	iTRAQ8plex@N-term; Oxidation(M)@1		1481.76	99	0.973128	0.973128	1.54407	1.31804	1.429	1.99816	1.92105	0.971542	0.931098	1.40553	1.23611	1.39439	1.99958	1.90384	0
153	4	Cre01.g042750.t1.2	NVVTGAEGPVPATAR	iTRAQ8plex@N-term		1741.96	99	0.346863	0.346863	0.846383	0.711547	0.716794	0.926127	0.97178	0.345277	0.304834	0.707846	0.629615	0.682185	0.927546	0.954573	1
154	4	Cre01.g042750.t1.2	QALAAGIK	iTRAQ8plex@N-term; iTRAQ8plex(K)@8		1378.88	98.35	0.60206	0.60206	0.271404	0.268868	0.266817	0.363164	0.306346	0.600474	0.56003	0.132867	0.186936	0.232208	0.364583	0.289138	1
155	4	Cre01.g042750.t1.2	RTDVPKGEANSIITSFNR	iTRAQ8plex@N-term; iTRAQ8plex(K)@6	missed R-T@1; missed K-G@6	2612.45	99	1.1959	1.1959	1.34946	1.19532	0.959351	1.3007	1.41891	1.19431	1.15387	1.21093	1.11339	0.924741	1.30212	1.4017	1
156	4	Cre01.g042750.t1.2	RTDVPKGEANSIITSFNR	iTRAQ8plex@N-term; iTRAQ8plex(K)@6; Deamidated(N)@10	missed R-T@1; missed K-G@6	2613.43	99	1.08991	1.08991	2.01985	2.35096	1.84543	2.52701	2.32572	1.08832	1.04788	1.88131	2.26903	1.81082	2.52843	2.30852	0
157	4	Cre01.g042750.t1.2	SNKEVYDFLATAGSK	iTRAQ8plex@N-term; iTRAQ8plex(K)@3; iTRAQ8plex(K)@15	missed K-E@3	2541.42	99	1.27116	1.27116	0.673833	0.801541	0.773206	0.968678	1.08751	1.26958	1.22913	0.535296	0.719609	0.738596	0.970097	1.0703	1
158	4	Cre01.g042750.t1.2	TDVPKGEANSIITSFNR	iTRAQ8plex@N-term; iTRAQ8plex(K)@5	missed K-G@5	2456.35	99	1.29226	1.29226	0.781028	0.554266	0.502787	0.70622	0.759184	1.29067	1.25023	0.642491	0.472334	0.468177	0.707639	0.741977	1
159	4	Cre01.g042750.t1.2	TDVPKGEANSIITSFNR	iTRAQ8plex@N-term; iTRAQ8plex(K)@5; Deamidated(N)@9	missed K-G@5	2457.33	99	1.08991	1.08991	1.39112	1.13018	1.06264	1.3763	1.32041	1.08832	1.04788	1.25258	1.04825	1.02803	1.37772	1.3032	0
160	4	Cre01.g042750.t1.2	TFAPGVPLK	iTRAQ8plex@N-term; iTRAQ8plex(K)@9		1536.95	99	0.981194	0.981194	0.753778	0.686033	0.732453	0.921955	0.872753	0.979608	0.939164	0.615241	0.604101	0.697844	0.923374	0.855545	1
161	4	Cre01.g042750.t1.2	TMVPSTIHCDHLIEGTTSPQPDR	iTRAQ8plex@N-term; Carbamidomethyl(C)@9		2895.42	99	1.14301	1.14301	0	0	0	0	0	1.14143	1.10098	-0.138537	-0.0819321	-0.0346096	0.00141895	-0.0172074	0
162	4	Cre01.g042750.t1.2	VAGILTVK	iTRAQ8plex@N-term; iTRAQ8plex(K)@8		1407.93	99	1.11839	1.11839	2.08134	1.53066	1.64315	2.63359	1.93868	1.11681	1.07636	1.9428	1.44873	1.60854	2.63501	1.92148	1
163	4	Cre01.g042750.t1.2	VPFTISPGSEQIR	iTRAQ8plex@N-term		1733.96	99	1.12703	1.12703	1.34505	1.19472	1.21015	1.59345	1.84929	1.12545	1.085	1.20651	1.11279	1.17554	1.59486	1.83208	1
164	4	Cre01.g042750.t1.2	VPMSQFEPHEYLNDR	iTRAQ8plex@N-term		2165.05	99	1.26951	1.26951	1.36054	1.3322	1.68824	2.02433	1.81225	1.26793	1.22748	1.222	1.25026	1.65363	2.02575	1.79504	1
165	4	Cre01.g042750.t1.2	VPMSQFEPHEYLNDR	iTRAQ8plex@N-term; Deamidated(N)@13		2166.04	99	1.1731	1.1731	2.7557	2.55422	3.64677	3.42252	3.71196	1.17151	1.13107	2.61716	2.47229	3.61216	3.42394	3.69475	0
166	4	Cre01.g042750.t1.2	VPMSQFEPHEYLNDR	iTRAQ8plex@N-term; iTRAQ8plex(S)@4		2469.26	99	1.17319	1.17319	2.88382	2.73681	2.95905	3.883	3.4321	1.1716	1.13116	2.74529	2.65487	2.92444	3.88441	3.41489	0
167	4	Cre01.g042750.t1.2	VPMSQFEPHEYLNDR	iTRAQ8plex@N-term; iTRAQ8plex(S)@4; Deamidated(N)@13		2470.24	99	1.19312	1.19312	1.87612	1.75455	2.13041	2.42295	2.94404	1.19154	1.15109	1.73758	1.67262	2.0958	2.42437	2.92683	0
168	4	Cre01.g042750.t1.2	VPMSQFEPHEYLNDRYK	iTRAQ8plex@N-term; iTRAQ8plex(K)@17	missed R-Y@15	2760.42	99	1.23794	1.23794	1.34198	1.36238	1.19277	1.60944	1.50348	1.23636	1.19591	1.20345	1.28045	1.15816	1.61085	1.48627	1
169	4	Cre01.g042750.t1.2	VPMSQFEPHEYLNDRYK	iTRAQ8plex@N-term; Deamidated(N)@13; iTRAQ8plex(K)@17	missed R-Y@15	2761.4	99	1.24178	1.24178	1.34299	1.10138	1.0564	1.43578	1.46237	1.24019	1.19975	1.20446	1.01945	1.02179	1.4372	1.44516	0
170	4	Cre01.g042750.t1.2	VVYGHLDDPENAEMK	iTRAQ8plex@N-term; iTRAQ8plex(K)@15		2324.19	99	1.07188	1.07188	1.57126	1.45817	1.57198	1.93665	1.83425	1.0703	1.02985	1.43272	1.37624	1.53737	1.93807	1.81704	1
171	4	Cre01.g042750.t1.2	VVYGHLDDPENAEMK	iTRAQ8plex@N-term; Deamidated(N)@11; iTRAQ8plex(K)@15		2325.18	99	1.0569	1.0569	4.996	3.8488	3.74907	7.38379	8.07473	1.05532	1.01488	4.85746	3.76687	3.71446	7.38521	8.05752	0
172	4	Cre01.g042750.t1.2	VVYGHLDDPENAEMKR	iTRAQ8plex@N-term; iTRAQ8plex(K)@15	missed K-R@15	2480.29	99	1.0899	1.0899	0.495837	0.464317	0.390559	0.504181	0.560908	1.08831	1.04787	0.357301	0.382385	0.355949	0.5056	0.5437	0.666667
173	4	Cre01.g042750.t1.2	VVYGHLDDPENAEMKR	iTRAQ8plex@N-term; Deamidated(N)@11; iTRAQ8plex(K)@15	missed K-R@15	2481.28	99	1.07918	1.07918	2.38888	1.78743	1.83482	2.10104	2.4482	1.0776	1.03715	2.25034	1.7055	1.80021	2.10246	2.43099	0
174	4	Cre01.g042750.t1.2	WTSPKDVILK	iTRAQ8plex@N-term; iTRAQ8plex(K)@5; iTRAQ8plex(K)@10	missed K-D@5	2098.29	99	1.21219	1.21219	1.72765	1.32596	1.2058	1.46907		1.2106	1.17016	1.58911	1.24402	1.17119	1.47049		1
175	5	Cre07.g336950.t1.1	ACFQLNDTHPTIAVAELMR	iTRAQ8plex@N-term; Carbamidomethyl(C)@2; iTRAQ8plex(T)@11		2794.47	98.14	1.34044	1.34044	4.67276	4.51228	4.54216	6.02893	4.63671	1.32039	1.01664	4.3992	4.26088	4.22228	5.59788	4.19208	0
176	5	Cre07.g336950.t1.1	AEEINQLRK	iTRAQ8plex@N-term; iTRAQ8plex(K)@9	missed R-K@8	1708.01	99	0.968483	0.968483	0.783566	0.607799	0.597941	0.649756	0.686182	0.948432	0.644677	0.510012	0.356394	0.278061	0.218704	0.241548	1
177	5	Cre07.g336950.t1.1	AFASDPAFQAK	iTRAQ8plex@N-term; iTRAQ8plex(K)@11		1759.97	99	0.845098	0.845098	1.75274	1.46574	1.57163	2.18617	1.61545	0.825047	0.521292	1.47918	1.21434	1.25175	1.75512	1.17082	1
178	5	Cre07.g336950.t1.1	DDVKFEVGFGGR	iTRAQ8plex@N-term; iTRAQ8plex(K)@4	missed K-F@4	1933.05	99	1.15534	1.15534	1.64183	1.55619	1.52055	1.81594	1.82894	1.13529	0.83153	1.36827	1.30478	1.20067	1.38489	1.38431	1
179	5	Cre07.g336950.t1.1	EKLIDSFNK	iTRAQ8plex@N-term; iTRAQ8plex(K)@2; iTRAQ8plex(K)@9	missed K-L@2	2005.2	99	1.18752	1.18752	1.06859	0.918868	0.903637	1.30916	0.957128	1.16747	0.863715	0.795034	0.667463	0.583757	0.878103	0.512494	1
180	5	Cre07.g336950.t1.1	EMGYHMEK	iTRAQ8plex@N-term; iTRAQ8plex(K)@8		1631.83	99	0.518514	0.518514	0.579873	0.49031	0.485366	0.582814	0.577927	0.498463	0.194708	0.306319	0.238905	0.165486	0.151762	0.133294	1
181	5	Cre07.g336950.t1.1	ERAEGISAVLYPNDSTPEGK	iTRAQ8plex@N-term; iTRAQ8plex(K)@20	missed R-A@2	2740.45	99	1.17026	1.17026	1.80068	1.83463	1.80391	2.12133	2.37436	1.15021	0.846456	1.52712	1.58323	1.48403	1.69027	1.92973	1
182	5	Cre07.g336950.t1.1	EYAEDIWHVKPARPSA	iTRAQ8plex@N-term; iTRAQ8plex(K)@10		2476.33	99	1.18932	1.18932	2.93955	2.8049	3.01238	3.15433	2.89305	1.16927	0.865516	2.666	2.5535	2.6925	2.72327	2.44842	1
183	5	Cre07.g336950.t1.1	FEVGFGGR	iTRAQ8plex@N-term		1171.63	99	0.920105	0.920105	1.16539	1.03914	1.07673	1.22095	1.15645	0.900054	0.596299	0.891836	0.787735	0.756848	0.789901	0.711815	1
184	5	Cre07.g336950.t1.1	FRAVHGANWEALPEK	No iTRAQ8plex@N-term; Deamidated(R)@2; iTRAQ8plex(K)@15	missed R-A@2	2029.07	99	1.06819	1.06819	1.80552	1.2494	1.38594	1.7685	1.6052	1.04814	0.74438	1.53197	0.997996	1.06606	1.33745	1.16056	0
185	5	Cre07.g336950.t1.1	GNPWEVR	iTRAQ8plex@N-term		1160.62	99	0.361728	0.361728	0.475918	0.418175	0.430451	0.491718	0.462576	0.341677	0.0379217	0.202365	0.16677	0.110571	0.0606663	0.0179432	1
186	5	Cre07.g336950.t1.1	HMEIIEVINEGWTK	iTRAQ8plex@N-term; iTRAQ8plex(K)@14		2306.26	99	1.37658	1.37658	2.02011	1.4987	1.65035	1.67802	1.5662	1.35653	1.05277	1.74656	1.2473	1.33047	1.24697	1.12156	1
187	5	Cre07.g336950.t1.1	IHEYKR	iTRAQ8plex@N-term; iTRAQ8plex(K)@5	missed K-R@5	1452.87	98.95	0	0	0.655586	0.589918	0.62616	0.70124	0.639017	-0.0200508	-0.323806	0.382033	0.338513	0.30628	0.270189	0.194384	0
188	5	Cre07.g336950.t1.1	KIHGDDVNQNALFDIQIKR	iTRAQ8plex@N-term; iTRAQ8plex(K)@1; iTRAQ8plex(K)@18	missed K-I@1; missed K-R@18	3135.79	99	1.233	1.233	3.20951	3.52982	3.25195	3.87342	3.47866	1.21295	0.90919	2.93596	3.27842	2.93207	3.44237	3.03402	1
189	5	Cre07.g336950.t1.1	LAELIK	iTRAQ8plex@N-term; iTRAQ8plex(K)@6		1293.85	98.45	1.19312	1.19312	4.33352	3.71708	4.25193	4.91122	3.95403	1.17307	0.869318	4.05997	3.46568	3.93205	4.48016	3.5094	1
190	5	Cre07.g336950.t1.1	LAELIKK	iTRAQ8plex@N-term; iTRAQ8plex(K)@6; iTRAQ8plex(K)@7	missed K-K@6	1726.15	97.98	1.233	1.233	1.30932	1.08725	1.16537	1.26945	1.17548	1.21295	0.90919	1.03577	0.835843	0.845492	0.838399	0.730844	1
191	5	Cre07.g336950.t1.1	LIDSFNK	iTRAQ8plex@N-term; iTRAQ8plex(K)@7		1443.85	99	1.06819	1.06819	1.58747	1.48547	1.56514	1.81746	1.58417	1.04814	0.74438	1.31392	1.23406	1.24526	1.38641	1.13954	1
192	5	Cre07.g336950.t1.1	LVTAVGEVINKDPETKDYLR	iTRAQ8plex@N-term; iTRAQ8plex(K)@11; iTRAQ8plex(K)@16	missed K-D@11; missed K-D@16	3171.83	99	1.40654	1.40654		5.99717	5.97879	6.04248	6.08918	1.38649	1.08273		5.74577	5.65891	5.61142	5.64454	1
193	5	Cre07.g336950.t1.1	LWDAVPVHEFDLSAFNAGDYDR	iTRAQ8plex@N-term		2840.37	99	1.45332	1.45332						1.43327	1.12951						1
194	5	Cre07.g336950.t1.1	RDDVKFEVGFGGR	iTRAQ8plex@N-term; iTRAQ8plex(K)@5	missed R-D@1; missed K-F@5	2089.15	99	1.12385	1.12385	3.17476	2.6826	2.4983	2.56622	2.68062	1.1038	0.800046	2.90121	2.43119	2.17842	2.13517	2.23598	1
195	5	Cre07.g336950.t1.1	SIMYTAGSGK	iTRAQ8plex@N-term; iTRAQ8plex(K)@10		1621.9	99	0.380211	0.380211	2.1735	2.06541	2.02996	2.22707	2.20934	0.36016	0.0564051	1.89994	1.814	1.71008	1.79602	1.7647	1
196	5	Cre07.g336950.t1.1	SSGSAEPVTTDITSK	iTRAQ8plex@N-term; iTRAQ8plex(K)@15		2087.12	99	0.430468	0.430468	2.38851	1.95242	1.91355	2.15201	2.07827	0.410418	0.106662	2.11496	1.70102	1.59367	1.72096	1.63364	1
197	5	Cre07.g336950.t1.1	THEHWK	iTRAQ8plex@N-term; iTRAQ8plex(K)@6		1444.8	99	0.146128	0.146128	1.08237	0.974092	1.07591	1.29007	1.05549	0.126077	-0.177678	0.808821	0.722687	0.756034	0.859013	0.610853	1
198	5	Cre07.g336950.t1.1	VAEAERPTAAK	Acetyl@N-term; iTRAQ8plex(K)@11	cleaved A-V@N-term	1487.83	99	0.113943	0.113943	0.715754	0.631695	0.616938	0.763442	0.763806	0.0938926	-0.209863	0.4422	0.38029	0.297058	0.33239	0.319173	0
199	5	Cre07.g336950.t1.1	VAEAERPTAAK	iTRAQ8plex@N-term; iTRAQ8plex(K)@11	cleaved A-V@N-term	1750.02	99	0.414973	0.414973	0.325535	0.267303	0.26539	0.283072	0.285709	0.394923	0.0911672	0.0519813	0.0158982	-0.0544902	-0.14798	-0.158925	0
200	5	Cre07.g336950.t1.1	VCVIGGK	iTRAQ8plex@N-term; Carbamidomethyl(C)@2; iTRAQ8plex(K)@7		1339.81	99	0.477121	0.477121	0.678482	0.604054	0.620606	0.775133	0.767928	0.45707	0.153315	0.404929	0.352649	0.300726	0.344081	0.323295	0
201	5	Cre07.g336950.t1.1	VIAQAYDNPIPGYATPTTSNLR	iTRAQ8plex@N-term		2665.4	99	1.22655	1.22655	8.42253	7.41419	8.07456	8.87403	8.10021	1.2065	0.902746	8.14898	7.16278	7.75468	8.44298	7.65558	1
202	5	Cre07.g336950.t1.1	WLGVHLK	iTRAQ8plex@N-term; iTRAQ8plex(K)@7		1459.91	99	1.22788	1.22788	2.21082	1.78506	1.88602	1.97282	1.96127	1.20783	0.904073	1.93727	1.53365	1.56614	1.54177	1.51663	1
203	5	Cre07.g336950.t1.1	YKQLK	iTRAQ8plex@N-term; iTRAQ8plex(K)@2; iTRAQ8plex(K)@5	missed K-Q@2	1591.02	97.31	0.518514	0.518514	1.61616	1.29774	1.3248	2.0922	1.35011	0.498463	0.194708	1.3426	1.04634	1.00492	1.66115	0.905473	1
204	5	Cre07.g336950.t1.1	YKQLKK	iTRAQ8plex@N-term; iTRAQ8plex(K)@2; iTRAQ8plex(K)@5; iTRAQ8plex(K)@6	missed K-Q@2; missed K-K@5	2023.32	99	0.531479	0.531479		1.95385	1.86668	2.01131	1.90048	0.511428	0.207673		1.70244	1.54679	1.58026	1.45585	1
205	5	Cre07.g336950.t1.1	YKYGMFK	iTRAQ8plex@N-term; iTRAQ8plex(K)@2; iTRAQ8plex(K)@7	missed K-Y@2	1848.07	99	1.06446	1.06446	1.08108	0.854701	0.782996	0.89862	0.870595	1.04441	0.740652	0.807525	0.603296	0.463115	0.467568	0.425962	1
206	6	g11700.t1	AAVPTLK	iTRAQ8plex@N-term; iTRAQ8plex(K)@7		1306.84	97.48	0.380211	0.380211	0.538081	0.471017	0.493717	0.597857	0.604466	0.355331	0.362213	0.476209	0.486433	0.513092	0.666232	0.640391	1
207	6	g11700.t1	ADLEGKR	iTRAQ8plex@N-term; iTRAQ8plex(K)@6	missed K-R@6	1395.83	98.95	-0.221849	-0.221849	0.174265	0.177417	0.163771	0.232939	0.250866	-0.246729	-0.239846	0.112394	0.192832	0.183145	0.301313	0.286791	1
208	6	g11700.t1	ADLNVPLDK	iTRAQ8plex@N-term; iTRAQ8plex(K)@9		1591.94	99	0.87097	0.87097	0.968415	0.995799	1.0679	1.97798	1.48244	0.846089	0.852972	0.906543	1.01121	1.08728	2.04635	1.51837	1
209	6	g11700.t1	ADLNVPLDKATLAITDDTR	iTRAQ8plex@N-term; iTRAQ8plex(K)@9	missed K-A@9	2649.48	99	1.30747	1.30747	3.76933	3.70998	1.13774	1.39395	2.63331	1.28259	1.28948	3.70745	3.7254	1.15712	1.46232	2.66924	1
210	6	g11700.t1	AHASTEGVTK	iTRAQ8plex@N-term; iTRAQ8plex(S)@4; iTRAQ8plex(K)@10		1912.11	99	-0.09691	-0.09691	0.26452	0.242631	0.239457	0.327001	0.31603	-0.12179	-0.114908	0.202648	0.258046	0.258831	0.395375	0.351956	0
211	6	g11700.t1	ATLAITDDTR	iTRAQ8plex@N-term		1379.76	99	0.503515	0.503515	0.998876	0.95166	1.02889	1.39371	1.23348	0.478635	0.485517	0.937004	0.967075	1.04827	1.46208	1.26941	1
212	6	g11700.t1	AVGAMKNGELLLLENVR	iTRAQ8plex@N-term; iTRAQ8plex(K)@6; Deamidated(N)@7	missed K-N@6	2435.4	99	1.33501	1.33501	1.81532	1.45752	1.53128	2.38881	2.36104	1.31013	1.31701	1.75344	1.47293	1.55066	2.45718	2.39696	0
213	6	g11700.t1	ELDYLDGAVSNPK	iTRAQ8plex@N-term; iTRAQ8plex(K)@13		2028.1	99	1.10721	1.10721						1.08233	1.08921						1
214	6	g11700.t1	FANGTVSIANTLAGLTPK	iTRAQ8plex@N-term; Deamidated(N)@3; iTRAQ8plex(K)@18		2383.36	99	1.38917	1.38917	5.44688		5.36862	8.04393		1.36429	1.37117	5.38501		5.388	8.11231		0
215	6	g11700.t1	FLKPSVAGFLLQK	iTRAQ8plex@N-term; iTRAQ8plex(K)@3; iTRAQ8plex(K)@13		2359.48	99	1.3962	1.3962	6.04433	6.09764	6.13325	6.34775	6.11655	1.37132	1.3782	5.98246	6.11306	6.15262	6.41613	6.15248	1
216	6	g11700.t1	FYKEEEKNEPEFAK	iTRAQ8plex@N-term; iTRAQ8plex(K)@3; iTRAQ8plex(K)@7; iTRAQ8plex(K)@14	missed K-E@3; missed K-N@7	3003.66	99	1.10036	1.10036	0.803062	0.631601	0.746387	1.0157	0.873415	1.07548	1.08236	0.74119	0.647017	0.765762	1.08408	0.90934	1
217	6	g11700.t1	GCITIIGGGDSVAAVEQAGVAEK	iTRAQ8plex@N-term; Carbamidomethyl(C)@2; iTRAQ8plex(K)@23		2809.51	99	1.22011	1.22011	2.13842	2.34417	1.86493	3.93673	3.74164	1.19523	1.20211	2.07655	2.35959	1.88431	4.0051	3.77757	1
218	6	g11700.t1	KLAANADLYVNDAFGTAHR	iTRAQ8plex@N-term; iTRAQ8plex(K)@1	missed K-L@1	2654.44	99	1.29993	1.29993	1.61854	1.98428	1.50507	1.8672	1.9116	1.27505	1.28193	1.55667	1.99969	1.52445	1.93558	1.94753	1
219	6	g11700.t1	KLAANADLYVNDAFGTAHR	iTRAQ8plex@N-term; iTRAQ8plex(K)@1; Deamidated(N)@5	missed K-L@1	2655.42	99	1.23087	1.23087	1.81354	1.87753	1.71894	2.42105	2.32655	1.20599	1.21287	1.75167	1.89294	1.73831	2.48942	2.36248	0
220	6	g11700.t1	KLAANADLYVNDAFGTAHR	iTRAQ8plex@N-term; iTRAQ8plex(K)@1; Deamidated(N)@5; Deamidated(N)@11	missed K-L@1	2656.41	99	1.1959	1.1959	2.92319	2.31832	2.46963	3.28687	2.51056	1.17102	1.1779	2.86132	2.33374	2.48901	3.35524	2.54649	0
221	6	g11700.t1	KLEEMAK	iTRAQ8plex@N-term; iTRAQ8plex(K)@1; iTRAQ8plex(K)@7	missed K-L@1	1760.06	99	0.937009	0.937009	0.184582	0.178867	0.171173	0.269548	0.252263	0.912128	0.919011	0.12271	0.194282	0.190547	0.337922	0.288188	0.5
222	6	g11700.t1	LAANADLYVNDAFGTAHR	iTRAQ8plex@N-term		2222.14	99	1.28888	1.28888	1.70959	1.64259	1.56732	2.58654	1.69127	1.264	1.27089	1.64771	1.65801	1.58669	2.65491	1.7272	1
223	6	g11700.t1	LAANADLYVNDAFGTAHR	iTRAQ8plex@N-term; Deamidated(N)@10		2223.12	99	1.186	1.186	2.37703	3.24213	2.27087	5.54188	4.28059	1.16112	1.168	2.31516	3.25755	2.29025	5.61025	4.31652	0
224	6	g11700.t1	LSELLGKPVTK	iTRAQ8plex@N-term; iTRAQ8plex(K)@7; iTRAQ8plex(K)@11		2096.33	99	1.28756	1.28756	0.672713	0.577203	0.554315	0.749357	0.729023	1.26268	1.26957	0.610841	0.592619	0.573689	0.817732	0.764949	0.75
225	6	g11700.t1	MSHISTGGGASLELLEGK	iTRAQ8plex@N-term; iTRAQ8plex(S)@5; iTRAQ8plex(K)@18		2698.51	99	1.23716	1.23716	1.25683	1.16585	1.18433	1.30748	1.41171	1.21228	1.21917	1.19496	1.18126	1.2037	1.37585	1.44763	0
226	6	g11700.t1	NGELLLLENVR	iTRAQ8plex@N-term		1572.91	99	1.23045	1.23045	1.66129	1.67411	1.43342	1.92821	1.67644	1.20557	1.21245	1.59942	1.68952	1.4528	1.99658	1.71237	1
227	6	g11700.t1	NGELLLLENVR	iTRAQ8plex@N-term; Deamidated(N)@1		1573.9	99	1.24052	1.24052	1.99266	1.86246	1.98761	3.54843	2.56185	1.21564	1.22252	1.93079	1.87787	2.00699	3.61681	2.59777	0
228	6	g11700.t1	RPFVAIVGGSK	iTRAQ8plex@N-term; iTRAQ8plex(K)@11		1738.07	99	1.10375	1.10375	0.225683	0.210196	0.257115	0.29766	0.313107	1.07887	1.08575	0.163811	0.225611	0.27649	0.366035	0.349032	1
229	6	g11700.t1	SVGDLHK	iTRAQ8plex@N-term; iTRAQ8plex(S)@1; iTRAQ8plex(K)@7		1667.01	99	0.477121	0.477121	0.344798	0.30088	0.280384	0.448909	0.398351	0.452241	0.459124	0.282926	0.316296	0.299759	0.517284	0.434276	0
230	6	g11700.t1	TFNDALADAK	iTRAQ8plex@N-term; iTRAQ8plex(K)@10		1672.92	99	0.861317	0.861317	0.399853	0.370103	0.365399	0.582434	0.513099	0.836437	0.843319	0.337981	0.385518	0.384773	0.650809	0.549025	0.5
231	6	g11700.t1	TFNDALADAK	iTRAQ8plex@N-term; Deamidated(N)@3; iTRAQ8plex(K)@10		1673.91	99	0.78533	0.78533	2.616	2.57821	2.40607	2.86549	2.86992	0.760449	0.767332	2.55413	2.59363	2.42545	2.93386	2.90584	0
232	6	g11700.t1	TVVWNGPMGVFEFPK	iTRAQ8plex@N-term; Deamidated(N)@5; iTRAQ8plex(K)@15		2316.24	99	1.3784	1.3784	2.37472	2.03404	2.26383	2.48736	3.04129	1.35351	1.3604	2.31285	2.04945	2.28321	2.55573	3.07722	0
233	6	g11700.t1	VDDCIGPEVEK	iTRAQ8plex@N-term; Carbamidomethyl(C)@4; iTRAQ8plex(K)@11		1867.98	99	0.527748	0.527748	0.701204	0.674807	0.668987	1.09054	0.840783	0.502868	0.50975	0.639332	0.690223	0.688361	1.15891	0.876708	1
234	6	g11700.t1	VLLTSHLGR	iTRAQ8plex@N-term	cleaved R-P@C-term	1298.8	99	1.07555	1.07555	0.743326	0.697245	0.874968	1.38846	0.9202	1.05067	1.05755	0.681454	0.71266	0.894343	1.45683	0.956125	1
235	6	g11700.t1	VLLTSHLGRPK	Carbamyl@N-term; iTRAQ8plex(K)@11		1566.95	99	1.16435	1.16435	1.63831	1.72161	1.9959	2.99509	2.42328	1.13947	1.14636	1.57644	1.73703	2.01527	3.06346	2.45921	0
236	6	g11700.t1	VLLTSHLGRPK	iTRAQ8plex@N-term; iTRAQ8plex(K)@11		1828.15	99	1.12288	1.12288	0.52263	0.423753	0.396872	0.540005	0.514681	1.098	1.10489	0.460758	0.439168	0.416246	0.608379	0.550606	1
237	6	g11700.t1	VLLTSHLGRPK	iTRAQ8plex@N-term; Ser->Asp@5; iTRAQ8plex(K)@11		1856.15	99	1.15836	1.15836	1.35216	1.17686	1.06762	1.34151	1.47265	1.13348	1.14036	1.29029	1.19227	1.087	1.40989	1.50857	0
238	6	g11700.t1	VLLTSHLGRPKG	iTRAQ8plex@N-term; Lys->Asn@11	cleaved G-G@C-term; missed K-G@11	1566.91	99	1.13354	1.13354	1.14225	1.12283	0.936158	1.42469	1.22469	1.10866	1.11554	1.08038	1.13824	0.955533	1.49306	1.26062	0
239	6	g11700.t1	VLPGVAALDEK	iTRAQ8plex@N-term; iTRAQ8plex(K)@11		1719.04	99	1.15596	1.15596	1.40245	1.14334	1.0692	1.58954	1.64049	1.13108	1.13796	1.34058	1.15876	1.08857	1.65792	1.67641	1
240	6	g11700.t1	YLLDNGAK	iTRAQ8plex@N-term; Deamidated(N)@5; iTRAQ8plex(K)@8		1501.86	99	0.506382	0.506382	0.840007	0.81325	0.792906	1.25129	1.04231	0.481501	0.488384	0.778135	0.828666	0.81228	1.31967	1.07823	0
241	7	g2416.t1	ALDELRKPK	iTRAQ8plex@N-term; iTRAQ8plex(K)@7; iTRAQ8plex(K)@9	missed R-K@6	1981.25	99	1.01871	1.01871	1.12163	1.03983	0.358957	0.374292	0.60013	1.02526	0.917537	0.963282	0.873648	0.285439	0.207212	0.394118	1
242	7	g2416.t1	AVDALVPIGR	iTRAQ8plex@N-term		1313.8	99	1.08476	1.08476	1.30104	1.16049	1.16911	1.45041	1.42977	1.0913	0.983579	1.1427	0.994302	1.09559	1.28333	1.22375	1
243	7	g2416.t1	EAFPGDVFYLHSR	iTRAQ8plex@N-term; Phe->Tyr@3		1856.94	99	1.17314	1.17314	0.473638	0.50985	0.507484	1.07463	0.785203	1.17969	1.07196	0.315289	0.343667	0.433966	0.907548	0.57919	0
244	7	g2416.t1	ELIIGDR	iTRAQ8plex@N-term		1118.66	99	0.556679	0.556679	0.663172	0.659022	0.641759	1.58082	0.824142	0.563227	0.455502	0.504823	0.492839	0.568241	1.41374	0.61813	1
245	7	g2416.t1	EPLYTGVK	iTRAQ8plex@N-term; iTRAQ8plex(K)@8		1513.9	99	0.312171	0.312171	0.864328	0.818858	0.862361	1.22566	1.10534	0.31872	0.210995	0.705979	0.652675	0.788843	1.05858	0.899328	1
246	7	g2416.t1	GIRPALNVGLSVSR	iTRAQ8plex@N-term		1742.05	99	1.21748	1.21748	0.772386	0.737218	0.856861	1.29058	0.83197	1.22403	1.11631	0.614037	0.571035	0.783343	1.1235	0.625957	1
247	7	g2416.t1	GYLDKVPVNQITACEDVILK	iTRAQ8plex@N-term; iTRAQ8plex(K)@5; Carbamidomethyl(C)@14; iTRAQ8plex(K)@20	missed K-V@5	3186.81	99	1.32015	1.32015	2.14602	1.88247	1.92967	2.38739	2.06464	1.32669	1.21897	1.98767	1.71629	1.85615	2.22031	1.85863	1
248	7	g2416.t1	HAVIIYDDLSK	iTRAQ8plex@N-term; iTRAQ8plex(K)@11		1881.08	99	1.23045	1.23045	1.18638	1.03433	1.17544	1.51424	1.32281	1.237	1.12927	1.02803	0.868146	1.10192	1.34716	1.11679	1
249	7	g2416.t1	ITPEINAHLAQQMSNLPVMTK	iTRAQ8plex@N-term; iTRAQ8plex(K)@21		2943.61	99	1.3424	1.3424	3.06429	2.69589	2.82384	3.21063	3.33669	1.34895	1.24123	2.90594	2.52971	2.75033	3.04355	3.13068	0.666667
250	7	g2416.t1	ITPEINAHLAQQMSNLPVMTK	iTRAQ8plex@N-term; Deamidated(N)@6; iTRAQ8plex(K)@21		2944.6	99	1.33646	1.33646	7.76735	6.24965	6.53654	6.211	7.49573	1.34301	1.23528	7.609	6.08347	6.46303	6.04392	7.28972	0
251	7	g2416.t1	LELAQYR	iTRAQ8plex@N-term		1195.69	99	0.993162	0.993162	1.63464	1.50241	1.68869	2.5167	1.81452	0.99971	0.891985	1.47629	1.33622	1.61517	2.34962	1.60851	1
252	7	g2416.t1	LFAQTGALK	iTRAQ8plex@N-term; iTRAQ8plex(K)@9		1555.95	99	1.08225	1.08225	1.69568	1.60573	1.87827	2.53328	2.46786	1.0888	0.981074	1.53733	1.43955	1.80476	2.36621	2.26184	1
253	7	g2416.t1	LIPAVKEWEK	iTRAQ8plex@N-term; iTRAQ8plex(K)@6; iTRAQ8plex(K)@10	missed K-E@6	2124.31	99	1.2918	1.2918	0.840917	0.807114	0.672484	0.77154	0.970451	1.29835	1.19062	0.682568	0.640931	0.598966	0.604461	0.764438	1
254	7	g2416.t1	LTEVLK	iTRAQ8plex@N-term; iTRAQ8plex(K)@6		1309.84	99	1.04532	1.04532	0.696146	0.601184	0.630831	0.701674	0.727136	1.05187	0.944146	0.537797	0.435001	0.557314	0.534595	0.521123	1
255	7	g2416.t1	QMSLLLR	iTRAQ8plex@N-term		1163.7	99	1.06141	1.06141	1.32974	1.20739	1.29964	1.83621	1.60991	1.06796	0.960237	1.17139	1.0412	1.22612	1.66913	1.40389	1
256	7	g2416.t1	QMSLLLR	iTRAQ8plex@N-term; Deamidated(Q)@1		1164.68	99	1.13881	1.13881	0.838291	0.826325	0.947059	1.90955	1.30052	1.14536	1.03763	0.679942	0.660142	0.873541	1.74247	1.09451	0
257	7	g2416.t1	QSVREPLYTGVK	Gln->pyro-Glu@N-term; iTRAQ8plex(K)@12	missed R-E@4	1662.92	99	0.750535	0.750535	1.12696	0.877519	0.68015	0.748774	0.986086	0.757083	0.649358	0.968609	0.711336	0.606633	0.581695	0.780074	1
258	7	g2416.t1	QSVREPLYTGVK	iTRAQ8plex@N-term; iTRAQ8plex(K)@12	missed R-E@4	1984.16	99	0.916831	0.916831	1.09449	1.05218	0.791357	0.840684	1.05203	0.923379	0.815654	0.936138	0.885995	0.717839	0.673605	0.846018	0.75
259	7	g2416.t1	QYQPPVIHLGR	Gln->pyro-Glu@N-term		1289.69	99	1.05812	1.05812	4.08827	3.2596	3.30331	5.35789	4.5217	1.06467	0.956948	3.92992	3.09341	3.22979	5.19081	4.31569	0
260	7	g2416.t1	QYQPPVIHLGR	iTRAQ8plex@N-term		1610.92	99	1.07733	1.07733	0.634428	0.509488	0.513626	0.663712	0.611329	1.08388	0.976157	0.476079	0.343305	0.440108	0.496633	0.405317	1
261	7	g2416.t1	SSLVEIK	iTRAQ8plex@N-term; iTRAQ8plex(K)@7		1382.86	99	0.675124	0.675124	0.536217	0.485931	0.495679	0.594749	0.591674	0.681672	0.573947	0.377868	0.319748	0.422161	0.427669	0.385661	1
262	7	g2416.t1	SSLVEIKAPGIIAR	iTRAQ8plex@N-term; iTRAQ8plex(K)@7	missed K-A@7	2061.28	99	1.2833	1.2833	2.07429	1.76087	1.51046	1.58682	1.92624	1.28985	1.18212	1.91594	1.59469	1.43694	1.41974	1.72022	1
263	7	g2416.t1	SVQAGELVCFDSGVK	iTRAQ8plex@N-term; Carbamidomethyl(C)@9; iTRAQ8plex(K)@15		2203.18	99	1.12219	1.12219	2.71771	2.1255	2.4119	3.06202	2.47956	1.12874	1.02101	2.55936	1.95932	2.33838	2.89494	2.27355	1
264	7	g2416.t1	TGQIVNVPVGPGTLGR	iTRAQ8plex@N-term		1868.08	99	1.09337	1.09337	2.30516	1.64573	1.66033	2.26377	2.33075	1.09991	0.992188	2.14681	1.47954	1.58681	2.09669	2.12474	1
265	7	g2416.t1	VGSAAQFPGMK	iTRAQ8plex@N-term; iTRAQ8plex(K)@11		1699.95	99	0.845098	0.845098	2.17238	1.37951	1.7106	2.82452	1.75546	0.851646	0.743921	2.01403	1.21333	1.63708	2.65744	1.54945	1
266	7	g2416.t1	VLSVGDGIAR	iTRAQ8plex@N-term		1289.76	99	0.958095	0.958095	1.12409	0.965382	1.03081	1.46336	1.20015	0.964644	0.856919	0.965739	0.799199	0.957297	1.29628	0.994135	1
267	7	g2416.t1	VVDALGQPIDGK	iTRAQ8plex@N-term; iTRAQ8plex(K)@12		1819.07	99	1.08967	1.08967	2.22556	2.05543	2.24732	2.91827	2.84049	1.09621	0.988489	2.06721	1.88925	2.17381	2.75119	2.63448	1
268	7	g2416.t1	VVDALGQPIDGK	iTRAQ8plex@N-term; Gln->Arg@7; Ile->Val@9; iTRAQ8plex(K)@12		1833.09	98.8	1.02938	1.02938	0.927519	1.05256	0.973284	1.87346	1.90643	1.03593	0.928207	0.76917	0.886381	0.899766	1.70638	1.70042	0
269	7	g2416.t1	VVDALGQPIDGKGPLTNVR	iTRAQ8plex@N-term; iTRAQ8plex(K)@12	missed K-G@12	2556.48	99	1.24304	1.24304	1.14548	1.11708	0.673787	0.723678	1.01674	1.24959	1.14186	0.987133	0.950896	0.600269	0.556599	0.810729	1
270	7	g2416.t1	YLINHVSEK	iTRAQ8plex@N-term; Glu->Lys@8; iTRAQ8plex(K)@8; iTRAQ8plex(K)@9		2013.25	99	1.04139	1.04139	0.820136	0.683184	0.653525	0.769869	0.771727	1.04794	0.940216	0.661787	0.517001	0.580008	0.60279	0.565714	0
271	7	g2416.t1	YLINHVSEK	iTRAQ8plex@N-term; iTRAQ8plex(S)@7; iTRAQ8plex(K)@9		2014.2	99	1.02351	1.02351	0.940829	0.696282	0.702353	0.808731	0.91483	1.03006	0.922333	0.78248	0.530099	0.628835	0.641652	0.708817	0
272	7	g2416.t1	YLINHVSEK	iTRAQ8plex@N-term; Deamidated(N)@4; iTRAQ8plex(S)@7; iTRAQ8plex(K)@9		2015.18	99	1.0206	1.0206	1.31051	1.10514	1.09025	1.31206	1.21725	1.02715	0.919421	1.15216	0.938955	1.01673	1.14498	1.01124	0
273	8	Cre08.g372100.t1.2	AGAHDVPEIVVSYKNEEK	iTRAQ8plex@N-term; iTRAQ8plex(K)@14; iTRAQ8plex(K)@18	missed K-N@14	2896.61	99	1.18469	1.18469						1.1822	1.18405						1
274	8	Cre08.g372100.t1.2	ARFEELCMDLFR	iTRAQ8plex@N-term; Carbamidomethyl(C)@7	missed R-F@2	1889.94	99	1.3793	1.3793	3.1528	3.09897	2.8464	5.67679	3.5592	1.3768	1.37865	3.10984	3.08238	2.83803	5.61348	3.45564	1
275	8	Cre08.g372100.t1.2	ATAGDTHLGGEDFDER	iTRAQ8plex@N-term		1993.93	99	0.70757	0.70757	0.776521	0.775947	0.858657	0.993478	1.03832	0.705074	0.706926	0.733563	0.759355	0.850282	0.930166	0.934757	1
276	8	Cre08.g372100.t1.2	AVVTVPAYFNDSQR	iTRAQ8plex@N-term		1869.99	99	1.11389	1.11389	3.13081	2.72973	3.26812	3.00006	3.42827	1.1114	1.11325	3.08786	2.71313	3.25975	2.93674	3.3247	1
277	8	Cre08.g372100.t1.2	DAGMIAGLEVLR	iTRAQ8plex@N-term		1547.86	99	1.26949	1.26949	2.39953	2.13189	2.2707	2.81906	3.24026	1.26699	1.26884	2.35658	2.1153	2.26233	2.75575	3.1367	1
278	8	Cre08.g372100.t1.2	ELEGVCNPIITR	iTRAQ8plex@N-term; Carbamidomethyl(C)@6		1703.92	99	1.0587	1.0587	2.1148	2.01256	2.49158	3.36316	2.42724	1.05621	1.05806	2.07185	1.99597	2.48321	3.29985	2.32368	1
279	8	Cre08.g372100.t1.2	ETAQAFLGADR	iTRAQ8plex@N-term		1481.78	99	0.924279	0.924279	2.21818	2.02155	2.57217	4.42582	2.6242	0.921783	0.923635	2.17522	2.00496	2.56379	4.36251	2.52063	1
280	8	Cre08.g372100.t1.2	FEELCMDLFR	iTRAQ8plex@N-term; Carbamidomethyl(C)@5		1662.81	98.83	1.4216	1.4216	6.41904	5.23058	5.77267		5.78742	1.41911	1.42096	6.37608	5.21399	5.76429		5.68385	1
281	8	Cre08.g372100.t1.2	HTVFDAK	iTRAQ8plex@N-term; iTRAQ8plex(K)@7		1424.82	99	0.420367	0.420367	0.384428	0.374462	0.387251	0.535375	0.510773	0.417871	0.419723	0.341471	0.357869	0.378876	0.472063	0.407206	1
282	8	Cre08.g372100.t1.2	HTVFDAKR	iTRAQ8plex@N-term; iTRAQ8plex(K)@7	missed K-R@7	1580.92	99	0.361728	0.361728	0.947695	1.11393	0.367706	0.429408	0.655562	0.359232	0.361084	0.904738	1.09734	0.359332	0.366096	0.551995	1
283	8	Cre08.g372100.t1.2	IAGLEVLR	iTRAQ8plex@N-term	cleaved M-I@N-term	1173.74	99	1.16732	1.16732	1.69846	1.33886	1.36446	1.50193	1.67025	1.16482	1.16667	1.6555	1.32227	1.35609	1.43862	1.56668	0
284	8	Cre08.g372100.t1.2	IINEPTAAAIAYGLDKK	iTRAQ8plex@N-term; iTRAQ8plex(K)@16; iTRAQ8plex(K)@17	missed K-K@16	2699.6	99	1.30866	1.30866	1.88505	1.64346	1.57131	2.08898	1.72324	1.30616	1.30801	1.84209	1.62687	1.56294	2.02566	1.61967	0
285	8	Cre08.g372100.t1.2	ITITNDKGR	iTRAQ8plex@N-term; Deamidated(N)@5; iTRAQ8plex(K)@7	missed K-G@7	1625.96	99	0.540659	0.540659	0.703012	0.76758	0.609075	0.846392	0.967207	0.538162	0.540014	0.660054	0.750987	0.6007	0.78308	0.86364	0
286	8	Cre08.g372100.t1.2	KAVVTVPAYFNDSQR	iTRAQ8plex@N-term; iTRAQ8plex(K)@1; Deamidated(N)@11	missed K-A@1	2303.27	99	1.12385	1.12385	1.99219	2.35442	1.99744	2.30671	2.56066	1.12136	1.12321	1.94924	2.33782	1.98907	2.2434	2.45709	0
287	8	Cre08.g372100.t1.2	KFSDPIVQADIK	iTRAQ8plex@N-term; iTRAQ8plex(K)@1; iTRAQ8plex(K)@12	missed K-F@1	2272.36	99	1.21748	1.21748	0.527164	0.508357	0.498679	1.04546	0.62687	1.21499	1.21684	0.484206	0.491765	0.490304	0.982148	0.523303	1
288	8	Cre08.g372100.t1.2	LSKDEIER	iTRAQ8plex@N-term; iTRAQ8plex(K)@3	missed K-D@3	1596.93	99	0.710817	0.710817	0.367134	0.357259	0.358062	0.642846	0.451843	0.708321	0.710173	0.324177	0.340667	0.349687	0.579534	0.348276	1
289	8	Cre08.g372100.t1.2	LVNHFANEFQR	iTRAQ8plex@N-term		1677.89	99	1.2537	1.2537	1.36076	1.08636	1.27902	1.69507	1.47109	1.2512	1.25305	1.3178	1.06977	1.27065	1.63176	1.36752	1
290	8	Cre08.g372100.t1.2	LVNHFANEFQR	iTRAQ8plex@N-term; Deamidated(N)@7		1678.87	99	1.12861	1.12861	2.37597	1.95293	2.45537	5.05901	3.19979	1.12612	1.12797	2.33301	1.93634	2.44699	4.9957	3.09622	0
291	8	Cre08.g372100.t1.2	MDKMTVHDVVLVGGSTR	iTRAQ8plex@N-term; iTRAQ8plex(K)@3	missed K-M@3	2452.34	99	1.21484	1.21484	1.9788	2.05603	1.10142	1.33071	2.55791	1.21235	1.2142	1.93584	2.03943	1.09304	1.2674	2.45435	1
292	8	Cre08.g372100.t1.2	MKETAQAFLGADR	iTRAQ8plex@N-term; iTRAQ8plex(K)@2	missed K-E@2	2045.12	99	1.2492	1.2492	0.749979	0.601514	0.647278	0.759	0.760052	1.24671	1.24856	0.707022	0.584922	0.638903	0.695688	0.656485	1
293	8	Cre08.g372100.t1.2	MTVHDVVLVGGSTR	iTRAQ8plex@N-term		1773.97	99	1.08623	1.08623	1.0256	0.951449	1.05298	1.40975	1.24988	1.08373	1.08558	0.982643	0.934857	1.0446	1.34644	1.14632	1
294	8	Cre08.g372100.t1.2	MTVHDVVLVGGSTR	iTRAQ8plex@N-term; iTRAQ8plex(S)@12		2078.18	99	1.0844	1.0844	1.92622	1.70546	1.8142	2.36521	1.92817	1.0819	1.08375	1.88327	1.68887	1.80582	2.30189	1.8246	0
295	8	Cre08.g372100.t1.2	NSLENYAYNMR	iTRAQ8plex@N-term		1677.81	99	0.986772	0.986772	1.7296	1.41363	1.40115	2.12842	1.68259	0.984276	0.986128	1.68664	1.39704	1.39278	2.06511	1.57902	1
296	8	Cre08.g372100.t1.2	NTTIPTKK	iTRAQ8plex@N-term; iTRAQ8plex(K)@7; iTRAQ8plex(K)@8	missed K-K@7	1814.14	99	0	0	0.727714	0.62613	0.556835	0.733233	0.782888	-0.00249609	-0.000644031	0.684757	0.609538	0.54846	0.669921	0.679321	0
297	8	Cre08.g372100.t1.2	NTTIPTKK	iTRAQ8plex@N-term; Deamidated(N)@1; iTRAQ8plex(K)@7; iTRAQ8plex(K)@8	missed K-K@7	1815.12	99	0.380211	0.380211	0.519201	0.512446	0.471625	0.598471	0.691855	0.377715	0.379567	0.476244	0.495854	0.46325	0.535159	0.588288	0
298	8	Cre08.g372100.t1.2	TKDNNLLGK	iTRAQ8plex@N-term; iTRAQ8plex(K)@2; iTRAQ8plex(K)@9	missed K-D@2	1914.17	99	0.556303	0.556303	0.683294	0.638417	0.846109	1.23691	0.802974	0.553806	0.555658	0.640337	0.621825	0.837735	1.1736	0.699407	1
299	8	Cre08.g372100.t1.2	TTPSYVAFTDTER	iTRAQ8plex@N-term		1790.9	99	0.933938	0.933938	2.27335	2.20176	2.138	2.51582	2.65756	0.931442	0.933294	2.23039	2.18516	2.12963	2.45251	2.55399	1
300	8	Cre08.g372100.t1.2	YKADDEQLKK	iTRAQ8plex@N-term; iTRAQ8plex(K)@2; iTRAQ8plex(K)@9; iTRAQ8plex(K)@10	missed K-A@2; missed K-K@9	2453.46	99	0.618772	0.618772	1.06775	1.19911	0.991385	1.27187	1.10456	0.616276	0.618128	1.02479	1.18252	0.98301	1.20856	1.00099	1
301	9	g18056.t1	AEAAAPVAAAPATPHAEVK	iTRAQ8plex@N-term; iTRAQ8plex(K)@19		2379.34	99	0.829292	0.829292	4.45536	3.17791	3.193	3.26829	3.39083	0.854825	0.53976	4.19304	2.92637	2.92607	2.9843	3.09861	0.5
302	9	g18056.t1	AEAAAPVAAAPATPHAEVK	iTRAQ8plex@N-term; iTRAQ8plex(T)@13; iTRAQ8plex(K)@19		2683.54	99	0.991226	0.991226						1.01676	0.701694						0
303	9	g18056.t1	AEAAAPVAAAPATPHAEVKK	iTRAQ8plex@N-term; iTRAQ8plex(K)@19; iTRAQ8plex(K)@20	missed K-K@19	2811.64	99	0.951001	0.951001	7.71751		3.94737	3.80834	4.35747	0.976535	0.66147	7.45519		3.68044	3.52435	4.06526	1
304	9	g18056.t1	APDYDHGVK	iTRAQ8plex@N-term; iTRAQ8plex(K)@9		1608.87	99	0.30103	0.30103	0.979487	0.714846	0.744576	0.904502	0.836824	0.326563	0.0114981	0.717166	0.463298	0.477644	0.620511	0.54461	1
305	9	g18056.t1	AQTAQAQYSTYTQEQVDEIFR	iTRAQ8plex@N-term		2780.36	99	1.27184	1.27184	4.72164	3.97773	3.945	4.16343	4.203	1.29737	0.982304	4.45932	3.72618	3.67807	3.87944	3.91079	1
306	9	g18056.t1	AYANGSNDYLAR	iTRAQ8plex@N-term; Deamidated(N)@4		1618.79	99	0.273271	0.273271	2.01993	1.85027	1.97979	2.24527	2.2331	0.298805	-0.0162605	1.75761	1.59872	1.71286	1.96128	1.94089	0
307	9	g18056.t1	EAISLLFK	iTRAQ8plex@N-term; iTRAQ8plex(K)@8		1527.95	99	1.27472	1.27472	3.02908	2.49545	2.57556	3.15011	2.70745	1.30025	0.985184	2.76676	2.2439	2.30863	2.86612	2.41524	1
308	9	g18056.t1	FDGLAMR	iTRAQ8plex@N-term		1112.6	99	0.94939	0.94939						0.974923	0.659858						1
309	9	g18056.t1	GAYFLTEDDKVK	iTRAQ8plex@N-term; iTRAQ8plex(K)@10; iTRAQ8plex(K)@12	missed K-V@10	2297.3	99	1.17319	1.17319	0.949906	0.773686	0.799328	0.873523	0.814419	1.19872	0.883654	0.687585	0.522139	0.532396	0.589532	0.522206	1
310	9	g18056.t1	IMWLMYECPDTR	iTRAQ8plex@N-term; Carbamidomethyl(C)@8		1917.91	99	1.37475	1.37475	6.58015	4.814	5.17534		4.97545	1.40028	1.08522	6.31783	4.56245	4.90841		4.68324	1
311	9	g18056.t1	LAALFGIK	iTRAQ8plex@N-term; iTRAQ8plex(K)@8		1439.93	99	1.38972	1.38972	7.36186	5.70663	5.76757	7.46783	5.88092	1.41525	1.10019	7.09954	5.45508	5.50064	7.18384	5.58871	1
312	9	g18056.t1	LCPILAMYR	iTRAQ8plex@N-term; Carbamidomethyl(C)@2		1439.79	99	1.27761	1.27761	5.37368	4.35381	4.48646	4.90486	4.62966	1.30314	0.988076	5.11136	4.10226	4.21953	4.62087	4.33744	1
313	9	g18056.t1	LIEAVEELK	iTRAQ8plex@N-term; iTRAQ8plex(K)@9		1651	99	1.38739	1.38739	3.56984	3.00685	2.99092	3.77618	3.18615	1.41292	1.09786	3.30752	2.7553	2.72398	3.49219	2.89394	1
314	9	g18056.t1	NALVLCPHPR	iTRAQ8plex@N-term; Carbamidomethyl(C)@6		1479.83	99	0.740363	0.740363	1.17826	1.009	1.03769	1.19652	1.05823	0.765896	0.450831	0.915939	0.757455	0.770758	0.912525	0.766012	1
315	9	g18056.t1	NHFASEFIYNK	iTRAQ8plex@N-term; iTRAQ8plex(K)@11		1977.06	99	1.17608	1.17608	1.30774	0.928968	0.949387	1.07561	1.09234	1.20161	0.88655	1.04542	0.677421	0.682455	0.791617	0.800131	1
316	9	g18056.t1	NHFASEFIYNK	iTRAQ8plex@N-term; iTRAQ8plex(S)@5; iTRAQ8plex(K)@11		2281.26	99	1.15229	1.15229	2.82309	1.95868	1.99662	2.04102	2.07161	1.17782	0.862756	2.56077	1.70713	1.72969	1.75703	1.7794	0
317	9	g18056.t1	QAAFPQYEYPTAK	iTRAQ8plex@N-term; iTRAQ8plex(K)@13		2121.14	99	0.954243	0.954243						0.979776	0.664711						1
318	9	g18056.t1	QLYLDAHAAPILPVK	iTRAQ8plex@N-term; iTRAQ8plex(K)@15		2256.35	99	1.23805	1.23805	2.41975	2.02018	1.81135	2.0886	2.12291	1.26358	0.948514	2.15743	1.76863	1.54441	1.8046	1.83069	1
319	9	g18056.t1	RENMLWFR	iTRAQ8plex@N-term	missed R-E@1	1454.78	99	1.18469	1.18469	6.05509	5.85116	5.96416	6.59835	5.95708	1.21022	0.89516	5.79277	5.59961	5.69723	6.31436	5.66486	1
320	9	g18056.t1	RVYEVPELGK	iTRAQ8plex@N-term; iTRAQ8plex(K)@10	missed R-V@1	1797.06	98.21	1.0607	1.0607	0.855133	0.781916	0.755376	1.15684	1.0771	1.08623	0.771166	0.592812	0.530369	0.488444	0.872854	0.784887	1
321	9	g18056.t1	RVYEVPELGKK	iTRAQ8plex@N-term; iTRAQ8plex(K)@10; iTRAQ8plex(K)@11	missed R-V@1; missed K-K@10	2229.36	99	1.08991	1.08991	1.86201	1.3599	1.33876	1.45519	1.56422	1.11544	0.800373	1.59969	1.10835	1.07183	1.1712	1.27201	1
322	9	g18056.t1	TCGVIEHDPAGGIQK	iTRAQ8plex@N-term; Carbamidomethyl(C)@2; iTRAQ8plex(K)@15		2189.17	99	0.913782	0.913782	2.60312	1.86633	1.91091	2.06091	2.2269	0.939315	0.62425	2.34079	1.61479	1.64398	1.77692	1.93469	1
323	9	g18056.t1	TLEFFSK	iTRAQ8plex@N-term; iTRAQ8plex(K)@7		1478.86	99	1.11727	1.11727	2.90396	1.92229	1.9025	2.09709	2.05267	1.1428	0.827739	2.64164	1.67074	1.63557	1.8131	1.76045	1
324	9	g18056.t1	VLIGEVEK	iTRAQ8plex@N-term; iTRAQ8plex(K)@8		1493.93	99	1.00557	1.00557	0.976448	0.86112	0.841747	1.01853	1.10525	1.03111	0.716042	0.714127	0.609572	0.574815	0.73454	0.813039	1
325	9	g18056.t1	YPLMADLK	iTRAQ8plex@N-term; iTRAQ8plex(K)@8		1557.91	99	1.17153	1.17153	2.9087	2.61146	2.65241	3.67076	2.94625	1.19706	0.881995	2.64638	2.35991	2.38548	3.38677	2.65403	1
326	10	Cre12.g549550.t1.2	AILMDLEPGTMDSVR	iTRAQ8plex@N-term		1951.01	99	1.29555	1.29555	1.54626	1.4089	1.39048	1.58357	1.78112	1.32894	1.17302	1.3622	1.25265	1.22215	1.46115	1.63916	1
327	10	Cre12.g549550.t1.2	AILMDLEPGTMDSVR	iTRAQ8plex@N-term; Oxidation(M)@4		1967	99	1.29226	1.29226	4.01828	3.86682	4.23471	5.81061	5.3487	1.32564	1.16973	3.83422	3.71057	4.06638	5.68819	5.20675	0
328	10	Cre12.g549550.t1.2	ALTVPELTQQMWDAK	iTRAQ8plex@N-term; iTRAQ8plex(K)@15		2338.28	99	1.35256	1.35256	2.19423	1.96159	1.90719	2.35939	2.1636	1.38595	1.23003	2.01018	1.80534	1.73885	2.23697	2.02164	0.6
329	10	Cre12.g549550.t1.2	EIVHIQGGQCGNQIGAK	iTRAQ8plex@N-term; Carbamidomethyl(C)@10; iTRAQ8plex(K)@17		2416.31	99	0.991226	0.991226	0.575638	0.504548	0.501212	0.607193	0.556121	1.02461	0.868695	0.391584	0.348302	0.332875	0.484773	0.414167	1
330	10	Cre12.g549550.t1.2	EIVHIQGGQCGNQIGAK	iTRAQ8plex@N-term; Carbamidomethyl(C)@10; Deamidated(N)@12; iTRAQ8plex(K)@17		2417.29	99	0.981421	0.981421	1.79024	1.60348	1.57578	1.87323	1.7004	1.01481	0.858891	1.60618	1.44723	1.40744	1.75081	1.55845	0
331	10	Cre12.g549550.t1.2	EVDEQMLNVQNK	iTRAQ8plex@N-term; iTRAQ8plex(K)@12		2054.09	99	0.94146	0.94146	0.917703	0.802328	0.875082	0.945974	1.03362	0.974846	0.81893	0.733649	0.646081	0.706745	0.823554	0.891664	1
332	10	Cre12.g549550.t1.2	FPGQLNADLR	iTRAQ8plex@N-term		1433.79	99	1.05449	1.05449	1.55334	1.52929	1.63658	2.90732	1.8711	1.08787	0.931955	1.36929	1.37305	1.46824	2.7849	1.72915	1
333	10	Cre12.g549550.t1.2	FPGQLNADLRK	iTRAQ8plex@N-term; iTRAQ8plex(K)@11	missed R-K@10	1866.09	99	1.16137	1.16137	0.518461	0.443105	0.451514	0.667773	0.516884	1.19475	1.03884	0.334408	0.286859	0.283178	0.545353	0.374929	1
334	10	Cre12.g549550.t1.2	FWEVVSDEHGIDPTGTYHGDSDLQLER	iTRAQ8plex@N-term		3405.61	99	1.3962	1.3962	10.4284	7.61231	8.14602	6.81626	7.80292	1.42958	1.27367	10.2443	7.45606	7.97768	6.69384	7.66096	1
335	10	Cre12.g549550.t1.2	GHYTEGAELIDSVLDVVR	iTRAQ8plex@N-term		2276.2	99	1.45991	1.45991	0.878292	5.03873	6.11715	6.20599	6.15645	1.4933	1.33738	0.694238	4.88248	5.94882	6.08357	6.01449	1
336	10	Cre12.g549550.t1.2	GHYTEGAELIDSVLDVVR	iTRAQ8plex@N-term; iTRAQ8plex(Y)@3		2580.4	99	1.45327	1.45327	3.19546	3.02616	3.04279	4.22151	3.29236	1.48666	1.33074	3.01141	2.86992	2.87445	4.09909	3.15041	0
337	10	Cre12.g549550.t1.2	GHYTEGAELIDSVLDVVRK	iTRAQ8plex@N-term; iTRAQ8plex(K)@19	missed R-K@18	2708.5	99	1.47567	1.47567		6.5024	3.20651	3.3371	5.99162	1.50906	1.35314		6.34615	3.03817	3.21468	5.84966	1
338	10	Cre12.g549550.t1.2	GQLNADLRK	iTRAQ8plex@N-term; iTRAQ8plex(K)@9	cleaved P-G@N-term; missed R-K@8	1621.97	98.5	0.591065	0.591065	0.756891	0.746004	0.755173	1.15785	0.855044	0.62445	0.468534	0.572838	0.589757	0.586836	1.03543	0.713089	0
339	10	Cre12.g549550.t1.2	INVYFNEATGGR	iTRAQ8plex@N-term		1643.86	99	1.16797	1.16797	1.4593	1.10701	1.07461	1.55177	1.63915	1.20136	1.04544	1.27524	0.950761	0.906278	1.42935	1.4972	1
340	10	Cre12.g549550.t1.2	INVYFNEATGGR	iTRAQ8plex@N-term; Deamidated(N)@6		1644.84	99	1.1041	1.1041	1.9141	1.6771	1.88598	2.10024	2.185	1.13748	0.981564	1.73004	1.52085	1.71765	1.97782	2.04304	0
341	10	Cre12.g549550.t1.2	INVYFNEATGGR	iTRAQ8plex@N-term; iTRAQ8plex(Y)@4		1948.06	99	1.2014	1.2014	0.92776	0.674944	0.663809	0.762495	0.924592	1.23478	1.07887	0.743707	0.518697	0.495473	0.640076	0.782637	0
342	10	Cre12.g549550.t1.2	KLAVNLIPFPR	iTRAQ8plex@N-term; iTRAQ8plex(K)@1	missed K-L@1	1875.19	99	1.33018	1.33018	1.02391	0.872014	0.863915	1.30028	1.05476	1.36356	1.20765	0.839855	0.715767	0.695579	1.17786	0.912807	1
343	10	Cre12.g549550.t1.2	KLAVNLIPFPR	iTRAQ8plex@N-term; iTRAQ8plex(K)@1; Deamidated(N)@5	missed K-L@1	1876.18	99	1.35411	1.35411	2.02837	1.6396	1.82524	3.43757	2.09691	1.38749	1.23158	1.84432	1.48335	1.6569	3.31515	1.95496	0
344	10	Cre12.g549550.t1.2	LAVNLIPFPR	iTRAQ8plex@N-term		1442.89	99	1.33197	1.33197	2.12065	1.8161	1.84582	2.45321	2.02945	1.36536	1.20944	1.9366	1.65985	1.67748	2.33079	1.8875	0.8
345	10	Cre12.g549550.t1.2	LHFFMVGFTPLTSR	iTRAQ8plex@N-term		1956.06	99	1.44924	1.44924	3.11417	2.48215	2.49527	2.99863	2.66558	1.48263	1.32671	2.93012	2.32591	2.32693	2.87621	2.52363	1
346	10	Cre12.g549550.t1.2	MMLTFSVVPSPK	iTRAQ8plex@N-term; iTRAQ8plex(K)@12		1944.1	99	1.29226	1.29226	2.38889	3.73654	2.44067	3.75059	2.80424	1.32564	1.16973	2.20484	3.58029	2.27233	3.62817	2.66229	1
347	10	Cre12.g549550.t1.2	MREIVHIQGGQCGNQIGAK	iTRAQ8plex@N-term; Carbamidomethyl(C)@12; iTRAQ8plex(K)@19	missed R-E@2	2703.45	99	1.127	1.127	4.06319	2.89516	1.34032	1.46028	1.93281	1.16038	1.00447	3.87913	2.73892	1.17199	1.33786	1.79085	1
348	10	Cre12.g549550.t1.2	MSATFIGNSTAIQEMFK	iTRAQ8plex@N-term; iTRAQ8plex(K)@17		2483.3	99	1.38021	1.38021	2.97092	2.81708	3.67034	10.839	2.78853	1.4136	1.25768	2.78687	2.66084	3.502	10.7166	2.64658	1
349	10	Cre12.g549550.t1.2	MSATFIGNSTAIQEMFKR	iTRAQ8plex@N-term; iTRAQ8plex(K)@17	missed K-R@17	2639.4	99	1.3862	1.3862	2.19621	1.62636	1.62705	2.21453	1.73891	1.41958	1.26367	2.01216	1.47011	1.45872	2.09211	1.59696	1
350	10	Cre12.g549550.t1.2	MSATFIGNSTAIQEMFKR	iTRAQ8plex@N-term; Deamidated(N)@8; iTRAQ8plex(K)@17	missed K-R@17	2640.39	99	1.36454	1.36454	2.08771	1.7887	1.62903	2.18626	1.78909	1.39793	1.24201	1.90365	1.63245	1.4607	2.06384	1.64714	0
351	10	Cre12.g549550.t1.2	NMMCAADPR	iTRAQ8plex@N-term; Carbamidomethyl(C)@4		1368.63	99	0.0413927	0.0413927	1.15232	1.01985	1.07288	1.29195	1.17563	0.0747783	-0.0811381	0.968268	0.863601	0.90454	1.16953	1.03368	1
352	10	Cre12.g549550.t1.2	NSSYFVEWIPNNVK	iTRAQ8plex@N-term; iTRAQ8plex(K)@14		2304.24	99	1.29296	1.29296	4.04913	3.31587	3.17644	3.29191	3.69562	1.32634	1.17042	3.86507	3.15962	3.0081	3.16949	3.55366	1
353	10	Cre12.g549550.t1.2	NSSYFVEWIPNNVK	iTRAQ8plex@N-term; Deamidated(N)@11; iTRAQ8plex(K)@14		2305.22	99	1.28892	1.28892		6.24057	5.10811	7.71232	5.23947	1.3223	1.16639		6.08432	4.93978	7.5899	5.09752	0
354	10	Cre12.g549550.t1.2	RVSEQFTAMFR	iTRAQ8plex@N-term	missed R-V@1	1674.88	99	1.25527	1.25527	2.12687	1.95419	2.00936	2.88904	2.18398	1.28866	1.13274	1.94281	1.79795	1.84102	2.76662	2.04203	1
355	10	Cre12.g549550.t1.2	SGPYGQIFRPDNFVFGQTGAGNNWAK	iTRAQ8plex@N-term; Deamidated(N)@22; iTRAQ8plex(K)@26		3436.74	99	1.34635	1.34635	3.34499		2.874	4.74873	4.7487	1.37974	1.22382	3.16093		2.70567	4.62631	4.60674	0
356	10	Cre12.g549550.t1.2	VSEQFTAMFR	iTRAQ8plex@N-term		1518.78	99	1.25825	1.25825	1.78722	1.40593	1.46916	2.41233	1.7153	1.29164	1.13572	1.60316	1.24969	1.30082	2.28991	1.57335	1
357	10	Cre12.g549550.t1.2	VSEQFTAMFRR	iTRAQ8plex@N-term	missed R-R@10	1674.88	99	1.2833	1.2833	1.92071	1.21144	1.00502	1.25187	1.32822	1.31669	1.16077	1.73666	1.05519	0.836687	1.12945	1.18627	1
358	10	Cre12.g549550.t1.2	YLTASALFR	iTRAQ8plex@N-term		1344.77	99	1.24473	1.24473	2.24808	1.93991	1.97368	2.05182	2.02263	1.27812	1.1222	2.06403	1.78366	1.80535	1.9294	1.88067	0.857143
359	10	Cre12.g549550.t1.2	YLTASALFR	iTRAQ8plex@N-term; iTRAQ8plex(S)@5		1648.98	99	1.26007	1.26007	1.11187	0.791768	0.777713	0.897249	0.970718	1.29346	1.13754	0.927821	0.635521	0.609377	0.774829	0.828764	0
360	11	Cre03.g180750.t1.2	AAQAMQLGLALR	iTRAQ8plex@N-term		1545.9	99	1.22788	1.22788	1.52935	1.54699	1.90531	2.96963	3.02103	1.19226	1.3731	1.68792	1.96009	2.30363	3.60118	3.64912	1
361	11	Cre03.g180750.t1.2	AELQLAGGAAVAPVAGGVEAAGK	iTRAQ8plex@N-term; iTRAQ8plex(K)@23		2614.49	99	1.18184	1.18184	3.3773	3.40405		6.84744	7.49486	1.14623	1.32706	3.53587	3.81716		7.479	8.12295	1
362	11	Cre03.g180750.t1.2	ALLDTGAVSSDR	iTRAQ8plex@N-term		1507.81	99	0.634172	0.634172	0.384397	0.43102	0.473516	1.34605	0.936308	0.598554	0.779391	0.542967	0.844128	0.871833	1.9776	1.5644	1
363	11	Cre03.g180750.t1.2	AVPILIGPVTFVSLSR	iTRAQ8plex@N-term		1972.2	99	1.4265	1.4265	2.7003	3.65163	3.27133	6.18848	4.62059	1.39088	1.57172	2.85887	4.06473	3.66965	6.82003	5.24868	1
364	11	Cre03.g180750.t1.2	DIGPGVYDVHSPVVPSVEFIK	iTRAQ8plex@N-term; iTRAQ8plex(K)@21		2861.58	99	1.31945	1.31945	1.49704	1.65749	1.65961	3.33541	3.65025	1.28383	1.46466	1.65561	2.0706	2.05792	3.96696	4.27834	0.666667
365	11	Cre03.g180750.t1.2	EQQLQLPAFPTTTIGSFPQTAEVR	iTRAQ8plex@N-term		2962.57	99	1.3483	1.3483	2.09944	2.91114	2.49304			1.31269	1.49352	2.25801	3.32425	2.89136			1
366	11	Cre03.g180750.t1.2	FAMESYFK	iTRAQ8plex@N-term; iTRAQ8plex(K)@8		1629.87	99	1.21484	1.21484	1.23014	1.22718	1.81821	2.90904	2.82829	1.17923	1.36006	1.38871	1.64029	2.21652	3.54059	3.45638	1
367	11	Cre03.g180750.t1.2	GCELPLDQAVAR	iTRAQ8plex@N-term; Carbamidomethyl(C)@2		1631.86	99	0.917528	0.917528	0.450995	0.582806	0.520829	1.23777	1.63247	0.88191	1.06275	0.609565	0.995915	0.919146	1.86932	2.26056	1
368	11	Cre03.g180750.t1.2	GPMTCWEYK	iTRAQ8plex@N-term; Carbamidomethyl(C)@5; iTRAQ8plex(K)@9		1778.89	99	1.03342	1.03342	0.794246	0.77339	1.0024	2.34699	1.67179	0.997806	1.17864	0.952816	1.1865	1.40071	2.97854	2.29988	1
369	11	Cre03.g180750.t1.2	GVEDHTADIPAEWFSR	iTRAQ8plex@N-term	cleaved R-P@C-term	2133.04	99	1.2547	1.2547	0.738397	0.796217	0.801524	1.76399	1.61875	1.21908	1.39992	0.896968	1.20933	1.19984	2.39554	2.24684	1
370	11	Cre03.g180750.t1.2	GWPETIAALR	iTRAQ8plex@N-term		1416.8	99	1.20944	1.20944	1.62846	1.69351	2.52511	8.35529	4.86058	1.17382	1.35466	1.78703	2.10662	2.92343	8.98684	5.48867	1
371	11	Cre03.g180750.t1.2	IWVNPDCGLK	iTRAQ8plex@N-term; Carbamidomethyl(C)@7; iTRAQ8plex(K)@10		1809.01	99	1.10673	1.10673	0.713349	0.773397	0.905474	1.80307	1.5818	1.07111	1.25195	0.871919	1.18651	1.30379	2.43463	2.20989	1
372	11	Cre03.g180750.t1.2	LAASPAAAAAAAGHGAVVQLQR	iTRAQ8plex@N-term		2304.3	99	1.22126	1.22126	0.749537	0.816683	0.884719	1.77139	1.82179	1.18564	1.36647	0.908108	1.22979	1.28304	2.40295	2.44988	1
373	11	Cre03.g180750.t1.2	LAASPAAAAAAAGHGAVVQLQR	iTRAQ8plex@N-term; iTRAQ8plex(S)@4		2608.5	99	1.233	1.233	0.55879	0.565561	0.632129	1.39681	1.37671	1.19738	1.37821	0.71736	0.978669	1.03045	2.02836	2.0048	0
374	11	Cre03.g180750.t1.2	LVVTSSAPLQHLPYDLGLELEAPK	iTRAQ8plex@N-term; iTRAQ8plex(S)@6; iTRAQ8plex(K)@24		3502.02	99	1.43775	1.43775	3.24604	3.83482	3.91639		5.6925	1.40213	1.58297	3.40461	4.24793	4.31471		6.32059	0
375	11	Cre03.g180750.t1.2	NMVEAAAQAR	iTRAQ8plex@N-term		1363.72	99	0.346863	0.346863	0.986459	0.976346	1.08114	2.5975	1.86951	0.311246	0.492082	1.14503	1.38945	1.47946	3.22905	2.4976	1
376	11	Cre03.g180750.t1.2	QKVEEIVSVAR	Gln->pyro-Glu@N-term; iTRAQ8plex(K)@2	missed K-V@2	1543.89	99	1.06047	1.06047	0.498597	0.621415	0.669297	1.28485	1.69903	1.02485	1.20568	0.657167	1.03452	1.06761	1.9164	2.32712	1
377	11	Cre03.g180750.t1.2	QKVEEIVSVAR	iTRAQ8plex@N-term; iTRAQ8plex(K)@2	missed K-V@2	1865.12	99	1.18453	1.18453	0.26206	0.333485	0.353082	1.1459	0.919769	1.14892	1.32975	0.420631	0.746594	0.751399	1.77745	1.54786	1
378	11	Cre03.g180750.t1.2	SDNAMMAALAAAGYGR	iTRAQ8plex@N-term		1872.91	99	1.27184	1.27184	1.87626	1.66091	1.84903	5.26999	3.00942	1.23622	1.41705	2.03483	2.07402	2.24734	5.90154	3.63751	1
379	11	Cre03.g180750.t1.2	SFVDSGILSGR	iTRAQ8plex@N-term		1440.79	99	1.06238	1.06238	0.468816	0.483196	0.71805	1.65106	0.994083	1.02676	1.2076	0.627386	0.896305	1.11637	2.28261	1.62217	1
380	11	Cre03.g180750.t1.2	SVWKDDGTAVALLR	iTRAQ8plex@N-term; iTRAQ8plex(K)@4	missed K-D@4	2138.23	99	1.26132	1.26132	0.368284	0.494464	0.406411	0.793835	1.01899	1.2257	1.40654	0.526854	0.907572	0.804729	1.42539	1.64708	1
381	11	Cre03.g180750.t1.2	SVWKDDGTAVALLR	iTRAQ8plex@N-term; iTRAQ8plex(K)@4; Thr->Tyr@8	missed K-D@4	2200.25	99	1.30963	1.30963	1.41455	1.40046	1.25436	1.70152	3.92011	1.27401	1.45485	1.57312	1.81356	1.65268	2.33307	4.5482	0
382	11	Cre03.g180750.t1.2	TPEAEPHLPPALAAR	iTRAQ8plex@N-term		1873.04	99	1.04525	1.04525	0.916168	1.02382	1.21612	2.81038	1.66519	1.00963	1.19047	1.07474	1.43693	1.61444	3.44193	2.29328	1
383	11	Cre03.g180750.t1.2	TRGWPETIAALR	iTRAQ8plex@N-term	missed R-G@2	1673.95	99	1.24551	1.24551	0.893209	0.775999	0.700109	1.8076	1.63587	1.20989	1.39073	1.05178	1.18911	1.09843	2.43915	2.26396	1
384	11	Cre03.g180750.t1.2	VQSDAWALQK	iTRAQ8plex@N-term; iTRAQ8plex(K)@10		1753	99	0.96644	0.96644	0.607061	0.675641	0.899646	2.57184	1.64779	0.930822	1.11166	0.765631	1.08875	1.29796	3.20339	2.27588	1
385	11	Cre03.g180750.t1.2	YYAMAR	iTRAQ8plex@N-term		1077.56	99	0.282924	0.282924	0.427583	0.434638	0.455654	0.899548	1.1214	0.247306	0.428143	0.586153	0.847746	0.853971	1.5311	1.74949	1
386	12	g9830.t1	ADAEELLKENVK	iTRAQ8plex@N-term; iTRAQ8plex(K)@8; iTRAQ8plex(K)@12	missed K-E@8	2270.32	99	1.1775	1.1775	0.453983	0.549992	0.467857	1.90874	0.811363	1.17377	1.33494	0.551394	0.869961	0.760225	2.54719	1.43926	1
387	12	g9830.t1	ALKGSAVFSVAK	iTRAQ8plex@N-term; iTRAQ8plex(K)@3; iTRAQ8plex(K)@12	missed K-G@3	2089.3	99	1.16426	1.16426	1.29095	1.13254	0.473004	0.608246	1.71789	1.16053	1.32171	1.38836	1.45251	0.765372	1.2467	2.34578	1
388	12	g9830.t1	EESQFKGGETEFVK	iTRAQ8plex@N-term; iTRAQ8plex(K)@6; iTRAQ8plex(K)@14	missed K-G@6	2526.37	99	1.03743	1.03743	0.36602	0.462405	0.340474	0.948343	0.542063	1.0337	1.19487	0.463431	0.782374	0.632843	1.5868	1.16996	1
389	12	g9830.t1	GDFLVPSYR	iTRAQ8plex@N-term		1356.73	99	1.03159	1.03159	0.708395	0.739692	0.94003	1.69801	2.60167	1.02786	1.18904	0.805806	1.05966	1.2324	2.33646	3.22956	1
390	12	g9830.t1	GDFLVPSYR	iTRAQ8plex@N-term; iTRAQ8plex(Y)@8		1660.94	99	1.12354	1.12354	0.4254	0.406951	0.449843	0.995739	0.740087	1.11982	1.28099	0.522812	0.72692	0.742211	1.63419	1.36798	0
391	12	g9830.t1	GGETEFVK	iTRAQ8plex@N-term; iTRAQ8plex(K)@8		1473.83	99	0.0433071	0.0433071	0.579045	0.577839	0.763614	1.11033	1.02615	0.0395808	0.200755	0.676456	0.897808	1.05598	1.74878	1.65404	1
392	12	g9830.t1	GGSTGYDNAVALPAR	iTRAQ8plex@N-term		1751.91	99	0.4219	0.4219	0.878917	0.922685	0.906144	1.87898	1.63337	0.418174	0.579348	0.976329	1.24265	1.19851	2.51743	2.26127	1
393	12	g9830.t1	GGSTGYDNAVALPAR	iTRAQ8plex@N-term; Deamidated(N)@8		1752.89	99	0.581817	0.581817	1.56091	1.54923	1.6332	2.97775	1.74557	0.57809	0.739264	1.65832	1.8692	1.92557	3.6162	2.37346	0
394	12	g9830.t1	GRGGSTGYDNAVALPAR	iTRAQ8plex@N-term	missed R-G@2	1965.03	99	0.633468	0.633468	0.885687	1.43203	0.760271	1.46055	1.64805	0.629742	0.790916	0.983098	1.752	1.05264	2.09901	2.27594	1
395	12	g9830.t1	GSAVFSVAK	iTRAQ8plex@N-term; iTRAQ8plex(K)@9		1472.88	99	0.779424	0.779424	0.531923	0.551565	0.607775	0.948028	1.11001	0.775698	0.936872	0.629334	0.871534	0.900143	1.58648	1.73791	1
396	12	g9830.t1	GSAVFSVAK	iTRAQ8plex@N-term; iTRAQ8plex(S)@2; iTRAQ8plex(K)@9		1777.09	99	0.959041	0.959041	0.450976	0.416103	0.44834	0.866062	0.702092	0.955315	1.11649	0.548387	0.736072	0.740709	1.50452	1.32999	0
397	12	g9830.t1	GSGIANTCPVLESGTTNLK	iTRAQ8plex@N-term; Carbamidomethyl(C)@8; iTRAQ8plex(K)@19		2526.36	99	1.05574	1.05574	1.02566	1.06512	1.19481	2.85501	2.41564	1.05202	1.21319	1.12307	1.38509	1.48718	3.49347	3.04354	1
398	12	g9830.t1	GSGIANTCPVLESGTTNLKELK	iTRAQ8plex@N-term; Carbamidomethyl(C)@8; iTRAQ8plex(K)@19; iTRAQ8plex(K)@22	missed K-E@19	3200.78	99	1.20276	1.20276	2.65659	4.08066	0.667537	0.98156	2.3312	1.19903	1.36021	2.754	4.40063	0.959906	1.62001	2.9591	0.5
399	12	g9830.t1	GSSFLDPK	iTRAQ8plex@N-term; iTRAQ8plex(K)@8		1457.83	99	0.523886	0.523886	0.400866	0.431008	0.412697	0.886245	0.766976	0.52016	0.681334	0.498278	0.750977	0.705065	1.5247	1.39487	1
400	12	g9830.t1	GTLDNIK	iTRAQ8plex@N-term; iTRAQ8plex(K)@7		1367.82	98.7	0.292166	0.292166	0.187328	0.192768	0.271394	0.60404	0.386281	0.288439	0.449614	0.284739	0.512737	0.563763	1.24249	1.01417	1
401	12	g9830.t1	GTLDNIKGDFLVPSYR	iTRAQ8plex@N-term; iTRAQ8plex(K)@7	missed K-G@7	2402.34	99	1.3055	1.3055	1.12023	1.66298	0.483501	0.878834	1.31235	1.30177	1.46295	1.21764	1.98295	0.775869	1.51729	1.94025	1
402	12	g9830.t1	LENFCIEPTSFTVK	iTRAQ8plex@N-term; Carbamidomethyl(C)@5; iTRAQ8plex(K)@14		2292.23	99	1.31316	1.31316	4.30235	4.26358	5.78746	7.85996	5.82811	1.30943	1.4706	4.39976	4.58355	6.07983	8.49842	6.456	1
403	12	g9830.t1	LENFCIEPTSFTVKEESQFK	iTRAQ8plex@N-term; Carbamidomethyl(C)@5; iTRAQ8plex(K)@14; iTRAQ8plex(K)@20	missed K-E@14	3344.77	99	1.33746	1.33746	1.07715	1.09607	1.66387	5.73316	1.80031	1.33373	1.49491	1.17457	1.41604	1.95623	6.37161	2.42821	0.5
404	12	g9830.t1	LTFDEIQGLTYLQVK	iTRAQ8plex@N-term; iTRAQ8plex(K)@15	cleaved A-L@N-term	2375.36	99	1.37383	1.37383	1.07233	1.66871	1.04942	1.60336	1.80055	1.3701	1.53127	1.16974	1.98868	1.34179	2.24181	2.42844	0
405	12	g9830.t1	LTYTLDAMSGSFK	iTRAQ8plex@N-term; iTRAQ8plex(K)@13		2041.1	99	1.35167	1.35167	1.01651	0.935096	0.863537	1.80937	1.55376	1.34794	1.50912	1.11392	1.25506	1.15591	2.44782	2.18165	1
406	12	g9830.t1	QFDGKGTLDNIK	Gln->pyro-Glu@N-term; iTRAQ8plex(K)@5; iTRAQ8plex(K)@12	missed K-G@5	1926.07	99	1.02119	1.02119	0.879482	1.28733	0.401926	0.810823	1.09384	1.01746	1.17864	0.976893	1.60729	0.694295	1.44928	1.72173	1
407	12	g9830.t1	QFDGKGTLDNIK	iTRAQ8plex@N-term; iTRAQ8plex(K)@5; iTRAQ8plex(K)@12	missed K-G@5	2247.3	99	1.0607	1.0607	0.792605	1.01541	0.485337	0.899115	1.12022	1.05697	1.21815	0.890016	1.33538	0.777705	1.53757	1.74811	1
408	12	g9830.t1	QFDGKGTLDNIKGDFLVPSYR	Gln->pyro-Glu@N-term; iTRAQ8plex(K)@5; iTRAQ8plex(K)@12	missed K-G@5; missed K-G@12	2960.59	99	1.35218	1.35218	1.55598	3.89855	0.829364	1.43164		1.34846	1.50963	1.65339	4.21852	1.12173	2.0701		1
409	12	g9830.t1	QFDGKGTLDNIKGDFLVPSYR	iTRAQ8plex@N-term; iTRAQ8plex(K)@5; iTRAQ8plex(K)@12	missed K-G@5; missed K-G@12	3281.82	99	1.34635	1.34635	4.49004	2.93688	1.0908	1.77909	3.60762	1.34262	1.5038	4.58745	3.25685	1.38317	2.41754	4.23551	1
410	12	g9830.t1	VAFLFTIK	iTRAQ8plex@N-term; iTRAQ8plex(K)@8		1545.97	99	1.38297	1.38297	1.20161	1.21476	1.08191	2.32388	2.44435	1.37925	1.54042	1.29902	1.53473	1.37428	2.96233	3.07224	1
411	12	g9830.t1	VDPVTGEIAGVFESIQPSDTDLGAKPPK	iTRAQ8plex@N-term; iTRAQ8plex(K)@25; iTRAQ8plex(K)@28		3779.08	99	1.41158	1.41158	3.03192	3.01146	4.49695	11.3186	8.37254	1.40785	1.56903	3.12933	3.33143	4.78932	11.9571	9.00043	0.666667
412	12	g9830.t1	VGSDGSAELKEDDGIDYAATTVQLPGGER	No iTRAQ8plex@N-term; iTRAQ8plex(K)@10	missed K-E@10	3253.59	99	1.20274	1.20274	2.0143	1.0447	1.94342	2.11611	3.67861	1.19902	1.36019	2.11172	1.36467	2.23579	2.75456	4.3065	0
413	12	g9830.t1	VGSDGSAELKEDDGIDYAATTVQLPGGER	No iTRAQ8plex@N-term; Asp->His@4; iTRAQ8plex(K)@10	missed K-E@10	3275.62	99	1.21484	1.21484	1.50717	2.11809	1.62359			1.21112	1.37229	1.60459	2.43806	1.91596			0
414	12	g9830.t1	VGSDGSAELKEDDGIDYAATTVQLPGGER	No iTRAQ8plex@N-term; Cation:K(D)@4; iTRAQ8plex(K)@10	missed K-E@10	3291.55	99	1.19866	1.19866	1.5124	1.73663	1.47505	4.28166	2.53972	1.19493	1.3561	1.60981	2.0566	1.76742	4.92011	3.16761	0
415	12	g9830.t1	VGSDGSAELKEDDGIDYAATTVQLPGGER	No iTRAQ8plex@N-term; Gly->Pro@2; iTRAQ8plex(K)@10	missed K-E@10	3293.62	99	1.20851	1.20851	1.07844	1.15755	1.13722	2.5703	3.48214	1.20478	1.36596	1.17585	1.47752	1.42959	3.20876	4.11003	0
416	12	g9830.t1	VGSDGSAELKEDDGIDYAATTVQLPGGER	iTRAQ8plex@N-term; Dehydrated(S)@6; iTRAQ8plex(K)@10	missed K-E@10	3539.78	99	1.22531	1.22531	2.49277	2.39859	4.194	4.52417	6.31801	1.22158	1.38276	2.59018	2.71856	4.48637	5.16262	6.9459	0
417	12	g9830.t1	VGSDGSAELKEDDGIDYAATTVQLPGGER	iTRAQ8plex@N-term; iTRAQ8plex(K)@10	missed K-E@10	3557.79	99	1.2218	1.2218	1.44186	0.71824	1.45994	2.61972	2.38782	1.21807	1.37925	1.53928	1.03821	1.7523	3.25817	3.01572	0.666667
418	12	g9830.t1	VTGLWYAQLK	iTRAQ8plex@N-term; iTRAQ8plex(K)@10		1786.06	99	1.2617	1.2617	1.09431	0.98382	0.883666	2.28136	1.55845	1.25797	1.41915	1.19172	1.30379	1.17603	2.91982	2.18634	0.6
419	12	g9830.t1	VTGLWYAQLK	iTRAQ8plex@N-term; iTRAQ8plex(Y)@6; iTRAQ8plex(K)@10		2090.27	99	1.30584	1.30584	0.575656	0.492458	0.432009	0.819708	0.774524	1.30211	1.46329	0.673067	0.812427	0.724377	1.45816	1.40242	0
420	13	g5352.t1	ALQNTVLK	iTRAQ8plex@N-term; iTRAQ8plex(K)@8		1493.94	99	0.633492	0.633492	0.660597	0.598153	0.707964	0.910168	0.780508	0.562136	0.591868	0.689384	0.612874	0.669255	0.824767	0.685848	1
421	13	g5352.t1	ANSDAQQGKYDATTEGK	iTRAQ8plex@N-term; Deamidated(N)@2; iTRAQ8plex(K)@9; iTRAQ8plex(K)@17	missed K-Y@9	2696.4	99	0.146128	0.146128	0.374752	0.423526	0.407776	0.542611	0.541204	0.0747723	0.104504	0.40354	0.438246	0.369066	0.45721	0.446545	0
422	13	g5352.t1	DCAYGLAR	iTRAQ8plex@N-term; Carbamidomethyl(C)@2		1228.62	99	0.0413927	0.0413927	0.73674	0.628922	0.683573	0.998503	0.765782	-0.0299631	-0.000231321	0.765527	0.643643	0.644863	0.913101	0.671122	1
423	13	g5352.t1	DCAYGLAR	iTRAQ8plex@N-term; Carbamidomethyl(C)@2; iTRAQ8plex(Y)@4		1532.82	99	0.414973	0.414973	0.87781	0.702916	0.768965	1.14153	0.969029	0.343618	0.373349	0.906597	0.717636	0.730255	1.05613	0.87437	0
424	13	g5352.t1	EAAQGMYEKG	iTRAQ8plex@N-term; iTRAQ8plex(K)@9	cleaved G-Y@C-term; missed K-G@9	1690.88	99	0.64994	0.64994	1.26304	1.18475	1.34597	4.3735	4.07799	0.578584	0.608316	1.29183	1.19947	1.30727	4.2881	3.98334	0
425	13	g5352.t1	EAAQGMYEKGY	iTRAQ8plex@N-term; Lys->Trp@9; Tyr->Phe@11	cleaved Y-V@C-term; missed K-G@9	1591.73	99	0.180526	0.180526	0.977691	0.868064	1.06703	2.8603	3.85168	0.109171	0.138902	1.00648	0.882785	1.02832	2.7749	3.75702	0
426	13	g5352.t1	EAAQGMYEKGY	iTRAQ8plex@N-term; Glu->Gln@1; iTRAQ8plex(K)@9	cleaved Y-V@C-term; missed K-G@9	1852.96	97.95	0.863323	0.863323	0.190787	0.195645	0.273129	0.311329	0.233615	0.791967	0.821699	0.219574	0.210366	0.23442	0.225927	0.138955	0
427	13	g5352.t1	EAAQGMYEKGY	iTRAQ8plex@N-term; iTRAQ8plex(K)@9	cleaved Y-V@C-term; missed K-G@9	1853.94	99	0.935862	0.935862	0.66849	0.770049	0.932332	1.15428	0.821943	0.864506	0.894238	0.697277	0.78477	0.893623	1.06888	0.727283	0.8
428	13	g5352.t1	EAAQGMYEKGY	iTRAQ8plex@N-term; iTRAQ8plex(K)@9; iTRAQ8plex(Y)@11	cleaved Y-V@C-term; missed K-G@9	2158.15	99	1.05308	1.05308	0.438687	0.408199	0.527832	0.645504	0.742073	0.981723	1.01145	0.467474	0.42292	0.489123	0.560102	0.647413	0
429	13	g5352.t1	EQNIVPGIK	iTRAQ8plex@N-term; iTRAQ8plex(K)@9		1604.97	99	0.60206	0.60206	0.784961	0.758494	1.10336	1.42293	1.39588	0.530704	0.560436	0.813748	0.773214	1.06466	1.33753	1.30122	1
430	13	g5352.t1	FVDVMK	iTRAQ8plex@N-term; iTRAQ8plex(K)@6		1345.79	98.66	1.0569	1.0569	0.536919	0.519574	0.654628	0.853003	0.640621	0.985549	1.01528	0.565706	0.534294	0.615919	0.767602	0.545962	1
431	13	g5352.t1	GILAMDESNATCGK	iTRAQ8plex@N-term; Carbamidomethyl(C)@12; iTRAQ8plex(K)@14		2074.06	99	0.924326	0.924326	0.756922	0.735031	0.76111	1.04812	0.942654	0.85297	0.882702	0.785709	0.749752	0.722401	0.962718	0.847994	0.6
432	13	g5352.t1	GILAMDESNATCGKR	iTRAQ8plex@N-term; Carbamidomethyl(C)@12; iTRAQ8plex(K)@14	missed K-R@14	2230.17	99	1.01284	1.01284	0.876964	0.773034	0.532309	0.728625	0.892811	0.941481	0.971213	0.905751	0.787755	0.493599	0.643223	0.798152	1
433	13	g5352.t1	GKYDEELIK	iTRAQ8plex@N-term; iTRAQ8plex(K)@2; Glu->Gln@6; iTRAQ8plex(K)@9	cleaved A-G@N-term; missed K-Y@2	2005.2	97.74	1	1	0.319767	0.351074	0.320599	0.428392	0.484293	0.928644	0.958376	0.348555	0.365794	0.281889	0.34299	0.389633	0
434	13	g5352.t1	GKYDEELIK	iTRAQ8plex@N-term; iTRAQ8plex(K)@2; iTRAQ8plex(K)@9	cleaved A-G@N-term; missed K-Y@2	2006.18	99	0.972847	0.972847	0.258068	0.255164	0.243962	0.357033	0.356326	0.901492	0.931223	0.286855	0.269885	0.205253	0.271631	0.261666	0
435	13	g5352.t1	GKYDEELIK	iTRAQ8plex@N-term; iTRAQ8plex(K)@2; iTRAQ8plex(Y)@3; iTRAQ8plex(K)@9	cleaved A-G@N-term; missed K-Y@2	2310.39	99	1.02531	1.02531	1.38678	1.23374	0.95255	1.6238	1.25351	0.95395	0.983682	1.41557	1.24846	0.913841	1.5384	1.15885	0
436	13	g5352.t1	GLVPLSNTNGESWCMGLDGLDKR	iTRAQ8plex@N-term; Deamidated(N)@9; Carbamidomethyl(C)@14; iTRAQ8plex(K)@22	missed K-R@22	3127.59	99	1.32289	1.32289	2.42021	2.55681	2.03289	3.02672	2.74466	1.25154	1.28127	2.44899	2.57153	1.99418	2.94131	2.65	0
437	13	g5352.t1	KFVDVMK	iTRAQ8plex@N-term; iTRAQ8plex(K)@1; iTRAQ8plex(K)@7	missed K-F@1	1778.09	99	1.08636	1.08636	0.506404	0.470943	0.645866	0.759424	0.596015	1.015	1.04474	0.535191	0.485663	0.607157	0.674022	0.501356	1
438	13	g5352.t1	LDSIGVENTEENRR	iTRAQ8plex@N-term	missed R-R@13	1935	99	0.924279	0.924279	0.931947	0.790358	0.818561	0.960883	0.94016	0.852924	0.882655	0.960734	0.805078	0.779852	0.875481	0.8455	1
439	13	g5352.t1	RLDSIGVENTEENRR	iTRAQ8plex@N-term	missed R-L@1; missed R-R@14	2091.1	99	0.568644	0.568644	1.77467	1.7547	1.68809	2.21664	2.37232	0.497288	0.52702	1.80346	1.76942	1.64939	2.13123	2.27766	1
440	13	g5352.t1	RLDSIGVENTEENRR	iTRAQ8plex@N-term; Deamidated(N)@13	missed R-L@1; missed R-R@14	2092.08	99	0.824972	0.824972	2.76248	2.76698	2.64529	4.06508	3.55039	0.753616	0.783348	2.79127	2.7817	2.60658	3.97968	3.45573	0
441	13	g5352.t1	SVVSIPHGPSIIAAR	iTRAQ8plex@N-term		1807.06	99	1.13988	1.13988	3.62867	3.71622	3.68114	7.54702	6.16526	1.06852	1.09826	3.65746	3.73094	3.64243	7.46161	6.0706	1
442	13	g5352.t1	SVVSIPHGPSIIAAR	iTRAQ8plex@N-term; iTRAQ8plex(S)@10		2111.27	99	1.15611	1.15611	1.65469	1.74067	2.09177	2.17846	2.42697	1.08475	1.11448	1.68348	1.75539	2.05306	2.09305	2.33231	0
443	13	g5352.t1	SVVSIPHGPSIIAAR	iTRAQ8plex@N-term; iTRAQ8plex(S)@1; iTRAQ8plex(S)@10		2415.47	99	1.15229	1.15229	1.28027	1.17923	1.37597	1.81627	1.80264	1.08093	1.11066	1.30906	1.19395	1.33726	1.73086	1.70798	0
444	13	g5352.t1	TWQGKPENVQAAQAALLK	iTRAQ8plex@N-term; iTRAQ8plex(K)@5; iTRAQ8plex(K)@18		2864.66	99	1.26007	1.26007	1.05201	0.977124	1.26999	1.29229	1.164	1.18872	1.21845	1.0808	0.991845	1.23128	1.20689	1.06934	1
445	13	g5352.t1	TWQGKPENVQAAQAALLK	iTRAQ8plex@N-term; iTRAQ8plex(K)@5; Deamidated(N)@8; Val->Cys@9; Carbamidomethyl(C)@9; iTRAQ8plex(K)@18		2926.61	99	1.26007	1.26007	4.16359	3.92869	5.17317		5.0279	1.18872	1.21845	4.19237	3.94342	5.13446		4.93324	0
446	13	g5352.t1	TWQGKPENVQAAQAALLKR	Acetyl@N-term; Gln->Trp@3; iTRAQ8plex(K)@5; iTRAQ8plex(K)@18	missed K-R@18	2816.59	99	1.17898	1.17898	1.05701	1.82403	1.23337	1.30122	1.88468	1.10762	1.13735	1.0858	1.83875	1.19466	1.21581	1.79002	0
447	13	g5352.t1	TWQGKPENVQAAQAALLKR	iTRAQ8plex@N-term; iTRAQ8plex(K)@5; iTRAQ8plex(K)@18	missed K-R@18	3020.77	99	1.19119	1.19119	1.02833	0.899496	0.797901	0.869262	0.989432	1.11984	1.14957	1.05711	0.914216	0.759192	0.78386	0.894772	1
448	13	g5352.t1	VAEYTLK	iTRAQ8plex@N-term; iTRAQ8plex(K)@7		1430.86	99	0.796937	0.796937	0.939619	0.901195	0.958755	1.20943	1.42201	0.725581	0.755313	0.968406	0.915915	0.920046	1.12403	1.32735	1
449	13	g5352.t1	VAEYTLK	iTRAQ8plex@N-term; iTRAQ8plex(Y)@4; iTRAQ8plex(K)@7		1735.06	99	1.01703	1.01703	0.546577	0.510134	0.518474	0.747474	0.639632	0.945678	0.975409	0.575364	0.524855	0.479765	0.662073	0.544972	0
450	13	g5352.t1	VMFEGILLKPAMVTPGADCK	iTRAQ8plex@N-term; iTRAQ8plex(K)@9; Carbamidomethyl(C)@19; iTRAQ8plex(K)@20		3088.73	99	1.37475	1.37475	4.5261	4.2166	4.98046	5.86338	4.89621	1.30339	1.33312	4.55489	4.23132	4.94175	5.77798	4.80155	0.5
451	13	g5352.t1	YAAIAQNAGLVPIVEPEVLLDGEHDIDR	iTRAQ8plex@N-term		3320.76	99	1.45478	1.45478	5.13788	6.10327	8.55003	7.48104	6.9824	1.38342	1.41315	5.16666	6.11799	8.51132	7.39564	6.88775	1
452	13	g5352.t1	YDATTEGKEAAQGMYEKG	iTRAQ8plex@N-term; iTRAQ8plex(K)@8; iTRAQ8plex(K)@17	cleaved G-Y@C-term; missed K-E@8; missed K-G@17	2860.47	99	1.15836	1.15836	2.49403	2.76331	2.28256	6.47841	3.31772	1.08701	1.11674	2.52281	2.77803	2.24386	6.393	3.22306	0
453	13	g5352.t1	YDATTEGKEAAQGMYEKGY	iTRAQ8plex@N-term; iTRAQ8plex(K)@8; iTRAQ8plex(K)@17	cleaved Y-V@C-term; missed K-E@8; missed K-G@17	3023.53	99	1.22628	1.22628	1.34447	2.88209	1.72776	2.65819	2.92804	1.15492	1.18465	1.37326	2.89681	1.68905	2.57279	2.83338	1
454	14	Cre12.g550850.t1.2	AIADFGSQDK	iTRAQ8plex@N-term; iTRAQ8plex(K)@10		1658.91	99	0.569467	0.569467	0.735447	0.751423	1.28411	2.0234	1.52097	0.645522	0.734173	0.780172	0.96225	1.4779	2.69314	2.21284	1
455	14	Cre12.g550850.t1.2	AIADFGSQDKFLESVSYLLGK	iTRAQ8plex@N-term; iTRAQ8plex(K)@10; iTRAQ8plex(K)@21	missed K-F@10	3199.79	99	1.51055	1.51055	1.01714	1.19825	0.635732	2.22604		1.5866	1.67525	1.06186	1.40907	0.829517	2.89578		1
456	14	Cre12.g550850.t1.2	AYGDSANVFGK	iTRAQ8plex@N-term; iTRAQ8plex(K)@11	cleaved A-A@N-term	1735.94	99	0.812232	0.812232	0.699429	0.671285	0.711873	0.846548	1.41583	0.888287	0.976939	0.744154	0.882112	0.905657	1.51629	2.1077	0
457	14	Cre12.g550850.t1.2	AYGDSANVFGK	iTRAQ8plex@N-term; iTRAQ8plex(S)@5; iTRAQ8plex(K)@11	cleaved A-A@N-term	2040.14	99	0.986772	0.986772	0.565061	0.498249	0.472769	0.741665	1.03264	1.06283	1.15148	0.609786	0.709076	0.666554	1.41141	1.72452	0
458	14	Cre12.g550850.t1.2	ENDFPGVILR	iTRAQ8plex@N-term; Deamidated(N)@2		1463.79	99	1.15229	1.15229	1.33783	1.25293	1.46943	4.47065	2.28067	1.22834	1.31699	1.38256	1.46376	1.66322	5.14039	2.97255	0
459	14	Cre12.g550850.t1.2	GKTYYK	iTRAQ8plex@N-term; iTRAQ8plex(K)@2; iTRAQ8plex(K)@6	missed K-T@2	1671.01	99	0.176091	0.176091	0.476932	0.60512	0.384336	0.810289	0.729421	0.252146	0.340798	0.521658	0.815947	0.57812	1.48003	1.42129	1
460	14	Cre12.g550850.t1.2	GKTYYKYELLVR	iTRAQ8plex@N-term; iTRAQ8plex(K)@2; iTRAQ8plex(K)@6	missed K-T@2; missed K-Y@6	2444.46	99	1.19998	1.19998	2.05231	1.83618	0.562607	0.77821	2.16916	1.27603	1.36468	2.09704	2.047	0.756391	1.44795	2.86103	1
461	14	Cre12.g550850.t1.2	HQLIGATVGSDNK	iTRAQ8plex@N-term; iTRAQ8plex(K)@13		1947.1	99	0.87097	0.87097	0.663979	0.644522	0.864696	1.96489	0.971881	0.947024	1.03568	0.708704	0.855349	1.05848	2.63463	1.66375	1
462	14	Cre12.g550850.t1.2	HQLIGATVGSDNK	iTRAQ8plex@N-term; iTRAQ8plex(T)@7; iTRAQ8plex(K)@13		2251.31	99	0.937675	0.937675	0.703006	0.674026	1.09616	1.47358	1.15621	1.01373	1.10238	0.747731	0.884853	1.28995	2.14332	1.84808	0
463	14	Cre12.g550850.t1.2	HQLIGATVGSDNKLYIIK	iTRAQ8plex@N-term; iTRAQ8plex(K)@13; iTRAQ8plex(K)@18	missed K-L@13	2881.72	99	1.2655	1.2655	1.10096	1.53846	0.931651	2.31459	1.40238	1.34156	1.43021	1.14569	1.74928	1.12544	2.98433	2.09426	0.666667
464	14	Cre12.g550850.t1.2	IQIGDKR	iTRAQ8plex@N-term; iTRAQ8plex(K)@6	missed K-R@6	1436.89	99	0.474206	0.474206	0.0766704	0.0800196	0.0759619	0.151693	0.124495	0.550261	0.638913	0.121395	0.290847	0.269746	0.821434	0.816367	1
465	14	Cre12.g550850.t1.2	KEAMGAFDSFTVV	iTRAQ8plex@N-term; iTRAQ8plex(K)@1	missed K-E@1	2009.08	99	1.29148	1.29148	0.865893	0.97761	0.845975	1.92246	1.62275	1.36754	1.45619	0.910619	1.18844	1.03976	2.5922	2.31462	1
466	14	Cre12.g550850.t1.2	KEAMGAFDSFTVV	iTRAQ8plex@N-term; iTRAQ8plex(K)@1; Oxidation(M)@4	missed K-E@1	2025.07	98.74	1.19312	1.19312	1.01041	1.19342	0.979801	1.6626	1.34043	1.26918	1.35783	1.05514	1.40425	1.17359	2.33234	2.0323	0
467	14	Cre12.g550850.t1.2	QAYSGETQSEGGFAPNR	Gln->pyro-Glu@N-term; iTRAQ8plex(S)@9		2084.97	99	-0.0081894	-0.0081894	1.13253	1.09441	1.14724	1.67555	1.86093	0.0678653	0.156517	1.17726	1.30523	1.34102	2.34529	2.5528	0
468	14	Cre12.g550850.t1.2	QAYSGETQSEGGFAPNR	iTRAQ8plex@N-term		2102	99	-0.108774	-0.108774	0.509678	0.478585	0.461071	1.03921	0.68488	-0.0327196	0.055932	0.554403	0.689412	0.654856	1.70895	1.37675	1
469	14	Cre12.g550850.t1.2	QAYSGETQSEGGFAPNR	iTRAQ8plex@N-term; iTRAQ8plex(S)@9		2406.2	99	0.653213	0.653213	1.95988	2.38496	1.89366	3.97805	5.21786	0.729267	0.817919	2.00461	2.59578	2.08745	4.64779	5.90973	0
470	14	Cre12.g550850.t1.2	SADGDEGGR	iTRAQ8plex@N-term		1166.55	99	-0.69897	-0.69897	0.791929	0.806101	1.0314	3.5704	1.20881	-0.622915	-0.534264	0.836654	1.01693	1.22519	4.24014	1.90068	1
471	14	Cre12.g550850.t1.2	SADGDEGGRHQLIGATVGSDNK	iTRAQ8plex@N-term; iTRAQ8plex(K)@22	missed R-H@9	2791.43	99	0.821649	0.821649	1.04513	1.13364	1.15632	1.94644	1.62971	0.897704	0.986356	1.08986	1.34447	1.35011	2.61618	2.32158	0.666667
472	14	Cre12.g550850.t1.2	SGFVPYAGDGFALLLPAK	iTRAQ8plex@N-term; iTRAQ8plex(K)@18		2430.38	99	1.3962	1.3962	3.95507	0.935558	3.90268	6.95255	1.25165	1.47225	1.56091	3.9998	1.14638	4.09647	7.62229	1.94352	1
473	14	Cre12.g550850.t1.2	TYYKYELLVR	Carbamyl@N-term; Carbamidomethyl(Y)@2; iTRAQ8plex(K)@4	missed K-Y@4	1750.96	97.95	1.23045	1.23045	0.549711	0.93619	0.337263	0.65576	1.053	1.3065	1.39516	0.594436	1.14702	0.531047	1.3255	1.74487	0
474	14	Cre12.g550850.t1.2	TYYKYELLVR	iTRAQ8plex@N-term; iTRAQ8plex(K)@4	missed K-Y@4	1955.13	99	1.25143	1.25143	0.315401	0.334618	0.145332	0.213992	0.268019	1.32749	1.41614	0.360126	0.545444	0.339116	0.883733	0.959891	1
475	14	Cre12.g550850.t1.2	VSAASLLDVSTTTDK	iTRAQ8plex@N-term; iTRAQ8plex(K)@15		2115.19	99	1.15534	1.15534	1.07109	1.16295	1.16214	2.37053	1.33715	1.23139	1.32004	1.11582	1.37378	1.35593	3.04027	2.02902	1
476	14	Cre12.g550850.t1.2	VSAASLLDVSTTTDKK	iTRAQ8plex@N-term; iTRAQ8plex(K)@15; iTRAQ8plex(K)@16	missed K-K@15	2547.49	99	1.17772	1.17772	0.43933	0.490521	0.452613	0.819809	0.719847	1.25377	1.34242	0.484055	0.701348	0.646398	1.48955	1.41172	0.6
477	14	Cre12.g550850.t1.2	WNPSKENDFPGVILR	iTRAQ8plex@N-term; iTRAQ8plex(K)@5	missed K-E@5	2379.32	99	1.30434	1.30434	0.287877	0.316293	0.260754	0.740193	0.513379	1.3804	1.46905	0.332602	0.52712	0.454539	1.40993	1.20525	0.6
478	14	Cre12.g550850.t1.2	WNPSKENDFPGVILR	iTRAQ8plex@N-term; iTRAQ8plex(K)@5; Deamidated(N)@7	missed K-E@5	2380.3	99	1.3001	1.3001	0.696332	0.664264	0.730324	1.18104	0.888898	1.37616	1.46481	0.741057	0.87509	0.924108	1.85078	1.58077	0
479	14	Cre12.g550850.t1.2	YEDNFDAVNNLVVIAQDTDKK	iTRAQ8plex@N-term; iTRAQ8plex(K)@20; iTRAQ8plex(K)@21	missed K-K@20	3322.78	99	1.32418	1.32418	1.5246	1.60317	1.37553	1.79194	2.32932	1.40024	1.48889	1.56932	1.81399	1.56932	2.46168	3.02119	1
480	14	Cre12.g550850.t1.2	YEDNFDAVNNLVVIAQDTDKK	iTRAQ8plex@N-term; Deamidated(N)@9; iTRAQ8plex(K)@20; iTRAQ8plex(K)@21	missed K-K@20	3323.77	99	1.31014	1.31014	1.9273	1.93796	1.8471	3.6375	3.55569	1.3862	1.47485	1.97203	2.14879	2.04088	4.30724	4.24756	0
481	14	Cre12.g550850.t1.2	YELLVR	iTRAQ8plex@N-term		1095.66	99	1.07562	1.07562	0.584779	0.526155	0.711563	1.729	0.895679	1.15168	1.24033	0.629504	0.736982	0.905348	2.39874	1.58755	1
482	15	Cre03.g204250.t1.2	ALSVDHVNGR	Protein Terminal Acetyl@N-term; iTRAQ8plex(S)@3; Deamidated(N)@8	cleaved M-A@N-term	1413.75	99	0.498052	0.498052	0.471289	0.496289	0.564149	0.871952	0.890541	0.443939	0.539108	0.555459	0.631896	0.700284	0.957896	0.928952	0
483	15	Cre03.g204250.t1.2	ALSVDHVNGREYK	Protein Terminal Acetyl@N-term; Deamidated(N)@8; iTRAQ8plex(K)@13	cleaved M-A@N-term; missed R-E@10	1833.95	99	0.857332	0.857332	0.993417	1.71686	0.967504	1.73933	2.24062	0.80322	0.898389	1.07759	1.85247	1.10364	1.82528	2.27903	0
484	15	Cre03.g204250.t1.2	ALSVDHVNGREYK	iTRAQ8plex@N-term; Ser->Glu@3; Deamidated(N)@8; iTRAQ8plex(K)@13	cleaved M-A@N-term; missed R-E@10	2138.16	99	0.934909	0.934909	0.845371	1.18221	0.484349	0.885708	1.1333	0.880797	0.975966	0.929541	1.31782	0.620484	0.971652	1.17171	0
485	15	Cre03.g204250.t1.2	ATDVMIAGK	iTRAQ8plex@N-term; iTRAQ8plex(K)@9		1512.88	99	0.340621	0.340621	0.577766	0.557842	0.632671	0.939007	0.918992	0.286508	0.381677	0.661937	0.693449	0.768806	1.02495	0.957403	1
486	15	Cre03.g204250.t1.2	DSAAVFAWK	iTRAQ8plex@N-term; iTRAQ8plex(K)@9		1601.9	99	1.0997	1.0997	0.760712	0.727581	0.900416	1.45175	0.985211	1.04559	1.14076	0.844882	0.863187	1.03655	1.5377	1.02362	1
487	15	Cre03.g204250.t1.2	FIFPDGHGVIVLAEGR	iTRAQ8plex@N-term		2030.13	99	1.3578	1.3578	3.08465	1.39447	3.47661	4.30005	2.78375	1.30369	1.39886	3.16882	1.53008	3.61274	4.386	2.82216	1
488	15	Cre03.g204250.t1.2	HSLPDGIMR	iTRAQ8plex@N-term		1328.72	99	0.837889	0.837889	0.747719	0.691707	0.731893	1.29367	0.93601	0.783777	0.878946	0.831889	0.827313	0.868028	1.37961	0.974421	1
489	15	Cre03.g204250.t1.2	IVLGLIR	iTRAQ8plex@N-term		1086.74	99	1.26598	1.26598	2.73304	2.38367	3.02134	6.78609	4.77867	1.21187	1.30704	2.81721	2.51928	3.15747	6.87203	4.81708	1
490	15	Cre03.g204250.t1.2	KVMGVSEETTTGVKR	iTRAQ8plex@N-term; iTRAQ8plex(K)@1; iTRAQ8plex(K)@14	missed K-V@1; missed K-R@14	2533.47	99	0.921679	0.921679	0.458798	0.489706	0.441706	0.655275	0.707716	0.867566	0.962735	0.542968	0.625312	0.577841	0.741219	0.746127	0.5
491	15	Cre03.g204250.t1.2	KVYVLPK	iTRAQ8plex@N-term; iTRAQ8plex(K)@1; iTRAQ8plex(K)@7	missed K-V@1	1758.15	99	1.00827	1.00827	0.466689	0.500371	0.592936	0.848395	0.948468	0.954154	1.04932	0.550859	0.635978	0.729071	0.934339	0.986879	1
492	15	Cre03.g204250.t1.2	LEIDLAEAEMPGLMACR	iTRAQ8plex@N-term; Carbamidomethyl(C)@16		2222.11	99	1.36922	1.36922	4.00481	3.95083	11.1136	5.34367	5.15322	1.3151	1.41027	4.08898	4.08643	11.2497	5.42961	5.19163	1
493	15	Cre03.g204250.t1.2	LSADQAAYINVPVDGPYKPAHYR	iTRAQ8plex@N-term; iTRAQ8plex(K)@18		3152.69	99	1.2329	1.2329	2.45927	2.46772	2.88406	5.23	3.13922	1.17879	1.27396	2.54344	2.60332	3.0202	5.31594	3.17763	0.75
494	15	Cre03.g204250.t1.2	LSADQAAYINVPVDGPYKPAHYRY	iTRAQ8plex@N-term; iTRAQ8plex(K)@18	missed R-Y@23	3315.75	99	1.2706	1.2706	2.06221	2.52149	1.11586	1.67721	2.40737	1.21649	1.31166	2.14638	2.6571	1.25199	1.76315	2.44578	1
495	15	Cre03.g204250.t1.2	QNIKPQVDR	iTRAQ8plex@N-term; iTRAQ8plex(K)@4		1705.01	98.89	0.0413927	0.0413927	0.263507	0.280067	0.309886	0.481689	0.400606	-0.0127196	0.0824492	0.347677	0.415674	0.446021	0.567633	0.439016	1
496	15	Cre03.g204250.t1.2	RQNIKPQVDR	iTRAQ8plex@N-term; iTRAQ8plex(K)@5	missed R-Q@1	1861.11	99	0.0791812	0.0791812	0.306149	0.315204	0.353428	0.619589	0.513481	0.025069	0.120238	0.390319	0.450811	0.489562	0.705533	0.551892	1
497	15	Cre03.g204250.t1.2	SEFGPAQPFK	iTRAQ8plex@N-term; iTRAQ8plex(K)@10		1714.95	99	0.843854	0.843854	0.862748	0.837505	1.06967	1.7412	1.32033	0.789741	0.88491	0.946918	0.973112	1.20581	1.82715	1.35874	1
498	15	Cre03.g204250.t1.2	SKFDNVYGCR	iTRAQ8plex@N-term; iTRAQ8plex(K)@2; Carbamidomethyl(C)@9	missed K-F@2	1852.97	99	0.823691	0.823691	0.19116	0.202867	0.188959	0.336368	0.31713	0.769579	0.864748	0.27533	0.338474	0.325093	0.422312	0.355541	1
499	15	Cre03.g204250.t1.2	VAALHLPK	iTRAQ8plex@N-term; iTRAQ8plex(K)@8		1455.94	99	1.17208	1.17208	1.49738	1.57114	1.61379	2.47846	2.10613	1.11796	1.21313	1.58155	1.70675	1.74993	2.56441	2.14454	1
500	15	Cre03.g204250.t1.2	VKDIAEADFGR	iTRAQ8plex@N-term; iTRAQ8plex(K)@2	missed K-D@2	1828.03	99	1.17878	1.17878	1.33034	1.32428	2.48057	2.51325	1.91305	1.12466	1.21983	1.41451	1.45989	2.6167	2.59919	1.95146	1
501	15	Cre03.g204250.t1.2	VMGVSEETTTGVK	iTRAQ8plex@N-term; iTRAQ8plex(K)@13		1945.07	99	0.729772	0.729772	1.21654	1.13521	1.66136	2.32476	2.10436	0.675659	0.770828	1.30071	1.27081	1.7975	2.4107	2.14277	1
502	15	Cre03.g204250.t1.2	VMGVSEETTTGVKR	iTRAQ8plex@N-term; iTRAQ8plex(K)@13	missed K-R@13	2101.17	99	0.924279	0.924279	0.404355	0.402651	0.358937	0.436185	0.461807	0.870167	0.965336	0.488525	0.538258	0.495072	0.522129	0.500218	1
503	16	Cre12.g485150.t1.2	AGIMLSPTFVK	iTRAQ8plex@N-term; iTRAQ8plex(K)@11		1771.05	99	1.19033	1.19033	4.03878	3.05753	3.25029	3.5008	3.16166	1.25121	0.827841	3.56024	2.44781	2.64854	2.87264	2.60148	1
504	16	Cre12.g485150.t1.2	ALKEASEGEMK	iTRAQ8plex@N-term; iTRAQ8plex(K)@3; iTRAQ8plex(K)@11	missed K-E@3	2104.2	99	0.919057	0.919057	1.53763	1.13411	1.07168	1.0825	1.10723	0.979933	0.556567	1.05909	0.524386	0.469922	0.454337	0.547047	0.666667
505	16	Cre12.g485150.t1.2	ATAHLTGGAK	iTRAQ8plex@N-term; iTRAQ8plex(T)@6; iTRAQ8plex(K)@10		1838.11	99	-0.0378604	-0.0378604	1.15619	0.907213	0.917175	0.915099	0.908779	0.023016	-0.400351	0.677651	0.297492	0.315418	0.286941	0.348598	0
506	16	Cre12.g485150.t1.2	ATTYEDIMK	iTRAQ8plex@N-term; iTRAQ8plex(K)@9		1678.91	99	0.927932	0.927932	2.25583	1.84989	1.85024	1.86037	1.86603	0.988808	0.565441	1.77729	1.24017	1.24848	1.23221	1.30585	1
507	16	Cre12.g485150.t1.2	ATTYEDIMK	iTRAQ8plex@N-term; Oxidation(M)@8; iTRAQ8plex(K)@9		1694.9	99	0.880814	0.880814	2.22573	1.61006	1.61766	1.86545	1.68006	0.94169	0.518323	1.74719	1.00034	1.0159	1.23729	1.11987	0
508	16	Cre12.g485150.t1.2	AVNGNIIPSSTGAAK	iTRAQ8plex@N-term; Deamidated(N)@3; iTRAQ8plex(K)@15		2008.14	99	0.639409	0.639409	5.0413	4.41439	4.40129	4.69099	4.54058	0.700286	0.276919	4.56276	3.80467	3.79953	4.06283	3.9804	0
509	16	Cre12.g485150.t1.2	DGFLVEGR	iTRAQ8plex@N-term		1195.65	99	0.469232	0.469232	1.27713	1.14972	1.32128	1.46591	1.37551	0.530109	0.106742	0.798593	0.539998	0.719521	0.837754	0.815332	1
510	16	Cre12.g485150.t1.2	EGLMTTVHATTATQK	Carbamyl@N-term; iTRAQ8plex(T)@10; iTRAQ8plex(K)@15		2239.21	99	1.0086	1.0086	1.30503	1.0919	1.24871	1.30252	1.14697	1.06948	0.64611	0.826487	0.48218	0.646954	0.674364	0.58679	0
511	16	Cre12.g485150.t1.2	EGLMTTVHATTATQK	iTRAQ8plex@N-term; iTRAQ8plex(T)@11; Thr->Val@13; Deamidated(Q)@14; iTRAQ8plex(K)@15		2499.41	99	1.03342	1.03342	2.60463	1.73418	1.91054	1.94487	1.75423	1.0943	0.670933	2.12609	1.12446	1.30878	1.31671	1.19405	0
512	16	Cre12.g485150.t1.2	EGLMTTVHATTATQK	iTRAQ8plex@N-term; iTRAQ8plex(T)@11; iTRAQ8plex(K)@15		2500.41	99	1.02938	1.02938	4.61105	4.10804	4.1434	4.2443	4.13406	1.09026	0.666893	4.13251	3.49832	3.54164	3.61614	3.57388	0
513	16	Cre12.g485150.t1.2	GKLTGMAFR	iTRAQ8plex@N-term; iTRAQ8plex(K)@2	missed K-L@2	1587.94	99	1.05677	1.05677	0.68891	0.555237	0.525285	0.538516	0.545779	1.11765	0.694282	0.210369	-0.0544843	-0.0764715	-0.0896417	-0.0144022	1
514	16	Cre12.g485150.t1.2	GVLAYTDEDVVSSDFVTDPASCTVDAK	iTRAQ8plex@N-term; Carbamidomethyl(C)@22; iTRAQ8plex(K)@27		3468.71	99	1.29447	1.29447						1.35534	0.931976						1
515	16	Cre12.g485150.t1.2	IGINGFGR	iTRAQ8plex@N-term; Deamidated(N)@4		1137.64	99	0.845009	0.845009	1.28863	1.29714	1.39928	2.43248	1.80872	0.905886	0.482519	0.810091	0.687416	0.797523	1.80432	1.24854	0
516	16	Cre12.g485150.t1.2	KIHTFTESDPSK	iTRAQ8plex@N-term; iTRAQ8plex(K)@1; iTRAQ8plex(K)@12	missed K-I@1	2301.31	99	0.91415	0.91415	3.15503	2.71992	2.77283	2.7873	2.77696	0.975026	0.551659	2.67649	2.1102	2.17108	2.15914	2.21678	0.75
517	16	Cre12.g485150.t1.2	KIHTFTESDPSK	iTRAQ8plex@N-term; iTRAQ8plex(K)@1; iTRAQ8plex(S)@11; iTRAQ8plex(K)@12	missed K-I@1	2605.52	99	0.880814	0.880814	4.54401	3.38083	3.4102	3.64317	3.4033	0.94169	0.518323	4.06547	2.77111	2.80844	3.01501	2.84312	0
518	16	Cre12.g485150.t1.2	KVIITAPSNDAPMYVMGVNHEK	iTRAQ8plex@N-term; iTRAQ8plex(K)@1; iTRAQ8plex(K)@22	missed K-V@1	3325.83	99	1.26125	1.26125	4.97881	3.6111	4.37137	3.92272	3.46951	1.32212	0.898758	4.50027	3.00138	3.76961	3.29456	2.90933	1
519	16	Cre12.g485150.t1.2	KVIITAPSNDAPMYVMGVNHEK	iTRAQ8plex@N-term; iTRAQ8plex(K)@1; Deamidated(N)@9; iTRAQ8plex(K)@22	missed K-V@1	3326.81	99	1.26711	1.26711						1.32799	0.904624						0
520	16	Cre12.g485150.t1.2	LTGMAFR	iTRAQ8plex@N-term		1098.62	99	0.970201	0.970201	1.56567	1.02271	1.03208	1.07821	1.03402	1.03108	0.607711	1.08713	0.412992	0.430323	0.450051	0.473841	1
521	16	Cre12.g485150.t1.2	LVAWYDNEWGYSNR	iTRAQ8plex@N-term		2076	99	1.36108	1.36108	8.31699	6.39547	6.52157	6.40469	6.92655	1.42196	0.99859	7.83845	5.78575	5.91981	5.77654	6.36637	1
522	16	Cre12.g485150.t1.2	LVAWYDNEWGYSNR	iTRAQ8plex@N-term; Deamidated(N)@7		2076.98	99	1.29667	1.29667	4.29948	4.14919	4.40879	6.16972	4.30201	1.35754	0.934175	3.82094	3.53947	3.80703	5.54156	3.74183	0
523	16	Cre12.g485150.t1.2	TVDGPSKK	iTRAQ8plex@N-term; iTRAQ8plex(K)@7; iTRAQ8plex(K)@8	missed K-K@7	1743.07	99	0.113943	0.113943	1.4092	1.22259	1.22329	1.22447	1.2295	0.17482	-0.248547	0.930663	0.61287	0.621532	0.596311	0.669318	1
524	16	Cre12.g485150.t1.2	TWPGHVNGSK	iTRAQ8plex@N-term; Deamidated(N)@7; iTRAQ8plex(K)@10		1690.93	99	0.643453	0.643453	2.10923	1.8397	1.89493	1.94585	1.89936	0.704329	0.280962	1.63069	1.22998	1.29318	1.31769	1.33918	0
525	16	Cre12.g485150.t1.2	TWPGHVNGSK	iTRAQ8plex@N-term; Deamidated(N)@7; iTRAQ8plex(S)@9; iTRAQ8plex(K)@10		1995.13	99	0.681241	0.681241	4.00141	2.92069	2.91963	2.99158	2.86311	0.742118	0.318751	3.52287	2.31097	2.31787	2.36342	2.30292	0
526	16	Cre12.g485150.t1.2	VIITAPSNDAPMYVMGVNHEK	iTRAQ8plex@N-term; iTRAQ8plex(K)@21		2893.53	99	1.23546	1.23546	6.44004	5.32462	5.43844	5.52652	5.51286	1.29634	0.872972	5.9615	4.71489	4.83669	4.89836	4.95268	1
527	16	Cre12.g485150.t1.2	VLPELK	iTRAQ8plex@N-term; iTRAQ8plex(K)@6		1305.85	99	1.01695	1.01695	2.33406	1.97079	1.96831	2.03422	2.02077	1.07783	0.654463	1.85552	1.36107	1.36656	1.40606	1.46059	1
528	16	Cre12.g485150.t1.2	VVDLALHVAK	iTRAQ8plex@N-term; iTRAQ8plex(K)@10		1672.05	99	1.29808	1.29808	5.52405	3.88754	3.91578	3.95027	3.9105	1.35895	0.935586	5.04551	3.27782	3.31402	3.32211	3.35031	1
529	16	Cre12.g485150.t1.2	YNPATDHIISNASCTTNCLAPLAK	iTRAQ8plex@N-term; Deamidated(N)@11; Carbamidomethyl(C)@14; Carbamidomethyl(C)@18; iTRAQ8plex(K)@24		3240.64	99	1.18184	1.18184		8.361	8.33423		7.70053	1.24272	0.819353		7.75127	7.73247		7.14035	0
530	17	g5603.t1	AKVDYEAIVR	iTRAQ8plex@N-term; iTRAQ8plex(K)@2	missed K-V@2	1771.05	99	1.05308	1.05308	0.116799	0.133941	0.125271	0.198456	0.19417	1.09514	1.24757	0.194228	0.289638	0.311124	0.560469	0.534453	1
531	17	g5603.t1	DDPDFTWETVK	iTRAQ8plex@N-term; iTRAQ8plex(K)@11		1960	99	1.08725	1.08725	1.85241	1.83931	2.01375	3.45431	3.54541	1.12931	1.28175	1.92984	1.99501	2.19961	3.81632	3.88569	1
532	17	g5603.t1	EIGFTSEDVGLDADKCK	iTRAQ8plex@N-term; iTRAQ8plex(K)@15; Carbamidomethyl(C)@16; iTRAQ8plex(K)@17	missed K-C@15	2795.48	99	1.11394	1.11394	1.08147	1.16355	0.843924	1.3152	1.18372	1.156	1.30844	1.1589	1.31924	1.02978	1.67721	1.52401	1
533	17	g5603.t1	FVIGGPHGDAGLTGR	iTRAQ8plex@N-term		1756.95	99	1.08145	1.08145	0.258184	0.289137	0.277756	0.473567	0.437743	1.12351	1.27594	0.335613	0.444834	0.46361	0.83558	0.778026	0.666667
534	17	g5603.t1	FVIGGPHGDAGLTGR	iTRAQ8plex@N-term; iTRAQ8plex(T)@13		2061.16	99	1.10359	1.10359	0.812944	0.842796	0.849794	1.26403	1.56478	1.14565	1.29808	0.890373	0.998492	1.03565	1.62605	1.90506	0
535	17	g5603.t1	FVIGGPHGDAGLTGRK	iTRAQ8plex@N-term; iTRAQ8plex(K)@16	missed R-K@15	2189.25	99	1.09691	1.09691	1.13041	1.89933	0.796871	1.09156	1.81369	1.13897	1.29141	1.20784	2.05502	0.982725	1.45357	2.15397	1
536	17	g5603.t1	HFDFRPGLIGK	iTRAQ8plex@N-term; iTRAQ8plex(K)@11		1894.1	99	1.20518	1.20518	0.741956	0.768367	0.818699	1.39179	1.09206	1.24724	1.39967	0.819385	0.924063	1.00455	1.7538	1.43234	0.6
537	17	g5603.t1	IREDLMEHVIKPVVPAK	iTRAQ8plex@N-term; iTRAQ8plex(K)@11; iTRAQ8plex(K)@17	missed R-E@2	2885.73	99	1.30535	1.30535	1.26175	1.63761	1.64592	5.31181	1.81735	1.34741	1.49985	1.33918	1.7933	1.83177	5.67382	2.15763	1
538	17	g5603.t1	KHFDFRPGLIGK	iTRAQ8plex@N-term; iTRAQ8plex(K)@1; iTRAQ8plex(K)@12	missed K-H@1	2326.4	99	1.16329	1.16329	0.426042	0.463452	0.455134	0.962025	0.651384	1.20535	1.35779	0.503471	0.619149	0.640988	1.32404	0.991667	1
539	17	g5603.t1	KNGVCPWLRPDGK	iTRAQ8plex@N-term; iTRAQ8plex(K)@1; Carbamidomethyl(C)@5; iTRAQ8plex(K)@13	missed K-N@1	2438.4	99	1.07918	1.07918	0.680102	0.733652	0.687167	1.08095	0.922949	1.12124	1.27368	0.757531	0.889348	0.873021	1.44296	1.26323	1
540	17	g5603.t1	KNGVCPWLRPDGK	iTRAQ8plex@N-term; iTRAQ8plex(K)@1; Deamidated(N)@2; Carbamidomethyl(C)@5; iTRAQ8plex(K)@13	missed K-N@1	2439.38	99	1.06446	1.06446	0.456122	0.5029	0.455612	0.742219	0.637312	1.10652	1.25895	0.533551	0.658596	0.641466	1.10423	0.977595	0
541	17	g5603.t1	LTEVRK	iTRAQ8plex@N-term; iTRAQ8plex(K)@6	missed R-K@5	1352.86	98.98	0.462398	0.462398	0.262575	0.312854	0.176573	0.244902	0.331518	0.504458	0.656894	0.340004	0.468551	0.362427	0.606915	0.671801	1
542	17	g5603.t1	NGVCPWLRPDGK	iTRAQ8plex@N-term; Deamidated(N)@1; Carbamidomethyl(C)@4; iTRAQ8plex(K)@12		2007.08	99	1.0607	1.0607	0.391444	0.413484	0.441909	0.631036	0.737478	1.10276	1.25519	0.468873	0.56918	0.627763	0.993049	1.07776	0
543	17	g5603.t1	NLDLKR	iTRAQ8plex@N-term; iTRAQ8plex(K)@5	missed K-R@5	1365.86	98.17	0.30103	0.30103	0.104203	0.112431	0.0968488	0.170295	0.153798	0.34309	0.495526	0.181632	0.268127	0.282703	0.532308	0.49408	1
544	17	g5603.t1	TAAYGHFGR	iTRAQ8plex@N-term		1282.67	99	0.377937	0.377937	0.575359	0.560022	0.709574	1.34428	0.889201	0.419998	0.572433	0.652788	0.715719	0.895428	1.7063	1.22948	1
545	17	g5603.t1	TAAYGHFGRDDPDFTWETVK	Carbamyl@N-term; iTRAQ8plex(K)@20	missed R-D@9	2659.26	99	1.22531	1.22531	1.73835	1.82332	1.64681	2.75312	3.73701	1.26737	1.41981	1.81578	1.97901	1.83267	3.11513	4.0773	0
546	17	g5603.t1	TAAYGHFGRDDPDFTWETVK	iTRAQ8plex@N-term; iTRAQ8plex(K)@20	missed R-D@9	2920.46	99	1.25282	1.25282	0.741435	0.957198	0.666169	1.06876	1.07899	1.29488	1.44732	0.818864	1.11289	0.852023	1.43077	1.41928	0.666667
547	17	g5603.t1	TIFHLNPSGR	iTRAQ8plex@N-term		1444.81	99	1.0607	1.0607	0.949802	0.884055	1.0553	1.42158	1.36363	1.10276	1.25519	1.02723	1.03975	1.24115	1.78359	1.70392	1
548	17	g5603.t1	TIFHLNPSGR	iTRAQ8plex@N-term; iTRAQ8plex(S)@8		1749.01	99	1.09342	1.09342	1.30498	1.27852	1.81181	2.26071	1.58142	1.13548	1.28792	1.38241	1.43421	1.99767	2.62273	1.9217	0
549	17	g5603.t1	TQVTVEYKR	iTRAQ8plex@N-term; iTRAQ8plex(K)@8	missed K-R@8	1731.01	99	0.431738	0.431738	0.393726	0.569526	0.279159	0.432808	0.564919	0.473799	0.626234	0.471156	0.725223	0.465013	0.794821	0.905201	0.666667
550	17	g5603.t1	VDYEAIVR	iTRAQ8plex@N-term		1267.71	99	0.918045	0.918045	1.1219	1.15346	1.17176	1.857	1.59161	0.960105	1.11254	1.19933	1.30916	1.35761	2.21901	1.9319	1
551	17	g5603.t1	VHTILISTQHNPDVTNEK	iTRAQ8plex@N-term; iTRAQ8plex(K)@18		2653.46	99	1.13354	1.13354	1.47968	1.66247	1.89237	2.05934	1.79883	1.1756	1.32803	1.55711	1.81816	2.07822	2.42135	2.13911	1
552	17	g5603.t1	VHTILISTQHNPDVTNEK	iTRAQ8plex@N-term; iTRAQ8plex(S)@7; iTRAQ8plex(K)@18		2957.67	99	1.1038	1.1038	1.24168	1.16531	0.954137	1.36315	1.50509	1.14586	1.2983	1.31911	1.321	1.13999	1.72516	1.84537	0
553	17	g5603.t1	VLVHIEEQSPDIGQGVHGMGTK	iTRAQ8plex@N-term; iTRAQ8plex(K)@22		2938.58	99	1.2878	1.2878	2.05563	1.90524	1.91888	3.00617	2.23764	1.32986	1.4823	2.13306	2.06094	2.10474	3.36819	2.57792	1
554	17	g5603.t1	YLDDKTIFHLNPSGR	iTRAQ8plex@N-term; iTRAQ8plex(K)@5	missed K-T@5	2383.31	99	1.26347	1.26347	0.598759	0.621687	0.516439	0.805333	0.839267	1.30553	1.45797	0.676188	0.777384	0.702293	1.16735	1.17955	0.666667
555	18	g274.t1	AAALNIVPTTTGAAK	iTRAQ8plex@N-term; iTRAQ8plex(K)@15		2006.2	99	1.06178	1.06178	0.764687	0.893327	0.847124	2.06633	1.71712	0.96043	1.04521	0.90866	1.22992	1.10132	2.22416	1.83687	1
556	18	g274.t1	AVSLVLPSLK	iTRAQ8plex@N-term; iTRAQ8plex(K)@10		1634.06	99	1.26598	1.26598	1.1024	1.11162	1.31477	4.28447	2.80714	1.16464	1.24942	1.24638	1.44821	1.56896	4.4423	2.92689	1
557	18	g274.t1	DPLQLPWK	iTRAQ8plex@N-term; iTRAQ8plex(K)@8		1603.95	99	1.22696	1.22696	1.71791	1.68759	2.14148	3.45185	3.71535	1.12561	1.21039	1.86189	2.02418	2.39567	3.60968	3.8351	1
558	18	g274.t1	GKLNGIALR	iTRAQ8plex@N-term; iTRAQ8plex(K)@2; Deamidated(N)@4	missed K-L@2	1549.98	99	0.972254	0.972254	0.207095	0.229298	0.249648	0.72056	0.45672	0.870908	0.95569	0.351069	0.565888	0.503842	0.878393	0.576468	0
559	18	g274.t1	GTMTTTHSYTGDQR	iTRAQ8plex@N-term		1858.88	99	0.130036	0.130036	0.265492	0.288165	0.342905	0.898791	0.579279	0.0286898	0.113472	0.409465	0.624755	0.597099	1.05662	0.699027	0.5
560	18	g274.t1	GTMTTTHSYTGDQR	iTRAQ8plex@N-term; Thr->Glu@6		1886.87	99	0.20412	0.20412	0.805232	0.811383	0.89079	1.86698	1.93511	0.102774	0.187556	0.949206	1.14797	1.14498	2.02482	2.05486	0
561	18	g274.t1	GVLHVEDAPLVSIDFK	iTRAQ8plex@N-term; iTRAQ8plex(K)@16		2346.34	99	1.32934	1.32934	1.18313	1.15351	1.50919	4.11476	2.16323	1.228	1.31278	1.3271	1.49011	1.76339	4.27259	2.28298	0.666667
562	18	g274.t1	HIQAGASK	iTRAQ8plex@N-term; iTRAQ8plex(S)@7; iTRAQ8plex(K)@8		1723.05	99	-0.0457575	-0.0457575	0.188926	0.179242	0.204417	0.433174	0.351032	-0.147103	-0.0623216	0.3329	0.515833	0.458611	0.591007	0.470779	0
563	18	g274.t1	IVDDSHISVDGK	iTRAQ8plex@N-term; iTRAQ8plex(K)@12		1892.05	98.9	1.01284	1.01284	7.34603	8.19615	9.54433		8.37624	0.911491	0.996273	7.49	8.53274	9.79853		8.49598	1
564	18	g274.t1	IVDDSHISVDGK	iTRAQ8plex@N-term; iTRAQ8plex(S)@8; iTRAQ8plex(K)@12		2196.25	99	1.04692	1.04692	0.305614	0.327339	0.36213	0.723132	0.692611	0.945575	1.03036	0.449588	0.663929	0.616325	0.880964	0.812358	0
565	18	g274.t1	IVSSRDPLQLPWK	iTRAQ8plex@N-term; iTRAQ8plex(K)@13	missed R-D@5	2146.27	99	1.3292	1.3292	0.827094	0.889437	1.09062	1.58361	1.31261	1.22785	1.31263	0.971068	1.22603	1.34481	1.74144	1.43236	1
566	18	g274.t1	KTFAEEVNAAFR	iTRAQ8plex@N-term; iTRAQ8plex(K)@1	missed K-T@1	1990.11	99	1.29011	1.29011	0.617785	0.662715	0.806075	2.05499	1.67926	1.18876	1.27354	0.761758	0.999306	1.06027	2.21283	1.79901	1
567	18	g274.t1	LLDASHR	iTRAQ8plex@N-term		1114.64	99	0.426849	0.426849	0.265813	0.283818	0.30144	0.76906	0.645931	0.325503	0.410285	0.409787	0.620409	0.555634	0.926892	0.765678	1
568	18	g274.t1	QASHLLK	iTRAQ8plex@N-term; iTRAQ8plex(K)@7		1403.87	99	0.468257	0.468257	0.54089	0.52745	0.5829	1.2545	0.771358	0.366911	0.451693	0.684863	0.864041	0.837094	1.41234	0.891105	1
569	18	g274.t1	TFAEEVNAAFR	iTRAQ8plex@N-term		1557.81	99	1.22787	1.22787	1.2968	1.26514	1.61388	2.07984	2.59359	1.12652	1.2113	1.44078	1.60173	1.86808	2.23768	2.71334	1
570	18	g274.t1	VAINGFGR	iTRAQ8plex@N-term; Deamidated(N)@4		1137.64	99	0.464061	0.464061	0.406117	0.411677	0.485141	1.07242	0.896403	0.362715	0.447497	0.55009	0.748268	0.739335	1.23025	1.01615	0
571	18	g274.t1	VPTPTVSVVDLVVQVEKK	iTRAQ8plex@N-term; iTRAQ8plex(K)@17; iTRAQ8plex(K)@18	missed K-K@17	2848.74	97.12	1.40993	1.40993	4.94972	2.9217	3.02987			1.30859	1.39337	5.0937	3.25829	3.28407			1
572	18	g274.t1	VVAWYDNEWGYSQR	iTRAQ8plex@N-term		2076	99	1.30958	1.30958	1.55495	1.47345	2.29645	3.8727	3.2131	1.20824	1.29302	1.69892	1.81004	2.55064	4.03053	3.33285	1
573	18	g274.t1	VVAWYDNEWGYSQR	iTRAQ8plex@N-term; Deamidated(N)@7		2076.98	99	1.24055	1.24055	1.76412	1.89709	2.26085	3.48409	3.55358	1.1392	1.22399	1.90809	2.23369	2.51504	3.64192	3.67333	0
574	18	g274.t1	VVDLAEVTAK	iTRAQ8plex@N-term; iTRAQ8plex(K)@10		1652	99	1.13452	1.13452	0.763053	0.807814	0.903781	1.67215	1.53779	1.03318	1.11796	0.907027	1.1444	1.15797	1.82999	1.65754	1
575	18	g274.t1	VVDLAEVTAKK	iTRAQ8plex@N-term; iTRAQ8plex(K)@10; iTRAQ8plex(K)@11	missed K-K@10	2084.3	99	1.21576	1.21576	1.26877	1.18948	1.39546	1.66596	1.95139	1.11442	1.1992	1.41275	1.52607	1.64965	1.8238	2.07114	1
576	18	g274.t1	YDSTLGTFAADVK	iTRAQ8plex@N-term; iTRAQ8plex(K)@13		1995.08	99	1.1924	1.1924	0.878705	0.856177	1.09867	2.33565	1.97531	1.09105	1.17583	1.02268	1.19277	1.35286	2.49348	2.09506	0.75
577	19	g9871.t1	AAAIPMVEVHSIETGEK	Protein Terminal Acetyl@N-term; iTRAQ8plex(K)@17	cleaved M-A@N-term	2127.12	99	1.24797	1.24797	2.20279	2.98148	2.14914	4.41883	2.67049	1.25344	1.40189	2.29169	3.14083	2.3476	4.54319	2.74588	0
578	19	g9871.t1	AAQVALPAVFTAPIRPDIVR	iTRAQ8plex@N-term		2408.42	99	1.36544	1.36544	1.93705	2.83988	3.23738	3.82414	4.50709	1.3709	1.51936	2.02595	2.99923	3.43584	3.94851	4.58247	0.833333
579	19	g9871.t1	AGHQTAAESWGTGR	iTRAQ8plex@N-term; iTRAQ8plex(T)@5		2036.06	99	0.230449	0.230449	0.666864	0.648966	0.720167	0.993471	1.00917	0.235915	0.384369	0.755762	0.808319	0.918628	1.11784	1.08455	0
580	19	g9871.t1	ALEILKK	iTRAQ8plex@N-term; iTRAQ8plex(K)@6; iTRAQ8plex(K)@7	missed K-K@6	1726.15	97.94	1.17609	1.17609	0.282671	0.367108	0.261115	0.413724	0.460346	1.18156	1.33001	0.371568	0.526461	0.459576	0.538093	0.535732	1
581	19	g9871.t1	FCIWSK	iTRAQ8plex@N-term; Carbamidomethyl(C)@2; iTRAQ8plex(K)@6		1447.81	99	1.15229	1.15229	0.335823	0.328852	0.361609	0.632989	0.451713	1.15775	1.30621	0.424721	0.488205	0.56007	0.757357	0.527099	1
582	19	g9871.t1	GHKIEQVPMVPLVLDDAVEGVK	iTRAQ8plex@N-term; iTRAQ8plex(K)@3; iTRAQ8plex(K)@22	missed K-I@3	3284.89	99	1.40993	1.40993	5.74853	3.79463		7.04608	6.50628	1.4154	1.56385	5.83743	3.95398		7.17045	6.58167	1
583	19	g9871.t1	HAPLKK	iTRAQ8plex@N-term; iTRAQ8plex(K)@5; iTRAQ8plex(K)@6	missed K-K@5	1605.05	99	0	0	0.187944	0.220272	0.189667	0.309332	0.319195	0.00546572	0.15392	0.276841	0.379625	0.388128	0.433701	0.394582	1
584	19	g9871.t1	IEQVPMVPLVLDDAVEGVKK	iTRAQ8plex@N-term; iTRAQ8plex(K)@19; iTRAQ8plex(K)@20	missed K-K@19	3090.81	99	1.43457	1.43457	3.88965	5.42573	4.20732			1.44003	1.58849	3.97855	5.58508	4.40578			1
585	19	g9871.t1	KGYKLPR	iTRAQ8plex@N-term; iTRAQ8plex(K)@1; iTRAQ8plex(K)@4	missed K-G@1; missed K-L@4	1773.14	99	0.477121	0.477121	0.432309	0.500518	0.311772	0.448307	0.530658	0.482587	0.631041	0.521206	0.659871	0.510233	0.572676	0.606044	1
586	19	g9871.t1	LINSDEIQSAVRPAK	iTRAQ8plex@N-term; iTRAQ8plex(K)@15		2248.3	99	1.17621	1.17621	0.256072	0.288526	0.279826	0.486831	0.569142	1.18167	1.33013	0.344969	0.447879	0.478287	0.6112	0.644528	1
587	19	g9871.t1	LINSDEIQSAVRPAK	iTRAQ8plex@N-term; Deamidated(N)@3; iTRAQ8plex(K)@15		2249.28	99	1.10209	1.10209	1.30026	1.41964	1.75738	2.33769	2.92533	1.10755	1.25601	1.38915	1.579	1.95585	2.46205	3.00071	0
588	19	g9871.t1	LNLLQLAPGGHLGR	iTRAQ8plex@N-term		1762.05	99	1.34314	1.34314	3.03213	3.37915	4.5709	7.70184	5.63549	1.3486	1.49706	3.12102	3.5385	4.76936	7.82621	5.71088	1
589	19	g9871.t1	LNLLQLAPGGHLGR	iTRAQ8plex@N-term; Deamidated(N)@2		1763.04	99	1.3784	1.3784	3.64291	3.994	3.98007	5.28004	7.86334	1.38386	1.53232	3.7318	4.15335	4.17853	5.40441	7.93873	0
590	19	g9871.t1	NLGAMLK	iTRAQ8plex@N-term; iTRAQ8plex(K)@7		1353.83	99	0.982271	0.982271	0.361883	0.367021	0.340254	0.499804	0.498281	0.987737	1.13619	0.45078	0.526374	0.538715	0.624173	0.573668	1
591	19	g9871.t1	NLPGVEVTSVDR	iTRAQ8plex@N-term		1588.87	99	0.915102	0.915102	0.901738	0.855712	1.00566	1.90281	1.31112	0.920568	1.06902	0.990635	1.01506	1.20412	2.02718	1.38651	1
592	19	g9871.t1	NMLVESDYAGDDYDLFAR	iTRAQ8plex@N-term		2397.11	99	1.28667	1.28667	1.84439	1.75573	1.90387	1.96969	2.97796	1.29213	1.44059	1.93329	1.91509	2.10233	2.09406	3.05335	1
593	19	g9871.t1	QAYAVFMK	iTRAQ8plex@N-term; iTRAQ8plex(K)@8		1564.89	99	1.04469	1.04469	1.07816	1.02789	1.19361	1.92703	1.29754	1.05015	1.19861	1.16706	1.18724	1.39208	2.0514	1.37293	1
594	19	g9871.t1	TIHTNMAK	iTRAQ8plex@N-term; iTRAQ8plex(K)@8		1522.88	99	0	0	0.64188	0.635831	0.651953	0.934998	1.0204	0.00546572	0.15392	0.730778	0.795184	0.850414	1.05937	1.09578	1
595	19	g9871.t1	WITVQK	iTRAQ8plex@N-term; iTRAQ8plex(K)@6		1381.85	97.51	1.02531	1.02531	1.13457	0.949554	0.996318	1.85039	1.8878	1.03077	1.17923	1.22346	1.10891	1.19478	1.97476	1.96319	1
596	20	Cre12.g513200.t1.2	AAVPSGASTGVHEAVELR	iTRAQ8plex@N-term; iTRAQ8plex(S)@8		2358.31	99	1.05281	1.05281	0.920347	0.861538	0.937429	1.06757	0.962693	1.05677	0.927506	0.724	0.663249	0.782804	0.940943	0.806051	0
597	20	Cre12.g513200.t1.2	AAVPSGASTGVHEAVELR	iTRAQ8plex@N-term; iTRAQ8plex(S)@5; iTRAQ8plex(S)@8		2662.52	99	0.986772	0.986772	1.24761	1.10218	1.17736	1.72284	1.42894	0.990733	0.861471	1.05127	0.903895	1.02273	1.59621	1.2723	0
598	20	Cre12.g513200.t1.2	AAVPSGASTGVHEAVELRDGDK	iTRAQ8plex@N-term; iTRAQ8plex(S)@8; iTRAQ8plex(K)@22	missed R-D@18	3077.69	99	1.07918	1.07918	2.19949	1.51555	1.33777	1.39764	2.00264	1.08314	0.953881	2.00315	1.31726	1.18314	1.27101	1.846	0
599	20	Cre12.g513200.t1.2	ALGQLTPPEIVK	iTRAQ8plex@N-term; iTRAQ8plex(K)@12		1873.15	99	1.18649	1.18649	2.37714	1.98875	2.02317	2.86221	2.16911	1.19045	1.06119	2.1808	1.79046	1.86855	2.73558	2.01247	1
600	20	Cre12.g513200.t1.2	AVNALLLK	iTRAQ8plex@N-term; iTRAQ8plex(K)@8		1448.95	99	1.12012	1.12012	1.75175	1.16508	1.18588	1.39154	1.5658	1.12409	0.994824	1.5554	0.966792	1.03126	1.26491	1.40916	1
601	20	Cre12.g513200.t1.2	EAGWGVMTSHR	iTRAQ8plex@N-term		1533.77	99	0.916063	0.916063	1.18383	1.12518	1.09503	1.36757	1.36468	0.920024	0.790762	0.987482	0.92689	0.940404	1.24094	1.20804	1
602	20	Cre12.g513200.t1.2	EAGWGVMTSHR	iTRAQ8plex@N-term; iTRAQ8plex(S)@9		1837.97	99	0.990864	0.990864	1.21699	0.976468	0.956276	1.05747	1.06244	0.994825	0.865563	1.02064	0.778178	0.80165	0.930843	0.905799	0
603	20	Cre12.g513200.t1.2	EKPEEPLSFMAK	iTRAQ8plex@N-term; iTRAQ8plex(K)@2; iTRAQ8plex(K)@12		2317.31	99	1.20837	1.20837	0.798856	0.725128	0.670597	0.844797	0.761468	1.21233	1.08307	0.602509	0.526838	0.515971	0.718166	0.604826	0.666667
604	20	Cre12.g513200.t1.2	FRAAVPSGASTGVHEAVELR	No iTRAQ8plex@N-term; iTRAQ8plex(S)@10	cleaved M-F@N-term; missed R-A@2	2357.28	99	1.07188	1.07188	2.11519	2.0922	2.08968	2.27536	2.13451	1.07584	0.946581	1.91884	1.89392	1.93506	2.14873	1.97787	0
605	20	Cre12.g513200.t1.2	FRAAVPSGASTGVHEAVELR	No iTRAQ8plex@N-term; iTRAQ8plex(S)@7; iTRAQ8plex(S)@10	cleaved M-F@N-term; missed R-A@2	2661.48	98.64	0.991226	0.991226	1.96203	1.42794	1.62593	2.10975	1.69406	0.995188	0.865925	1.76568	1.22965	1.47131	1.98312	1.53742	0
606	20	Cre12.g513200.t1.2	GMDPVKQAEIDQK	iTRAQ8plex@N-term; iTRAQ8plex(K)@6; iTRAQ8plex(K)@13	missed K-Q@6	2370.33	99	0.97303	0.97303	1.07091	1.11075	0.74279	0.824774	1.00086	0.976991	0.847729	0.874563	0.912462	0.588165	0.698143	0.844221	0.5
607	20	Cre12.g513200.t1.2	GNPTVEADVYTR	iTRAQ8plex@N-term		1624.84	99	0.341878	0.341878	1.37318	1.2235	1.23124	1.68192	1.48335	0.345839	0.216577	1.17684	1.02521	1.07661	1.55529	1.32671	1
608	20	Cre12.g513200.t1.2	HIADLAGNSK	iTRAQ8plex@N-term; iTRAQ8plex(K)@10		1632.94	99	0.649971	0.649971	0.584851	0.493739	0.503076	0.629755	0.577342	0.653933	0.524671	0.388504	0.295449	0.34845	0.503124	0.4207	1
609	20	Cre12.g513200.t1.2	HIADLAGNSK	iTRAQ8plex@N-term; Deamidated(N)@8; iTRAQ8plex(K)@10		1633.92	99	0.748188	0.748188	0.862856	0.685276	0.69308	0.723483	0.811582	0.75215	0.622887	0.666508	0.486986	0.538455	0.596853	0.654941	0
610	20	Cre12.g513200.t1.2	HIADLAGNSK	iTRAQ8plex@N-term; iTRAQ8plex(S)@9; iTRAQ8plex(K)@10		1937.15	99	0.851258	0.851258	1.08717	0.98605	0.960832	1.05131	1.17299	0.85522	0.725958	0.890824	0.78776	0.806206	0.924684	1.01635	0
611	20	Cre12.g513200.t1.2	IEEELGENAVYAGESWR	iTRAQ8plex@N-term		2255.1	99	1.29592	1.29592	2.38811	2.07912	2.09797	2.44033	2.45642	1.29989	1.17062	2.19176	1.88083	1.94335	2.3137	2.29978	1
612	20	Cre12.g513200.t1.2	IEEELGENAVYAGESWR	iTRAQ8plex@N-term; Deamidated(N)@8		2256.09	99	1.24052	1.24052						1.24448	1.11522						0
613	20	Cre12.g513200.t1.2	KGMFR	iTRAQ8plex@N-term; iTRAQ8plex(K)@1	missed K-G@1	1245.75	98.65	0.662758	0.662758	0.359518	0.306865	0.309742	0.365076	0.348672	0.666719	0.537457	0.16317	0.108575	0.155116	0.238445	0.192031	1
614	20	Cre12.g513200.t1.2	KVEEVLNLCVK	iTRAQ8plex@N-term; iTRAQ8plex(K)@1; Carbamidomethyl(C)@9; iTRAQ8plex(K)@11	missed K-V@1	2242.35	99	1.28784	1.28784	1.527	1.36466	1.35832	1.52344	1.52127	1.2918	1.16254	1.33066	1.16637	1.2037	1.39681	1.36463	1
615	20	Cre12.g513200.t1.2	KYPVISIEDPFEQDDWEPCAK	iTRAQ8plex@N-term; iTRAQ8plex(K)@1; Carbamidomethyl(C)@19; iTRAQ8plex(K)@21	missed K-Y@1	3477.79	99	1.35122	1.35122	2.54412	2.10415	2.13698	2.34503	2.73651	1.35518	1.22591	2.34777	1.90586	1.98236	2.2184	2.57987	0.5
616	20	Cre12.g513200.t1.2	LTTENICQVVGDDILVTNPVR	iTRAQ8plex@N-term; Carbamidomethyl(C)@7		2659.42	99	1.36549	1.36549						1.36945	1.24019						1
617	20	Cre12.g513200.t1.2	MKDLDGTDNKGK	iTRAQ8plex@N-term; iTRAQ8plex(K)@2; iTRAQ8plex(K)@10; iTRAQ8plex(K)@12	missed K-D@2; missed K-G@10	2537.46	99	0.732394	0.732394	0.862822	0.691934	0.605031	0.646375	0.72287	0.736355	0.607093	0.666475	0.493644	0.450405	0.519744	0.566228	1
618	20	Cre12.g513200.t1.2	SGETEDSFIADLAVGLASGQIK	iTRAQ8plex@N-term; iTRAQ8plex(K)@22		2815.51	99	1.45788	1.45788						1.46184	1.33258						1
619	20	Cre12.g513200.t1.2	TKEQMLELYNEFCK	iTRAQ8plex@N-term; iTRAQ8plex(K)@2; Carbamidomethyl(C)@13; iTRAQ8plex(K)@14	missed K-E@2	2744.46	99	1.34242	1.34242	1.79605	1.74144	1.72128	1.78486	1.99045	1.34638	1.21712	1.5997	1.54315	1.56665	1.65823	1.83381	1
620	20	Cre12.g513200.t1.2	VNQIGTITESIEAVR	iTRAQ8plex@N-term		1933.08	99	1.29776	1.29776	2.46128	2.35675	2.43924	3.1976	2.75789	1.30172	1.17246	2.26493	2.15846	2.28461	3.07097	2.60125	1
621	20	Cre12.g513200.t1.2	VNQIGTITESIEAVR	iTRAQ8plex@N-term; Deamidated(N)@2		1934.06	99	1.31175	1.31175	3.62109	3.07225	3.08335	3.38511	3.55243	1.31571	1.18645	3.42474	2.87396	2.92872	3.25848	3.39579	0
622	21	Cre17.g698000.t1.2	ADKLAK	iTRAQ8plex@N-term; iTRAQ8plex(K)@3; iTRAQ8plex(K)@6	missed K-L@3	1557	97.54	0.0413927	0.0413927	0.385656	0.34897	0.267655	0.30209	0.323163	0.0633811	-0.0692074	0.203026	0.134653	0.0369122	0.0447928	0.0996374	1
623	21	Cre17.g698000.t1.2	AHGGFSVFAGVGER	iTRAQ8plex@N-term; Phe->Val@5		1645.88	99	1.02094	1.02094	0.434329	0.438688	0.461503	0.804553	0.557014	1.04293	0.910343	0.251699	0.224371	0.23076	0.547256	0.333487	0
624	21	Cre17.g698000.t1.2	AHGGFSVFAGVGER	iTRAQ8plex@N-term		1693.88	99	1.19779	1.19779	0.650194	0.588051	0.612389	0.813791	0.645366	1.21977	1.08719	0.467564	0.373734	0.381646	0.556494	0.42184	1
625	21	Cre17.g698000.t1.2	AHGGFSVFAGVGER	iTRAQ8plex@N-term; Phe->Val@5; iTRAQ8plex(S)@6		1950.09	99	1.01047	1.01047	0.253366	0.265034	0.285224	0.695182	0.40638	1.03246	0.89987	0.0707355	0.0507173	0.0544811	0.437885	0.182854	0
626	21	Cre17.g698000.t1.2	AHGGFSVFAGVGER	iTRAQ8plex@N-term; iTRAQ8plex(S)@6		1998.09	99	1.1377	1.1377	0.519561	0.431824	0.435824	0.558833	0.482758	1.15969	1.0271	0.336931	0.217507	0.205081	0.301536	0.259232	0
627	21	Cre17.g698000.t1.2	CTLVYGQMNEPPGAR	iTRAQ8plex@N-term; Cys->Val@1; Thr->Ala@2		1905.01	99	1.15122	1.15122	1.14403	1.15986	1.23874	2.28735	1.82749	1.17321	1.04062	0.961395	0.945546	1.00799	2.03005	1.60396	0
628	21	Cre17.g698000.t1.2	EAPEFTEQSTEQEILVTGIK	iTRAQ8plex@N-term; iTRAQ8plex(K)@20		2856.52	99	1.24219	1.24219	2.02871	1.76179	1.86808	2.04657	2.73249	1.26418	1.13159	1.84608	1.54748	1.63733	1.78927	2.50896	0.666667
629	21	Cre17.g698000.t1.2	EMIESGVIK	iTRAQ8plex@N-term; iTRAQ8plex(K)@9		1612.93	99	0.881256	0.881256	1.66418	1.51142	1.66983	2.82369	1.85026	0.903245	0.770656	1.48155	1.2971	1.43909	2.56639	1.62673	1
630	21	Cre17.g698000.t1.2	FDGELPSILSALEVQGHNVR	iTRAQ8plex@N-term		2484.33	99	1.44441	1.44441	6.7175	5.73172	9.94228		7.72693	1.46639	1.33381	6.53487	5.51741	9.71153		7.5034	1
631	21	Cre17.g698000.t1.2	FTQANSEVSALLGR	iTRAQ8plex@N-term		1795.97	99	1.30426	1.30426	1.41078	1.22275	1.20988	1.67264	1.41793	1.32625	1.19366	1.22815	1.00844	0.97914	1.41535	1.19441	1
632	21	Cre17.g698000.t1.2	FTQANSEVSALLGR	iTRAQ8plex@N-term; Deamidated(N)@5		1796.96	99	1.21748	1.21748	1.32488	0.921529	0.952959	1.29296	1.17876	1.23947	1.10688	1.14225	0.707212	0.722216	1.03567	0.955236	0
633	21	Cre17.g698000.t1.2	IGLFGGAGVGK	No iTRAQ8plex@N-term; Gly->Pro@2; iTRAQ8plex(K)@11		1318.79	99	1.07143	1.07143	0.823715	0.786533	0.864445	1.52074	0.987411	1.09342	0.96083	0.641085	0.572216	0.633702	1.26344	0.763885	0
634	21	Cre17.g698000.t1.2	IGLFGGAGVGK	iTRAQ8plex@N-term; iTRAQ8plex(K)@11		1582.97	99	1.17574	1.17574	0.956026	0.977785	1.07996	1.50983	1.22784	1.19773	1.06514	0.773396	0.763468	0.849217	1.25253	1.00431	1
635	21	Cre17.g698000.t1.2	IMNVIGEPVDEQGPIECSEVWSIHR	iTRAQ8plex@N-term; Carbamidomethyl(C)@17		3197.58	99	1.39094	1.39094						1.41292	1.28033						1
636	21	Cre17.g698000.t1.2	IMNVIGEPVDEQGPIECSEVWSIHR	iTRAQ8plex@N-term; Carbamidomethyl(C)@17; iTRAQ8plex(S)@22		3501.78	99	1.38843	1.38843	5.68349	5.58327	5.48079	6.90505	5.89596	1.41042	1.27783	5.50086	5.36895	5.25005	6.64775	5.67244	0
637	21	Cre17.g698000.t1.2	IPSAVGYQPTLATDLGGLQER	iTRAQ8plex@N-term		2489.34	99	1.28103	1.28103	2.26101	2.10279	2.11044	2.54827	2.33155	1.30302	1.17043	2.07838	1.88847	1.87969	2.29097	2.10802	1
638	21	Cre17.g698000.t1.2	IPSAVGYQPTLATDLGGLQER	iTRAQ8plex@N-term; Ile->Met@1; Asp->Phe@14		2539.34	99	1.22655	1.22655	1.72887	1.73617	1.78321	2.4857	2.34937	1.24854	1.11595	1.54624	1.52185	1.55246	2.2284	2.12584	0
639	21	Cre17.g698000.t1.2	IPSAVGYQPTLATDLGGLQER	iTRAQ8plex@N-term; iTRAQ8plex(S)@3		2793.55	99	1.26717	1.26717	2.73199	2.63512	2.6844	3.18549	3.06781	1.28916	1.15657	2.54936	2.4208	2.45366	2.92819	2.84429	0
640	21	Cre17.g698000.t1.2	LVLEVAQHMGDNTVR	iTRAQ8plex@N-term		1985.07	99	1.35743	1.35743	2.73799	2.23283	2.34713	3.02574	2.50982	1.37942	1.24683	2.55536	2.01852	2.11639	2.76844	2.28629	1
641	21	Cre17.g698000.t1.2	MLNPNIIGAEHYNIAR	iTRAQ8plex@N-term; Asn->Leu@5		2128.18	99	1.32015	1.32015	0.927422	0.72985	0.707519	0.800254	0.815131	1.34213	1.20955	0.744792	0.515533	0.476775	0.542957	0.591605	0
642	21	Cre17.g698000.t1.2	MLNPNIIGAEHYNIAR	iTRAQ8plex@N-term		2129.14	99	1.26804	1.26804	0.557771	0.466257	0.461815	0.544311	0.521279	1.29003	1.15744	0.375141	0.25194	0.231072	0.287014	0.297753	1
643	21	Cre17.g698000.t1.2	MLNPNIIGAEHYNIAR	iTRAQ8plex@N-term; Cation:Cu[I](E)@10		2191.06	99	1.31597	1.31597	2.51705	2.84411	2.31548	2.96893	2.50951	1.33796	1.20537	2.33442	2.6298	2.08474	2.71164	2.28598	0
644	21	Cre17.g698000.t1.2	SAVGYQPTLATDLGGLQER	iTRAQ8plex@N-term; Asp->Phe@12	cleaved P-S@N-term	2311.25	99	1.143	1.143	1.47066	1.4757	1.48923	2.58146	2.03778	1.16499	1.0324	1.28803	1.26138	1.25849	2.32416	1.81425	0
645	21	Cre17.g698000.t1.2	SSEALKDVPSLEK	iTRAQ8plex@N-term; iTRAQ8plex(K)@6; iTRAQ8plex(K)@13	missed K-D@6	2314.35	99	1.10721	1.10721	0.338249	0.294783	0.261036	0.298957	0.308837	1.1292	0.99661	0.155619	0.0804656	0.0302933	0.0416598	0.0853113	1
646	21	Cre17.g698000.t1.2	TVLIMELINNVAK	iTRAQ8plex@N-term; Deamidated(N)@9; iTRAQ8plex(K)@13		2066.23	97.32	1.42488	1.42488						1.44687	1.31428						0
647	21	Cre17.g698000.t1.2	VALTGLTVAEYFR	iTRAQ8plex@N-term		1742.99	99	1.38739	1.38739	1.60492	1.47059	1.91613	2.86077	1.71859	1.40938	1.27679	1.42229	1.25628	1.68539	2.60347	1.49506	0.75
648	21	Cre17.g698000.t1.2	VLQDYK	iTRAQ8plex@N-term; iTRAQ8plex(K)@6		1372.82	98.43	0.775969	0.775969	1.01256	0.858359	1.0061	1.5248	0.97664	0.797957	0.665369	0.82993	0.644042	0.775358	1.26751	0.753114	1
649	21	Cre17.g698000.t1.2	VVDLLAPYQR	iTRAQ8plex@N-term		1476.86	99	1.26482	1.26482	1.10938	0.960931	0.922467	1.17078	1.05131	1.28681	1.15422	0.926748	0.746614	0.691724	0.913486	0.827786	1
650	21	Cre17.g698000.t1.2	VVDLLAPYQR	iTRAQ8plex@N-term; Gln->Arg@9		1504.9	99	1.29212	1.29212	1.31457	1.16314	1.03255	2.18413	1.81574	1.31411	1.18152	1.13194	0.948822	0.801811	1.92683	1.59222	0
651	21	Cre17.g698000.t1.2	VVNTGSPIKVPVGR	iTRAQ8plex@N-term; iTRAQ8plex(K)@9	missed K-V@9	2030.25	99	1.04525	1.04525	0.661892	0.591743	0.527882	0.560882	0.62733	1.06724	0.934652	0.479262	0.377426	0.297139	0.303585	0.403804	1
652	21	Cre17.g698000.t1.2	VVNTGSPIKVPVGR	iTRAQ8plex@N-term; Deamidated(N)@3; iTRAQ8plex(K)@9	missed K-V@9	2031.23	99	1.04532	1.04532	1.70706	1.5065	1.30113	1.57816	1.56031	1.06731	0.934723	1.52443	1.29219	1.07039	1.32086	1.33679	0
653	21	Cre17.g698000.t1.2	VVNTGSPIKVPVGR	iTRAQ8plex@N-term; Asn->Lys@3; iTRAQ8plex(K)@3; iTRAQ8plex(K)@9; Arg->Lys@14; iTRAQ8plex(K)@14	missed K-V@9	2624.7	99	1.13672	1.13672	0.438826	0.498284	0.442592	0.871033	0.779594	1.15871	1.02612	0.256196	0.283967	0.211849	0.613736	0.556068	0
654	22	Cre10.g461050.t1.2	AVYEELHDR	iTRAQ8plex@N-term		1434.74	99	0.939519	0.939519	1.07235	0.954426	1.28937	1.30933	1.0908	0.906799	0.793236	0.951388	0.862496	1.17529	1.08442	0.852247	1
655	22	Cre10.g461050.t1.2	AVYEELHDRFR	iTRAQ8plex@N-term	missed R-F@9	1737.91	99	1.21219	1.21219	2.9648	1.71816	1.42342	2.18113	2.1348	1.17947	1.0659	2.84384	1.62623	1.30935	1.95623	1.89625	1
656	22	Cre10.g461050.t1.2	EASIYTGITLAEYFR	iTRAQ8plex@N-term		2037.07	99	1.4014	1.4014	4.73805	4.68368	5.92865	11.6691	5.2482	1.36868	1.25512	4.61709	4.59175	5.81457	11.4441	5.00965	1
657	22	Cre10.g461050.t1.2	ESDYGYIR	iTRAQ8plex@N-term		1305.65	99	-0.522879	-0.522879	0.494373	0.486611	0.494386	0.686234	0.665979	-0.555599	-0.669162	0.373412	0.394681	0.380308	0.461327	0.427429	1
658	22	Cre10.g461050.t1.2	ITGGDIYGIVNENSLIEHR	iTRAQ8plex@N-term		2403.27	99	1.30747	1.30747	3.20427	4.15369	4.13415	5.4839	4.31029	1.27475	1.16119	3.08331	4.06176	4.02007	5.25899	4.07174	1
659	22	Cre10.g461050.t1.2	ITGGDIYGIVNENSLIEHR	iTRAQ8plex@N-term; iTRAQ8plex(S)@14		2707.48	99	1.32118	1.32118	1.38297	1.10952	1.17075	1.61838	1.53772	1.28846	1.1749	1.26201	1.01759	1.05667	1.39348	1.29917	0
660	22	Cre10.g461050.t1.2	ITLNVIK	iTRAQ8plex@N-term; iTRAQ8plex(K)@7		1407.93	99	1.09342	1.09342	1.62971	1.51268	1.58428	1.83414	1.7816	1.0607	0.947139	1.50875	1.42075	1.47021	1.60923	1.54305	1
661	22	Cre10.g461050.t1.2	KVSGPVVVADHMAGAAMYELVR	iTRAQ8plex@N-term; iTRAQ8plex(K)@1	missed K-V@1	2907.59	99	1.4624	1.4624	8.74745	8.71969	8.71029		12.3778	1.42968	1.31612	8.62649	8.62776	8.59621		12.1392	1
662	22	Cre10.g461050.t1.2	LAEMPADSGYPAYLGAR	iTRAQ8plex@N-term		2085.05	99	1.19858	1.19858	2.84733	2.63393	2.83709	4.17083	3.35448	1.16586	1.0523	2.72637	2.542	2.72302	3.94592	3.11593	1
663	22	Cre10.g461050.t1.2	LASFYER	iTRAQ8plex@N-term		1188.64	99	1.0607	1.0607	0.629799	0.52403	0.536046	0.639056	0.623999	1.02798	0.914415	0.508839	0.432101	0.421968	0.414148	0.385448	1
664	22	Cre10.g461050.t1.2	LTSQKFEDPAEGEEVVR	iTRAQ8plex@N-term; iTRAQ8plex(K)@5	missed K-F@5	2541.35	99	1.08991	1.08991	2.56203	2.22031	2.43593	2.92469	2.45255	1.05718	0.943622	2.44107	2.12838	2.32186	2.69978	2.21399	1
665	22	Cre10.g461050.t1.2	NISTFHR	iTRAQ8plex@N-term; iTRAQ8plex(S)@3		1481.86	99	0.39794	0.39794	1.09487	0.976379	1.04907	1.10437	1.09014	0.36522	0.251657	0.973909	0.88445	0.934991	0.879459	0.851592	0
666	22	Cre10.g461050.t1.2	QIAIDSGDVFIPR	iTRAQ8plex@N-term		1733.96	99	1.19866	1.19866	2.91352	2.91047	2.90127	3.71798	3.29751	1.16594	1.05237	2.79256	2.81854	2.7872	3.49307	3.05896	1
667	22	Cre10.g461050.t1.2	QWEFQPK	iTRAQ8plex@N-term; iTRAQ8plex(K)@7		1569.88	99	0.915807	0.915807	2.10314	2.0949	2.09257	2.80518	2.574	0.883087	0.769524	1.98218	2.00297	1.97849	2.58027	2.33545	1
668	22	Cre10.g461050.t1.2	SLEPFYDKFDPEFVQLR	iTRAQ8plex@N-term; iTRAQ8plex(K)@8	missed K-F@8	2737.46	99	1.39967	1.39967	2.33268	1.91863	1.90583	2.62315	2.31901	1.36695	1.25339	2.21172	1.8267	1.79175	2.39824	2.08046	1
669	22	Cre10.g461050.t1.2	VSGPVVVADHMAGAAMYELVR	iTRAQ8plex@N-term		2475.29	98.85	1.48714	1.48714						1.45442	1.34086						1
670	22	Cre10.g461050.t1.2	YDKYCPFYK	iTRAQ8plex@N-term; iTRAQ8plex(K)@3; Carbamidomethyl(C)@5; iTRAQ8plex(K)@9	missed K-Y@3	2195.19	99	1.09691	1.09691	1.12117	0.921037	1.05065	1.25267	1.5574	1.06419	0.950627	1.00021	0.829108	0.936568	1.02777	1.31885	1
671	22	Cre10.g461050.t1.2	YSNSDGIIYVGCGER	iTRAQ8plex@N-term; Carbamidomethyl(C)@12		1992.95	99	0.929419	0.929419	5.3453	3.11715	3.59155	4.49263		0.896699	0.783136	5.22434	3.02522	3.47747	4.26772		1
672	23	cont	AQYEDIAQK	iTRAQ8plex@N-term; iTRAQ8plex(K)@9		1672.92	99	0.0791812	0.0791812	1.11685	1.23532	1.28013	1.49555	1.47732	0.0778604	0.238088	1.29123	1.43049	1.3058	1.4966	1.37751	1
673	23	cont	FASFIDK	iTRAQ8plex@N-term; iTRAQ8plex(K)@7	cleaved Q-F@N-term	1434.83	99	1.20412	1.20412	3.84128	3.80156	3.99403	5.473	3.86649	1.2028	1.36303	4.01566	3.99673	4.0197	5.47405	3.76668	0
674	23	cont	FASFIDKVR	iTRAQ8plex@N-term; iTRAQ8plex(K)@7	cleaved Q-F@N-term; missed K-V@7	1690	99	1.32634	1.32634	1.67861	0.988516	0.881403	1.4704	1.04745	1.32501	1.48524	1.85298	1.18369	0.907073	1.47144	0.947637	0
675	23	cont	FLEQQNQVLQTK	iTRAQ8plex@N-term; iTRAQ8plex(K)@12		2083.19	99	1.07188	1.07188	3.06103	3.20543	3.37193	4.33481	3.46653	1.07056	1.23079	3.23541	3.4006	3.3976	4.33585	3.36672	0
676	23	cont	FSSCGGGGGSFGAGGGFGSR	iTRAQ8plex@N-term; Carbamidomethyl(C)@4		2068.93	99	0.92624	0.92624	1.69034	1.45637	1.40351	2.01741	1.5473	0.924919	1.08515	1.86471	1.65154	1.42918	2.01845	1.44749	1
677	23	cont	IEISELNR	iTRAQ8plex@N-term		1276.73	99	0.83591	0.83591	1.04304	1.00593	1.43665	2.49247	1.57512	0.834589	0.994817	1.21741	1.2011	1.46232	2.49351	1.47531	0
678	23	cont	KYEDEINKR	iTRAQ8plex@N-term; iTRAQ8plex(K)@1; iTRAQ8plex(K)@8	cleaved N-K@N-term; missed K-Y@1; missed K-R@8	2106.22	99	0.643453	0.643453	0.829149	0.978401	0.949997	1.53841	1.00262	0.642132	0.802359	1.00352	1.17357	0.975666	1.53945	0.902806	0
679	23	cont	LALDLEIATYR	iTRAQ8plex@N-term		1580.91	99	1.32015	1.32015	4.41755	4.33526	5.66031			1.31883	1.47905	4.59192	4.53043	5.68598			1
680	23	cont	LRSEIDNVKK	iTRAQ8plex@N-term; iTRAQ8plex(K)@9; iTRAQ8plex(K)@10	missed R-S@2; missed K-K@9	2113.3	99	1.07918	1.07918	0.520329	0.62278	0.853844	1.81046	0.72229	1.07786	1.23809	0.694701	0.81795	0.879514	1.8115	0.62248	1
681	23	cont	NKYEDEINKR	iTRAQ8plex@N-term; iTRAQ8plex(K)@2; iTRAQ8plex(K)@9	missed K-Y@2; missed K-R@9	2220.26	99	0.594901	0.594901	0.797091	0.739463	1.17551	1.58622	0.833532	0.59358	0.753808	0.971463	0.934633	1.20118	1.58727	0.733722	0.333333
682	23	cont	NSKIEISELNR	iTRAQ8plex@N-term; iTRAQ8plex(K)@3	missed K-I@3	1910.1	99	0.977724	0.977724	0.753973	0.921036	0.829207	1.30768	0.792176	0.976403	1.13663	0.928345	1.11621	0.854877	1.30873	0.692366	1
683	23	cont	SKAEAESLYQSK	iTRAQ8plex@N-term; iTRAQ8plex(K)@2; iTRAQ8plex(K)@12	missed K-A@2	2252.28	99	1.02531	1.02531	0.52582	0.542401	0.792733	0.865629	0.611803	1.02398	1.18421	0.700192	0.737571	0.818403	0.86667	0.511993	1
684	23	cont	SLDLDSIIAEVK	iTRAQ8plex@N-term; iTRAQ8plex(K)@12		1910.12	99	1.36549	1.36549	1.39054	1.73267	1.4353	2.45096	1.86642	1.36417	1.52439	1.56491	1.92784	1.46097	2.452	1.76661	1
685	23	cont	SLNNQFASFIDKVR	iTRAQ8plex@N-term; iTRAQ8plex(K)@12	missed K-V@12	2246.26	99	1.35984	1.35984	1.0646	1.82449	0.92115	1.32735	1.71467	1.35851	1.51874	1.23897	2.01966	0.94682	1.32839	1.61486	1
686	23	cont	THNLEPYFESFINNLR	iTRAQ8plex@N-term		2297.17	99	1.46982	1.46982						1.4685	1.62873						1
687	23	cont	TLLEGEESR	iTRAQ8plex@N-term		1336.71	99	0.361728	0.361728	0.555166	0.525619	0.578971	0.916662	0.681711	0.360407	0.520634	0.729538	0.720789	0.604641	0.917703	0.581901	1
688	23	cont	YEELQITAGR	iTRAQ8plex@N-term		1482.8	99	0.967121	0.967121	0.791034	0.811301	1.10722	1.23715	0.971743	0.9658	1.12603	0.965406	1.00647	1.13289	1.23819	0.871933	1
689	24	g4859.t1	AAIEDKANPAAR	iTRAQ8plex@N-term; iTRAQ8plex(K)@6	missed K-A@6	1834.05	99	0.662758	0.662758	1.1055	1.25238	0.535106	0.587109	0.826048	0.708921	0.734309	1.13063	1.23276	0.568917	0.553321	0.80243	1
690	24	g4859.t1	AVGSLSGGWK	iTRAQ8plex@N-term; iTRAQ8plex(K)@10		1568.91	99	1	1	0.633381	0.599753	0.688407	0.869296	0.872312	1.04616	1.07155	0.65851	0.580134	0.722218	0.835507	0.848693	1
691	24	g4859.t1	DINAMVPLIIR	iTRAQ8plex@N-term		1557.92	99	1.3075	1.3075	6.10438	5.55423	5.65936	8.25985		1.35366	1.37905	6.12951	5.53461	5.69317	8.22606		1
692	24	g4859.t1	EQVTSMLSSVGFTEELLNK	iTRAQ8plex@N-term; iTRAQ8plex(K)@19		2719.46	98.61	1.42325	1.42325						1.46941	1.4948						0
693	24	g4859.t1	FAPGEDREAQEK	iTRAQ8plex@N-term; iTRAQ8plex(K)@12	missed R-E@7	1984.05	99	0.50515	0.50515	0.349898	0.364573	0.387556	0.539546	0.443092	0.551313	0.576702	0.375028	0.344955	0.421367	0.505757	0.419473	1
694	24	g4859.t1	FAPGEDREAQEKETR	iTRAQ8plex@N-term; iTRAQ8plex(K)@12	missed R-E@7; missed K-E@12	2370.24	99	0.414973	0.414973	0.811424	1.28977	0.390814	0.485144	0.697226	0.461137	0.486525	0.836553	1.27015	0.424625	0.451355	0.673607	1
695	24	g4859.t1	GFGATAALK	iTRAQ8plex@N-term; iTRAQ8plex(K)@9		1442.87	99	0.732394	0.732394	0.512669	0.491669	0.464546	0.53133	0.592194	0.778557	0.803945	0.537798	0.472051	0.498357	0.497541	0.568575	1
696	24	g4859.t1	HLDKTPNEYIQWR	iTRAQ8plex@N-term; iTRAQ8plex(K)@4	missed K-T@4	2307.26	99	1.17318	1.17318	1.98333	1.91033	2.11563	2.18105	2.76157	1.21934	1.24473	2.00846	1.89071	2.14944	2.14726	2.73795	1
697	24	g4859.t1	IAYVAQHAFHHLEK	iTRAQ8plex@N-term; iTRAQ8plex(K)@14		2271.27	99	1.32222	1.32222		5.61343		8.93528	5.90404	1.36838	1.39377		5.59381		8.9015	5.88042	1
698	24	g4859.t1	LVDNPAEALVFLPR	iTRAQ8plex@N-term		1857.07	99	1.3962	1.3962	3.44532	2.78689	2.60909	2.67911	2.52592	1.44236	1.46775	3.47045	2.76727	2.6429	2.64532	2.5023	1
699	24	g4859.t1	QLVGMHPK	iTRAQ8plex@N-term; iTRAQ8plex(K)@8		1516.9	99	0.579784	0.579784	0.976038	0.912215	0.878807	1.07572	0.979047	0.625947	0.651335	1.00117	0.892596	0.912617	1.04193	0.955428	1
700	24	g4859.t1	SINHPEEVQETVHK	iTRAQ8plex@N-term; iTRAQ8plex(K)@14		2254.22	99	0.80618	0.80618	2.51108	2.8012		2.98081	5.60409	0.852343	0.877732	2.53621	2.78158		2.94703	5.58047	1
701	24	g4859.t1	SYEYEVQWANTAADQTSWLPR	iTRAQ8plex@N-term		2818.35	99	1.35025	1.35025						1.39641	1.4218						1
702	24	g4859.t1	TLHDLLAATAEGK	iTRAQ8plex@N-term; iTRAQ8plex(K)@13		1947.12	99	1.33041	1.33041	1.42095	1.32735	1.49874	1.89638	1.36061	1.37658	1.40197	1.44608	1.30773	1.53255	1.86259	1.337	1
703	24	g4859.t1	TLQHIETEGK	iTRAQ8plex@N-term; iTRAQ8plex(K)@10		1763	99	0.892095	0.892095	0.645651	0.591338	0.5746	0.748592	0.801076	0.938258	0.963646	0.67078	0.571719	0.608411	0.714804	0.777458	1
704	24	g4859.t1	VSYKYPNTDR	iTRAQ8plex@N-term; iTRAQ8plex(K)@4	missed K-Y@4	1850.01	99	0.30103	0.30103	0.961249	0.850554	0.833672	1.19426	0.961717	0.347193	0.372582	0.986379	0.830935	0.867483	1.16048	0.938098	1
705	24	g4859.t1	VTAIKR	iTRAQ8plex@N-term; iTRAQ8plex(K)@5	missed K-R@5	1294.85	97.77	0.230449	0.230449	0.704712	0.607583	0.583409	0.880898	0.805362	0.276612	0.302	0.729841	0.587964	0.61722	0.847109	0.781744	1
706	24	g4859.t1	WIVGGGK	iTRAQ8plex@N-term; iTRAQ8plex(K)@7		1323.81	99	0.875061	0.875061	0.415483	0.393582	0.483473	0.575792	0.540958	0.921225	0.946613	0.440613	0.373963	0.517284	0.542003	0.517339	1
707	25	Cre02.g088200.t1.2	AAAPDALIAK	iTRAQ8plex@N-term; iTRAQ8plex(K)@10		1547.95	99	0.770852	0.770852	3.10241	3.26418	3.77308	5.0069	3.57425	0.741432	0.727311	3.09215	3.23745	3.74981	4.79288	3.34233	1
708	25	Cre02.g088200.t1.2	ALEGEIYDTFK	iTRAQ8plex@N-term; iTRAQ8plex(K)@11		1893.03	99	1.26951	1.26951	4.17588	4.05744	4.1071	4.4527	5.20375	1.24009	1.22597	4.16562	4.03071	4.08383	4.23868	4.97183	1
709	25	Cre02.g088200.t1.2	DADGIVGWVK	iTRAQ8plex@N-term; iTRAQ8plex(K)@10		1666.95	99	1.12523	1.12523	1.65481	1.58283	1.62145	2.14321	2.06733	1.09581	1.08169	1.64454	1.5561	1.59819	1.92919	1.83541	1
710	25	Cre02.g088200.t1.2	FGVQGYPTLK	iTRAQ8plex@N-term; iTRAQ8plex(K)@10		1717	99	1.08053	1.08053	1.39611	1.24495	1.28223	1.7446	1.90275	1.05111	1.03699	1.38585	1.21822	1.25896	1.53058	1.67083	1
711	25	Cre02.g088200.t1.2	GATSPVLLGFFMEK	iTRAQ8plex@N-term; iTRAQ8plex(K)@14		2104.19	99	1.39094	1.39094	1.59987	1.49344	1.50363	1.96554	2.1514	1.36152	1.34739	1.5896	1.46671	1.48036	1.75152	1.91948	1
712	25	Cre02.g088200.t1.2	GFPTILFYPAGSDR	iTRAQ8plex@N-term		1843.98	99	1.32633	1.32633	2.19608	2.39504	2.50672	3.98266	2.43121	1.29691	1.28279	2.18582	2.36831	2.48346	3.76864	2.19929	1
713	25	Cre02.g088200.t1.2	KLEPIYK	iTRAQ8plex@N-term; iTRAQ8plex(K)@1; iTRAQ8plex(K)@7	missed K-L@1	1802.14	98.13	0.977724	0.977724	0.480219	0.442016	0.485705	0.589544	0.561552	0.948304	0.934182	0.469956	0.41529	0.462436	0.375525	0.329632	1
714	25	Cre02.g088200.t1.2	KLEPIYKK	iTRAQ8plex@N-term; iTRAQ8plex(K)@1; iTRAQ8plex(K)@7; iTRAQ8plex(K)@8	missed K-L@1; missed K-K@7	2234.44	99	1.02531	1.02531	1.27815	1.32849	1.09505	1.3761	1.59607	0.995886	0.981764	1.26789	1.30176	1.07178	1.16208	1.36415	1
715	25	Cre02.g088200.t1.2	KTGPPAVTVEDADKLK	iTRAQ8plex@N-term; iTRAQ8plex(K)@1; iTRAQ8plex(K)@14; iTRAQ8plex(K)@16	missed K-T@1; missed K-L@14	2884.73	99	1.10721	1.10721	1.8844	2.34567	1.65143	2.82304	2.18842	1.07779	1.06367	1.87414	2.31894	1.62816	2.60902	1.9565	1
716	25	Cre02.g088200.t1.2	MDGTENEHPEIEVK	iTRAQ8plex@N-term; iTRAQ8plex(K)@14		2235.13	99	0.908485	0.908485	1.25297	1.14694	1.17446	1.39097	1.74257	0.879065	0.864944	1.2427	1.12021	1.15119	1.17695	1.51065	1
717	25	Cre02.g088200.t1.2	MEGEFTADNVAK	iTRAQ8plex@N-term; iTRAQ8plex(K)@12		1918.99	99	0.845098	0.845098	1.84024	1.74775	1.81815	2.5514	2.28776	0.815678	0.801557	1.82998	1.72102	1.79489	2.33738	2.05584	1
718	25	Cre02.g088200.t1.2	MPPTIEFNQK	iTRAQ8plex@N-term; iTRAQ8plex(K)@10		1812.01	99	0.963788	0.963788	1.5251	1.47315	1.51235	1.91314	1.69942	0.934368	0.920246	1.51484	1.44643	1.48908	1.69912	1.4675	1
719	25	Cre02.g088200.t1.2	SEAIPEDPYEDGVYK	iTRAQ8plex@N-term; iTRAQ8plex(K)@15		2319.17	99	1.04139	1.04139		3.40932	3.77341		4.00444	1.01197	0.997851		3.38259	3.75014		3.77252	1
720	25	Cre02.g088200.t1.2	TGPPAVTVEDADKLK	iTRAQ8plex@N-term; iTRAQ8plex(K)@13; iTRAQ8plex(K)@15	missed K-L@13	2452.43	98.08	1.06446	1.06446	2.81548	2.56539	2.55393	3.37922	3.2354	1.03504	1.02092	2.80521	2.53867	2.53066	3.1652	3.00348	1
721	25	Cre02.g088200.t1.2	TLKPEYAK	iTRAQ8plex@N-term; iTRAQ8plex(K)@3; iTRAQ8plex(K)@8		1861.14	99	0.518514	0.518514	0.76901	0.684809	0.732463	0.735965	0.831535	0.489094	0.474972	0.758747	0.658082	0.709194	0.521946	0.599615	1
722	25	Cre02.g088200.t1.2	TPIVFEGGDR	iTRAQ8plex@N-term		1393.75	99	0.638231	0.638231	0.584545	0.551735	0.609692	0.956577	0.728209	0.608811	0.594689	0.574282	0.525009	0.586423	0.742558	0.496289	1
723	25	Cre02.g088200.t1.2	VDATQEESLAQK	iTRAQ8plex@N-term; iTRAQ8plex(K)@12		1926.05	99	0.252263	0.252263	1.42861	1.28713	1.2411	1.70482	1.49802	0.222843	0.208721	1.41835	1.26041	1.21783	1.4908	1.2661	1
724	25	Cre02.g088200.t1.2	WFVDGELASDYNGPR	iTRAQ8plex@N-term; Deamidated(N)@12		2029.97	99	1.23805	1.23805	1.92552	1.13173	1.21896	1.69015	1.53388	1.20863	1.1945	1.91526	1.105	1.19569	1.47614	1.30196	0
725	26	Cre07.g344400.t1.2	AESLEDLLK	iTRAQ8plex@N-term; iTRAQ8plex(K)@9		1624.95	99	1.25527	1.25527	4.98495	4.13802	4.57931	4.75581	5.15901	1.21505	1.19255	4.88407	4.13431	4.5758	4.70136	5.14185	1
726	26	Cre07.g344400.t1.2	AKEVAAAPPATAAGGYSGPGFTIK	iTRAQ8plex@N-term; iTRAQ8plex(K)@2; iTRAQ8plex(K)@24	missed K-E@2	3143.77	99	1.13988	1.13988						1.09966	1.07716						1
727	26	Cre07.g344400.t1.2	ELVICGLLLASR	iTRAQ8plex@N-term; Carbamidomethyl(C)@5		1646.97	99	1.3962	1.3962	1.34186	1.14858	1.3169	2.29866	1.3546	1.35598	1.33348	1.24098	1.14488	1.3134	2.24421	1.33744	0
728	26	Cre07.g344400.t1.2	FVGCEIEGK	iTRAQ8plex@N-term; Carbamidomethyl(C)@4; iTRAQ8plex(K)@9		1645.9	99	0.944483	0.944483	2.30024	2.16317	2.12757	2.93064	2.48165	0.904259	0.88176	2.19936	2.15947	2.12406	2.87619	2.46449	0
729	26	Cre07.g344400.t1.2	LLLASR	iTRAQ8plex@N-term	cleaved G-L@N-term	975.638	98.82	0.819544	0.819544	0.555015	0.56	0.575653	0.922693	0.94203	0.77932	0.756821	0.454135	0.556297	0.572146	0.868242	0.92487	0
730	26	Cre07.g344400.t1.2	LPASPMAIMLR	iTRAQ8plex@N-term		1502.86	99	1.29667	1.29667	2.8108	2.71012	3.05735	4.51216	3.30625	1.25644	1.23394	2.70992	2.70642	3.05384	4.45771	3.28909	0
731	26	Cre07.g344400.t1.2	QCKPNVSFLNFSR	iTRAQ8plex@N-term; Carbamidomethyl(C)@2; iTRAQ8plex(K)@3		2204.2	99	1.24986	1.24986	0.955726	0.800237	0.783599	1.04237	1.0381	1.20964	1.18714	0.854846	0.796534	0.780092	0.987922	1.02094	1
732	26	Cre07.g344400.t1.2	SHQLKQEEVPPTVR	iTRAQ8plex@N-term; iTRAQ8plex(K)@5	missed K-Q@5	2255.28	99	0.697051	0.697051	1.15965	0.919014	0.891224	1.03788	1.04667	0.656827	0.634328	1.05877	0.915311	0.887716	0.983431	1.02951	0
733	26	Cre07.g344400.t1.2	TEIIDGEALRDMYK	iTRAQ8plex@N-term; iTRAQ8plex(K)@14	missed R-D@10	2261.22	99	1.33244	1.33244	0.651128	0.549912	0.459072	0.610128	0.590172	1.29221	1.26972	0.550248	0.546209	0.455565	0.555677	0.573011	1
734	26	Cre07.g344400.t1.2	TFNAISPVGLER	iTRAQ8plex@N-term		1606.9	99	1.09337	1.09337	0.674994	0.537637	0.53965	0.751937	0.668257	1.05314	1.03064	0.574114	0.533934	0.536143	0.697486	0.651096	0
735	26	Cre07.g344400.t1.2	TFNAISPVGLER	iTRAQ8plex@N-term; Deamidated(N)@3		1607.88	99	1.11469	1.11469	2.07833	2.00491	2.23781	2.78437	2.52516	1.07446	1.05196	1.97745	2.0012	2.2343	2.72992	2.508	0
736	26	Cre07.g344400.t1.2	TLGVVGLGAIGGR	iTRAQ8plex@N-term		1472.9	99	1.16228	1.16228	1.36539	1.11382	1.13333	1.49631	1.22094	1.12206	1.09956	1.26451	1.11012	1.12982	1.44185	1.20378	0
737	26	Cre07.g344400.t1.2	VSDYVTVHVPYIK	iTRAQ8plex@N-term; iTRAQ8plex(K)@13		2127.22	99	1.29686	1.29686	2.69087	2.60303	2.67702	4.72198	2.72644	1.25664	1.23414	2.58999	2.59933	2.67351	4.66753	2.70928	0
738	26	Cre07.g344400.t1.2	VSDYVTVHVPYIK	iTRAQ8plex@N-term; iTRAQ8plex(S)@2; iTRAQ8plex(K)@13		2431.42	99	1.25768	1.25768	3.04628	3.23233	3.24468	3.53213	4.43098	1.21745	1.19496	2.9454	3.22863	3.24117	3.47768	4.41382	0
739	26	Cre07.g344400.t1.2	VVGYDPVLSLDAAWK	iTRAQ8plex@N-term; iTRAQ8plex(K)@15		2240.27	99	1.36173	1.36173	1.86778	1.828	2.15414	3.20946	2.09276	1.3215	1.29901	1.7669	1.82429	2.15063	3.15501	2.0756	0
740	26	Cre07.g344400.t1.2	YISDFADPFLSGHPK	iTRAQ8plex@N-term; iTRAQ8plex(S)@11; iTRAQ8plex(K)@15		2605.43	99	1.33244	1.33244	1.98251	1.74127	1.63244	2.3814	2.3789	1.29221	1.26972	1.88163	1.73757	1.62893	2.32695	2.36174	0
741	26	Cre07.g344400.t1.2	YVVSGDDAKLPASPMAIMLR	iTRAQ8plex@N-term; iTRAQ8plex(K)@9	missed K-L@9	2741.51	99	1.34043	1.34043	1.29387	1.41232	0.902299	1.0562	1.19347	1.3002	1.2777	1.19299	1.40862	0.898792	1.00175	1.17631	0
742	27	g4512.t1	AVCMISNSTAIGEIFSR	iTRAQ8plex@N-term; Carbamidomethyl(C)@3		2159.1	99	1.38111	1.38111	3.58938	4.31916	4.4837	4.88393	4.807	1.35947	1.19748	3.39383	4.19067	4.31041	4.71038	4.60139	1
743	27	g4512.t1	AYHEQLSVAEITNAAFEPASMMVK	iTRAQ8plex@N-term; iTRAQ8plex(K)@24		3244.67	99	1.40191	1.40191	3.73307	3.22352	3.25966	3.43044	2.48345	1.38026	1.21827	3.53752	3.09503	3.08636	3.25689	2.27784	0.666667
744	27	g4512.t1	AYHEQLSVAEITNAAFEPASMMVK	iTRAQ8plex@N-term; Deamidated(N)@13; iTRAQ8plex(K)@24		3245.66	99	1.32428	1.32428	8.74853	8.52527	8.75346	9.43312	8.99592	1.30264	1.14065	8.55298	8.39678	8.58017	9.25956	8.79032	0
745	27	g4512.t1	CIFLDLEPTVVDEVR	iTRAQ8plex@N-term; Carbamidomethyl(C)@1		2108.11	99	1.37749	1.37749	3.50082	3.00055	2.91348	3.2863	3.42933	1.35584	1.19385	3.30527	2.87207	2.74018	3.11275	3.22372	1
746	27	g4512.t1	DVNASVATIK	iTRAQ8plex@N-term; iTRAQ8plex(K)@10		1624.96	99	0.391683	0.391683	0.73416	0.626193	0.651852	0.815316	0.836954	0.370036	0.208046	0.538611	0.49771	0.478556	0.641766	0.631345	1
747	27	g4512.t1	DVNASVATIK	iTRAQ8plex@N-term; Deamidated(N)@3; iTRAQ8plex(K)@10		1625.94	99	0.571443	0.571443	1.7814	1.57656	1.66466	2.4404	2.36126	0.549797	0.387806	1.58585	1.44808	1.49136	2.26685	2.15565	0
748	27	g4512.t1	EIVDLALDR	iTRAQ8plex@N-term		1346.77	99	1.18465	1.18465	1.67817	1.52038	1.65194	4.35368	1.77435	1.163	1.00101	1.48262	1.3919	1.47864	4.18013	1.56874	1
749	27	g4512.t1	GHYTIGK	iTRAQ8plex@N-term; iTRAQ8plex(K)@7		1382.81	99	0.322219	0.322219	0.523552	0.502832	0.544055	1.03467	0.58337	0.300573	0.138583	0.328003	0.374349	0.37076	0.861115	0.377761	1
750	27	g4512.t1	GHYTIGK	iTRAQ8plex@N-term; iTRAQ8plex(T)@4; iTRAQ8plex(K)@7		1687.02	99	0.322219	0.322219	0.12438	0.11806	0.126382	0.296105	0.152929	0.300573	0.138583	-0.0711689	-0.0104229	-0.0469137	0.122554	-0.0526796	0
751	27	g4512.t1	GHYTIGKEIVDLALDR	iTRAQ8plex@N-term; iTRAQ8plex(K)@7	missed K-E@7	2407.37	99	1.40824	1.40824		2.23673	1.2464		2.08822	1.38659	1.2246		2.10825	1.07311		1.88261	1
752	27	g4512.t1	IHFMLSSYAPIISAEK	iTRAQ8plex@N-term; iTRAQ8plex(K)@16		2414.35	99	1.38917	1.38917	2.70599	2.19741	2.18323	2.68197	2.50337	1.36752	1.20553	2.51044	2.06893	2.00993	2.50842	2.29776	1
753	27	g4512.t1	ISNSTAIGEIFSR	iTRAQ8plex@N-term; Ala->Glu@6; iTRAQ8plex(S)@12	cleaved M-I@N-term	2060.14	97.22	1.28103	1.28103	0.0751562	0.0794664	0.0848969	0.211861	0.203544	1.25939	1.0974	-0.120393	-0.0490168	-0.0883987	0.0383102	-0.00206535	0
754	27	g4512.t1	LDHKFDLMYAK	iTRAQ8plex@N-term; iTRAQ8plex(K)@4; iTRAQ8plex(K)@11	missed K-F@4	2292.31	99	1.23675	1.23675	1.85986	1.74323	1.77263	1.88771	1.8714	1.2151	1.05311	1.66431	1.61475	1.59933	1.71416	1.66579	1
755	27	g4512.t1	LDHKFDLMYAKR	iTRAQ8plex@N-term; iTRAQ8plex(K)@4; iTRAQ8plex(K)@11	missed K-F@4; missed K-R@11	2448.41	99	1.22531	1.22531	2.5013	2.43606	2.29154	2.22462	2.44251	1.20366	1.04167	2.30575	2.30757	2.11824	2.05107	2.2369	1
756	27	g4512.t1	LSVDYGK	iTRAQ8plex@N-term; iTRAQ8plex(K)@7		1388.81	99	0.215682	0.215682	0.410446	0.367287	0.416192	0.589362	0.480517	0.194036	0.0320451	0.214897	0.238804	0.242897	0.415811	0.274908	1
757	27	g4512.t1	LSVDYGKK	iTRAQ8plex@N-term; iTRAQ8plex(K)@7; iTRAQ8plex(K)@8	missed K-K@7	1821.11	99	0.813427	0.813427	0.646087	0.542494	0.553259	0.629637	0.638846	0.791781	0.62979	0.450538	0.414011	0.379964	0.456086	0.433237	1
758	27	g4512.t1	QLFHPEQLISGK	Gln->pyro-Glu@N-term; iTRAQ8plex(K)@12		1682.93	99	1.23551	1.23551	3.37301	3.11765	3.53622	4.65108	3.77891	1.21387	1.05188	3.17746	2.98917	3.36292	4.47753	3.5733	1
759	27	g4512.t1	QLFHPEQLISGK	iTRAQ8plex@N-term; iTRAQ8plex(K)@12		2004.16	99	1.29447	1.29447	1.14917	0.918719	1.02715	1.27079	1.11988	1.27282	1.11083	0.953621	0.790236	0.85385	1.09724	0.914274	1
760	27	g4512.t1	QLFHPEQLISGK	iTRAQ8plex@N-term; iTRAQ8plex(S)@10; iTRAQ8plex(K)@12		2308.37	99	1.21748	1.21748	3.25561	3.16353	3.17676	3.50116	3.82264	1.19584	1.03385	3.06006	3.03504	3.00347	3.32761	3.61703	0
761	27	g4512.t1	QLFHPEQLISGKEDAANNFAR	Gln->pyro-Glu@N-term; iTRAQ8plex(K)@12	missed K-E@12	2671.37	99	1.31804	1.31804	1.87878	1.66397	1.58507	1.80944	1.78235	1.29639	1.1344	1.68323	1.53549	1.41177	1.63589	1.57674	1
762	27	g4512.t1	QLFHPEQLISGKEDAANNFAR	Gln->pyro-Glu@N-term; iTRAQ8plex(K)@12; Deamidated(N)@17	missed K-E@12	2672.35	99	1.29968	1.29968	2.78904	2.33812	2.30882	2.54588	3.07803	1.27803	1.11604	2.59349	2.20964	2.13552	2.37233	2.87242	0
763	27	g4512.t1	QLFHPEQLISGKEDAANNFAR	Gln->pyro-Glu@N-term; iTRAQ8plex(S)@10; iTRAQ8plex(K)@12	missed K-E@12	2975.57	99	1.32634	1.32634	2.40931	1.9946	1.98892	2.30076	2.27618	1.30469	1.1427	2.21376	1.86612	1.81563	2.12721	2.07057	0
764	27	g4512.t1	QLFHPEQLISGKEDAANNFAR	iTRAQ8plex@N-term; iTRAQ8plex(K)@12	missed K-E@12	2992.6	99	1.31597	1.31597	1.26149	1.17103	0.962879	1.11356	1.3151	1.29432	1.13233	1.06594	1.04254	0.789583	0.940012	1.10949	0.5
765	27	g4512.t1	QLFHPEQLISGKEDAANNFAR	iTRAQ8plex@N-term; iTRAQ8plex(K)@12; Deamidated(N)@17	missed K-E@12	2993.58	99	1.3062	1.3062	2.37585	1.99745	1.99237	2.67708	2.52979	1.28456	1.12257	2.1803	1.86897	1.81907	2.50353	2.32418	0
766	27	g4512.t1	TIGGGDDAFNTFFSETGAGK	iTRAQ8plex@N-term; iTRAQ8plex(K)@20		2599.3	99	1.28724	1.28724	1.56405	1.37319	1.4006	2.76137	1.72524	1.26559	1.1036	1.36851	1.2447	1.22731	2.58782	1.51963	0.75
767	27	g4512.t1	TIQFVDWCPTGFK	iTRAQ8plex@N-term; Carbamidomethyl(C)@8; iTRAQ8plex(K)@13		2206.17	99	1.31174	1.31174	2.61498	1.74667	1.81221	2.29648	1.96553	1.2901	1.12811	2.41943	1.61819	1.63892	2.12293	1.75992	1
768	27	g4512.t1	YMACCLMYR	iTRAQ8plex@N-term; Carbamidomethyl(C)@4; Carbamidomethyl(C)@5		1570.71	99	1.07402	1.07402	0.876237	0.758835	0.818476	1.28181	0.869238	1.05237	0.890379	0.680688	0.630352	0.64518	1.10826	0.66363	1
769	28	Cre06.g250100.t1.2	AALPADDAEATK	iTRAQ8plex@N-term; iTRAQ8plex(K)@12		1779.98	99	0.113943	0.113943	1.46557	1.50623	1.11831	1.91209	1.82504	0.136251	0.198913	1.49135	1.53141	1.12915	1.94803	1.84042	1
770	28	Cre06.g250100.t1.2	AKFEEMCNDLLER	iTRAQ8plex@N-term; iTRAQ8plex(K)@2; Carbamidomethyl(C)@7	missed K-F@2	2262.16	99	1.29486	1.29486	1.09194	1.08027	0.981796	1.40645	1.2519	1.31717	1.37983	1.11772	1.10545	0.992634	1.44239	1.26729	1
771	28	Cre06.g250100.t1.2	AVITVPAYFNDSQR	iTRAQ8plex@N-term		1884	99	1.17898	1.17898	2.15305	2.32125	2.06598	2.56918	2.51781	1.20128	1.26395	2.17883	2.34644	2.07682	2.60512	2.53319	0
772	28	Cre06.g250100.t1.2	DFAPEEISAQVLR	iTRAQ8plex@N-term		1777.95	99	1.22531	1.22531	1.02849	0.998219	1.14446	1.78512	1.32346	1.24762	1.31028	1.05428	1.0234	1.15529	1.82106	1.33885	1
773	28	Cre06.g250100.t1.2	FLNDKVEK	iTRAQ8plex@N-term; iTRAQ8plex(K)@5; iTRAQ8plex(K)@8	missed K-V@5	1904.15	99	1.03743	1.03743	0.53675	0.559018	0.52428	0.744199	0.754531	1.05973	1.1224	0.56253	0.584204	0.535118	0.780135	0.769914	1
774	28	Cre06.g250100.t1.2	HIDTQLTR	iTRAQ8plex@N-term		1286.72	99	0.176091	0.176091	0.258558	0.273272	0.268854	0.387509	0.347623	0.198399	0.261061	0.284338	0.298457	0.279691	0.423445	0.363007	1
775	28	Cre06.g250100.t1.2	HIDTQLTR	iTRAQ8plex@N-term; Gln->Lys@5; iTRAQ8plex(K)@5		1590.97	97.61	0.50515	0.50515	0.849473	0.85163	0.826286	0.919834	1.12058	0.527457	0.590119	0.875253	0.876816	0.837123	0.95577	1.13596	0
776	28	Cre06.g250100.t1.2	IKCPNAGKDFAPEEISAQVLR	iTRAQ8plex@N-term; iTRAQ8plex(K)@2; Carbamidomethyl(C)@3; iTRAQ8plex(K)@8	missed K-C@2; missed K-D@8	3254.82	99	1.2833	1.2833	1.90627	1.86721	0.759382	1.05236	1.94627	1.30561	1.36827	1.93205	1.8924	0.77022	1.0883	1.96166	1
777	28	Cre06.g250100.t1.2	IPAVQEIVR	iTRAQ8plex@N-term		1327.81	99	1.14601	1.14601	1.36612	1.33188	1.42482	2.00012	1.61316	1.16832	1.23098	1.3919	1.35706	1.43566	2.03605	1.62855	1
778	28	Cre06.g250100.t1.2	ITGASTLDKGDVER	iTRAQ8plex@N-term; iTRAQ8plex(K)@9	missed K-G@9	2069.16	99	0.934381	0.934381	0.997944	0.953342	0.863155	1.1278	1.15873	0.956688	1.01935	1.02372	0.978528	0.873993	1.16374	1.17411	1
779	28	Cre06.g250100.t1.2	IVDFLADDFKK	iTRAQ8plex@N-term; iTRAQ8plex(K)@10; iTRAQ8plex(K)@11	missed K-K@10	2222.31	99	1.39094	1.39094	1.19854	1.13908	1.08457	1.73168	2.00744	1.41324	1.4759	1.22432	1.16426	1.09541	1.76761	2.02283	0
780	28	Cre06.g250100.t1.2	KDDDVIDAEFTDKK	iTRAQ8plex@N-term; iTRAQ8plex(K)@1; iTRAQ8plex(K)@13; iTRAQ8plex(K)@14	missed K-D@1; missed K-K@13	2854.6	99	1.11059	1.11059	0.84625	0.846102	0.844661	1.24963	1.10307	1.1329	1.19556	0.87203	0.871288	0.855498	1.28557	1.11845	1
781	28	Cre06.g250100.t1.2	LSISDIQEVILVGGSTR	iTRAQ8plex@N-term		2090.19	99	1.39533	1.39533	4.49685	3.85822	4.05738	5.07986	7.7244	1.41763	1.48029	4.52263	3.88341	4.06822	5.11579	7.73978	1
782	28	Cre06.g250100.t1.2	MSEVGSESTQVPYR	iTRAQ8plex@N-term		1872.92	99	0.924279	0.924279	3.15529	2.32261	2.6967		4.18823	0.946587	1.00925	3.18107	2.34779	2.70753		4.20362	1
783	28	Cre06.g250100.t1.2	QLKEFEGK	iTRAQ8plex@N-term; iTRAQ8plex(K)@3; iTRAQ8plex(K)@8	missed K-E@3	1890.13	99	0.959041	0.959041	0.747778	0.728873	0.762181	0.926528	0.755069	0.981349	1.04401	0.773558	0.754058	0.773018	0.962464	0.770453	1
784	28	Cre06.g250100.t1.2	RQAVVNPENTFFSVK	iTRAQ8plex@N-term; iTRAQ8plex(K)@15	missed R-Q@1	2343.32	99	1.24304	1.24304	0.850814	0.864611	0.81398	0.988219	0.922865	1.26535	1.32801	0.876594	0.889797	0.824817	1.02416	0.938248	1
785	28	Cre06.g250100.t1.2	TTPSVVAFTK	iTRAQ8plex@N-term; iTRAQ8plex(K)@10		1657.99	99	0.819544	0.819544	1.29565	1.10685	1.09026	1.20655	1.17971	0.841851	0.904513	1.32143	1.13203	1.1011	1.24249	1.19509	1
786	29	Cre07.g340350.t1.1	AELKPVYGDSVDVAK	iTRAQ8plex@N-term; iTRAQ8plex(K)@4; iTRAQ8plex(K)@15		2502.45	99	1.07555	1.07555	1.36047	1.20221	1.32659	1.71137	1.53045	1.09075	0.989868	1.17079	0.993535	1.11344	1.54765	1.36965	1
787	29	Cre07.g340350.t1.1	AEQEAADNAYLK	iTRAQ8plex@N-term; iTRAQ8plex(K)@12		1930.03	99	0.0413927	0.0413927	1.64083	1.46606	1.48186	2.11779	2.04806	0.0565914	-0.0442863	1.45115	1.25738	1.26872	1.95407	1.88727	1
788	29	Cre07.g340350.t1.1	AQNLKPGEVGK	iTRAQ8plex@N-term; iTRAQ8plex(K)@5; iTRAQ8plex(K)@11		2052.25	99	0.595166	0.595166	0.940219	0.835907	0.817713	0.931248	0.875165	0.610365	0.509487	0.750541	0.627233	0.60457	0.76753	0.714368	1
789	29	Cre07.g340350.t1.1	DLGDSKGEPLLK	iTRAQ8plex@N-term; iTRAQ8plex(K)@6; iTRAQ8plex(K)@12	missed K-G@6	2183.29	99	1.03342	1.03342	1.29694	1.19735	1.37629	1.63659	1.38169	1.04862	0.947745	1.10726	0.988681	1.16314	1.47287	1.22089	1
790	29	Cre07.g340350.t1.1	ESTALLDEWK	iTRAQ8plex@N-term; iTRAQ8plex(K)@10		1798.99	99	1.17452	1.17452	2.59877	2.2709	2.65308	2.75441	3.1912	1.18972	1.08884	2.4091	2.06222	2.43994	2.59069	3.0304	1
791	29	Cre07.g340350.t1.1	FFDTVLAK	iTRAQ8plex@N-term; iTRAQ8plex(K)@8		1547.92	99	1.28216	1.28216	2.61574	2.29781	2.34863	2.69849	2.48653	1.29735	1.19648	2.42606	2.08913	2.13549	2.53477	2.32573	1
792	29	Cre07.g340350.t1.1	GKWWAER	iTRAQ8plex@N-term; iTRAQ8plex(K)@2	missed K-W@2	1539.88	99	0.993859	0.993859	0.435837	0.403965	0.35053	0.407072	0.423207	1.00906	0.90818	0.246159	0.195291	0.137387	0.243354	0.26241	1
793	29	Cre07.g340350.t1.1	KQVGHFEPELVAGR	iTRAQ8plex@N-term; iTRAQ8plex(K)@1	missed K-Q@1	2174.24	99	1.08381	1.08381	1.1548	1.06082	0.965113	1.25428	1.15386	1.09901	0.998132	0.965123	0.852145	0.75197	1.09056	0.993063	1
794	29	Cre07.g340350.t1.1	KSEAEAAAASK	iTRAQ8plex@N-term; iTRAQ8plex(K)@1; iTRAQ8plex(K)@11	missed K-S@1	1974.15	99	0.591065	0.591065	0.621907	0.500006	0.473213	0.542681	0.514217	0.606263	0.505386	0.432229	0.291332	0.26007	0.378963	0.35342	1
795	29	Cre07.g340350.t1.1	LSAGDQELVSK	iTRAQ8plex@N-term; iTRAQ8plex(K)@11		1754	99	0.826075	0.826075	2.04602	2.16392	2.08615	2.13517	2.32875	0.841274	0.740396	1.85634	1.95525	1.87301	1.97146	2.16795	1
796	29	Cre07.g340350.t1.1	NKESTALLDEWK	iTRAQ8plex@N-term; iTRAQ8plex(K)@2; iTRAQ8plex(K)@12	missed K-E@2	2345.34	99	1.21219	1.21219	1.31017	0.844571	0.736371	0.754626	0.762797	1.22739	1.12651	1.12049	0.635897	0.523229	0.590908	0.602	1
797	29	Cre07.g340350.t1.1	QVGHFEPELVAGR	iTRAQ8plex@N-term		1741.94	99	1.08636	1.08636	0.53378	0.476617	0.486701	0.576358	0.582895	1.10156	1.00068	0.344103	0.267943	0.273558	0.41264	0.422098	1
798	29	Cre07.g340350.t1.1	SFEDLTAPVPNFR	iTRAQ8plex@N-term		1795.94	99	1.22916	1.22916	3.26662	2.84364	2.8304	3.05711	2.98069	1.24436	1.14348	3.07695	2.63497	2.61726	2.89339	2.81989	1
799	29	Cre07.g340350.t1.1	VTDAYLK	iTRAQ8plex@N-term; iTRAQ8plex(K)@7		1416.84	99	0.623249	0.623249	0.717924	0.647302	0.718994	0.811018	0.734087	0.638448	0.53757	0.528246	0.438629	0.505851	0.6473	0.57329	1
800	29	Cre07.g340350.t1.1	YKAEEDALR	iTRAQ8plex@N-term; iTRAQ8plex(K)@2	missed K-A@2	1701.95	99	0.745821	0.745821	0.553081	0.498289	0.528972	0.665167	0.619274	0.76102	0.660142	0.363403	0.289615	0.315829	0.501449	0.458477	1
801	30	Cre06.g282800.t1.2	ALIEAGASCVHFEDQLASAK	iTRAQ8plex@N-term; Carbamidomethyl(C)@9; iTRAQ8plex(K)@20		2724.44	99	1.2833	1.2833	2.67358	4.45207	3.14495	10.4283	3.30362	1.22649	1.6652	3.07912	5.03812	3.72472	10.8912	3.77442	1
802	30	Cre06.g282800.t1.2	ALIEAGASCVHFEDQLASAK	iTRAQ8plex@N-term; iTRAQ8plex(S)@8; Carbamidomethyl(C)@9; iTRAQ8plex(K)@20		3028.64	99	1.29226	1.29226	0.360328	0.713728	0.67032	3.1697		1.23545	1.67416	0.765867	1.29977	1.25009	3.63261		0
803	30	Cre06.g282800.t1.2	FAAAIHAQYPGK	iTRAQ8plex@N-term; iTRAQ8plex(K)@12		1881.07	99	1.15238	1.15238	0.74572	1.22042	1.13848	2.02779	0.840665	1.09558	1.53429	1.15126	1.80646	1.71824	2.4907	1.31147	1
804	30	Cre06.g282800.t1.2	GGIDAAIAR	iTRAQ8plex@N-term		1146.67	99	0.273271	0.273271	0.491071	0.590839	0.665174	1.35788	1.08527	0.216462	0.655173	0.896609	1.17688	1.24494	1.82079	1.55608	1
805	30	Cre06.g282800.t1.2	GSIKIEYTLAR	iTRAQ8plex@N-term; iTRAQ8plex(K)@4	missed K-I@4	1858.11	99	1.12385	1.12385	0.170575	0.23893	0.271509	0.61825	0.685238	1.06704	1.50575	0.576114	0.824973	0.851275	1.08116	1.15604	1
806	30	Cre06.g282800.t1.2	GSTEEEQFHH	iTRAQ8plex@N-term		1503.69	99	-0.221849	-0.221849	0.41362	0.715484	1.13717	4.74955	4.1271	-0.278658	0.160053	0.819159	1.30153	1.71693	5.21245	4.59791	1
807	30	Cre06.g282800.t1.2	IEYTLAR	iTRAQ8plex@N-term		1168.68	99	0.729772	0.729772	0.729462	0.927516	1.70293	2.74997	2.35052	0.672962	1.11167	1.135	1.51356	2.28269	3.21287	2.82133	1
808	30	Cre06.g282800.t1.2	INNAFQR	iTRAQ8plex@N-term; Deamidated(N)@2		1166.64	98.35	-0.0457575	-0.0457575	0.27847	0.347165	0.335287	0.905356	0.62764	-0.102567	0.336144	0.684009	0.933208	0.915053	1.36826	1.09845	0
809	30	Cre06.g282800.t1.2	KCGHLGGK	iTRAQ8plex@N-term; iTRAQ8plex(K)@1; Carbamidomethyl(C)@2; iTRAQ8plex(K)@8	missed K-C@1	1768.05	99	-0.0457575	-0.0457575	0.146072	0.322043	0.269439	0.717858	0.920312	-0.102567	0.336144	0.551611	0.908086	0.849205	1.18076	1.39112	1
810	30	Cre06.g282800.t1.2	KKLSDDEIAK	iTRAQ8plex@N-term; iTRAQ8plex(K)@1; iTRAQ8plex(K)@2; iTRAQ8plex(K)@10	missed K-K@1; missed K-L@2	2362.45	99	0.792392	0.792392	0.642582	1.5849	1.62878		7.49175	0.735582	1.17429	1.04812	2.17094	2.20854		7.96256	1
811	30	Cre06.g282800.t1.2	LAADVMDVPTLIIAR	iTRAQ8plex@N-term		1901.1	99	1.43297	1.43297	5.58758					1.37616	1.81487	5.99312					1
812	30	Cre06.g282800.t1.2	LLAYNCSPSFNWK	iTRAQ8plex@N-term; Carbamidomethyl(C)@6; iTRAQ8plex(K)@13		2207.17	99	1.28667	1.28667	0.776724	1.29961	1.72477	3.49935	2.45002	1.22986	1.66857	1.18226	1.88566	2.30453	3.96226	2.92083	0.5
813	30	Cre06.g282800.t1.2	MDQMQHSEGR	iTRAQ8plex@N-term		1521.7	99	0.146128	0.146128	0.228474	0.394186	0.384819	1.30651	1.35589	0.0893184	0.52803	0.634013	0.980229	0.964585	1.76941	1.8267	1
814	30	Cre06.g282800.t1.2	TAEGFYCVR	iTRAQ8plex@N-term; Carbamidomethyl(C)@7		1405.7	99	0.430234	0.430234	0.200198	0.304853	0.284585	0.860809	0.82417	0.373424	0.812136	0.605737	0.890896	0.864351	1.32371	1.29498	1
815	30	Cre06.g282800.t1.2	TDALGAYLLTSDADEYDKPFMTGER	iTRAQ8plex@N-term; iTRAQ8plex(K)@18		3386.68	99	1.3793	1.3793	0.975686	1.70401	2.00785	6.34649		1.32249	1.7612	1.38122	2.29006	2.58762	6.8094		1
816	30	Cre06.g282800.t1.2	VLVPTKEFVQK	iTRAQ8plex@N-term; iTRAQ8plex(K)@6; iTRAQ8plex(K)@11	missed K-E@6	2199.38	99	1.24055	1.24055	0.435223	0.703116	0.572344	4.06689	2.12349	1.18374	1.62245	0.840762	1.28916	1.15211	4.5298	2.5943	1
817	30	Cre06.g282800.t1.2	WSNVKR	iTRAQ8plex@N-term; iTRAQ8plex(K)@5	missed K-R@5	1396.84	99	0.477121	0.477121	0.182175	0.278723	0.243296	0.670515	0.461295	0.420312	0.859023	0.587714	0.864766	0.823062	1.13342	0.932102	1
818	31	g9110.t2	DKEYWK	iTRAQ8plex@N-term; iTRAQ8plex(K)@2; iTRAQ8plex(K)@6	missed K-E@2	1780.03	99	0.755875	0.755875	4.20747	4.15818	4.39079	4.68877	4.54746	0.757493	0.599743	4.08008	4.04106	4.29746	4.47651	4.3364	1
819	31	g9110.t2	EEGFGSLWR	iTRAQ8plex@N-term		1383.71	98.79	1.16577	1.16577	2.6603	2.50922	3.00312	3.58029	2.70577	1.16739	1.00964	2.53291	2.3921	2.90979	3.36803	2.49471	1
820	31	g9110.t2	GIGECFVR	iTRAQ8plex@N-term; Carbamidomethyl(C)@5		1240.65	99	0.6533	0.6533	0.672353	0.588408	0.606649	0.737345	0.77876	0.654919	0.497168	0.544965	0.47128	0.513318	0.525084	0.567697	1
821	31	g9110.t2	LASPYKGIGECFVR	iTRAQ8plex@N-term; iTRAQ8plex(K)@6; Carbamidomethyl(C)@11	missed K-G@6	2204.22	99	1.26888	1.26888	0.905761	0.805996	0.639348	0.752378	0.855434	1.2705	1.11275	0.778374	0.688868	0.546017	0.540117	0.644371	1
822	31	g9110.t2	LLIQNQDEMIK	iTRAQ8plex@N-term; iTRAQ8plex(K)@11		1952.12	99	1.11157	1.11157	1.39488	1.19014	1.23461	1.45254	1.40769	1.11319	0.955436	1.26749	1.07302	1.14128	1.24028	1.19662	1
823	31	g9110.t2	LLIQNQDEMIK	iTRAQ8plex@N-term; Oxidation(M)@9; iTRAQ8plex(K)@11		1968.12	99	1.09342	1.09342	1.74696	1.62388	1.73877	1.91201	2.7093	1.09504	0.937289	1.61957	1.50675	1.64544	1.69975	2.49824	0
824	31	g9110.t2	MFGFNK	iTRAQ8plex@N-term; iTRAQ8plex(K)@6		1350.76	99	1.0607	1.0607	1.95712	1.83826	2.09275	2.49085	1.99791	1.06232	0.904566	1.82973	1.72114	1.99942	2.27859	1.78685	1
825	31	g9110.t2	MMMTSGSAVK	iTRAQ8plex@N-term; iTRAQ8plex(K)@10		1649.88	99	0.413183	0.413183	0.584106	0.542242	0.583751	0.833991	0.921596	0.414802	0.257051	0.456718	0.425115	0.490421	0.62173	0.710533	1
826	31	g9110.t2	NFMVDFLAGGLSAAVSK	iTRAQ8plex@N-term; iTRAQ8plex(K)@17		2334.29	99	1.46761	1.46761	3.41974	3.07346	3.03359	3.49525	3.39897	1.46923	1.31148	3.29236	2.95633	2.94026	3.28299	3.18791	0.5
827	31	g9110.t2	QFNGLVDVYR	iTRAQ8plex@N-term; Deamidated(N)@3		1514.8	99	1.10415	1.10415	1.41501	1.22536	1.41915	2.26035	1.85763	1.10576	0.948013	1.28762	1.10823	1.32582	2.04809	1.64657	0
828	31	g9110.t2	QFNGLVDVYRK	Gln->pyro-Glu@N-term; Deamidated(N)@3; iTRAQ8plex(K)@11	missed R-K@10	1625.87	99	1.14761	1.14761	1.13389	1.01014	0.982553	1.10749	1.21385	1.14923	0.991475	1.0065	0.893011	0.889222	0.89523	1.00279	0
829	31	g9110.t2	QFNGLVDVYRK	iTRAQ8plex@N-term; Deamidated(N)@3; iTRAQ8plex(K)@11	missed R-K@10	1947.1	99	1.18842	1.18842	0.630457	0.541728	0.474087	0.550217	0.606501	1.19003	1.03228	0.503069	0.424601	0.380756	0.337956	0.395438	0
830	31	g9110.t2	SLFKGAGANILR	iTRAQ8plex@N-term; iTRAQ8plex(K)@4	missed K-G@4	1854.13	99	1.23045	1.23045	0.730058	0.626449	0.58145	0.591398	0.646142	1.23207	1.07432	0.60267	0.509321	0.488119	0.379137	0.435079	1
831	31	g9110.t2	TAAAPIER	iTRAQ8plex@N-term		1131.66	99	-0.125906	-0.125906	0.688672	0.573053	0.582236	0.774277	0.71236	-0.124287	-0.282038	0.561284	0.455926	0.488905	0.562016	0.501297	1
832	31	g9110.t2	TVREEGFGSLWR	iTRAQ8plex@N-term	missed R-E@3	1739.93	99	1.22961	1.22961	0.381043	0.314872	0.311885	0.373585	0.378376	1.23123	1.07348	0.253656	0.197744	0.218554	0.161324	0.167312	1
833	31	g9110.t2	TVREEGFGSLWR	iTRAQ8plex@N-term; Cation:Cu[I](E)@5	missed R-E@3	1801.85	99	1.26717	1.26717	3.88003	2.5486	2.44221	4.09616	3.22778	1.26879	1.11104	3.75264	2.43147	2.34888	3.8839	3.01672	0
834	31	g9110.t2	YFPTQALNFAFK	iTRAQ8plex@N-term; iTRAQ8plex(K)@12		2054.15	99	1.36019	1.36019	3.19673	2.99018	3.28315	5.41018	3.2891	1.36181	1.20406	3.06934	2.87305	3.18982	5.19792	3.07803	0.8
835	31	g9110.t2	YFPTQALNFAFKDK	iTRAQ8plex@N-term; iTRAQ8plex(K)@12; iTRAQ8plex(K)@14	missed K-D@12	2601.47	99	1.33846	1.33846	1.21554	0.981783	0.971347	1.55557	1.05099	1.34008	1.18232	1.08815	0.864655	0.878017	1.34331	0.839926	1
836	32	Cre07.g353450.t1.2	DADGHYWITGR	iTRAQ8plex@N-term		1593.78	99	0.905385	0.905385	0.473033	0.475856	0.462475	0.81403	1.04733	0.83667	1.00794	0.565171	0.848544	0.861406	1.29672	1.51139	1
837	32	Cre07.g353450.t1.2	DVWWHAAVPMQSAECEPTWLDSEDR	iTRAQ8plex@N-term; Carbamidomethyl(C)@15		3318.5	99	1.36549	1.36549						1.29677	1.46804						1
838	32	Cre07.g353450.t1.2	FESAYFAPYK	iTRAQ8plex@N-term; iTRAQ8plex(K)@10		1829.98	99	1.18752	1.18752	1.03719	0.977826	1.30407	4.51044	3.51313	1.11881	1.29007	1.12932	1.35051	1.703	4.99313	3.97719	1
839	32	Cre07.g353450.t1.2	GEQAALIWEGNDENER	iTRAQ8plex@N-term		2134.02	99	1.01284	1.01284						0.944122	1.11539						1
840	32	Cre07.g353450.t1.2	GEQAALIWEGNDENERR	iTRAQ8plex@N-term	missed R-R@16	2290.12	99	1.05301	1.05301	1.63839	1.66505	2.60212	5.22988	4.10603	0.984295	1.15556	1.73053	2.03774	3.00105	5.71257	4.57009	1
841	32	Cre07.g353450.t1.2	GVWPGMMR	iTRAQ8plex@N-term		1236.64	99	1.00528	1.00528	0.264806	0.298205	0.289185	0.883199	0.898036	0.936562	1.10783	0.356945	0.670894	0.688116	1.36589	1.3621	1
842	32	Cre07.g353450.t1.2	GYYFTGDGCR	iTRAQ8plex@N-term; Carbamidomethyl(C)@9		1498.68	99	0.0413927	0.0413927	0.327829	0.339872	0.415287	1.12862	0.779397	-0.0273225	0.143944	0.419968	0.712561	0.814218	1.61131	1.24346	1
843	32	Cre07.g353450.t1.2	KLLMDHVR	iTRAQ8plex@N-term; iTRAQ8plex(K)@1	missed K-L@1	1618.98	99	1.0642	1.0642	0.759129	0.885297	1.00342	2.27552	1.69559	0.995484	1.16675	0.851267	1.25799	1.40235	2.75821	2.15965	1
844	32	Cre07.g353450.t1.2	LLMDHVR	iTRAQ8plex@N-term		1186.68	99	1.0086	1.0086	1.1289	1.15959	1.48164	3.71569	3.53982	0.939885	1.11115	1.22103	1.53228	1.88057	4.19838	4.00388	1
845	32	Cre07.g353450.t1.2	NDYDTMYKR	iTRAQ8plex@N-term; iTRAQ8plex(K)@8	missed K-R@8	1812.93	99	0.230449	0.230449	0.397337	0.407829	0.330892	0.841051	0.729717	0.161734	0.333	0.489476	0.780517	0.729823	1.32374	1.19378	1
846	32	Cre07.g353450.t1.2	QFYTAPTLLR	iTRAQ8plex@N-term		1512.86	99	1.12481	1.12481	0.6404	0.691318	0.725541	1.7524	1.49082	1.05609	1.22736	0.732539	1.06401	1.12447	2.23509	1.95489	1
847	32	Cre07.g353450.t1.2	SIGPFAVPEVIHWAPGLPK	iTRAQ8plex@N-term; iTRAQ8plex(K)@19		2622.51	99	1.4183	1.4183	2.74719	3.83205	3.11094	7.56139	6.85007	1.34958	1.52085	2.83933	4.20474	3.50987	8.04408	7.31413	1
848	32	Cre07.g353450.t1.2	SLLQLGDAWPR	iTRAQ8plex@N-term		1558.88	99	1.28178	1.28178	0.805577	0.95792	0.894221	3.09437	3.41214	1.21307	1.38433	0.897716	1.33061	1.29315	3.57706	3.8762	1
849	32	Cre07.g353450.t1.2	TLHGDHERFESAYFAPYK	iTRAQ8plex@N-term; iTRAQ8plex(K)@18	missed R-F@8	2775.42	99	1.16137	1.16137	0.621572	1.25863	0.669477	1.81234	3.2445	1.09265	1.26392	0.71371	1.63131	1.06841	2.29503	3.70857	1
850	32	Cre07.g353450.t1.2	VDDVINVSGHR	iTRAQ8plex@N-term; iTRAQ8plex(S)@8		1818.02	99	1.04504	1.04504	0.472465	0.573291	0.655544	2.19547	2.09584	0.976326	1.14759	0.564603	0.94598	1.05447	2.67816	2.5599	0
851	33	Cre02.g080200.t1.2	ADSHDVHGAPLGPDETAATR	iTRAQ8plex@N-term		2320.14	99	0.420367	0.420367	3.04636	4.95637	4.21805	5.89549	5.76235	0.375109	0.532751	3.13603	5.15622	4.45191	6.03409	5.86071	1
852	33	Cre02.g080200.t1.2	ADSHDVHGAPLGPDETAATR	iTRAQ8plex@N-term; Asp->Asn@2; iTRAQ8plex(S)@3		2623.36	99	0.431364	0.431364	1.90295	1.81291		3.53893	4.42938	0.386106	0.543749	1.99263	2.01276		3.67753	4.52774	0
853	33	Cre02.g080200.t1.2	ADSHDVHGAPLGPDETAATR	iTRAQ8plex@N-term; iTRAQ8plex(S)@3		2624.34	99	0.447158	0.447158	2.17801	2.26412	2.64166	7.41796	3.25745	0.4019	0.559543	2.26768	2.46397	2.87551	7.55657	3.35581	0
854	33	Cre02.g080200.t1.2	ADSHDVHGAPLGPDETAATRK	iTRAQ8plex@N-term; iTRAQ8plex(K)@21	missed R-K@20	2752.44	99	0.716003	0.716003	5.94847	4.80315	6.40398	7.98033		0.670745	0.828388	6.03814	5.003	6.63784	8.11893		1
855	33	Cre02.g080200.t1.2	AMPDMLMIRPAGGNETAGAYK	iTRAQ8plex@N-term; iTRAQ8plex(K)@21		2801.45	99	1.23033	1.23033	0.608442	0.724558	0.59978	1.14505	1.38185	1.18507	1.34271	0.698114	0.924406	0.833635	1.28365	1.48021	1
856	33	Cre02.g080200.t1.2	AMPDMLMIRPAGGNETAGAYK	iTRAQ8plex@N-term; Deamidated(N)@14; iTRAQ8plex(K)@21		2802.43	99	1.24304	1.24304	0.604993	0.640129	0.599749	0.950458	1.19501	1.19778	1.35542	0.694666	0.839977	0.833605	1.08906	1.29337	0
857	33	Cre02.g080200.t1.2	AVKDKPTLIK	iTRAQ8plex@N-term; iTRAQ8plex(K)@3; iTRAQ8plex(K)@5; iTRAQ8plex(K)@10	missed K-D@3	2328.52	99	0.963788	0.963788	1.11842	1.21879	0.318947	0.47013	1.14268	0.91853	1.07617	1.20809	1.41863	0.552802	0.608733	1.24104	1
858	33	Cre02.g080200.t1.2	DKPTLIK	iTRAQ8plex@N-term; iTRAQ8plex(K)@2; iTRAQ8plex(K)@7		1726.11	97.84	0.672098	0.672098	0.156221	0.176035	0.202249	0.341287	0.338052	0.62684	0.784483	0.245893	0.375883	0.436105	0.47989	0.436408	1
859	33	Cre02.g080200.t1.2	EHAMGAICNGIALHK	iTRAQ8plex@N-term; Carbamidomethyl(C)@8; Deamidated(N)@9; iTRAQ8plex(K)@15		2230.18	99	1.12385	1.12385	1.54382	1.49113	1.76682	2.31232	3.06699	1.07859	1.23624	1.63349	1.69098	2.00068	2.45092	3.16535	0
860	33	Cre02.g080200.t1.2	EWAEFEALTSCK	iTRAQ8plex@N-term; Carbamidomethyl(C)@11; iTRAQ8plex(K)@12		2078.06	99	1.2937	1.2937	2.76407	2.86091	5.85457	4.99912	5.96447	1.24844	1.40608	2.85375	3.06076	6.08842	5.13772	6.06283	1
861	33	Cre02.g080200.t1.2	FGITVNHVVEAAK	iTRAQ8plex@N-term; iTRAQ8plex(K)@13		1992.16	99	1.29885	1.29885	1.15514	1.03954	1.33385	1.62346	1.57744	1.2536	1.41124	1.24481	1.23939	1.56771	1.76206	1.6758	1
862	33	Cre02.g080200.t1.2	FLAIDAINK	iTRAQ8plex@N-term; iTRAQ8plex(K)@9		1611.98	99	1.22655	1.22655	0.649758	0.751818	0.706909	1.11018	1.2327	1.18129	1.33894	0.73943	0.951666	0.940764	1.24878	1.33105	1
863	33	Cre02.g080200.t1.2	GAEEEANWHK	iTRAQ8plex@N-term; iTRAQ8plex(K)@10		1777.92	99	0.393376	0.393376	0.510052	0.508171	0.482259	0.771445	0.975621	0.348118	0.50576	0.599724	0.708019	0.716115	0.910047	1.07398	1
864	33	Cre02.g080200.t1.2	GAYTIHDTK	iTRAQ8plex@N-term; iTRAQ8plex(K)@9		1612.9	99	0.431364	0.431364	0.66388	0.72994	0.709011	1.16796	1.06081	0.386106	0.543749	0.753552	0.929788	0.942867	1.30656	1.15917	1
865	33	Cre02.g080200.t1.2	GAYTIHDTK	iTRAQ8plex@N-term; iTRAQ8plex(T)@8; iTRAQ8plex(K)@9		1917.11	99	0.388351	0.388351	0.5934	0.632002	0.581971	1.13132	1.04669	0.343093	0.500735	0.683073	0.83185	0.815827	1.26993	1.14505	0
866	33	Cre02.g080200.t1.2	LIALYDDNK	iTRAQ8plex@N-term; iTRAQ8plex(K)@9		1671.97	99	1.22531	1.22531	2.05447	1.97973	3.0986		2.62014	1.18005	1.33769	2.14415	2.17958	3.33246		2.7185	1
867	33	Cre02.g080200.t1.2	LPENWEAALPHFKPEDK	iTRAQ8plex@N-term; iTRAQ8plex(K)@13; iTRAQ8plex(K)@17		2932.62	99	1.36361	1.36361	2.15157	2.12353	2.09911	3.32209	2.04177	1.31835	1.47599	2.24124	2.32337	2.33297	3.46069	2.14013	0.666667
868	33	Cre02.g080200.t1.2	RGAEEEANWHK	iTRAQ8plex@N-term; iTRAQ8plex(K)@11	missed R-G@1	1934.02	99	0.361728	0.361728	0.719727	0.814379	0.779644	1.14154	1.43105	0.31647	0.474113	0.8094	1.01423	1.0135	1.28015	1.52941	1
869	33	Cre02.g080200.t1.2	VSVEAATSFGWAK	iTRAQ8plex@N-term; iTRAQ8plex(K)@13		1960.09	99	1.2014	1.2014	0.976044	0.959762	1.21224	1.66336	1.35912	1.15614	1.31378	1.06572	1.15961	1.4461	1.80196	1.45748	1
870	34	Cre11.g476750.t1.2	ASTAVTTDMSK	iTRAQ8plex@N-term; iTRAQ8plex(K)@11		1718.93	99	0.212441	0.212441	1.14397	1.12675	1.20014	2.65102	1.73194	0.235049	0.202953	1.05339	1.157	1.27474	2.78185	1.84637	1
871	34	Cre11.g476750.t1.2	ASTAVTTDMSKR	iTRAQ8plex@N-term; iTRAQ8plex(K)@11	missed K-R@11	1875.03	99	0.623249	0.623249	0.757622	0.996989	0.310654	0.366399	0.656031	0.645858	0.613762	0.66704	1.02723	0.38526	0.497234	0.770462	1
872	34	Cre11.g476750.t1.2	ATGETCHIIIETEGK	iTRAQ8plex@N-term; Carbamidomethyl(C)@6; iTRAQ8plex(K)@15		2266.21	99	1.07188	1.07188	0.539986	0.502429	0.598609	0.824777	0.747702	1.09449	1.06239	0.449405	0.532673	0.673215	0.955612	0.862133	1
873	34	Cre11.g476750.t1.2	ATGETCHIIIETEGK	iTRAQ8plex@N-term; iTRAQ8plex(T)@5; Carbamidomethyl(C)@6; iTRAQ8plex(K)@15		2570.41	99	1.0607	1.0607	0.695025	0.663757	0.772163	1.45215	1.1462	1.08331	1.05121	0.604444	0.694001	0.846768	1.58299	1.26064	0
874	34	Cre11.g476750.t1.2	AVYVDPETGKEDPAKK	iTRAQ8plex@N-term; iTRAQ8plex(K)@10; Lys->Arg@15; iTRAQ8plex(K)@16	missed K-E@10; missed K-K@15	2686.51	99	0.930707	0.930707	0.712833	0.652434	0.724957	1.12804	0.82561	0.953316	0.92122	0.622251	0.682678	0.799563	1.25887	0.940041	0
875	34	Cre11.g476750.t1.2	AYPGQFR	iTRAQ8plex@N-term		1141.62	99	0.151919	0.151919	0.497642	0.475643	0.475977	0.758686	0.748719	0.174528	0.142432	0.40706	0.505887	0.550583	0.889521	0.86315	1
876	34	Cre11.g476750.t1.2	GLNYEEWVEGLK	iTRAQ8plex@N-term; iTRAQ8plex(K)@12		2044.11	99	1.30617	1.30617	1.32335	1.31829	1.43869	2.15935	2.03693	1.32878	1.29668	1.23277	1.34854	1.51329	2.29018	2.15136	1
877	34	Cre11.g476750.t1.2	GLNYEEWVEGLKHK	iTRAQ8plex@N-term; iTRAQ8plex(K)@12; iTRAQ8plex(K)@14	missed K-H@12	2613.47	99	1.3075	1.3075	2.74634	1.88938	0.879577	1.09047	1.86929	1.3301	1.29801	2.65576	1.91962	0.954183	1.22131	1.98372	1
878	34	Cre11.g476750.t1.2	GMMPGIQDMLER	iTRAQ8plex@N-term		1680.83	99	1.26559	1.26559	1.79337	1.61536	1.56083	3.73793	2.32551	1.2882	1.25611	1.70279	1.6456	1.63543	3.86876	2.43995	1
879	34	Cre11.g476750.t1.2	HKNQWHVEVY	iTRAQ8plex@N-term; iTRAQ8plex(K)@2	missed K-N@2	1947.06	99	0.963788	0.963788	2.56476	2.25177	2.18526	3.63211	2.49532	0.986396	0.9543	2.47418	2.28201	2.25986	3.76295	2.60975	1
880	34	Cre11.g476750.t1.2	HKNQWHVEVY	iTRAQ8plex@N-term; iTRAQ8plex(K)@2; Deamidated(N)@3	missed K-N@2	1948.04	99	1.0569	1.0569	0.993953	0.959868	0.907217	1.99085	1.39954	1.07951	1.04742	0.903371	0.990112	0.981823	2.12168	1.51397	0
881	34	Cre11.g476750.t1.2	IPFWEGQSYGVIPPGTKINSK	iTRAQ8plex@N-term; Lys->Arg@17; Asn->Gln@19; iTRAQ8plex(K)@21	missed K-I@17	2967.64	99	1.31175	1.31175	2.47513	2.42602	2.94417	4.33657	3.32111	1.33436	1.30227	2.38455	2.45627	3.01878	4.46741	3.43554	0
882	34	Cre11.g476750.t1.2	IPFWEGQSYGVIPPGTKINSK	iTRAQ8plex@N-term; Lys->Arg@17; Asn->Glu@19; iTRAQ8plex(K)@21	missed K-I@17	2968.63	99	1.31806	1.31806	1.82993	1.82364	2.00684	3.50842	2.12748	1.34067	1.30858	1.73935	1.85388	2.08145	3.63926	2.24191	0
883	34	Cre11.g476750.t1.2	LDYALSR	iTRAQ8plex@N-term		1140.64	99	0.919778	0.919778	0.626092	0.537066	0.527837	0.7898	0.83152	0.942387	0.910291	0.535511	0.56731	0.602443	0.920636	0.945951	1
884	34	Cre11.g476750.t1.2	LYDEELQAIAK	iTRAQ8plex@N-term; iTRAQ8plex(K)@11		1900.08	99	1.19443	1.19443	1.2831	1.12523	1.24096	1.8183	1.63413	1.21704	1.18494	1.19252	1.15548	1.31557	1.94914	1.74856	1
885	34	Cre11.g476750.t1.2	LYSIASSR	iTRAQ8plex@N-term		1199.68	99	0.859047	0.859047	0.781418	0.647054	0.611543	0.888031	0.882333	0.881656	0.84956	0.690837	0.677298	0.686149	1.01887	0.996765	1
886	34	Cre11.g476750.t1.2	NQWHVEVY	iTRAQ8plex@N-term		1377.7	99	1.0086	1.0086	0.315549	0.285298	0.284444	0.459092	0.418261	1.03121	0.999113	0.224967	0.315541	0.35905	0.589927	0.532692	1
887	34	Cre11.g476750.t1.2	NQWHVEVY	iTRAQ8plex@N-term; iTRAQ8plex(Y)@8		1681.9	99	1.0969	1.0969	2.23906	1.91812	1.95493	2.51146	2.30493	1.1195	1.08741	2.14847	1.94836	2.02953	2.64229	2.41936	0
888	34	Cre11.g476750.t1.2	RAVYVDPETGKEDPAKK	iTRAQ8plex@N-term; iTRAQ8plex(K)@11; iTRAQ8plex(K)@16; Lys->Arg@17	missed R-A@1; missed K-E@11; missed K-K@16	2842.61	99	0.845098	0.845098	1.06647	1.07546	0.970278	1.5218	1.15091	0.867706	0.835611	0.97589	1.1057	1.04488	1.65264	1.26534	0
889	34	Cre11.g476750.t1.2	TVPTKLEEGEMPLNTYSNK	iTRAQ8plex@N-term; iTRAQ8plex(K)@5; iTRAQ8plex(K)@19	missed K-L@5	3062.67	99	1.20409	1.20409	1.44874	1.09802	1.03925	1.20312	1.72658	1.2267	1.19461	1.35816	1.12827	1.11385	1.33396	1.84101	0.5
890	34	Cre11.g476750.t1.2	YGDDFDGQTASLCVR	iTRAQ8plex@N-term; Carbamidomethyl(C)@13		2006.93	99	1.03335	1.03335	0.964622	0.88476	0.92689	1.14057	1.38708	1.05596	1.02386	0.87404	0.915004	1.0015	1.27141	1.50152	1
891	35	Cre01.g044800.t1.2	AALESYGYTPDPEVAR	iTRAQ8plex@N-term		2042.03	99	1.05308	1.05308	3.47137	3.22452	3.3177	3.75411	4.26084	1.08105	0.856442	3.26582	3.00664	3.0912	3.55796	4.05192	1
892	35	Cre01.g044800.t1.2	AIKPLGGVNMVK	iTRAQ8plex@N-term; iTRAQ8plex(K)@3; iTRAQ8plex(K)@12		2138.34	99	1.16435	1.16435	1.31864	1.19649	1.15817	1.32815	1.29004	1.19232	0.967717	1.1131	0.978607	0.931659	1.13199	1.08111	1
893	35	Cre01.g044800.t1.2	GLMTDFKVEGSFPK	iTRAQ8plex@N-term; iTRAQ8plex(K)@7; iTRAQ8plex(K)@14	missed K-V@7	2467.39	99	1.33445	1.33445	1.1547	0.883049	0.86341	1.00603	0.955111	1.36242	1.13782	0.949151	0.665169	0.636903	0.809868	0.746188	1
894	35	Cre01.g044800.t1.2	HNLLGVMDEEK	iTRAQ8plex@N-term; iTRAQ8plex(K)@11		1892.03	99	1.16732	1.16732	1.57499	1.3827	1.65393	2.52559	1.57821	1.19529	0.970681	1.36944	1.16482	1.42743	2.32943	1.36929	1
895	35	Cre01.g044800.t1.2	IIGDYRR	iTRAQ8plex@N-term	missed R-R@6	1195.7	98.49	0.770852	0.770852	1.10454	0.936404	0.926724	0.996491	1.00541	0.79882	0.574216	0.898998	0.718524	0.700216	0.800333	0.796489	1
896	35	Cre01.g044800.t1.2	KGEPFAPGANPLHGR	iTRAQ8plex@N-term; Lys->Gln@1; Gly->Pro@2	missed K-G@1	1891	99	0.991226	0.991226	1.55088	1.41096	1.38417	2.08478	1.69819	1.01919	0.79459	1.34533	1.19308	1.15767	1.88862	1.48927	0
897	35	Cre01.g044800.t1.2	KKGEPFAPGANPLHGR	iTRAQ8plex@N-term; iTRAQ8plex(K)@1; iTRAQ8plex(K)@2	missed K-K@1; missed K-G@2	2587.51	99	0.963138	0.963138	2.9833	2.38559	2.41313	2.55022	2.64045	0.991106	0.766502	2.77776	2.16771	2.18663	2.35407	2.43153	0.666667
898	35	Cre01.g044800.t1.2	KLWSELEK	iTRAQ8plex@N-term; iTRAQ8plex(K)@1; iTRAQ8plex(K)@8	missed K-L@1	1944.18	99	1.20411	1.20411	1.07654	0.917914	0.877626	0.996713	1.17099	1.23208	1.00748	0.870995	0.700034	0.651119	0.800555	0.962063	1
899	35	Cre01.g044800.t1.2	KSGILSGLPDGYGR	iTRAQ8plex@N-term; iTRAQ8plex(K)@1	missed K-S@1	2027.16	99	1.23553	1.23553	0.777489	0.570848	0.566059	0.659004	0.617835	1.2635	1.03889	0.571944	0.352968	0.339552	0.462846	0.408912	1
900	35	Cre01.g044800.t1.2	KTHNSGVFDAYTDEMR	iTRAQ8plex@N-term; iTRAQ8plex(K)@1; iTRAQ8plex(S)@5	missed K-T@1	2782.45	99	1.0569	1.0569	1.5121	1.43745	1.4063	1.43671	1.524	1.08487	0.860269	1.30655	1.21958	1.17979	1.24055	1.31508	0
901	35	Cre01.g044800.t1.2	KTHNSGVFDAYTDEMR	iTRAQ8plex@N-term; iTRAQ8plex(K)@1; Deamidated(N)@4; iTRAQ8plex(S)@5	missed K-T@1	2783.43	99	1.11059	1.11059	2.15707	1.51959	1.53632	1.66115	2.27142	1.13856	0.913954	1.95152	1.30171	1.30981	1.46499	2.0625	0
902	35	Cre01.g044800.t1.2	LREEVNEQIR	iTRAQ8plex@N-term	missed R-E@2	1588.88	99	0.986584	0.986584	0.700179	0.596167	0.594785	0.723621	0.733178	1.01455	0.789948	0.494634	0.378287	0.368278	0.527463	0.524255	1
903	35	Cre01.g044800.t1.2	SMLMDAVEHPEKYPNLTIR	iTRAQ8plex@N-term; iTRAQ8plex(K)@12	missed K-Y@12	2851.52	99	1.3483	1.3483	5.03531	4.57101	4.48038	4.84767	5.23044	1.37627	1.15166	4.82976	4.35313	4.25387	4.65152	5.02152	1
904	35	Cre01.g044800.t1.2	SPTAPLDYEEVK	iTRAQ8plex@N-term; iTRAQ8plex(K)@12		1956.07	99	0.920523	0.920523	1.90327	1.85753	2.30082	2.96264	2.09064	0.948491	0.723887	1.69772	1.63965	2.07431	2.76648	1.88172	1
905	35	Cre01.g044800.t1.2	VALYGVDALIK	iTRAQ8plex@N-term; iTRAQ8plex(K)@11		1769.09	99	1.29667	1.29667	3.13851	2.65757	3.17577	3.86055	2.81643	1.32463	1.10003	2.93296	2.43969	2.94926	3.66439	2.60751	1
906	35	Cre01.g044800.t1.2	VGKDMQYFGAR	No iTRAQ8plex@N-term; Gly->Pro@2; iTRAQ8plex(K)@3	missed K-D@3	1614.85	99	0.986772	0.986772	1.14851	1.08378	1.05221	1.17437	1.10672	1.01474	0.790136	0.94297	0.865903	0.825704	0.978216	0.897799	0
907	35	Cre01.g044800.t1.2	YAQVTPVIDER	iTRAQ8plex@N-term		1593.87	99	0.869232	0.869232	1.40042	1.24298	1.31442	1.73968	1.50902	0.8972	0.672596	1.19487	1.0251	1.08791	1.54353	1.3001	1
908	36	Cre09.g416050.t1.2	ANALYEGTYLLGTSIARPLIAK	iTRAQ8plex@N-term; Deamidated(N)@2; iTRAQ8plex(K)@22		2943.69	98.33	1.48572	1.48572	8.83244	3.08348	2.59398	2.88086	3.62852	1.49983	1.09838	8.44432	2.64878	2.13896	2.39358	3.13004	0
909	36	Cre09.g416050.t1.2	DYVFPMFR	iTRAQ8plex@N-term		1377.71	99	1.26714	1.26714	5.46728	4.65068	5.52628	5.46985	5.55634	1.28125	0.879796	5.07916	4.21599	5.07126	4.98257	5.05786	1
910	36	Cre09.g416050.t1.2	EVGADAVSHGATGK	iTRAQ8plex@N-term; iTRAQ8plex(K)@14		1906.04	99	0.322711	0.322711	1.29415	0.972583	0.969958	0.993687	1.00059	0.33682	-0.0646349	0.906036	0.537886	0.514938	0.506402	0.502109	1
911	36	Cre09.g416050.t1.2	EWDLLSR	iTRAQ8plex@N-term		1221.67	99	1.10853	1.10853	3.5553	3.2055	3.47863	4.64637	3.58846	1.12264	0.721182	3.16719	2.7708	3.02361	4.15908	3.08998	1
912	36	Cre09.g416050.t1.2	FEVGYYSLKPDIK	iTRAQ8plex@N-term; iTRAQ8plex(K)@9; iTRAQ8plex(K)@13		2470.42	99	1.29587	1.29587	5.27584	4.74059	4.68965	4.78476	4.72837	1.30997	0.90852	4.88773	4.30589	4.23463	4.29747	4.2299	1
913	36	Cre09.g416050.t1.2	GMESICLDREELHMKDDLMPR	iTRAQ8plex@N-term; Carbamidomethyl(C)@6; iTRAQ8plex(K)@15	missed R-E@9; missed K-D@15	3182.58	99	1.31595	1.31595	8.40463	4.08788	4.0301	4.40343	4.14243	1.33006	0.928604	8.01651	3.65318	3.57508	3.91614	3.64396	1
914	36	Cre09.g416050.t1.2	GNPVAIDGVPMSPATILTK	iTRAQ8plex@N-term; iTRAQ8plex(K)@19		2488.42	99	1.29885	1.29885						1.31296	0.911507						1
915	36	Cre09.g416050.t1.2	GVYETPGGTILQVAHR	iTRAQ8plex@N-term		2001.09	99	1.17069	1.17069	2.26386	1.57956	1.63196	1.84405	1.60311	1.1848	0.783348	1.87574	1.14486	1.17694	1.35676	1.10463	1
916	36	Cre09.g416050.t1.2	KSPYSLYDK	iTRAQ8plex@N-term; iTRAQ8plex(K)@1; iTRAQ8plex(K)@9	missed K-S@1	2012.17	99	0.905788	0.905788	1.474	1.34374	1.44377	1.43544	1.37003	0.919896	0.518441	1.08588	0.909039	0.988752	0.948153	0.871549	0.5
917	36	Cre09.g416050.t1.2	QIFIDDLREEFVR	Gln->pyro-Glu@N-term	missed R-E@8	1661.84	99	1.41661	1.41661						1.43072	1.02927						0
918	36	Cre09.g416050.t1.2	RQIEIAK	iTRAQ8plex@N-term; iTRAQ8plex(K)@7	missed R-Q@1	1464.92	99	0.60206	0.60206	0.492028	0.385552	0.375783	0.407492	0.411268	0.616169	0.214714	0.103911	-0.049145	-0.0792368	-0.0797938	-0.0872093	1
919	36	Cre09.g416050.t1.2	SVSPEKAPDQPTTIEIAFEK	iTRAQ8plex@N-term; iTRAQ8plex(K)@6; iTRAQ8plex(K)@20	missed K-A@6	3098.73	99	1.17319	1.17319	5.85227	4.88171	4.90964	5.02281	5.09259	1.18729	0.78584	5.46415	4.44701	4.45462	4.53552	4.59412	0
920	36	Cre09.g416050.t1.2	VDLVESR	iTRAQ8plex@N-term		1120.64	99	0.588624	0.588624	1.28542	1.1598	1.2328	1.33589	1.32492	0.602733	0.201278	0.897301	0.725107	0.777778	0.848606	0.826439	1
921	36	Cre09.g416050.t1.2	VIAPWREWDLLSR	iTRAQ8plex@N-term	missed R-E@6	1944.09	99	1.41309	1.41309	4.92617	4.42775	3.69037	4.16903	4.40398	1.4272	1.02575	4.53805	3.99305	3.23535	3.68174	3.90551	1
922	36	Cre09.g416050.t1.2	VKLYK	iTRAQ8plex@N-term; iTRAQ8plex(K)@2; iTRAQ8plex(K)@5	missed K-L@2	1562.03	98.99	0.832509	0.832509	1.25842	0.888725	0.87386	0.912673	0.919873	0.846618	0.445163	0.870309	0.454028	0.41884	0.425387	0.421396	1
923	36	Cre09.g416050.t1.2	YAQLVYNGFWFSPER	iTRAQ8plex@N-term; Deamidated(N)@7		2181.08	99	1.37044	1.37044	5.70131	3.57056	4.17247	6.7633	4.23004	1.38455	0.983094	5.31319	3.13587	3.71745	6.27601	3.73157	0
924	37	Cre09.g400650.t1.2	GCIVSPDLAVLNLVIVK	iTRAQ8plex@N-term; Carbamidomethyl(C)@2; iTRAQ8plex(K)@17		2417.45	99	1.43457	1.43457	2.81499	2.26287	1.99969	3.89514	5.60096	1.46729	1.62537	2.96316	2.40109	2.22447	4.04751	5.73159	1
925	37	Cre09.g400650.t1.2	GEQELPGLTDEEKPR	iTRAQ8plex@N-term; iTRAQ8plex(K)@13		2305.24	99	0.968483	0.968483	1.63794	3.74159	2.17292	8.66805	4.53197	1.00121	1.15928	1.78611	3.87981	2.3977	8.82042	4.6626	1
926	37	Cre09.g400650.t1.2	KGEQELPGLTDEEKPR	iTRAQ8plex@N-term; Lys->Gln@1; iTRAQ8plex(K)@14	missed K-G@1	2433.3	99	1	1	0.371924	0.476385	0.43258	0.710546	0.751832	1.03273	1.1908	0.520096	0.614606	0.657367	0.862917	0.882463	0
927	37	Cre09.g400650.t1.2	KGEQELPGLTDEEKPR	iTRAQ8plex@N-term; Lys->Gln@1; Gly->Pro@2; iTRAQ8plex(K)@14	missed K-G@1	2473.33	99	1.02119	1.02119	0.281868	0.335059	0.332671	0.477435	0.681753	1.05391	1.21199	0.43004	0.47328	0.557458	0.629806	0.812383	0
928	37	Cre09.g400650.t1.2	KGEQELPGLTDEEKPR	iTRAQ8plex@N-term; iTRAQ8plex(K)@1; iTRAQ8plex(K)@14	missed K-G@1	2737.54	99	1.03941	1.03941	0.462329	0.512836	0.512814	0.729395	0.74656	1.07213	1.23021	0.610501	0.651057	0.737601	0.881766	0.877191	0.5
929	37	Cre09.g400650.t1.2	KLEVDDEAK	iTRAQ8plex@N-term; iTRAQ8plex(K)@1; iTRAQ8plex(K)@9	missed K-L@1	1958.15	99	0.731911	0.731911	0.408994	0.464831	0.531449	0.728901	0.722442	0.764636	0.922712	0.557165	0.603052	0.756236	0.881272	0.853072	1
930	37	Cre09.g400650.t1.2	KLEVDDEAKLR	iTRAQ8plex@N-term; iTRAQ8plex(K)@1; iTRAQ8plex(K)@9	missed K-L@1; missed K-L@9	2227.33	99	0.986772	0.986772	0.869923	1.28454	0.362186	0.440119	0.756688	1.0195	1.17757	1.01809	1.42276	0.586973	0.59249	0.887318	1
931	37	Cre09.g400650.t1.2	KMFNLGK	iTRAQ8plex@N-term; iTRAQ8plex(K)@1; iTRAQ8plex(K)@7	missed K-M@1	1749.07	99	1.07188	1.07188	0.776263	0.822872	0.742915	0.823448	0.966047	1.10461	1.26268	0.924434	0.961093	0.967702	0.975819	1.09668	1
932	37	Cre09.g400650.t1.2	KYVTIYSR	iTRAQ8plex@N-term; iTRAQ8plex(K)@1	missed K-Y@1	1636.98	99	0.886491	0.886491	0.28447	0.333747	0.33358	0.565521	0.454431	0.919216	1.07729	0.432641	0.471968	0.558367	0.717892	0.585062	1
933	37	Cre09.g400650.t1.2	LLMTPGDQGFR	iTRAQ8plex@N-term		1537.82	99	1.09337	1.09337	0.858124	0.856035	1.02654	1.49276	1.33429	1.12609	1.28417	1.0063	0.994257	1.25133	1.64513	1.46492	1
934	37	Cre09.g400650.t1.2	LNIAYPATGCQK	iTRAQ8plex@N-term; Carbamidomethyl(C)@10; iTRAQ8plex(K)@12		1943.08	99	0.928666	0.928666	1.22482	1.25984	1.71053	3.19167	2.49853	0.961391	1.11947	1.37299	1.39806	1.93532	3.34404	2.62916	1
935	37	Cre09.g400650.t1.2	LVTPAALQR	iTRAQ8plex@N-term		1271.79	99	0.924279	0.924279	0.411273	0.453256	0.42711	0.715694	0.719514	0.957004	1.11508	0.559444	0.591478	0.651897	0.868065	0.850145	1
936	37	Cre09.g400650.t1.2	MFNLGK	iTRAQ8plex@N-term; iTRAQ8plex(K)@6		1316.77	99	1.02531	1.02531	0.434692	0.419455	0.472063	0.627405	0.649605	1.05803	1.21611	0.582864	0.557676	0.69685	0.779777	0.780236	1
937	37	Cre09.g400650.t1.2	NKTDAAEYHK	iTRAQ8plex@N-term; iTRAQ8plex(K)@2; iTRAQ8plex(K)@10	missed K-T@2	2088.17	99	0	0	0.261578	0.373805	0.281376	0.373462	0.428887	0.0327251	0.190801	0.40975	0.512026	0.506163	0.525833	0.559517	1
938	37	Cre09.g400650.t1.2	TDAAEYHK	iTRAQ8plex@N-term; iTRAQ8plex(K)@8		1541.83	99	0.176091	0.176091	1.11977	1.13915	1.29309	1.29859	1.8617	0.208816	0.366892	1.26795	1.27737	1.51787	1.45096	1.99233	1
939	37	Cre09.g400650.t1.2	VAAEVDGEVLGEEFKGYVLK	iTRAQ8plex@N-term; iTRAQ8plex(K)@15; iTRAQ8plex(K)@20	missed K-G@15	3063.73	99	1.40312	1.40312	1.9656	1.99617	1.92404	2.11452	2.54775	1.43585	1.59392	2.11377	2.13439	2.14882	2.26689	2.67838	1
940	37	Cre09.g400650.t1.2	YVTIYSR	iTRAQ8plex@N-term		1204.68	99	0.466119	0.466119	0.445334	0.440003	0.432027	0.71145	0.697347	0.498844	0.65692	0.593505	0.578224	0.656814	0.863822	0.827977	1
941	38	Cre13.g592200.t1.2	ALPNAGDYHWR	iTRAQ8plex@N-term		1602.82	99	1.07555	1.07555	1.81342	1.60772	1.60863	1.77296	2.03106	1.0839	0.918815	1.71267	1.56031	1.47528	1.53768	1.78547	1
942	38	Cre13.g592200.t1.2	ATFGDFATSIPGVFAAGDCR	iTRAQ8plex@N-term; Carbamidomethyl(C)@19		2363.15	99	1.35603	1.35603	4.43345	5.18142	4.05146	6.73206	5.19213	1.36438	1.19929	4.3327	5.13401	3.91812	6.49677	4.94654	1
943	38	Cre13.g592200.t1.2	DVLALHDAAFASER	iTRAQ8plex@N-term		1817.96	99	1.1927	1.1927	2.41723	2.19262	2.39954	3.00881	3.27161	1.20105	1.03596	2.31648	2.14521	2.2662	2.77352	3.02602	1
944	38	Cre13.g592200.t1.2	FSTNTFPSWAR	iTRAQ8plex@N-term		1616.83	99	1.19992	1.19992	4.51628	2.72293	2.79847	4.46722	3.59991	1.20827	1.04319	4.41553	2.67552	2.66513	4.23193	3.35432	1
945	38	Cre13.g592200.t1.2	GQSLVVWAIR	iTRAQ8plex@N-term		1431.85	99	1.233	1.233	2.23637	1.96136	2.50646	2.55489	2.48545	1.24135	1.07626	2.13562	1.91395	2.37312	2.31961	2.23986	1
946	38	Cre13.g592200.t1.2	HDAVVLAAGATKPR	iTRAQ8plex@N-term; iTRAQ8plex(K)@12		2013.19	99	0.919078	0.919078	2.13724	1.99444	2.64708		2.61377	0.927429	0.762346	2.03649	1.94703	2.51373		2.36818	1
947	38	Cre13.g592200.t1.2	HMNDPEAIAK	iTRAQ8plex@N-term; iTRAQ8plex(K)@10		1732.94	99	0.447158	0.447158	0.850278	0.98429	0.745118	1.18396	1.23619	0.455509	0.290426	0.749523	0.936877	0.611774	0.948679	0.990597	1
948	38	Cre13.g592200.t1.2	LMPGNILLVDFDEHR	iTRAQ8plex@N-term		2072.1	99	1.4014	1.4014	3.88632	3.01518	3.06323	5.27022	3.41513	1.40975	1.24467	3.78556	2.96777	2.92989	5.03493	3.16954	1
949	38	Cre13.g592200.t1.2	NLGHNGEINTLR	iTRAQ8plex@N-term; Deamidated(N)@5		1641.87	99	0.662758	0.662758	3.73238	3.1936	3.12279	3.69285	3.3282	0.671109	0.506025	3.63163	3.14619	2.98944	3.45757	3.08261	0
950	38	Cre13.g592200.t1.2	NNPWPQWPR	iTRAQ8plex@N-term		1497.78	99	1.11059	1.11059	1.91144	1.59911	1.67939	2.08096	1.71825	1.11894	0.953857	1.81069	1.5517	1.54605	1.84568	1.47266	1
951	38	Cre13.g592200.t1.2	NRLPFEYFK	iTRAQ8plex@N-term; iTRAQ8plex(K)@9	missed R-L@2	1821.04	99	1.24304	1.24304	1.85599	1.6174	1.58776	2.05329	1.70662	1.25139	1.08631	1.75523	1.56999	1.45442	1.81801	1.46103	1
952	38	Cre13.g592200.t1.2	SAIKQVASGR	Carbamidomethyl@N-term; Ala->Cys@2; Carbamidomethyl(C)@2; iTRAQ8plex(K)@4	missed K-Q@4	1465.8	99	0.30103	0.30103	0.666797	0.642101	0.474818	0.528271	0.618768	0.309381	0.144298	0.566042	0.594688	0.341474	0.292989	0.373177	0
953	38	Cre13.g592200.t1.2	SYMALVHSR	iTRAQ8plex@N-term		1366.73	99	1.00432	1.00432	3.73371	3.58037	3.57465	4.0145	3.80069	1.01267	0.847589	3.63295	3.53296	3.44131	3.77922	3.5551	1
954	38	Cre13.g592200.t1.2	VDYGHAEASHVYGADPR	iTRAQ8plex@N-term		2147.03	99	0.832509	0.832509	3.26444	2.34021	2.58223	3.03181	3.00803	0.84086	0.675777	3.16368	2.29279	2.44889	2.79653	2.76244	1
955	38	Cre13.g592200.t1.2	VFPHEYR	iTRAQ8plex@N-term		1250.67	99	0.770852	0.770852	1.56654	1.17184	1.32866	1.98637	1.49918	0.779203	0.61412	1.46579	1.12442	1.19532	1.75109	1.25359	1
956	39	Cre13.g603700.t1.2	AVFPSIVGRPR	iTRAQ8plex@N-term		1501.9	99	1.13669	1.13669	1.16941	0.943228	0.888668	1.14011	1.28769	1.15204	1.07212	1.07219	0.837298	0.816567	1.09848	1.26062	0.75
957	39	Cre13.g603700.t1.2	DLTDYLMK	iTRAQ8plex@N-term; iTRAQ8plex(K)@8		1605.89	99	1.13353	1.13353	2.71759	2.52387	2.69517	4.82267	2.79065	1.14887	1.06896	2.62038	2.41794	2.62307	4.78104	2.76357	1
958	39	Cre13.g603700.t1.2	DSYVGDEAQSKR	iTRAQ8plex@N-term; iTRAQ8plex(K)@11	missed K-R@11	1962.03	99	0.380211	0.380211	0.949222	0.970086	0.459223	0.533752	0.814054	0.395557	0.315642	0.852008	0.864156	0.387122	0.492123	0.786982	1
959	39	Cre13.g603700.t1.2	EITALAPSAMK	iTRAQ8plex@N-term; iTRAQ8plex(K)@11		1739.01	99	1.03342	1.03342	0.672429	0.679091	0.731266	0.929296	0.881317	1.04877	0.968854	0.575214	0.573162	0.659165	0.887667	0.854245	1
960	39	Cre13.g603700.t1.2	GILTLR	iTRAQ8plex@N-term		975.638	97.96	0.924279	0.924279	0.727252	0.675204	0.673029	0.893524	0.784862	0.939625	0.85971	0.630038	0.569275	0.600928	0.851895	0.75779	1
961	39	Cre13.g603700.t1.2	GYSFTTTAER	iTRAQ8plex@N-term		1435.72	99	0.119312	0.119312	0.790013	0.735466	0.853956	1.86492	0.960405	0.134657	0.0547421	0.692799	0.629536	0.781855	1.82329	0.933333	1
962	39	Cre13.g603700.t1.2	HTGVMVGMGQK	iTRAQ8plex@N-term; iTRAQ8plex(K)@11		1751.96	99	0.579784	0.579784	0.260838	0.234757	0.229191	0.301644	0.293994	0.595129	0.515214	0.163624	0.128827	0.15709	0.260015	0.266922	1
963	39	Cre13.g603700.t1.2	IKVVAPPER	iTRAQ8plex@N-term; iTRAQ8plex(K)@2	missed K-V@2	1616.02	99	0.897627	0.897627	0.892948	0.855988	0.815595	0.845808	1.02174	0.912973	0.833058	0.795733	0.750059	0.743494	0.804179	0.994664	1
964	39	Cre13.g603700.t1.2	IKVVAPPERK	iTRAQ8plex@N-term; iTRAQ8plex(K)@2; iTRAQ8plex(K)@10	missed K-V@2; missed R-K@9	2048.32	99	0.90309	0.90309	1.47818	0.8735	0.828871	0.906802	0.931417	0.918436	0.83852	1.38097	0.767571	0.75677	0.865172	0.904345	1
965	39	Cre13.g603700.t1.2	IWHHTFFNELR	iTRAQ8plex@N-term; iTRAQ8plex(T)@5		2107.16	99	1.25768	1.25768	3.78802	3.70361	4.5817	4.75959	3.96228	1.27302	1.19311	3.6908	3.59768	4.5096	4.71796	3.93521	0
966	39	Cre13.g603700.t1.2	SEYDESGPSIVHR	iTRAQ8plex@N-term; iTRAQ8plex(S)@9		2083.08	99	0.483774	0.483774	1.51879	1.44679	1.59217	1.83314	1.61213	0.49912	0.419204	1.42157	1.34086	1.52007	1.79151	1.58506	0
967	39	Cre13.g603700.t1.2	TYELPDGQMITIGNER	iTRAQ8plex@N-term		2140.08	99	1.2135	1.2135	2.22676	2.03711	2.27841	2.49943	2.44072	1.22884	1.14893	2.12955	1.93118	2.20631	2.4578	2.41365	1
968	39	Cre13.g603700.t1.2	VAPEEHPVLLTEAPLNPK	iTRAQ8plex@N-term; iTRAQ8plex(K)@18		2561.47	99	1.18548	1.18548	2.42178	1.99134	1.9686	2.46761	2.22091	1.20083	1.12091	2.32456	1.88542	1.89649	2.42598	2.19384	1
969	39	Cre13.g603700.t1.2	VVAPPERK	iTRAQ8plex@N-term; iTRAQ8plex(K)@8	missed R-K@7	1502.94	99	0.380211	0.380211	0.893092	0.806436	0.940543	1.09122	0.991994	0.395557	0.315642	0.795877	0.700507	0.868443	1.04959	0.964922	1
970	39	Cre13.g603700.t1.2	YPIEHGIVTNWDDMEK	iTRAQ8plex@N-term; iTRAQ8plex(K)@16		2554.3	99	1.34242	1.34242	1.70208	1.65358	1.91367	2.31186	2.19758	1.35777	1.27785	1.60486	1.54765	1.84157	2.27023	2.1705	1
971	40	Cre06.g258800.t1.3	AAVDPYLYLSGK	iTRAQ8plex@N-term; iTRAQ8plex(K)@12		1904.09	99	1.20497	1.20497	1.47421	1.30562	1.27844	1.476	1.70747	1.30235	1.11146	1.37245	1.09442	1.23891	1.26399	1.56719	1
972	40	Cre06.g258800.t1.3	AVFPSPFDPK	iTRAQ8plex@N-term; iTRAQ8plex(K)@10		1711.98	99	1.13033	1.13033	2.17211	1.96231	2.01872	2.94072	3.09359	1.22772	1.03683	2.07035	1.75111	1.97919	2.72871	2.95332	1
973	40	Cre06.g258800.t1.3	FQMSVINGDQNDAINCPR	iTRAQ8plex@N-term; Deamidated(N)@7; Carbamidomethyl(C)@16		2383.12	99	1.12057	1.12057	3.51996	3.2389	3.13486	3.47649	4.63709	1.21796	1.02707	3.4182	3.0277	3.09533	3.26449	4.49682	0
974	40	Cre06.g258800.t1.3	LGAIPQNTNYQR	iTRAQ8plex@N-term		1677.91	99	0.864582	0.864582	2.38479	1.80008	1.86051	2.18417	2.30779	0.961965	0.771077	2.28302	1.58888	1.82098	1.97216	2.16751	1
975	40	Cre06.g258800.t1.3	LVCGSQIR	iTRAQ8plex@N-term; Carbamidomethyl(C)@3		1235.7	99	0.255273	0.255273	0.660506	0.562423	0.61312	0.652875	0.825025	0.352655	0.161767	0.558743	0.351221	0.57359	0.440868	0.68475	1
976	40	Cre06.g258800.t1.3	LYNPAGGGFFTDYR	iTRAQ8plex@N-term		1880.94	99	1.24876	1.24876	1.7214	1.34813	1.35192	1.51781	2.06704	1.34614	1.15526	1.61964	1.13693	1.31239	1.3058	1.92676	1
977	40	Cre06.g258800.t1.3	MFFDGSK	iTRAQ8plex@N-term; iTRAQ8plex(K)@7		1438.77	99	0.931542	0.931542	0.592148	0.504961	0.593652	0.695237	0.604264	1.02892	0.838037	0.490384	0.29376	0.554122	0.48323	0.463989	1
978	40	Cre06.g258800.t1.3	TVQFWLCPALK	iTRAQ8plex@N-term; Carbamidomethyl(C)@7; iTRAQ8plex(K)@11		1970.13	99	1.31226	1.31226	4.84545	2.70117	2.78225	3.274	3.22522	1.40965	1.21876	4.74369	2.48997	2.74272	3.06199	3.08495	1
979	40	Cre06.g258800.t1.3	TYEIFAPFK	iTRAQ8plex@N-term; iTRAQ8plex(K)@9		1722.98	99	1.27529	1.27529	2.47355	1.96316	2.07425	2.27483	2.61225	1.37268	1.18179	2.37179	1.75196	2.03472	2.06283	2.47197	1
980	40	Cre06.g258800.t1.3	TYEIFAPFKGTGGR	iTRAQ8plex@N-term; iTRAQ8plex(K)@9	missed K-G@9	2151.19	99	1.27813	1.27813	2.05929	1.05913	0.627423	0.65624	1.35994	1.37552	1.18463	1.95753	0.847932	0.587893	0.444233	1.21966	1
981	40	Cre06.g258800.t1.3	VYAMMR	iTRAQ8plex@N-term		1073.57	99	0.863445	0.863445	1.39	0.995646	0.974766	1.17694	1.1182	0.960828	0.769939	1.28823	0.784445	0.935236	0.964935	0.97793	1
982	40	Cre06.g258800.t1.3	WSCATYK	iTRAQ8plex@N-term; Carbamidomethyl(C)@3; iTRAQ8plex(K)@7		1522.81	98.93	0.70757	0.70757		2.59244	2.76215	3.40144	3.92037	0.804953	0.614064		2.38123	2.72262	3.18943	3.78009	1
983	40	Cre06.g258800.t1.3	YGLGCGIGNNPNVCLK	iTRAQ8plex@N-term; Carbamidomethyl(C)@5; Carbamidomethyl(C)@14; iTRAQ8plex(K)@16		2343.23	99	1.07188	1.07188	5.56069	1.9692	2.13835	2.57122	2.54142	1.16926	0.978376	5.45893	1.758	2.09882	2.35922	2.40115	1
984	40	Cre06.g258800.t1.3	YSVSQIGTAETGFYCGDPR	iTRAQ8plex@N-term; Carbamidomethyl(C)@15		2411.14	99	1.13191	1.13191	4.16703	3.85959	4.48422	4.17216	4.41141	1.2293	1.03841	4.06527	3.64839	4.44469	3.96015	4.27114	1
985	40	Cre06.g258800.t1.3	YTSWMNAMMDSFER	iTRAQ8plex@N-term		2071.91	97.79	1.47129	1.47129	8.21927	4.9958	4.75831	6.36067	6.09147	1.56867	1.37779	8.1175	4.7846	4.71878	6.14866	5.95119	1
986	40	Cre06.g258800.t1.3	YTSWMNAMMDSFER	iTRAQ8plex@N-term; Deamidated(N)@6		2072.89	99	1.31175	1.31175	3.5951	3.13213	3.05053	3.42071	4.32488	1.40914	1.21825	3.49333	2.92093	3.011	3.2087	4.18461	0
987	41	Cre02.g081250.t1.2	AAPVKPEPK	iTRAQ8plex@N-term; iTRAQ8plex(K)@5; iTRAQ8plex(K)@9		1848.16	99	0.30103	0.30103	0.52877	0.483239	0.4511	0.582009	0.548484	0.367018	0.467071	0.550823	0.409938	0.404678	0.889579	0.967337	1
988	41	Cre02.g081250.t1.2	AAPPPAPEPVKR	iTRAQ8plex@N-term; iTRAQ8plex(K)@11	missed K-R@11	1837.1	99	0.244275	0.244275	0.46573	0.478127	0.416101	0.522114	0.577653	0.310264	0.410317	0.487783	0.404827	0.36968	0.829683	0.996506	1
989	41	Cre02.g081250.t1.2	AQAASVVAELLK	iTRAQ8plex@N-term; iTRAQ8plex(K)@12		1807.1	99	1.33846	1.33846	1.7687	1.67567	1.84995	2.13614	2.04507	1.40444	1.5045	1.79076	1.60237	1.80353	2.44371	2.46392	1
990	41	Cre02.g081250.t1.2	EAPKEEEEEAPAPK	iTRAQ8plex@N-term; iTRAQ8plex(K)@4; iTRAQ8plex(K)@14	missed K-E@4	2465.34	99	0.287016	0.287016	1.09774	1.13045	1.18392	1.11577	1.25522	0.353004	0.453057	1.1198	1.05715	1.1375	1.42334	1.67408	1
991	41	Cre02.g081250.t1.2	EAPKVEEEEAPAPK	iTRAQ8plex@N-term; iTRAQ8plex(K)@4; iTRAQ8plex(K)@14	missed K-V@4	2435.37	99	0.57706	0.57706	0.992751	1.58006	0.893624	1.32467	1.21346	0.643048	0.743101	1.0148	1.50676	0.847203	1.63224	1.63231	1
992	41	Cre02.g081250.t1.2	EAPKVEEEEEAPAPK	iTRAQ8plex@N-term; iTRAQ8plex(K)@4; iTRAQ8plex(K)@15	missed K-V@4	2564.41	99	0.591065	0.591065	2.16894	2.10887	2.23016	2.36309	2.26809	0.657053	0.757106	2.19099	2.03557	2.18374	2.67066	2.68694	1
993	41	Cre02.g081250.t1.2	KAAGFFGTGR	iTRAQ8plex@N-term; iTRAQ8plex(K)@1	missed K-A@1	1618.94	99	0.991226	0.991226	0.31175	0.341509	0.318321	0.326721	0.317028	1.05721	1.15727	0.333803	0.268209	0.2719	0.634291	0.73588	1
994	41	Cre02.g081250.t1.2	KAAGFFGTSR	iTRAQ8plex@N-term; iTRAQ8plex(K)@1	missed K-A@1	1648.95	99	0.999652	0.999652	0.474541	0.494463	0.427461	0.49351	0.460828	1.06564	1.16569	0.496594	0.421162	0.381039	0.801079	0.879681	1
995	41	Cre02.g081250.t1.2	KAAPPPPPAR	iTRAQ8plex@N-term; iTRAQ8plex(K)@1	missed K-A@1	1608.99	99	0.0791812	0.0791812	0.873173	0.696909	0.600749	0.769407	0.773412	0.145169	0.245223	0.895226	0.623609	0.554328	1.07698	1.19226	1
996	41	Cre02.g081250.t1.2	KEEPKEEEEAPAPK	iTRAQ8plex@N-term; iTRAQ8plex(K)@1; iTRAQ8plex(K)@5; iTRAQ8plex(K)@14	missed K-E@1; missed K-E@5	2826.6	99	0.389076	0.389076	1.86358	1.81803	1.80028	2.09879	2.43571	0.455064	0.555117	1.88563	1.74473	1.75386	2.40636	2.85456	0.5
997	41	Cre02.g081250.t1.2	KTGTGFSFAFGAPK	iTRAQ8plex@N-term; iTRAQ8plex(K)@1; iTRAQ8plex(K)@14	missed K-T@1	2327.34	99	1.22531	1.22531	1.54469	1.66473	1.52184	1.42708	1.42437	1.2913	1.39135	1.56674	1.59143	1.47541	1.73465	1.84323	1
998	41	Cre02.g081250.t1.2	QAAEPKEEAQPEPEEAPAPK	iTRAQ8plex@N-term; iTRAQ8plex(K)@6; iTRAQ8plex(K)@20	missed K-E@6	3057.64	99	0.39794	0.39794	2.6656	6.18711	2.85393		2.99435	0.463928	0.563981	2.68765	6.11381	2.80751		3.4132	1
999	41	Cre02.g081250.t1.2	QLADSGKPYAIVR	Gln->pyro-Glu@N-term; iTRAQ8plex(K)@7		1703.95	99	1.02119	1.02119	1.90499	1.68126	1.66858	2.16046	2.11618	1.08718	1.18723	1.92704	1.60796	1.62216	2.46803	2.53503	1
1000	41	Cre02.g081250.t1.2	QLADSGKPYAIVR	iTRAQ8plex@N-term; iTRAQ8plex(K)@7		2025.18	99	1.03743	1.03743	0.291376	0.31431	0.278463	0.431614	0.423189	1.10341	1.20347	0.313429	0.24101	0.232042	0.739183	0.842042	1
1001	41	Cre02.g081250.t1.2	RVKEPEPEEEPAPK	iTRAQ8plex@N-term; iTRAQ8plex(K)@3; iTRAQ8plex(K)@14	missed R-V@1; missed K-E@3	2546.45	99	0.267013	0.267013	0.621508	0.589614	0.471729	0.607193	0.620466	0.333001	0.433054	0.643561	0.516314	0.425307	0.914762	1.03932	0.5
1002	41	Cre02.g081250.t1.2	STESAPTYVPGTR	iTRAQ8plex@N-term		1668.86	99	0.0413927	0.0413927	1.11727	0.999689	0.9786	1.52302	1.09485	0.107381	0.207434	1.13932	0.926389	0.932179	1.83059	1.5137	1
1003	41	Cre02.g081250.t1.2	VKEPEPEEEPAPK	iTRAQ8plex@N-term; iTRAQ8plex(K)@2; iTRAQ8plex(K)@13	missed K-E@2	2390.35	99	0.414973	0.414973	3.29712	3.1151		3.11368		0.480962	0.581015	3.31918	3.0418		3.42125		1
1004	42	g2904.t1	DLDAGRLPDFLPETAAVR	iTRAQ8plex@N-term	missed R-L@6	2259.22	99	1.30963	1.30963	2.30864	2.15691	2.47878	4.20052	4.88212	1.32951	1.54348	2.52522	2.61179	2.91351	4.56804	5.24282	1
1005	42	g2904.t1	GGALLAEGGITEK	iTRAQ8plex@N-term; iTRAQ8plex(K)@13		1823.06	99	0.999652	0.999652	0.94682	1.12832	1.205	2.67056	1.93026	1.01953	1.2335	1.1634	1.58319	1.63973	3.03807	2.29096	1
1006	42	g2904.t1	GVGCVPIHNLMEDAATAEISR	iTRAQ8plex@N-term; Carbamidomethyl(C)@4		2543.28	99	1.32222	1.32222	2.30807	2.56269	2.71532		3.89318	1.34209	1.55607	2.52465	3.01756	3.15005		4.25388	1
1007	42	g2904.t1	HMPTPNQLHVR	Carbamyl@N-term; Deamidated(Q)@7		1372.67	97.91	0.982271	0.982271	3.31607	3.6344	3.75599	6.22093	7.8136	1.00215	1.21612	3.53265	4.08928	4.19072	6.58845	8.1743	0
1008	42	g2904.t1	HMPTPNQLHVR	iTRAQ8plex@N-term		1632.88	99	0.934498	0.934498	0.543316	0.651646	0.637259	2.35223	1.79036	0.954373	1.16835	0.759901	1.10652	1.07199	2.71975	2.15106	1
1009	42	g2904.t1	HMPTPNQLHVR	iTRAQ8plex@N-term; Deamidated(N)@6		1633.87	99	1	1	1.49389	1.88175	1.69071	6.95121	6.25807	1.01988	1.23385	1.71047	2.33662	2.12544	7.31872	6.61878	0
1010	42	g2904.t1	LATLLVRPR	iTRAQ8plex@N-term		1341.88	99	1.27416	1.27416	0.856117	0.770739	0.864164	1.66003	1.62892	1.29403	1.50801	1.0727	1.22562	1.29889	2.02755	1.98963	1
1011	42	g2904.t1	LPDFLPETAAVR	iTRAQ8plex@N-term		1631.92	99	1.26245	1.26245	1.00143	1.26569	1.16424	6.89749	1.89443	1.28233	1.4963	1.21801	1.72057	1.59896	7.26501	2.25514	1
1012	42	g2904.t1	MESHLEAR	iTRAQ8plex@N-term		1275.65	99	0.113943	0.113943	0.657797	0.682498	0.720419	1.35156	2.20743	0.133818	0.347792	0.874382	1.13737	1.15515	1.71908	2.56813	1
1013	42	g2904.t1	NHPQFVLPDR	iTRAQ8plex@N-term		1525.83	99	0.991226	0.991226	1.30948	1.13127	1.47197	2.105	1.77279	1.0111	1.22507	1.52607	1.58615	1.9067	2.47251	2.1335	1
1014	42	g2904.t1	QKDLDAGRLPDFLPETAAVR	Gln->pyro-Glu@N-term; iTRAQ8plex(K)@2	missed K-D@2; missed R-L@8	2498.34	99	1.29885	1.29885	1.28499	1.50599	1.48337		3.83558	1.31873	1.5327	1.50157	1.96087	1.9181		4.19628	1
1015	42	g2904.t1	QKDLDAGRLPDFLPETAAVR	iTRAQ8plex@N-term; iTRAQ8plex(K)@2	missed K-D@2; missed R-L@8	2819.58	99	1.30856	1.30856	0.869239	1.3166	0.746219	2.47774	5.58709	1.32844	1.54241	1.08582	1.77147	1.18095	2.84525	5.94779	1
1016	42	g2904.t1	RDDVTVTAHNLLDVR	iTRAQ8plex@N-term	missed R-D@1	2027.11	99	1.22397	1.22397	1.05598	1.27757	1.34191	4.93245	4.36261	1.24384	1.45781	1.27256	1.73244	1.77664	5.29997	4.72332	1
1017	42	g2904.t1	RVEITGPVDR	iTRAQ8plex@N-term	missed R-V@1	1444.83	99	0.586301	0.586301	0.472226	0.674889	0.720644	2.10969	1.48576	0.606176	0.82015	0.688811	1.12976	1.15537	2.47721	1.84647	1
1018	42	g2904.t1	RVEITGPVDRK	iTRAQ8plex@N-term; iTRAQ8plex(K)@11	missed R-V@1; missed R-K@10	1877.13	99	0.851258	0.851258	0.529341	0.957813	0.622856	1.76652	1.57209	0.871133	1.08511	0.745926	1.41269	1.05758	2.13404	1.93279	1
1019	42	g2904.t1	SAVWQWVR	iTRAQ8plex@N-term		1334.74	99	1.21567	1.21567	0.958067	0.98919	1.28319	2.99763	1.97555	1.23555	1.44952	1.17465	1.44407	1.71791	3.36515	2.33625	1
1020	42	g2904.t1	SAVTMTSPFMDAYVR	iTRAQ8plex@N-term		1978.98	99	1.24426	1.24426	1.80847	2.04483	2.31867	5.13243	3.80807	1.26414	1.47811	2.02506	2.49971	2.7534	5.49995	4.16877	1
1021	42	g2904.t1	VEITGPVDRK	iTRAQ8plex@N-term; iTRAQ8plex(K)@10	missed R-K@9	1721.03	99	0.897627	0.897627	0.452094	0.509623	0.404963	0.853333	0.893178	0.917502	1.13148	0.668679	0.964499	0.839692	1.22085	1.25388	1
1022	43	Cre12.g483950.t1.2	ATMSAEVLDALTK	iTRAQ8plex@N-term; iTRAQ8plex(K)@13		1957.1	99	1.32838	1.32838	1.50541	1.28027	1.47321	1.98503	1.57272	1.33029	1.25932	1.36058	1.14249	1.39275	1.82159	1.38991	1
1023	43	Cre12.g483950.t1.2	ATMSAEVLDALTKR	iTRAQ8plex@N-term; iTRAQ8plex(K)@13	missed K-R@13	2113.2	99	1.33242	1.33242	2.25309	1.66841	1.20449	1.41813	1.63355	1.33433	1.26336	2.10826	1.53063	1.12404	1.25468	1.45074	1
1024	43	Cre12.g483950.t1.2	GCDLVIIPAGVPR	iTRAQ8plex@N-term; Carbamidomethyl(C)@2		1669.95	99	1.17987	1.17987	1.52157	1.51542	1.49158	2.11956	2.08387	1.18178	1.11081	1.37674	1.37764	1.41112	1.95612	1.90106	1
1025	43	Cre12.g483950.t1.2	GFDKDGLAEALR	iTRAQ8plex@N-term; iTRAQ8plex(K)@4	missed K-D@4	1899.07	99	1.18267	1.18267	0.541737	0.500071	0.503283	0.582794	0.59719	1.18459	1.11361	0.396908	0.362292	0.42283	0.419349	0.414382	1
1026	43	Cre12.g483950.t1.2	GVQFVK	iTRAQ8plex@N-term; iTRAQ8plex(K)@6		1284.8	99	0.672098	0.672098	1.36552	1.12699	0.992912	1.4531	1.28468	0.674013	0.603036	1.22069	0.989213	0.912459	1.28965	1.10188	1
1027	43	Cre12.g483950.t1.2	IHDLGPLSDYEK	iTRAQ8plex@N-term; iTRAQ8plex(K)@12		1994.09	99	1.24233	1.24233	0.983224	0.855729	0.944979	1.69068	1.256	1.24424	1.17327	0.838395	0.71795	0.864525	1.52723	1.07319	1
1028	43	Cre12.g483950.t1.2	INAGIVR	iTRAQ8plex@N-term; Deamidated(N)@2		1046.64	99	0.380211	0.380211	1.71755	1.51432	1.57481	2.49869	1.70201	0.382126	0.31115	1.57272	1.37654	1.49436	2.33525	1.5192	0
1029	43	Cre12.g483950.t1.2	KMGVYDKR	iTRAQ8plex@N-term; iTRAQ8plex(K)@1; iTRAQ8plex(K)@7	missed K-M@1; missed K-R@7	1908.14	99	0.50515	0.50515	0.718615	0.658868	0.468736	0.619488	0.94159	0.507065	0.436089	0.573785	0.521089	0.388283	0.456043	0.758782	1
1030	43	Cre12.g483950.t1.2	KVAVLGAAGGIGQPLSMLMK	iTRAQ8plex@N-term; iTRAQ8plex(K)@1; iTRAQ8plex(K)@20	missed K-V@1	2852.71	99	1.39904	1.39904	3.81067	3.05373	3.10568	3.65145	2.89728	1.40096	1.32998	3.66584	2.91595	3.02523	3.48801	2.71447	0.666667
1031	43	Cre12.g483950.t1.2	KVMGVTTLDVVR	iTRAQ8plex@N-term; iTRAQ8plex(K)@1	missed K-V@1	1925.16	99	1.19146	1.19146	1.56641	0.988998	1.09414	1.40771	1.50137	1.19337	1.1224	1.42158	0.851219	1.01369	1.24427	1.31856	1
1032	43	Cre12.g483950.t1.2	LSTEGVDKIHDLGPLSDYEK	iTRAQ8plex@N-term; iTRAQ8plex(K)@8; iTRAQ8plex(K)@20	missed K-I@8	3127.72	99	1.30677	1.30677	1.53331	1.37484	1.28488	1.71733	1.87733	1.30869	1.23771	1.38849	1.23706	1.20442	1.55389	1.69453	0.666667
1033	43	Cre12.g483950.t1.2	MNSQVSSLSLYDIAGTPGVAADVSHINTK	iTRAQ8plex@N-term; Deamidated(N)@2; iTRAQ8plex(K)@29		3583.87	99	1.34439	1.34439		9.58931	10.618			1.34631	1.27533		9.45154	10.5376			0
1034	43	Cre12.g483950.t1.2	RTQDGGTEVVQAK	iTRAQ8plex@N-term; iTRAQ8plex(K)@13	missed R-T@1	1996.12	99	0.176091	0.176091	0.639265	0.54685	0.536628	0.661641	0.622571	0.178006	0.10703	0.494435	0.40907	0.456174	0.498196	0.439763	1
1035	43	Cre12.g483950.t1.2	TFYAEK	iTRAQ8plex@N-term; iTRAQ8plex(K)@6		1365.78	99	0.335123	0.335123	0.376823	0.362399	0.424402	0.583641	0.539066	0.337038	0.266062	0.231993	0.224619	0.343948	0.420196	0.356258	1
1036	43	Cre12.g483950.t1.2	VMGVTTLDVVR	iTRAQ8plex@N-term		1492.86	99	1.18461	1.18461	2.02611	1.94369	1.93244	2.20813	2.47633	1.18652	1.11555	1.88128	1.80591	1.85199	2.04469	2.29352	1
1037	44	g8723.t1	AALGLRK	iTRAQ8plex@N-term; iTRAQ8plex(K)@7	missed R-K@6	1335.88	99	0.792392	0.792392	0.353993	0.405433	0.139909	0.210836	0.358561	0.873632	1.02049	0.445419	0.699902	0.481163	1.02854	1.16269	1
1038	44	g8723.t1	AKLDSVLAAVL	iTRAQ8plex@N-term; iTRAQ8plex(K)@2	missed K-L@2	1707.08	99	1.40394	1.40394	0.80872	1.15839	0.784366	2.33695	1.11804	1.48518	1.63204	0.900146	1.45286	1.12562	3.15466	1.92217	1
1039	44	g8723.t1	DLDLPQNVR	iTRAQ8plex@N-term		1372.76	99	0.766183	0.766183	0.347401	0.376519	0.362702	0.844771	0.820666	0.847424	0.994285	0.438827	0.670988	0.703956	1.66247	1.6248	1
1040	44	g8723.t1	DRGFDLIYEAR	iTRAQ8plex@N-term	missed R-G@2	1657.87	99	1.20602	1.20602	0.205767	0.239709	0.196147	0.46602	0.424915	1.28726	1.43412	0.297194	0.534178	0.537401	1.28372	1.22904	1
1041	44	g8723.t1	DRGFDLIYEAR	iTRAQ8plex@N-term; Cation:Cu[I](D)@5	missed R-G@2	1719.79	99	1.24304	1.24304	1.2062	1.31248	1.13597	2.95408	2.06668	1.32428	1.47114	1.29763	1.60695	1.47722	3.77179	2.87081	0
1042	44	g8723.t1	EFIQAVEDLDFALR	iTRAQ8plex@N-term		1969.05	99	1.50515	1.50515		4.29792	3.91767			1.58639	1.73325		4.59239	4.25893			1
1043	44	g8723.t1	EKDQASAAK	iTRAQ8plex@N-term; iTRAQ8plex(K)@2; iTRAQ8plex(K)@9	missed K-D@2	1859.09	99	-0.69897	-0.69897	0.383405	0.379397	0.387808	1.16876	0.684382	-0.61773	-0.470868	0.474832	0.673866	0.729062	1.98646	1.48851	1
1044	44	g8723.t1	FDLNTLASTK	iTRAQ8plex@N-term; iTRAQ8plex(K)@10		1716.99	99	1.12367	1.12367	0.535061	0.571177	0.540059	1.2326	0.797161	1.20491	1.35178	0.626487	0.865646	0.881314	2.05031	1.60129	1
1045	44	g8723.t1	GFDLIYEAR	iTRAQ8plex@N-term		1386.74	99	1.17253	1.17253	0.423023	0.485648	0.506651	1.50787	1.26865	1.25377	1.40063	0.514449	0.780118	0.847905	2.32557	2.07278	0.8
1046	44	g8723.t1	GFDLIYEAR	iTRAQ8plex@N-term; iTRAQ8plex(Y)@6		1690.95	99	1.23045	1.23045	0.390893	0.351185	0.361992	0.666099	0.714927	1.31169	1.45855	0.482319	0.645654	0.703246	1.4838	1.51906	0
1047	44	g8723.t1	IDADLDVFIQK	iTRAQ8plex@N-term; iTRAQ8plex(K)@11		1884.08	99	1.30599	1.30599	1.24743	1.21827	1.28178	3.13652	2.89115	1.38723	1.53409	1.33885	1.51274	1.62304	3.95422	3.69528	0.666667
1048	44	g8723.t1	KAALGLR	iTRAQ8plex@N-term; iTRAQ8plex(K)@1	missed K-A@1	1335.88	99	0.881564	0.881564	0.071111	0.0750666	0.0685167	0.162286	0.134222	0.962804	1.10967	0.162537	0.369536	0.409771	0.979991	0.938352	1
1049	44	g8723.t1	KAALGLRK	iTRAQ8plex@N-term; iTRAQ8plex(K)@1; iTRAQ8plex(K)@8	missed K-A@1; missed R-K@7	1768.18	99	0.908485	0.908485	0.571921	0.510174	0.244821	0.275901	0.490586	0.989725	1.13659	0.663347	0.804643	0.586075	1.09361	1.29472	1
1050	44	g8723.t1	KEFIQAVEDLDFALR	iTRAQ8plex@N-term; iTRAQ8plex(K)@1	missed K-E@1	2401.35	99	1.48801	1.48801	1.95235	1.87261	1.89184	1.40936	2.70866	1.56925	1.71612	2.04378	2.16708	2.2331	2.22706	3.51279	1
1051	44	g8723.t1	KEFIQAVEDLDFALR	iTRAQ8plex@N-term; iTRAQ8plex(K)@1; Cation:Cu[I](D)@11	missed K-E@1	2463.27	99	1.43136	1.43136						1.5126	1.65947						0
1052	44	g8723.t1	KLEITK	iTRAQ8plex@N-term; iTRAQ8plex(K)@1; iTRAQ8plex(K)@6	missed K-L@1	1643.07	98.84	0.908485	0.908485	0.133514	0.14305	0.133099	0.37024	0.325368	0.989725	1.13659	0.22494	0.437519	0.474354	1.18794	1.1295	1
1053	44	g8723.t1	LTPVDLFDDR	iTRAQ8plex@N-term	cleaved A-L@N-term	1493.8	99	1.23902	1.23902	1.12126	0.952425	0.89494	1.86987	2.09669	1.32026	1.46712	1.21269	1.24689	1.23619	2.68758	2.90082	0
1054	44	g8723.t1	SYWTEAR	iTRAQ8plex@N-term		1215.62	99	0.278414	0.278414	0.679775	0.743533	0.702345	1.31162	1.70142	0.359655	0.506516	0.771202	1.038	1.0436	2.12933	2.50555	1
1055	44	g8723.t1	SYWTEAR	iTRAQ8plex@N-term; Dioxidation(W)@3		1247.61	99	0	0	1.21933	0.913024	1.02288	1.70994	1.72711	0.0812401	0.228102	1.31076	1.20749	1.36414	2.52765	2.53124	0
1056	44	g8723.t1	SYWTEAR	iTRAQ8plex@N-term; iTRAQ8plex(Y)@2		1519.82	98.36	0.845098	0.845098	0.294739	0.268166	0.260832	0.459709	0.457986	0.926338	1.0732	0.386166	0.562635	0.602086	1.27741	1.26212	0
1057	45	Cre12.g537800.t1.2	ELIYKR	iTRAQ8plex@N-term; iTRAQ8plex(K)@5	missed K-R@5	1428.89	99	0.792392	0.792392	0.390138	0.484638	0.376965	0.544991	0.688365	0.799149	0.970198	0.55533	0.650836	0.556236	0.611943	0.779647	1
1058	45	Cre12.g537800.t1.2	GGFYVPPEAK	iTRAQ8plex@N-term; iTRAQ8plex(K)@10		1671.94	99	0.579784	0.579784	0.695412	0.668586	0.704367	1.1403	0.981743	0.586541	0.75759	0.860604	0.834784	0.883638	1.20726	1.07302	1
1059	45	Cre12.g537800.t1.2	IIEENLGK	iTRAQ8plex@N-term; iTRAQ8plex(K)@8		1522.92	99	0.963788	0.963788	0.414598	0.390598	0.414071	0.463826	0.48741	0.970545	1.14159	0.57979	0.556795	0.593341	0.530779	0.578692	1
1060	45	Cre12.g537800.t1.2	ILQLLR	iTRAQ8plex@N-term		1058.71	97.23	1.32838	1.32838	1.02941	0.916187	1.55855	1.7749	1.1999	1.33514	1.50619	1.1946	1.08238	1.73782	1.84185	1.29118	1
1061	45	Cre12.g537800.t1.2	KDIFKR	iTRAQ8plex@N-term; iTRAQ8plex(K)@1; iTRAQ8plex(K)@5	missed K-D@1; missed K-R@5	1718.1	99	0.925935	0.925935	0.494057	0.706163	0.529615	0.77505	1.23473	0.932692	1.10374	0.659249	0.872361	0.708886	0.842003	1.32601	1
1062	45	Cre12.g537800.t1.2	KILQLLR	iTRAQ8plex@N-term; iTRAQ8plex(K)@1	missed K-I@1	1491.01	99	1.3032	1.3032	1.30413	1.4644	2.01935	2.76336	1.77627	1.30995	1.481	1.46932	1.6306	2.19862	2.83032	1.86755	1
1063	45	Cre12.g537800.t1.2	KRDDEAAAK	iTRAQ8plex@N-term; iTRAQ8plex(K)@1; iTRAQ8plex(K)@9	missed K-R@1; missed R-D@2	1915.13	99	-0.221849	-0.221849	0.310826	0.396484	0.283552	0.475749	0.53955	-0.215091	-0.0440427	0.476018	0.562681	0.462823	0.542701	0.630831	1
1064	45	Cre12.g537800.t1.2	LHYVEGGQAGNREDK	iTRAQ8plex@N-term; iTRAQ8plex(K)@15	missed R-E@12	2280.21	99	0.897627	0.897627	1.04593	1.08526	2.21169	2.04948	1.42628	0.904385	1.07543	1.21112	1.25146	2.39096	2.11643	1.51756	1
1065	45	Cre12.g537800.t1.2	TQEKDIVR	iTRAQ8plex@N-term; iTRAQ8plex(K)@4	missed K-D@4	1595.95	99	-0.0457575	-0.0457575	0.168986	0.168589	0.178532	0.27446	0.260163	-0.039	0.132049	0.334178	0.334786	0.357802	0.341412	0.351444	1
1066	45	Cre12.g537800.t1.2	VEPYVAFGYPNLK	iTRAQ8plex@N-term; iTRAQ8plex(K)@13		2104.18	99	1.25203	1.25203	1.59024	2.03709	3.00569	4.03115	3.49017	1.25879	1.42984	1.75543	2.20329	3.18496	4.0981	3.58145	1
1067	45	Cre12.g537800.t1.2	VIFVVR	iTRAQ8plex@N-term		1035.67	99	1.05626	1.05626	0.519286	0.560892	0.811779	1.13708	0.860559	1.06302	1.23407	0.684477	0.727089	0.99105	1.20403	0.951841	1
1068	45	Cre12.g537800.t1.2	VSKPVLNMLQR	iTRAQ8plex@N-term; iTRAQ8plex(K)@3		1892.15	99	1.2198	1.2198	1.03889	1.12611	1.5452	2.40831	1.74093	1.22656	1.39761	1.20408	1.29231	1.72447	2.47526	1.83221	1
1069	45	Cre12.g537800.t1.2	YVAEYR	iTRAQ8plex@N-term		1103.59	99	-0.276421	-0.276421	0.344376	0.354326	0.383578	0.543948	0.588402	-0.269663	-0.098615	0.509568	0.520524	0.562849	0.6109	0.679684	1
1070	46	Cre09.g386750.t1.2	DILGDKVEK	iTRAQ8plex@N-term; iTRAQ8plex(K)@6; iTRAQ8plex(K)@9	missed K-V@6	1928.17	99	1.0086	1.0086	0.413595	0.368072	0.387633	0.503033	0.462762	0.987735	1.02703	0.459154	0.398696	0.423961	0.494675	0.419479	1
1071	46	Cre09.g386750.t1.2	EDQKEYLEER	iTRAQ8plex@N-term; iTRAQ8plex(K)@4	missed K-E@4	1946.02	99	0.662758	0.662758	0.967692	0.935145	1.46812	2.18344	1.26185	0.641893	0.681184	1.01325	0.96577	1.50445	2.17509	1.21857	1
1072	46	Cre09.g386750.t1.2	FYESFGK	iTRAQ8plex@N-term; iTRAQ8plex(K)@7		1484.81	99	1.0607	1.0607	1.62443	1.51762	1.9513	2.57606	1.78665	1.03983	1.07912	1.66999	1.54824	1.98763	2.5677	1.74336	1
1073	46	Cre09.g386750.t1.2	HFSVEGQLEFK	iTRAQ8plex@N-term; iTRAQ8plex(S)@3; iTRAQ8plex(K)@11		2232.27	99	1.16137	1.16137	1.10678	1.02673	1.08297	1.34571	1.09494	1.1405	1.17979	1.15234	1.05736	1.1193	1.33735	1.05166	0
1074	46	Cre09.g386750.t1.2	IILHLK	iTRAQ8plex@N-term; iTRAQ8plex(K)@6		1343.91	98.59	1.19312	1.19312	1.40782	1.40907	2.47688	2.53625	2.23764	1.17226	1.21155	1.45338	1.4397	2.51321	2.52789	2.19435	1
1075	46	Cre09.g386750.t1.2	KAVENSPFLER	iTRAQ8plex@N-term; iTRAQ8plex(K)@1	missed K-A@1	1897.09	99	1.02936	1.02936	0.472589	0.463311	0.498393	0.741906	0.625228	1.0085	1.04779	0.518149	0.493936	0.534721	0.733548	0.581945	1
1076	46	Cre09.g386750.t1.2	KVQEVQHEWDLLNK	iTRAQ8plex@N-term; iTRAQ8plex(K)@1; iTRAQ8plex(K)@14	missed K-V@1	2677.53	99	1.3032	1.3032	2.39283	2.08477	1.57111	2.87157	2.12446	1.28233	1.32162	2.43839	2.11539	1.60744	2.86321	2.08117	1
1077	46	Cre09.g386750.t1.2	LADLLR	iTRAQ8plex@N-term		1003.63	97.67	1.22531	1.22531	1.95897	1.83969	1.78846	2.16054	2.31159	1.20444	1.24374	2.00453	1.87032	1.82479	2.15218	2.2683	1
1078	46	Cre09.g386750.t1.2	RAPFDMFDQR	iTRAQ8plex@N-term	missed R-A@1	1585.8	99	1.19518	1.19518	1.20715	1.22843	1.39066	1.75128	1.80261	1.17432	1.21361	1.25271	1.25905	1.42699	1.74292	1.75933	1
1079	46	Cre09.g386750.t1.2	RIKDLVK	iTRAQ8plex@N-term; iTRAQ8plex(K)@3; iTRAQ8plex(K)@7	missed R-I@1; missed K-D@3	1783.18	99	1.00432	1.00432	0.445617	0.566763	0.292653	0.425557	0.459466	0.983456	1.02275	0.491177	0.597388	0.328982	0.417199	0.416182	1
1080	46	Cre09.g386750.t1.2	SGEETTSLKDYVTR	iTRAQ8plex@N-term; iTRAQ8plex(K)@9	missed K-D@9	2193.17	99	1.05308	1.05308	0.717959	0.733118	0.689101	0.845148	1.0093	1.03221	1.07151	0.763519	0.763743	0.72543	0.83679	0.966019	1
1081	46	Cre09.g386750.t1.2	SILYLPK	iTRAQ8plex@N-term; iTRAQ8plex(K)@7		1440.92	99	1.1038	1.1038	1.25455	1.21001	1.24083	1.84826	1.76255	1.08294	1.12223	1.30011	1.24063	1.27716	1.83991	1.71926	1
1082	46	Cre09.g386750.t1.2	SVLDNNPELYIHLQPNK	iTRAQ8plex@N-term; iTRAQ8plex(K)@17		2601.44	99	1.22272	1.22272	3.42643	3.02839	3.0416	3.42751	3.74787	1.20185	1.24114	3.47199	3.05901	3.07792	3.41915	3.70458	1
1083	47	Cre12.g552200.t1.2	ALDVLLR	iTRAQ8plex@N-term		1102.7	98.04	1.21219	1.21219	3.18175	2.91351	2.88215	3.15843	3.57657	1.24774	1.06135	3.00791	2.85343	2.80492	3.08539	3.53954	1
1084	47	Cre12.g552200.t1.2	AVVEGDEDRINDKFYVR	iTRAQ8plex@N-term; iTRAQ8plex(K)@13	missed R-I@9; missed K-F@13	2632.41	99	1.1959	1.1959	1.48335	0.996037	0.916452	1.58245	1.53256	1.23146	1.04506	1.3095	0.935955	0.839219	1.50941	1.49553	1
1085	47	Cre12.g552200.t1.2	DIWHAEPCQVPQPEAK	iTRAQ8plex@N-term; Carbamidomethyl(C)@8; iTRAQ8plex(K)@16		2512.3	99	1.07188	1.07188	2.54255	2.59742	2.54123	3.43658	3.5681	1.10744	0.92104	2.36871	2.53734	2.464	3.36354	3.53107	1
1086	47	Cre12.g552200.t1.2	FLQTVR	iTRAQ8plex@N-term		1066.64	98.91	0.924279	0.924279	1.1458	0.998667	1.01604	1.40804	1.1667	0.959836	0.773437	0.971953	0.938586	0.938806	1.335	1.12968	1
1087	47	Cre12.g552200.t1.2	FNHVVNMIR	iTRAQ8plex@N-term; Deamidated(N)@2		1433.78	99	1.24551	1.24551	3.1092	2.36654	2.40794	3.27297	2.98903	1.28107	1.09467	2.93535	2.30646	2.33071	3.19993	2.952	0
1088	47	Cre12.g552200.t1.2	FYGHVSVVNEDGR	iTRAQ8plex@N-term; iTRAQ8plex(S)@6		2086.11	99	1.04532	1.04532	2.22924	1.87546	2.13339	3.11507	2.19736	1.08088	0.894481	2.05539	1.81538	2.05615	3.04203	2.16033	0
1089	47	Cre12.g552200.t1.2	HMQIIYDINWR	iTRAQ8plex@N-term		1791.94	99	1.31386	1.31386	2.54888	1.86293	2.0782	2.61799	2.23284	1.34942	1.16302	2.37503	1.80285	2.00097	2.54494	2.19581	1
1090	47	Cre12.g552200.t1.2	KLGNDDWILHLDNLR	iTRAQ8plex@N-term; iTRAQ8plex(K)@1	missed K-L@1	2429.36	99	1.35603	1.35603	3.94297	3.59349	3.73805	4.33196		1.39158	1.20518	3.76912	3.53341	3.66082	4.25891		1
1091	47	Cre12.g552200.t1.2	KYANDPEFQTEWR	iTRAQ8plex@N-term; iTRAQ8plex(K)@1	missed K-Y@1	2291.18	99	1.08279	1.08279	1.88577	1.73473	1.77824	2.10359	2.18868	1.11834	0.931943	1.71192	1.67464	1.70101	2.03055	2.15165	1
1092	47	Cre12.g552200.t1.2	NKFGDDWER	iTRAQ8plex@N-term; iTRAQ8plex(K)@2	missed K-F@2	1773.93	99	0.901421	0.901421	0.789692	0.692995	0.656373	0.868187	0.763984	0.936977	0.750579	0.615846	0.632913	0.57914	0.795145	0.726956	1
1093	47	Cre12.g552200.t1.2	SKPTGTEATRPK	iTRAQ8plex@N-term; iTRAQ8plex(K)@2; iTRAQ8plex(K)@12		2184.3	99	-0.221849	-0.221849	0.650009	0.542261	0.534505	0.671573	0.714557	-0.186292	-0.372691	0.476163	0.482179	0.457273	0.598531	0.677529	1
1094	47	Cre12.g552200.t1.2	VAFQLNDTHPTIAVAELMR	iTRAQ8plex@N-term; iTRAQ8plex(T)@11		2733.51	99	1.37657	1.37657	2.45236	2.79303	2.79944	4.2088	3.35664	1.41213	1.22573	2.27852	2.73295	2.7222	4.13575	3.31961	0
1095	47	Cre12.g552200.t1.2	VAFQLNDTHPTIAVAELMR	iTRAQ8plex@N-term; Deamidated(N)@6; iTRAQ8plex(T)@11		2734.49	99	1.38202	1.38202	5.16817	4.57412	4.90007	6.55532	5.03148	1.41757	1.23117	4.99433	4.51404	4.82284	6.48227	4.99446	0
1096	47	Cre12.g552200.t1.2	WLAFCNPPLR	iTRAQ8plex@N-term; Carbamidomethyl(C)@5		1576.85	99	1.28927	1.28927	2.68769	2.27616	2.41238	3.02187	2.63274	1.32482	1.13843	2.51385	2.21607	2.33515	2.94882	2.59572	1
1097	47	Cre12.g552200.t1.2	YANDPEFQTEWR	iTRAQ8plex@N-term		1858.88	99	1.02513	1.02513	2.30258	1.6348	1.80844	2.87706	3.15552	1.06069	0.87429	2.12873	1.57472	1.73121	2.80402	3.11849	1
1098	47	Cre12.g552200.t1.2	YQYGMFR	iTRAQ8plex@N-term		1267.63	99	0.90309	0.90309	1.19172	1.00891	1.11645	1.96264	1.2868	0.938646	0.752248	1.01788	0.948831	1.03922	1.8896	1.24978	1
1099	47	Cre12.g552200.t1.2	YRDAHPNDWEQFPEK	iTRAQ8plex@N-term; iTRAQ8plex(K)@15	missed R-D@2	2539.27	99	1.12057	1.12057	2.35229	1.98331	1.80542	2.74035	2.70921	1.15613	0.969732	2.17845	1.92323	1.72819	2.6673	2.67219	1
1100	48	Cre17.g720250.t1.2	AFRLK	iTRAQ8plex@N-term; iTRAQ8plex(K)@5	missed R-L@3	1241.81	98.54	0.886491	0.886491	0.324092	0.368175	0.422352	0.820644	0.54689	0.850656	1.00859	0.488198	0.7062	0.694774	1.48076	1.23059	1
1101	48	Cre17.g720250.t1.2	AGTTATKPAPK	iTRAQ8plex@N-term; iTRAQ8plex(K)@7; iTRAQ8plex(K)@11		1954.2	99	0.113943	0.113943	0.240415	0.252988	0.256185	0.49835	0.49557	0.0781083	0.236047	0.404521	0.591013	0.528607	1.15846	1.17927	1
1102	48	Cre17.g720250.t1.2	FADGLNNGK	iTRAQ8plex@N-term; Deamidated(N)@7; iTRAQ8plex(K)@9		1543.85	99	0.329222	0.329222	0.544482	0.53876	0.630317	1.27283	1.01218	0.293387	0.451325	0.708588	0.876784	0.90274	1.93294	1.69588	0
1103	48	Cre17.g720250.t1.2	FRECELIHGR	iTRAQ8plex@N-term; Carbamidomethyl(C)@4	missed R-E@2	1619.85	99	1.00432	1.00432	1.6146	1.65649	1.81377	4.60085	2.37675	0.968486	1.12642	1.77871	1.99451	2.08619	5.26097	3.06045	1
1104	48	Cre17.g720250.t1.2	GFDPLGLSKPSEFVVIGVDENDQNAAK	iTRAQ8plex@N-term; iTRAQ8plex(K)@9; iTRAQ8plex(K)@27		3758.03	99	1.38021	1.38021	1.34003	1.6235	1.59838	5.9136	2.69359	1.34437	1.50231	1.50414	1.96152	1.8708	6.57372	3.37729	0.5
1105	48	Cre17.g720250.t1.2	GSVEAIVQATPDEVSSENR	iTRAQ8plex@N-term		2291.15	99	1.10037	1.10037	0.838939	0.935314	0.999578	1.75623	1.49614	1.06454	1.22247	1.00304	1.27334	1.272	2.41634	2.17984	1
1106	48	Cre17.g720250.t1.2	KAGTTATKPAPK	iTRAQ8plex@N-term; iTRAQ8plex(K)@1; iTRAQ8plex(K)@8; iTRAQ8plex(K)@12	missed K-A@1	2386.5	99	-0.09691	-0.09691	0.21363	0.254479	0.204777	0.490979	0.476538	-0.132745	0.0251933	0.377736	0.592504	0.477199	1.15109	1.16024	1
1107	48	Cre17.g720250.t1.2	LAPYSEVFGLAR	iTRAQ8plex@N-term		1625.91	99	1.29444	1.29444	0.357215	0.36535	0.405187	0.940924	0.89756	1.2586	1.41654	0.521321	0.703374	0.677609	1.60104	1.58126	1
1108	48	Cre17.g720250.t1.2	LAPYSEVFGLAR	iTRAQ8plex@N-term; iTRAQ8plex(Y)@4		1930.11	99	1.33646	1.33646	0.336499	0.35899	0.354151	0.656398	0.56995	1.30062	1.45856	0.500605	0.697015	0.626573	1.31651	1.25365	0
1109	48	Cre17.g720250.t1.2	LASEDEER	iTRAQ8plex@N-term		1251.62	99	-0.09691	-0.09691	0.636227	0.632067	0.776101	1.55665	1.05307	-0.132745	0.0251933	0.800334	0.970092	1.04852	2.21676	1.73677	1
1110	48	Cre17.g720250.t1.2	LKTAEIK	iTRAQ8plex@N-term; iTRAQ8plex(K)@2; iTRAQ8plex(K)@7	missed K-T@2	1714.11	99	0.740363	0.740363	0.379676	0.402834	0.544566	0.753214	0.67846	0.704528	0.862466	0.543782	0.740859	0.816989	1.41333	1.36216	1
1111	48	Cre17.g720250.t1.2	LKTAEIKHAR	iTRAQ8plex@N-term; iTRAQ8plex(K)@2; iTRAQ8plex(K)@7	missed K-T@2; missed K-H@7	2078.31	99	0.70757	0.70757	0.480639	0.537161	0.626828	1.82057	0.74023	0.671735	0.829673	0.644745	0.875185	0.89925	2.48068	1.42393	1
1112	48	Cre17.g720250.t1.2	NNKGSVEAIVQATPDEVSSENR	iTRAQ8plex@N-term; iTRAQ8plex(K)@3	missed K-G@3	2951.54	99	1.09691	1.09691	1.34875	1.34914	0.780653	1.33937	2.02086	1.06108	1.21901	1.51286	1.68716	1.05308	1.99948	2.70456	1
1113	48	Cre17.g720250.t1.2	NNKGSVEAIVQATPDEVSSENR	iTRAQ8plex@N-term; Deamidated(N)@2; iTRAQ8plex(K)@3	missed K-G@3	2952.52	99	1.10887	1.10887	1.41083	1.72027	0.888756	1.40073	1.92578	1.07304	1.23098	1.57494	2.0583	1.16118	2.06084	2.60948	0
1114	48	Cre17.g720250.t1.2	NNKGSVEAIVQATPDEVSSENR	iTRAQ8plex@N-term; Deamidated(N)@1; Deamidated(N)@2; iTRAQ8plex(K)@3	missed K-G@3	2953.51	99	1.12385	1.12385	1.11845	3.58753	0.983679	2.12641	2.5519	1.08802	1.24595	1.28256	3.92555	1.2561	2.78653	3.2356	0
1115	48	Cre17.g720250.t1.2	NSETNPEKR	iTRAQ8plex@N-term; Deamidated(N)@1; iTRAQ8plex(K)@8	missed K-R@8	1682.9	98.65	-0.0457575	-0.0457575	0.815458	0.776873	1.12711	1.64102	1.88258	-0.0815925	0.0763458	0.979564	1.1149	1.39953	2.30113	2.56628	0
1116	48	Cre17.g720250.t1.2	PGGVFDPLKLASEDEER	iTRAQ8plex@N-term; Pro->Val@1; iTRAQ8plex(K)@9	cleaved Y-P@N-term; missed K-L@9	2468.34	99	1.36361	1.36361	1.7247	2.47506	0.732167	1.50758	1.56121	1.32778	1.48572	1.8888	2.81309	1.00459	2.16769	2.24491	0
1117	48	Cre17.g720250.t1.2	TAEIKHAR	iTRAQ8plex@N-term; iTRAQ8plex(K)@5	missed K-H@5	1532.92	99	0.146128	0.146128	0.512578	0.531758	0.575134	1.36401	0.722649	0.110293	0.268231	0.676684	0.869783	0.847556	2.02412	1.40635	1
1118	49	g13518.t1	HTLVQGLVENLLK	iTRAQ8plex@N-term; iTRAQ8plex(K)@13		2071.26	99	1.45745	1.45745		6.51555	6.62192	6.84467	6.51513	1.53443	0.79415		5.9646	5.84834	6.08525	5.71555	0.75
1119	49	g13518.t1	HVIFNTPQRPLMR	iTRAQ8plex@N-term		1912.08	99	1.12372	1.12372	6.84924	3.81334	3.81989	3.83591	3.82703	1.2007	0.460417	6.34171	3.26239	3.04631	3.07649	3.02745	1
1120	49	g13518.t1	HVIFNTPQRPLMR	iTRAQ8plex@N-term; Deamidated(N)@5		1913.06	99	1.1397	1.1397	5.06631	3.34139	3.29238	4.09541	3.38516	1.21667	0.476393	4.55877	2.79044	2.5188	3.33599	2.58558	0
1121	49	g13518.t1	ILQNSNLAR	iTRAQ8plex@N-term		1331.78	99	0.672967	0.672967	2.08054	2.14346	2.1542	2.2423	2.19179	0.749945	0.00966288	1.573	1.59252	1.38062	1.48287	1.39221	1
1122	49	g13518.t1	ILQNSNLAR	iTRAQ8plex@N-term; Deamidated(N)@4		1332.77	99	0.634172	0.634172	2.98151	2.44948	2.45243	2.48315	2.46781	0.71115	-0.0291319	2.47397	1.89853	1.67885	1.72373	1.66823	0
1123	49	g13518.t1	IVDDKGDDLGFVTFVEELTK	iTRAQ8plex@N-term; iTRAQ8plex(K)@5; iTRAQ8plex(K)@20	missed K-G@5	3151.74	99	1.50786	1.50786						1.58483	0.844552						1
1124	49	g13518.t1	KCDVVVVGGGCGGIYSAYR	iTRAQ8plex@N-term; iTRAQ8plex(K)@1; Carbamidomethyl(C)@2; Carbamidomethyl(C)@11	missed K-C@1	2624.37	99	1.18041	1.18041	4.87788	3.8463	3.86369	3.86479	3.8578	1.25739	0.517106	4.37035	3.29535	3.09011	3.10537	3.05823	0.5
1125	49	g13518.t1	KCDVVVVGGGCGGIYSAYR	iTRAQ8plex@N-term; iTRAQ8plex(K)@1; Carbamidomethyl(C)@2; Carbamidomethyl(C)@11; iTRAQ8plex(Y)@18	missed K-C@1	2928.57	99	1.13354	1.13354	7.59353	6.16054	6.25969	6.3791	6.34815	1.21052	0.470235	7.08599	5.60959	5.48611	5.61968	5.54857	0
1126	49	g13518.t1	KIVDDKGDDLGFVTFVEELTK	iTRAQ8plex@N-term; iTRAQ8plex(K)@1; iTRAQ8plex(K)@6; iTRAQ8plex(K)@21	missed K-I@1; missed K-G@6	3584.04	99	1.4843	1.4843						1.56128	0.820996						1
1127	49	g13518.t1	LADMTVDLGAYR	iTRAQ8plex@N-term		1627.85	99	1.27798	1.27798	3.09212	2.37779	2.41345	2.45424	2.42836	1.35496	0.614678	2.58458	1.82684	1.63987	1.69482	1.62878	1
1128	49	g13518.t1	LADMTVDLGAYR	iTRAQ8plex@N-term; Oxidation(M)@4		1643.85	99	1.2776	1.2776	5.52376	4.46017	4.97987	5.3909	4.96767	1.35457	0.614292	5.01623	3.90922	4.20629	4.63148	4.16809	0
1129	49	g13518.t1	LFLNSPVTK	iTRAQ8plex@N-term; iTRAQ8plex(K)@9		1626	99	1.11374	1.11374	2.09577	1.81754	1.87369	2.03183	1.87156	1.19072	0.450434	1.58824	1.26659	1.10011	1.2724	1.07198	1
1130	49	g13518.t1	LKYVLYDPASTQFR	iTRAQ8plex@N-term; iTRAQ8plex(K)@2	missed K-Y@2	2308.3	99	1.33029	1.33029	3.34802	2.418	2.50816	2.74526	2.40076	1.40727	0.666987	2.84048	1.86705	1.73458	1.98584	1.60118	1
1131	49	g13518.t1	LLSGTTLKPSVCTFEATNR	iTRAQ8plex@N-term; iTRAQ8plex(K)@8; Carbamidomethyl(C)@12		2702.49	99	1.27934	1.27934	5.30939	4.16218	4.2003	4.19729	4.18128	1.35632	0.616037	4.80185	3.61123	3.42672	3.43787	3.3817	1
1132	49	g13518.t1	LSMSLGMK	iTRAQ8plex@N-term; iTRAQ8plex(K)@8		1473.85	99	1.06937	1.06937	2.06062	1.25662	1.29709	1.35487	1.2696	1.14635	0.406069	1.55308	0.705669	0.52351	0.595444	0.470017	1
1133	49	g13518.t1	MPSTSADAQYAVSVMGPNGK	iTRAQ8plex@N-term; Deamidated(N)@18; iTRAQ8plex(K)@20		2619.31	99	1.13988	1.13988						1.21686	0.476575						0
1134	49	g13518.t1	VDRMPSTSADAQYAVSVMGPNGK	iTRAQ8plex@N-term; Deamidated(N)@21; iTRAQ8plex(K)@23	missed R-M@3	2989.51	99	1.16137	1.16137	10.7706	6.82032	6.76937	6.78927	6.78197	1.23835	0.498064	10.263	6.26937	5.99579	6.02985	5.98239	0
1135	49	g13518.t1	YVLYDPASTQFR	iTRAQ8plex@N-term		1762.92	99	1.15068	1.15068	2.51206	1.6477	1.83316	2.77216	1.69434	1.22766	0.487379	2.00452	1.09675	1.05958	2.01274	0.894761	1
1136	49	g13518.t1	YVLYDPASTQFRK	iTRAQ8plex@N-term; iTRAQ8plex(K)@13	missed R-K@12	2195.22	99	1.25285	1.25285	2.65754	1.84353	1.80578	1.87622	1.80134	1.32983	0.589549	2.15	1.29258	1.0322	1.1168	1.00176	1
1137	50	Cre12.g514050.t1.2	AFEIVNVDR	iTRAQ8plex@N-term		1365.76	99	1.06819	1.06819	1.48834	1.38996	1.63377	1.6781	1.68066	1.04364	0.884439	1.35908	1.21169	1.48606	1.4165	1.38971	1
1138	50	Cre12.g514050.t1.2	AIGLGNGSAADKDAYK	iTRAQ8plex@N-term; Deamidated(N)@6; iTRAQ8plex(K)@12; iTRAQ8plex(K)@16	missed K-D@12	2463.37	99	0.944483	0.944483		1.30448	1.39949	2.1582	1.85171	0.919935	0.760736		1.12622	1.25178	1.89661	1.56075	0
1139	50	Cre12.g514050.t1.2	AQEVHDNGPQLDDR	iTRAQ8plex@N-term; Deamidated(N)@7		1897.91	99	0.255273	0.255273	4.47281	4.09318	4.09646	4.18908	4.39379	0.230724	0.0715259	4.34355	3.91491	3.94874	3.92748	4.10283	0
1140	50	Cre12.g514050.t1.2	AYQQHFADSPVAVLR	iTRAQ8plex@N-term		2005.07	99	1.1927	1.1927	2.63373	2.22008	2.53043	2.75943	2.60746	1.16815	1.00895	2.50447	2.04182	2.38271	2.49784	2.3165	1
1141	50	Cre12.g514050.t1.2	DLENPDFESAFAIYHR	iTRAQ8plex@N-term		2227.09	99	1.27416	1.27416						1.24961	1.09041						1
1142	50	Cre12.g514050.t1.2	EHELSNPIWK	iTRAQ8plex@N-term; iTRAQ8plex(K)@10		1860.04	99	1.11727	1.11727	1.12247	0.996327	0.991298	1.10329	1.1335	1.09272	0.933525	0.993217	0.818062	0.843583	0.841701	0.842542	1
1143	50	Cre12.g514050.t1.2	ESESLWAK	iTRAQ8plex@N-term; iTRAQ8plex(K)@8		1556.87	99	0.763428	0.763428	0.937824	0.817189	0.798485	0.89044	0.911123	0.73888	0.579681	0.808566	0.638924	0.65077	0.628846	0.620169	1
1144	50	Cre12.g514050.t1.2	ETHETIAIAMNR	iTRAQ8plex@N-term; iTRAQ8plex(T)@5		1993.09	99	1.00432	1.00432	1.73747	1.68775	1.64632	1.75815	1.76038	0.979773	0.820575	1.60822	1.50948	1.49861	1.49656	1.46942	0
1145	50	Cre12.g514050.t1.2	GEFHSNNQTMAK	iTRAQ8plex@N-term; Deamidated(N)@6; iTRAQ8plex(K)@12		1971.99	99	0.414973	0.414973	0.910164	0.906096	0.897305	1.15455	1.06931	0.390425	0.231227	0.780906	0.727831	0.74959	0.892954	0.77836	0
1146	50	Cre12.g514050.t1.2	GNLLNPGADSYK	iTRAQ8plex@N-term; iTRAQ8plex(K)@12		1856.03	97.68	0.80618	0.80618		2.73646	2.83613	2.97404	3.16274	0.781632	0.622433		2.5582	2.68841	2.71244	2.87178	1
1147	50	Cre12.g514050.t1.2	IAQGAKPGEGGQLPGQK	iTRAQ8plex@N-term; iTRAQ8plex(K)@6; iTRAQ8plex(K)@17		2547.49	99	0.897627	0.897627	3.13673	2.16462	2.50845	2.58025	2.23592	0.873079	0.713881	3.00747	1.98636	2.36074	2.31866	1.94497	1
1148	50	Cre12.g514050.t1.2	SDRGPISIDQVEPAAAIMER	iTRAQ8plex@N-term	missed R-G@3	2458.28	99	1.22531	1.22531	2.04855	1.77678	1.8401	2.38345	2.1506	1.20076	1.04156	1.91929	1.59852	1.69239	2.12186	1.85964	1
1149	50	Cre12.g514050.t1.2	VSPYIAQLR	iTRAQ8plex@N-term		1349.8	99	1.07156	1.07156	1.51999	1.27752	1.33519	1.99193	1.72657	1.04701	0.88781	1.39073	1.09925	1.18748	1.73034	1.43562	1
1150	50	Cre12.g514050.t1.2	WLHLSDVDGEGK	iTRAQ8plex@N-term; iTRAQ8plex(S)@5; iTRAQ8plex(K)@12		2267.27	99	1.19858	1.19858	0.99661	0.998791	1.04044	1.20958	1.17963	1.17403	1.01483	0.867352	0.820526	0.892725	0.947991	0.888673	0
1151	51	Cre12.g559250.t1.2	AAQDIALVDLPPTHPIR	iTRAQ8plex@N-term		2130.21	99	1.21904	1.21904	3.45504	2.81007	2.88063	4.05858	3.59818	1.18897	0.951924	3.33786	2.55915	2.63111	3.60845	3.15362	1
1152	51	Cre12.g559250.t1.2	AVDREECVYMAK	Protein Terminal Acetyl@N-term; Carbamidomethyl(C)@7; iTRAQ8plex(K)@12	cleaved M-A@N-term; missed R-E@4	1815.88	99	0.731911	0.731911	0.80455	0.711492	0.714896	0.827251	0.803455	0.701844	0.464799	0.687371	0.460579	0.465378	0.377113	0.358891	0
1153	51	Cre12.g559250.t1.2	DSTLIMQLLR	iTRAQ8plex@N-term		1492.86	99	1.36549	1.36549						1.33542	1.09838						1
1154	51	Cre12.g559250.t1.2	EAAEHTLLAYK	iTRAQ8plex@N-term; iTRAQ8plex(K)@11		1853.05	99	1.16563	1.16563	1.00841	0.852819	1.09263	1.12137	1.10404	1.13557	0.89852	0.891235	0.601906	0.843109	0.671233	0.659472	1
1155	51	Cre12.g559250.t1.2	IISSIEQKEEAKGNEEHVQR	iTRAQ8plex@N-term; iTRAQ8plex(K)@8; iTRAQ8plex(K)@12	missed K-E@8; missed K-G@12	3235.79	99	1.24304	1.24304	3.85125	2.45289	2.23689	2.50978	2.5982	1.21297	0.975926	3.73407	2.20197	1.98737	2.05965	2.15363	1
1156	51	Cre12.g559250.t1.2	KEAAEHTLLAYK	iTRAQ8plex@N-term; iTRAQ8plex(K)@1; iTRAQ8plex(K)@12	missed K-E@1	2285.35	98.95	1.18752	1.18752	2.29915	1.6156	1.86516	2.12732	2.06647	1.15745	0.920408	2.18197	1.36469	1.61564	1.67718	1.6219	1
1157	51	Cre12.g559250.t1.2	LAEQAERYDEMVEEMK	iTRAQ8plex@N-term; iTRAQ8plex(K)@16	missed R-Y@7	2578.29	99	1.33646	1.33646	1.70275	1.52298	1.82736	1.95728	1.71728	1.30639	1.06935	1.58557	1.27207	1.57785	1.50715	1.27271	1
1158	51	Cre12.g559250.t1.2	LAEQAERYDEMVEEMKK	iTRAQ8plex@N-term; iTRAQ8plex(K)@16; iTRAQ8plex(K)@17	missed R-Y@7; missed K-K@16	3010.59	99	1.34271	1.34271	0.873827	0.698924	0.62003	0.670644	0.718481	1.31265	1.0756	0.756648	0.448012	0.370513	0.220506	0.273917	0.6
1159	51	Cre12.g559250.t1.2	LVHDQELSVEER	iTRAQ8plex@N-term		1756.93	99	0.964831	0.964831	1.66684	1.29593	1.46536	1.66243	1.50835	0.934764	0.697719	1.54966	1.04501	1.21584	1.21229	1.06378	0.666667
1160	51	Cre12.g559250.t1.2	LVHDQELSVEER	iTRAQ8plex@N-term; iTRAQ8plex(S)@8		2061.13	99	0.988313	0.988313	0.893265	0.760914	0.844175	1.03059	1.10901	0.958245	0.7212	0.776086	0.510002	0.594657	0.580453	0.664449	0
1161	51	Cre12.g559250.t1.2	MKGDYHR	iTRAQ8plex@N-term; iTRAQ8plex(K)@2	missed K-G@2	1513.83	99	-0.0457575	-0.0457575	0.38969	0.350177	0.384137	0.39732	0.375311	-0.0758246	-0.31287	0.272511	0.0992645	0.134619	-0.0528177	-0.0692535	1
1162	51	Cre12.g559250.t1.2	NLLSVAYK	iTRAQ8plex@N-term; iTRAQ8plex(K)@8		1514.93	99	1.02119	1.02119	2.22714	1.91796	2.13649	2.42746	2.22598	0.991122	0.754077	2.10996	1.66705	1.88697	1.97732	1.78142	1
1163	51	Cre12.g559250.t1.2	TVVEEELSK	iTRAQ8plex@N-term; iTRAQ8plex(K)@9		1640.94	99	0.923509	0.923509	1.35332	1.20898	1.55283	2.02988	1.48746	0.893441	0.656396	1.23614	0.95807	1.30331	1.57974	1.0429	1
1164	51	Cre12.g559250.t1.2	YDEMVEEMKK	iTRAQ8plex@N-term; iTRAQ8plex(K)@9; iTRAQ8plex(K)@10	missed K-K@9	2213.18	99	1.21262	1.21262	1.36163	1.1413	1.24055	1.50216	1.32337	1.18255	0.945508	1.24445	0.890385	0.991033	1.05202	0.878802	1
1165	51	Cre12.g559250.t1.2	YLAEFK	iTRAQ8plex@N-term; iTRAQ8plex(K)@6		1377.81	99	1.08225	1.08225	0.936878	0.820518	0.898147	0.988117	0.937467	1.05218	0.815138	0.819699	0.569605	0.648629	0.53798	0.492903	1
1166	52	g15174.t1	AEAQFPRPAAGLLRPIVR	iTRAQ8plex@N-term		2265.34	99	1.31597	1.31597	2.04799	2.27852	2.38753	2.73373		1.2843	1.42411	2.17478	2.46995	2.57825	2.78248		1
1167	52	g15174.t1	AFETPLAEANAVAQVK	iTRAQ8plex@N-term; iTRAQ8plex(K)@16		2266.28	99	1.25768	1.25768	1.63395		1.77202	2.88686	2.70321	1.226	1.36582	1.76073		1.96274	2.93561	2.73476	1
1168	52	g15174.t1	GAVVLPLVK	iTRAQ8plex@N-term; iTRAQ8plex(K)@9		1503	99	1.09691	1.09691	1.45158	1.53925	1.64053	2.9193	4.3576	1.06524	1.20505	1.57836	1.73068	1.83125	2.96805	4.38915	1
1169	52	g15174.t1	GFTLDELK	iTRAQ8plex@N-term; iTRAQ8plex(K)@8		1529.89	99	1.09691	1.09691	2.48432	2.38903	2.65061	7.07644	3.98413	1.06524	1.20505	2.6111	2.58047	2.84133	7.1252	4.01567	1
1170	52	g15174.t1	GFTLDELKEAGIPVR	iTRAQ8plex@N-term; iTRAQ8plex(K)@8	missed K-E@8	2252.3	99	1.32269	1.32269	0.502166	0.737143	0.716229	1.0677	1.27418	1.29102	1.43083	0.628949	0.928577	0.906946	1.11646	1.30572	1
1171	52	g15174.t1	HNNVVPNNHFK	iTRAQ8plex@N-term; Deamidated(N)@2; iTRAQ8plex(K)@11		1928.05	99	0.531479	0.531479	1.62685	1.82855	1.92115	1.94871	2.23891	0.499804	0.63962	1.75363	2.01998	2.11187	1.99747	2.27046	0
1172	52	g15174.t1	HNNVVPNNHFK	iTRAQ8plex@N-term; Deamidated(N)@2; Deamidated(N)@7; iTRAQ8plex(K)@11		1929.03	99	0.491362	0.491362	1.08659	1.08285	1.24795	2.45144	1.61531	0.459687	0.599502	1.21338	1.27429	1.43866	2.5002	1.64686	0
1173	52	g15174.t1	KAEAQFPR	iTRAQ8plex@N-term; iTRAQ8plex(K)@1	cleaved R-P@C-term; missed K-A@1	1553.91	99	0.414973	0.414973	0.288053	0.332421	0.393594	0.856765	0.674721	0.383299	0.523114	0.414836	0.523855	0.584311	0.90552	0.706267	1
1174	52	g15174.t1	KKWQFYVK	iTRAQ8plex@N-term; iTRAQ8plex(K)@1; iTRAQ8plex(K)@2; iTRAQ8plex(K)@8	missed K-K@1; missed K-W@2	2342.45	99	1.14613	1.14613	0.503718	0.563284	0.551657	0.971388	0.768097	1.11445	1.25427	0.630501	0.754719	0.742374	1.02014	0.799644	1
1175	52	g15174.t1	KWQFYVK	iTRAQ8plex@N-term; iTRAQ8plex(K)@1; iTRAQ8plex(K)@7	missed K-W@1	1910.15	99	1.17025	1.17025	0.660935	0.698351	0.736057	1.417	1.54776	1.13858	1.27839	0.787719	0.889785	0.926774	1.46575	1.5793	1
1176	52	g15174.t1	MAASLGIAIDHR	iTRAQ8plex@N-term		1557.86	99	1.21427	1.21427	1.81632	2.05639	2.13815	2.60731	2.88811	1.1826	1.32241	1.94311	2.24782	2.32886	2.65607	2.91966	1
1177	52	g15174.t1	SLESLQENAQR	iTRAQ8plex@N-term		1577.83	99	0.333188	0.333188	0.535805	0.6572	0.694889	1.43696	1.07642	0.301514	0.441329	0.662588	0.848634	0.885605	1.48571	1.10796	1
1178	52	g15174.t1	SNLVVFPR	iTRAQ8plex@N-term		1234.73	99	1.00379	1.00379	0.442272	0.506718	0.534402	0.991154	1.03524	0.972114	1.11193	0.569055	0.698152	0.725119	1.03991	1.06679	1
1179	52	g15174.t1	TWFNQPAR	iTRAQ8plex@N-term		1322.7	99	0.488862	0.488862	0.455992	0.445768	0.480449	0.945497	0.671961	0.457187	0.597003	0.582775	0.637202	0.671165	0.994252	0.703508	1
1180	52	g15174.t1	TWFNQPARK	iTRAQ8plex@N-term; iTRAQ8plex(K)@9	missed R-K@8	1755	99	0.982271	0.982271	1.06383	0.792848	0.759709	1.10201	1.70954	0.950597	1.09041	1.19062	0.984283	0.950426	1.15076	1.74109	1
1181	53	Cre09.g388200.t1.3	AKFKFPGR	iTRAQ8plex@N-term; iTRAQ8plex(K)@2; iTRAQ8plex(K)@4	missed K-F@2; missed K-F@4	1862.17	99	0.991226	0.991226	0.593243	1.03656	0.373152	0.445839	1.38231	0.991001	1.16766	0.732606	1.15872	0.590656	0.553946	1.47216	1
1182	53	Cre09.g388200.t1.3	DNHGAVAEEALR	iTRAQ8plex@N-term		1584.82	99	0.414973	0.414973	1.31056	1.27393	1.49942	1.95141	1.68392	0.414748	0.591405	1.44992	1.3961	1.71693	2.05952	1.77377	1
1183	53	Cre09.g388200.t1.3	DNHGAVAEEALR	iTRAQ8plex@N-term; Deamidated(N)@2		1585.8	99	0.477121	0.477121	1.31178	1.13503	1.37254	2.25133	2.11932	0.476896	0.653553	1.45115	1.2572	1.59004	2.35944	2.20918	0
1184	53	Cre09.g388200.t1.3	EAFHLR	iTRAQ8plex@N-term		1075.61	99	0.732394	0.732394	0.17798	0.20533	0.255458	0.360022	0.347179	0.732169	0.908826	0.317343	0.327498	0.472962	0.468129	0.43703	1
1185	53	Cre09.g388200.t1.3	ENVTSEALEAAR	iTRAQ8plex@N-term		1592.83	99	0.893376	0.893376	1.22957	1.16725	1.43375	1.9081	1.59775	0.893151	1.06981	1.36893	1.28942	1.65125	2.01621	1.68761	1
1186	53	Cre09.g388200.t1.3	GAFGKPNGVCAR	iTRAQ8plex@N-term; iTRAQ8plex(K)@5; Deamidated(N)@7; Carbamidomethyl(C)@10		1842	99	0.623249	0.623249	0.601202	0.712726	0.696131	1.21786	1.01344	0.623024	0.799681	0.740565	0.834894	0.913636	1.32597	1.10329	0
1187	53	Cre09.g388200.t1.3	GPLAEREPDHIFDYPAFK	iTRAQ8plex@N-term; iTRAQ8plex(K)@18	missed R-E@6	2709.44	99	1.30891	1.30891	0.563901	0.708253	0.723191	1.39127	1.35039	1.30869	1.48534	0.703264	0.830422	0.940696	1.49938	1.44024	0.666667
1188	53	Cre09.g388200.t1.3	IFREEGR	iTRAQ8plex@N-term	missed R-E@3	1209.68	99	0.57706	0.57706	0.623134	0.600622	0.632301	1.03148	1.01075	0.576835	0.753492	0.762497	0.72279	0.849806	1.13959	1.1006	1
1189	53	Cre09.g388200.t1.3	IYDAGMK	iTRAQ8plex@N-term; iTRAQ8plex(K)@7		1404.79	99	0.531479	0.531479	0.187401	0.202656	0.213371	0.327112	0.309661	0.531254	0.707911	0.326765	0.324825	0.430876	0.435219	0.399512	1
1190	53	Cre09.g388200.t1.3	IYDAGMKR	iTRAQ8plex@N-term; iTRAQ8plex(K)@7	missed K-R@7	1560.89	99	0.612784	0.612784	0.244748	0.320582	0.19611	0.265463	0.386738	0.612559	0.789216	0.384111	0.442751	0.413615	0.37357	0.476589	1
1191	53	Cre09.g388200.t1.3	LINDGSHVK	iTRAQ8plex@N-term; iTRAQ8plex(K)@9		1589.94	99	0.568202	0.568202	0.624923	0.821903	0.60464	0.951304	1.13401	0.567977	0.744634	0.764286	0.944072	0.822145	1.05941	1.22386	1
1192	53	Cre09.g388200.t1.3	LINDGSHVK	iTRAQ8plex@N-term; Deamidated(N)@3; iTRAQ8plex(K)@9		1590.92	99	0.66853	0.66853	0.752662	0.81357	0.962809	1.58427	1.48771	0.668305	0.844962	0.892025	0.935738	1.18031	1.69238	1.57756	0
1193	53	Cre09.g388200.t1.3	NAGKEAFHLR	iTRAQ8plex@N-term; iTRAQ8plex(K)@4	missed K-E@4	1750.01	99	0.857332	0.857332	0.619245	0.607014	0.434362	0.672697	0.820997	0.857108	1.03376	0.758608	0.729182	0.651867	0.780804	0.910848	1
1194	53	Cre09.g388200.t1.3	SNNWGFTNLSR	iTRAQ8plex@N-term; Deamidated(N)@2		1599.79	99	1.06116	1.06116	1.00032	0.994617	1.05034	1.4944	1.34884	1.06094	1.23759	1.13968	1.11679	1.26784	1.60251	1.43869	0
1195	53	Cre09.g388200.t1.3	VHPFHVLR	iTRAQ8plex@N-term		1307.78	99	1.01562	1.01562	0.959921	1.06425	1.1565	1.41061	1.5071	1.01539	1.19205	1.09928	1.18642	1.37401	1.51872	1.59695	1
1196	54	g5492.t1	AQTEEFYVITWEAK	iTRAQ8plex@N-term; iTRAQ8plex(K)@14		2322.24	99	1.28667	1.28667	2.03548	1.77431	1.94378	1.98106	2.15178	1.37559	1.3113	2.01708	1.71584	1.93423	2.42345	2.64389	1
1197	54	g5492.t1	EQCLALTTQLR	iTRAQ8plex@N-term; Carbamidomethyl(C)@3		1635.89	99	1.03102	1.03102	1.10136	1.04397	1.17527	1.32824	1.30052	1.11994	1.05565	1.08297	0.985505	1.16572	1.77063	1.79264	1
1198	54	g5492.t1	EQIFEMPTGGAAIMR	iTRAQ8plex@N-term		1954	99	1.26005	1.26005	1.06575	1.02723	1.13566	1.29621	1.32734	1.34897	1.28468	1.04735	0.968766	1.12611	1.7386	1.81945	1
1199	54	g5492.t1	FKLTPCFYR	iTRAQ8plex@N-term; iTRAQ8plex(K)@2; Carbamidomethyl(C)@6	missed K-L@2	1839.03	99	1.23425	1.23425	0.593505	0.484481	0.337117	0.373827	0.457138	1.32317	1.25888	0.575111	0.426015	0.327569	0.816219	0.949252	1
1200	54	g5492.t1	IGQNVNPIK	No iTRAQ8plex@N-term; Gly->Pro@2; iTRAQ8plex(K)@9		1325.8	99	0.20412	0.20412	0.931726	0.929217	0.898567	1.34284	1.25477	0.29304	0.228757	0.913332	0.87075	0.889019	1.78523	1.74688	0
1201	54	g5492.t1	IGQNVNPIK	iTRAQ8plex@N-term; iTRAQ8plex(K)@9		1589.97	99	0.556303	0.556303	0.784262	0.74279	0.804177	1.2117	1.04058	0.645223	0.580939	0.765868	0.684323	0.794629	1.65409	1.53269	1
1202	54	g5492.t1	KAQTEEFYVITWEAK	iTRAQ8plex@N-term; iTRAQ8plex(K)@1; iTRAQ8plex(K)@15	missed K-A@1	2754.54	99	1.3142	1.3142	0.762404	0.732832	0.77963	0.903333	0.945646	1.40312	1.33883	0.74401	0.674365	0.770082	1.34572	1.43776	0.75
1203	54	g5492.t1	KEQCLALTTQLR	iTRAQ8plex@N-term; iTRAQ8plex(K)@1; Carbamidomethyl(C)@4	missed K-E@1	2068.19	99	1.08511	1.08511	0.477776	0.3889	0.385172	0.53067	0.461398	1.17403	1.10975	0.459382	0.330433	0.375624	0.973061	0.953513	1
1204	54	g5492.t1	KEQIFEMPTGGAAIMR	iTRAQ8plex@N-term; Lys->Asn@1; Carbamidomethyl(E)@2	missed K-E@1	2125.06	99	1.25527	1.25527	2.0149	1.89799	2.02852	2.91324	2.46951	1.34419	1.27991	1.9965	1.83953	2.01897	3.35563	2.96163	0
1205	54	g5492.t1	KEQIFEMPTGGAAIMR	iTRAQ8plex@N-term; iTRAQ8plex(K)@1	missed K-E@1	2386.3	99	1.2515	1.2515	0.594412	0.520489	0.563127	0.655905	0.618973	1.34042	1.27614	0.576018	0.462022	0.553579	1.0983	1.11109	0.75
1206	54	g5492.t1	KEQIFEMPTGGAAIMR	iTRAQ8plex@N-term; iTRAQ8plex(K)@1; Oxidation(M)@7	missed K-E@1	2402.29	97.35	1.32015	1.32015	2.33121	1.80147	2.24642	1.99966	2.29124	1.40907	1.34478	2.31281	1.743	2.23687	2.44205	2.78335	0
1207	54	g5492.t1	KEQIFEMPTGGAAIMR	iTRAQ8plex@N-term; iTRAQ8plex(K)@1; Cation:Cu[I](E)@6	missed K-E@1	2448.22	99	1.32015	1.32015	1.84528	1.70063	2.29009	3.54205	3.7126	1.40907	1.34478	1.82688	1.64217	2.28054	3.98444	4.20472	0
1208	54	g5492.t1	LTPCFYR	iTRAQ8plex@N-term; Carbamidomethyl(C)@4		1259.66	99	0.934255	0.934255	0.766109	0.6445	0.701013	0.836299	0.779067	1.02317	0.958891	0.747715	0.586033	0.691465	1.27869	1.27118	1
1209	54	g5492.t1	QGPNLLK	iTRAQ8plex@N-term; iTRAQ8plex(K)@7		1376.86	99	0.255273	0.255273	0.30505	0.265399	0.297224	0.368663	0.348012	0.344193	0.279909	0.286656	0.206933	0.287676	0.811055	0.840126	1
1210	54	g5492.t1	RIGQNVNPIK	iTRAQ8plex@N-term; iTRAQ8plex(K)@10	missed R-I@1	1746.07	99	0.755473	0.755473	0.142008	0.132629	0.123656	0.172493	0.170993	0.844394	0.78011	0.123613	0.0741624	0.114108	0.614884	0.663108	1
1211	54	g5492.t1	RIGQNVNPIKVK	iTRAQ8plex@N-term; iTRAQ8plex(K)@10; iTRAQ8plex(K)@12	missed R-I@1; missed K-V@10	2277.44	99	1.02119	1.02119	1.44513	1.58454	0.425924	0.486813	1.25536	1.11011	1.04583	1.42674	1.52608	0.416376	0.929205	1.74747	1
1212	54	g5492.t1	VFPDGK	iTRAQ8plex@N-term; iTRAQ8plex(K)@6		1269.75	97.91	0.447158	0.447158	0.145325	0.13077	0.141096	0.192343	0.172177	0.536078	0.471795	0.12693	0.0723029	0.131548	0.634735	0.664292	1
1213	54	g5492.t1	VQYLHPADGVYPEKVNA	iTRAQ8plex@N-term; Lys->Val@14	cleaved A-G@C-term; missed K-V@14	2174.13	99	1.1038	1.1038	3.4896	3.52435	3.54871	4.83167	6.20772	1.19272	1.12844	3.47121	3.46588	3.53916	5.27406	6.69984	0
1214	54	g5492.t1	VQYLHPADGVYPEKVNAGR	iTRAQ8plex@N-term; Lys->Arg@14; Val->Leu@15	missed K-V@14	2458.3	99	1.14301	1.14301	0.421122	0.4172	0.449637	0.577796	0.520296	1.23193	1.16765	0.402727	0.358733	0.440089	1.02019	1.01241	0
1215	54	g5492.t1	VQYLHPADGVYPEKVNAGR	iTRAQ8plex@N-term; Lys->Arg@14; Asn->Glu@16	missed K-V@14	2459.29	99	1.15229	1.15229	1.07163	1.01366	1.17737	1.34804	1.17832	1.24121	1.17693	1.05324	0.955192	1.16782	1.79043	1.67043	0
1216	55	Cre02.g077300.t1.2	AIIEQHR	iTRAQ8plex@N-term		1169.68	98.75	0.30103	0.30103	0.832472	0.796729	1.05153	1.30655	1.17832	0.257773	0.283216	0.840735	0.732703	1.0468	1.23177	1.07213	1
1217	55	Cre02.g077300.t1.2	AIIEQHRHDGVFIAR	iTRAQ8plex@N-term	missed R-H@7	2065.15	99	1.07918	1.07918	2.37442	2.64648	1.77364	2.5268	2.41282	1.03592	1.06137	2.38268	2.58245	1.76891	2.45202	2.30664	1
1218	55	Cre02.g077300.t1.2	ASCIDSTAPPEAVFAR	iTRAQ8plex@N-term; Carbamidomethyl(C)@3		1995	99	1.06255	1.06255	2.10712	1.86814	1.98248	2.24618	2.64077	1.01929	1.04473	2.11538	1.80412	1.97775	2.17139	2.53459	1
1219	55	Cre02.g077300.t1.2	DHAMVVGVYRPAGK	iTRAQ8plex@N-term; iTRAQ8plex(K)@14		2107.18	99	0.982271	0.982271	0.707192	0.722382	0.997076	1.08665	0.877547	0.939014	0.964458	0.715454	0.658357	0.992341	1.01187	0.771361	1
1220	55	Cre02.g077300.t1.2	EQVTLEPYER	iTRAQ8plex@N-term		1566.82	99	0.435475	0.435475	0.891908	0.858952	1.02172	1.3347	1.15428	0.392218	0.417661	0.90017	0.794926	1.01698	1.25992	1.04809	1
1221	55	Cre02.g077300.t1.2	EQVTLEPYERDHAMVVGVYRPAGK	iTRAQ8plex@N-term; iTRAQ8plex(K)@24	missed R-D@10	3351.79	99	1.23045	1.23045	8.55066		3.70965	3.80178	6.67871	1.18719	1.21264	8.55892		3.70492	3.72699	6.57252	1
1222	55	Cre02.g077300.t1.2	GKEDALVTR	iTRAQ8plex@N-term; iTRAQ8plex(K)@2	missed K-E@2	1595.95	99	0.447158	0.447158	0.17625	0.189086	0.184759	0.220738	0.255835	0.403901	0.429344	0.184512	0.125061	0.180024	0.145955	0.14965	1
1223	55	Cre02.g077300.t1.2	HDGVFIAR	iTRAQ8plex@N-term		1217.68	99	0.459015	0.459015	0.907024	0.803609	0.958902	1.1991	1.0422	0.415758	0.441202	0.915286	0.739584	0.954167	1.12432	0.936012	1
1224	55	Cre02.g077300.t1.2	IAVENDGEKVEYR	iTRAQ8plex@N-term; iTRAQ8plex(K)@9	missed K-V@9	2129.16	99	0.934498	0.934498	0.635512	0.634304	0.727018	0.772123	0.802946	0.891242	0.916685	0.643775	0.570279	0.722283	0.697339	0.69676	1
1225	55	Cre02.g077300.t1.2	IAVENDGEKVEYR	iTRAQ8plex@N-term; Deamidated(N)@5; iTRAQ8plex(K)@9	missed K-V@9	2130.14	99	0.863323	0.863323	1.59913	1.60345	1.89397	1.78805	1.97258	0.820066	0.845509	1.60739	1.53942	1.88924	1.71326	1.8664	0
1226	55	Cre02.g077300.t1.2	IVGHNAQYFLK	iTRAQ8plex@N-term; iTRAQ8plex(K)@11		1897.1	99	1.19451	1.19451	0.889628	0.817895	0.84215	0.980101	1.0236	1.15126	1.1767	0.89789	0.75387	0.837415	0.905318	0.917417	0.5
1227	55	Cre02.g077300.t1.2	LQEMQLKPK	iTRAQ8plex@N-term; iTRAQ8plex(K)@7; iTRAQ8plex(K)@9		2026.24	99	1.09342	1.09342	0.89505	0.916026	0.899816	1.20539	1.26843	1.05016	1.07561	0.903312	0.852	0.895081	1.1306	1.16225	1
1228	55	Cre02.g077300.t1.2	NLVPGVSVYGEK	iTRAQ8plex@N-term; iTRAQ8plex(K)@12		1869.08	99	1.01284	1.01284	5.53953	5.85051	6.45347			0.96958	0.995024	5.54779	5.78648	6.44873			1
1229	55	Cre02.g077300.t1.2	NLVPGVSVYGEKR	iTRAQ8plex@N-term; iTRAQ8plex(K)@12	missed K-R@12	2025.18	98.55	1.07555	1.07555	0.66711	0.63942	0.492548	0.571175	0.721287	1.03229	1.05773	0.675372	0.575394	0.487813	0.496392	0.615101	1
1230	55	Cre02.g077300.t1.2	VWNPFR	iTRAQ8plex@N-term		1121.63	99	1.15229	1.15229	0.413717	0.344886	0.366581	0.447109	0.435866	1.10903	1.13447	0.421979	0.280861	0.361846	0.372325	0.32968	1
1231	56	Cre09.g415550.t1.2	AAAVLGAIK	iTRAQ8plex@N-term; iTRAQ8plex(K)@9		1420.92	99	1.1959	1.1959	4.35395	4.24839	4.44722	5.2109	4.51609	1.23426	1.09111	4.19516	4.02109	4.20243	5.0552	4.38771	1
1232	56	Cre09.g415550.t1.2	AAAVLGAIKK	iTRAQ8plex@N-term; iTRAQ8plex(K)@9; iTRAQ8plex(K)@10	missed K-K@9	1853.22	99	1.24055	1.24055	0.485482	0.433104	0.433481	0.524433	0.559088	1.27891	1.13576	0.326697	0.205807	0.188695	0.36874	0.430704	1
1233	56	Cre09.g415550.t1.2	AASTPLDGPSLANLSWALSAANVDHTR	iTRAQ8plex@N-term		3038.57	99	1.41664	1.41664	8.5691	4.95164	5.2145	4.3012	5.12385	1.455	1.31185	8.41032	4.72435	4.96972	4.14551	4.99546	1
1234	56	Cre09.g415550.t1.2	DVADAAVALAYLGTR	iTRAQ8plex@N-term		1808.99	99	1.35218	1.35218	4.13232	3.7948	4.08967	4.72346	4.83108	1.39054	1.24739	3.97354	3.5675	3.84488	4.56776	4.70269	1
1235	56	Cre09.g415550.t1.2	EAAQALWGLAALR	iTRAQ8plex@N-term		1672.96	99	1.36298	1.36298	5.43485	4.49117	4.36856	2.5873	4.52523	1.40134	1.25819	5.27606	4.26387	4.12378	2.43161	4.39685	1
1236	56	Cre09.g415550.t1.2	GFGLAVEHGR	iTRAQ8plex@N-term		1345.74	99	0.888739	0.888739	0.831891	0.759435	0.770914	0.845204	0.840713	0.927101	0.783952	0.673106	0.532138	0.526128	0.689511	0.712329	1
1237	56	Cre09.g415550.t1.2	HRPDVASK	iTRAQ8plex@N-term; iTRAQ8plex(K)@8		1516.89	99	-0.154902	-0.154902	0.506291	0.442157	0.437147	0.48688	0.454634	-0.116541	-0.25969	0.347506	0.21486	0.192361	0.331186	0.32625	1
1238	56	Cre09.g415550.t1.2	RVPDAALAGALTK	iTRAQ8plex@N-term; iTRAQ8plex(K)@13	missed R-V@1	1890.15	99	1.16419	1.16419	0.382536	0.326073	0.321358	0.36462	0.335685	1.20255	1.0594	0.22375	0.0987758	0.0765718	0.208927	0.207301	1
1239	56	Cre09.g415550.t1.2	SGAADVELFAAVTELAAAR	iTRAQ8plex@N-term		2165.16	99	1.45939	1.45939	5.96469	4.67026	4.71636	4.8461		1.49775	1.3546	5.8059	4.44296	4.47157	4.69041		1
1240	56	Cre09.g415550.t1.2	SSAAAAFHAELAEAVAYASGAR	iTRAQ8plex@N-term		2424.23	99	1.40654	1.40654	4.11735	3.69219	3.68341	7.82578	4.46672	1.4449	1.30175	3.95856	3.4649	3.43862	7.67009	4.33833	1
1241	56	Cre09.g415550.t1.2	TLAELAGPLAASLK	iTRAQ8plex@N-term; iTRAQ8plex(K)@14		1962.2	99	1.36736	1.36736	3.30959		2.24038	3.55419	4.0877	1.40572	1.26257	3.15081		1.9956	3.39849	3.95932	1
1242	56	Cre09.g415550.t1.2	VAVVPQTEFPTGAPLK	iTRAQ8plex@N-term; iTRAQ8plex(K)@16		2261.32	99	1.18748	1.18748	3.82654	4.42937	5.20206	5.5557	4.32879	1.22585	1.0827	3.66775	4.20207	4.95727	5.40001	4.2004	1
1243	56	Cre09.g415550.t1.2	VREAQGFK	iTRAQ8plex@N-term; iTRAQ8plex(K)@8	missed R-E@2	1541.91	99	0.70757	0.70757	1.58411	1.21829	1.01545	1.03404	1.21474	0.745931	0.602782	1.42532	0.990996	0.770669	0.878343	1.08636	1
1244	57	Cre12.g526800.t1.2	AALYASK	iTRAQ8plex@N-term; iTRAQ8plex(K)@7		1330.81	99	0.322219	0.322219	0.194592	0.190802	0.209282	0.361025	0.292691	0.337789	0.154006	0.03279	-0.0297163	0.00695946	0.0868452	0.0411744	1
1245	57	Cre12.g526800.t1.2	DFFGSHTYQR	iTRAQ8plex@N-term		1560.76	99	0.970756	0.970756	1.53494	1.36452	1.40235	1.56157	1.44158	0.986325	0.802542	1.37313	1.14401	1.20003	1.28739	1.19006	1
1246	57	Cre12.g526800.t1.2	DFFGSHTYQR	iTRAQ8plex@N-term; iTRAQ8plex(S)@5		1864.97	99	0.973128	0.973128	1.35783	1.25007	1.37116	1.47022	1.43097	0.988697	0.804914	1.19603	1.02955	1.16883	1.19605	1.17945	0
1247	57	Cre12.g526800.t1.2	ELTAAEASWR	iTRAQ8plex@N-term		1436.76	99	1.02119	1.02119	3.40912	3.21976	3.64909	4.72109	3.42248	1.03676	0.852976	3.24732	2.99925	3.44677	4.44691	3.17096	1
1248	57	Cre12.g526800.t1.2	ERLPANLVQAQR	iTRAQ8plex@N-term	missed R-L@2	1697.98	99	0.944483	0.944483	0.795915	0.614862	0.605953	0.711627	0.682727	0.960052	0.776269	0.634113	0.394344	0.403631	0.437447	0.43121	1
1249	57	Cre12.g526800.t1.2	GFPISVYNR	iTRAQ8plex@N-term		1355.75	99	0.992983	0.992983	1.39478	1.24354	1.28832	1.56824	1.38492	1.00855	0.824769	1.23298	1.02302	1.086	1.29406	1.1334	1
1250	57	Cre12.g526800.t1.2	GILYMGMGVSGGEEGAR	iTRAQ8plex@N-term		1986.98	99	1.17319	1.17319	2.69726	2.45596	2.47714	2.63929	2.71017	1.18876	1.00497	2.53546	2.23544	2.27482	2.36511	2.45865	1
1251	57	Cre12.g526800.t1.2	RGPSMMPGGSPEAYSHIK	No iTRAQ8plex@N-term; Gly->Pro@2; iTRAQ8plex(K)@18	missed R-G@1	2245.13	99	1.07555	1.07555	2.34899	1.87521	1.89864	2.0415	2.02429	1.09112	0.907333	2.18719	1.65469	1.69632	1.76733	1.77277	0
1252	57	Cre12.g526800.t1.2	RVIILVK	iTRAQ8plex@N-term; iTRAQ8plex(K)@7	missed R-V@1	1448.01	99	1.10358	1.10358	1.04045	0.845024	0.839578	0.873498	0.871339	1.11915	0.935366	0.87865	0.624506	0.637255	0.599319	0.619822	1
1253	57	Cre12.g526800.t1.2	SFTSCVTPGPVAGVDK	iTRAQ8plex@N-term; Carbamidomethyl(C)@5; iTRAQ8plex(K)@16		2229.19	99	1.01703	1.01703	3.06707	2.94113	3.49541	5.28417	3.02385	1.0326	0.84882	2.90527	2.72061	3.29309	5.00999	2.77233	1
1254	57	Cre12.g526800.t1.2	SYDKTEAAVK	iTRAQ8plex@N-term; iTRAQ8plex(K)@4; iTRAQ8plex(K)@10	missed K-T@4	2023.17	99	0.326606	0.326606	0.826359	0.704888	0.727231	0.773476	0.780531	0.342176	0.158393	0.664557	0.48437	0.524909	0.499297	0.529014	1
1255	57	Cre12.g526800.t1.2	SYDKTEAAVKR	iTRAQ8plex@N-term; iTRAQ8plex(K)@4; iTRAQ8plex(K)@10	missed K-T@4; missed K-R@10	2179.27	99	0.30103	0.30103	1.56424	1.35865	0.781232	0.80496	1.00914	0.316599	0.132816	1.40243	1.13813	0.578909	0.530781	0.757622	1
1256	57	Cre12.g526800.t1.2	WNVDLGGLAR	iTRAQ8plex@N-term		1403.78	99	1.18882	1.18882	9.27365	6.24094	6.63726	7.04852	6.63693	1.20439	1.0206	9.11185	6.02042	6.43494	6.77434	6.38541	1
1257	57	Cre12.g526800.t1.2	YMSALK	iTRAQ8plex@N-term; iTRAQ8plex(K)@6		1319.77	99	0.863323	0.863323	0.751878	0.597094	0.622378	0.71747	0.645535	0.878892	0.695109	0.590076	0.376576	0.420055	0.443291	0.394018	1
1258	58	Cre12.g512300.t1.2	ELQALQGTPADR	iTRAQ8plex@N-term		1601.87	99	0.828671	0.828671	1.44655	1.51003	1.70258	3.10794	2.10766	0.800553	0.908998	1.57926	1.69597	1.81011	3.35122	2.34778	1
1259	58	Cre12.g512300.t1.2	GDVAVWK	iTRAQ8plex@N-term; iTRAQ8plex(K)@7		1381.82	99	0.748188	0.748188	0.400945	0.408925	0.441914	0.726057	0.671887	0.72007	0.828514	0.533655	0.594863	0.549444	0.969333	0.912009	1
1260	58	Cre12.g512300.t1.2	GFGAAHDPHKPAPFK	iTRAQ8plex@N-term; iTRAQ8plex(K)@10; iTRAQ8plex(K)@15		2488.41	97.56	0.954243	0.954243	2.32929	2.07299	2.05069	2.63741	2.95236	0.926125	1.03457	2.462	2.25893	2.15822	2.88069	3.19248	1
1261	58	Cre12.g512300.t1.2	GSSMSPTHLYPAGAGAAMK	iTRAQ8plex@N-term; iTRAQ8plex(S)@5; iTRAQ8plex(K)@19		2745.47	99	1.0569	1.0569	2.33263	3.85611	2.3968	2.75439	2.95818	1.02879	1.13723	2.46534	4.04204	2.50432	2.99767	3.1983	0
1262	58	Cre12.g512300.t1.2	HLESVIETR	iTRAQ8plex@N-term; iTRAQ8plex(S)@4		1690.98	99	0.995635	0.995635	0.839457	0.991687	0.945114	1.67163	1.28506	0.967517	1.07596	0.972167	1.17762	1.05264	1.9149	1.52519	0
1263	58	Cre12.g512300.t1.2	KDEATGEDAALVPIAIELAHPGTHK	iTRAQ8plex@N-term; iTRAQ8plex(K)@1; iTRAQ8plex(K)@25	missed K-D@1	3494.95	99	1.32428	1.32428	1.58054	2.92561	2.39575	3.36481		1.29616	1.40461	1.71325	3.11155	2.50328	3.60809		1
1264	58	Cre12.g512300.t1.2	LMLPHFR	iTRAQ8plex@N-term		1216.71	99	1.23414	1.23414	1.52916	1.57194	1.8487	2.52985	2.14585	1.20602	1.31446	1.66187	1.75788	1.95623	2.77313	2.38597	1
1265	58	Cre12.g512300.t1.2	LTNDPSHDINDLLYFPVPR	iTRAQ8plex@N-term		2529.32	99	1.38649	1.38649	4.61768	5.56909	4.71807	5.65545	6.82691	1.35837	1.46682	4.75039	5.75503	4.8256	5.89873	7.06703	1
1266	58	Cre12.g512300.t1.2	QALAGFHPTAITALK	iTRAQ8plex@N-term; iTRAQ8plex(T)@9; iTRAQ8plex(K)@15		2450.48	99	1.23805	1.23805	1.51037	1.35186	1.15166	1.93326	2.25114	1.20993	1.31837	1.64308	1.53779	1.25919	2.17654	2.49126	0
1267	58	Cre12.g512300.t1.2	RPMPAPGDAAYQELTGAALGPPQEK	iTRAQ8plex@N-term; iTRAQ8plex(K)@25		3172.68	99	1.22011	1.22011	1.36444	1.46976	1.96698	2.84664	2.0197	1.19199	1.30043	1.49715	1.6557	2.07451	3.08991	2.25982	1
1268	58	Cre12.g512300.t1.2	RSPPISVDDWR	iTRAQ8plex@N-term	missed R-S@1	1630.87	99	1.0607	1.0607	1.17974	1.18658	1.15786	2.22058	1.73303	1.03258	1.14102	1.31245	1.37252	1.26539	2.46385	1.97315	1
1269	58	Cre12.g512300.t1.2	TASGAWDFR	iTRAQ8plex@N-term		1313.67	99	0.851258	0.851258	0.300281	0.293097	0.336395	0.543065	0.431967	0.82314	0.931585	0.432991	0.479034	0.443924	0.78634	0.672089	1
1270	58	Cre12.g512300.t1.2	THATMEPFLIAMR	iTRAQ8plex@N-term; iTRAQ8plex(T)@4		2125.16	99	1.2878	1.2878	3.63257	3.16426	3.7754	7.94741	3.89329	1.25968	1.36813	3.76528	3.3502	3.88292	8.19068	4.13341	0
1271	58	Cre12.g512300.t1.2	VLDGRPDAWYADEEYGR	iTRAQ8plex@N-term		2315.11	99	1.22074	1.22074	1.98001	2.08126	2.63278	3.2571	4.13687	1.19262	1.30106	2.11272	2.2672	2.74031	3.50038	4.37699	1
1272	59	Cre16.g673650.t1.1	ENELLHAR	iTRAQ8plex@N-term		1284.71	99	0.477121	0.477121	0.61085	0.618968	1.00846	2.11403	1.41475	0.431684	0.574167	0.771131	1.01339	1.28202	2.8539	2.12462	1
1273	59	Cre16.g673650.t1.1	ENELLHAR	iTRAQ8plex@N-term; Deamidated(N)@2		1285.69	99	0.50768	0.50768	0.798232	0.906761	1.23459	1.47913	2.23888	0.462242	0.604725	0.958513	1.30118	1.50815	2.219	2.94875	0
1274	59	Cre16.g673650.t1.1	GWLGGQGGAADLDK	iTRAQ8plex@N-term; iTRAQ8plex(K)@14		1952.06	99	1.01671	1.01671	0.938005	0.911824	1.39944	2.1256	1.83184	0.971274	1.11376	1.09829	1.30625	1.673	2.86547	2.54171	1
1275	59	Cre16.g673650.t1.1	GWLGGQGGAADLDKWYGPDR	iTRAQ8plex@N-term; iTRAQ8plex(K)@14	missed K-W@14	2726.4	99	1.28276	1.28276	0.605636	0.686871	0.584247	1.39956	2.14112	1.23732	1.37981	0.765917	1.08129	0.857807	2.13943	2.85099	0.833333
1276	59	Cre16.g673650.t1.1	GWLGGQGGAADLDKWYGPDRK	iTRAQ8plex@N-term; iTRAQ8plex(K)@14; iTRAQ8plex(K)@21	missed K-W@14; missed R-K@20	3158.7	99	1.27525	1.27525	0.491206	0.553171	0.449366	1.10118	0.885949	1.22981	1.37229	0.651487	0.947593	0.722926	1.84105	1.59582	0.75
1277	59	Cre16.g673650.t1.1	HVADPFGYNLLTVLGAEER	iTRAQ8plex@N-term		2404.27	99	1.44497	1.44497	1.45384	1.56405	1.51467	4.56232	2.66236	1.39953	1.54202	1.61412	1.95847	1.78823	5.30219	3.37223	1
1278	59	Cre16.g673650.t1.1	HVADPFGYNLLTVLGAEER	iTRAQ8plex@N-term; Deamidated(N)@9		2405.25	99	1.44091	1.44091	5.00595	3.53868			6.51052	1.39547	1.53795	5.16623	3.9331			7.22039	0
1279	59	Cre16.g673650.t1.1	HVADPFGYNLLTVLGAEER	iTRAQ8plex@N-term; Cation:Cu[I](D)@4		2466.19	99	1.40483	1.40483	6.08298	4.9378	6.59298		9.17119	1.3594	1.50188	6.24326	5.33222	6.86654		9.88105	0
1280	59	Cre16.g673650.t1.1	HVADPFGYNLLTVLGAEER	iTRAQ8plex@N-term; iTRAQ8plex(Y)@8		2708.47	99	1.42483	1.42483	1.2289	1.6669	1.21321	3.14455	2.46074	1.37939	1.52188	1.38918	2.06133	1.48677	3.88442	3.17061	0
1281	59	Cre16.g673650.t1.1	KLFLPSGLYDR	iTRAQ8plex@N-term; iTRAQ8plex(K)@1	missed K-L@1	1916.13	99	1.26561	1.26561	0.273404	0.301129	0.374456	0.764155	0.520095	1.22017	1.36266	0.433685	0.695552	0.648016	1.50402	1.22996	0.833333
1282	59	Cre16.g673650.t1.1	LFLPSGLYDR	iTRAQ8plex@N-term		1483.83	99	1.25607	1.25607	0.583591	0.573155	0.811299	1.79587	1.0864	1.21063	1.35311	0.743872	0.967577	1.08486	2.53574	1.79627	1
1283	59	Cre16.g673650.t1.1	NGTGPAGYSPGIGK	iTRAQ8plex@N-term; Deamidated(N)@1; iTRAQ8plex(K)@14		1884.02	99	0.230449	0.230449	1.3511	1.25077	1.94372	7.28947	2.75652	0.185011	0.327494	1.51138	1.64519	2.21728	8.02933	3.46639	0
1284	59	Cre16.g673650.t1.1	RNGTGPAGYSPGIGK	iTRAQ8plex@N-term; Deamidated(N)@2; iTRAQ8plex(K)@15	missed R-N@1	2040.12	99	0.662758	0.662758	0.178975	0.186359	0.425304	0.629358	0.404929	0.61732	0.759803	0.339256	0.580781	0.698863	1.36923	1.1148	0
1285	59	Cre16.g673650.t1.1	VKEIKNGR	iTRAQ8plex@N-term; iTRAQ8plex(K)@2; iTRAQ8plex(K)@5; Deamidated(N)@6	missed K-E@2; missed K-N@5	1856.16	99	0.433923	0.433923	0.300946	0.322077	0.528795	0.671858	0.402351	0.388485	0.530968	0.461227	0.7165	0.802354	1.41173	1.11222	0
1286	59	Cre16.g673650.t1.1	WYGPDRK	iTRAQ8plex@N-term; iTRAQ8plex(K)@7	missed R-K@6	1528.86	99	0.662758	0.662758	0.176242	0.171344	0.304726	0.536939	0.313911	0.61732	0.759803	0.336524	0.565766	0.578285	1.27681	1.02378	1
1287	59	Cre16.g673650.t1.1	YRENELLHAR	Carbamyl@N-term	missed R-E@2	1342.67	99	0.863323	0.863323	2.81626	2.22299	2.69697	3.1462	3.68324	0.817885	0.960368	2.97654	2.61741	2.97053	3.88607	4.39311	0
1288	59	Cre16.g673650.t1.1	YRENELLHAR	iTRAQ8plex@N-term	missed R-E@2	1603.87	99	0.710226	0.710226	0.786064	0.858012	1.03672	2.16916	1.72333	0.664789	0.807272	0.946345	1.25243	1.31028	2.90903	2.4332	0.75
1289	59	Cre16.g673650.t1.1	YRENELLHAR	iTRAQ8plex@N-term; Deamidated(N)@4	missed R-E@2	1604.86	99	0.857098	0.857098	1.1776	1.2488	1.74601	2.24299	3.04522	0.81166	0.954143	1.33788	1.64322	2.01957	2.98286	3.75509	0
1290	60	g13061.t2	AEYIWADGNEGK	iTRAQ8plex@N-term; iTRAQ8plex(K)@12	cleaved K-P@C-term	1960.02	99	1.00604	1.00604	4.78364	4.27619	4.38481	4.40806	4.4278	0.980667	0.865213	4.61181	4.10393	4.20189	4.22243	4.22323	1
1291	60	g13061.t2	AEYIWADGNEGKPEK	iTRAQ8plex@N-term; iTRAQ8plex(K)@12; iTRAQ8plex(K)@15		2618.41	99	1.1089	1.1089	0.9264	0.887217	0.93903	1.01352	1.0887	1.08353	0.968075	0.754576	0.714957	0.756107	0.827894	0.88413	0.5
1292	60	g13061.t2	GAPHVLVMCEVFAPDGKPHSTNTR	iTRAQ8plex@N-term; Carbamidomethyl(C)@9; iTRAQ8plex(K)@17; iTRAQ8plex(S)@20		3531.88	99	1.22789	1.22789	4.17689	3.27495	3.24019	3.5838	3.3757	1.20252	1.08706	4.00506	3.10269	3.05727	3.39817	3.17113	0
1293	60	g13061.t2	GMIFNEMR	iTRAQ8plex@N-term		1300.66	99	1.08148	1.08148	1.13653	0.944414	0.919087	1.06969	1.08467	1.05611	0.940651	0.964705	0.772154	0.736164	0.884064	0.880101	1
1294	60	g13061.t2	GYGYLEDR	iTRAQ8plex@N-term		1275.64	99	0.167227	0.167227	0.44155	0.393719	0.420325	0.567087	0.44625	0.141855	0.0264015	0.269727	0.22146	0.237401	0.381458	0.241678	1
1295	60	g13061.t2	IEHITQYGIGNEAR	iTRAQ8plex@N-term; Ile->Phe@1; iTRAQ8plex(T)@5	cleaved H-I@N-term	2242.2	99	1.08991	1.08991	1.80268	1.47258	1.58076	1.86546	2.08021	1.06453	0.94908	1.63085	1.30032	1.39783	1.67983	1.87564	0
1296	60	g13061.t2	IPLPVMLK	iTRAQ8plex@N-term; iTRAQ8plex(K)@8		1517.98	99	1.26598	1.26598	3.29773	2.64721	2.73577	3.24596	3.05136	1.24061	1.12516	3.12591	2.47495	2.55285	3.06033	2.84678	1
1297	60	g13061.t2	LGEDFGIVSTFNPKPVR	No iTRAQ8plex@N-term; Glu->Gln@3; iTRAQ8plex(K)@14		2178.21	99	1.39445	1.39445	4.57657	4.48679	4.03371	4.43825	4.87611	1.36908	1.25363	4.40475	4.31453	3.85078	4.25262	4.67154	0
1298	60	g13061.t2	LGEDFGIVSTFNPKPVR	No iTRAQ8plex@N-term; iTRAQ8plex(K)@14		2179.19	99	1.27128	1.27128	1.98277	1.82084	1.78915	2.12083	2.00695	1.24591	1.13045	1.81094	1.64858	1.60622	1.9352	1.80238	0
1299	60	g13061.t2	LGEDFGIVSTFNPKPVR	No iTRAQ8plex@N-term; Gly->Pro@2; iTRAQ8plex(K)@14		2219.23	99	1.2753	1.2753	1.58963	1.44858	1.42973	1.63968	1.78833	1.24993	1.13447	1.41781	1.27632	1.2468	1.45405	1.58376	0
1300	60	g13061.t2	LGEDFGIVSTFNPKPVR	iTRAQ8plex@N-term; iTRAQ8plex(K)@14		2483.4	99	1.33955	1.33955	1.16246	0.950057	1.00846	1.14214	1.21656	1.31418	1.19873	0.990636	0.777797	0.825535	0.956515	1.01199	1
1301	60	g13061.t2	RPAANVDPYTVAR	iTRAQ8plex@N-term		1732.95	99	0.633468	0.633468	0.842012	0.798806	0.821022	1.12319	0.84817	0.608097	0.492643	0.670188	0.626547	0.638098	0.937558	0.643598	1
1302	60	g13061.t2	TGDWNGTGAHTNFSTK	No iTRAQ8plex@N-term; Asp->Arg@3; iTRAQ8plex(K)@16		2038.03	99	0.857332	0.857332	1.7468	1.77129	1.86125	2.85795	2.47707	0.831961	0.716507	1.57498	1.59903	1.67833	2.67233	2.27249	0
1303	60	g13061.t2	THIEHITQYGIGNEAR	iTRAQ8plex@N-term		2142.11	99	1.06668	1.06668	1.67014	1.60725	1.58184	1.74092	1.72486	1.04131	0.925858	1.49832	1.43499	1.39892	1.5553	1.52029	0.666667
1304	60	g13061.t2	THIEHITQYGIGNEAR	Carbamyl@N-term; iTRAQ8plex(T)@7		2185.12	99	1.06819	1.06819	1.7299	1.5446	1.27247	1.77674	2.43514	1.04281	0.927361	1.55808	1.37234	1.08954	1.59111	2.23057	0
1305	60	g13061.t2	THIEHITQYGIGNEAR	iTRAQ8plex@N-term; iTRAQ8plex(T)@7		2446.32	99	1.02119	1.02119	1.64089	1.20787	1.21183	1.28685	1.34999	0.995818	0.880364	1.46907	1.03561	1.02891	1.10123	1.14541	0
1306	60	g13061.t2	VIEEAVEK	iTRAQ8plex@N-term; iTRAQ8plex(K)@8		1523.9	99	0.984241	0.984241	0.548669	0.530073	0.53426	0.725055	0.657386	0.95887	0.843416	0.376845	0.357813	0.351336	0.539427	0.452813	1
1307	60	g13061.t2	VVTDPIR	iTRAQ8plex@N-term		1102.67	99	0.433439	0.433439	0.751378	0.677568	0.659431	0.793022	0.771615	0.408067	0.292614	0.579555	0.505309	0.476507	0.607393	0.567043	1
1308	61	Cre10.g434750.t1.2	AVHLDFNTK	iTRAQ8plex@N-term; iTRAQ8plex(K)@9	cleaved A-A@N-term	1651.95	99	1.03543	1.03543	0.359355	0.368334	0.369506	0.541221	0.584392	1.03203	1.14697	0.425894	0.534581	0.52755	0.713047	0.732874	0
1309	61	Cre10.g434750.t1.2	DKYPLLK	iTRAQ8plex@N-term; iTRAQ8plex(K)@2; iTRAQ8plex(K)@7	missed K-Y@2	1788.13	99	0.977724	0.977724	0.260836	0.261571	0.288679	0.815434	0.459368	0.974332	1.08927	0.327375	0.427818	0.446723	0.987261	0.60785	1
1310	61	Cre10.g434750.t1.2	FDRFPMGK	iTRAQ8plex@N-term; iTRAQ8plex(K)@8	missed R-F@3	1604.9	99	1.11726	1.11726	0.346604	0.332919	0.319776	0.454955	0.440223	1.11387	1.2288	0.413143	0.499166	0.477821	0.626782	0.588705	1
1311	61	Cre10.g434750.t1.2	FDYIIEQQAFVDIDSGK	iTRAQ8plex@N-term; iTRAQ8plex(K)@17		2595.37	99	1.3927	1.3927	1.79628	1.8184	2.13196	3.76516	2.07809	1.38931	1.50424	1.86282	1.98464	2.29001	3.93698	2.22657	1
1312	61	Cre10.g434750.t1.2	GVAFMVDNCSYTAR	iTRAQ8plex@N-term; Carbamidomethyl(C)@9		1893.9	99	1.0569	1.0569	1.15147	1.09224	1.11093	1.59313	1.58364	1.05351	1.16845	1.21801	1.25849	1.26898	1.76496	1.73212	1
1313	61	Cre10.g434750.t1.2	IDQTYMWK	iTRAQ8plex@N-term; iTRAQ8plex(K)@8		1691.92	99	1.07132	1.07132	0.859903	0.938217	0.971585	1.56974	1.42299	1.06793	1.18286	0.926442	1.10446	1.12963	1.74156	1.57147	1
1314	61	Cre10.g434750.t1.2	KVSVIGWGSQAPAQAQNLR	iTRAQ8plex@N-term; iTRAQ8plex(K)@1	missed K-V@1	2617.49	99	1.25285	1.25285	0.521924	0.557074	0.606812	1.34399	0.874522	1.24946	1.3644	0.588464	0.723321	0.764857	1.51581	1.023	1
1315	61	Cre10.g434750.t1.2	RLYEQGK	iTRAQ8plex@N-term; iTRAQ8plex(K)@7	missed R-L@1	1500.89	99	0.20412	0.20412	0.189148	0.205832	0.200597	0.320308	0.338793	0.200728	0.315663	0.255688	0.372079	0.358641	0.492135	0.487275	1
1316	61	Cre10.g434750.t1.2	SVVQAVQR	iTRAQ8plex@N-term		1189.71	99	0.0937604	0.0937604	0.610997	0.651663	0.639613	1.08284	1.05088	0.0903688	0.205303	0.677536	0.81791	0.797658	1.25467	1.19936	1
1317	61	Cre10.g434750.t1.2	VAIGLRPDSPSWAEAEACGFSK	iTRAQ8plex@N-term; Carbamidomethyl(C)@18; iTRAQ8plex(K)@22		2955.54	99	1.29459	1.29459	1.2898	1.35352	1.21754	2.15709	1.94393	1.2912	1.40613	1.35634	1.51977	1.37558	2.32892	2.09242	0.666667
1318	61	Cre10.g434750.t1.2	VFQKEHAK	iTRAQ8plex@N-term; iTRAQ8plex(K)@4; iTRAQ8plex(K)@8	missed K-E@4	1898.15	99	0.70757	0.70757	0.872568	1.76872	0.568253	0.793771	1.18164	0.704179	0.819113	0.939107	1.93497	0.726298	0.965597	1.33012	1
1319	61	Cre10.g434750.t1.2	VSVIGWGSQAPAQAQNLR	iTRAQ8plex@N-term		2185.19	99	1.17894	1.17894	3.29747	3.4684	3.94047	4.95591	3.46882	1.17555	1.29048	3.36401	3.63464	4.09852	5.12774	3.61731	1
1320	62	Cre16.g672650.t1.2	EAIEAAGFPK	iTRAQ8plex@N-term; iTRAQ8plex(K)@10		1639.94	99	0.907656	0.907656	1.19984	1.08493	1.21251	1.31897	1.36227	0.894555	0.845293	1.16035	0.992394	1.15223	1.20412	1.28746	1
1321	62	Cre16.g672650.t1.2	FYTGFPTYCIR	iTRAQ8plex@N-term; Carbamidomethyl(C)@9		1727.86	99	1.25282	1.25282	2.29676	2.04045	1.92515	3.80955	2.0658	1.23972	1.19046	2.25728	1.94791	1.86487	3.69469	1.99099	1
1322	62	Cre16.g672650.t1.2	GLSAGLLR	iTRAQ8plex@N-term		1089.68	99	0.822121	0.822121	1.24682	1.21647	1.37489	2.13371	1.37911	0.80902	0.759758	1.20734	1.12393	1.31461	2.01885	1.3043	1
1323	62	Cre16.g672650.t1.2	GSPLAVGAEIVR	iTRAQ8plex@N-term		1471.87	99	1.09903	1.09903	1.49598	1.44169	1.69122	2.86421	2.04581	1.08593	1.03667	1.45649	1.34915	1.63094	2.74935	1.97101	1
1324	62	Cre16.g672650.t1.2	GSPLAVGAEIVRK	iTRAQ8plex@N-term; iTRAQ8plex(K)@13	missed R-K@12	1904.17	99	1.25527	1.25527	1.05792	0.987132	0.976844	1.04106	1.21715	1.24217	1.19291	1.01843	0.894596	0.916564	0.926201	1.14234	1
1325	62	Cre16.g672650.t1.2	GVADAFIR	iTRAQ8plex@N-term		1151.66	99	0.886423	0.886423	0.630027	0.572998	0.639024	0.903044	0.738065	0.873322	0.82406	0.590539	0.480461	0.578744	0.788185	0.663259	1
1326	62	Cre16.g672650.t1.2	IVKEDGVGGLFR	iTRAQ8plex@N-term; iTRAQ8plex(K)@3; Dehydrated(D)@5	missed K-E@3	1879.11	99	1.26007	1.26007	0.833493	0.774732	0.78894	1.04877	0.924935	1.24697	1.19771	0.794006	0.682195	0.72866	0.933915	0.850129	0
1327	62	Cre16.g672650.t1.2	IVKEDGVGGLFR	iTRAQ8plex@N-term; iTRAQ8plex(K)@3	missed K-E@3	1897.12	99	1.23096	1.23096	0.623384	0.552709	0.551137	0.653825	0.641648	1.21786	1.1686	0.583896	0.460172	0.490857	0.538966	0.566843	1
1328	62	Cre16.g672650.t1.2	KDGVGALYK	iTRAQ8plex@N-term; iTRAQ8plex(K)@1; iTRAQ8plex(K)@9	missed K-D@1	1862.14	99	0.851258	0.851258	0.553476	0.509585	0.547444	0.708816	0.663262	0.838157	0.788896	0.513988	0.417048	0.487164	0.593957	0.588456	1
1329	62	Cre16.g672650.t1.2	MQADATLPVEQR	iTRAQ8plex@N-term		1661.87	99	0.489833	0.489833	0.965071	0.868646	0.904125	1.24624	1.175	0.476732	0.42747	0.925583	0.776109	0.843845	1.13138	1.10019	1
1330	62	Cre16.g672650.t1.2	MQADATLPVEQR	iTRAQ8plex@N-term; Oxidation(M)@1		1677.87	99	0.69897	0.69897	2.43737	2.55697	2.4933	2.7474		0.685869	0.636607	2.39788	2.46444	2.43302	2.63254		0
1331	62	Cre16.g672650.t1.2	MTPNPDGTMPYK	iTRAQ8plex@N-term; iTRAQ8plex(K)@12		1959.01	99	0.518514	0.518514	2.75389	2.7662	3.85729	7.0133	3.83042	0.505413	0.456151	2.7144	2.67367	3.79701	6.89844	3.75561	1
1332	62	Cre16.g672650.t1.2	NNGQNLPLWQK	iTRAQ8plex@N-term; Deamidated(N)@2; iTRAQ8plex(K)@11		1920.07	99	1.03342	1.03342	3.44302	2.06605	2.0671	2.43585	2.71569	1.02032	0.971061	3.40353	1.97351	2.00682	2.32099	2.64088	0
1333	62	Cre16.g672650.t1.2	NYKGVADAFIR	iTRAQ8plex@N-term; iTRAQ8plex(K)@3	missed K-G@3	1861.07	99	1.2014	1.2014	0.551744	0.44633	0.314111	0.349262	0.447106	1.1883	1.13903	0.512256	0.353793	0.253831	0.234402	0.3723	1
1334	63	Cre02.g143250.t1.2	ANPTALLLSSAMMLR	iTRAQ8plex@N-term		1892.05	99	1.43457	1.43457	2.89351	2.41388	2.47504	2.99529	2.66239	1.48121	1.3131	2.7641	2.24817	2.32644	2.83199	2.47981	1
1335	63	Cre02.g143250.t1.2	EIFAAAR	iTRAQ8plex@N-term		1080.62	99	0.469232	0.469232	1.11285	0.942493	0.963109	1.26755	1.17983	0.51587	0.347762	0.983439	0.776785	0.814508	1.10425	0.997251	1
1336	63	Cre02.g143250.t1.2	ELDLYANVRPCFNIPGYK	iTRAQ8plex@N-term; Carbamidomethyl(C)@11; iTRAQ8plex(K)@18		2776.48	99	1.33646	1.33646	2.32775	1.75722	1.95158	2.30369	1.99709	1.3831	1.21499	2.19833	1.59151	1.80298	2.14039	1.81451	1
1337	63	Cre02.g143250.t1.2	ENLDSVLK	iTRAQ8plex@N-term; iTRAQ8plex(K)@8		1524.9	99	0.819544	0.819544	1.12337	0.978266	0.958278	1.2715	1.13111	0.866182	0.698074	0.993958	0.812557	0.809677	1.10819	0.94853	1
1338	63	Cre02.g143250.t1.2	IAEFAFAYAR	iTRAQ8plex@N-term		1461.79	99	1.32735	1.32735	4.1239	3.66761	4.56987	4.00012	3.98335	1.37399	1.20588	3.99449	3.5019	4.42127	3.83682	3.80077	1
1339	63	Cre02.g143250.t1.2	IPVVWDEQHIGK	iTRAQ8plex@N-term; iTRAQ8plex(K)@12		2028.16	99	1.234	1.234	2.50736	1.93987	2.1647	2.80574	2.12824	1.28063	1.11253	2.37795	1.77416	2.0161	2.64244	1.94567	1
1340	63	Cre02.g143250.t1.2	IPVVWDEQHIGKTPDPR	iTRAQ8plex@N-term; iTRAQ8plex(K)@12	missed K-T@12	2594.44	99	1.23553	1.23553	2.2783	2.05899	1.2921	1.40936	2.41661	1.28217	1.11406	2.14889	1.89329	1.1435	1.24606	2.23403	1
1341	63	Cre02.g143250.t1.2	KADGLFLECCR	iTRAQ8plex@N-term; iTRAQ8plex(K)@1; Carbamidomethyl(C)@9; Carbamidomethyl(C)@10	missed K-A@1	1976.04	99	1.09342	1.09342	0.798934	0.682269	0.755671	1.03345	0.80684	1.14006	0.971951	0.669522	0.51656	0.607071	0.870152	0.624262	1
1342	63	Cre02.g143250.t1.2	RQEGDNIQNAVLGVIAEGK	iTRAQ8plex@N-term; iTRAQ8plex(K)@19	missed R-Q@1	2618.46	99	1.33816	1.33816	1.79472	1.57995	1.53102	2.20743	2.13932	1.3848	1.21669	1.6653	1.41425	1.38242	2.04413	1.95674	1
1343	63	Cre02.g143250.t1.2	SFEATLFPGDGIGPEIAASVR	iTRAQ8plex@N-term		2437.28	99	1.37291	1.37291	6.75566	5.41765	5.4699	5.76696		1.41955	1.25144	6.62625	5.25194	5.3213	5.60366		1
1344	63	Cre02.g143250.t1.2	SLNLTLRK	iTRAQ8plex@N-term; iTRAQ8plex(K)@8	missed R-K@7	1551.99	99	1.0569	1.0569	0.788793	0.662327	0.628453	0.651384	0.688596	1.10354	0.935435	0.659381	0.496619	0.479852	0.488083	0.506018	1
1345	63	Cre02.g143250.t1.2	TRYDGINLVTVR	iTRAQ8plex@N-term	missed R-Y@2	1709.97	99	1.13033	1.13033	1.02156	0.858114	0.892415	1.02372	1.00858	1.17697	1.00886	0.892145	0.692406	0.743814	0.860424	0.825999	1
1346	64	Cre07.g338050.t1.2	ACPSQLASAFAAFAK	iTRAQ8plex@N-term; Carbamidomethyl(C)@2; iTRAQ8plex(K)@15		2147.17	99	1.33846	1.33846	1.83781	1.6835	1.75988	2.37528	1.90094	1.37384	1.25126	1.73488	1.47937	1.54573	2.1771	1.70782	1
1347	64	Cre07.g338050.t1.2	AIISESIVK	iTRAQ8plex@N-term; iTRAQ8plex(K)@9		1566.98	99	1.01671	1.01671	3.18628	2.87401	3.81466	4.70815	3.54704	1.0521	0.929511	3.08335	2.66989	3.60052	4.50997	3.35391	1
1348	64	Cre07.g338050.t1.2	DLVTSFAEK	iTRAQ8plex@N-term; iTRAQ8plex(K)@9		1616.92	99	1.02938	1.02938	1.34768	1.28373	1.36249	1.77112	1.77734	1.06477	0.942183	1.24475	1.0796	1.14835	1.57294	1.58422	1
1349	64	Cre07.g338050.t1.2	FAEAVKPK	iTRAQ8plex@N-term; iTRAQ8plex(K)@6; iTRAQ8plex(K)@8		1801.12	99	0.892095	0.892095	0.634058	0.537142	0.524334	0.609595	0.574284	0.92748	0.804894	0.531126	0.333019	0.310186	0.411415	0.381158	1
1350	64	Cre07.g338050.t1.2	FNFWPDATEALLHAAK	iTRAQ8plex@N-term; iTRAQ8plex(K)@16		2438.32	99	1.41497	1.41497	1.5948	1.61995	1.72321	2.26884	1.59344	1.45036	1.32777	1.49187	1.41582	1.50906	2.07066	1.40032	1
1351	64	Cre07.g338050.t1.2	GDLFVALAR	iTRAQ8plex@N-term		1264.74	99	1.22141	1.22141	4.07205	3.65876	4.86368	5.62314	4.08972	1.2568	1.13421	3.96912	3.45464	4.64953	5.42496	3.89659	1
1352	64	Cre07.g338050.t1.2	GFSELSLAK	iTRAQ8plex@N-term; iTRAQ8plex(K)@9		1558.92	99	1.07132	1.07132	1.61855	1.43469	1.62531	1.678	1.51522	1.1067	0.984119	1.51562	1.23056	1.41116	1.47982	1.32209	1
1353	64	Cre07.g338050.t1.2	GLEGSLSADEAKEVEK	iTRAQ8plex@N-term; iTRAQ8plex(K)@12; iTRAQ8plex(K)@16	missed K-E@12	2573.43	99	1.06446	1.06446	1.62579	1.73543	1.56215	1.54452	1.51999	1.09984	0.977257	1.52286	1.53131	1.34801	1.34633	1.32686	0
1354	64	Cre07.g338050.t1.2	LLEDAAGGEFK	iTRAQ8plex@N-term; iTRAQ8plex(K)@11		1756.98	99	1.18461	1.18461	2.07441	1.78675	1.97419	3.56137	2.16949	1.21999	1.09741	1.97148	1.58262	1.76004	3.36319	1.97636	1
1355	64	Cre07.g338050.t1.2	QVISTAASLTGK	iTRAQ8plex@N-term; iTRAQ8plex(K)@12		1783.07	99	1.10721	1.10721	2.64852	2.15462	2.37677	2.79099	2.56591	1.14259	1.02001	2.54559	1.9505	2.16262	2.59281	2.37278	1
1356	64	Cre07.g338050.t1.2	QYSPASMRPIK	Gln->pyro-Glu@N-term; iTRAQ8plex(K)@11		1563.84	99	0.78533	0.78533	0.809086	0.701557	0.697395	0.712834	0.715033	0.820715	0.698129	0.706154	0.497433	0.483248	0.514654	0.521907	1
1357	64	Cre07.g338050.t1.2	QYSPASMRPIK	iTRAQ8plex@N-term; iTRAQ8plex(K)@11		1885.07	99	0.935297	0.935297	1.01637	0.847211	0.817172	0.925632	1.00108	0.970682	0.848096	0.913438	0.643087	0.603025	0.727452	0.807958	1
1358	64	Cre07.g338050.t1.2	VAGLEPQQVTDLVVAFHK	iTRAQ8plex@N-term; iTRAQ8plex(K)@18		2558.47	99	1.38649	1.38649	5.40908		4.71555	9.66344	4.90714	1.42188	1.29929	5.30615		4.5014	9.46526	4.71401	1
1359	64	Cre07.g338050.t1.2	YEHERGDLFVALAR	iTRAQ8plex@N-term	missed R-G@5	1979.05	99	1.23171	1.23171	2.76515	2.34819	2.19836	2.65123	2.25348	1.26709	1.14451	2.66222	2.14407	1.98421	2.45305	2.06036	1
1360	65	Cre01.g038400.t1.2	FAEDTWGK	iTRAQ8plex@N-term; iTRAQ8plex(K)@8		1560.84	99	0.942199	0.942199	1.19479	1.07685	1.30827	1.65968	1.53634	0.962069	1.01993	1.20937	1.12998	1.36572	1.6422	1.53287	1
1361	65	Cre01.g038400.t1.2	FVGFELWQVK	iTRAQ8plex@N-term; iTRAQ8plex(K)@10		1860.08	99	1.38561	1.38561	1.17306	1.28067	1.19763	1.653	1.70387	1.40548	1.46333	1.18764	1.3338	1.25508	1.63552	1.7004	1
1362	65	Cre01.g038400.t1.2	GIWVAPDIDNPDYVHDDKLYNFK	iTRAQ8plex@N-term; iTRAQ8plex(K)@18; iTRAQ8plex(K)@23	missed K-L@18	3645.92	99	1.35984	1.35984	6.03881	6.04934	6.09305	7.54861	7.98619	1.37971	1.43756	6.05339	6.10246	6.1505	7.53113	7.98272	1
1363	65	Cre01.g038400.t1.2	GKNYLIK	iTRAQ8plex@N-term; iTRAQ8plex(K)@2; iTRAQ8plex(K)@7	missed K-N@2	1747.11	99	0.897627	0.897627	1.06452	0.872654	0.853843	1.41441	1.36996	0.917497	0.975355	1.0791	0.925781	0.911296	1.39694	1.36649	1
1364	65	Cre01.g038400.t1.2	HEQDLDCGGGYIK	iTRAQ8plex@N-term; Carbamidomethyl(C)@7; iTRAQ8plex(K)@13		2099.06	99	0.633468	0.633468	1.09233	1.08152	1.14211	2.02742	1.36093	0.653338	0.711196	1.10691	1.13464	1.19956	2.00994	1.35746	1
1365	65	Cre01.g038400.t1.2	HKDEEK	iTRAQ8plex@N-term; iTRAQ8plex(K)@2; iTRAQ8plex(K)@6	missed K-D@2	1696.99	99	-0.30103	-0.30103	0.529183	0.537053	0.529294	0.630422	0.625779	-0.28116	-0.223303	0.543762	0.590179	0.586747	0.612944	0.622308	1
1366	65	Cre01.g038400.t1.2	IPKEEEESGHDE	iTRAQ8plex@N-term; iTRAQ8plex(K)@3; iTRAQ8plex(S)@8	cleaved E-L@C-term; missed K-E@3	2310.21	99	0.255273	0.255273	1.08579	1.04828	1.04789	3.35319	4.23777	0.275142	0.333	1.10037	1.10141	1.10534	3.33571	4.2343	0
1367	65	Cre01.g038400.t1.2	IPKEEEESGHDEL	iTRAQ8plex@N-term; iTRAQ8plex(K)@3; iTRAQ8plex(S)@8	missed K-E@3	2423.29	99	0.929419	0.929419	0.865417	0.835327	0.914782	1.22506	1.06282	0.949289	1.00715	0.879996	0.888454	0.972235	1.20758	1.05935	0
1368	65	Cre01.g038400.t1.2	KFAEDTWGK	iTRAQ8plex@N-term; iTRAQ8plex(K)@1; iTRAQ8plex(K)@9	missed K-F@1	1993.14	99	1.03342	1.03342	0.544693	0.557158	0.524157	0.695074	0.703009	1.05329	1.11115	0.559272	0.610285	0.581609	0.677595	0.699539	1
1369	65	Cre01.g038400.t1.2	KVHVILTYK	iTRAQ8plex@N-term; iTRAQ8plex(K)@1; iTRAQ8plex(K)@9	missed K-V@1	2012.29	99	1.15229	1.15229	1.62841	1.61461	1.63749	1.95884	1.91174	1.17216	1.23002	1.64299	1.66774	1.69494	1.94136	1.90827	1
1370	65	Cre01.g038400.t1.2	MIKNPAYK	iTRAQ8plex@N-term; iTRAQ8plex(K)@3; iTRAQ8plex(K)@8	missed K-N@3	1876.14	99	0.724276	0.724276	0.626997	0.745677	0.480751	0.592129	0.705689	0.744145	0.802003	0.641576	0.798803	0.538203	0.574651	0.702219	1
1371	65	Cre01.g038400.t1.2	VKKEEDEKK	iTRAQ8plex@N-term; iTRAQ8plex(K)@2; iTRAQ8plex(K)@3; iTRAQ8plex(K)@8; iTRAQ8plex(K)@9	missed K-K@2; missed K-E@3; missed K-K@8	2652.64	99	0.176091	0.176091	1.17917	1.15986	1.09845	1.24267	1.31411	0.195961	0.253819	1.19375	1.21298	1.1559	1.2252	1.31064	1
1372	66	Cre04.g214500.t1.3	ATDFVVDGPGKLEMIFTPAAGGAPR	iTRAQ8plex@N-term; iTRAQ8plex(K)@11	missed K-L@11	3124.68	99	1.4216	1.4216	2.76504	3.65979	2.88047	5.35885	3.23401	1.4427	1.49824	2.83195	3.79845	3.01662	5.44816	3.36386	1
1373	66	Cre04.g214500.t1.3	DLAICVHGTTK	iTRAQ8plex@N-term; Carbamidomethyl(C)@5; iTRAQ8plex(T)@10; iTRAQ8plex(K)@11		2126.23	99	0.982271	0.982271	1.03847	1.0712	1.15533	1.49873	1.28208	1.00337	1.05891	1.10538	1.20986	1.29149	1.58804	1.41193	0
1374	66	Cre04.g214500.t1.3	GFASSCFEYALQK	iTRAQ8plex@N-term; Carbamidomethyl(C)@6; iTRAQ8plex(K)@13		2115.09	99	1.18752	1.18752	3.28398	3.35535	4.53722	6.11416		1.20862	1.26415	3.3509	3.49401	4.67338	6.20346		1
1375	66	Cre04.g214500.t1.3	GKPTSTNPVASIFAWTR	iTRAQ8plex@N-term; iTRAQ8plex(K)@2		2440.37	99	1.37177	1.37177	1.33105	1.32187	1.56411	2.14401	1.82178	1.39287	1.4484	1.39796	1.46052	1.70027	2.23331	1.95163	1
1376	66	Cre04.g214500.t1.3	HAFGDQYK	iTRAQ8plex@N-term; iTRAQ8plex(K)@8		1572.85	99	0.431364	0.431364	0.254924	0.255401	0.256808	0.448569	0.37576	0.452461	0.507998	0.321836	0.394052	0.392963	0.537874	0.505606	1
1377	66	Cre04.g214500.t1.3	IVYFDLGLPNR	iTRAQ8plex@N-term		1609.91	99	1.32428	1.32428	3.77932	3.77963	4.11625	10.7554	5.24922	1.34538	1.40092	3.84623	3.91828	4.2524	10.8447	5.37907	1
1378	66	Cre04.g214500.t1.3	LVPGWTKPIVVGR	iTRAQ8plex@N-term; iTRAQ8plex(K)@7		2029.27	99	1.27247	1.27247	0.469389	0.432129	0.411766	0.71339	0.681733	1.29357	1.3491	0.536302	0.57078	0.547921	0.802694	0.811579	1
1379	66	Cre04.g214500.t1.3	SSGGFVWACK	iTRAQ8plex@N-term; Carbamidomethyl(C)@9; iTRAQ8plex(K)@10		1705.91	99	1	1	0.847971	0.822472	0.983881	1.16198	1.26416	1.0211	1.07663	0.914883	0.961123	1.12004	1.25128	1.39401	1
1380	66	Cre04.g214500.t1.3	TVEAEAAHGTVTR	iTRAQ8plex@N-term; iTRAQ8plex(T)@12		1949.08	99	0.361728	0.361728	0.990224	0.736451	0.954864	1.28441	0.999834	0.382825	0.438362	1.05714	0.875102	1.09102	1.37372	1.12968	0
1381	66	Cre04.g214500.t1.3	VKEFGLK	iTRAQ8plex@N-term; iTRAQ8plex(K)@2; iTRAQ8plex(K)@7	missed K-E@2	1732.1	99	1.0607	1.0607	0.626042	0.574396	0.629751	0.937431	0.891223	1.0818	1.13733	0.692955	0.713047	0.765907	1.02674	1.02107	1
1382	66	Cre04.g214500.t1.3	VKEFGLKK	iTRAQ8plex@N-term; iTRAQ8plex(K)@2; iTRAQ8plex(K)@7; iTRAQ8plex(K)@8	missed K-E@2; missed K-K@7	2164.4	99	1.08636	1.08636	0.831538	0.824699	0.685031	1.27511	0.975056	1.10746	1.16299	0.898451	0.96335	0.821186	1.36441	1.1049	1
1383	66	Cre04.g214500.t1.3	WPLYLSTK	iTRAQ8plex@N-term; iTRAQ8plex(K)@8		1614.96	99	1.22272	1.22272	2.33108	2.31372	3.71725	3.32402	4.11129	1.24381	1.29935	2.398	2.45237	3.85341	3.41333	4.24114	1
1384	67	Cre12.g509750.t1.2	AGRDHVAFGVDATR	iTRAQ8plex@N-term	missed R-D@3	1774.94	99	0.78533	0.78533	4.48252	4.8371	4.72102	5.14894		0.732752	0.584672	4.41674	4.73525	4.48721	4.82443		1
1385	67	Cre12.g509750.t1.2	ALLDEARPTMPYQR	iTRAQ8plex@N-term		1964.05	99	1.14622	1.14622	2.59896	2.35377	2.53856	2.58839	4.31942	1.09364	0.945559	2.53318	2.25192	2.30475	2.26388	3.94749	1
1386	67	Cre12.g509750.t1.2	GTGLVGVVASGAPGK	iTRAQ8plex@N-term; iTRAQ8plex(K)@15		1877.12	99	0.995635	0.995635	4.41786	4.39874	4.39232			0.943057	0.794977	4.35207	4.29688	4.15851			1
1387	67	Cre12.g509750.t1.2	GVTDVQLATAK	iTRAQ8plex@N-term; iTRAQ8plex(K)@11		1710.01	99	0.740363	0.740363	1.33378	1.29026	1.67634	2.52325	1.48021	0.687785	0.539705	1.268	1.18841	1.44253	2.19875	1.10829	1
1388	67	Cre12.g509750.t1.2	KEHEVFTSVNPFAFAYK	iTRAQ8plex@N-term; iTRAQ8plex(K)@1; iTRAQ8plex(K)@17	missed K-E@1	2925.62	99	1.34537	1.34537	1.96519	1.66394	1.85164	1.86601	2.06878	1.29279	1.14471	1.89941	1.56208	1.61783	1.5415	1.69686	0.5
1389	67	Cre12.g509750.t1.2	NMALGELR	iTRAQ8plex@N-term		1206.67	99	0.579784	0.579784	1.09166	0.966933	1.03545	1.39797	1.21761	0.527205	0.379126	1.02587	0.865078	0.80164	1.07346	0.845681	1
1390	67	Cre12.g509750.t1.2	NPLTAVNEVLHR	iTRAQ8plex@N-term		1665.95	99	1.3281	1.3281	4.09201	3.73774	4.9826	6.55327	4.37557	1.27552	1.12744	4.02623	3.63589	4.74879	6.22876	4.00365	1
1391	67	Cre12.g509750.t1.2	TAPTFVTYGNLSSLPR	iTRAQ8plex@N-term		2027.1	99	1.22269	1.22269	2.20085	1.87704	1.85148	2.23279	2.09197	1.17011	1.02203	2.13507	1.77518	1.61767	1.90828	1.72004	1
1392	67	Cre12.g509750.t1.2	TSTPATKPIVQTSSLR	iTRAQ8plex@N-term; iTRAQ8plex(K)@7		2294.34	99	0.911084	0.911084	1.49239	1.23493	1.28951	1.73595	1.32346	0.858506	0.710426	1.42661	1.13307	1.0557	1.41144	0.951532	1
1393	67	Cre12.g509750.t1.2	VEVPLSEKLPAVTEPPR	iTRAQ8plex@N-term; iTRAQ8plex(K)@8	missed K-L@8	2468.45	99	1.22908	1.22908	2.7523	2.37552	2.30746	2.73969	2.56306	1.1765	1.02842	2.68652	2.27367	2.07365	2.41518	2.19113	1
1394	67	Cre12.g509750.t1.2	VLEVAAFK	iTRAQ8plex@N-term; iTRAQ8plex(K)@8		1483.92	99	1.19852	1.19852	4.97066	4.55817	5.03122	6.09387	4.85192	1.14594	0.99786	4.90488	4.45632	4.79741	5.76937	4.47999	1
1395	67	Cre12.g509750.t1.2	YTYWEVR	iTRAQ8plex@N-term		1319.68	99	1.04532	1.04532	1.88882	1.76396	2.14544	2.79218	1.81981	0.992745	0.844665	1.82304	1.6621	1.91163	2.46767	1.44789	1
1396	68	Cre02.g141400.t1.2	ATTEPEIWNAIK	iTRAQ8plex@N-term; iTRAQ8plex(K)@12		1980.11	99	1.16435	1.16435	1.63094	2.22499	2.20525	3.62261	4.88958	1.1164	1.21282	1.68124	2.46279	2.48692	3.83983	5.10894	1
1397	68	Cre02.g141400.t1.2	EVDYESER	iTRAQ8plex@N-term		1329.64	99	-0.10033	-0.10033	0.534005	0.57328	0.630697	1.6246	1.68822	-0.148284	-0.0518664	0.58431	0.811074	0.912373	1.84181	1.90758	1
1398	68	Cre02.g141400.t1.2	GFGAFK	iTRAQ8plex@N-term; iTRAQ8plex(K)@6		1233.73	99	0.80618	0.80618	0.225852	0.252503	0.262837	1.24316	1.06669	0.758226	0.854643	0.276157	0.490297	0.544513	1.46038	1.28605	1
1399	68	Cre02.g141400.t1.2	GVFNIEGGCYAK	iTRAQ8plex@N-term; Carbamidomethyl(C)@9; iTRAQ8plex(K)@12		1922.02	99	1.07555	1.07555	1.01902	1.00749	1.54461	3.58632	4.86561	1.02759	1.12401	1.06933	1.24528	1.82629	3.80354	5.08497	1
1400	68	Cre02.g141400.t1.2	ILTGGPQPIAK	iTRAQ8plex@N-term; iTRAQ8plex(K)@11		1702.06	99	0.977121	0.977121	1.26101	1.23173	1.33347	1.78516	1.87357	0.929167	1.02558	1.31131	1.46952	1.61514	2.00238	2.09293	1
1401	68	Cre02.g141400.t1.2	ILTGGPQPIAKEDVEK	iTRAQ8plex@N-term; iTRAQ8plex(K)@11; iTRAQ8plex(K)@16	missed K-E@11	2606.54	99	1.11394	1.11394	2.72039	1.9963	0.943264	4.17093	7.08491	1.06599	1.16241	2.7707	2.23409	1.22494	4.38815	7.30426	1
1402	68	Cre02.g141400.t1.2	IPCVGPHPK	iTRAQ8plex@N-term; Carbamidomethyl(C)@3; iTRAQ8plex(K)@9		1611.94	99	0.748188	0.748188	0.752487	0.697443	0.722714	0.876206	0.845648	0.700234	0.796651	0.802791	0.935237	1.00439	1.09342	1.065	1
1403	68	Cre02.g141400.t1.2	KGFGAFK	iTRAQ8plex@N-term; iTRAQ8plex(K)@1; iTRAQ8plex(K)@7	missed K-G@1	1666.03	99	0.995635	0.995635	0.398151	0.429085	0.403284	1.19872	1.26357	0.947681	1.0441	0.448456	0.666879	0.684959	1.41594	1.48293	1
1404	68	Cre02.g141400.t1.2	LTLEQAMYHFISGYTAK	iTRAQ8plex@N-term; iTRAQ8plex(K)@17		2580.39	99	1.42488	1.42488	4.71796		5.06038			1.37693	1.47334	4.76826		5.34205			1
1405	68	Cre02.g141400.t1.2	NFEHFNDGEQFVGK	iTRAQ8plex@N-term; iTRAQ8plex(K)@14		2275.15	99	1.14613	1.14613	1.8698	1.82555	1.99086		5.42629	1.09817	1.19459	1.92011	2.06334	2.27253		5.64565	1
1406	68	Cre02.g141400.t1.2	NFEHFNDGEQFVGKDTAAR	iTRAQ8plex@N-term; iTRAQ8plex(K)@14	missed K-D@14	2789.4	99	1.127	1.127	0.824518	0.948632	0.598929	2.14023	5.16238	1.07904	1.17546	0.874822	1.18643	0.880604	2.35745	5.38174	1
1407	68	Cre02.g141400.t1.2	NFEHFNDGEQFVGKDTAAR	iTRAQ8plex@N-term; Deamidated(N)@6; iTRAQ8plex(K)@14	missed K-D@14	2790.38	99	1.1271	1.1271	1.55101	2.04648	1.20595	2.9526	5.72899	1.07915	1.17557	1.60131	2.28428	1.48763	3.16982	5.94834	0
1408	68	Cre02.g141400.t1.2	RPLIGDDEHVWSDK	iTRAQ8plex@N-term; iTRAQ8plex(K)@14		2274.22	99	1.10721	1.10721	1.03259	1.09468	1.82868	10.0595	3.21504	1.05926	1.15567	1.0829	1.33248	2.11035	10.2767	3.4344	0
1409	69	g3930.t1	DKQAVPLK	iTRAQ8plex@N-term; iTRAQ8plex(K)@2; iTRAQ8plex(K)@8	missed K-Q@2	1810.14	99	0.342423	0.342423	1.16477	1.10695	1.11778	1.27718	1.59707	0.390039	0.30823	1.0283	1.01015	1.04812	1.31898	1.6173	1
1410	69	g3930.t1	DKQAVPLKQR	iTRAQ8plex@N-term; iTRAQ8plex(K)@2; iTRAQ8plex(K)@8	missed K-Q@2; missed K-Q@8	2094.3	99	0.146128	0.146128	3.677	1.60532	1.23649	1.32938	1.55683	0.193744	0.111935	3.54053	1.50852	1.16683	1.37118	1.57707	1
1411	69	g3930.t1	DLEGISEALR	iTRAQ8plex@N-term		1405.77	99	1.13354	1.13354	2.21549	2.1258	2.07536	4.06585	3.30127	1.18116	1.09935	2.07902	2.02901	2.0057	4.10765	3.3215	1
1412	69	g3930.t1	ESELTPTGSNLLDGR	iTRAQ8plex@N-term		1891.98	99	1.04325	1.04325	2.88602	2.0558	2.25191	3.25181	2.73956	1.09087	1.00906	2.74955	1.95901	2.18225	3.29361	2.75979	1
1413	69	g3930.t1	EYADRPLLLGR	iTRAQ8plex@N-term		1605.91	99	1.08279	1.08279	0.543869	0.468107	0.486949	0.717943	0.588413	1.1304	1.04859	0.407399	0.37131	0.41729	0.759743	0.608644	1
1414	69	g3930.t1	FVDGKENLK	iTRAQ8plex@N-term; iTRAQ8plex(K)@5; iTRAQ8plex(K)@9	missed K-E@5	1961.17	99	0.982271	0.982271	0.36277	0.306482	0.287092	0.344376	0.353519	1.02989	0.948078	0.2263	0.209685	0.217433	0.386176	0.373751	1
1415	69	g3930.t1	GFPFQVPK	iTRAQ8plex@N-term; iTRAQ8plex(K)@8		1526.91	99	1.16137	1.16137	0.968233	0.890289	0.8959	1.10851	0.991956	1.20898	1.12717	0.831763	0.793492	0.826242	1.15031	1.01219	1
1416	69	g3930.t1	GFYDGMEVQR	iTRAQ8plex@N-term		1504.73	99	0.737882	0.737882	0.825285	0.678561	0.659673	0.965332	0.969427	0.785498	0.703689	0.688815	0.581765	0.590015	1.00713	0.989659	1
1417	69	g3930.t1	NALPIDNKPIR	iTRAQ8plex@N-term; iTRAQ8plex(K)@8		1858.12	99	0.944483	0.944483	0.764903	0.705306	0.679139	0.805625	0.770871	0.992099	0.91029	0.628432	0.60851	0.60948	0.847426	0.791103	1
1418	69	g3930.t1	NALPIDNKPIR	iTRAQ8plex@N-term; Deamidated(N)@1; iTRAQ8plex(K)@8		1859.11	99	0.977724	0.977724	1.70019	1.7484	1.71336	2.41547	2.79669	1.02534	0.94353	1.56372	1.6516	1.6437	2.45727	2.81692	0
1419	69	g3930.t1	QKDAIIKDFAPEKK	Gln->pyro-Glu@N-term; iTRAQ8plex(K)@2; iTRAQ8plex(K)@7; iTRAQ8plex(K)@13; iTRAQ8plex(K)@14	missed K-D@2; missed K-D@7; missed K-K@13	2829.7	99	1.20952	1.20952	2.27847	2.64857	2.17281	2.1063	3.50407	1.25713	1.17532	2.142	2.55177	2.10315	2.1481	3.5243	1
1420	69	g3930.t1	VNEQPVLPFNAYGTLAWAR	iTRAQ8plex@N-term		2449.31	99	1.37107	1.37107	6.95547	4.10928	4.41126	4.64462		1.41868	1.33687	6.819	4.01248	4.3416	4.68642		1
1421	69	g3930.t1	VNEQPVLPFNAYGTLAWAR	iTRAQ8plex@N-term; Deamidated(N)@2		2450.29	99	1.3784	1.3784	4.89067	3.39373	5.69752	4.49439	3.83507	1.42601	1.3442	4.7542	3.29693	5.62786	4.53619	3.85531	0
1422	69	g3930.t1	VQGDKEPIYDFTLEDLGR	iTRAQ8plex@N-term; iTRAQ8plex(K)@5	missed K-E@5	2702.44	99	1.32697	1.32697	1.28896	1.1782	1.18301	1.51593	1.40076	1.37459	1.29278	1.15249	1.08141	1.11335	1.55773	1.42099	1
1423	70	Cre12.g523850.t1.2	DVVATDANPFLR	iTRAQ8plex@N-term		1620.88	99	1.12057	1.12057	1.8118	1.58162	1.82683	2.73461	2.11798	1.2102	1.04852	1.61106	1.36318	1.63831	2.53624	1.94214	0
1424	70	Cre12.g523850.t1.2	ELLVYGR	iTRAQ8plex@N-term		1152.68	98.17	0.846335	0.846335	1.9628	1.73144	1.81849	2.05065	1.92484	0.935958	0.774279	1.76207	1.513	1.62997	1.85228	1.749	1
1425	70	Cre12.g523850.t1.2	IDAVDANAIR	iTRAQ8plex@N-term		1360.76	99	0.880814	0.880814	1.45666	1.04536	1.07845	1.41519	1.29338	0.970436	0.808757	1.25592	0.826918	0.889927	1.21682	1.11754	1
1426	70	Cre12.g523850.t1.2	ITTLPNGLR	iTRAQ8plex@N-term; Deamidated(N)@6		1288.77	99	0.982271	0.982271	1.32404	1.19791	1.17074	1.55393	1.38425	1.07189	0.910215	1.12331	0.979467	0.982222	1.35556	1.20841	0
1427	70	Cre12.g523850.t1.2	LASDAFGSVPDEDAATSVR	iTRAQ8plex@N-term		2211.1	99	1.14613	1.14613	3.33544	2.6546	2.77441	3.12909	2.81001	1.23575	1.07407	3.13471	2.43616	2.58589	2.93072	2.63417	1
1428	70	Cre12.g523850.t1.2	MCFEVR	iTRAQ8plex@N-term; Carbamidomethyl(C)@2		1144.57	99	0.69897	0.69897	0.513535	0.433833	0.460294	0.569485	0.502337	0.788592	0.626914	0.312802	0.215393	0.271776	0.371115	0.326497	1
1429	70	Cre12.g523850.t1.2	RSYWLR	iTRAQ8plex@N-term	missed R-S@1	1183.68	99	0.913814	0.913814	2.01059	1.68822	1.3516	2.20174	1.59687	1.00344	0.841757	1.80985	1.46977	1.16309	2.00337	1.42103	1
1430	70	Cre12.g523850.t1.2	SEDFAYAIMSNLTR	iTRAQ8plex@N-term		1920.96	99	1.41664	1.41664	4.74284	4.56214	4.665	5.43266	4.83347	1.50626	1.34458	4.54211	4.3437	4.47648	5.23429	4.65763	1
1431	70	Cre12.g523850.t1.2	SINRDQLVEYMK	iTRAQ8plex@N-term; iTRAQ8plex(K)@12	missed R-D@4	2103.16	99	1.16435	1.16435	0.925485	0.626937	0.485293	0.547975	0.611642	1.25398	1.0923	0.724751	0.408497	0.296774	0.349605	0.435802	1
1432	70	Cre12.g523850.t1.2	SLLVKEPSR	iTRAQ8plex@N-term; iTRAQ8plex(K)@5	missed K-E@5	1636.01	99	0.724276	0.724276	0.668432	0.601407	0.447308	0.526315	0.557742	0.813898	0.652219	0.467699	0.382967	0.25879	0.327945	0.381902	1
1433	70	Cre12.g523850.t1.2	TILGPVENIK	iTRAQ8plex@N-term; iTRAQ8plex(K)@10		1691.04	99	1.11553	1.11553	1.38341	1.22651	1.30988	1.58735	1.43992	1.20515	1.04347	1.18267	1.00807	1.12136	1.38898	1.26408	1
1434	71	Cre02.g113200.t1.3	DVAEVHYR	iTRAQ8plex@N-term		1291.68	99	0.0413927	0.0413927	1.16397	1.00576	1.05292	1.1873	1.23839	0.0047139	-0.379989	0.850013	0.711241	0.648806	0.581613	0.620948	1
1435	71	Cre02.g113200.t1.3	FACAEVMEK	iTRAQ8plex@N-term; Carbamidomethyl(C)@3; iTRAQ8plex(K)@9		1691.88	99	0.990425	0.990425	1.89381	1.61764	1.67007	2.0315	1.966	0.953746	0.569043	1.57984	1.32313	1.26596	1.42581	1.34855	1
1436	71	Cre02.g113200.t1.3	GGYPAPQGPYYCSAGAGVAIGR	iTRAQ8plex@N-term; Carbamidomethyl(C)@12		2472.22	99	1.0492	1.0492	5.21855	3.74656	4.22173	4.94849	4.34613	1.01252	0.627819	4.90459	3.45205	3.81762	4.3428	3.72868	1
1437	71	Cre02.g113200.t1.3	HAVHIAAYGEGNER	iTRAQ8plex@N-term		1826.93	99	0.489318	0.489318	1.51118	1.14309	1.20428	1.32444	1.25956	0.45264	0.0679363	1.19722	0.848577	0.800169	0.718754	0.64212	1
1438	71	Cre02.g113200.t1.3	HAVHIAAYGEGNERR	iTRAQ8plex@N-term	missed R-R@14	1983.03	99	0.491362	0.491362	6.13982	2.90358	2.91647	2.95885	3.31066	0.454683	0.0699796	5.82586	2.60907	2.51236	2.35316	2.69321	1
1439	71	Cre02.g113200.t1.3	HFLSTVTDQQGK	iTRAQ8plex@N-term; iTRAQ8plex(K)@12		1968.09	99	1.02938	1.02938	1.1165	0.980775	0.999395	1.05207	1.09489	0.992705	0.608002	0.802536	0.68626	0.595287	0.446378	0.477442	1
1440	71	Cre02.g113200.t1.3	HFLSTVTDQQGK	iTRAQ8plex@N-term; iTRAQ8plex(S)@4; iTRAQ8plex(K)@12		2272.29	99	1.00966	1.00966	3.11933	2.80365	2.80477	3.00107	2.88233	0.972978	0.588275	2.80537	2.50913	2.40066	2.39538	2.26489	0
1441	71	Cre02.g113200.t1.3	ICAEYVWIGGSMHDVR	iTRAQ8plex@N-term; Carbamidomethyl(C)@2; iTRAQ8plex(S)@11		2500.28	99	1.29736	1.29736	4.39487	3.34642	3.38735	3.4865	3.48934	1.26068	0.875979	4.08091	3.0519	2.98324	2.88082	2.87189	0
1442	71	Cre02.g113200.t1.3	RPASNLDAYVVTR	iTRAQ8plex@N-term		1764.98	99	1.02938	1.02938	1.10684	0.984765	1.04922	1.42755	1.08743	0.992705	0.608002	0.792877	0.690251	0.645109	0.821861	0.469986	1
1443	71	Cre02.g113200.t1.3	SIFKDPFR	iTRAQ8plex@N-term; iTRAQ8plex(K)@4	missed K-D@4	1616.95	99	1.23237	1.23237	0.652993	0.537193	0.545867	0.588459	0.559815	1.19569	0.810989	0.339031	0.242678	0.141758	-0.0172304	-0.0576294	1
1444	71	Cre02.g113200.t1.3	TAPDGWKVIQEHCAKLEAR	iTRAQ8plex@N-term; iTRAQ8plex(K)@7; Carbamidomethyl(C)@13; iTRAQ8plex(K)@15	missed K-V@7; missed K-L@15	3120.73	99	1.21484	1.21484	5.85408	4.48009	4.37325	4.64737	4.42501	1.17817	0.793462	5.54012	4.18557	3.96914	4.04168	3.80757	1
1445	71	Cre02.g113200.t1.3	WPLGWPK	iTRAQ8plex@N-term; iTRAQ8plex(K)@7		1490.89	99	1.24301	1.24301	3.63163	3.30342	3.3407	4.1907	3.48039	1.20633	0.821628	3.31767	3.0089	2.93659	3.58501	2.86295	1
1446	72	g276.t1	AKPATFVAR	iTRAQ8plex@N-term; iTRAQ8plex(K)@2	cleaved M-A@N-term	1567.97	99	0.532368	0.532368	0.232074	0.289139	0.258442	0.394758	0.498509	0.501113	0.742367	0.395676	0.442832	0.513488	0.538283	0.635565	1
1447	72	g276.t1	ASITPGTVLILLAGR	iTRAQ8plex@N-term		1785.1	99	1.43297	1.43297	2.52923	2.75774	10.4009	6.43761	3.03412	1.40171	1.64297	2.69284	2.91144	10.656	6.58114	3.17117	1
1448	72	g276.t1	DGDRPHLMK	No iTRAQ8plex@N-term; iTRAQ8plex(K)@9		1371.72	99	0.146128	0.146128	2.26214	2.3999	2.8451	4.06626	2.68292	0.114873	0.356127	2.42574	2.55359	3.10014	4.20978	2.81998	0
1449	72	g276.t1	DGDRPHLMK	No iTRAQ8plex@N-term; Gly->Pro@2; iTRAQ8plex(K)@9		1411.75	99	0.30103	0.30103	0.874877	0.937273	1.1471	1.92994	1.55164	0.269775	0.511029	1.03848	1.09097	1.40215	2.07346	1.6887	0
1450	72	g276.t1	DGDRPHLMK	iTRAQ8plex@N-term; iTRAQ8plex(K)@9		1675.93	99	0.477121	0.477121	1.12064	1.10511	1.39926	2.19569	1.92396	0.445867	0.687121	1.28424	1.2588	1.65431	2.33921	2.06102	0
1451	72	g276.t1	FTDSYFK	iTRAQ8plex@N-term; iTRAQ8plex(K)@7		1514.82	99	1.03193	1.03193	0.562271	0.608724	0.689662	0.987644	1.07512	1.00067	1.24193	0.725872	0.762417	0.944708	1.13117	1.21218	1
1452	72	g276.t1	FYPADDVPKPLSHNAVHK	iTRAQ8plex@N-term; iTRAQ8plex(K)@9; iTRAQ8plex(K)@18		2946.65	99	1.17608	1.17608	1.9001	2.97862	2.26601	2.7588	3.57045	1.14483	1.38608	2.0637	3.13231	2.52105	2.90233	3.70751	0.5
1453	72	g276.t1	FYPADDVPKPLSHNAVHK	iTRAQ8plex@N-term; iTRAQ8plex(K)@9; Deamidated(N)@14; iTRAQ8plex(K)@18		2947.63	99	1.17319	1.17319	4.20181	3.70965	3.82566	5.63242	5.06193	1.14193	1.38319	4.36541	3.86334	4.08071	5.77595	5.19899	0
1454	72	g276.t1	KGEKEFFDQSEAK	iTRAQ8plex@N-term; Lys->Gln@1; iTRAQ8plex(K)@4; iTRAQ8plex(K)@13	missed K-G@1; missed K-E@4	2454.32	99	0.908485	0.908485	0.445204	0.590255	0.477251	0.793065	0.803539	0.87723	1.11848	0.608805	0.743948	0.732297	0.936591	0.940595	0
1455	72	g276.t1	KGEKEFFDQSEAK	iTRAQ8plex@N-term; Lys->Gln@1; Gly->Pro@2; iTRAQ8plex(K)@4; iTRAQ8plex(K)@13	missed K-G@1; missed K-E@4	2494.35	99	0.959041	0.959041	0.394256	0.611425	0.417601	0.643111	0.728771	0.927787	1.16904	0.557857	0.765118	0.672647	0.786637	0.865827	0
1456	72	g276.t1	KGEKEFFDQSEAK	iTRAQ8plex@N-term; iTRAQ8plex(K)@1; iTRAQ8plex(K)@4; iTRAQ8plex(K)@13	missed K-G@1; missed K-E@4	2758.56	99	0.991226	0.991226	0.570288	0.785216	0.686417	0.810369	2.34025	0.959972	1.20123	0.733889	0.938909	0.941463	0.953894	2.47731	1
1457	72	g276.t1	KGLWAIK	iTRAQ8plex@N-term; iTRAQ8plex(K)@1; iTRAQ8plex(K)@7	missed K-G@1	1727.12	99	1.13988	1.13988	0.981117	0.961927	1.01327	1.76482	1.53993	1.10862	1.34988	1.14472	1.11562	1.26831	1.90835	1.67698	1
1458	72	g276.t1	KNGGKFPAPAK	iTRAQ8plex@N-term; iTRAQ8plex(K)@1; Deamidated(N)@2; iTRAQ8plex(K)@5; iTRAQ8plex(K)@11	missed K-N@1; missed K-F@5	2331.43	99	0.518514	0.518514	0.910337	1.22592	0.919219	1.4862	1.1051	0.487259	0.728513	1.07394	1.37962	1.17427	1.62973	1.24215	0
[truncated: 2,519 more rows]

## Sheet: D_Protein Quant Summary
Representative Accession	Protein Description	Pathway	KO	ORF	Unused ProtScore	log 114:113	log 115:113	log 116:113	log 117:113	log 118:113	log 119:113	log 121:113	P-Value 114:113	P-Value 115:113	P-Value 116:113	P-Value 117:113	P-Value 118:113	P-Value 119:113	P-Value 121:113
[truncated: 792 more rows]

[truncated: 5 more sheets: E_Differentially regulated, F_Final list(Table 1&2), Sheet1, Sheet2, Sheet4]
