# Supplementary material for: From Feasting to Fasting: The Arginine Pathway as a Metabolic Switch in Nitrogen-Deprived Chlamydomonas reinhardtii
Source: Cells. 2023 May 13;12(10):1379. doi: 10.3390/cells12101379 (PMC10216424; doi:10.3390/cells12101379)
Supplement: Supplementary file 1 [file cells-12-01379-s001.zip › Suppl. Material S2.tsv]

Valledor et al.: Differentially expressed proteins and metabolites during the 24h -N time point relative to the N-replete conditions of each study; 24h -N protein and metabolite Log2FC ratios relative to N-replete conditions
Accession	Protein	p-value	FC (24h/0h)	UP or Down	Type
Ala		0,000	1,565	UP	Metab
Arg		0,000	-0,076	Down	Metab
Asp		0,000	-0,085	Down	Metab
Cadaverin		0,000	-1,252	Down	Metab
Fructose		0,004	0,194	UP	Metab
Fumaric acid		0,000	0,035	UP	Metab
Glu		0,000	-1,634	Down	Metab
Glucosamine		0,004	0,404	UP	Metab
Glyceric acid		0,000	0,069	UP	Metab
Glycerol		0,000	7,026	UP	Metab
Guanine		0,000	-0,209	Down	Metab
Ile		0,000	-1,983	Down	Metab
Lactic acid		0,000	4,656	UP	Metab
Leu		0,000	-2,708	Down	Metab
Lys		0,000	-2,289	Down	Metab
Malic acid		0,000	0,068	UP	Metab
Met		0,000	-0,107	Down	Metab
Myo-Inositol		0,000	-2,366	Down	Metab
Ornitine		0,014	-0,046	Down	Metab
Phe		0,001	-0,352	Down	Metab
Phosphate		0,000	-0,063	Down	Metab
Pro		0,000	-1,620	Down	Metab
Pyro-glutamic acid		0,000	-1,123	Down	Metab
Pyruvic acid		0,003	0,255	UP	Metab
Ser		0,000	-1,806	Down	Metab
Succinic acid		0,008	0,246	UP	Metab
Thr		0,000	-0,509	Down	Metab
Trehalose		0,002	0,069	UP	Metab
Tyr		0,000	-0,746	Down	Metab
Uracil		0,000	0,037	UP	Metab
Val		0,000	-3,404	Down	Metab
B7U1J0	ATP synthase subunit alpha, chloroplastic 1 OS=Chlamydomonas reinhardtii GN=atpA PE=3 SV=1 - [B7U1J0_CHLRE]	0,040	0,035	UP	Prot
Cre01.g000350.t1.3	NADH-CYTOCHROME B5 REDUCTASE	0,025	-0,026	Down	Prot
Cre01.g000900.t1.2	Predicted DUF1350 domain containing protein	0,009	0,021	UP	Prot
Cre01.g001100.t1.2		0,000	0,033	UP	Prot
Cre01.g001750.t1.2	Chloroplast trigger factor	0,000	-0,018	Down	Prot
Cre01.g002300.t1.2	Peptidyl-prolyl cis-trans isomerase, cyclophilin-type	0,041	-0,006	Down	Prot
Cre01.g002400.t1.3	triglyceride lipase activity	0,030	-0,027	Down	Prot
Cre01.g002500.t1.2	Chlamyopsin, light-gated proton channel rhodopsin	0,000	-0,084	Down	Prot
Cre01.g004450.t1.2	Membrane protein	0,003	0,023	UP	Prot
Cre01.g004500.t1.2	Isopropylmalate dehydratase, large subunit	0,043	-0,017	Down	Prot
Cre01.g004950.t1.3	DJ-1/PfpI family	0,001	0,004	UP	Prot
Cre01.g005150.t1.1	Alanine-glyoxylate transaminase / serine-glyoxylate transaminase / serine-pyruvate transaminase [EC:2.6.1.44 2.6.1.45 2.6.1.51]	0,000	-0,225	Down	Prot
Cre01.g007700.t1.2	aminopeptidase activity	0,005	-0,116	Down	Prot
Cre01.g009350.t1.2	Agmatine iminohydrolase	0,012	0,077	UP	Prot
Cre01.g013700.t1.2	Porin, voltage dependant selective channel	0,030	-0,083	Down	Prot
Cre01.g015000.t1.2	Acetylglutamate kinase	0,035	0,026	UP	Prot
Cre01.g015350.t1.1	Light-dependent protochlorophyllide reductase	0,002	0,018	UP	Prot
Cre01.g017500.t1.2	Shwachman-Bodian-Diamond syndrome (SBDS) protein	0,005	-0,046	Down	Prot
Cre01.g021250.t1.3	Argininosuccinate lyase	0,000	0,078	UP	Prot
Cre01.g021600.t1.2	helicase activity	0,001	0,016	UP	Prot
Cre01.g022650.t1.2	nitrogen compound metabolic process	0,012	-0,011	Down	Prot
Cre01.g023350.t1.3	Oligoendopeptidase	0,000	-0,044	Down	Prot
Cre01.g026550.t1.1	T-complex protein 1, eta subunit	0,003	-0,006	Down	Prot
Cre01.g029300.t1.2	Triose phosphate isomerase	0,016	-0,032	Down	Prot
Cre01.g031100.t1.2	protein binding	0,005	-0,005	Down	Prot
Cre01.g034380.t1.2		0,046	-0,016	Down	Prot
Cre01.g038400.t1.2	Calreticulin 2	0,007	-0,016	Down	Prot
Cre01.g042750.t1.2	Aconitate hydratase	0,001	0,085	UP	Prot
Cre01.g042800.t1.2	3,8-divinyl protochlorophyllide a 8-vinyl reductase	0,000	0,025	UP	Prot
Cre01.g047700.t1.2	Peptidyl-prolyl cis-trans isomerase, cyclophilin-type	0,010	0,005	UP	Prot
Cre01.g048950.t1.2	Uridine 5\'- monophosphate synthase	0,019	-0,026	Down	Prot
Cre01.g050850.t1.2	BRI1-Suppressor 1-like (phosphatase)	0,000	0,015	UP	Prot
Cre01.g050950.t1.2	Geranylgeranyl reductase	0,000	-0,006	Down	Prot
Cre01.g051000.t1.1	PROTEIN ARGININE N-METHYLTRANSFERASE	0,022	-0,023	Down	Prot
Cre01.g051100.t1.2	nuclear mRNA splicing, via spliceosome	0,036	-0,017	Down	Prot
Cre01.g053000.t1.2	Glycerol-3-phosphate dehydrogenase/dihydroxyacetone-3-phosphate reductase	0,000	0,019	UP	Prot
Cre01.g054500.t1.2	Alanine dehydrogenase	0,005	0,008	UP	Prot
Cre01.g054850.t1.2		0,017	-0,088	Down	Prot
Cre02.g073550.t1.2	nucleosome assembly	0,006	0,059	UP	Prot
Cre02.g074650.t1.2	Acyl CoA binding protein / Kelch repeating domain	0,000	-0,003	Down	Prot
Cre02.g076250.t1.1	Chloroplast elongation factor G	0,007	-0,067	Down	Prot
Cre02.g077100.t1.2	Glutathione synthetase	0,004	0,025	UP	Prot
Cre02.g077300.t1.2	Nucleolar protein 1, Component of C/D snoRNPs, Fibrilarin	0,008	-0,012	Down	Prot
Cre02.g077800.t1.2		0,000	-0,011	Down	Prot
Cre02.g078507.t1.2		0,014	-0,002	Down	Prot
Cre02.g079800.t1.2	Mitochondrial F1F0 ATP synthase associated 13.3 kDa protein	0,039	0,062	UP	Prot
Cre02.g080200.t1.2	Transketolase	0,007	-0,039	Down	Prot
Cre02.g080650.t1.2	Endoplasmic reticulum associated heat shock protein 90B	0,000	0,044	UP	Prot
Cre02.g081050.t1.2	Flagellar Associated Protein	0,000	0,028	UP	Prot
Cre02.g081100.t1.2	GRAM domain	0,018	-0,006	Down	Prot
Cre02.g084000.t1.2		0,000	-0,006	Down	Prot
Cre02.g086600.t1.2	SnoaL-like polyketide cyclase	0,038	0,012	UP	Prot
Cre02.g086900.t1.2	NUCLEOPORIN NUP98 - RELATED	0,031	0,005	UP	Prot
Cre02.g088000.t1.2	Prohibitin	0,000	0,030	UP	Prot
Cre02.g088200.t1.2	Protein disulfide isomerase 1	0,042	0,021	UP	Prot
Cre02.g089100.t1.2	COP-I delta subunit	0,034	0,011	UP	Prot
Cre02.g089500.t1.2		0,001	-0,010	Down	Prot
Cre02.g090850.t1.3	ClpB chaperone, Hsp100 family	0,002	-0,038	Down	Prot
Cre02.g091700.t1.2	Protofilament ribbon protein of flagellar microtubules	0,007	0,018	UP	Prot
Cre02.g093450.t1.2	Fructose-1,6-bisphosphate aldolase	0,000	-0,017	Down	Prot
Cre02.g099850.t1.3	Pyruvate dehydrogenase, E1 component, alpha subunit	0,047	-0,004	Down	Prot
Cre02.g101400.t1.2	Clathrin Heavy Chain	0,022	0,007	UP	Prot
Cre02.g106400.t1.3	Lecithin:cholesterol acyltransferase	0,013	0,002	UP	Prot
Cre02.g107300.t1.2	Dihydrodipicolinate synthase	0,019	-0,033	Down	Prot
Cre02.g112150.t1.2	Phospholipase B	0,000	-0,040	Down	Prot
Cre02.g113200.t1.3	Glutamine synthetase	0,000	0,014	UP	Prot
Cre02.g114450.t1.2		0,007	0,042	UP	Prot
Cre02.g116500.t1.3	Serine carboxypeptidase	0,011	0,019	UP	Prot
Cre02.g117500.t1.2	Hexokinase	0,042	0,009	UP	Prot
Cre02.g120250.t1.2	Calcium/calmodulin-dependent protein kinase	0,010	-0,022	Down	Prot
Cre02.g141400.t1.2	Phosphoenolpyruvate carboxykinase	0,001	0,092	UP	Prot
Cre02.g143550.t1.2	Early light-inducible protein	0,018	0,013	UP	Prot
Cre03.g149100.t1.2	Citrate synthase 2	0,000	0,093	UP	Prot
Cre03.g149250.t1.2	Phosphoenolpyruvate carboxylase family protein, chloroplastic	0,000	-0,042	Down	Prot
Cre03.g156050.t1.2	Ribosome recycling factor	0,004	-0,030	Down	Prot
Cre03.g158000.t1.2	Glutamate-1-semialdehyde aminotransferase	0,034	0,008	UP	Prot
Cre03.g158900.t1.2	Dihydrolipoamide acetyltransferase	0,030	-0,048	Down	Prot
Cre03.g160200.t1.2	prolyl 4-hydroxylase [EC:1.14.11.2]	0,019	-0,012	Down	Prot
Cre03.g164600.t1.2	P-type ATPase/cation transporter, plasma membrane	0,012	-0,016	Down	Prot
Cre03.g165700.t1.2	Pyruvate decarboxylase	0,030	0,004	UP	Prot
Cre03.g168450.t1.2	T-complex protein 1, theta subunit	0,015	-0,037	Down	Prot
Cre03.g168550.t1.1	Amino acid transporter	0,024	0,005	UP	Prot
Cre03.g169400.t1.2	UDP-D-glucuronic acid decarboxylase	0,000	0,011	UP	Prot
Cre03.g171350.t1.2	SEC61-alpha subunit of ER-translocon	0,040	0,010	UP	Prot
Cre03.g171950.t1.3	Phosphoenolpyruvate carboxylase, cytosolic	0,000	0,006	UP	Prot
Cre03.g172000.t1.2	3-oxoacyl-(acyl-carrier-protein) reductase	0,000	-0,071	Down	Prot
Cre03.g172300.t1.2	Mitochondrial phosphate carrier protein	0,017	-0,030	Down	Prot
Cre03.g175200.t1.2	Translocon at the outer envelope membrane of chloroplasts, 75 kD	0,000	-0,055	Down	Prot
Cre03.g175400.t1.2	Glucose-6-Phosphate isomerase	0,032	-0,005	Down	Prot
Cre03.g180750.t1.2	Cobalamin-independent methionine synthase	0,016	0,016	UP	Prot
Cre03.g180850.t1.2	COP-II coat subunit	0,004	0,003	UP	Prot
Cre03.g181500.t1.2	alpha-1,4-glucanotransferase	0,046	-0,022	Down	Prot
Cre03.g184100.t1.3	nucleic acid binding	0,005	-0,017	Down	Prot
Cre03.g185550.t1.2	Sedoheptulose-1,7-bisphosphatase	0,000	-0,115	Down	Prot
Cre03.g187450.t1.2	Ribose-5-phosphate isomerase	0,001	-0,085	Down	Prot
Cre03.g189250.t1.2	Small Rab-related GTPase	0,003	-0,028	Down	Prot
Cre03.g193750.t1.3	Glycine cleavage system, T protein	0,010	-0,024	Down	Prot
Cre03.g193850.t1.2	Succinyl-CoA ligase alpha chain	0,008	-0,022	Down	Prot
Cre03.g194850.t1.2	NAD-dependent malate dehydrogenase, chloroplastic	0,001	0,016	UP	Prot
Cre03.g197650.t1.2	structural molecule activity	0,013	0,005	UP	Prot
Cre03.g199050.t1.2	cGMP-dependent protein kinase	0,000	0,011	UP	Prot
Cre03.g202400.t1.2	Mitochondrial substrate carrier protein	0,014	0,005	UP	Prot
Cre03.g203850.t1.2	ATP-sulfurylase	0,019	0,014	UP	Prot
Cre03.g204500.t1.3		0,001	0,007	UP	Prot
Cre03.g206600.t1.2	Acetohydroxyacid dehydratase	0,005	-0,025	Down	Prot
Cre03.g206800.t1.3	Hexose transporter	0,013	-0,011	Down	Prot
Cre04.g214500.t1.3	Isocitrate dehydrogenase 3	0,010	0,016	UP	Prot
Cre04.g215150.t1.2	Soluble starch synthase 1	0,005	0,003	UP	Prot
Cre04.g216950.t1.2	3-Oxoacyl-[acyl-carrier-protein (ACP)] synthase III	0,022	-0,011	Down	Prot
Cre04.g221550.t1.2	DEAMINASE-RELATED	0,019	-0,028	Down	Prot
Cre04.g225650.t1.2	cysteine-type endopeptidase inhibitor activity	0,030	0,027	UP	Prot
Cre04.g226850.t1.2	Pepsin-type aspartyl protease	0,012	-0,010	Down	Prot
Cre04.g229300.t1.3	Rubisco activase	0,003	-0,040	Down	Prot
Cre04.g229700.t1.2	UDP-glucose pyrophosphorylase	0,036	-0,017	Down	Prot
Cre05.g232150.t1.2	Glutamate dehydrogenase	0,000	-0,176	Down	Prot
Cre05.g233150.t1.3	Predicted nucleoside-diphosphate sugar epimerase	0,010	-0,012	Down	Prot
Cre05.g237450.t1.2	Plastid-specific ribosomal protein 1	0,001	0,053	UP	Prot
Cre05.g238900.t1.3	helicase activity	0,036	-0,011	Down	Prot
Cre05.g243050.t1.2	Chloroplastic thioredoxin f2	0,006	-0,045	Down	Prot
Cre05.g245550.t1.3	Phosphatidylinositol 4-kinase	0,001	0,002	UP	Prot
Cre05.g245950.t1.1	Dynamin-related GTPase	0,007	-0,014	Down	Prot
Cre05.g247800.t1.2	Cysteine endopeptidase	0,030	0,003	UP	Prot
Cre06.g249250.t1.2	Ribosomal protein L7Ae	0,018	0,078	UP	Prot
Cre06.g250100.t1.2	Heat shock protein 70B	0,004	-0,148	Down	Prot
Cre06.g250250.t1.2	Vacuolar ATP synthase subunit C	0,015	0,025	UP	Prot
Cre06.g251500.t1.2	Spermine synthase	0,000	-0,148	Down	Prot
Cre06.g251600.t1.2	Eukaryotic translation initiation factor 5	0,022	-0,015	Down	Prot
Cre06.g251650.t1.3	Low-affinity phosphate transporter	0,004	-0,019	Down	Prot
Cre06.g252000.t1.2	LEUCINE ZIPPER TRANSCRIPTION FACTOR LIKE	0,005	0,011	UP	Prot
Cre06.g254400.t1.2	Fumarate hydratase	0,005	0,017	UP	Prot
Cre06.g256250.t1.2	Thylakoid lumenal protein	0,047	-0,098	Down	Prot
Cre06.g257500.t1.2	14-3-3 protein	0,002	-0,026	Down	Prot
Cre06.g257601.t1.2	2-cys peroxiredoxin 1	0,000	-0,015	Down	Prot
Cre06.g257850.t1.2	catalytic activity	0,007	0,012	UP	Prot
Cre06.g258700.t1.3	Pyruvate carboxylase	0,038	-0,022	Down	Prot
Cre06.g259100.t1.3	Viral A-type inclusion protein repeat, E3 ubiquitin ligase involved in syntaxin degradation	0,011	-0,009	Down	Prot
Cre06.g259900.t1.2	Chloroplast ATP synthase gamma chain	0,001	-0,089	Down	Prot
Cre06.g260950.t1.2	GTP binding	0,030	-0,004	Down	Prot
Cre06.g261000.t1.2	10 kDa photosystem II polypeptide	0,043	0,104	UP	Prot
Cre06.g261750.t1.2	Bestrophin	0,002	-0,034	Down	Prot
Cre06.g263250.t1.3		0,000	0,002	UP	Prot
Cre06.g263450.t1.2	Elongation factor Tu GTP binding domain	0,034	-0,164	Down	Prot
Cre06.g264200.t1.2	Succinate dehydrogenase	0,022	0,013	UP	Prot
Cre06.g269450.t1.2	Eukaryotic translation initiation factor 3, subunit G	0,033	0,009	UP	Prot
Cre06.g271200.t1.2	Pyridine nucleotide-disulphide oxidoreductase, monodehydroascorbate reductase 4-like	0,000	-0,047	Down	Prot
Cre06.g271700.t1.3	??Peptidase family M20/M25/M40 / Aminoacylase ACY1 and related metalloexopeptidases.	0,030	0,021	UP	Prot
Cre06.g272950.t1.3	Ribosomal protein S18, component of cytosolic 80S ribosome and 40S small subunit	0,002	0,152	UP	Prot
Cre06.g273700.t1.2	Photosystem II stability protein, HCF136 like	0,002	0,013	UP	Prot
Cre06.g273750.t1.3	Chloroplast sulfate transporter	0,005	0,005	UP	Prot
Cre06.g274700.t1.3	OTU-like cysteine protease	0,001	-0,019	Down	Prot
Cre06.g275100.t1.2	RNA recognition motif. (a.k.a. RRM, RBD, or RNP domain)	0,011	-0,066	Down	Prot
Cre06.g279850.t1.2	3-beta-hydroxy-delta5-steroid dehydrogenase activity	0,040	0,028	UP	Prot
Cre06.g280950.t1.2	Pyruvate kinase, cytosolic	0,002	0,024	UP	Prot
Cre06.g281050.t1.2	Subunit of Retromer complex	0,001	0,004	UP	Prot
Cre06.g282500.t1.2	Ribosomal protein L23a, component of cytosolic 80S ribosome and 60S large subunit	0,007	0,101	UP	Prot
Cre06.g282800.t1.2	Isocitrate lyase	0,000	0,427	UP	Prot
Cre06.g282900.t1.2	Uncharacterized conserved protein H4 (DUF2046)	0,046	-0,004	Down	Prot
Cre06.g283200.t1.2	UNCHARACTERIZED PUTATIVE METHYLTRANSFERASE	0,004	0,017	UP	Prot
Cre06.g283400.t1.2	Sucrose-6-phosphate phosphatase	0,018	0,006	UP	Prot
Cre06.g284550.t1.2		0,009	0,006	UP	Prot
Cre06.g286300.t1.2	Ubiquinone/menaquinone biosynthesis methyltransferase	0,022	-0,013	Down	Prot
Cre06.g288500.t1.2	Nucleotide-diphospho-sugar transferase	0,000	-0,004	Down	Prot
Cre06.g288700.t1.2	Glycolate dehydrogenase	0,000	-0,027	Down	Prot
Cre06.g290100.t1.2	Early endosomal Qc-SNARE protein, Syx6/Tlg1/Syntaxin 6-family (Qc.III.b)	0,002	-0,044	Down	Prot
Cre06.g292500.t1.2	Cyclophilin-like protein; cyclophilin-like protein	0,000	0,017	UP	Prot
Cre06.g293850.t1.2	Carbonic anhydrase, Gamma 2	0,017	0,033	UP	Prot
Cre06.g293950.t1.2	Serine hydroxymethyltransferase 2	0,000	0,025	UP	Prot
Cre06.g294200.t1.3	NAD-dependent DNA ligase adenylation domain - DNA repair / replication (NAD-Ligase)	0,000	0,012	UP	Prot
Cre06.g294650.t1.2	Alanine-glyoxylate transaminase	0,003	-0,026	Down	Prot
Cre06.g294950.t1.3	Enoyl-[acyl-carrier protein] reductase	0,000	-0,166	Down	Prot
Cre06.g295400.t1.2	Mitochondrial substrate carrier protein, BOU-like	0,006	0,003	UP	Prot
Cre06.g296500.t1.2	zinc ion binding	0,006	0,006	UP	Prot
Cre06.g300700.t1.1	coenzyme binding	0,000	-0,042	Down	Prot
Cre06.g307500.t1.1	Low-CO2 inducible protein	0,000	-0,049	Down	Prot
Cre06.g308350.t1.2	Serine/threonine protein phosphatase 6 homolog, metallophosphoesterase	0,032	0,013	UP	Prot
Cre06.g308500.t1.2	Carbamoyl phosphate synthase, small subunit	0,005	0,025	UP	Prot
Cre06.g308950.t1.2	endoplasmic reticulum	0,017	-0,009	Down	Prot
Cre06.g310750.t1.2	Gamma subunit of COP-I complex	0,050	0,005	UP	Prot
Cre06.g311900.t1.2	Small Rab-related GTPase	0,002	-0,006	Down	Prot
Cre07.g313250.t1.2	membrane	0,003	0,009	UP	Prot
Cre07.g314100.t1.2	PBK1-RELATED	0,018	0,003	UP	Prot
Cre07.g318750.t1.2	phosphoribosylformylglycinamidine cyclo-ligase [EC:6.3.3.1], AIR synthase related protein	0,000	0,068	UP	Prot
Cre07.g319300.t1.3	Alpha-glucan water dikinase	0,002	0,005	UP	Prot
Cre07.g321400.t1.3	Flagellar Associated Protein	0,000	0,011	UP	Prot
Cre07.g324000.t1.2		0,034	0,003	UP	Prot
Cre07.g324200.t1.2	Diacylglyceryl-N,N,N-trimethylhomoserine synthesis protein	0,001	0,014	UP	Prot
Cre07.g326950.t1.3	tRNA binding	0,009	-0,002	Down	Prot
Cre07.g327350.t1.2	Calcium/calmodulin dependent protein kinase II Association	0,043	-0,089	Down	Prot
Cre07.g331550.t1.2	Phosphoserine aminotransferase	0,000	0,076	UP	Prot
Cre07.g332300.t1.2	R1 Protein, alpha-glucan water dikinase	0,000	0,011	UP	Prot
Cre07.g332950.t1.2	SF-assemblin	0,012	0,031	UP	Prot
Cre07.g335400.t1.1	ATP-BINDING TRANSPORT PROTEIN-RELATED Predicted transporter (ABC superfamily)	0,026	-0,023	Down	Prot
Cre07.g337650.t1.2	Mitochondrial pyruvate dehydrogenase complex, E1 component, alpha subunit	0,031	0,021	UP	Prot
Cre07.g338450.t1.3	Fructose-1,6-bisphosphatase	0,000	0,098	UP	Prot
Cre07.g344400.t1.2	Phosphoglycerate dehydrogenase.	0,013	-0,057	Down	Prot
Cre07.g344550.t1.2	D-isomer specific 2-hydroxyacid dehydrogenase, NAD binding domain	0,000	-0,097	Down	Prot
Cre07.g345500.t1.2		0,040	-0,026	Down	Prot
Cre07.g347050.t1.2	Radial spoke protein 7	0,013	0,004	UP	Prot
Cre07.g350400.t1.3	Peptidyl-prolyl cis-trans isomerase, parvulin-type	0,012	-0,016	Down	Prot
Cre07.g350500.t1.2	valine-tRNA synthetase, chloroplastic	0,002	-0,016	Down	Prot
Cre07.g350750.t1.2	Alternative oxidase	0,000	-0,012	Down	Prot
Cre07.g353450.t1.2	Acetyl-CoA synthetase/ligase	0,000	0,098	UP	Prot
Cre07.g356400.t1.2	Centriole proteome protein; GMP phosphodiesterase, delta subunit	0,000	0,025	UP	Prot
Cre08.g359750.t1.2	Ribosomal protein S9, component of cytosolic 80S ribosome and 40S small subunit	0,033	0,072	UP	Prot
Cre08.g362900.t1.3	Lumenal PsbP-like protein	0,027	0,005	UP	Prot
Cre08.g364300.t1.2	Flagellar Associated Protein	0,040	0,005	UP	Prot
Cre08.g364800.t1.2	Purine biosynthesis 4	0,000	0,025	UP	Prot
Cre08.g365400.t1.2	Plastid ribosomal protein L31	0,028	0,043	UP	Prot
Cre08.g369300.t1.2	Prolyl 4-hydroxylase	0,001	-0,036	Down	Prot
Cre08.g372950.t1.2	4-hydroxy-3-methylbut-2-enyl diphosphate reductase	0,012	0,008	UP	Prot
Cre08.g378150.t1.3	Glucose-6-phosphate dehydrogenase	0,015	0,007	UP	Prot
Cre08.g378200.t1.2	oxidoreductase activity, acting on the CH-NH2 group of donors, YjeF-related protein N-terminus	0,012	-0,016	Down	Prot
Cre08.g379200.t1.3	Conserved protein in plant and diatom lineage	0,013	-0,069	Down	Prot
Cre08.g381450.t1.2		0,018	-0,018	Down	Prot
Cre08.g384750.t1.1	alpha-amylase activity	0,015	0,004	UP	Prot
Cre09.g386200.t1.3		0,003	-0,041	Down	Prot
Cre09.g386400.t1.2	Ubiquitin-activating enzyme E1	0,003	0,018	UP	Prot
Cre09.g386650.t1.2	ADP/ATP carrier protein, mitochondrial	0,005	0,225	UP	Prot
Cre09.g386750.t1.2	Heat shock protein 90A	0,020	-0,032	Down	Prot
Cre09.g388800.t1.2	Glutamate dehydrogenase	0,017	-0,033	Down	Prot
Cre09.g388850.t1.1	P-type ATPase/cation transporter, plasma membrane	0,032	0,007	UP	Prot
Cre09.g390350.t1.3		0,027	-0,025	Down	Prot
Cre09.g391450.t1.2	Hybrid-cluster protein	0,013	-0,052	Down	Prot
Cre09.g394550.t1.2	Ribose-phosphate pyrophosphokinase	0,000	-0,129	Down	Prot
Cre09.g394750.t1.2	Plastid ribosomal protein S1	0,003	-0,026	Down	Prot
Cre09.g395650.t1.1		0,041	-0,007	Down	Prot
Cre09.g396100.t1.2	Cell wall protein pherophorin-C15	0,000	-0,084	Down	Prot
Cre09.g400050.t1.3		0,000	0,006	UP	Prot
Cre09.g400950.t1.2	transmembrane transport	0,008	-0,003	Down	Prot
Cre09.g402950.t1.3	Protein of unknown function	0,000	-0,009	Down	Prot
Cre09.g405500.t1.3	Major lipid droplet protein	0,000	0,142	UP	Prot
Cre09.g405850.t1.1	NADH:ubiquinone oxidoreductase 49 kDa ND7 subunit	0,028	0,013	UP	Prot
Cre09.g406050.t1.2	CTP synthase	0,000	0,016	UP	Prot
Cre09.g407700.t1.2	Cysteine endopeptidase	0,000	0,043	UP	Prot
Cre09.g409100.t1.2	Uroporphyrinogen-III synthase	0,000	-0,013	Down	Prot
Cre09.g410050.t1.2	Ca2+-transporting ATPase [EC:3.6.3.8]	0,009	-0,005	Down	Prot
Cre09.g411200.t1.2	Rieske [2Fe-2S] domain containing protein	0,000	-0,073	Down	Prot
Cre09.g411900.t1.2	Serine hydroxymethyltransferase 3	0,001	0,034	UP	Prot
Cre09.g412100.t1.2	Photosystem I reaction center subunit III	0,003	-0,063	Down	Prot
Cre09.g415550.t1.2	Mitochondrial F1F0 ATP synthase associated 45.5 kDa protein	0,001	0,068	UP	Prot
Cre09.g415700.t1.2	Carbonic anhydrase 3	0,002	-0,009	Down	Prot
Cre09.g416050.t1.2	Argininosuccinate synthase	0,000	0,121	UP	Prot
Cre09.g416850.t1.2		0,004	-0,006	Down	Prot
Cre09.g417150.t1.2	Mono-functional catalase	0,000	-0,230	Down	Prot
Cre10.g417700.t1.2	Ribosomal protein L3, component of cytosolic 80S ribosome and 60S large subunit	0,001	0,028	UP	Prot
Cre10.g418950.t1.3	Kinesin motor protein, kinesin-4/10 family	0,000	-0,012	Down	Prot
Cre10.g421300.t1.2		0,038	0,010	UP	Prot
Cre10.g421700.t1.2	Glycerol-3-phosphate dehydrogenase/dihydroxyacetone-3-phosphate reductase	0,000	0,021	UP	Prot
Cre10.g422000.t1.2	tRNA (guanine-N2)-methyltransferase	0,036	-0,016	Down	Prot
Cre10.g422300.t1.2	Thioredoxin dependent peroxidase	0,002	0,029	UP	Prot
Cre10.g422600.t1.1	NADH:ubiquinone oxidoreductase 51 kDa subunit	0,005	0,015	UP	Prot
Cre10.g423250.t1.2	NAD-dependent malate dehydrogenase	0,001	-0,033	Down	Prot
Cre10.g423300.t1.1	serine-type peptidase activity	0,040	-0,036	Down	Prot
Cre10.g423650.t1.2	Plastid ribosomal protein L11	0,009	0,045	UP	Prot
Cre10.g425900.t1.2	Light-harvesting protein of photosystem I	0,004	0,027	UP	Prot
Cre10.g434200.t1.1		0,011	0,014	UP	Prot
Cre10.g434750.t1.2	Acetohydroxy acid isomeroreductase	0,000	-0,022	Down	Prot
Cre10.g435300.t1.2	Aspartyl aminopeptidase-like protein	0,022	-0,044	Down	Prot
Cre10.g436550.t1.2	Low-CO2-inducible protein (LCI5)	0,032	-0,174	Down	Prot
Cre10.g437950.t1.2	Alpha mannosidase	0,000	0,011	UP	Prot
Cre10.g439100.t1.2	T-complex protein 1, alpha subunit	0,010	-0,041	Down	Prot
Cre10.g439550.t1.3	TLD	0,001	-0,024	Down	Prot
Cre10.g439850.t1.2	integral to membrane	0,000	0,016	UP	Prot
Cre10.g442800.t1.3	Xanthine/uracil/vitamin C permease-like	0,018	0,003	UP	Prot
Cre10.g443850.t1.3	metalloendopeptidase activity	0,004	0,009	UP	Prot
Cre10.g450400.t1.2	NADH:ubiquinone oxidoreductase 24 kDa subunit	0,001	0,030	UP	Prot
Cre10.g450500.t1.2	catalytic activity	0,030	0,008	UP	Prot
Cre10.g451400.t1.3	Molybdenum cofactor biosynthesis protein	0,007	-0,018	Down	Prot
Cre10.g451900.t1.1	Threonine synthase	0,031	-0,076	Down	Prot
Cre10.g451950.t1.2	Alanine aminotransferase	0,003	-0,023	Down	Prot
Cre10.g452050.t1.2	Light-harvesting protein of photosystem I	0,026	0,029	UP	Prot
Cre10.g452350.t1.1		0,047	-0,020	Down	Prot
Cre10.g452800.t1.2	Low-CO2-inducible protein (LCIB)	0,000	0,029	UP	Prot
Cre10.g456100.t1.2	Flagellar flavodoxin, involved in phototaxis	0,000	-0,022	Down	Prot
Cre10.g458450.t1.3	Glutathione peroxidase	0,001	-0,136	Down	Prot
Cre10.g459500.t1.1	Nucleolar GTP-binding protein	0,000	0,014	UP	Prot
Cre10.g461050.t1.2	Vacuolar ATP synthase subunit A	0,026	-0,004	Down	Prot
Cre10.g462300.t1.3	SORTING NEXIN	0,000	-0,002	Down	Prot
Cre10.g463350.t1.2	Hydroxyproline-rich glycoprotein	0,007	0,015	UP	Prot
Cre10.g465550.t1.3	ClpD chaperone, Hsp100 family	0,000	-0,011	Down	Prot
Cre11.g467350.t1.2	Acyl-CoA oxidase	0,000	-0,010	Down	Prot
Cre11.g476250.t1.2	RING FINGER PROTEIN 6/12/38	0,019	-0,007	Down	Prot
Cre11.g476750.t1.2	Ferredoxin-NADP reductase	0,025	0,137	UP	Prot
Cre11.g477300.t1.3	protein binding	0,013	-0,041	Down	Prot
Cre11.g477950.t1.3		0,022	0,022	UP	Prot
Cre11.g481450.t1.2	CF0 ATP synthase subunit II precursor	0,006	-0,061	Down	Prot
Cre12.g485150.t1.2	Glyceraldehyde 3-phosphate dehydrogenase	0,000	0,092	UP	Prot
Cre12.g485800.t1.2	FtsH 1 membrane ATPase/metalloprotease	0,007	-0,038	Down	Prot
Cre12.g489700.t1.2	Ornithine carbamoyltransferase	0,000	0,023	UP	Prot
Cre12.g489750.t1.2	Flagellar Associated Protein	0,005	0,018	UP	Prot
Cre12.g492600.t1.2	Fasciclin-like protein	0,000	-0,079	Down	Prot
Cre12.g493950.t1.2	Plastid ribosomal protein S13	0,018	-0,068	Down	Prot
Cre12.g494450.t1.2	Plastid ribosomal protein S16	0,003	0,118	UP	Prot
Cre12.g496750.t1.2	NADH:ubiquinone oxidoreductase subunit 8	0,000	0,048	UP	Prot
Cre12.g497350.t1.3		0,021	-0,007	Down	Prot
Cre12.g502200.t1.2	Translation initiation factor 2B, epsilon subunit (eIF-2Bepsilon/GCD6)	0,003	-0,014	Down	Prot
Cre12.g503550.t1.2	2-C-methyl-D-erythritol 2,4-cyclodiphosphate synthase	0,042	-0,020	Down	Prot
Cre12.g504950.t1.2	Urate oxidase II	0,040	0,032	UP	Prot
Cre12.g506000.t1.2	Flagellar outer dynein arm intermediate chain 2	0,014	0,007	UP	Prot
Cre12.g507400.t1.2	Long-chain acyl-CoA synthetases (AMP-forming)	0,000	0,004	UP	Prot
Cre12.g508500.t1.2	Aminoacylase ACY1 and related metalloexopeptidases / carboxypeptidase PM20D1	0,000	-0,042	Down	Prot
Cre12.g509650.t1.2	Phytoene desaturase	0,000	-0,004	Down	Prot
Cre12.g509750.t1.2	Mitochondrial processing peptidase alpha subunit	0,003	0,083	UP	Prot
Cre12.g510650.t1.2	Fructose-1,6-bisphosphatase 1	0,018	-0,030	Down	Prot
Cre12.g511900.t1.2	Ribulose phosphate-3-epimerase, chloroplast precursor	0,000	-0,080	Down	Prot
Cre12.g514050.t1.2	Ferredoxin-dependent glutamate synthase	0,035	-0,006	Down	Prot
Cre12.g514750.t1.2	Citrate synthase	0,029	-0,041	Down	Prot
Cre12.g516200.t1.2	Elongation Factor 2	0,024	0,034	UP	Prot
Cre12.g519300.t1.2	Protein of unknown function	0,043	0,051	UP	Prot
Cre12.g519450.t1.3	glycolipid transporter activity	0,003	-0,040	Down	Prot
Cre12.g520350.t1.2	Aldehyde dehydrogenase	0,014	-0,021	Down	Prot
Cre12.g520500.t1.3	Acidic ribosomal protein P0, Ribosomal protein L10	0,001	0,097	UP	Prot
Cre12.g522050.t1.2	metalloendopeptidase activity	0,027	0,005	UP	Prot
Cre12.g523300.t1.2	Glycosyltransferase	0,040	0,003	UP	Prot
Cre12.g526800.t1.2	6-phosphogluconate dehydrogenase, decarboxylating	0,000	0,063	UP	Prot
Cre12.g529500.t1.2	Methyltransferases.	0,013	0,002	UP	Prot
Cre12.g530600.t1.3	Glutamine synthetase	0,000	0,049	UP	Prot
Cre12.g531800.t1.1	Flagellar Associated Protein	0,000	0,004	UP	Prot
Cre12.g533050.t1.2	GTPase	0,003	0,003	UP	Prot
Cre12.g534450.t1.3	protein binding	0,027	0,039	UP	Prot
Cre12.g534800.t1.1	Glycine cleavage system, P protein	0,000	-0,045	Down	Prot
Cre12.g535950.t1.2	NADH:ubiquinone oxidoreductase 76 kDa subunit	0,001	0,031	UP	Prot
Cre12.g536800.t1.2	Uncharacterized conserved protein (DUF2358)	0,000	-0,058	Down	Prot
Cre12.g537400.t1.3	Serine/threonine protein kinase	0,003	0,002	UP	Prot
Cre12.g538100.t1.2	Glutathione S-transferase, C-terminal domain	0,002	-0,034	Down	Prot
Cre12.g542250.t1.1	Beta tubulin 1	0,000	0,164	UP	Prot
Cre12.g542300.t1.2	Glycerate kinase	0,001	-0,007	Down	Prot
Cre12.g542350.t1.2	response to stress	0,002	-0,028	Down	Prot
Cre12.g546500.t1.2	DOMON domain	0,000	-0,017	Down	Prot
Cre12.g546550.t1.1	Fe-assimilating protein	0,000	-0,152	Down	Prot
Cre12.g549750.t1.2	Casein kinase-related Ser/Thr kinase	0,004	0,023	UP	Prot
Cre12.g550850.t1.2	Oxygen-evolving enhancer protein 2 of photosystem II	0,001	0,073	UP	Prot
Cre12.g551300.t1.2	Periplasmic L-amino acid oxidase, catalytic subunit	0,033	0,036	UP	Prot
Cre12.g551350.t1.2	TRANSLATION INITIATION INHIBITOR	0,009	0,015	UP	Prot
Cre12.g551900.t1.2	Eukaryotic protein of unknown function (DUF842)	0,007	-0,010	Down	Prot
Cre12.g554800.t1.2	Phosphoribulokinase	0,011	0,058	UP	Prot
Cre12.g555550.t1.2	Actin regulatory proteins (gelsolin/villin family)	0,038	0,013	UP	Prot
Cre12.g556050.t1.2	Plastid ribosomal protein L9	0,042	-0,054	Down	Prot
Cre12.g556250.t1.2	Septin-like protein	0,000	0,031	UP	Prot
Cre12.g558900.t1.2	Cytochrome b6f complex subunit V	0,000	-0,101	Down	Prot
Cre12.g559250.t1.2	14-3-3 protein FTT1	0,006	0,059	UP	Prot
Cre12.g560800.t1.2	Peptidase family M20/M25/M40, ILR-like	0,000	0,008	UP	Prot
Cre13.g562550.t1.3	NADP adrenodoxin-like ferredoxin reductase	0,026	0,010	UP	Prot
Cre13.g564250.t1.2	Eukaryotic translation initiation factor 3, subunit A	0,013	0,005	UP	Prot
Cre13.g565450.t1.2	Adenylosuccinate lyase	0,022	0,011	UP	Prot
Cre13.g565800.t1.2	UDP-Glucose:protein transglucosylase	0,000	0,032	UP	Prot
Cre13.g566000.t1.2	formate-tetrahydrofolate ligase activity	0,000	-0,029	Down	Prot
Cre13.g567600.t1.2	Mitochondrial cytochrome c oxidase subunit Vb, 13 kD	0,005	0,064	UP	Prot
Cre13.g569850.t1.2	Ammonium transporter	0,000	0,038	UP	Prot
Cre13.g571150.t1.2	NADH:ubiquinone oxidoreductase 10 kDa subunit	0,024	0,065	UP	Prot
Cre13.g571300.t1.2		0,000	0,006	UP	Prot
Cre13.g573150.t1.3	IMP-GMP specific 5'-nucleotidase	0,018	0,005	UP	Prot
Cre13.g576400.t1.2	Branched-chain amino-acid transaminase	0,029	-0,004	Down	Prot
Cre13.g577100.t1.2	Acyl-carrier protein	0,025	0,072	UP	Prot
Cre13.g578650.t1.1	Similar to complex I intermediate-associated protein 30	0,008	-0,015	Down	Prot
Cre13.g581650.t1.2	Plastid ribosomal protein L7/L12	0,017	0,023	UP	Prot
Cre13.g582800.t1.2	Carbamoyl-phosphate synthase L chain, ATP binding domain (RimK like)	0,000	0,036	UP	Prot
Cre13.g583550.t1.2	Vesicle inducing protein in plastids 1	0,000	-0,022	Down	Prot
Cre13.g588700.t1.2		0,000	-0,003	Down	Prot
Cre13.g589167.t1.2		0,014	-0,010	Down	Prot
Cre13.g590750.t1.2	Histone H2B	0,041	0,020	UP	Prot
Cre13.g591900.t1.2	PHOSPHOLIPASE D ENDONUCLEASE SUPERFAMILY	0,000	-0,075	Down	Prot
Cre13.g592200.t1.2	Glutamate synthase, NADH-dependent	0,000	0,020	UP	Prot
Cre13.g592450.t1.2	Epsilon subunit of COP-I complex	0,033	0,028	UP	Prot
Cre13.g603700.t1.2	Actin	0,034	-0,044	Down	Prot
Cre13.g605150.t1.2	Mn superoxide dismutase	0,033	-0,027	Down	Prot
Cre14.g611200.t1.2	mTERF	0,001	-0,042	Down	Prot
Cre14.g611700.t1.3	Plastid lipid associated protein	0,036	0,004	UP	Prot
Cre14.g611850.t1.2	Endosomal membrane proteins, EMP70	0,041	-0,010	Down	Prot
Cre14.g612450.t1.2	Plastid ribosomal protein L15	0,041	0,062	UP	Prot
Cre14.g612800.t1.2		0,002	0,017	UP	Prot
Cre14.g617600.t1.2	DegP-type protease	0,046	-0,004	Down	Prot
Cre14.g619100.t1.2	Inactive subunit of chloroplast ClpP complex	0,008	-0,031	Down	Prot
Cre14.g621650.t1.3	[acyl-carrier-protein] S-malonyltransferase [EC:2.3.1.39]	0,008	-0,045	Down	Prot
Cre14.g627850.t1.2	dihydrodipicolinate reductase activity	0,023	-0,039	Down	Prot
Cre15.g637761.t1.2	ATP-binding cassette, subfamily D (ALD), member 2	0,036	0,015	UP	Prot
Cre15.g641200.t1.2	Mitochondrial fatty acid anion carrier protein/Uncoupling protein	0,000	0,048	UP	Prot
Cre15.g643600.t1.2	Iron-sulfur cluster assembly protein	0,000	-0,011	Down	Prot
Cre16.g649350.t1.3		0,002	-0,026	Down	Prot
Cre16.g650600.t1.2	Mastigoneme-like flagellar protein	0,001	-0,010	Down	Prot
Cre16.g653700.t1.3	Oxysterol-binding protein	0,000	-0,010	Down	Prot
Cre16.g657800.t1.3	Carotenoid cleavage dioxygenase	0,018	0,003	UP	Prot
Cre16.g659150.t1.1	Predicted splicing factor, SR protein superfamily	0,003	-0,015	Down	Prot
Cre16.g659350.t1.2	Cytochrome b5 protein	0,047	0,042	UP	Prot
Cre16.g663900.t1.2	Porphobilinogen deaminase	0,004	0,005	UP	Prot
Cre16.g664000.t1.2	SET AND MYND DOMAIN CONTAINING	0,008	-0,047	Down	Prot
Cre16.g664550.t1.2	Serine hydroxymethyltransferase 1	0,000	-0,034	Down	Prot
Cre16.g664850.t1.1	protein phosphorylation	0,023	0,004	UP	Prot
Cre16.g665800.t1.2	Soluble starch synthase 4	0,000	0,015	UP	Prot
Cre16.g669650.t1.2	Endoribonuclease L-PSP	0,001	0,047	UP	Prot
Cre16.g671000.t1.2	Type-II NADH dehydrogenase	0,036	-0,004	Down	Prot
Cre16.g672650.t1.2	Mitochondrial substrate carrier protein, possible 2-oxoglutarate/malate carrier	0,042	-0,054	Down	Prot
Cre16.g673650.t1.1	Minor chlorophyll a/b binding protein of photosystem II	0,011	0,081	UP	Prot
Cre16.g675650.t1.2	oxidoreductase activity	0,008	-0,064	Down	Prot
Cre16.g676150.t1.2	Mn superoxide dismutase	0,000	-0,019	Down	Prot
Cre16.g676650.t1.2	Gamma1-Adaptin	0,015	-0,017	Down	Prot
Cre16.g677000.t1.2	Heat shock protein 70E	0,000	-0,044	Down	Prot
Cre16.g679550.t1.3	Flagellar Associated Protein, protease inhibitor-like	0,005	-0,098	Down	Prot
Cre16.g683050.t1.2	RNase J-like protein	0,036	-0,015	Down	Prot
Cre16.g685400.t1.2	Short-chain dehydrogenase/reductase	0,040	0,016	UP	Prot
Cre16.g687350.t1.2	Acyl-CoA oxidase	0,000	-0,048	Down	Prot
Cre16.g687950.t1.2	Electron transfer flavoprotein alpha subunit	0,012	-0,006	Down	Prot
Cre16.g695050.t1.2	3-hydroxyacyl-CoA dehydrogenase	0,000	-0,016	Down	Prot
Cre16.g695100.t1.3	acyl-CoA oxidase [EC:1.3.3.6]	0,000	-0,006	Down	Prot
Cre16.g696000.t1.2	nucleotidyltransferase activity	0,002	-0,029	Down	Prot
Cre17.g696350.t1.2	cation channel activity	0,034	-0,028	Down	Prot
Cre17.g696850.t1.2	HVA22-LIKE PROTEINS	0,000	0,035	UP	Prot
Cre17.g697050.t1.2		0,001	-0,004	Down	Prot
Cre17.g697650.t1.2	serine-type endopeptidase activity	0,015	-0,015	Down	Prot
Cre17.g698000.t1.2	Mitochondrial F1F0 ATP synthase, beta subunit	0,025	0,023	UP	Prot
Cre17.g698650.t1.3	Gamma-glutamyl transpeptidase	0,002	-0,012	Down	Prot
Cre17.g701200.t1.2	Ribosomal protein L14, component of cytosolic 80S ribosome and 60S large subunit	0,031	0,050	UP	Prot
Cre17.g701500.t1.2	DnaJ-like protein	0,020	0,007	UP	Prot
Cre17.g704350.t1.2		0,035	0,007	UP	Prot
Cre17.g706850.t1.1	Eukaryotic integral membrane protein (DUF1751)	0,021	-0,031	Down	Prot
Cre17.g707900.t1.2		0,002	0,019	UP	Prot
Cre17.g708350.t1.2		0,015	-0,039	Down	Prot
Cre17.g709350.t1.2	Late endosomal Qc-SNARE protein, Syx8/Syntaxin8-family (Qc.III.c)	0,000	-0,008	Down	Prot
Cre17.g712100.t1.2	Pyridine nucleotide-disulphide oxidoreductase	0,038	-0,016	Down	Prot
Cre17.g715350.t1.2	ADP-ribosylation factor GTPase-activating protein 2/3	0,000	-0,031	Down	Prot
Cre17.g717800.t1.2	nuclear pore	0,020	-0,002	Down	Prot
Cre17.g719900.t1.2	Phosphoglucan water dikinase	0,010	-0,030	Down	Prot
Cre17.g720050.t1.2	FtsH-like membrane ATPase/metalloprotease	0,015	-0,087	Down	Prot
Cre17.g721500.t1.2	Granule-bound starch synthase 1	0,000	0,092	UP	Prot
Cre17.g722750.t1.2		0,001	0,007	UP	Prot
Cre17.g723650.t1.2	Acetyl-CoA acyltransferase	0,000	-0,029	Down	Prot
Cre17.g727300.t1.2	12-oxophytodienoate reductase	0,001	0,010	UP	Prot
Cre17.g727700.t1.3	DEAD/DEAH box helicase	0,000	-0,014	Down	Prot
Cre17.g728100.t1.2	Peptidase family M20/M25/M40, ILR-like	0,000	0,012	UP	Prot
Cre17.g728800.t1.2	Isocitrate dehydrogenase, NAD-dependent	0,000	0,034	UP	Prot
Cre17.g729800.t1.2	Membrane insertion protein, OxaA/YidC	0,042	-0,042	Down	Prot
Cre17.g734100.t1.2	Adenylosuccinate synthetase	0,004	-0,079	Down	Prot
Cre17.g737050.t1.2	RabGAP/TBC	0,004	-0,055	Down	Prot
Cre17.g737250.t1.2	Elongation factor EF-Tu-like protein	0,027	0,002	UP	Prot
Cre17.g741200.t1.2	Microtubule plus-end binding protein	0,000	-0,014	Down	Prot
Cre17.g741450.t1.2	Chaperonin 60B1	0,007	-0,010	Down	Prot
Cre17.g742100.t1.2		0,012	-0,009	Down	Prot
g10003.t1	L-ascorbate peroxidase, heme-containing	0,000	0,072	UP	Prot
g10020.t1	Copper amine oxidase	0,007	0,014	UP	Prot
g10034.t1	catalytic activity	0,023	0,038	UP	Prot
g10171.t1	ATP phosphoribosyltransferase [EC:2.4.2.17]	0,012	-0,028	Down	Prot
g10679.t1	40S ribosomal protein SA (P40)/Laminin receptor 1	0,036	0,034	UP	Prot
g11162.t2	Chlorophyll A-B binding protein	0,009	-0,004	Down	Prot
g11465.t1	Mitochondrial substrate carrier protein	0,000	-0,043	Down	Prot
g11507.t1	Ribosomal Protein L28e family	0,040	-0,040	Down	Prot
g11547.t1	6-phosphogluconate dehydrogenase	0,016	0,020	UP	Prot
g11653.t1	3-ketoacyl-CoA-synthase 1	0,003	-0,106	Down	Prot
g11669.t1	Intraflagellar transport protein 54	0,028	0,008	UP	Prot
g11700.t1	Phosphoglycerate kinase, chloroplast precursor	0,006	-0,194	Down	Prot
g11708.t1	uracil phosphoribosyltransferase [EC:2.4.2.9]	0,003	-0,049	Down	Prot
g11711.t1	ABC-Transporter like and flagellar associated protein	0,021	0,003	UP	Prot
g11871.t1	Vesicle coat complex AP-1/AP-2/AP-4, beta subunit	0,010	-0,005	Down	Prot
g11921.t1	40S ribosomal protein S14	0,005	0,046	UP	Prot
g11946.t2	NADH-Cytochrome B5 reductase-like	0,001	0,045	UP	Prot
g12015.t1	60S ribosomal protein L36	0,009	0,134	UP	Prot
g1224.t1	acyl?/acetyl?-CoA synthetase [EC:6.2.1.1]	0,042	0,014	UP	Prot
g1235.t1	Acetolactate synthase, small subunit	0,000	0,075	UP	Prot
g12607.t1	40S ribosomal protein S7	0,020	0,099	UP	Prot
g1274.t1	Thioredoxin f1	0,042	-0,013	Down	Prot
g1284.t1	cysteinyl-tRNA synthetase	0,000	-0,003	Down	Prot
g12896.t1		0,044	-0,003	Down	Prot
g12927.t1	Ribosome biogenesis protein - Nop56p/Sik1p	0,004	-0,057	Down	Prot
g13020.t1	Ribosomal protein	0,034	0,010	UP	Prot
g13061.t1	Glutamine synthetase	0,006	0,049	UP	Prot
g13313.t2	nucleic acid binding	0,001	-0,013	Down	Prot
g13400.t1	oxidoreductase activity	0,010	-0,028	Down	Prot
g13518.t1		0,000	0,092	UP	Prot
g13764.t1	Hydrolase	0,001	0,008	UP	Prot
g13806.t1	oxidoreductase activity	0,000	-0,049	Down	Prot
g13808.t1	Protein of unknown function	0,001	0,023	UP	Prot
g14030.t1	ABC1 family	0,001	0,010	UP	Prot
g14382.t1	protein binding	0,007	-0,042	Down	Prot
g14586.t1	Metallopeptidase	0,042	-0,038	Down	Prot
g15041.t1		0,003	0,017	UP	Prot
g15174.t1	intracellular	0,012	0,067	UP	Prot
g15197.t1	Transaldolase	0,002	-0,028	Down	Prot
g15316.t1		0,001	-0,015	Down	Prot
g15392.t1	NMD3 family	0,000	-0,029	Down	Prot
g15426.t1	LETM1-like protein	0,001	0,014	UP	Prot
g15616.t1	Transporter, ABC superfamily (Breast cancer resistance protein)	0,003	-0,007	Down	Prot
g15619.t1	Cobalamin biosynthesis related. CobW-like protein	0,004	-0,026	Down	Prot
g16131.t1	Endosomal membrane proteins, EMP70	0,000	-0,050	Down	Prot
g16176.t1	Acyl-CoA oxidase	0,005	0,003	UP	Prot
g16346.t1		0,039	-0,007	Down	Prot
g1650.t1	ATP-citrate lyase B-1	0,029	0,022	UP	Prot
g16623.t1		0,003	0,026	UP	Prot
g16646.t1	Phosphoenolpyruvate carboxylase, cytosolic	0,000	0,039	UP	Prot
g16737.t1	26S proteasome regulatory subunit	0,033	0,017	UP	Prot
g16751.t1	endopeptidase inhibitor activity	0,000	-0,009	Down	Prot
g16837.t1		0,002	-0,008	Down	Prot
g16854.t1	Reticulon	0,028	0,010	UP	Prot
g16859.t1	Translation initiation factor 2C (eIF-2C) and related proteins	0,024	0,015	UP	Prot
g17542.t1	Glucosidase II beta subunit-like protein, protein kinase C substrate related	0,000	0,003	UP	Prot
g17708.t1	Fumarylacetoacetase	0,001	-0,016	Down	Prot
g17751.t1	transferase activity, transferring nitrogenous groups	0,000	-0,086	Down	Prot
g17767.t1	ABC transporter, multidrug resistance associated protein	0,002	0,003	UP	Prot
g17993.t1	Peroxiredoxin	0,036	-0,014	Down	Prot
g17999.t1	U5 small nuclear ribonucleoprotein helicase	0,041	0,010	UP	Prot
g18056.t1	alcohol/acetaldehyde dehydrogenase	0,002	0,052	UP	Prot
g18106.t1	phosphoribosylamine--glycine ligase [EC:6.3.4.13]	0,039	-0,027	Down	Prot
g18113.t1	dihydrolipoamide dehydrogenase [EC:1.8.1.4]	0,002	-0,089	Down	Prot
g18128.t1	Type-II calcium-dependent NADH dehydrogenase	0,000	0,014	UP	Prot
g18402.t1	50S Ribosomal Protein L3	0,003	-0,063	Down	Prot
g1851.t1	INOSINE-5-MONOPHOSPHATE DEHYDROGENASE RELATED	0,001	-0,010	Down	Prot
g1895.t1	Peptidyl-prolyl cis-trans isomerase, FKBP-type	0,022	-0,060	Down	Prot
g2068.t1	60S ribosomal protein L10A	0,002	0,056	UP	Prot
g2416.t1	F0F1-type ATP synthase, alpha subunit	0,006	0,127	UP	Prot
g2644.t1	Thioredoxin	0,044	-0,007	Down	Prot
g274.t1	Glyceraldehyde 3-phosphate dehydrogenase, chloroplastic	0,018	-0,031	Down	Prot
g2904.t1	Malate synthase	0,000	0,122	UP	Prot
g2940.t1		0,028	0,015	UP	Prot
g2947.t1		0,000	0,006	UP	Prot
g2974.t1	N-acetyl-gamma-glutamyl-phosphate reductase	0,000	0,089	UP	Prot
g2991.t1	Glutamic-gamma-semialdehyde dehydrogenase	0,001	-0,045	Down	Prot
g3261.t2	Ammonium Transporter Family	0,000	0,013	UP	Prot
g3755.t1	3-methylcrotonyl-CoA carboxylase beta subunit	0,000	-0,023	Down	Prot
g3789.t1	Alanine-glyoxylate aminotransferase AGT2	0,029	-0,015	Down	Prot
g392.t1	Dihydrolipoamide dehydrogenase	0,001	-0,010	Down	Prot
g4364.t1	Oxysterol-binding protein, ORP3A-Like	0,001	-0,004	Down	Prot
g4371.t1	Mitochondrial substrate carrier protein	0,000	-0,051	Down	Prot
g4375.t1	Isoamyl acetate-hydrolyzing esterase and related enzymes	0,001	-0,017	Down	Prot
g4429.t1	Membrane associated metalloprotease involved in plastid development	0,027	-0,010	Down	Prot
g4436.t1	Isoamylase, starch debranching enzyme	0,043	0,003	UP	Prot
g4514.t1	WD domain, G-beta repeat	0,002	-0,028	Down	Prot
g4529.t1	Translation initiation factor 3, subunit c (eIF-3c)	0,015	0,022	UP	Prot
g4859.t1	ATPase component of ABC transporters with duplicated ATPase domains/Translation elongation factor EF-3b	0,000	-0,006	Down	Prot
g5049.t2	Chaperonin 60A	0,023	-0,030	Down	Prot
g5357.t1	nucleoside metabolic process	0,048	-0,027	Down	Prot
g5384.t1	Beta4-Adaptin	0,012	0,004	UP	Prot
g5461.t1	diaminopimelate epimerase activity	0,011	-0,040	Down	Prot
g5630.t1	NADP+-dependent malic enzyme	0,001	-0,058	Down	Prot
g6049.t1	catalytic activity	0,001	0,027	UP	Prot
g6121.t1	Ribosomal protein S8e	0,000	0,094	UP	Prot
g6260.t1	Protein of unknown function	0,011	0,006	UP	Prot
g6268.t1	lipid binding	0,000	0,009	UP	Prot
g629.t1	oxidoreductase activity, acting on paired donors, with incorporation or reduction of molecular oxygen	0,041	0,003	UP	Prot
g6305.t1	Cell wall protein pherophorin-C3	0,013	-0,006	Down	Prot
g6306.t1	Acetylornithine aminotransferase	0,000	0,025	UP	Prot
g6352.t1	Phosphoglucomutase	0,032	-0,080	Down	Prot
g6357.t1	Enoyl-CoA hydratase	0,000	0,027	UP	Prot
g6396.t1	E3 ubiquitin ligase involved in syntaxin degradation	0,049	-0,020	Down	Prot
g6533.t2	Snare region anchored in the vesicle membrane C-terminus	0,020	-0,019	Down	Prot
g6559.t2	Starch Synthase 3	0,002	0,018	UP	Prot
g6604.t1	BSD domain	0,000	-0,003	Down	Prot
g6624.t2	protein folding	0,008	-0,077	Down	Prot
g8354.t1	Putative chloroplast lycopene beta cyclase	0,005	0,003	UP	Prot
g8395.t1	Carbamoyl-phosphate synthase L chain, ATP binding domain	0,046	0,025	UP	Prot
g8432.t1	ACETYL CoA CARBOXYLASE BIOTIN CARBOXYLASE SUBUNIT	0,000	0,009	UP	Prot
g8568.t1	Sulfite reductase	0,005	0,036	UP	Prot
g8635.t1	dolichyl-diphosphooligosaccharide-protein glycotransferase activity	0,034	0,006	UP	Prot
g8949.t1	Shikimate 5-dehydrogenase.	0,007	-0,016	Down	Prot
g9117.t1	Dihydrolipoamide acetyltransferase	0,026	0,015	UP	Prot
g9140.t1	Acetolactate synthase, large subunit	0,008	0,015	UP	Prot
g9144.t1	Flagella membrane glycoprotein, major form	0,000	-0,013	Down	Prot
g9426.t1	oxidoreductase activity	0,000	-0,028	Down	Prot
g9594.t1	Aspartate aminotransferase	0,000	0,092	UP	Prot
g9648.t1	Aspartate semialdehyde dehydrogenase	0,026	-0,010	Down	Prot
g9677.t1	Small Rab-related GTPase	0,001	0,009	UP	Prot
g9684.t1	Serine/threonine protein phosphatase PP2A, metallophosphoesterase	0,049	-0,029	Down	Prot
g9706.t1	Hydroxyproline-rich glycoprotein, cell wall protein	0,002	-0,010	Down	Prot
g9718.t1		0,000	0,003	UP	Prot
g9752.t1	Stm1	0,000	0,007	UP	Prot
g9757.t1	Hybrid-cluster protein	0,041	-0,045	Down	Prot
g9807.t1	Retinal pigment epithelial membrane protein	0,002	-0,009	Down	Prot
g9830.t1	Oxygen-evolving enhancer protein 1 of photosystem II	0,049	-0,071	Down	Prot
g9881.t1	Peptidyl-prolyl cis-trans isomerase, FKBP-type	0,001	0,006	UP	Prot
g9888.t1	1-acyl-sn-glycerol-3-phosphate acyltransferase	0,002	-0,023	Down	Prot
O20031	Photosystem I assembly protein ycf3 OS=Chlamydomonas reinhardtii GN=ycf3 PE=1 SV=1 - [YCF3_CHLRE]	0,013	-0,005	Down	Prot
O47027	30S ribosomal protein S2, chloroplastic OS=Chlamydomonas reinhardtii GN=rps2-1 PE=1 SV=1 - [RR2A_CHLRE]	0,003	-0,007	Down	Prot
P06541	ATP synthase subunit beta, chloroplastic OS=Chlamydomonas reinhardtii GN=atpB PE=1 SV=3 - [ATPB_CHLRE]	0,018	-0,065	Down	Prot
P08740	NADH-ubiquinone oxidoreductase chain 2 OS=Chlamydomonas reinhardtii GN=ND2 PE=3 SV=1 - [NU2M_CHLRE]	0,041	-0,004	Down	Prot
P12154	Photosystem I P700 chlorophyll a apoprotein A1 OS=Chlamydomonas reinhardtii GN=psaA PE=1 SV=3 - [PSAA_CHLRE]	0,036	-0,034	Down	Prot
P17746	Elongation factor Tu, chloroplastic OS=Chlamydomonas reinhardtii GN=tufA PE=3 SV=1 - [EFTU_CHLRE]	0,000	-0,225	Down	Prot
P23577	Apocytochrome f OS=Chlamydomonas reinhardtii GN=petA PE=1 SV=1 - [CYF_CHLRE]	0,013	-0,020	Down	Prot
P59775	30S ribosomal protein S8, chloroplastic OS=Chlamydomonas reinhardtii GN=rps8 PE=3 SV=1 - [RR8_CHLRE]	0,016	-0,089	Down	Prot
Q08365	30S ribosomal protein S3, chloroplastic OS=Chlamydomonas reinhardtii GN=rps3 PE=1 SV=2 - [RR3_CHLRE]	0,010	-0,024	Down	Prot
Q8HTL7	DNA-directed RNA polymerase subunit beta C-terminal section OS=Chlamydomonas reinhardtii GN=rpoB2 PE=2 SV=1 - [RPOB2_CHLRE]	0,013	-0,017	Down	Prot
Q8HUG9	DNA-directed RNA polymerase subunit beta' N-terminal section OS=Chlamydomonas reinhardtii GN=rpoC1A PE=2 SV=1 - [RPC1A_CHLRE]	0,000	-0,016	Down	Prot
