# Supplementary material for: From Feasting to Fasting: The Arginine Pathway as a Metabolic Switch in Nitrogen-Deprived Chlamydomonas reinhardtii
Source: Cells. 2023 May 13;12(10):1379. doi: 10.3390/cells12101379 (PMC10216424; doi:10.3390/cells12101379)
Supplement: Supplementary file 1 [file cells-12-01379-s001.zip › Suppl. Material S20.txt]

File created with BiNGO v3.0.5  (c) on 25 de fev de 2023 at 16:55:34

ontology: unknown
curator:  unknown

Selected ontology file : C:\Users\lucca\Downloads\An�lise funcional Larissa\GO.obo
Selected annotation file : C:\Users\lucca\Downloads\An�lise funcional Larissa\Gene_association_GO_Clhamy_2021.txt
Discarded evidence codes : 
Overrepresentation
Selected statistical test : Hypergeometric test
Selected correction : Benjamini & Hochberg False Discovery Rate (FDR) correction
Selected significance level : 0.05
Testing option : Use whole annotation as reference set
The selected cluster :
CRE02.G142166.T1.1	CRE03.G193600.T1.2	CRE16.G676670.T1.1	CRE17.G743697.T1.1	CRE03.G199250.T2.1	CRE01.G040517.T1.1	CRE02.G142566.T1.1	CRE09.G410150.T1.1	CRE01.G068012.T1.1	CRE07.G317300.T1.1	CRE17.G692676.T1.1	CRE16.G669300.T1.2	CRE03.G144707.T1.1	CRE12.G501350.T1.2	CRE12.G550153.T1.1	CRE01.G004000.T1.2	CRE06.G293516.T1.1	CRE17.G697624.T1.2	CRE09.G399909.T1.1	CRE19.G750647.T2.1	CRE13.G568316.T1.2	CRE02.G111014.T1.1	CRE10.G465226.T1.1	CRE15.G643702.T1.1	CRE06.G310200.T1.2	CRE03.G151700.T1.2	CRE05.G243803.T1.1	CRE09.G414650.T1.1	CRE02.G075400.T1.1	CRE03.G165976.T1.1	CRE14.G629200.T1.2	CRE01.G027600.T1.1	CRE02.G091150.T1.1	CRE03.G199250.T1.1	CRE02.G142601.T1.1	CRE06.G289500.T1.2	CRE11.G467350.T1.2	CRE05.G238260.T1.1	CRE02.G141466.T1.1	CRE13.G567600.T1.2	CRE09.G398556.T1.1	CRE11.G467724.T1.1	CRE14.G627466.T1.1	CRE39.G760097.T1.1	CRE12.G491100.T1.2	CRE12.G532250.T1.1	CRE02.G142687.T2.1	CRE03.G162300.T1.2	CRE16.G681690.T1.1	CRE03.G203450.T1.2	CRE06.G254275.T1.1	CRE02.G144350.T1.2	CRE14.G621676.T1.1	CRE19.G750647.T1.1	CRE01.G032700.T1.2	CRE06.G253789.T1.1	CRE15.G642050.T1.2	CRE08.G358578.T1.1	CRE08.G360250.T1.2	CRE09.G402293.T1.1	CRE03.G173050.T1.2	CRE01.G033400.T1.2	CRE13.G567650.T1.1	CRE03.G151700.T2.1	CRE04.G213750.T1.1	CRE15.G641282.T2.1	CRE06.G259050.T1.1	CRE05.G241750.T1.2	CRE02.G141846.T1.1	CRE06.G302950.T1.1	CRE01.G014450.T1.1	CRE01.G011000.T1.2	CRE10.G466200.T1.1	CRE47.G761097.T1.1	CRE10.G421200.T1.1	CRE04.G232104.T1.1	CRE07.G325718.T3.1	CRE03.G202650.T1.2	CRE02.G144050.T2.1	CRE02.G144350.T2.1	CRE07.G325711.T1.1	CRE06.G250276.T1.1	CRE12.G488850.T2.1	CRE07.G339950.T2.1	CRE03.G153650.T1.2	CRE17.G696950.T1.1	CRE09.G415750.T1.2	CRE05.G232100.T1.2	CRE14.G613350.T1.1	CRE04.G213750.T2.1	CRE15.G641282.T1.1	CRE08.G379500.T1.1	CRE10.G435050.T2.1	CRE02.G142166.T2.1	CRE07.G333900.T1.1	CRE10.G422718.T1.2	CRE07.G316200.T1.1	CRE12.G488850.T1.1	CRE09.G390504.T1.1	CRE09.G386743.T1.1	CRE02.G144050.T1.2	CRE15.G639100.T1.2	CRE16.G669193.T1.1	CRE03.G184651.T1.1	CRE09.G406625.T1.1	CRE07.G339926.T1.1	CRE10.G442350.T1.1	CRE06.G301050.T1.2	CRE09.G390400.T1.1	CRE17.G697750.T1.2	CRE12.G523000.T1.1	CRE02.G102050.T1.1	CRE02.G075400.T2.1	CRE09.G387200.T1.1	CRE21.G751997.T1.1	CRE16.G684491.T1.1	CRE12.G494000.T1.2	CRE11.G479250.T1.2	CRE16.G661000.T1.2	CRE17.G699250.T1.1	CRE06.G287650.T1.2	CRE06.G290400.T1.1	CRE07.G325718.T1.1	CRE09.G405776.T1.1	CRE12.G551503.T1.1	CRE11.G467612.T1.1	CRE12.G517750.T1.1	CRE12.G539141.T1.1	CRE01.G006450.T2.1	CRE12.G541851.T1.1	CRE05.G238364.T1.1	CRE02.G095300.T1.1	CRE02.G111500.T2.1	CRE06.G283150.T1.2	CRE12.G516717.T2.1	CRE09.G386167.T1.1	CRE13.G574000.T1.1	CRE12.G524800.T1.1	CRE02.G095114.T1.1	CRE03.G184700.T1.2	CRE13.G585750.T1.2	CRE17.G747047.T1.1	CRE16.G693250.T1.2	CRE10.G435000.T1.2	CRE07.G331100.T1.2	CRE12.G550152.T1.1	CRE03.G190500.T1.2	CRE06.G290400.T2.1	CRE15.G643387.T1.1	CRE07.G325718.T2.1	CRE10.G422300.T1.2	CRE02.G127237.T1.1	CRE02.G098550.T1.1	CRE06.G267450.T1.2	CRE09.G386700.T1.2	CRE11.G467529.T1.1	CRE03.G144544.T1.1	CRE04.G226138.T1.1	CRE04.G223150.T1.1	CRE05.G234600.T1.1	CRE01.G032650.T1.2	CRE03.G173100.T1.2	CRE09.G408300.T1.2	CRE09.G399400.T1.1	CRE18.G748697.T1.1	CRE03.G144144.T1.1	CRE11.G467775.T1.1	CRE03.G197050.T1.2	CRE04.G226900.T1.2	CRE09.G413200.T2.1	CRE03.G153600.T1.2	CRE06.G293450.T1.2	CRE03.G184700.T2.1	CRE09.G413250.T1.2	CRE31.G758447.T1.1	CRE16.G689201.T1.1	CRE06.G303200.T1.1	CRE13.G567626.T1.1	CRE11.G467783.T1.1	CRE10.G459151.T1.1	CRE16.G694403.T1.1	CRE03.G146407.T1.1	CRE18.G748597.T1.1	CRE04.G224800.T1.2	CRE04.G223650.T1.1	CRE12.G491150.T1.1	CRE16.G669250.T2.1	CRE02.G142226.T1.1	CRE03.G190550.T1.2	CRE06.G267400.T1.2	CRE17.G701700.T1.2	CRE01.G033700.T1.2	CRE03.G157850.T1.2	CRE09.G386800.T1.2	CRE16.G662052.T1.1	CRE14.G631141.T1.2	CRE12.G526515.T1.1	CRE03.G157900.T1.1	CRE06.G283200.T1.2	CRE01.G001600.T1.2	CRE03.G162333.T1.1	CRE05.G237910.T1.1	CRE01.G032650.T2.1	CRE04.G223050.T1.2	CRE17.G712771.T1.1	CRE07.G321700.T1.2	CRE09.G399400.T2.1	CRE12.G522550.T1.2	CRE18.G748647.T1.1	CRE03.G144144.T2.1	CRE48.G761147.T1.1	CRE02.G104126.T1.1	CRE09.G390467.T1.1	CRE09.G413200.T1.1	CRE03.G145827.T1.1	CRE11.G480700.T1.1	CRE16.G687966.T1.1	CRE09.G396846.T1.1	CRE09.G413150.T1.1	CRE04.G214505.T1.1	CRE01.G045150.T1.2	CRE12.G485632.T1.2	CRE12.G493900.T1.1	CRE17.G743647.T1.1	CRE26.G756597.T1.1	CRE13.G567400.T1.1	CRE09.G397700.T1.1	CRE11.G467569.T1.1	CRE09.G408400.T1.1	CRE16.G669250.T1.1	CRE12.G526068.T2.1	CRE17.G717050.T1.1	CRE04.G220850.T1.2	CRE02.G141206.T1.1	CRE05.G243601.T1.1	CRE01.G006450.T1.2	CRE06.G265750.T1.1	CRE01.G049600.T1.2	CRE02.G111500.T1.1	CRE03.G145847.T1.1	CRE05.G237930.T1.1	CRE08.G358350.T1.1	CRE12.G551852.T1.1	CRE03.G213649.T1.1	CRE12.G503500.T1.1	CRE09.G386730.T1.1	CRE01.G016556.T1.1	CRE07.G333150.T1.2	CRE06.G265652.T1.1	CRE17.G743200.T1.2	CRE03.G155200.T1.1	CRE01.G045200.T1.1	CRE03.G146427.T1.1	CRE07.G319050.T1.2	CRE09.G416583.T1.1	
CRE03.G197100.T1.2	CRE09.G410750.T1.2	CRE10.G431850.T1.2	CRE06.G301476.T1.1	CRE09.G386838.T1.1	CRE03.G165500.T1.2	CRE16.G649350.T1.1	CRE14.G631100.T1.1	CRE12.G492550.T2.1	CRE16.G661300.T1.1	CRE03.G155250.T1.2	CRE01.G041700.T1.2	CRE08.G382500.T1.2	CRE01.G050900.T1.1	CRE06.G278277.T1.1	CRE05.G238600.T1.2	CRE06.G300550.T1.2	CRE06.G255550.T1.1	CRE12.G526068.T1.1	CRE09.G393650.T1.2	CRE07.G329783.T1.1	CRE06.G271600.T1.1	CRE12.G515500.T1.1	CRE13.G589870.T1.1	CRE03.G208050.T1.2	CRE12.G483700.T2.1	CRE14.G634279.T1.1	CRE05.G235228.T1.1	CRE09.G400050.T1.1	CRE06.G293750.T1.2	CRE03.G146327.T1.1	CRE16.G691950.T1.1	CRE04.G217977.T1.1	CRE06.G271650.T1.1	CRE03.G208609.T1.1	CRE09.G412500.T1.2	CRE13.G584200.T1.2	CRE16.G661300.T2.1	CRE05.G233050.T1.2	CRE12.G492550.T1.1	CRE13.G565280.T1.1	CRE16.G685451.T1.1	CRE03.G146187.T1.1	CRE12.G539121.T1.1	CRE06.G252550.T1.1	CRE17.G701700.T2.1	CRE02.G098850.T1.1	CRE03.G167712.T1.1	CRE16.G691352.T1.1	CRE02.G095134.T1.1	CRE06.G295376.T1.1	CRE17.G726526.T1.1	CRE05.G243354.T1.2	CRE02.G142506.T1.1	CRE16.G672833.T2.1	CRE12.G498800.T1.1	CRE12.G492150.T1.2	CRE09.G390600.T1.1	CRE11.G467621.T2.1	CRE17.G737300.T1.1	CRE06.G293750.T2.1	CRE03.G198200.T1.1	CRE07.G335150.T1.1	CRE02.G142947.T1.1	CRE06.G254240.T1.1	CRE11.G480700.T2.1	CRE09.G416616.T1.1	CRE05.G245150.T1.1	CRE09.G398983.T1.1	CRE04.G214250.T1.1	CRE13.G585700.T1.1	CRE14.G627477.T1.1	CRE03.G146307.T1.1	CRE24.G755497.T1.1	CRE05.G243455.T1.1	CRE03.G162550.T1.1	CRE16.G681802.T1.1	CRE02.G113600.T1.2	CRE12.G526201.T1.2	CRE15.G641500.T1.2	CRE17.G704802.T1.1	CRE09.G386600.T1.1	CRE12.G516700.T1.2	CRE02.G092800.T1.2	CRE02.G134124.T1.1	CRE03.G154800.T1.2	CRE08.G374550.T1.2	CRE07.G346150.T1.1	CRE16.G685650.T1.1	CRE05.G241202.T1.1	CRE01.G046950.T1.2	CRE06.G282300.T1.2	CRE24.G755547.T1.1	CRE04.G224550.T1.2	CRE22.G753547.T1.1	CRE02.G077800.T1.2	CRE02.G095133.T1.1	CRE06.G293450.T2.1	CRE08.G368250.T1.1	CRE01.G027550.T1.1	CRE08.G371500.T1.1	CRE09.G386838.T2.1	CRE04.G214250.T2.1	CRE14.G634100.T1.1	CRE03.G149400.T1.1	CRE17.G743250.T1.2	CRE16.G686285.T1.1	CRE10.G435100.T1.2	CRE09.G396650.T1.2	CRE06.G255550.T2.1	CRE10.G442400.T1.2	CRE07.G346200.T1.2	CRE03.G160700.T1.1	CRE17.G733750.T1.2	CRE01.G052850.T1.1	CRE06.G250567.T2.1	CRE12.G516717.T1.1	CRE13.G577600.T1.2	CRE05.G233051.T1.1	CRE12.G483700.T1.2	CRE01.G060712.T1.1	CRE10.G459100.T1.1	CRE16.G676421.T1.1	CRE01.G001700.T1.1	CRE12.G483650.T1.2	CRE12.G490141.T1.1	CRE14.G612000.T1.2	CRE09.G386173.T1.1	CRE14.G614200.T1.2	CRE22.G753997.T1.1	CRE09.G386733.T1.1	CRE12.G501351.T1.1	CRE17.G697800.T1.2	CRE08.G382530.T1.1	CRE10.G463550.T1.1	CRE17.G747097.T1.1	CRE10.G435050.T1.1	CRE09.G387949.T1.1	CRE02.G102100.T1.1	CRE12.G552700.T1.1	CRE14.G620250.T2.1	CRE12.G488800.T1.1	CRE02.G119201.T1.1	CRE02.G115600.T1.1	CRE17.G735400.T1.2	CRE07.G331114.T2.1	CRE13.G604400.T1.2	CRE04.G216850.T1.2	CRE01.G049200.T1.1	CRE04.G224867.T1.1	CRE09.G399908.T1.1	CRE16.G692003.T1.1	CRE10.G453050.T2.1	CRE04.G222200.T1.2	CRE02.G085400.T1.1	CRE13.G591851.T1.1	CRE07.G344250.T1.1	CRE13.G577600.T2.1	CRE06.G250567.T1.1	CRE05.G233051.T2.1	CRE02.G141506.T1.1	CRE12.G561100.T1.1	CRE06.G296050.T1.1	CRE11.G476200.T1.2	CRE03.G149350.T1.1	CRE03.G208100.T1.1	CRE09.G408851.T1.1	CRE10.G450400.T1.2	CRE10.G444450.T1.1	CRE17.G696200.T1.2	CRE12.G492151.T1.1	CRE12.G555803.T1.1	CRE02.G103426.T1.1	CRE06.G293800.T1.1	CRE09.G414700.T1.2	CRE03.G146227.T2.1	CRE16.G689851.T1.1	CRE13.G604450.T1.1	CRE09.G410800.T1.2	CRE17.G701751.T1.1	CRE12.G539650.T1.1	CRE13.G571927.T1.1	CRE01.G011100.T2.1	CRE02.G143427.T1.1	CRE02.G073400.T1.1	CRE15.G643850.T1.2	CRE13.G604950.T3.1	CRE01.G003751.T1.1	CRE02.G111526.T1.1	CRE07.G331114.T3.1	CRE06.G279976.T1.1	CRE08.G364000.T1.1	CRE01.G008402.T1.1	CRE10.G453050.T1.2	CRE15.G638950.T1.1	CRE17.G735375.T1.2	CRE07.G325759.T1.1	CRE43.G760547.T1.1	CRE09.G386600.T2.1	CRE10.G422326.T1.1	CRE03.G202700.T1.1	CRE11.G467551.T1.1	CRE19.G750597.T1.1	CRE06.G278231.T1.1	CRE07.G339950.T1.1	CRE06.G251750.T1.2	CRE06.G250250.T1.2	CRE04.G224550.T2.1	CRE16.G669125.T1.1	CRE02.G104100.T1.2	CRE06.G292750.T1.2	CRE01.G072027.T1.1	CRE16.G689851.T2.1	CRE03.G146227.T1.1	CRE12.G492600.T1.2	CRE07.G333950.T1.2	CRE10.G419400.T1.1	CRE01.G015000.T1.2	CRE03.G163600.T1.2	CRE07.G344260.T1.2	CRE09.G412500.T2.1	CRE14.G634236.T2.1	CRE01.G011100.T1.2	CRE11.G467621.T1.1	CRE07.G319001.T1.2	CRE09.G416250.T1.1	CRE11.G467535.T1.1	CRE13.G604950.T2.1	CRE12.G512950.T1.2	CRE01.G033350.T1.2	CRE02.G142526.T1.1	CRE02.G142687.T1.1	CRE08.G360650.T1.2	CRE02.G141446.T1.1	CRE04.G220050.T1.2	CRE14.G612567.T1.1	CRE15.G641100.T1.1	CRE07.G327950.T1.1	CRE03.G146167.T1.1	CRE17.G717850.T1.1	CRE09.G406350.T1.1	CRE14.G610450.T1.2	CRE07.G341153.T1.1	CRE09.G386731.T1.1	CRE10.G439550.T2.1	CRE16.G672833.T1.1	CRE14.G632501.T1.1	CRE06.G307800.T1.2	CRE01.G022681.T2.1	CRE22.G753947.T1.1	CRE09.G397327.T1.1	CRE14.G634236.T3.1	CRE17.G706400.T1.2	CRE10.G462350.T1.1	CRE06.G259000.T1.2	
CRE08.G358547.T1.1	CRE08.G358552.T1.1	CRE09.G386161.T1.1	CRE03.G193600.T2.1	CRE02.G103600.T1.1	CRE16.G649400.T1.2	CRE14.G620250.T1.1	CRE06.G302900.T1.1	CRE12.G552750.T1.2	CRE14.G634236.T1.1	CRE16.G693950.T1.1	CRE03.G163550.T1.2	CRE10.G460750.T1.1	CRE01.G047050.T1.2	CRE13.G602750.T1.2	CRE02.G109683.T1.1	CRE10.G435200.T1.2	CRE01.G022681.T1.1	CRE01.G049250.T1.2	CRE07.G331114.T1.2	CRE01.G055461.T1.1	CRE13.G604950.T1.1	CRE16.G692003.T2.1	CRE03.G162500.T1.1	CRE15.G639500.T1.2	CRE06.G267650.T1.2	CRE12.G541777.T1.1	CRE05.G234400.T1.1	CRE09.G388650.T1.1	CRE01.G009025.T1.1	CRE09.G403650.T1.1	CRE01.G002400.T1.1	CRE01.G009000.T1.1	CRE10.G439550.T1.1	CRE09.G403700.T1.1	CRE09.G416750.T1.2	CRE26.G756897.T1.1	CRE07.G341050.T1.2	CRE02.G081950.T1.1	CRE11.G467764.T1.1	CRE16.G665650.T1.1	CRE01.G011050.T1.2	CRE01.G020182.T1.1	CRE09.G408851.T2.1	CRE12.G541850.T1.2	CRE10.G431900.T1.2	CRE02.G103550.T1.2	CRE09.G386500.T1.2	CRE02.G092850.T1.2	CRE12.G495250.T1.1	CRE05.G234636.T1.1	

No annotations were retrieved for the following entities:
CRE02.G142166.T1.1	CRE03.G193600.T1.2	CRE16.G676670.T1.1	CRE17.G743697.T1.1	CRE01.G040517.T1.1	CRE02.G142566.T1.1	CRE09.G410150.T1.1	CRE01.G068012.T1.1	CRE17.G692676.T1.1	CRE16.G669300.T1.2	CRE12.G501350.T1.2	CRE12.G550153.T1.1	CRE01.G004000.T1.2	CRE06.G293516.T1.1	CRE17.G697624.T1.2	CRE09.G399909.T1.1	CRE13.G568316.T1.2	CRE10.G465226.T1.1	CRE15.G643702.T1.1	CRE06.G310200.T1.2	CRE03.G151700.T1.2	CRE05.G243803.T1.1	CRE02.G075400.T1.1	CRE03.G165976.T1.1	CRE14.G629200.T1.2	CRE01.G027600.T1.1	CRE02.G142601.T1.1	CRE06.G289500.T1.2	CRE05.G238260.T1.1	CRE02.G141466.T1.1	CRE09.G398556.T1.1	CRE11.G467724.T1.1	CRE14.G627466.T1.1	CRE39.G760097.T1.1	CRE12.G532250.T1.1	CRE16.G681690.T1.1	CRE06.G254275.T1.1	CRE14.G621676.T1.1	CRE06.G253789.T1.1	CRE15.G642050.T1.2	CRE08.G358578.T1.1	CRE09.G402293.T1.1	CRE03.G173050.T1.2	CRE01.G033400.T1.2	CRE03.G151700.T2.1	CRE04.G213750.T1.1	CRE15.G641282.T2.1	CRE06.G259050.T1.1	CRE05.G241750.T1.2	CRE06.G302950.T1.1	CRE01.G014450.T1.1	CRE10.G466200.T1.1	CRE47.G761097.T1.1	CRE10.G421200.T1.1	CRE07.G325718.T3.1	CRE03.G202650.T1.2	CRE02.G144050.T2.1	CRE07.G325711.T1.1	CRE06.G250276.T1.1	CRE07.G339950.T2.1	CRE03.G153650.T1.2	CRE05.G232100.T1.2	CRE04.G213750.T2.1	CRE15.G641282.T1.1	CRE10.G435050.T2.1	CRE02.G142166.T2.1	CRE07.G333900.T1.1	CRE10.G422718.T1.2	CRE07.G316200.T1.1	CRE09.G390504.T1.1	CRE09.G386743.T1.1	CRE02.G144050.T1.2	CRE15.G639100.T1.2	CRE16.G669193.T1.1	CRE03.G184651.T1.1	CRE09.G406625.T1.1	CRE07.G339926.T1.1	CRE10.G442350.T1.1	CRE09.G390400.T1.1	CRE17.G697750.T1.2	CRE12.G523000.T1.1	CRE02.G102050.T1.1	CRE02.G075400.T2.1	CRE21.G751997.T1.1	CRE16.G684491.T1.1	CRE12.G494000.T1.2	CRE11.G479250.T1.2	CRE16.G661000.T1.2	CRE17.G699250.T1.1	CRE06.G287650.T1.2	CRE06.G290400.T1.1	CRE07.G325718.T1.1	CRE09.G405776.T1.1	CRE12.G551503.T1.1	CRE12.G539141.T1.1	CRE01.G006450.T2.1	CRE05.G238364.T1.1	CRE06.G283150.T1.2	CRE12.G516717.T2.1	CRE09.G386167.T1.1	CRE12.G524800.T1.1	CRE02.G095114.T1.1	CRE17.G747047.T1.1	CRE16.G693250.T1.2	CRE10.G435000.T1.2	CRE07.G331100.T1.2	CRE12.G550152.T1.1	CRE06.G290400.T2.1	CRE15.G643387.T1.1	CRE07.G325718.T2.1	CRE02.G127237.T1.1	CRE06.G267450.T1.2	CRE11.G467529.T1.1	CRE03.G144544.T1.1	CRE04.G226138.T1.1	CRE04.G223150.T1.1	CRE05.G234600.T1.1	CRE09.G408300.T1.2	CRE18.G748697.T1.1	CRE03.G144144.T1.1	CRE11.G467775.T1.1	CRE03.G197050.T1.2	CRE04.G226900.T1.2	CRE03.G153600.T1.2	CRE06.G293450.T1.2	CRE09.G413250.T1.2	CRE31.G758447.T1.1	CRE16.G689201.T1.1	CRE06.G303200.T1.1	CRE13.G567626.T1.1	CRE11.G467783.T1.1	CRE10.G459151.T1.1	CRE16.G694403.T1.1	CRE03.G146407.T1.1	CRE18.G748597.T1.1	CRE04.G223650.T1.1	CRE12.G491150.T1.1	CRE16.G669250.T2.1	CRE01.G033700.T1.2	CRE03.G157850.T1.2	CRE09.G386800.T1.2	CRE16.G662052.T1.1	CRE14.G631141.T1.2	CRE12.G526515.T1.1	CRE03.G157900.T1.1	CRE06.G283200.T1.2	CRE01.G001600.T1.2	CRE03.G162333.T1.1	CRE05.G237910.T1.1	CRE04.G223050.T1.2	CRE17.G712771.T1.1	CRE18.G748647.T1.1	CRE03.G144144.T2.1	CRE48.G761147.T1.1	CRE02.G104126.T1.1	CRE09.G390467.T1.1	CRE16.G687966.T1.1	CRE09.G396846.T1.1	CRE09.G413150.T1.1	CRE04.G214505.T1.1	CRE01.G045150.T1.2	CRE12.G485632.T1.2	CRE12.G493900.T1.1	CRE17.G743647.T1.1	CRE26.G756597.T1.1	CRE09.G397700.T1.1	CRE09.G408400.T1.1	CRE16.G669250.T1.1	CRE12.G526068.T2.1	CRE17.G717050.T1.1	CRE04.G220850.T1.2	CRE02.G141206.T1.1	CRE05.G243601.T1.1	CRE01.G006450.T1.2	CRE06.G265750.T1.1	CRE01.G049600.T1.2	CRE03.G145847.T1.1	CRE05.G237930.T1.1	CRE08.G358350.T1.1	CRE12.G551852.T1.1	CRE03.G213649.T1.1	CRE12.G503500.T1.1	CRE09.G386730.T1.1	CRE07.G333150.T1.2	CRE06.G265652.T1.1	CRE17.G743200.T1.2	CRE01.G045200.T1.1	CRE03.G146427.T1.1	CRE07.G319050.T1.2	CRE09.G416583.T1.1	CRE03.G197100.T1.2	CRE10.G431850.T1.2	CRE06.G301476.T1.1	CRE09.G386838.T1.1	CRE03.G165500.T1.2	CRE16.G649350.T1.1	CRE12.G492550.T2.1	CRE16.G661300.T1.1	CRE03.G155250.T1.2	CRE01.G041700.T1.2	CRE08.G382500.T1.2	CRE01.G050900.T1.1	CRE06.G278277.T1.1	CRE05.G238600.T1.2	CRE06.G300550.T1.2	CRE06.G255550.T1.1	CRE12.G526068.T1.1	CRE07.G329783.T1.1	CRE06.G271600.T1.1	CRE12.G515500.T1.1	CRE13.G589870.T1.1	CRE03.G208050.T1.2	CRE14.G634279.T1.1	CRE05.G235228.T1.1	CRE09.G400050.T1.1	CRE06.G293750.T1.2	CRE03.G146327.T1.1	CRE16.G691950.T1.1	CRE04.G217977.T1.1	CRE06.G271650.T1.1	CRE03.G208609.T1.1	CRE09.G412500.T1.2	CRE16.G661300.T2.1	CRE05.G233050.T1.2	CRE12.G492550.T1.1	CRE13.G565280.T1.1	CRE16.G685451.T1.1	CRE12.G539121.T1.1	CRE03.G167712.T1.1	CRE16.G691352.T1.1	CRE02.G095134.T1.1	CRE06.G295376.T1.1	CRE17.G726526.T1.1	CRE05.G243354.T1.2	CRE02.G142506.T1.1	CRE16.G672833.T2.1	CRE12.G498800.T1.1	CRE12.G492150.T1.2	CRE11.G467621.T2.1	CRE17.G737300.T1.1	CRE06.G293750.T2.1	CRE07.G335150.T1.1	CRE02.G142947.T1.1	CRE06.G254240.T1.1	CRE09.G416616.T1.1	CRE05.G245150.T1.1	CRE09.G398983.T1.1	CRE04.G214250.T1.1	CRE13.G585700.T1.1	CRE14.G627477.T1.1	CRE03.G146307.T1.1	CRE24.G755497.T1.1	CRE05.G243455.T1.1	CRE12.G526201.T1.2	CRE15.G641500.T1.2	
CRE17.G704802.T1.1	CRE09.G386600.T1.1	CRE12.G516700.T1.2	CRE02.G092800.T1.2	CRE02.G134124.T1.1	CRE03.G154800.T1.2	CRE08.G374550.T1.2	CRE07.G346150.T1.1	CRE01.G046950.T1.2	CRE06.G282300.T1.2	CRE24.G755547.T1.1	CRE04.G224550.T1.2	CRE22.G753547.T1.1	CRE02.G077800.T1.2	CRE02.G095133.T1.1	CRE06.G293450.T2.1	CRE08.G368250.T1.1	CRE08.G371500.T1.1	CRE09.G386838.T2.1	CRE04.G214250.T2.1	CRE14.G634100.T1.1	CRE03.G149400.T1.1	CRE17.G743250.T1.2	CRE16.G686285.T1.1	CRE10.G435100.T1.2	CRE06.G255550.T2.1	CRE10.G442400.T1.2	CRE07.G346200.T1.2	CRE17.G733750.T1.2	CRE06.G250567.T2.1	CRE12.G516717.T1.1	CRE13.G577600.T1.2	CRE05.G233051.T1.1	CRE10.G459100.T1.1	CRE12.G490141.T1.1	CRE09.G386173.T1.1	CRE14.G614200.T1.2	CRE22.G753997.T1.1	CRE09.G386733.T1.1	CRE12.G501351.T1.1	CRE17.G697800.T1.2	CRE08.G382530.T1.1	CRE17.G747097.T1.1	CRE10.G435050.T1.1	CRE09.G387949.T1.1	CRE02.G102100.T1.1	CRE14.G620250.T2.1	CRE12.G488800.T1.1	CRE02.G119201.T1.1	CRE07.G331114.T2.1	CRE13.G604400.T1.2	CRE01.G049200.T1.1	CRE04.G224867.T1.1	CRE09.G399908.T1.1	CRE16.G692003.T1.1	CRE04.G222200.T1.2	CRE02.G085400.T1.1	CRE13.G591851.T1.1	CRE07.G344250.T1.1	CRE13.G577600.T2.1	CRE06.G250567.T1.1	CRE05.G233051.T2.1	CRE02.G141506.T1.1	CRE12.G561100.T1.1	CRE06.G296050.T1.1	CRE11.G476200.T1.2	CRE03.G149350.T1.1	CRE03.G208100.T1.1	CRE09.G408851.T1.1	CRE10.G450400.T1.2	CRE10.G444450.T1.1	CRE17.G696200.T1.2	CRE12.G492151.T1.1	CRE02.G103426.T1.1	CRE09.G414700.T1.2	CRE03.G146227.T2.1	CRE16.G689851.T1.1	CRE13.G604450.T1.1	CRE17.G701751.T1.1	CRE13.G571927.T1.1	CRE01.G011100.T2.1	CRE02.G143427.T1.1	CRE15.G643850.T1.2	CRE13.G604950.T3.1	CRE02.G111526.T1.1	CRE07.G331114.T3.1	CRE06.G279976.T1.1	CRE08.G364000.T1.1	CRE15.G638950.T1.1	CRE17.G735375.T1.2	CRE43.G760547.T1.1	CRE09.G386600.T2.1	CRE10.G422326.T1.1	CRE03.G202700.T1.1	CRE11.G467551.T1.1	CRE07.G339950.T1.1	CRE06.G251750.T1.2	CRE04.G224550.T2.1	CRE02.G104100.T1.2	CRE06.G292750.T1.2	CRE01.G072027.T1.1	CRE16.G689851.T2.1	CRE03.G146227.T1.1	CRE12.G492600.T1.2	CRE10.G419400.T1.1	CRE01.G015000.T1.2	CRE03.G163600.T1.2	CRE07.G344260.T1.2	CRE09.G412500.T2.1	CRE14.G634236.T2.1	CRE01.G011100.T1.2	CRE11.G467621.T1.1	CRE07.G319001.T1.2	CRE09.G416250.T1.1	CRE11.G467535.T1.1	CRE13.G604950.T2.1	CRE02.G142526.T1.1	CRE08.G360650.T1.2	CRE02.G141446.T1.1	CRE14.G612567.T1.1	CRE07.G327950.T1.1	CRE03.G146167.T1.1	CRE17.G717850.T1.1	CRE09.G406350.T1.1	CRE07.G341153.T1.1	CRE10.G439550.T2.1	CRE16.G672833.T1.1	CRE14.G632501.T1.1	CRE06.G307800.T1.2	CRE01.G022681.T2.1	CRE22.G753947.T1.1	CRE14.G634236.T3.1	CRE17.G706400.T1.2	CRE06.G259000.T1.2	CRE08.G358547.T1.1	CRE08.G358552.T1.1	CRE09.G386161.T1.1	CRE03.G193600.T2.1	CRE02.G103600.T1.1	CRE16.G649400.T1.2	CRE14.G620250.T1.1	CRE12.G552750.T1.2	CRE14.G634236.T1.1	CRE16.G693950.T1.1	CRE03.G163550.T1.2	CRE10.G460750.T1.1	CRE01.G047050.T1.2	CRE13.G602750.T1.2	CRE02.G109683.T1.1	CRE10.G435200.T1.2	CRE01.G022681.T1.1	CRE01.G049250.T1.2	CRE07.G331114.T1.2	CRE01.G055461.T1.1	CRE13.G604950.T1.1	CRE16.G692003.T2.1	CRE03.G162500.T1.1	CRE15.G639500.T1.2	CRE12.G541777.T1.1	CRE05.G234400.T1.1	CRE01.G009025.T1.1	CRE09.G403650.T1.1	CRE01.G009000.T1.1	CRE10.G439550.T1.1	CRE09.G403700.T1.1	CRE09.G416750.T1.2	CRE26.G756897.T1.1	CRE07.G341050.T1.2	CRE11.G467764.T1.1	CRE16.G665650.T1.1	CRE01.G011050.T1.2	CRE01.G020182.T1.1	CRE09.G408851.T2.1	CRE12.G541850.T1.2	CRE10.G431900.T1.2	CRE09.G386500.T1.2	CRE02.G092850.T1.2	CRE12.G495250.T1.1	CRE05.G234636.T1.1	

GO-ID	p-value	corr p-value	x	n	X	N	Description	Genes in test set
