# Supplementary material for: From Feasting to Fasting: The Arginine Pathway as a Metabolic Switch in Nitrogen-Deprived Chlamydomonas reinhardtii
Source: Cells. 2023 May 13;12(10):1379. doi: 10.3390/cells12101379 (PMC10216424; doi:10.3390/cells12101379)
Supplement: Supplementary file 1 [file cells-12-01379-s001.zip › Suppl. Material S23.txt]

File created with BiNGO v3.0.5  (c) on 25 de fev de 2023 at 17:48:35

ontology: unknown
curator:  unknown

Selected ontology file : C:\Users\lucca\Downloads\An�lise funcional Larissa\GO.obo
Selected annotation file : C:\Users\lucca\Downloads\An�lise funcional Larissa\Gene_association_GO_Clhamy_2021.txt
Discarded evidence codes : 
Overrepresentation
Selected statistical test : Hypergeometric test
Selected correction : Benjamini & Hochberg False Discovery Rate (FDR) correction
Selected significance level : 0.05
Testing option : Use whole annotation as reference set
The selected cluster :
CRE06.G278302.T1.1	CRE05.G246752.T1.1	CRE07.G317576.T1.1	CRE08.G371918.T1.1	CRE02.G142566.T1.1	CRE09.G391726.T1.1	CRE16.G651250.T1.2	CRE08.G381650.T1.1	CRE17.G721750.T1.1	CRE01.G016250.T1.1	CRE06.G278150.T1.1	CRE12.G558353.T1.1	CRE03.G200450.T1.2	CRE25.G756497.T1.1	CRE01.G048650.T1.1	CRE09.G402812.T1.1	CRE01.G053350.T1.1	CRE03.G165801.T1.1	CRE43.G760647.T1.1	CRE07.G329150.T1.2	CRE05.G237350.T2.1	CRE17.G699500.T1.2	CRE01.G048600.T1.1	CRE01.G050300.T1.1	CRE06.G310200.T1.2	CRE01.G015950.T1.2	CRE02.G079003.T1.1	CRE17.G707450.T1.2	CRE17.G726900.T1.2	CRE12.G537050.T1.2	CRE12.G537850.T1.2	CRE06.G258051.T1.1	CRE12.G505151.T1.1	CRE13.G603400.T1.1	CRE12.G554051.T1.1	CRE10.G461300.T1.1	CRE10.G434650.T1.1	CRE12.G560150.T1.2	CRE03.G161081.T1.1	CRE04.G223200.T1.1	CRE06.G254250.T1.2	CRE12.G486000.T1.2	CRE09.G394550.T1.2	CRE04.G218500.T1.2	CRE02.G143650.T1.2	CRE07.G329100.T1.2	CRE02.G143392.T1.2	CRE10.G437900.T1.1	CRE01.G032700.T1.2	CRE04.G220200.T1.2	CRE07.G344100.T2.1	CRE13.G568025.T1.1	CRE06.G295700.T1.1	CRE02.G095115.T1.1	CRE12.G503250.T1.2	CRE11.G468377.T1.1	CRE13.G568350.T1.1	CRE24.G755647.T1.1	CRE06.G289150.T1.1	CRE17.G710879.T1.2	CRE16.G686002.T1.1	CRE06.G278108.T1.1	CRE07.G333850.T1.1	CRE13.G588150.T1.2	CRE07.G343101.T1.1	CRE11.G474700.T1.1	CRE08.G365900.T1.2	CRE17.G733800.T1.1	CRE01.G042502.T1.1	CRE13.G565083.T1.1	CRE09.G392729.T1.1	CRE10.G425000.T1.1	CRE10.G424700.T1.1	CRE12.G529850.T1.1	CRE17.G732350.T2.1	CRE02.G113450.T1.1	CRE14.G610050.T1.2	CRE01.G008550.T1.1	CRE16.G666576.T1.1	CRE09.G389050.T1.1	CRE09.G402450.T1.2	CRE06.G250400.T1.2	CRE09.G388353.T1.1	CRE11.G467693.T2.1	CRE17.G705500.T1.1	CRE12.G557600.T1.1	CRE13.G565270.T1.1	CRE17.G719792.T1.1	CRE17.G746247.T1.1	CRE10.G419550.T1.2	CRE10.G422419.T1.2	CRE11.G477700.T1.1	CRE14.G618550.T1.2	CRE17.G711350.T1.2	CRE02.G086800.T1.2	CRE02.G107300.T1.2	CRE03.G145507.T1.1	CRE10.G461300.T3.1	CRE09.G402108.T1.1	CRE10.G449750.T1.1	CRE12.G492350.T1.2	CRE17.G726950.T1.1	CRE09.G391500.T1.1	CRE16.G691215.T2.1	CRE14.G618600.T2.1	CRE16.G661150.T1.1	CRE09.G402150.T1.1	CRE06.G249050.T1.1	CRE16.G648288.T1.2	CRE07.G347980.T1.1	CRE16.G691350.T1.1	CRE06.G249550.T1.1	CRE17.G728850.T1.1	CRE14.G624800.T1.2	CRE01.G041667.T2.1	CRE05.G236950.T1.1	CRE17.G733000.T1.2	CRE13.G563400.T1.1	CRE08.G380201.T1.1	CRE05.G233650.T1.1	CRE06.G271188.T1.2	CRE14.G612750.T1.1	CRE09.G402071.T1.1	CRE08.G371879.T1.1	CRE17.G722550.T1.2	CRE02.G075400.T2.1	CRE16.G664500.T2.1	CRE09.G396401.T1.1	CRE08.G370200.T2.1	CRE02.G075850.T1.1	CRE08.G373367.T1.1	CRE04.G226811.T2.1	CRE12.G542250.T1.1	CRE01.G054900.T1.2	CRE02.G142266.T1.1	CRE02.G102900.T1.1	CRE17.G699250.T1.1	CRE08.G382400.T1.1	CRE12.G552100.T1.1	CRE17.G729650.T1.2	CRE01.G048350.T1.2	CRE08.G362650.T1.1	CRE12.G501800.T1.2	CRE15.G640426.T1.1	CRE03.G203550.T2.1	CRE01.G003800.T1.1	CRE09.G401800.T1.1	CRE03.G155976.T1.1	CRE11.G482626.T1.2	CRE04.G229494.T1.1	CRE16.G672721.T1.1	CRE11.G469224.T1.1	CRE17.G703932.T1.2	CRE09.G399900.T3.1	CRE02.G089350.T1.1	CRE14.G628650.T1.2	CRE09.G386753.T1.1	CRE17.G737084.T1.2	CRE22.G754097.T1.1	CRE17.G709850.T1.2	CRE12.G508900.T1.2	CRE17.G711550.T1.1	CRE10.G444800.T1.2	CRE15.G639552.T1.1	CRE09.G399775.T1.1	CRE06.G290400.T2.1	CRE05.G245352.T1.1	CRE12.G485250.T1.1	CRE04.G217750.T1.1	CRE03.G176350.T1.2	CRE12.G529800.T1.1	CRE02.G086456.T2.1	CRE01.G051100.T1.2	CRE14.G629880.T1.1	CRE17.G714800.T1.2	CRE16.G686100.T1.1	CRE07.G333640.T1.1	CRE04.G231418.T1.1	CRE06.G281450.T1.1	CRE12.G538450.T1.2	CRE17.G712600.T1.2	CRE12.G522450.T1.2	CRE01.G014600.T1.2	CRE09.G386300.T1.2	CRE06.G278272.T1.1	CRE16.G689535.T1.1	CRE04.G213800.T1.1	CRE05.G244350.T1.2	CRE17.G745197.T1.1	CRE01.G013500.T1.2	CRE06.G304150.T1.1	CRE31.G758447.T1.1	CRE05.G237890.T1.1	CRE02.G074200.T1.2	CRE17.G732951.T1.1	CRE01.G051482.T1.1	CRE16.G660390.T1.1	CRE17.G713150.T2.1	CRE16.G685050.T1.1	CRE03.G203550.T4.1	CRE06.G285850.T1.2	CRE05.G233600.T1.1	CRE16.G686173.T1.1	CRE03.G144011.T3.1	CRE12.G548200.T1.1	CRE13.G579350.T1.1	CRE16.G688250.T1.2	CRE03.G156750.T1.2	CRE12.G535650.T1.2	CRE01.G032650.T2.1	CRE16.G666500.T1.2	CRE17.G711600.T1.2	CRE08.G382750.T1.1	CRE12.G538350.T1.1	CRE09.G398438.T1.1	CRE48.G761147.T1.1	CRE07.G314866.T1.1	CRE08.G368650.T1.2	CRE09.G399900.T1.2	CRE10.G462150.T1.1	CRE12.G496100.T1.2	CRE02.G095116.T1.1	CRE03.G205585.T1.1	CRE01.G041850.T1.1	CRE03.G162800.T1.2	CRE14.G630400.T1.2	CRE05.G237870.T1.1	CRE09.G415350.T1.2	CRE03.G150750.T1.2	CRE08.G365950.T1.2	CRE12.G493900.T1.1	CRE01.G051700.T1.1	CRE10.G455050.T1.2	CRE04.G217650.T1.2	CRE07.G357150.T1.1	CRE05.G240050.T1.1	CRE10.G421079.T1.2	CRE05.G237400.T1.2	CRE12.G539208.T1.1	CRE16.G672450.T1.1	CRE13.G563450.T1.1	CRE09.G387134.T1.1	CRE08.G358548.T1.1	CRE11.G467745.T1.1	CRE17.G705100.T2.1	CRE12.G561300.T2.1	CRE06.G250450.T1.2	CRE16.G666334.T1.1	CRE10.G465500.T2.1	CRE02.G080050.T1.2	CRE03.G169400.T1.2	CRE01.G044050.T1.2	CRE05.G240251.T1.1	CRE08.G367050.T1.1	CRE12.G539161.T1.1	
CRE17.G725250.T1.1	CRE11.G467630.T1.1	CRE09.G400849.T1.1	CRE08.G381050.T1.1	CRE08.G379750.T1.2	CRE09.G405701.T1.1	CRE09.G411400.T1.2	CRE08.G382100.T1.2	CRE06.G310050.T1.1	CRE09.G386754.T1.1	CRE02.G143400.T1.1	CRE10.G441300.T1.1	CRE04.G214801.T3.1	CRE16.G672450.T2.1	CRE03.G144011.T1.1	CRE06.G269150.T1.1	CRE02.G115100.T1.1	CRE11.G467793.T1.1	CRE16.G689087.T1.1	CRE07.G356550.T2.1	CRE08.G382545.T1.1	CRE11.G481400.T1.1	CRE07.G318426.T1.1	CRE14.G629000.T1.2	CRE04.G226800.T1.1	CRE16.G670617.T1.1	CRE17.G707600.T2.1	CRE16.G686958.T2.1	CRE11.G467528.T1.1	CRE02.G118950.T1.2	CRE13.G586150.T1.1	CRE12.G523600.T1.1	CRE02.G106350.T1.2	CRE06.G275350.T1.1	CRE06.G282826.T1.1	CRE06.G273500.T2.1	CRE05.G230804.T1.1	CRE11.G468200.T1.1	CRE16.G685451.T1.1	CRE02.G109300.T1.2	CRE15.G637100.T1.2	CRE09.G391615.T1.1	CRE13.G576250.T1.1	CRE12.G527918.T1.2	CRE01.G021500.T1.1	CRE15.G636004.T1.2	CRE01.G003376.T1.1	CRE06.G306501.T1.1	CRE05.G237550.T1.2	CRE12.G543800.T2.1	CRE09.G397771.T1.1	CRE16.G667700.T1.2	CRE02.G082500.T1.1	CRE17.G703950.T1.2	CRE04.G217948.T1.1	CRE11.G467545.T1.1	CRE07.G342800.T1.1	CRE12.G560300.T3.1	CRE01.G016400.T1.1	CRE16.G666334.T3.1	CRE13.G565116.T1.1	CRE11.G467621.T2.1	CRE17.G697550.T1.1	CRE09.G402589.T1.1	CRE11.G481450.T1.2	CRE10.G444750.T1.1	CRE05.G234663.T1.1	CRE09.G402552.T1.1	CRE11.G467630.T3.1	CRE01.G045752.T1.1	CRE07.G324050.T1.2	CRE01.G046650.T1.2	CRE07.G325726.T1.1	CRE01.G023750.T1.1	CRE04.G214801.T1.1	CRE07.G343900.T1.2	CRE17.G720400.T1.1	CRE09.G392692.T1.1	CRE12.G500300.T1.1	CRE10.G449020.T2.1	CRE16.G688633.T1.2	CRE05.G234550.T2.1	CRE16.G654700.T1.1	CRE16.G689733.T1.1	CRE17.G728900.T1.2	CRE07.G342850.T1.2	CRE01.G046950.T1.2	CRE02.G142386.T1.1	CRE16.G694950.T1.1	CRE04.G214750.T1.1	CRE16.G679800.T1.2	CRE11.G467528.T3.1	CRE08.G364351.T1.1	CRE09.G386838.T2.1	CRE09.G392251.T1.1	CRE16.G693203.T1.1	CRE03.G177700.T1.1	CRE17.G711650.T1.2	CRE14.G632783.T1.1	CRE05.G232002.T2.1	CRE13.G580500.T1.1	CRE09.G395900.T1.2	CRE14.G622050.T1.1	CRE01.G019450.T1.1	CRE07.G327050.T1.2	CRE16.G667701.T1.1	CRE12.G500850.T1.1	CRE06.G283050.T1.2	CRE03.G203600.T1.2	CRE12.G560300.T1.2	CRE09.G392840.T2.1	CRE02.G115150.T1.1	CRE12.G503850.T1.1	CRE03.G156700.T1.1	CRE17.G724873.T1.2	CRE17.G698100.T1.2	CRE17.G734821.T1.1	CRE02.G075900.T1.1	CRE11.G467663.T1.1	CRE06.G260650.T1.1	CRE13.G585000.T3.1	CRE16.G680500.T1.1	CRE48.G761247.T1.1	CRE16.G689001.T1.1	CRE17.G707350.T1.2	CRE19.G750447.T1.1	CRE09.G399950.T1.2	CRE10.G419550.T2.1	CRE03.G164750.T1.2	CRE10.G464200.T1.1	CRE01.G023773.T1.2	CRE05.G244100.T1.1	CRE11.G479850.T1.2	CRE12.G539850.T2.1	CRE03.G168450.T1.2	CRE21.G753247.T1.1	CRE17.G743397.T1.1	CRE13.G565260.T1.1	CRE01.G001685.T1.1	CRE10.G454150.T1.2	CRE06.G278163.T1.1	CRE02.G143900.T1.1	CRE12.G484350.T1.1	CRE01.G003450.T1.1	CRE17.G710871.T1.2	CRE05.G243602.T1.1	CRE16.G655800.T1.1	CRE01.G035600.T1.1	CRE09.G404850.T1.1	CRE17.G734564.T1.1	CRE12.G546150.T1.2	CRE13.G591851.T1.1	CRE01.G035650.T1.2	CRE10.G454350.T1.1	CRE13.G577850.T1.1	CRE07.G354700.T1.1	CRE01.G003600.T1.2	CRE08.G382515.T1.1	CRE12.G489300.T1.1	CRE16.G684200.T1.2	CRE12.G517950.T1.1	CRE09.G397845.T1.1	CRE12.G484300.T1.2	CRE03.G168600.T1.1	CRE13.G578201.T1.1	CRE03.G196900.T1.2	CRE12.G493150.T1.2	CRE07.G343333.T2.1	CRE16.G682450.T2.1	CRE11.G481700.T2.1	CRE05.G244300.T1.1	CRE12.G555803.T1.1	CRE09.G414700.T1.2	CRE11.G467744.T1.1	CRE16.G664450.T1.1	CRE16.G689851.T1.1	CRE03.G200991.T1.1	CRE02.G095080.T1.1	CRE14.G631650.T1.1	CRE21.G752147.T1.1	CRE17.G743997.T2.1	CRE10.G421050.T1.1	CRE12.G497000.T1.2	CRE25.G756397.T2.1	CRE06.G295826.T1.1	CRE08.G358540.T1.1	CRE10.G420561.T1.2	CRE02.G143427.T1.1	CRE08.G382450.T1.2	CRE01.G041650.T1.1	CRE10.G434550.T1.2	CRE10.G425900.T1.2	CRE04.G223500.T1.1	CRE08.G364000.T1.1	CRE03.G194200.T1.2	CRE11.G467631.T2.1	CRE12.G500350.T1.2	CRE06.G264850.T1.1	CRE03.G171650.T1.2	CRE06.G290676.T1.1	CRE02.G104951.T1.2	CRE12.G496950.T1.1	CRE35.G759497.T1.1	CRE16.G691204.T2.1	CRE04.G224550.T2.1	CRE07.G321400.T1.1	CRE11.G468374.T1.1	CRE13.G585000.T1.2	CRE17.G722526.T1.1	CRE12.G541300.T1.2	CRE11.G480000.T1.2	CRE17.G696800.T2.1	CRE14.G632900.T1.2	CRE06.G289450.T1.1	CRE09.G401108.T1.1	CRE07.G342052.T1.1	CRE36.G759747.T1.1	CRE01.G043300.T1.2	CRE10.G465650.T1.2	CRE05.G243472.T1.2	CRE14.G633789.T1.2	CRE12.G557650.T1.1	CRE02.G145600.T1.1	CRE12.G503800.T1.1	CRE17.G710351.T1.1	CRE12.G483476.T1.1	CRE07.G342650.T1.1	CRE01.G011901.T1.1	CRE06.G278107.T1.1	CRE10.G437601.T1.1	CRE09.G401367.T1.1	CRE17.G742400.T1.1	CRE09.G390097.T1.1	CRE03.G201103.T1.1	CRE04.G211900.T1.1	CRE13.G591000.T1.2	CRE13.G590450.T1.1	CRE17.G706400.T1.2	CRE07.G325709.T1.1	CRE04.G215702.T1.1	CRE10.G464550.T1.2	CRE17.G731591.T1.1	CRE15.G635100.T1.2	CRE07.G347650.T1.2	CRE24.G755697.T2.1	CRE01.G042200.T1.1	CRE01.G010000.T1.2	CRE06.G266276.T1.1	CRE16.G655850.T1.1	CRE17.G734805.T1.1	CRE04.G220200.T3.1	CRE07.G329150.T2.1	CRE13.G590950.T1.2	CRE07.G343250.T1.1	CRE07.G343933.T1.1	
CRE09.G409150.T1.2	CRE01.G038400.T1.2	CRE09.G397734.T1.1	CRE16.G691202.T1.1	CRE03.G155950.T1.2	CRE13.G568200.T1.1	CRE05.G244150.T1.1	CRE08.G361984.T1.2	CRE13.G576466.T1.1	CRE01.G041100.T1.1	CRE12.G508850.T1.1	CRE13.G603850.T1.2	CRE14.G618600.T3.1	CRE08.G382300.T1.2	CRE07.G344950.T1.2	CRE12.G550553.T1.1	CRE16.G664251.T1.1	CRE09.G386739.T1.1	CRE05.G238400.T1.1	CRE12.G528600.T1.1	CRE07.G313600.T1.2	CRE15.G641298.T1.1	CRE12.G501750.T1.1	CRE14.G628702.T1.1	CRE09.G386756.T1.1	CRE07.G344100.T3.1	CRE45.G760797.T1.1	CRE01.G007050.T1.2	CRE16.G659850.T1.2	CRE16.G665600.T1.2	CRE02.G075400.T1.1	CRE06.G278145.T1.1	CRE10.G459200.T1.2	CRE11.G482300.T1.2	CRE32.G758547.T1.1	CRE16.G664500.T1.2	CRE13.G576433.T1.1	CRE01.G013600.T1.1	CRE02.G093202.T1.1	CRE04.G229536.T1.2	CRE01.G029500.T1.2	CRE02.G142601.T1.1	CRE01.G008900.T1.2	CRE05.G241645.T1.1	CRE12.G556950.T1.2	CRE02.G089311.T1.1	CRE13.G567600.T1.2	CRE02.G095055.T1.1	CRE03.G200450.T2.1	CRE14.G627466.T1.1	CRE01.G054850.T1.2	CRE03.G157426.T1.1	CRE01.G002650.T1.2	CRE04.G217954.T1.1	CRE09.G411633.T1.1	CRE10.G453750.T1.1	CRE07.G345250.T1.1	CRE02.G144300.T1.2	CRE07.G344150.T1.1	CRE16.G654600.T1.1	CRE02.G110550.T1.1	CRE03.G157200.T1.1	CRE01.G033400.T1.2	CRE05.G232003.T1.1	CRE12.G555050.T1.1	CRE17.G739450.T1.1	CRE32.G758597.T1.1	CRE07.G353700.T1.2	CRE05.G241750.T1.2	CRE12.G553950.T1.1	CRE06.G278208.T1.1	CRE09.G402849.T1.1	CRE05.G237526.T1.1	CRE01.G042750.T1.2	CRE01.G042250.T1.1	CRE10.G461300.T2.1	CRE02.G074600.T1.1	CRE04.G229026.T1.1	CRE04.G224700.T1.2	CRE10.G466100.T1.2	CRE14.G618600.T1.2	CRE16.G691215.T1.1	CRE14.G620076.T1.1	CRE01.G041667.T1.1	CRE10.G437900.T2.1	CRE03.G189350.T1.2	CRE12.G531150.T1.1	CRE16.G661638.T1.1	CRE17.G714700.T1.1	CRE01.G038300.T1.2	CRE03.G202200.T1.1	CRE08.G374600.T1.1	CRE04.G228800.T1.1	CRE06.G262350.T1.2	CRE04.G214800.T1.2	CRE17.G708150.T1.2	CRE14.G632950.T1.2	CRE16.G695300.T1.1	CRE07.G318050.T1.2	CRE08.G370200.T1.2	CRE02.G075850.T2.1	CRE12.G554250.T1.1	CRE07.G333850.T2.1	CRE04.G226811.T1.2	CRE10.G436150.T1.1	CRE13.G602425.T1.1	CRE17.G740300.T1.1	CRE05.G238290.T1.1	CRE07.G348040.T1.1	CRE08.G379800.T1.2	CRE06.G307350.T1.1	CRE17.G739457.T1.2	CRE15.G640900.T1.2	CRE09.G406600.T1.1	CRE13.G607100.T1.2	CRE10.G441326.T1.1	CRE02.G142907.T1.1	CRE13.G578350.T1.2	CRE17.G732350.T1.1	CRE12.G546200.T1.2	CRE14.G612633.T1.1	CRE06.G251150.T1.2	CRE13.G588201.T1.1	CRE07.G355650.T1.1	CRE08.G374300.T1.1	CRE11.G467742.T1.1	CRE06.G296150.T1.2	CRE03.G156650.T1.1	CRE02.G096050.T1.1	CRE08.G380151.T1.1	CRE01.G015850.T1.1	CRE17.G733652.T1.1	CRE06.G278091.T1.1	CRE02.G102050.T1.1	CRE07.G354550.T1.1	CRE14.G608970.T1.1	CRE11.G478450.T1.1	CRE01.G013650.T1.1	CRE16.G650000.T1.2	CRE02.G088850.T1.2	CRE03.G211073.T1.1	CRE12.G537900.T1.1	CRE14.G631600.T1.2	CRE12.G561601.T1.2	CRE02.G079050.T1.1	CRE07.G317400.T1.1	CRE03.G150750.T2.1	CRE08.G381702.T1.1	CRE14.G631575.T1.2	CRE06.G290400.T1.1	CRE05.G245352.T2.1	CRE16.G673650.T1.1	CRE05.G237850.T1.2	CRE07.G347980.T2.1	CRE03.G176350.T2.1	CRE04.G214769.T1.1	CRE02.G086456.T1.2	CRE01.G032600.T1.1	CRE09.G397052.T1.1	CRE05.G233550.T1.1	CRE12.G501717.T1.1	CRE12.G561300.T1.1	CRE09.G390500.T1.2	CRE06.G289426.T1.1	CRE01.G026050.T1.1	CRE12.G526603.T1.1	CRE01.G032000.T1.1	CRE10.G450200.T1.2	CRE10.G453782.T1.1	CRE01.G016528.T1.1	CRE03.G168400.T1.1	CRE06.G278108.T2.1	CRE09.G386757.T1.1	CRE14.G620050.T1.1	CRE02.G079000.T1.2	CRE01.G017701.T1.1	CRE04.G223100.T1.2	CRE03.G144011.T4.1	CRE06.G285850.T2.1	CRE05.G241630.T1.1	CRE03.G144787.T1.1	CRE03.G203550.T3.1	CRE12.G487500.T1.1	CRE17.G731750.T1.1	CRE03.G179901.T1.1	CRE13.G577800.T1.1	CRE06.G266250.T1.2	CRE01.G032650.T1.2	CRE06.G300144.T1.1	CRE11.G467693.T1.1	CRE01.G025100.T1.1	CRE12.G536650.T1.2	CRE02.G089900.T1.2	CRE04.G217986.T1.1	CRE03.G197050.T1.2	CRE13.G582201.T1.1	CRE03.G194616.T1.1	CRE21.G752547.T1.1	CRE06.G301806.T1.2	CRE13.G567626.T1.1	CRE10.G462200.T1.2	CRE07.G324932.T1.1	CRE02.G087800.T1.1	CRE10.G465350.T1.2	CRE10.G455050.T2.1	CRE02.G086456.T3.1	CRE07.G343600.T1.1	CRE01.G051700.T2.1	CRE12.G529800.T2.1	CRE01.G020050.T1.1	CRE17.G714750.T1.2	CRE02.G143650.T2.1	CRE06.G257183.T1.1	CRE07.G344100.T1.1	CRE16.G692585.T1.2	CRE02.G116350.T1.2	CRE16.G685100.T1.1	CRE17.G705100.T1.2	CRE04.G217948.T2.1	CRE17.G705316.T1.2	CRE01.G032550.T1.1	CRE27.G757347.T1.1	CRE10.G430450.T1.2	CRE07.G324000.T1.2	CRE10.G465500.T1.1	CRE16.G680550.T1.2	CRE05.G235102.T1.1	CRE12.G527000.T1.2	CRE09.G395500.T1.2	CRE01.G009765.T1.1	CRE16.G660390.T2.1	CRE17.G713150.T1.1	CRE04.G224750.T1.2	CRE01.G016300.T1.1	CRE06.G278302.T2.1	CRE14.G621100.T1.1	CRE03.G144687.T1.1	CRE02.G142246.T1.1	CRE05.G232304.T1.1	CRE03.G165186.T1.2	CRE04.G218526.T1.1	CRE16.G674602.T1.1	CRE02.G080100.T1.1	CRE03.G157400.T1.2	CRE05.G237930.T1.1	CRE05.G237350.T1.2	CRE03.G144011.T2.1	CRE12.G544551.T1.1	CRE10.G465726.T1.1	CRE12.G539000.T1.2	CRE11.G469224.T2.1	CRE17.G703101.T1.1	CRE12.G554200.T1.1	CRE09.G399900.T2.1	CRE01.G007251.T1.1	
CRE02.G105000.T1.1	CRE06.G301201.T1.1	CRE02.G119600.T1.2	CRE03.G197100.T1.2	CRE09.G386838.T1.1	CRE11.G467658.T1.1	CRE03.G144124.T1.1	CRE17.G735900.T1.1	CRE01.G041700.T1.2	CRE04.G217927.T1.1	CRE05.G237950.T1.1	CRE17.G698266.T1.1	CRE01.G019450.T2.1	CRE08.G358526.T1.1	CRE04.G217200.T1.1	CRE01.G003550.T1.1	CRE13.G564400.T1.2	CRE12.G514050.T1.2	CRE12.G515500.T1.1	CRE07.G345050.T1.2	CRE17.G730750.T1.1	CRE02.G095045.T1.1	CRE12.G543800.T1.2	CRE12.G560300.T2.1	CRE01.G048400.T1.1	CRE02.G146450.T1.1	CRE16.G666334.T2.1	CRE16.G659650.T1.1	CRE17.G712300.T1.1	CRE05.G235228.T1.1	CRE01.G027000.T1.2	CRE02.G118550.T1.2	CRE08.G362682.T1.2	CRE14.G611051.T1.1	CRE01.G012300.T1.1	CRE06.G273550.T1.2	CRE04.G217977.T1.1	CRE11.G467630.T2.1	CRE14.G632775.T1.1	CRE07.G318600.T1.2	CRE12.G541250.T1.2	CRE13.G582800.T1.2	CRE09.G410700.T1.2	CRE11.G467772.T1.1	CRE16.G661750.T1.2	CRE16.G667350.T1.1	CRE02.G145750.T1.1	CRE01.G023300.T1.2	CRE06.G252550.T1.1	CRE17.G729700.T1.2	CRE09.G397475.T1.1	CRE13.G571560.T1.1	CRE03.G161050.T1.2	CRE09.G405650.T1.2	CRE01.G042352.T1.1	CRE05.G234550.T1.2	CRE03.G171700.T1.1	CRE43.G760497.T1.1	CRE03.G206145.T1.1	CRE07.G356550.T1.1	CRE07.G342000.T1.1	CRE06.G278256.T1.1	CRE03.G197900.T1.1	CRE01.G012350.T1.2	CRE17.G707600.T1.2	CRE01.G009950.T1.2	CRE02.G142947.T1.1	CRE06.G254240.T1.1	CRE07.G336250.T1.2	CRE02.G104900.T1.2	CRE02.G141586.T1.1	CRE11.G477950.T1.1	CRE14.G617750.T1.1	CRE12.G556905.T1.2	CRE17.G709800.T1.2	CRE13.G602400.T1.2	CRE16.G691400.T1.1	CRE16.G691900.T1.2	CRE07.G346950.T1.1	CRE14.G627477.T1.1	CRE06.G273500.T1.2	CRE09.G389282.T1.1	CRE16.G666550.T1.1	CRE05.G232002.T1.1	CRE16.G666302.T1.2	CRE13.G580500.T2.1	CRE06.G289033.T1.2	CRE16.G662702.T1.1	CRE02.G099550.T1.1	CRE11.G467570.T1.1	CRE04.G220150.T1.2	CRE03.G191776.T1.1	CRE05.G238322.T1.1	CRE11.G483301.T1.1	CRE02.G144250.T1.1	CRE07.G356500.T1.1	CRE08.G358450.T1.2	CRE16.G686000.T1.1	CRE04.G215700.T1.2	CRE02.G115150.T2.1	CRE33.G759047.T1.1	CRE04.G224550.T1.2	CRE06.G289700.T1.2	CRE13.G585000.T2.1	CRE03.G194616.T2.1	CRE12.G507150.T1.2	CRE11.G477900.T1.2	CRE03.G150101.T1.1	CRE01.G013500.T2.1	CRE02.G088500.T1.1	CRE16.G648650.T1.1	CRE12.G539850.T1.1	CRE02.G141826.T1.1	CRE02.G079005.T1.1	CRE17.G735950.T1.2	CRE03.G190400.T1.1	CRE06.G257167.T1.1	CRE03.G211185.T1.1	CRE06.G266150.T1.2	CRE04.G214801.T2.1	CRE10.G449020.T1.1	CRE03.G203550.T1.1	CRE07.G355700.T1.2	CRE16.G688633.T2.1	CRE03.G176250.T1.2	CRE04.G217953.T1.1	CRE07.G357100.T1.2	CRE06.G278207.T1.1	CRE11.G467537.T1.1	CRE17.G721450.T1.1	CRE05.G246750.T1.1	CRE06.G292550.T1.2	CRE03.G182750.T1.2	CRE02.G117400.T1.1	CRE12.G501351.T1.1	CRE06.G291450.T1.2	CRE11.G481700.T1.1	CRE06.G278122.T1.1	CRE16.G680450.T1.1	CRE16.G686958.T1.1	CRE09.G400000.T1.1	CRE14.G615300.T1.2	CRE11.G467528.T2.1	CRE10.G463550.T1.1	CRE13.G603350.T1.1	CRE03.G196350.T1.2	CRE16.G677750.T1.2	CRE17.G743997.T1.1	CRE11.G467530.T1.1	CRE21.G752597.T1.1	CRE14.G612700.T1.2	CRE25.G756397.T1.1	CRE02.G119201.T1.1	CRE08.G362450.T1.2	CRE13.G604400.T1.2	CRE07.G331750.T1.2	CRE17.G731350.T1.1	CRE03.G160250.T1.1	CRE11.G467631.T1.1	CRE09.G394000.T1.2	CRE02.G143300.T1.2	CRE07.G343933.T2.1	CRE03.G173950.T1.1	CRE12.G484900.T1.2	CRE09.G392840.T1.1	CRE06.G301150.T1.1	CRE16.G691204.T1.1	CRE17.G698550.T1.1	CRE01.G016514.T1.1	CRE03.G207901.T1.1	CRE05.G235186.T1.1	CRE14.G630150.T1.1	CRE08.G358539.T1.1	CRE17.G708200.T1.2	CRE17.G696800.T1.1	CRE04.G226750.T1.2	CRE16.G678650.T1.2	CRE01.G030050.T1.2	CRE04.G211850.T1.2	CRE16.G667769.T1.1	CRE13.G604450.T1.1	CRE08.G360700.T1.1	CRE09.G388060.T1.1	CRE17.G740261.T1.1	CRE07.G348300.T1.2	CRE12.G539650.T1.1	CRE13.G567700.T1.2	CRE16.G676650.T1.2	CRE12.G551800.T1.2	CRE01.G006202.T1.1	CRE03.G173900.T1.2	CRE12.G530450.T1.1	CRE16.G660300.T1.2	CRE01.G052550.T1.1	CRE12.G484950.T1.1	CRE02.G082450.T1.2	CRE12.G530400.T1.2	CRE19.G750597.T1.1	CRE09.G402145.T1.1	CRE16.G684200.T2.1	CRE08.G373400.T1.2	CRE06.G250650.T1.2	CRE16.G682450.T1.1	CRE07.G324300.T1.2	CRE13.G591100.T1.1	CRE12.G494800.T1.1	CRE07.G343333.T1.1	CRE05.G243650.T1.2	CRE17.G742300.T1.1	CRE16.G689851.T2.1	CRE07.G347700.T1.1	CRE06.G278286.T1.1	CRE17.G742350.T1.2	CRE03.G182200.T1.1	CRE10.G452050.T1.2	CRE11.G467621.T1.1	CRE16.G693819.T1.2	CRE10.G434600.T1.2	CRE01.G041650.T2.1	CRE02.G107350.T1.1	CRE14.G626634.T1.1	CRE24.G755697.T1.1	CRE12.G558300.T1.1	CRE16.G676600.T1.1	CRE03.G145487.T1.1	CRE01.G023650.T1.1	CRE01.G052500.T1.1	CRE01.G033350.T1.2	CRE03.G179880.T1.1	CRE16.G660225.T1.1	CRE03.G176200.T1.2	CRE06.G299900.T1.1	CRE15.G639950.T1.1	CRE17.G734805.T2.1	CRE04.G220200.T2.1	CRE14.G629241.T1.1	CRE17.G718950.T1.2	CRE06.G296100.T1.2	CRE17.G740323.T1.1	CRE03.G182700.T1.1	CRE22.G753947.T1.1	CRE15.G643740.T1.2	CRE02.G074626.T1.1	CRE01.G010201.T1.1	CRE12.G555000.T1.1	CRE03.G165750.T1.1	CRE02.G143327.T1.1	CRE17.G743397.T2.1	CRE04.G225100.T1.1	CRE09.G387502.T1.1	CRE16.G672609.T1.1	CRE12.G526650.T1.2	CRE14.G617276.T1.1	CRE16.G661250.T1.2	CRE02.G145600.T2.1	
CRE01.G031951.T1.1	CRE06.G282850.T1.1	CRE01.G003450.T2.1	CRE11.G481093.T1.1	CRE05.G243602.T2.1	CRE16.G689647.T1.1	CRE06.G294400.T1.1	CRE12.G494052.T1.1	CRE17.G698299.T1.1	CRE14.G608900.T1.1	CRE09.G403650.T1.1	CRE01.G002400.T1.1	CRE06.G278107.T2.1	CRE13.G562700.T1.1	CRE07.G343300.T1.1	CRE17.G728800.T1.2	CRE01.G038350.T1.1	CRE12.G484400.T1.1	CRE12.G548201.T1.1	CRE10.G432950.T1.1	CRE12.G484375.T1.1	CRE17.G710150.T1.2	CRE17.G741750.T1.1	

No annotations were retrieved for the following entities:
CRE06.G278302.T1.1	CRE05.G246752.T1.1	CRE07.G317576.T1.1	CRE08.G371918.T1.1	CRE02.G142566.T1.1	CRE09.G391726.T1.1	CRE16.G651250.T1.2	CRE08.G381650.T1.1	CRE17.G721750.T1.1	CRE06.G278150.T1.1	CRE12.G558353.T1.1	CRE03.G200450.T1.2	CRE25.G756497.T1.1	CRE09.G402812.T1.1	CRE01.G053350.T1.1	CRE03.G165801.T1.1	CRE43.G760647.T1.1	CRE07.G329150.T1.2	CRE05.G237350.T2.1	CRE01.G048600.T1.1	CRE01.G050300.T1.1	CRE06.G310200.T1.2	CRE01.G015950.T1.2	CRE02.G079003.T1.1	CRE17.G707450.T1.2	CRE17.G726900.T1.2	CRE12.G537050.T1.2	CRE12.G537850.T1.2	CRE06.G258051.T1.1	CRE12.G505151.T1.1	CRE13.G603400.T1.1	CRE10.G461300.T1.1	CRE12.G560150.T1.2	CRE03.G161081.T1.1	CRE06.G254250.T1.2	CRE12.G486000.T1.2	CRE04.G218500.T1.2	CRE02.G143650.T1.2	CRE07.G329100.T1.2	CRE02.G143392.T1.2	CRE10.G437900.T1.1	CRE13.G568025.T1.1	CRE02.G095115.T1.1	CRE12.G503250.T1.2	CRE11.G468377.T1.1	CRE13.G568350.T1.1	CRE24.G755647.T1.1	CRE17.G710879.T1.2	CRE16.G686002.T1.1	CRE06.G278108.T1.1	CRE07.G333850.T1.1	CRE13.G588150.T1.2	CRE07.G343101.T1.1	CRE11.G474700.T1.1	CRE17.G733800.T1.1	CRE13.G565083.T1.1	CRE12.G529850.T1.1	CRE17.G732350.T2.1	CRE02.G113450.T1.1	CRE16.G666576.T1.1	CRE09.G389050.T1.1	CRE09.G402450.T1.2	CRE06.G250400.T1.2	CRE09.G388353.T1.1	CRE11.G467693.T2.1	CRE17.G705500.T1.1	CRE13.G565270.T1.1	CRE17.G719792.T1.1	CRE17.G746247.T1.1	CRE10.G419550.T1.2	CRE10.G422419.T1.2	CRE11.G477700.T1.1	CRE14.G618550.T1.2	CRE17.G711350.T1.2	CRE02.G086800.T1.2	CRE03.G145507.T1.1	CRE10.G461300.T3.1	CRE12.G492350.T1.2	CRE09.G391500.T1.1	CRE16.G691215.T2.1	CRE16.G661150.T1.1	CRE06.G249050.T1.1	CRE16.G648288.T1.2	CRE07.G347980.T1.1	CRE16.G691350.T1.1	CRE06.G249550.T1.1	CRE17.G728850.T1.1	CRE14.G624800.T1.2	CRE01.G041667.T2.1	CRE05.G236950.T1.1	CRE17.G733000.T1.2	CRE05.G233650.T1.1	CRE06.G271188.T1.2	CRE14.G612750.T1.1	CRE09.G402071.T1.1	CRE08.G371879.T1.1	CRE17.G722550.T1.2	CRE02.G075400.T2.1	CRE16.G664500.T2.1	CRE08.G370200.T2.1	CRE08.G373367.T1.1	CRE04.G226811.T2.1	CRE01.G054900.T1.2	CRE17.G699250.T1.1	CRE08.G382400.T1.1	CRE12.G552100.T1.1	CRE17.G729650.T1.2	CRE08.G362650.T1.1	CRE12.G501800.T1.2	CRE15.G640426.T1.1	CRE03.G203550.T2.1	CRE03.G155976.T1.1	CRE11.G482626.T1.2	CRE16.G672721.T1.1	CRE11.G469224.T1.1	CRE17.G703932.T1.2	CRE09.G399900.T3.1	CRE02.G089350.T1.1	CRE17.G737084.T1.2	CRE22.G754097.T1.1	CRE17.G711550.T1.1	CRE10.G444800.T1.2	CRE15.G639552.T1.1	CRE09.G399775.T1.1	CRE06.G290400.T2.1	CRE12.G485250.T1.1	CRE04.G217750.T1.1	CRE03.G176350.T1.2	CRE12.G529800.T1.1	CRE02.G086456.T2.1	CRE14.G629880.T1.1	CRE17.G714800.T1.2	CRE16.G686100.T1.1	CRE07.G333640.T1.1	CRE04.G231418.T1.1	CRE17.G712600.T1.2	CRE12.G522450.T1.2	CRE09.G386300.T1.2	CRE06.G278272.T1.1	CRE16.G689535.T1.1	CRE04.G213800.T1.1	CRE05.G244350.T1.2	CRE17.G745197.T1.1	CRE01.G013500.T1.2	CRE06.G304150.T1.1	CRE31.G758447.T1.1	CRE05.G237890.T1.1	CRE02.G074200.T1.2	CRE17.G732951.T1.1	CRE01.G051482.T1.1	CRE16.G660390.T1.1	CRE17.G713150.T2.1	CRE16.G685050.T1.1	CRE03.G203550.T4.1	CRE06.G285850.T1.2	CRE12.G548200.T1.1	CRE13.G579350.T1.1	CRE16.G688250.T1.2	CRE03.G156750.T1.2	CRE12.G535650.T1.2	CRE16.G666500.T1.2	CRE17.G711600.T1.2	CRE08.G382750.T1.1	CRE09.G398438.T1.1	CRE48.G761147.T1.1	CRE07.G314866.T1.1	CRE08.G368650.T1.2	CRE09.G399900.T1.2	CRE10.G462150.T1.1	CRE12.G496100.T1.2	CRE02.G095116.T1.1	CRE03.G205585.T1.1	CRE01.G041850.T1.1	CRE03.G162800.T1.2	CRE14.G630400.T1.2	CRE05.G237870.T1.1	CRE09.G415350.T1.2	CRE03.G150750.T1.2	CRE08.G365950.T1.2	CRE12.G493900.T1.1	CRE01.G051700.T1.1	CRE10.G455050.T1.2	CRE04.G217650.T1.2	CRE07.G357150.T1.1	CRE05.G240050.T1.1	CRE10.G421079.T1.2	CRE12.G539208.T1.1	CRE16.G672450.T1.1	CRE13.G563450.T1.1	CRE09.G387134.T1.1	CRE08.G358548.T1.1	CRE17.G705100.T2.1	CRE12.G561300.T2.1	CRE06.G250450.T1.2	CRE16.G666334.T1.1	CRE10.G465500.T2.1	CRE02.G080050.T1.2	CRE05.G240251.T1.1	CRE08.G367050.T1.1	CRE12.G539161.T1.1	CRE17.G725250.T1.1	CRE11.G467630.T1.1	CRE08.G379750.T1.2	CRE09.G405701.T1.1	CRE09.G411400.T1.2	CRE08.G382100.T1.2	CRE06.G310050.T1.1	CRE09.G386754.T1.1	CRE04.G214801.T3.1	CRE16.G672450.T2.1	CRE06.G269150.T1.1	CRE11.G467793.T1.1	CRE16.G689087.T1.1	CRE08.G382545.T1.1	CRE07.G318426.T1.1	CRE14.G629000.T1.2	CRE04.G226800.T1.1	CRE16.G670617.T1.1	CRE17.G707600.T2.1	CRE16.G686958.T2.1	CRE13.G586150.T1.1	CRE12.G523600.T1.1	CRE02.G106350.T1.2	CRE06.G275350.T1.1	CRE06.G282826.T1.1	CRE06.G273500.T2.1	CRE05.G230804.T1.1	CRE11.G468200.T1.1	CRE16.G685451.T1.1	CRE02.G109300.T1.2	CRE15.G637100.T1.2	CRE09.G391615.T1.1	CRE13.G576250.T1.1	CRE12.G527918.T1.2	CRE01.G021500.T1.1	CRE15.G636004.T1.2	CRE01.G003376.T1.1	CRE06.G306501.T1.1	CRE05.G237550.T1.2	CRE12.G543800.T2.1	CRE09.G397771.T1.1	CRE16.G667700.T1.2	CRE17.G703950.T1.2	CRE04.G217948.T1.1	CRE11.G467545.T1.1	CRE07.G342800.T1.1	CRE12.G560300.T3.1	CRE01.G016400.T1.1	CRE16.G666334.T3.1	CRE13.G565116.T1.1	CRE11.G467621.T2.1	CRE17.G697550.T1.1	CRE10.G444750.T1.1	CRE05.G234663.T1.1	CRE11.G467630.T3.1	
CRE01.G045752.T1.1	CRE01.G046650.T1.2	CRE07.G325726.T1.1	CRE01.G023750.T1.1	CRE04.G214801.T1.1	CRE07.G343900.T1.2	CRE17.G720400.T1.1	CRE09.G392692.T1.1	CRE12.G500300.T1.1	CRE16.G688633.T1.2	CRE16.G654700.T1.1	CRE16.G689733.T1.1	CRE01.G046950.T1.2	CRE02.G142386.T1.1	CRE16.G679800.T1.2	CRE08.G364351.T1.1	CRE09.G386838.T2.1	CRE09.G392251.T1.1	CRE16.G693203.T1.1	CRE03.G177700.T1.1	CRE17.G711650.T1.2	CRE09.G395900.T1.2	CRE14.G622050.T1.1	CRE07.G327050.T1.2	CRE16.G667701.T1.1	CRE12.G500850.T1.1	CRE12.G560300.T1.2	CRE09.G392840.T2.1	CRE02.G115150.T1.1	CRE03.G156700.T1.1	CRE17.G724873.T1.2	CRE17.G698100.T1.2	CRE17.G734821.T1.1	CRE11.G467663.T1.1	CRE06.G260650.T1.1	CRE13.G585000.T3.1	CRE16.G680500.T1.1	CRE48.G761247.T1.1	CRE16.G689001.T1.1	CRE17.G707350.T1.2	CRE09.G399950.T1.2	CRE10.G419550.T2.1	CRE03.G164750.T1.2	CRE10.G464200.T1.1	CRE01.G023773.T1.2	CRE05.G244100.T1.1	CRE12.G539850.T2.1	CRE03.G168450.T1.2	CRE21.G753247.T1.1	CRE17.G743397.T1.1	CRE13.G565260.T1.1	CRE01.G001685.T1.1	CRE10.G454150.T1.2	CRE06.G278163.T1.1	CRE02.G143900.T1.1	CRE12.G484350.T1.1	CRE01.G003450.T1.1	CRE17.G710871.T1.2	CRE05.G243602.T1.1	CRE16.G655800.T1.1	CRE09.G404850.T1.1	CRE17.G734564.T1.1	CRE12.G546150.T1.2	CRE13.G591851.T1.1	CRE01.G035650.T1.2	CRE10.G454350.T1.1	CRE13.G577850.T1.1	CRE07.G354700.T1.1	CRE01.G003600.T1.2	CRE08.G382515.T1.1	CRE12.G489300.T1.1	CRE16.G684200.T1.2	CRE12.G517950.T1.1	CRE12.G484300.T1.2	CRE03.G168600.T1.1	CRE13.G578201.T1.1	CRE03.G196900.T1.2	CRE12.G493150.T1.2	CRE16.G682450.T2.1	CRE05.G244300.T1.1	CRE09.G414700.T1.2	CRE11.G467744.T1.1	CRE16.G664450.T1.1	CRE16.G689851.T1.1	CRE03.G200991.T1.1	CRE02.G095080.T1.1	CRE14.G631650.T1.1	CRE21.G752147.T1.1	CRE17.G743997.T2.1	CRE10.G421050.T1.1	CRE12.G497000.T1.2	CRE25.G756397.T2.1	CRE06.G295826.T1.1	CRE08.G358540.T1.1	CRE10.G420561.T1.2	CRE02.G143427.T1.1	CRE08.G382450.T1.2	CRE01.G041650.T1.1	CRE10.G434550.T1.2	CRE08.G364000.T1.1	CRE12.G500350.T1.2	CRE06.G264850.T1.1	CRE03.G171650.T1.2	CRE06.G290676.T1.1	CRE02.G104951.T1.2	CRE35.G759497.T1.1	CRE16.G691204.T2.1	CRE04.G224550.T2.1	CRE07.G321400.T1.1	CRE11.G468374.T1.1	CRE13.G585000.T1.2	CRE17.G722526.T1.1	CRE12.G541300.T1.2	CRE11.G480000.T1.2	CRE17.G696800.T2.1	CRE14.G632900.T1.2	CRE06.G289450.T1.1	CRE09.G401108.T1.1	CRE07.G342052.T1.1	CRE36.G759747.T1.1	CRE01.G043300.T1.2	CRE10.G465650.T1.2	CRE05.G243472.T1.2	CRE14.G633789.T1.2	CRE12.G557650.T1.1	CRE02.G145600.T1.1	CRE12.G503800.T1.1	CRE17.G710351.T1.1	CRE12.G483476.T1.1	CRE07.G342650.T1.1	CRE06.G278107.T1.1	CRE10.G437601.T1.1	CRE09.G401367.T1.1	CRE03.G201103.T1.1	CRE04.G211900.T1.1	CRE13.G591000.T1.2	CRE13.G590450.T1.1	CRE17.G706400.T1.2	CRE07.G325709.T1.1	CRE04.G215702.T1.1	CRE17.G731591.T1.1	CRE15.G635100.T1.2	CRE07.G347650.T1.2	CRE24.G755697.T2.1	CRE01.G042200.T1.1	CRE06.G266276.T1.1	CRE16.G655850.T1.1	CRE17.G734805.T1.1	CRE07.G329150.T2.1	CRE13.G590950.T1.2	CRE07.G343250.T1.1	CRE09.G409150.T1.2	CRE16.G691202.T1.1	CRE03.G155950.T1.2	CRE13.G568200.T1.1	CRE05.G244150.T1.1	CRE08.G361984.T1.2	CRE13.G576466.T1.1	CRE01.G041100.T1.1	CRE12.G508850.T1.1	CRE13.G603850.T1.2	CRE08.G382300.T1.2	CRE12.G550553.T1.1	CRE16.G664251.T1.1	CRE09.G386739.T1.1	CRE05.G238400.T1.1	CRE12.G528600.T1.1	CRE07.G313600.T1.2	CRE15.G641298.T1.1	CRE12.G501750.T1.1	CRE14.G628702.T1.1	CRE09.G386756.T1.1	CRE45.G760797.T1.1	CRE01.G007050.T1.2	CRE16.G659850.T1.2	CRE02.G075400.T1.1	CRE06.G278145.T1.1	CRE10.G459200.T1.2	CRE11.G482300.T1.2	CRE32.G758547.T1.1	CRE16.G664500.T1.2	CRE13.G576433.T1.1	CRE01.G013600.T1.1	CRE02.G093202.T1.1	CRE04.G229536.T1.2	CRE02.G142601.T1.1	CRE01.G008900.T1.2	CRE05.G241645.T1.1	CRE12.G556950.T1.2	CRE02.G095055.T1.1	CRE03.G200450.T2.1	CRE14.G627466.T1.1	CRE01.G054850.T1.2	CRE03.G157426.T1.1	CRE01.G002650.T1.2	CRE04.G217954.T1.1	CRE10.G453750.T1.1	CRE07.G345250.T1.1	CRE02.G144300.T1.2	CRE07.G344150.T1.1	CRE16.G654600.T1.1	CRE02.G110550.T1.1	CRE01.G033400.T1.2	CRE05.G232003.T1.1	CRE17.G739450.T1.1	CRE32.G758597.T1.1	CRE07.G353700.T1.2	CRE05.G241750.T1.2	CRE12.G553950.T1.1	CRE06.G278208.T1.1	CRE09.G402849.T1.1	CRE05.G237526.T1.1	CRE01.G042250.T1.1	CRE10.G461300.T2.1	CRE02.G074600.T1.1	CRE04.G229026.T1.1	CRE10.G466100.T1.2	CRE16.G691215.T1.1	CRE14.G620076.T1.1	CRE01.G041667.T1.1	CRE10.G437900.T2.1	CRE03.G189350.T1.2	CRE12.G531150.T1.1	CRE16.G661638.T1.1	CRE17.G714700.T1.1	CRE03.G202200.T1.1	CRE08.G374600.T1.1	CRE06.G262350.T1.2	CRE17.G708150.T1.2	CRE14.G632950.T1.2	CRE16.G695300.T1.1	CRE08.G370200.T1.2	CRE07.G333850.T2.1	CRE04.G226811.T1.2	CRE13.G602425.T1.1	CRE17.G740300.T1.1	CRE05.G238290.T1.1	CRE17.G739457.T1.2	CRE15.G640900.T1.2	CRE09.G406600.T1.1	CRE10.G441326.T1.1	CRE02.G142907.T1.1	CRE13.G578350.T1.2	CRE17.G732350.T1.1	CRE14.G612633.T1.1	CRE06.G251150.T1.2	CRE13.G588201.T1.1	CRE08.G374300.T1.1	CRE11.G467742.T1.1	CRE02.G096050.T1.1	CRE08.G380151.T1.1	CRE01.G015850.T1.1	CRE17.G733652.T1.1	CRE06.G278091.T1.1	CRE02.G102050.T1.1	
CRE07.G354550.T1.1	CRE11.G478450.T1.1	CRE01.G013650.T1.1	CRE16.G650000.T1.2	CRE12.G537900.T1.1	CRE14.G631600.T1.2	CRE12.G561601.T1.2	CRE02.G079050.T1.1	CRE07.G317400.T1.1	CRE03.G150750.T2.1	CRE14.G631575.T1.2	CRE06.G290400.T1.1	CRE05.G237850.T1.2	CRE07.G347980.T2.1	CRE03.G176350.T2.1	CRE04.G214769.T1.1	CRE02.G086456.T1.2	CRE01.G032600.T1.1	CRE09.G397052.T1.1	CRE12.G501717.T1.1	CRE12.G561300.T1.1	CRE09.G390500.T1.2	CRE06.G289426.T1.1	CRE01.G026050.T1.1	CRE12.G526603.T1.1	CRE01.G032000.T1.1	CRE10.G450200.T1.2	CRE10.G453782.T1.1	CRE03.G168400.T1.1	CRE06.G278108.T2.1	CRE09.G386757.T1.1	CRE14.G620050.T1.1	CRE02.G079000.T1.2	CRE01.G017701.T1.1	CRE04.G223100.T1.2	CRE06.G285850.T2.1	CRE05.G241630.T1.1	CRE03.G203550.T3.1	CRE12.G487500.T1.1	CRE03.G179901.T1.1	CRE13.G577800.T1.1	CRE06.G300144.T1.1	CRE11.G467693.T1.1	CRE01.G025100.T1.1	CRE12.G536650.T1.2	CRE04.G217986.T1.1	CRE03.G197050.T1.2	CRE13.G582201.T1.1	CRE03.G194616.T1.1	CRE21.G752547.T1.1	CRE06.G301806.T1.2	CRE13.G567626.T1.1	CRE10.G462200.T1.2	CRE10.G465350.T1.2	CRE10.G455050.T2.1	CRE02.G086456.T3.1	CRE07.G343600.T1.1	CRE01.G051700.T2.1	CRE12.G529800.T2.1	CRE01.G020050.T1.1	CRE17.G714750.T1.2	CRE02.G143650.T2.1	CRE06.G257183.T1.1	CRE07.G344100.T1.1	CRE16.G692585.T1.2	CRE02.G116350.T1.2	CRE16.G685100.T1.1	CRE17.G705100.T1.2	CRE04.G217948.T2.1	CRE17.G705316.T1.2	CRE01.G032550.T1.1	CRE27.G757347.T1.1	CRE07.G324000.T1.2	CRE10.G465500.T1.1	CRE16.G680550.T1.2	CRE05.G235102.T1.1	CRE09.G395500.T1.2	CRE01.G009765.T1.1	CRE16.G660390.T2.1	CRE17.G713150.T1.1	CRE01.G016300.T1.1	CRE06.G278302.T2.1	CRE14.G621100.T1.1	CRE03.G144687.T1.1	CRE02.G142246.T1.1	CRE05.G232304.T1.1	CRE03.G165186.T1.2	CRE04.G218526.T1.1	CRE16.G674602.T1.1	CRE02.G080100.T1.1	CRE03.G157400.T1.2	CRE05.G237930.T1.1	CRE05.G237350.T1.2	CRE12.G544551.T1.1	CRE10.G465726.T1.1	CRE17.G703101.T1.1	CRE12.G554200.T1.1	CRE09.G399900.T2.1	CRE01.G007251.T1.1	CRE02.G105000.T1.1	CRE06.G301201.T1.1	CRE03.G197100.T1.2	CRE09.G386838.T1.1	CRE11.G467658.T1.1	CRE03.G144124.T1.1	CRE17.G735900.T1.1	CRE01.G041700.T1.2	CRE04.G217927.T1.1	CRE05.G237950.T1.1	CRE17.G698266.T1.1	CRE04.G217200.T1.1	CRE01.G003550.T1.1	CRE13.G564400.T1.2	CRE12.G515500.T1.1	CRE07.G345050.T1.2	CRE17.G730750.T1.1	CRE12.G543800.T1.2	CRE12.G560300.T2.1	CRE01.G048400.T1.1	CRE16.G666334.T2.1	CRE16.G659650.T1.1	CRE17.G712300.T1.1	CRE05.G235228.T1.1	CRE01.G027000.T1.2	CRE02.G118550.T1.2	CRE08.G362682.T1.2	CRE14.G611051.T1.1	CRE01.G012300.T1.1	CRE06.G273550.T1.2	CRE04.G217977.T1.1	CRE11.G467630.T2.1	CRE14.G632775.T1.1	CRE07.G318600.T1.2	CRE13.G582800.T1.2	CRE11.G467772.T1.1	CRE02.G145750.T1.1	CRE17.G729700.T1.2	CRE09.G397475.T1.1	CRE13.G571560.T1.1	CRE03.G161050.T1.2	CRE03.G206145.T1.1	CRE06.G278256.T1.1	CRE03.G197900.T1.1	CRE17.G707600.T1.2	CRE02.G142947.T1.1	CRE06.G254240.T1.1	CRE07.G336250.T1.2	CRE02.G104900.T1.2	CRE02.G141586.T1.1	CRE11.G477950.T1.1	CRE12.G556905.T1.2	CRE17.G709800.T1.2	CRE16.G691400.T1.1	CRE07.G346950.T1.1	CRE14.G627477.T1.1	CRE06.G273500.T1.2	CRE09.G389282.T1.1	CRE16.G666550.T1.1	CRE16.G666302.T1.2	CRE06.G289033.T1.2	CRE16.G662702.T1.1	CRE11.G467570.T1.1	CRE04.G220150.T1.2	CRE03.G191776.T1.1	CRE11.G483301.T1.1	CRE08.G358450.T1.2	CRE04.G215700.T1.2	CRE02.G115150.T2.1	CRE33.G759047.T1.1	CRE04.G224550.T1.2	CRE13.G585000.T2.1	CRE03.G194616.T2.1	CRE12.G507150.T1.2	CRE11.G477900.T1.2	CRE03.G150101.T1.1	CRE01.G013500.T2.1	CRE02.G088500.T1.1	CRE16.G648650.T1.1	CRE12.G539850.T1.1	CRE02.G079005.T1.1	CRE17.G735950.T1.2	CRE03.G190400.T1.1	CRE06.G257167.T1.1	CRE03.G211185.T1.1	CRE04.G214801.T2.1	CRE03.G203550.T1.1	CRE07.G355700.T1.2	CRE16.G688633.T2.1	CRE04.G217953.T1.1	CRE07.G357100.T1.2	CRE06.G278207.T1.1	CRE11.G467537.T1.1	CRE05.G246750.T1.1	CRE06.G292550.T1.2	CRE03.G182750.T1.2	CRE12.G501351.T1.1	CRE06.G291450.T1.2	CRE06.G278122.T1.1	CRE16.G680450.T1.1	CRE16.G686958.T1.1	CRE09.G400000.T1.1	CRE14.G615300.T1.2	CRE03.G196350.T1.2	CRE16.G677750.T1.2	CRE17.G743997.T1.1	CRE11.G467530.T1.1	CRE21.G752597.T1.1	CRE14.G612700.T1.2	CRE25.G756397.T1.1	CRE02.G119201.T1.1	CRE13.G604400.T1.2	CRE07.G331750.T1.2	CRE03.G160250.T1.1	CRE09.G394000.T1.2	CRE02.G143300.T1.2	CRE03.G173950.T1.1	CRE12.G484900.T1.2	CRE09.G392840.T1.1	CRE06.G301150.T1.1	CRE16.G691204.T1.1	CRE03.G207901.T1.1	CRE05.G235186.T1.1	CRE17.G708200.T1.2	CRE17.G696800.T1.1	CRE04.G226750.T1.2	CRE16.G678650.T1.2	CRE04.G211850.T1.2	CRE16.G667769.T1.1	CRE13.G604450.T1.1	CRE08.G360700.T1.1	CRE09.G388060.T1.1	CRE17.G740261.T1.1	CRE07.G348300.T1.2	CRE13.G567700.T1.2	CRE12.G551800.T1.2	CRE01.G006202.T1.1	CRE03.G173900.T1.2	CRE12.G530450.T1.1	CRE01.G052550.T1.1	CRE12.G484950.T1.1	CRE02.G082450.T1.2	CRE09.G402145.T1.1	CRE16.G684200.T2.1	CRE08.G373400.T1.2	CRE06.G250650.T1.2	CRE16.G682450.T1.1	CRE07.G324300.T1.2	CRE12.G494800.T1.1	CRE05.G243650.T1.2	CRE17.G742300.T1.1	CRE16.G689851.T2.1	CRE06.G278286.T1.1	CRE17.G742350.T1.2	CRE03.G182200.T1.1	CRE11.G467621.T1.1	
CRE16.G693819.T1.2	CRE01.G041650.T2.1	CRE14.G626634.T1.1	CRE24.G755697.T1.1	CRE16.G676600.T1.1	CRE03.G145487.T1.1	CRE01.G052500.T1.1	CRE03.G179880.T1.1	CRE16.G660225.T1.1	CRE03.G176200.T1.2	CRE06.G299900.T1.1	CRE15.G639950.T1.1	CRE17.G734805.T2.1	CRE17.G718950.T1.2	CRE06.G296100.T1.2	CRE17.G740323.T1.1	CRE03.G182700.T1.1	CRE22.G753947.T1.1	CRE15.G643740.T1.2	CRE02.G074626.T1.1	CRE01.G010201.T1.1	CRE12.G555000.T1.1	CRE02.G143327.T1.1	CRE17.G743397.T2.1	CRE04.G225100.T1.1	CRE09.G387502.T1.1	CRE16.G672609.T1.1	CRE14.G617276.T1.1	CRE16.G661250.T1.2	CRE02.G145600.T2.1	CRE01.G031951.T1.1	CRE06.G282850.T1.1	CRE01.G003450.T2.1	CRE11.G481093.T1.1	CRE05.G243602.T2.1	CRE16.G689647.T1.1	CRE12.G494052.T1.1	CRE17.G698299.T1.1	CRE14.G608900.T1.1	CRE09.G403650.T1.1	CRE06.G278107.T2.1	CRE13.G562700.T1.1	CRE07.G343300.T1.1	CRE01.G038350.T1.1	CRE12.G484400.T1.1	CRE12.G548201.T1.1	CRE10.G432950.T1.1	CRE12.G484375.T1.1	CRE17.G741750.T1.1	

GO-ID	p-value	corr p-value	x	n	X	N	Description	Genes in test set
