# Supplementary material for: From Feasting to Fasting: The Arginine Pathway as a Metabolic Switch in Nitrogen-Deprived Chlamydomonas reinhardtii
Source: Cells. 2023 May 13;12(10):1379. doi: 10.3390/cells12101379 (PMC10216424; doi:10.3390/cells12101379)
Supplement: Supplementary file 1 [file cells-12-01379-s001.zip › Suppl. Material S3.tsv]

Summary of the reanalised proteomics and metabolomics data from Park et al., Valledor et al. and Wase et al. datasets
cre	Enzyme name	Type	Pathways	Valledor et al., 2014	Park et al., 2014	Wase et al., 2016	Detected same trend in all publications
Succinic acid	-	Metabolite	-	UP	Down	Up
Fumaric acid	-	Metabolite	-	UP	Down	Down
L-Alanine	-	Metabolite	-	UP	Down	Down
Asparagine	-	Metabolite	-	Down	Down	-
L-Arginine	-	Metabolite	-	Down	Down	Up
L-Glutamic acid	-	Metabolite	-	Down	Down	Down	*
L-Isoleucine	-	Metabolite	-	Down	Down	Down	*
L-Leucine	-	Metabolite	-	Down	Down	Down	*
L-Lysine	-	Metabolite	-	Down	Down	Down	*
L-Methionine	-	Metabolite	-	Down	Down	Up
L-Phenylalanine	-	Metabolite	-	Down	Down	Down	*
L-Serine	-	Metabolite	-	Down	Up	Down
L-Threonine	-	Metabolite	-	Down	Down	Down	*
L-Tyrosine	-	Metabolite	-	Down	-	Down
L-Valine	-	Metabolite	-	Down	Down	Down	*
Ornithine	-	Metabolite	-	Down	Down	Up
Proline	-	Metabolite	-	Down	Down	-
L-Aspartic acid	-	Metabolite	-	-	Down	Down
Beta-Alanine	-	Metabolite	-	-	-	Up
Citric acid	-	Metabolite	-	-	-	Up
Malonic acid	-	Metabolite	-	-	-	Up
Urea	-	Metabolite	-	-	Up	-
Glycine	-	Metabolite	-	-	Down	-
L-Glutamine	-	Metabolite	-	-	Down	-
L-Tryptophan	-	Metabolite	-	-	-	Down
Putrescine	-	Metabolite	-	-	Down	-
Malic acid	-	Metabolite	-	UP	-	Down
Pyruvic acid	-	Metabolite	-	UP	-	Down
Pyroglutamic acid	-	Metabolite	-	Down	-	Up
2-Ketoglutaric acid	-	Metabolite	-	-	Down	Up
L-Homoserine	-	Metabolite	-	-	Down	Up
Threonic acid	-	Metabolite	-	-	Down	Up
Glucose 1-P	-	Metabolite	-	-	Down	-
Glucose 6-P	-	Metabolite	-	-	Down	-
3-phosphoglycerate	-	Metabolite	-	-	Down	-
Fructose-6-phosphate	-	Metabolite	-	-	Up	-
Cre02.g097900	ASAT3, aspartate aminotransferase	Protein	Alanine and Aspartate metabolism	-	Up	-
Cre03.g182800	AGT2, alanine-glyoxylate transaminase	Protein	Alanine and Aspartate metabolism	Down	Up	-		*
Cre06.g257950	ASAT4, aspartate aminotransferase	Protein	Alanine and Aspartate metabolism	-	Up	-
Cre09.g387726	ASAT1, aspartate aminotransferase	Protein	Alanine and Aspartate metabolism	Up	-	-		*
Cre01.g005150	SGA1, serine glyoxylate aminotransferase	Protein	Alanine and Aspartate metabolism	Down	-	-
Cre06.g294650	AGT1, alanine-glyoxylate transaminase	Protein	Alanine and Aspartate metabolism	Down	-	-
Cre10.g451950	AAT1, alanine aminotransferase	Protein	Alanine and Aspartate metabolism	Down	-	-
Cre02.g079700	PYR2, aspartate carbamoyltransferase	Protein	Alanine and Aspartate metabolism	-	Down	-
Cre17.g734100	adenylosuccinate synthase / succinoadenylic kinosynthetase	Protein	Alanine and Aspartate metabolism	Down	-	Up
Cre06.g278163	ARG9, acetylornithine aminotransferase	Protein	Arginine biosynthesis	Up	Up	-		*
Cre16.g694850	NGS1, N-acetylglutamate synthase	Protein	Arginine biosynthesis	-	Up	-
Cre01.g015000	AGK1, acetylglutamate kinase	Protein	Arginine biosynthesis	UP	Up	-
Cre12.g489700	OCT1, ornithine carbamoyltransferase	Protein	Arginine biosynthesis	UP	Up	-
Cre03.g146187	N-acetyl-gamma-glutamyl-phosphate reductase / NAGSA dehydrogenase	Protein	Arginine biosynthesis	Up	Up	-		*
Cre01.g021251	ARG7, argininosuccinate lyase	Protein	Arginine biosynthesis	-	Up	-
Cre02.g105500	AOD1, acetylornithine deacetylase	Protein	Arginine biosynthesis	-	Up	-
Cre01.g009350	AIH2, agmatine iminohydrolase	Protein	Arginine degradation	UP	Up	-
Cre06.g308500	CMP2, carbamoyl phosphate synthase, small subunit	Protein	Arginine degradation	UP	Up	Up	*
Cre09.g406050	PYR7, CTP synthase (glutamine hydrolyzing) / UTP-ammonia ligase	Protein	Arginine degradation	UP	-	-
Cre08.g360050	DUR1, urea carboxylase/allophanate hydrolase	Protein	Arginine degradation	Up	Up	-		*
Cre12.g530650	GLN2, glutamine synthetase	Protein	Arginine degradation	-	Up	-
Cre09.g388800	GDH1, glutamate dehydrogenase	Protein	Arginine degradation	Down	Up	-
Cre13.g592200	GSN1, glutamate synthase, NADH-dependent	Protein	Arginine degradation	UP	Up	Up	*
Cre12.g530600	GLN3, glutamine synthetase	Protein	Arginine degradation	UP	-	-
Cre08.g358580	CMP1, carbamoyl phosphate synthase, large subunit	Protein	Arginine degradation	-	Up	Up		*
Cre11.g474800	OTA1, ornithine transaminase	Protein	Arginine degradation	-	Up	-
Cre12.g501050	ALD6, aldehyde/histidinol dehydrogenase	Protein	Arginine degradation	-	Up	-
Cre15.g643550	PDX1, pyridoxin biosynthesis protein	Protein	Arginine degradation	-	Down	-
Cre05.g232150	GDH2, glutamate dehydrogenase	Protein	Arginine degradation	Down	Up	-
Cre12.g520350	ALD1, aldehyde dehydrogenase	Protein	Arginine degradation	Down	Up	-
Cre07.g357350	GLB1, nitrogen regulatory protein PII	Protein	Arginine degradation - Nitric oxide metabolism	-	Up	-
Cre01.g036850	PDY1, proline dehydrogenase	Protein	Arginine degradation - PROLINE metabolism	-	Up	-
Cre08.g369300	PFH16, prolyl 4-hydroxylase 16	Protein	Arginine degradation - PROLINE metabolism	Down	-	-
Cre03.g160200	PFH12, prolyl 4-hydroxylase 12	Protein	Arginine degradation - PROLINE metabolism	Down	Up	-
Cre01.g000650	AMX2, copper amine oxidase	Protein	Arginine degradation - Putrescine, Spermidine, Spermine metabolism, GABA metabolism	-	Up	-
Cre09.g402515	AMX1, copper amine oxidase	Protein	Arginine degradation - Putrescine, Spermidine, Spermine metabolism, GABA metabolism	Up	Up	-		*
Cre06.g251500	SPS1, spermine synthase	Protein	Arginine degradation - Putrescine, Spermidine, Spermine metabolism, GABA metabolism	Down	-	-
Cre09.g416050	AGS1, argininosuccinate synthase	Protein	Arginine degradation and Arginine biosynthesis	UP	Up	Up	*
Cre13.g569850	AMT4, ammonium transporter	Protein	Nitrogen metabolism	Up	-	-		*
Cre02.g113200	GLN1, glutamine synthetase	Protein	Nitrogen metabolism	UP	Up	Up	*
Cre12.g514050	GSF1, ferredoxin-dependent glutamate synthase	Protein	Nitrogen metabolism	Down	Up	Up
Cre04.g223100	CAH1, carbonic anhydrase	Protein	Nitrogen metabolism	-	-	Up
Cre09.g410750	NII1, nitrite reductase	Protein	Nitrogen metabolism	-	Up	-
Cre16.g691750	AMI1, formamidase/acetamidase	Protein	Nitrogen metabolism	-	Up	-
Cre06.g294950	ENR1, enoyl-[acyl-carrier protein] reductase	Protein	TAG synthesis - Fatty acid synthesis initiation	Down	-	Down
Cre17.g715250	BCC1, acetyl-CoA biotin carboxyl carrier	Protein	TAG synthesis - Fatty acid synthesis initiation	-	Down	-
Cre13.g566650	long chain acyl-CoA synthetase 2	Protein	TAG synthesis - Fatty acid synthesis initiation	-	Up	Up
Cre12.g507400	CGL105, predicted protein	Protein	TAG synthesis - Fatty acid synthesis initiation	UP	-	-
Cre01.g035350	mitochondrial trans-2-enoyl-CoA reductase (MECR, NRBF1)	Protein	TAG synthesis - Fatty acid synthesis initiation	-	Up	-
Cre03.g182050	protein ACS-13, isoform C	Protein	TAG synthesis - Fatty acid synthesis initiation	-	Up	-
Cre03.g172000	KAR1, 3-oxoacyl-[acyl-carrier protein] reductase	Protein	TAG synthesis - Fatty acid synthesis initiation	Down	-	-
Cre04.g216950	beta-ketoacyl-[acyl-carrier-protein] synthase III / KASIII	Protein	TAG synthesis - Fatty acid synthesis initiation	Down	-	-
Cre12.g484000	BCX1, acetyl-CoA carboxylase carboxyl transferase subunit beta	Protein	TAG synthesis - Fatty acid synthesis initiation	-	Down	-
Cre14.g621650	MCT1, malonyl-CoA:acyl-carrier-protein transacylase	Protein	TAG synthesis - Fatty acid synthesis initiation	Down	Up	-
Cre06.g264200	SDH2, iron-sulfur subunit of mitochondrial succinate dehydrogenase	Protein	TCA cycle	UP	Up	Up	*
Cre07.g337650	PDC1, mitochondrial pyruvate dehydrogenase complex, E1 component, alpha subunit	Protein	TCA cycle	UP	Up	Up	*
Cre17.g728800	IDH1, isocitrate dehydrogenase, NAD-dependent	Protein	TCA cycle	UP	Up	-
Cre02.g143250	IDH2, isocitrate dehydrogenase, NAD-dependent	Protein	TCA cycle	-	Up	Up
Cre02.g141400	PCK1, phosphoenolpyruvate carboxykinase	Protein	TCA cycle	UP	Down	Down
Cre03.g158900	DLA2, dihydrolipoamide acetyltransferase, possibly plastidic	Protein	TCA cycle	Down	Down	-
Cre06.g254400	FUM1, fumarate hydratase	Protein	TCA cycle	UP	-	-
Cre02.g088600	ACLB1, ATP citrate lyase, subunit B	Protein	TCA cycle	Up	Up	-		*
Cre05.g241850	ACLA1, ATP citrate lyase, subunit A	Protein	TCA cycle	-	Up	-
Cre18.g749847	DLD1, dihydrolipoyl dehydrogenase	Protein	TCA cycle	Down	-	Up		*
Cre01.g016514	DLD2, disulfide oxidoreductase // subfamily not named	Protein	TCA cycle	Down	-	-		*
Cre09.g386735	DLA1, dihydrolipoamide acetyltransferase	Protein	TCA cycle	Up	-	-		*
Cre12.g537200	OGD1, 2-oxoglutarate dehydrogenase, E1 subunit	Protein	TCA cycle	-	Up	-
Cre14.g619133	SDH1, succinate dehydrogenase (ubiquinone) flavoprotein subunit	Protein	TCA cycle	-	Up	-
Cre16.g677026	PDH1, pyruvate dehydrogenase E1 beta subunit	Protein	TCA cycle	-	Up	Up		*
Cre17.g703700	SCLB1, succinate-coa ligase beta chain	Protein	TCA cycle	-	Up	-
Cre02.g099850	PDC2, pyruvate dehydrogenase, E1 component, alpha subunit	Protein	TCA cycle	Down	-	-
Cre06.g258700	PYC1, pyruvate carboxylase	Protein	TCA cycle	Down	-	-
Cre04.g214500	IDH3, isocitrate dehydrogenase, NADP-dependent	Protein	TCA cycle	UP	-	Down
Cre03.g193850	SCLA1, succinyl-CoA ligase alpha chain	Protein	TCA cycle	Down	Up	-
Cre06.g282800	ICL1, isocitrate lyase	Protein	Glyoxylate cycle	UP	Down	Down
Cre09.g417150	CAT1, catalase	Protein	Glyoxylate cycle	Down	-	Down
Cre01.g055408	acetyl-CoA synthetase (ACSS, acs)	Protein	Glyoxylate cycle	Up	Down	-		*
Cre01.g071662	ACS1, acetyl-CoA synthetase/ligase	Protein	Glyoxylate cycle	-	Down	-
Cre03.g144807	MAS1, malate synthase	Protein	Glyoxylate cycle	Up	Down	Down		*
Cre03.g149100	CIS2, citrate synthase, glyoxysomal/microbody form	Protein	Glyoxylate cycle and TCA cycle	UP	-	Down
Cre01.g042750	ACH1, aconitate hydratase	Protein	Glyoxylate cycle and TCA cycle	UP	-	Up
Cre03.g194850	MDN1, NAD-dependent malate dehydrogenase, chloroplastic	Protein	Glyoxylate cycle and TCA cycle	UP	-	Up
Cre12.g514750	CIS1, citrate synthase, mitochondrial	Protein	Glyoxylate cycle and TCA cycle	Down	Up	Up
Cre12.g483950	MDN4, malate dehydrogenase 4	Protein	Glyoxylate cycle and TCA cycle	-	Up	Up
Cre10.g423250	MDN2, NAD-dependent malate dehydrogenase	Protein	Glyoxylate cycle and TCA cycle	Down	Down	-
Cre02.g145800	MDN3, NAD-dependent malate dehydrogenase	Protein	Glyoxylate cycle and TCA cycle	-	Up	-
Cre03.g175400	PGI1, phosphoglucose isomerase	Protein	Glycolysis	Down	-	-
Cre06.g262900	PFK1, phosphofructokinase	Protein	Glycolysis	-	Up	-
Cre12.g510650	FBP2, fructose-1,6-bisphosphatase	Protein	Glycolysis	Down	Down	Down	*
Cre01.g006950	FBA1, fructose-1,6-bisphosphate aldolase	Protein	Glycolysis	-	Down	-
Cre02.g093450	FBA2, fructose-1,6-bisphosphate aldolase	Protein	Glycolysis	Down	-	-
Cre12.g556600	GAPN1, glyceraldehyde 3-phosphate dehydrogenase, nonphosphorylating	Protein	Glycolysis	-	Up	-
Cre06.g272050	GPM1, phosphoglycerate mutase, 2,3-bisphosphoglycerate-independent	Protein	Glycolysis	-	Up	Up
Cre12.g513200	PGH1, enolase	Protein	Glycolysis	-	Up	Up
Cre02.g147900	PYK5, pyruvate kinase	Protein	Glycolysis	-	Down	-
Cre06.g280950	PYK2, pyruvate kinase	Protein	Glycolysis	Up	Up	-
Cre12.g533550	PYK1, pyruvate kinase	Protein	Glycolysis	-	Up	-
Cre09.g398289	1-acyl-sn-glycerol-3-phosphate acyltransferase (plsC)	Protein	TAG synthesis	Down	-	-		*
Cre01.g053000	GPD2, glycerol-3-phosphate dehydrogenase/dihydroxyacetone-3-phosphate reductase	Protein	Glycerol-3-phosphate shuttle	Up	Up	Up	*
Cre10.g421700	GPD4, glycerol-3-phosphate dehydrogenase/dihydroxyacetone-3-phosphate reductase	Protein	Glycerol-3-phosphate shuttle	Up	Up	-
Cre02.g106400	PDAT1, lecithin:cholesterol acyltransferase	Protein	TAG synthesis	Up	-	-
Cre01.g000300	GDP8, glycerophosphoryl diester phosphodiesterase family protein	Protein	TAG synthesis	-	Up	-
Cre02.g080200	TRK1, transketolase	Protein	Calvin cycle	Down	-	Down
Cre03.g185550	SEBP1, sedoheptulose-1,7-bisphosphatase	Protein	Calvin cycle	Down	-	Down
Cre03.g187450	RPI1, ribose-5-phosphate isomerase	Protein	Calvin cycle	Down	Down	-
Cre12.g554800	PRK1, phosphoribulokinase, chloroplast precursor	Protein	Calvin cycle	Up	Down	Down
Cre02.g120150	RBCS2, ribulose-1,5-bisphosphate carboxylase/oxygenase small subunit 2	Protein	Calvin cycle	-	Down	Down
Cre17.g723650	ATO1, acetyl-CoA acyltransferase	Protein	Amino acid degradation	Down	Down	Down	*
Cre03.g181200	3-methylcrotonyl-CoA carboxylase beta subunit (E6.4.1.4B)	Protein	Amino acid degradation	-	Up	-
Cre09.g399030	4-hydroxyphenylpyruvate dioxygenase	Protein	Amino acid degradation	-	Up	-
Cre12.g551352	LAO1, periplasmic L-amino acid oxidase, catalytic subunit, partial	Protein	Amino acid degradation	-	Up	Up		*
