# Supplementary material for: From Feasting to Fasting: The Arginine Pathway as a Metabolic Switch in Nitrogen-Deprived Chlamydomonas reinhardtii
Source: Cells. 2023 May 13;12(10):1379. doi: 10.3390/cells12101379 (PMC10216424; doi:10.3390/cells12101379)
Supplement: Supplementary file 1 [file cells-12-01379-s001.zip › Suppl. Material S4.tsv]

Protein and metabolite IDs and annotation retrieved from Li-beisson et al. and KEGG pathway, Phytozome, PMN Chlamycyc and Uniprot databases
ARGININE BIOSYNTHESIS (FROM GLUTAMATE)
Sequence ID	Phytozome ID	Gene/enzyme name and/or biological function
CHLRE_09g387726v5	Cre09.g387726	ASAT1, aspartate aminotransferase
CHLRE_02g097900v5	Cre02.g097900	ASAT3, aspartate aminotransferase
CHLRE_06g257950v5	Cre06.g257950	ASAT4, aspartate aminotransferase
CHLRE_10g451950v5	Cre10.g451950	AAT1, alanine aminotransferase
CHLRE_06g284700v5	Cre06.g284700	AAT2, alanine aminotransferase
CHLRE_02g144800v5	Cre02.g144800	LCI8, N-acetylglutamate synthase/acetylglutamate kinase
CHLRE_16g694850v5	Cre16.g694850	NGS1, N-acetylglutamate synthase
CHLRE_01g015000v5	Cre01.g015000	AGK1, acetylglutamate kinase
CHLRE_03g146187v5	Cre03.g146187	N-acetyl-gamma-glutamyl-phosphate reductase / NAGSA dehydrogenase
CHLRE_06g278163v5	Cre06.g278163	ARG9, acetylornithine aminotransferase
CHLRE_02g105500v5	Cre02.g105500	AOD1, acetylornithine deacetylase
CHLRE_12g489700v5	Cre12.g489700	OCT1, ornithine carbamoyltransferase
CHLRE_09g416050v5	Cre09.g416050	AGS1, argininosuccinate synthase
CHLRE_01g021251v5	Cre01.g021251	ARG7, argininosuccinate lyase
ARGININE DEGRADATION - NITRIC OXIDE METABOLISM (PUTATIVE)
Sequence ID	Phytozome ID	Gene/enzyme name and/or biological function
CHLRE_09g400550v5	Cre09.g400550	NOA1, nitric oxide associated protein
CHLRE_07g315400v5	Cre07.g315400	NOA2, similar to nitric oxide associated protein protein of CSG family
CHLRE_02g142086v5	Cre02.g142086	nitric oxide synthase-interacting protein (NOSIP)
CHLRE_07g357350v5	Cre07.g357350	GLB1, nitrogen regulatory protein PII
CHLRE_01g007950v5	Cre01.g007950	CYP55B1, nitric oxide reductase (NAD(P)(+), nitrous oxide-forming) / NOR // Nitric-oxide reductase (cytochrome c)
CHLRE_03g155350v5	Cre03.g155350	pyridoxamine 5'-phosphate oxidase-like protein
ARGININE DEGRADATION - AMIDASE
Sequence ID	Phytozome ID	Gene/enzyme name and/or biological function
CHLRE_11g467630v5	Cre11.g467630	AMI2, amidase
ARGININE DEGRADATION - CITRULLINE, ORNITHINE, GLUTAMATE/GLUTAMINE METABOLISM
Sequence ID	Phytozome ID	Gene/enzyme name and/or biological function
CHLRE_08g360350v5	Cre08.g360350	ADI1, arginine deiminase
CHLRE_08g360050v5	Cre08.g360050	DUR1, urea carboxylase/allophanate hydrolase
CHLRE_16g694850v5	Cre16.g694850	NGS1, N-acetylglutamate synthase
CHLRE_12g489700v5	Cre12.g489700	OTC1, ornithine carbamoyltransferase
CHLRE_02g105500v5	Cre02.g105500	AOD1, acetylornithine deacetylase
CHLRE_09g416050v5	Cre09.g416050	AGS1, argininosuccinate synthase
CHLRE_01g021251v5	Cre01.g021251	ARG7, argininosuccinate lyase
CHLRE_06g308500v5	Cre06.g308500	CMP2, carbamoyl phosphate synthase, small subunit
CHLRE_08g358580v5	Cre08.g358580	CMP1, carbamoyl phosphate synthase, large subunit
CHLRE_11g474800v5	Cre11.g474800	OTA1, ornithine transaminase
CHLRE_03g159500v5	Cre03.g159500	ODC1, ornithine decarboxylase 1
CHLRE_16g683371v5	Cre16.g683371	ODC2, ornithine decarboxylase 2
CHLRE_09g387726v5	Cre09.g387726	ASAT1, aspartate aminotransferase
CHLRE_02g097900v5	Cre02.g097900	ASAT3, aspartate aminotransferase
CHLRE_06g257950v5	Cre06.g257950	ASAT4, aspartate aminotransferase
CHLRE_10g451950v5	Cre10.g451950	AAT1, alanine aminotransferase
CHLRE_06g284700v5	Cre06.g284700	AAT2, alanine aminotransferase
CHLRE_09g388800v5	Cre09.g388800	GDH1, glutamate dehydrogenase
CHLRE_05g232150v5	Cre05.g232150	GDH2, glutamate dehydrogenase
CHLRE_11g467717v5	Cre11.g467717	omega-amidase
CHLRE_12g507558v5	Cre12.g507558	omega-amidase
CHLRE_13g592200v5	Cre13.g592200	GSN1, glutamate synthase, NADH-dependent
CHLRE_02g113200v5	Cre02.g113200	GLN1, glutamine synthetase
CHLRE_12g530650v5	Cre12.g530650	GLN2, glutamine synthetase
CHLRE_12g530600v5	Cre12.g530600	GLN3, glutamine synthetase
CHLRE_03g207250v5	Cre03.g207250	GLN4, glutamine synthetase
CHLRE_08g375500v5	Cre08.g375500	ATF1, glucosamine-fructose-6-phosphate aminotransferase
CHLRE_12g520350v5	Cre12.g520350	ALD1, aldehyde dehydrogenase
CHLRE_12g514050v5	Cre12.g514050	GSF1, ferredoxin-dependent glutamate synthase
CHLRE_17g705700v5	Cre17.g705700	GGK1, glutamine-5-kinase
CHLRE_17g705850v5	Cre17.g705850	GGK2, glutamine-5-kinase
CHLRE_03g146527v5	Cre03.g146527	GSD1, glutamic-gamma-semialdehyde dehydrogenase
CHLRE_16g654526v5	Cre16.g654526	glutamate-ammonia ligase / glutamine synthetase
CHLRE_03g146627v5	Cre03.g146627	glutamine synthetase
CHLRE_11g481500v5	Cre11.g481500	HIS7, glutamine amidotransferase / cyclase
CHLRE_14g627488v5	Cre14.g627488	aspartyl-tRNA(Asn)/glutamyl-tRNA(Gln) amidotransferase subunit B
CHLRE_16g680700v5	Cre16.g680700	aluminium induced protein (DUF3700)
CHLRE_09g406050v5	Cre09.g406050	PYR7, CTP synthase (glutamine hydrolyzing) / UTP-ammonia ligase
CHLRE_09g391171v5	Cre09.g391171	asparagine synthase (glutamine-hydrolyzing) / glutamine-dependent asparagine synthetase
CHLRE_15g643550v5	Cre15.g643550	PDX1, pyridoxin biosynthesis protein
CHLRE_02g092900v5	Cre02.g092900	GUA1, GMP synthase (glutamine-hydrolyzing)
CHLRE_03g167051v5	Cre03.g167051	glutaminase
CHLRE_01g004300v5	Cre01.g004300	ASN1, asparagine synthase
CHLRE_10g439400v5	Cre10.g439400	GAT1, glutaminyl-tRNA synthase (glutamine-hydrolyzing) / Glutamyl-tRNA(Gln) amidotransferase
CHLRE_10g425300v5	Cre10.g425300	asparagine synthase (glutamine-hydrolyzing) / glutamine-dependent asparagine synthetase
CHLRE_11g467617v5	Cre11.g467617	LCI19, glyoxylate/succinic semialdehyde reductase 1
CHLRE_16g684350v5	Cre16.g684350	possible 3-hydroxyacid dehydrogenase
CHLRE_06g300250v5	Cre06.g300250	TTL10, tubulin polyglutamylase TTLL2
CHLRE_09g394769v5	Cre09.g394769	tubulin polyglutamylase TTLL4
CHLRE_12g501050v5	Cre12.g501050	ALD6, aldehyde/histidinol dehydrogenase
CHLRE_12g547700v5	Cre12.g547700	TTL14, putative tubulin tyrosine ligase
CHLRE_02g117350v5	Cre02.g117350	MOT11, tubulin tyrosine ligase
CHLRE_02g146650v5	Cre02.g146650	tubulin polyglutamylase TTLL7
CHLRE_13g591700v5	Cre13.g591700	tubulin polyglutamylase TTLL6/13
CHLRE_17g699500v5	Cre17.g699500	tubulin polyglutamylase TTLL9
CHLRE_09g403108v5	Cre09.g403108	tubulin polyglutamylase TTLL4
ARGININE DEGRADATION - ARGININE DECARBOXYLASE PATHWAY
Sequence ID	Phytozome ID	Gene/enzyme name and/or biological function
CHLRE_02g105150v5	Cre02.g105150	arginine decarboxylase
CHLRE_16g675900v5	Cre16.g675900	OAD1, arginine/ornithine decarboxylase
CHLRE_01g053300v5	Cre01.g053300	AIH1, agmatine iminohydrolase
CHLRE_01g009350v5	Cre01.g009350	AIH2, agmatine iminohydrolase
CHLRE_12g535750v5	Cre12.g535750	CPA1, N-carbamoylputrescine amidase
CHLRE_01g035300v5	Cre01.g035300	CPA2, N-carbamoylputrescine amidase
ARGININE DEGRADATION - PROLINE METABOLISM
Sequence ID	Phytozome ID	Gene/enzyme name and/or biological function
CHLRE_03g154550v5	Cre03.g154550	PCR1, pyrroline-5-carboxylate reductase
CHLRE_01g036850v5	Cre01.g036850	PDY1, proline dehydrogenase
CHLRE_16g648350v5	Cre16.g648350	PDY2, proline dehydrogenase
CHLRE_08g375600v5	Cre08.g375600	proline iminopeptidase
CHLRE_10g424900v5	Cre10.g424900	PFH1, prolyl 4-hydroxylase 1
CHLRE_10g428500v5	Cre10.g428500	PFH2, prolyl 4-hydroxylase 2
CHLRE_10g443050v5	Cre10.g443050	PFH3, prolyl 4-hydroxylase 3
CHLRE_10g459900v5	Cre10.g459900	PFH4, prolyl 4-hydroxylase 4
CHLRE_01g014650v5	Cre01.g014650	PFH5, prolyl 4-hydroxylase 5
CHLRE_11g481200v5	Cre11.g481200	PFH6, prolyl 4-hydroxylase 6
CHLRE_14g626200v5	Cre14.g626200	PFH7, prolyl 4-hydroxylase 7
CHLRE_02g081600v5	Cre02.g081600	PFH8, prolyl 4-hydroxylase 8
CHLRE_02g084400v5	Cre02.g084400	PFH9, prolyl 4-hydroxylase 9
CHLRE_02g084450v5	Cre02.g084450	PFH10, prolyl 4-hydroxylase 10
CHLRE_03g160200v5	Cre03.g160200	PFH12, prolyl 4-hydroxylase 12
CHLRE_03g179500v5	Cre03.g179500	PFH13, prolyl 4-hydroxylase 13
CHLRE_04g217931v5	Cre04.g217931	PFH14, prolyl 4-hydroxylase 14
CHLRE_05g244700v5	Cre05.g244700	PFH15, prolyl 4-hydroxylase 15
CHLRE_08g369300v5	Cre08.g369300	PFH16, prolyl 4-hydroxylase 16
CHLRE_12g520350v5	Cre12.g520350	ALD1, aldehyde dehydrogenase
CHLRE_09g387726v5	Cre09.g387726	ASAT1, aspartate aminotransferase
CHLRE_02g097900v5	Cre02.g097900	ASAT3, aspartate aminotransferase
CHLRE_06g257950v5	Cre06.g257950	ASAT4, aspartate aminotransferase
ARGININE DEGRADATION - PUTRESCINE, SPERMIDINE, SPERMINE METABOLISM, GABA METABOLISM
Sequence ID	Phytozome ID	Gene/enzyme name and/or biological function
CHLRE_03g159500v5	Cre03.g159500	ODC1, ornithine decarboxylase 1
CHLRE_16g683371v5	Cre16.g683371	ODC2, ornithine decarboxylase 2
CHLRE_12g535750v5	Cre12.g535750	CPA1, N-carbamoylputrescine amidase
CHLRE_01g035300v5	Cre01.g035300	CPA2, N-carbamoylputrescine amidase
CHLRE_10g456650v5	Cre10.g456650	AOF6, flavin-containing amine oxidase
CHLRE_12g500150v5	Cre12.g500150	ALD5, aldehyde dehydrogenase
CHLRE_13g572750v5	Cre13.g572750	AMX3, copper amine oxidase, amiloride-sensitive
CHLRE_12g558450v5	Cre12.g558450	SPD1, spermidine synthase
CHLRE_03g205900v5	Cre03.g205900	DCA1, S-adenosylmethionine decarboxylase
CHLRE_06g251500v5	Cre06.g251500	SPS1, spermine synthase
CHLRE_09g389250v5	Cre09.g389250	AOF1, amine oxidase
CHLRE_10g447767v5	Cre10.g447767	AOF2, amine oxidoreductase
CHLRE_07g318651v5	Cre07.g318651	AOF4, flavin-containing amine oxidase
CHLRE_09g402515v5	Cre09.g402515	AMX1, copper amine oxidase
CHLRE_01g000650v5	Cre01.g000650	AMX2, copper amine oxidase
CHLRE_01g018950v5	Cre01.g018950	DHS1, deoxyhypusine synthase
CHLRE_08g369800v5	Cre08.g369800	DHS2, deoxyhypusine synthase
N METABOLISM
Sequence ID	Phytozome ID	Gene/enzyme name and/or biological function
CHLRE_09g410850v5	Cre09.g410850	NRT2.1, nitrate transporter
CHLRE_09g410800v5	Cre09.g410800	NRT2.2, high affinity nitrate transporter
CHLRE_13g569850v5	Cre13.g569850	AMT4, ammonium transporter
CHLRE_09g396000v5	Cre09.g396000	NRT2.3, nitrate/nitrite transporter
CHLRE_02g110800v5	Cre02.g110800	NRT2.6, nitrate/nitrite transporter
CHLRE_09g410950v5	Cre09.g410950	NIT1, nitrate reductase
CHLRE_09g410750v5	Cre09.g410750	NII1, nitrite reductase
CHLRE_01g007950v5	Cre01.g007950	CYP55B1, nitric oxide reductase (NAD(P)(+), nitrous oxide-forming) / NOR // Nitric-oxide reductase (cytochrome c)
CHLRE_16g691750v5	Cre16.g691750	AMI1, formamidase/acetamidase
CHLRE_04g223100v5	Cre04.g223100	CAH1, carbonic anhydrase
CHLRE_04g223050v5	Cre04.g223050	CAH2, carbonic anhydrase
CHLRE_02g113200v5	Cre09.g410750	GLN1, glutamine synthetase
CHLRE_12g530650v5	Cre12.g530650	GLN2, glutamine synthetase
CHLRE_12g530600v5	Cre12.g530600	GLN3, glutamine synthetase
CHLRE_03g207250v5	Cre03.g207250	GLN4, glutamine synthetase
CHLRE_13g592200v5	Cre13.g592200	GSN1, glutamate synthase, NADH-dependent
CHLRE_12g514050v5	Cre12.g514050	GSF1, ferredoxin-dependent glutamate synthase
CHLRE_09g388800v5	Cre09.g388800	GDH1, glutamate dehydrogenase
CHLRE_05g232150v5	Cre05.g232150	GDH2, glutamate dehydrogenase
ALANINE AND ASPARTATE METABOLISM
Sequence ID	Phytozome ID	Gene/enzyme name and/or biological function
CHLRE_02g079700v5	Cre02.g079700	PYR2, aspartate carbamoyltransferase
CHLRE_01g004300v5	Cre01.g004300	ASN1, asparagine synthase
CHLRE_06g294650v5	Cre06.g294650	AGT1, alanine-glyoxylate transaminase
CHLRE_03g182800v5	Cre03.g182800	AGT2, alanine-glyoxylate transaminase
CHLRE_01g005150v5	Cre01.g005150	SGA1, serine glyoxylate aminotransferase
CHLRE_10g451950v5	Cre10.g451950	AAT1, alanine aminotransferase
CHLRE_06g284700v5	Cre06.g284700	AAT2, alanine aminotransferase
CHLRE_17g734100v5	Cre17.g734100	adenylosuccinate synthase / succinoadenylic kinosynthetase
CHLRE_09g416050v5	Cre09.g416050	AGS1, argininosuccinate synthase
CHLRE_01g021251v5	Cre01.g021251	ARG7, argininosuccinate lyase
CHLRE_02g096350v5	Cre02.g096350	DAO1, D-amino-acid oxidase, FAD-containing
CHLRE_12g528450v5	Cre12.g528450	ASO1, L-aspartate oxidase
CHLRE_09g387726v5	Cre09.g387726	ASAT1, aspartate aminotransferase
CHLRE_02g097900v5	Cre02.g097900	ASAT3, aspartate aminotransferase
CHLRE_06g257950v5	Cre06.g257950	ASAT4, aspartate aminotransferase
CHLRE_11g467717v5	Cre11.g467717	omega-amidase
CHLRE_12g507558v5	Cre12.g507558	omega-amidase
CHLRE_02g146250v5	Cre02.g146250	NFS1, cysteine desulfurase
CHLRE_12g525650v5	Cre12.g525650	SUFS1, group II cysteine desulfurase
CHLRE_12g499600v5	Cre12.g499600	CSD5, cysteine desulfurase
CHLRE_16g680700v5	Cre16.g680700	aluminium induced protein (DUF3700)
CHLRE_09g391171v5	Cre09.g391171	asparagine synthase (glutamine-hydrolyzing) / glutamine-dependent asparagine synthetase
CHLRE_10g425300v5	Cre10.g425300	asparagine synthase (glutamine-hydrolyzing) / glutamine-dependent asparagine synthetase
CHLRE_06g278249v5	Cre06.g278249	AST5, putative aspartate aminotransferase
CHLRE_02g147302v5	Cre02.g147302	aspartate transaminase / transaminase A // aspartate-prephenate aminotransferase / prephenate transaminase // glutamate-prephenate aminotransferase / prephenate transaminase
TCA CYCLE
Sequence ID	Phytozome ID	Gene/enzyme name and/or biological function
CHLRE_12g537200v5	Cre12.g537200	OGD1, 2-oxoglutarate dehydrogenase, E1 subunit
CHLRE_03g193850v5	Cre03.g193850	SCLA1, succinyl-CoA ligase alpha chain
CHLRE_17g703700v5	Cre17.g703700	SCLB1, succinate-coa ligase beta chain
CHLRE_01g021251v5	Cre01.g021251	ARG7, argininosuccinate lyase
CHLRE_14g619133v5	Cre14.g619133	SDH1, succinate dehydrogenase (ubiquinone) flavoprotein subunit
CHLRE_06g264200v5	Cre06.g264200	SDH2, iron-sulfur subunit of mitochondrial succinate dehydrogenase
CHLRE_01g020350v5	Cre01.g020350	SDH3, succinate dehydrogenase subunit b560
CHLRE_05g241850v5	Cre05.g241850	ACLA1, ATP citrate lyase, subunit A
CHLRE_12g514750v5	Cre12.g514750	CIS1, citrate synthase, mitochondrial
CHLRE_03g149100v5	Cre03.g149100	CIS2, citrate synthase, glyoxysomal/microbody form
CHLRE_17g728800v5	Cre17.g728800	IDH1, isocitrate dehydrogenase, NAD-dependent
CHLRE_02g143250v5	Cre02.g143250	IDH2, isocitrate dehydrogenase, NAD-dependent
CHLRE_10g451950v5	Cre10.g451950	AAT1, alanine aminotransferase
CHLRE_06g284700v5	Cre06.g284700	AAT2, alanine aminotransferase
CHLRE_09g387726v5	Cre09.g387726	ASAT1, aspartate aminotransferase
CHLRE_02g097900v5	Cre02.g097900	ASAT3, aspartate aminotransferase
CHLRE_02g141400v5	Cre02.g141400	PCK1, phosphoenolpyruvate carboxykinase
CHLRE_07g337650v5	Cre07.g337650	PDC1, mitochondrial pyruvate dehydrogenase complex, E1 component, alpha subunit
CHLRE_07g337700v5	Cre07.g337700	rhodanese domain-containing protein
CHLRE_16g677026v5	Cre16.g677026	PDH1, pyruvate dehydrogenase E1 beta subunit
CHLRE_03g194850v5	Cre03.g194850	MDN1, NAD-dependent malate dehydrogenase, chloroplastic
CHLRE_10g423250v5	Cre10.g423250	MDN2, NAD-dependent malate dehydrogenase
CHLRE_02g145800v5	Cre02.g145800	MDN3, NAD-dependent malate dehydrogenase
CHLRE_12g483950v5	Cre12.g483950	MDN4, malate dehydrogenase 4
CHLRE_07g343700v5	Cre07.g343700	OGD2, dihydrolipoamide succinyltransferase, oxoglutarate dehydrogenase E2 component
CHLRE_01g016514v5	Cre01.g016514	DLD2, disulfide oxidoreductase // subfamily not named
CHLRE_18g749847v5	Cre18.g749847	DLD1, dihydrolipoyl dehydrogenase
CHLRE_01g042750v5	Cre01.g042750	ACH1, aconitate hydratase
CHLRE_06g254400v5	Cre06.g254400	FUM1, fumarate hydratase
CHLRE_01g020223v5	Cre01.g020223	FUM2, fumarate hydratase
CHLRE_06g268750v5	Cre06.g268750	MME1, malate dehydrogenase, decarboxylating
CHLRE_17g744597v5	Cre17.g744597	domain of unknown function (DUF4750) (DUF4750)
CHLRE_07g343433v5	Cre07.g343433	OGD4, dihydrolipoamide succinyltransferase
CHLRE_02g088600v5	Cre02.g088600	ACLB1, ATP citrate lyase, subunit B
CHLRE_04g214500v5	Cre04.g214500	IDH3, isocitrate dehydrogenase, NADP-dependent
CHLRE_06g258700v5	Cre06.g258700	PYC1, pyruvate carboxylase
CHLRE_02g099850v5	Cre02.g099850	PDC2, pyruvate dehydrogenase, E1 component, alpha subunit
CHLRE_03g194200v5	Cre03.g194200	PDH2, pyruvate dehydrogenase E1 beta subunit
CHLRE_09g386735v5	Cre09.g386735	DLA1, dihydrolipoamide acetyltransferase
CHLRE_03g158900v5	Cre03.g158900	DLA2, dihydrolipoamide acetyltransferase, possibly plastidic
CHLRE_06g252550v5	Cre06.g252550	DLA3, dihydrolipoamide acetyltransferase
GLYOXYLATE CYCLE
Sequence ID	Phytozome ID	Gene/enzyme name and/or biological function
CHLRE_03g144807v5	Cre03.g144807	MAS1, malate synthase
CHLRE_06g268750v5	Cre06.g268750	MME1, malate dehydrogenase, decarboxylating
CHLRE_17g744597v5	Cre17.g744597	domain of unknown function (DUF4750) (DUF4750)
CHLRE_03g194850v5	Cre03.g194850	MDN1, NAD-dependent malate dehydrogenase, chloroplastic
CHLRE_10g423250v5	Cre10.g423250	MDN2, NAD-dependent malate dehydrogenase
CHLRE_02g145800v5	Cre02.g145800	MDN3, NAD-dependent malate dehydrogenase
CHLRE_12g483950v5	Cre12.g483950	MDN4, malate dehydrogenase 4
CHLRE_12g514750v5	Cre12.g514750	CIS1, citrate synthase, mitochondrial
CHLRE_03g149100v5	Cre03.g149100	CIS2, citrate synthase, glyoxysomal/microbody form
CHLRE_01g042750v5	Cre01.g042750	ACH1, aconitate hydratase
CHLRE_06g282800v5	Cre06.g282800	ICL1, isocitrate lyase
CHLRE_01g071662v5	Cre01.g071662	ACS1, acetyl-CoA synthetase/ligase
CHLRE_01g055408v5	Cre01.g055408	acetyl-CoA synthetase (ACSS, acs)
CHLRE_07g353450v5	Cre07.g353450	ACS3, acetyl-CoA synthetase/ligase
CHLRE_02g146050v5	Cre02.g146050	ATO2, acetyl-CoA acyltransferase
CHLRE_03g171300v5	Cre03.g171300	GYX1, glycolate oxidase
CHLRE_09g417150v5	Cre09.g417150	CAT1, catalase
CHLRE_01g005150v5	Cre01.g005150	SGA1, serine glyoxylate aminotransferase
CHLRE_06g294650v5	Cre06.g294650	AGT1, alanine-glyoxylate transaminase
FATTY ACID METABOLISM
Sequence ID	Phytozome ID	Gene/enzyme name and/or biological function
CHLRE_08g359350v5	Cre08.g359350	CARB1, biotin carboxylase
CHLRE_12g484000v5	Cre12.g484000	BCX1, acetyl-CoA carboxylase beta-carboxyltransferase subunit beta
CHLRE_12g519100v5	Cre12.g519100	ACC1, acetyl-CoA carboxylase
CHLRE_17g715250v5	Cre17.g715250	BCC1, acetyl-CoA biotin carboxyl carrier
CHLRE_04g216950v5	Cre04.g216950	beta-ketoacyl-[acyl-carrier-protein] synthase III / KASIII
CHLRE_14g621650v5	Cre14.g621650	MCT1, malonyl-CoA:acyl-carrier-protein transacylase
CHLRE_02g088250v5	Cre02.g088250	MCT2, malonyl-CoA:acyl-carrier-protein transacylase
CHLRE_29g757897v5	Cre29.g757897	[acyl-carrier-protein] S-malonyltransferase / MCAT
CHLRE_11g467723v5	Cre11.g467723	KAS1, 3-ketoacyl-CoA-synthase component of plastidic multimeric fatty acid synthase
CHLRE_07g335300v5	Cre07.g335300	KAS2, 3-ketoacyl-ACP-synthase
CHLRE_10g438050v5	Cre10.g438050	KAS3, similar to 3-ketoacyl-CoA-synthase
CHLRE_03g172000v5	Cre03.g172000	KAR1, 3-oxoacyl-[acyl-carrier protein] reductase
CHLRE_03g213313v5	Cre03.g213313	3-oxoacyl-[acyl-carrier-protein] reductase
CHLRE_03g208050v5	Cre03.g208050	HAD1, 3-hydroxyacyl-[acyl-carrier-protein] dehydratase
CHLRE_06g294950v5	Cre06.g294950	ENR1, enoyl-[acyl-carrier protein] reductase
CHLRE_01g035350v5	Cre01.g035350	mitochondrial trans-2-enoyl-CoA reductase (MECR, NRBF1)
CHLRE_14g630883v5	Cre14.g630883	acyl-[acyl-carrier-protein] desaturase
CHLRE_17g701700v5	Cre17.g701700	FAB2, plastid acyl-ACP desaturase
CHLRE_06g256750v5	Cre06.g256750	FAT1, acyl carrier protein thioesterase, putative
CHLRE_03g182050v5	Cre03.g182050	protein ACS-13, isoform C
CHLRE_06g299800v5	Cre06.g299800	LCL1, long-chain-fatty-acid-CoA ligase
CHLRE_12g507400v5	Cre12.g507400	CGL105, predicted protein
CHLRE_13g566650v5	Cre13.g566650	long chain acyl-CoA synthetase 2
CHLRE_02g145200v5	Cre02.g145200	malonyl-CoA decarboxylase / malonyl-CoA carboxy-lyase
GLYCOLYSIS
Sequence ID	Phytozome ID	Gene/enzyme name and/or biological function
CHLRE_03g175400v5	Cre03.g175400	PGI1, phosphoglucose isomerase
CHLRE_06g262900v5	Cre06.g262900	PFK1, phosphofructokinase
CHLRE_12g510650v5	Cre12.g510650	FBP2, fructose-1,6-bisphosphatase
CHLRE_01g006950v5	Cre01.g006950	FBA1, fructose-1,6-bisphosphate aldolase
CHLRE_02g093450v5	Cre02.g093450	FBA2, fructose-1,6-bisphosphate aldolase
CHLRE_12g556600v5	Cre12.g556600	GAPN1, glyceraldehyde 3-phosphate dehydrogenase, nonphosphorylating
CHLRE_06g272050v5	Cre06.g272050	GPM1, phosphoglycerate mutase, 2,3-bisphosphoglycerate-independent
CHLRE_12g513200v5	Cre12.g513200	PGH1, enolase
CHLRE_02g147900v5	Cre02.g147900	PYK5, pyruvate kinase
CHLRE_06g280950v5	Cre06.g280950	PYK2, pyruvate kinase
CHLRE_12g533550v5	Cre12.g533550	PYK1, pyruvate kinase
GLYCEROL-3P SHUTTLE AND TAG SYNTHESIS
Sequence ID	Phytozome ID	Gene/enzyme name and/or biological function
CHLRE_01g053000v5	Cre01.g053000	GPD2, glycerol-3-phosphate dehydrogenase/dihydroxyacetone-3-phosphate reductase
CHLRE_09g398289v5	Cre09.g398289	1-acyl-sn-glycerol-3-phosphate acyltransferase (plsC)
CHLRE_10g421700v5	Cre10.g421700	GPD4, glycerol-3-phosphate dehydrogenase/dihydroxyacetone-3-phosphate reductase
CHLRE_02g106400v5	Cre02.g106400	PDAT1, lecithin:cholesterol acyltransferase
CHLRE_01g000300v5	Cre01.g000300	GDP8, glycerophosphoryl diester phosphodiesterase family protein
CALVIN CYCLE
Sequence ID	Phytozome ID	Gene/enzyme name and/or biological function
CHLRE_02g080200v5	Cre02.g080200	TRK1, transketolase
CHLRE_03g185550v5	Cre03.g185550	SEBP1, sedoheptulose-1,7-bisphosphatase
CHLRE_03g187450v5	Cre03.g187450	RPI1, ribose-5-phosphate isomerase
CHLRE_12g554800v5	Cre12.g554800	PRK1, phosphoribulokinase, chloroplast precursor
CHLRE_02g120150v5	Cre02.g120150	RBCS2, ribulose-1,5-bisphosphate carboxylase/oxygenase small subunit 2
AMINO ACID CATABOLISM-RELATED
Sequence ID	Phytozome ID	Gene/enzyme name and/or biological function
CHLRE_09g387726v5	Cre09.g387726	ASAT1, aspartate aminotransferase
CHLRE_02g097900v5	Cre02.g097900	ASAT3, aspartate aminotransferase
CHLRE_06g257950v5	Cre06.g257950	ASAT4, aspartate aminotransferase
CHLRE_12g551352v5	Cre12.g551352	LAO1, periplasmic L-amino acid oxidase, catalytic subunit, partial
CHLRE_09g402515v5	Cre09.g402515	AMX1, copper amine oxidase
CHLRE_01g000650v5	Cre01.g000650	AMX2, copper amine oxidase
CHLRE_13g572750v5	Cre13.g572750	AMX3, copper amine oxidase, amiloride-sensitive
CHLRE_02g079700v5	Cre02.g079700	PYR2, aspartate carbamoyltransferase
CHLRE_06g294650v5	Cre06.g294650	AGT1, alanine-glyoxylate transaminase						-
CHLRE_03g182800v5	Cre03.g182800	AGT2, alanine-glyoxylate transaminase
CHLRE_01g005150v5	Cre01.g005150	SGA1, serine glyoxylate aminotransferase
CHLRE_10g451950v5	Cre10.g451950	AAT1, alanine aminotransferase
CHLRE_06g284700v5	Cre06.g284700	AAT2, alanine aminotransferase
CHLRE_01g053300v5	Cre01.g053300	AIH1, agmatine iminohydrolase
CHLRE_01g009350v5	Cre01.g009350	AIH2, agmatine iminohydrolase
CHLRE_01g036850v5	Cre01.g036850	PDY1, proline dehydrogenase
CHLRE_16g648350v5	Cre16.g648350	PDY2, proline dehydrogenase
CHLRE_10g424900v5	Cre10.g424900	PFH1, prolyl 4-hydroxylase 1
CHLRE_10g428500v5	Cre10.g428500	PFH2, prolyl 4-hydroxylase 2
CHLRE_10g443050v5	Cre10.g443050	PFH3, prolyl 4-hydroxylase 3
CHLRE_10g459900v5	Cre10.g459900	PFH4, prolyl 4-hydroxylase 4
CHLRE_01g014650v5	Cre01.g014650	PFH5, prolyl 4-hydroxylase 5
CHLRE_11g481200v5	Cre11.g481200	PFH6, prolyl 4-hydroxylase 6
CHLRE_14g626200v5	Cre14.g626200	PFH7, prolyl 4-hydroxylase 7
CHLRE_02g081600v5	Cre02.g081600	PFH8, prolyl 4-hydroxylase 8
CHLRE_02g084400v5	Cre02.g084400	PFH9, prolyl 4-hydroxylase 9
CHLRE_02g084450v5	Cre02.g084450	PFH10, prolyl 4-hydroxylase 10
CHLRE_03g160200v5	Cre03.g160200	PFH12, prolyl 4-hydroxylase 12
CHLRE_03g179500v5	Cre03.g179500	PFH13, prolyl 4-hydroxylase 13
CHLRE_04g217931v5	Cre04.g217931	PFH14, prolyl 4-hydroxylase 14
CHLRE_05g244700v5	Cre05.g244700	PFH15, prolyl 4-hydroxylase 15
CHLRE_08g369300v5	Cre08.g369300	PFH16, prolyl 4-hydroxylase 16
CHLRE_16g694850v5	Cre16.g694850	NGS1, N-acetylglutamate synthase
CHLRE_06g308500v5	Cre06.g308500	CMP2, carbamoyl phosphate synthase, small subunit
CHLRE_08g358580v5	Cre08.g358580	CMP1, carbamoyl phosphate synthase, large subunit
CHLRE_03g146187v5	Cre03.g146187	N-acetyl-gamma-glutamyl-phosphate reductase / NAGSA dehydrogenase
CHLRE_03g159500v5	Cre03.g159500	ODC1, ornithine decarboxylase 1
CHLRE_16g683371v5	Cre16.g683371	ODC2, ornithine decarboxylase 2
CHLRE_17g723650v5	Cre17.g723650	ATO1, acetyl-CoA acyltransferase
CHLRE_03g181200v5	Cre03.g181200	3-methylcrotonyl-CoA carboxylase beta subunit (E6.4.1.4B)
CHLRE_09g399030v5	Cre09.g399030	4-hydroxyphenylpyruvate dioxygenase
Compound ID (KEGG COMPOUND)	Metabolite
C00334	4-Aminobutyric acid (GABA)
C00152	Asparagine
C00099	Beta-Alanine
C05330	DL-Homocysteine
C00037	Glycine
C00041	L-Alanine
C00062	L-Arginine
C00049	L-Aspartic acid
C00025	L-Glutamic acid
C00064	L-Glutamine
C00263	L-Homoserine
C00407	L-Isoleucine
C00123	L-Leucine
C00047	L-Lysine
C00073	L-Methionine
C00079	L-Phenylalanine
C00065	L-Serine
C00188	L-Threonine
C00078	L-Tryptophan
C00082	L-Tyrosine
C00183	L-Valine
C00077	Ornithine
C00148	Proline
C01879	Pyroglutamic acid
C01620	Threonic acid
Compound ID (KEGG COMPOUND)	Metabolite
C00026	2-Ketoglutaric acid
C00158	Citric acid
C00122	Fumaric acid
C00149	Malic acid
C00383	Malonic acid
C00134	Putrescine
C00022	Pyruvic acid
C00042	Succinic acid
C00086	Urea
C00103	Glucose 1-P
C00668	Glucose 6-P
C05345	Fructose-6-phosphate
C00197	3-phosphoglycerate
