# Supplementary material for: From Feasting to Fasting: The Arginine Pathway as a Metabolic Switch in Nitrogen-Deprived Chlamydomonas reinhardtii
Source: Cells. 2023 May 13;12(10):1379. doi: 10.3390/cells12101379 (PMC10216424; doi:10.3390/cells12101379)
Supplement: Supplementary file 1 [file cells-12-01379-s001.zip › Suppl. Material S5.txt]

gene promoters from Arg metabolism-related genes encoding upregulated proteins

>Cre06.g278163.v5.5 PromoterCoords:3789892 - 3791391 Strand:+ GeneCoords:3791392 - 3795573 Trimmed if gene in upstream region
TCACGGCTGACTACGGATTGAACGGAATTGAGGTGCGGCACTCTCCTTCCATCAGTCTTT
CTAGCGCATGTACGGACCCAACTGAGGGCAGCCACAGGACCACTGCACGCTGTTCTTGAT
CATTATCTGCAATCTGGCGCCATTGCAAACGGCATTTTAGCACTCCACGCAGCCGTGCCC
CAGCCTCACGCGGCCATGCAAATCTACTGGAAGCCGTCCGTGACTCCACGTTTGTGTTCC
TGCGATCTGTAGGCGCCTCTGCTCCTGTTGCAACCTGTCTGTAGGCGTACAGGCGTACAG
CTGTGGCTCGCACAGAGCCGGGGGCGAGCGAGCCGTGTCGGCTCCAAGCCGGGACGGGCC
GCCAGAGACAGCCTTGCGCCAACCGCGTCAGTGACGGTGGTGAGCCCAGAGCCAACGGGT
CCCTTGTATGAACATGGCAACTGGCCCACAGACCCCGGGGCTATCGGATGCGAGGCGCAA
CAGCCCAGCCGCTAGAACCAATGGTGTTTATAAACACCTGACAATTGAGGACGGTGTTGT
GACTTTCATCGGGCCTAAAATGGCCCTAGAGGAGATCCTGGACACAGCACTTCATGTGTT
GTGATATCGGTCAGACAAGGAGGAGAATCCGCGGGAGTCTCAGAGTGCATCTCCTTACAC
CACGCGGGGCACCCTTGCTTGGTCGGCCTGTCCCTTCTTGTCATGTCGCATACATGCACC
ACGCACCGCATTTCCGCACAGCATTTCCGCACTCGCGTGCAGGGACTTCCAAGGGGATTA
CCATGCGGCGGTATAGGCCAACAGAGCTAACTGATACACAATTATACTTCGCTGTAAAAG
AGTGAAAGTGCCTATGGCCCACGTACTGCCGTACCCTGAACCGATGGGCACGGGGGTGCC
CGAAGTAAGTTTACGGATGATGCCGCGGCGCTCTGGGCTTTGCGTCTTGGGCCACTGTGA
ACGAAGGCCTGCTTTTGACTACTCACCCTTATCCATGGGCTCGGGTAGCTTCTTCGATGC
AACATTTACGGAGCGCGCATTGCCGTGGGTTTGATGTGAACATCGCTGCCGCTTGTGGTA
TAGTGAAAACCCCAACATTCCGCGCTCTGTGGGCTGGCTTGTTTAGCCTCGGCGCCTACG
GTAACTTGTGGAGCTTCCTAGCGCTGCAGGAGCCCACCGATACCACTGCGGGCCCGGTGA
GCCACACAGCACCCCACAGCCGTGCACCACCCCTAGACCCCAGACGACTTTGCCGCCGTA
GGCTCGGCGCCACGTTCGTGCGTACACCCGCACCACCCCTCGCCACTGTCTCTCACACCT
AGACGCACCTCGTATAGCGGGCATCATAGATAGTCCAGCAGCAGGGTTCATTTCACATCC
GGGCACATGCCTGTCCAGTGGCAGCTTGGCGGTCGCTTTTGCTGTGGGAGTCCACATCCC
ATGGCATGCGTGGCCATATCAGGGGCCAGCAAATCAATAGGCGAAGACGCCCTAGTCTCA

>Cre16.g694850.v5.5 PromoterCoords:203572 - 205071 Strand:- GeneCoords:196636 - 203571 Trimmed if gene in upstream region
GACCTGCCCCATGTCCCGCGGCTGCCGCCTGACCGGGAAGAGGGAGGTGCAGCTGCCGAG
GGTCCATGCCATAGTTCACTTTCAAGGGCGTCCT

>Cre01.g015000.v5.5 PromoterCoords:2574273 - 2575772 Strand:+ GeneCoords:2575773 - 2580271 Trimmed if gene in upstream region
AGGGGGGGGGTAGGAAACAAAGTGCCAGACCCCATGCCCCGAAATCCCCCGGGACCCCCC
TTGAGGGGACGACCGACCCCCCGACGGACAAAACCTTGTTGTTCAGGGGTTAAAACCCCT
CCATTTTATACCAAAGTGGTGTCAATCGACTCCTCTTGACGAGCACTATCACTCCGTGCC
ATCAGCGGTCCTGTTCTGAGGCTTCGGTCACACGCAGGATCCTATCCATGGAATCCCCTC
GACCCAGACCACCCCGCGCTCAACTCTCTGCCGCGTGACGAATGGACAATGTGCATCGGC
AGCCTTGTTAGACGTGAACTCATGCGCACCAGCGCTTCAGAGCCCAGCTGTGTCAGTGCG
CATGTGTTGAATGTGGAGACTTGTCCCGACAATCACAAGGCTCGCGGCTCATAAGGCATC
GCTAGTCCGTGACATCCAACGCAAAGCTAGTCTGTGCGCAAAAGCGCAGTCGAAGGCACC
ACACGTCCACCCACAACAAGCCACACCAAGCGCGAGCCTAGCAGGCCGACGCAGCTGACG
ACAGCACCAAAGCGGGTCCCAAACGGCGCGCGCACGACTTTTCACTCCCAACCGCCAGTC
TCAGCCGTGCTCCACCGTACCATGCTCCGCCGCACCTTCTCACACGCGTGCGCGCTCAAC
TACCACCTCCCACTCGCGCCGCGCGCCAACTACCACGCCACGCGCCGCCGCCCCTGTTCG
TTAACAGTTGCGCGGAAGCCCGTTTGTGATCCCCGTGTGTCAGTTAAAGTGTTGGTAGTT
GCAAGGATTGCCGCGCCGCACGCCGCACGTGCAAAGTACACGCATCCAGAACGGCTGGAC
GTGTGTGTGTGTGTGTGTGTGTGTGTGTGTGTGTGTGTGTGTGTGTGTGTGTGTTGAAAA
GAAAACAACAAAACGAAGCCCGCCCGTGTGTGTGTGTGTGTGTGTGTGTGTGTGTGTGTG
TGTGTGTGTGTGTGTATGTGTGTGCGTGTGTGTGCGTGCTCATATGGGTGCGATGGGACA
GTGTTAAGGCAGGTTGGTGAAGTCCCGCCTGTAGGGTGCAGCTGATGCCCAGACCCCAGC
AGATGGCAAACAGTTTGCTACGGTAGTGCATGAGCGCGCGGCTGGTCGAACGCCGGAGTT
ACTGTACCGACAAGTTGCTGGCTGGCGGGAAGTTTGCTGACGCGCATTCCTCACGCTCGG
GCGCCCGGCCAGGCGATACCACCAAACAGACACGTGTGTGCTCCTAGGGGAAGGGCTGTT
GGTTCCTCCACTCACCAGTCTCGTGAGAACTAAGACGCAAAGCCAGGGTGGGGCCCAGGC
GCGACCAGGGGGACGCCCCGGTGAGGCAAGGGCTGGCAGCAGGAAGCAGGAATGACGAGA
GGGCTGATGGAAGAGCGCGGGGGCGAGAACGTGACGACTGTGCATGGGCACTTTGCTTGC
ATGCACTTTCCCCGGACAAAATGTATCGACCGGTTGCTGCGGCCCTATGTATGCATTGTA

>Cre12.g489700.v5.5 PromoterCoords:1198520 - 1200019 Strand:- GeneCoords:1195026 - 1198519 Trimmed if gene in upstream region
AATGTAATCCCACTGTTTCACAAACAGCTAGGTGCTACTGGGGCACTCTGCCCGGTATGC
TTGCATGAGCTCATTCGGTGTTCGGCGCGAAATGGCGCGG

>Cre03.g146187.v5.5 PromoterCoords:741404 - 742903 Strand:+ GeneCoords:742904 - 748545 Trimmed if gene in upstream region
CCTACACCTAAGTTATGGCAGGGGAAGTGTCGGCCGGAGTGTGTGTTTGCAAGTGTTGCG
CAATTGCAAGTGCCGAGCCCAAGTGCGACGCACCCGACCTGC

>Cre01.g021251.v5.5 PromoterCoords:3354437 - 3355936 Strand:+ GeneCoords:3355937 - 3363298 Trimmed if gene in upstream region
GACGTGACCATTGCTTTATACATACTTGTGTATCGGTTGGCACTTATA

>Cre02.g105500.v5.5 PromoterCoords:5177706 - 5179205 Strand:- GeneCoords:5171437 - 5177705 Trimmed if gene in upstream region
TGGCGGTATTATGCATCCCCTCAGCGCCCACTAGTCTCATATACTCAAATAAAA

>Cre01.g009350.v5.5 PromoterCoords:1748135 - 1749634 Strand:- GeneCoords:1743156 - 1748134 Trimmed if gene in upstream region
TATTTGCACGATTGCAAGTTTATGGATGCAATTGACGCATCAGCAATTGGCGCCCTGGAG
CGAATTTGTGGATCGGAGCGAGGGGTCAACGCCGTACGCGGCGGTCCCTGCAAAGCGGTA
TAAAGCAGGCCGTTGCGAACGCGTAACACATTCCCCACTGAAACCTAACT

>Cre06.g308500.v5.5 PromoterCoords:8566385 - 8567884 Strand:+ GeneCoords:8567885 - 8572305 Trimmed if gene in upstream region
AACCCCTCTTCTTTTCTGCAGAGCGCCCAATTTCCTTTAGTGTTGTTTACCA

>Cre09.g406050.v5.5 PromoterCoords:6202615 - 6204114 Strand:+ GeneCoords:6204115 - 6212666 Trimmed if gene in upstream region
TTGAACCCGAGCGGTATGTTATACTTATCAGTAAGCAACCCTTTTGAAGCATTGAATGCG
CGCCAGGAGCCAAACAACCTGCATGCACTTGGCTCATGCAGCCCTGAATTTGAAGAGTTT

>Cre12.g530650.v5.5 PromoterCoords:5460196 - 5461695 Strand:+ GeneCoords:5461696 - 5465279 Trimmed if gene in upstream region
AATGTAGGAACTGTCTATTACGGTCGGCAATTACAGTACTTCCGTTGCCATGTGACCGGG
CCACTGCCAGCACTCGCAACCCGGCATGCGTGCTGGCCAA

>Cre13.g592200.v5.5 PromoterCoords:4191855 - 4193354 Strand:- GeneCoords:4180050 - 4191854 Trimmed if gene in upstream region
CGGCATCCGATAATGCGTTGAGGGTGCAAGCCCTGGCCTGCACATGCACGCCTAGTGTCG
ACGTGCGCATCGACGACCTTGAATGCGGGTTGTCACTGATAATTTTCACCGGCAGGGTAC
AGGAAAAACGCTAACG

>Cre12.g530600.v5.5 PromoterCoords:5461596 - 5463095 Strand:- GeneCoords:5458758 - 5461595 Trimmed if gene in upstream region
TTGGCCAGCACGCATGCCGGGTTGCGAGTGCTGGCAGTGGCCCGGTCACATGGCAACGGA
AGTACTGTAATTGCCGACCGTAATAGACAGTTCCTACATT

>Cre08.g358580.v5.5 PromoterCoords:417795 - 419294 Strand:+ GeneCoords:419295 - 433079 Trimmed if gene in upstream region
TTACCGCGGTGAAGGTGAATTGGTGCTCCGGCGTGCAACGTGCGTGCATGGGCCGCAGCC
AGCCAGCATGCATGTTAGGGTTTGCGCCTGCGCCTGGGCAGTCAATTTAGTATTGTTACT
TTGCGACCGAC

>Cre11.g474800.v5.5 PromoterCoords:2397453 - 2398952 Strand:- GeneCoords:2391897 - 2397452 Trimmed if gene in upstream region
CTGGAAGGGCTCTGCTTTCTGCGGCCCCATCGGTAGCATGCCGCAATCGGAGGTCACATG
TTCCGTTGGCCTCACTCTGCTTTTCACCGATAAGGATTCGGG

>Cre07.g357350.v5.5 PromoterCoords:6338923 - 6340422 Strand:+ GeneCoords:6340423 - 6344225 Trimmed if gene in upstream region
TCATTATAAGTGTATTTGTCGATCCAATTGGGGAATGGCGACACCACCCGAGTCGGCAAA
CAAGGGTTCTAGCATCACGTTTTCTCATTTACAGCAGGCAGAGCCACTCC

>Cre01.g000650.v5.5 PromoterCoords:88076 - 89575 Strand:+ GeneCoords:89576 - 97537 Trimmed if gene in upstream region
GCAATGATGGGCACGGGCGACAATGTGCAGTTAATGGCACAGTGTGCAGTATGTGTACAG
CAGTGTCAGAGAGGGGCATTAGCCTGAAACTTGCAATTCGGAACTCGCATGATGAATCCC
CTCCACCATAGAAGGTGCACCCAAGGGTGCACCCAGCCTGCCGCGCATGAACAGGGGCGC
GCACGCCATCATACACCCCTGGATGCGCCGAGATTCAGCACGGGCGCCGAGAAGAACATG
CGCCCTTGGCATGTTAGTTGAGCGACGAAGCAGATTGAGCGGGAGGGTCGGGCTGGCCCG
CAGGGGCTTCAAGCGCCAACGCGGTCGACACGCCTATTACCACCGGTGACGAGTGAACAT
GCTAGGTTGCCCACGGTTGCCCGCCAACAAAGGAACAAGCTTTCCTGCGGGGTTTCACCA
ACACGGCTGGCCCAAAGCAAGGGCTGCGTCGACAGCTGAGGGTCATTCGTGTTGGTGGGC
TGTTGTGCGGCATGCCATCTGCGTTGGTGCGGCAGTGCAGATTCGAATATACTGGGGCGG
CAGCCGGTGGGACCTGCCCTGGAGGTGGGGCGGAGTAGGCACGAGTCCCTTGGTTCAACC
GCACTAGCCGAGCCTATCCAAAAGCTATTG

>Cre09.g402515.v5.5 PromoterCoords:5893888 - 5895387 Strand:+ GeneCoords:5895388 - 5910059 Trimmed if gene in upstream region
ATAAACAGCATGTGGGCAACGCGAGCATGCTTACCCATCAGACTAGCGTATCGTCCCCCT
CACCTTCACATGGCTGCCAGCCCCAAACGCGGCCAAGACGCACGGGCGTCGGCACCCTGA
GCCTACCGAGCCTGCGACACACATGACTGCAGCCCGACACCAGTTGTCTGCTGCTCATTA
GGAGGTTGTGCTGGCAGCGTCACAGCGCCGCTCATTCCCACTCGGCCGCCAGCCCCGATG
CGTCTTCATGGCTGCAGCATCCTACACGGTCAGCGATGCATTCTAAGCCTACCGAGCCTG
CTGAGTTACCGTCAAGGTGTTGATCAGGCGATGGTTGTCACTCAGGAATGATTTGAGGAC
ACGCACGAGCCCTGTCAACAAGCTCAAGTACATGAGACAGCTGCAGCGCCTGCTGTTAGG
TCTCGAGGGGTGCCCCACCTCAGCCCACACGGGGACGCAACCTGGTGTCCTCGGGGTGTC
GGCCCATGATACGTGGCATCCCGCCGGATGCTGTACGATATAGCACGGAA

>Cre13.g569850.v5.5 PromoterCoords:1186347 - 1187846 Strand:+ GeneCoords:1187847 - 1192671 Trimmed if gene in upstream region
CCGCCTTCAAAACTCGCGCAGTTGTCAATCCACAATACGGAGGGCTGCCCTGGACACCCC
TGAACTTTACCTTCAGAAGCCGCGCTGCACGGCCACTCAAACGCTAGTGCTTTACCACTG
AGGTCTTTCAGGGGCGCAAGAGCCGCGAGTCCATCGAGAATGCTAGTGGGCTCGGCGCAG
ACTCTCCGCCAAACACCCCGCATACCGTGCTGTTTGGCGCCTCCGCTTGCGCACGAGCCC
TCGACACACCGCGCCACTAGGGTTGTCGAAACCCACCGTGACTCACACAGCGGTGTGCCG
CCCCTGACTAGCAACCGATAAAGCACTGTGACTGCCATATTGTTTTCCATCGCTTTCA

>Cre02.g113200.v5.5 PromoterCoords:6096926 - 6098425 Strand:+ GeneCoords:6098426 - 6103996 Trimmed if gene in upstream region
TATTGGCTGCTTCCTCTTGTGACGTTCAGCCTGCCGTTGCCCCAGCATTGGCGCACAGGA
GGGCAACCCAGGGGAGGCCGACCGTGACGGCCGGGGTGGCTGATGCCACTCACGCAGCTG
ACGCGGTGGTGCATTGACGTCACCGACTCAGCGTGCAGGGCCGGGCTGGCTTCGCCTGTG
CAGTCCCCATGGCCCGCAGCCCTTGACTACTCCAAACCTTCGGCGCAGGGGAACGTAACT
GCCGAGTGCCGACGCTTTCCGGGCTTCTGGCAGCTTCAGTCCACAGTACGGTTCAGGCAG
GTTGGTACGGTTGGTTGCAGTACGTCGTCTGACTCGTCTCCATGAATCCGGCATACACGG
TGCGTGCTGTGGAGTCCACCAGAGACCACTGTCCCCACCGCGTGGCATTGGGCCATCCAG
CACAGGTCTTCGGCACCAGTCGGCACGAGCCTCCAGGTGTCGCATTTGGACAATATTATG
ACAAACAGCGAACTCCGCTCATGACAACGGGCGCGTAACGCCGCGGGTCGGCATGCGCGG
TGGATCGCCGCTGCCCGCCGCCGCTCAACTGCATGGGGGCTGCGGGCATGATGCACATTC
CAGAGAGGCACGATTAATCTCCAAGCTGTATGTTACCTATTA

>Cre12.g514050.v5.5 PromoterCoords:3628603 - 3630102 Strand:- GeneCoords:3619877 - 3628602 Trimmed if gene in upstream region
TGTCATTGCCGGCCAGGATTCGAGTATCAGACTGCATCAGCTCACGCGCAACAGAGCATG
AAGAGCGCTGGGAGTGTGCCATGAGAGCGGCACCACGGAAGCCGGACGGGGGCGGTCGTG
GCGCCCTGGGTCCAGGAGGTTCGTTACGGGGTGTGGCCCACGCATTCCGGCACGCAGCAT
CGCAGCGCAATGAAGGGGGGAATAGTGCAGTAGCTTCGGCTGGGCCGCCACACACAGGAC
CGTATCCACTCTGGCCGTGCAAAGGGCCTGTGTTGGCGCTGCAGGTGAGCCTAAATCAGG
GCATCCGTACTAGTGCGGGTTCATGAGCTGCGTCAGCAGGTCCCGCGTGTAACCAATGCA
CTCTTGTAACGTAGCCATGATGGGCGCAAGGGGAGAAAGTTCAATTGAGCTCCACCGCTC
CGTCGCCACCAACACATGTTTCACGGGGCGCTGCAATTTCAAAAGAGGGCCTGTTCTTCA
GCCCTGTCAGGGCCGCATTGTGCCCCTACACTTGCCCCCACGGCCCATGAAGGTGATTGG
CAGGCATGGGAGACCTGAAGAGACGCCCAGCGCCCTCCAGCACTTGCTCTTGCACCTTCC
CCTCCCGCATATCGTCTGCCTCGTTTCCAAACCCAGCCCTGTGCAAGTGCGTTAACCCAA
GAGCCACGTCATGTTGTTGAGGGAGAGCCACCTTCTTTGTCAGTACCACCTTGACAGGGG
CGCCCCACCACCGTGCCCTGCTTGGGCGTACTGGTTGCTCCCCGCCCCTCCGCCTCCGCG
CCCGCGACCATCATTCACACCAAGCCAACGCTGGTGTACTACGCAGTGAATCTCAGTCTG
GGCAGGCATGCCGAGGTCCCCGGCCGCGAGCCTCCATGTCGCCACACGCGCGGGCGCGCG
GCCCCGAAGCGGCCACGCCACGCGCCACGTCGTGCCGTTGCAACCAACACCGGTTTGCGC
CCAACCCCCCGTATCCTGAGCGGCGTGAGCATGAAAGACCGAGGCATCTTGCAAAGCTCC
ACTCCATGCCCGAGTTCATGCCAAATCCGCCGCCGTGAGCTTGGGCACGCCCATGGCTCG
TCGACTCGCTCGTTGGGCCCAAATCCGTCCCCACCAGTCGCGGTTCACTCCTACAACCGC
GTTTCATATGAT

>Cre09.g410750.v5.5 PromoterCoords:6984870 - 6986369 Strand:- GeneCoords:6978922 - 6984869 Trimmed if gene in upstream region
GCCATACACGTGTGTGTGTGTGTGTGTGTGTGTGTGTGTGTGTGTGTGTGTGTGTGTGTG
TGTGTGTGTGTGTTCAAAATTCAAATGTGTGCCTGTGTGCCATGCGGTCATGCGCCTTAT
TACCACGTGGCCTGGGCCTCTGAGCTGACACCGCATGCGGGTCAAGGCAACCGCGGCAGG
TGCGTTAGGCCGTGGCAAGGGCGTAAAGACCGTGCCAAAGCGGTATGATGGTATCCAGCG
GATCTCCAGCAACTTGTCGGTACAGTAACTCGGGCGTTCGACCAGCCATGCACTCCTGCT
CTGCCGCTGCAAACTGTTTGCTGTCTGCTTGGGGTACGGGCGACAGCTGCACCCTATGGG
ACCTCGCCAACCTGCCTGAATCCTGTCCCATCACACATCCAGCGGATCTCCGTCGGCCGC
CAGCAGGCAATGCAACCGCGAGTACAGAATATGGCGGCGGGGGAGGTGGAGGAGGCGCAT
ATGGCTAGACAGCTGTGCACAGCGCCGTCCAGATTAAAACGATATAAGGCCGTCGATGAG
GAAAGGCCGCTTCGGCGGACCGATAGCCCCCATACACCCCGCCACCGATCCCAAGTGGTC
ACAAACGCTGTATATATAAGTGTTGCAGGCGTTGTAAGGGCCCCCCAGCCCGGGCCTCGG
TTTCTACAAGGACAGGAATGCACGAACGTGCTCACCACCTTGTAACCACACACAACAAAC
GCATAGGCCAAAGGCGGCCCCGTGTGGCCCCTCCGTGCGGGTGGGGCACGGCGCCTGGAC
GAAGGAGGGGGGGGGGCCTGAGGACCCCGGTTACGGTAACCCCGAGACCGCCGAGGAGGC
GATGAAAAGGCCACGGACGTACATGTAAATGATGGGTGTTAGCATTCCAGCATACGTGCG
TGTTGCGTTCTTTCAAGCATATCAATAACGTCATGTATCGGCATTCGGCAATGAGCCTAT
GCCCCTCCCACCCATCGAAACGGACTGCCCCTCATGTCTCCCATGTACCACCGAACGCGC
ACAGCCCCCCATTGACGTTTGCACCTGTTGCACCCCGGTTCCACTACTGGACCGGTCGCC
AGCAAGGTCGCCAGGGGACAGGTAGGCCGTGTTGCTGTGTAACACGCTCTAAGATTTTAT
CAGCGTGTCCTCGGGGCGCAGGCACATCCTAATCTTCCATCGCCGCGTAGATCCTCTCCG
TATACTTCACGGCCGCGACTGCTCTCGGGCTCACCTGCGAGCTGGCCAGGCATTGCCGGA
GCACAATCCATGGCGGGAGCGCGGATGGGGGGACCAAGGGAATCCCCCAAACCGAGTCCC
TAGGTGCCATCACAACCGCGATCCTGTCATCGGCAGGCGTGCAAGCTTGCTTCACGCGGT
CTCTTGTCTCACGCGGTCTCTTGTCAGTGTCAATGTCTTGACAAAAAGTGGAGCGACTGA
CGCTTCCGTGTGGGGCTTACTTCGCCCCCACTCATAATGCCATACCTCGGAAAGGCCTTT

>Cre16.g691750.v5.5 PromoterCoords:654699 - 656198 Strand:+ GeneCoords:656199 - 663031 Trimmed if gene in upstream region
TTGGCCGCACACTGATACTCCTGTGCGCTTGGCCGCTTGACGCTTACACCTATCAAATGA
GCATGCAGTTGCCATAACGCGGGACTGCGGGAGGGGACATACGGGGCGGGCACAAACTAG
GGTTTGTGGCCGTTCGCAGTTGCCCTTGTGCCCCCCGTT

>Cre04.g223100.v5.5 PromoterCoords:2666376 - 2667875 Strand:- GeneCoords:2662125 - 2666375 Trimmed if gene in upstream region
AACATTTCGTCCGCCAGAGGCCTTTTTGGGCAAATTTCGTTCCAAACGAAGGAAGATACG
AGCGCTGCACACAGGTGGTGCCTGCCTGTCTGAGTTCCCCGGCAGCTACCACTTCTGTTA
GTTCTGGCATACCCGCCATATACACACATTCAACGGCCGACTAAATGTATGTCCGGCATA
CACACGCATGTTACTGCGTACTTTACCGCGCCCCCTTTCCGCCCAAAGCCACGAATGTTC
TCCACCTTGCCAGCGCACTGCGCTACTCGTATTTGGCAGCAGGGGTAGGGGCAGGGGCAG
GGGCAGGGGCAGGGGCAGGGGCAGGGGCAGGGGCACGGGCAGGGGCACGGGCAGGGGCAG
GGGCAGGGGCAGGGGCAGGGGCAGGGGCAGGGGCAGGGGCAGGGGCACGGGCAGGGGCAG
GGGCAGGGGCACGGGCAGGGGCAGGGGCAGGGGCAGGGGCAGGGGCAGGGGCAGGGGCAG
GGGCAGGGGCAGGGGCAGGGGCAGGGGCAGGGGCAGGGGCAGGGGCAGGGGCAGGGGCAG
GGGCAGGGGCAGGGGCAGGGGCAGGGGCAGGGGCAGGGGCAGGGGCAGGGGCAGGGGCAG
GGGCAGGGGCAGGGGCAGGGGCAGGGGCAGGGGCAGGGGCAGGGGCAGGGGCAGGGGCAG
GGGCAGGGGCAGGGGCAGGGGCAGGGGCAGGGGCAGGGGCAGGGGCAGGGGCAGGGGCAG
GGGCAGGGGCAGGGGCAGGGGCAGGGGCAGGGGCAGGGGCAGGGGCAGGGGCAGGGGCAG
GGGCAGGGGCAGGGGCGCCCGTGTCGACTTTTGGGTCAGCCACTGAGCACAGAGGTCAGC
TTCTCTCCCGCCAGCATGCGTGGCTCCAGGTAGATTTGCAACCGGCCGGCGACCCCTGCC
TGCAGTCCGACGGCCAACCCTTCCAACCCACGGGGTTGAATTCCCTACCTCCACGCTTCC
GTGCCTCCCCAACCCTCCGAAGACCCGCCAGAATGTGTCCATAGGCACCCATATGCGTGC
AGAGCACGCATGATTTCTGCTCCTGGACCTGGAGCCAATCAAATCCAGTCCGCAGGGCTC
CGGTCCAGCCCAGCCTTCCACACCGGCTGGGCGCCCAGCAACCCAACAGCCGCAAGAATA
AAATAGTCAAGGCTGTAGCCTTTCAAGCCGCGCCACCACGTTGGCAGCGTTGTAGATTTT
CACCGGTTGGAAGGAGGTTTGACGCGAGGGATTTAGGTGCGAGTCCGACTTACGAACTGC
GAAAAGGGTTCCCCCTTTGCCCCGGGGTATGACATGGGTGCCGGAACTCCAACCAAGTAG
CGGCTCGCAACCCCGGCTGCAGACTGTGCGCATGCAGAAATGCAGCTTCTGGTTTTAACA
ATTGTTTGATGGCATATGCGATTTCTCTCCACGCCCATGTGACGGCCAGCGACCGCCGTA
CCGTTGTCACTTTTTGATATAAGTCCGGATGCAACCATAGTTGTCCACACCCTGCGTTGA
