# Supplementary material for: From Feasting to Fasting: The Arginine Pathway as a Metabolic Switch in Nitrogen-Deprived Chlamydomonas reinhardtii
Source: Cells. 2023 May 13;12(10):1379. doi: 10.3390/cells12101379 (PMC10216424; doi:10.3390/cells12101379)
Supplement: Supplementary file 1 [file cells-12-01379-s001.zip › Suppl. Material S6.txt]

gene promoters from Arg and central C metabolism genes

>Cre06.g278163.v5.5 PromoterCoords:3789892 - 3791391 Strand:+ GeneCoords:3791392 - 3795573 Trimmed if gene in upstream region
TCACGGCTGACTACGGATTGAACGGAATTGAGGTGCGGCACTCTCCTTCCATCAGTCTTT
CTAGCGCATGTACGGACCCAACTGAGGGCAGCCACAGGACCACTGCACGCTGTTCTTGAT
CATTATCTGCAATCTGGCGCCATTGCAAACGGCATTTTAGCACTCCACGCAGCCGTGCCC
CAGCCTCACGCGGCCATGCAAATCTACTGGAAGCCGTCCGTGACTCCACGTTTGTGTTCC
TGCGATCTGTAGGCGCCTCTGCTCCTGTTGCAACCTGTCTGTAGGCGTACAGGCGTACAG
CTGTGGCTCGCACAGAGCCGGGGGCGAGCGAGCCGTGTCGGCTCCAAGCCGGGACGGGCC
GCCAGAGACAGCCTTGCGCCAACCGCGTCAGTGACGGTGGTGAGCCCAGAGCCAACGGGT
CCCTTGTATGAACATGGCAACTGGCCCACAGACCCCGGGGCTATCGGATGCGAGGCGCAA
CAGCCCAGCCGCTAGAACCAATGGTGTTTATAAACACCTGACAATTGAGGACGGTGTTGT
GACTTTCATCGGGCCTAAAATGGCCCTAGAGGAGATCCTGGACACAGCACTTCATGTGTT
GTGATATCGGTCAGACAAGGAGGAGAATCCGCGGGAGTCTCAGAGTGCATCTCCTTACAC
CACGCGGGGCACCCTTGCTTGGTCGGCCTGTCCCTTCTTGTCATGTCGCATACATGCACC
ACGCACCGCATTTCCGCACAGCATTTCCGCACTCGCGTGCAGGGACTTCCAAGGGGATTA
CCATGCGGCGGTATAGGCCAACAGAGCTAACTGATACACAATTATACTTCGCTGTAAAAG
AGTGAAAGTGCCTATGGCCCACGTACTGCCGTACCCTGAACCGATGGGCACGGGGGTGCC
CGAAGTAAGTTTACGGATGATGCCGCGGCGCTCTGGGCTTTGCGTCTTGGGCCACTGTGA
ACGAAGGCCTGCTTTTGACTACTCACCCTTATCCATGGGCTCGGGTAGCTTCTTCGATGC
AACATTTACGGAGCGCGCATTGCCGTGGGTTTGATGTGAACATCGCTGCCGCTTGTGGTA
TAGTGAAAACCCCAACATTCCGCGCTCTGTGGGCTGGCTTGTTTAGCCTCGGCGCCTACG
GTAACTTGTGGAGCTTCCTAGCGCTGCAGGAGCCCACCGATACCACTGCGGGCCCGGTGA
GCCACACAGCACCCCACAGCCGTGCACCACCCCTAGACCCCAGACGACTTTGCCGCCGTA
GGCTCGGCGCCACGTTCGTGCGTACACCCGCACCACCCCTCGCCACTGTCTCTCACACCT
AGACGCACCTCGTATAGCGGGCATCATAGATAGTCCAGCAGCAGGGTTCATTTCACATCC
GGGCACATGCCTGTCCAGTGGCAGCTTGGCGGTCGCTTTTGCTGTGGGAGTCCACATCCC
ATGGCATGCGTGGCCATATCAGGGGCCAGCAAATCAATAGGCGAAGACGCCCTAGTCTCA

>Cre16.g694850.v5.5 PromoterCoords:203572 - 205071 Strand:- GeneCoords:196636 - 203571 Trimmed if gene in upstream region
GACCTGCCCCATGTCCCGCGGCTGCCGCCTGACCGGGAAGAGGGAGGTGCAGCTGCCGAG
GGTCCATGCCATAGTTCACTTTCAAGGGCGTCCT

>Cre01.g015000.v5.5 PromoterCoords:2574273 - 2575772 Strand:+ GeneCoords:2575773 - 2580271 Trimmed if gene in upstream region
AGGGGGGGGGTAGGAAACAAAGTGCCAGACCCCATGCCCCGAAATCCCCCGGGACCCCCC
TTGAGGGGACGACCGACCCCCCGACGGACAAAACCTTGTTGTTCAGGGGTTAAAACCCCT
CCATTTTATACCAAAGTGGTGTCAATCGACTCCTCTTGACGAGCACTATCACTCCGTGCC
ATCAGCGGTCCTGTTCTGAGGCTTCGGTCACACGCAGGATCCTATCCATGGAATCCCCTC
GACCCAGACCACCCCGCGCTCAACTCTCTGCCGCGTGACGAATGGACAATGTGCATCGGC
AGCCTTGTTAGACGTGAACTCATGCGCACCAGCGCTTCAGAGCCCAGCTGTGTCAGTGCG
CATGTGTTGAATGTGGAGACTTGTCCCGACAATCACAAGGCTCGCGGCTCATAAGGCATC
GCTAGTCCGTGACATCCAACGCAAAGCTAGTCTGTGCGCAAAAGCGCAGTCGAAGGCACC
ACACGTCCACCCACAACAAGCCACACCAAGCGCGAGCCTAGCAGGCCGACGCAGCTGACG
ACAGCACCAAAGCGGGTCCCAAACGGCGCGCGCACGACTTTTCACTCCCAACCGCCAGTC
TCAGCCGTGCTCCACCGTACCATGCTCCGCCGCACCTTCTCACACGCGTGCGCGCTCAAC
TACCACCTCCCACTCGCGCCGCGCGCCAACTACCACGCCACGCGCCGCCGCCCCTGTTCG
TTAACAGTTGCGCGGAAGCCCGTTTGTGATCCCCGTGTGTCAGTTAAAGTGTTGGTAGTT
GCAAGGATTGCCGCGCCGCACGCCGCACGTGCAAAGTACACGCATCCAGAACGGCTGGAC
GTGTGTGTGTGTGTGTGTGTGTGTGTGTGTGTGTGTGTGTGTGTGTGTGTGTGTTGAAAA
GAAAACAACAAAACGAAGCCCGCCCGTGTGTGTGTGTGTGTGTGTGTGTGTGTGTGTGTG
TGTGTGTGTGTGTGTATGTGTGTGCGTGTGTGTGCGTGCTCATATGGGTGCGATGGGACA
GTGTTAAGGCAGGTTGGTGAAGTCCCGCCTGTAGGGTGCAGCTGATGCCCAGACCCCAGC
AGATGGCAAACAGTTTGCTACGGTAGTGCATGAGCGCGCGGCTGGTCGAACGCCGGAGTT
ACTGTACCGACAAGTTGCTGGCTGGCGGGAAGTTTGCTGACGCGCATTCCTCACGCTCGG
GCGCCCGGCCAGGCGATACCACCAAACAGACACGTGTGTGCTCCTAGGGGAAGGGCTGTT
GGTTCCTCCACTCACCAGTCTCGTGAGAACTAAGACGCAAAGCCAGGGTGGGGCCCAGGC
GCGACCAGGGGGACGCCCCGGTGAGGCAAGGGCTGGCAGCAGGAAGCAGGAATGACGAGA
GGGCTGATGGAAGAGCGCGGGGGCGAGAACGTGACGACTGTGCATGGGCACTTTGCTTGC
ATGCACTTTCCCCGGACAAAATGTATCGACCGGTTGCTGCGGCCCTATGTATGCATTGTA

>Cre12.g489700.v5.5 PromoterCoords:1198520 - 1200019 Strand:- GeneCoords:1195026 - 1198519 Trimmed if gene in upstream region
AATGTAATCCCACTGTTTCACAAACAGCTAGGTGCTACTGGGGCACTCTGCCCGGTATGC
TTGCATGAGCTCATTCGGTGTTCGGCGCGAAATGGCGCGG

>Cre03.g146187.v5.5 PromoterCoords:741404 - 742903 Strand:+ GeneCoords:742904 - 748545 Trimmed if gene in upstream region
CCTACACCTAAGTTATGGCAGGGGAAGTGTCGGCCGGAGTGTGTGTTTGCAAGTGTTGCG
CAATTGCAAGTGCCGAGCCCAAGTGCGACGCACCCGACCTGC

>Cre01.g021251.v5.5 PromoterCoords:3354437 - 3355936 Strand:+ GeneCoords:3355937 - 3363298 Trimmed if gene in upstream region
GACGTGACCATTGCTTTATACATACTTGTGTATCGGTTGGCACTTATA

>Cre02.g105500.v5.5 PromoterCoords:5177706 - 5179205 Strand:- GeneCoords:5171437 - 5177705 Trimmed if gene in upstream region
TGGCGGTATTATGCATCCCCTCAGCGCCCACTAGTCTCATATACTCAAATAAAA

>Cre01.g009350.v5.5 PromoterCoords:1748135 - 1749634 Strand:- GeneCoords:1743156 - 1748134 Trimmed if gene in upstream region
TATTTGCACGATTGCAAGTTTATGGATGCAATTGACGCATCAGCAATTGGCGCCCTGGAG
CGAATTTGTGGATCGGAGCGAGGGGTCAACGCCGTACGCGGCGGTCCCTGCAAAGCGGTA
TAAAGCAGGCCGTTGCGAACGCGTAACACATTCCCCACTGAAACCTAACT

>Cre06.g308500.v5.5 PromoterCoords:8566385 - 8567884 Strand:+ GeneCoords:8567885 - 8572305 Trimmed if gene in upstream region
AACCCCTCTTCTTTTCTGCAGAGCGCCCAATTTCCTTTAGTGTTGTTTACCA

>Cre09.g406050.v5.5 PromoterCoords:6202615 - 6204114 Strand:+ GeneCoords:6204115 - 6212666 Trimmed if gene in upstream region
TTGAACCCGAGCGGTATGTTATACTTATCAGTAAGCAACCCTTTTGAAGCATTGAATGCG
CGCCAGGAGCCAAACAACCTGCATGCACTTGGCTCATGCAGCCCTGAATTTGAAGAGTTT

>Cre12.g530650.v5.5 PromoterCoords:5460196 - 5461695 Strand:+ GeneCoords:5461696 - 5465279 Trimmed if gene in upstream region
AATGTAGGAACTGTCTATTACGGTCGGCAATTACAGTACTTCCGTTGCCATGTGACCGGG
CCACTGCCAGCACTCGCAACCCGGCATGCGTGCTGGCCAA

>Cre13.g592200.v5.5 PromoterCoords:4191855 - 4193354 Strand:- GeneCoords:4180050 - 4191854 Trimmed if gene in upstream region
CGGCATCCGATAATGCGTTGAGGGTGCAAGCCCTGGCCTGCACATGCACGCCTAGTGTCG
ACGTGCGCATCGACGACCTTGAATGCGGGTTGTCACTGATAATTTTCACCGGCAGGGTAC
AGGAAAAACGCTAACG

>Cre12.g530600.v5.5 PromoterCoords:5461596 - 5463095 Strand:- GeneCoords:5458758 - 5461595 Trimmed if gene in upstream region
TTGGCCAGCACGCATGCCGGGTTGCGAGTGCTGGCAGTGGCCCGGTCACATGGCAACGGA
AGTACTGTAATTGCCGACCGTAATAGACAGTTCCTACATT

>Cre08.g358580.v5.5 PromoterCoords:417795 - 419294 Strand:+ GeneCoords:419295 - 433079 Trimmed if gene in upstream region
TTACCGCGGTGAAGGTGAATTGGTGCTCCGGCGTGCAACGTGCGTGCATGGGCCGCAGCC
AGCCAGCATGCATGTTAGGGTTTGCGCCTGCGCCTGGGCAGTCAATTTAGTATTGTTACT
TTGCGACCGAC

>Cre11.g474800.v5.5 PromoterCoords:2397453 - 2398952 Strand:- GeneCoords:2391897 - 2397452 Trimmed if gene in upstream region
CTGGAAGGGCTCTGCTTTCTGCGGCCCCATCGGTAGCATGCCGCAATCGGAGGTCACATG
TTCCGTTGGCCTCACTCTGCTTTTCACCGATAAGGATTCGGG

>Cre07.g357350.v5.5 PromoterCoords:6338923 - 6340422 Strand:+ GeneCoords:6340423 - 6344225 Trimmed if gene in upstream region
TCATTATAAGTGTATTTGTCGATCCAATTGGGGAATGGCGACACCACCCGAGTCGGCAAA
CAAGGGTTCTAGCATCACGTTTTCTCATTTACAGCAGGCAGAGCCACTCC

>Cre01.g000650.v5.5 PromoterCoords:88076 - 89575 Strand:+ GeneCoords:89576 - 97537 Trimmed if gene in upstream region
GCAATGATGGGCACGGGCGACAATGTGCAGTTAATGGCACAGTGTGCAGTATGTGTACAG
CAGTGTCAGAGAGGGGCATTAGCCTGAAACTTGCAATTCGGAACTCGCATGATGAATCCC
CTCCACCATAGAAGGTGCACCCAAGGGTGCACCCAGCCTGCCGCGCATGAACAGGGGCGC
GCACGCCATCATACACCCCTGGATGCGCCGAGATTCAGCACGGGCGCCGAGAAGAACATG
CGCCCTTGGCATGTTAGTTGAGCGACGAAGCAGATTGAGCGGGAGGGTCGGGCTGGCCCG
CAGGGGCTTCAAGCGCCAACGCGGTCGACACGCCTATTACCACCGGTGACGAGTGAACAT
GCTAGGTTGCCCACGGTTGCCCGCCAACAAAGGAACAAGCTTTCCTGCGGGGTTTCACCA
ACACGGCTGGCCCAAAGCAAGGGCTGCGTCGACAGCTGAGGGTCATTCGTGTTGGTGGGC
TGTTGTGCGGCATGCCATCTGCGTTGGTGCGGCAGTGCAGATTCGAATATACTGGGGCGG
CAGCCGGTGGGACCTGCCCTGGAGGTGGGGCGGAGTAGGCACGAGTCCCTTGGTTCAACC
GCACTAGCCGAGCCTATCCAAAAGCTATTG

>Cre09.g402515.v5.5 PromoterCoords:5893888 - 5895387 Strand:+ GeneCoords:5895388 - 5910059 Trimmed if gene in upstream region
ATAAACAGCATGTGGGCAACGCGAGCATGCTTACCCATCAGACTAGCGTATCGTCCCCCT
CACCTTCACATGGCTGCCAGCCCCAAACGCGGCCAAGACGCACGGGCGTCGGCACCCTGA
GCCTACCGAGCCTGCGACACACATGACTGCAGCCCGACACCAGTTGTCTGCTGCTCATTA
GGAGGTTGTGCTGGCAGCGTCACAGCGCCGCTCATTCCCACTCGGCCGCCAGCCCCGATG
CGTCTTCATGGCTGCAGCATCCTACACGGTCAGCGATGCATTCTAAGCCTACCGAGCCTG
CTGAGTTACCGTCAAGGTGTTGATCAGGCGATGGTTGTCACTCAGGAATGATTTGAGGAC
ACGCACGAGCCCTGTCAACAAGCTCAAGTACATGAGACAGCTGCAGCGCCTGCTGTTAGG
TCTCGAGGGGTGCCCCACCTCAGCCCACACGGGGACGCAACCTGGTGTCCTCGGGGTGTC
GGCCCATGATACGTGGCATCCCGCCGGATGCTGTACGATATAGCACGGAA

>Cre13.g569850.v5.5 PromoterCoords:1186347 - 1187846 Strand:+ GeneCoords:1187847 - 1192671 Trimmed if gene in upstream region
CCGCCTTCAAAACTCGCGCAGTTGTCAATCCACAATACGGAGGGCTGCCCTGGACACCCC
TGAACTTTACCTTCAGAAGCCGCGCTGCACGGCCACTCAAACGCTAGTGCTTTACCACTG
AGGTCTTTCAGGGGCGCAAGAGCCGCGAGTCCATCGAGAATGCTAGTGGGCTCGGCGCAG
ACTCTCCGCCAAACACCCCGCATACCGTGCTGTTTGGCGCCTCCGCTTGCGCACGAGCCC
TCGACACACCGCGCCACTAGGGTTGTCGAAACCCACCGTGACTCACACAGCGGTGTGCCG
CCCCTGACTAGCAACCGATAAAGCACTGTGACTGCCATATTGTTTTCCATCGCTTTCA

>Cre02.g113200.v5.5 PromoterCoords:6096926 - 6098425 Strand:+ GeneCoords:6098426 - 6103996 Trimmed if gene in upstream region
TATTGGCTGCTTCCTCTTGTGACGTTCAGCCTGCCGTTGCCCCAGCATTGGCGCACAGGA
GGGCAACCCAGGGGAGGCCGACCGTGACGGCCGGGGTGGCTGATGCCACTCACGCAGCTG
ACGCGGTGGTGCATTGACGTCACCGACTCAGCGTGCAGGGCCGGGCTGGCTTCGCCTGTG
CAGTCCCCATGGCCCGCAGCCCTTGACTACTCCAAACCTTCGGCGCAGGGGAACGTAACT
GCCGAGTGCCGACGCTTTCCGGGCTTCTGGCAGCTTCAGTCCACAGTACGGTTCAGGCAG
GTTGGTACGGTTGGTTGCAGTACGTCGTCTGACTCGTCTCCATGAATCCGGCATACACGG
TGCGTGCTGTGGAGTCCACCAGAGACCACTGTCCCCACCGCGTGGCATTGGGCCATCCAG
CACAGGTCTTCGGCACCAGTCGGCACGAGCCTCCAGGTGTCGCATTTGGACAATATTATG
ACAAACAGCGAACTCCGCTCATGACAACGGGCGCGTAACGCCGCGGGTCGGCATGCGCGG
TGGATCGCCGCTGCCCGCCGCCGCTCAACTGCATGGGGGCTGCGGGCATGATGCACATTC
CAGAGAGGCACGATTAATCTCCAAGCTGTATGTTACCTATTA

>Cre12.g514050.v5.5 PromoterCoords:3628603 - 3630102 Strand:- GeneCoords:3619877 - 3628602 Trimmed if gene in upstream region
TGTCATTGCCGGCCAGGATTCGAGTATCAGACTGCATCAGCTCACGCGCAACAGAGCATG
AAGAGCGCTGGGAGTGTGCCATGAGAGCGGCACCACGGAAGCCGGACGGGGGCGGTCGTG
GCGCCCTGGGTCCAGGAGGTTCGTTACGGGGTGTGGCCCACGCATTCCGGCACGCAGCAT
CGCAGCGCAATGAAGGGGGGAATAGTGCAGTAGCTTCGGCTGGGCCGCCACACACAGGAC
CGTATCCACTCTGGCCGTGCAAAGGGCCTGTGTTGGCGCTGCAGGTGAGCCTAAATCAGG
GCATCCGTACTAGTGCGGGTTCATGAGCTGCGTCAGCAGGTCCCGCGTGTAACCAATGCA
CTCTTGTAACGTAGCCATGATGGGCGCAAGGGGAGAAAGTTCAATTGAGCTCCACCGCTC
CGTCGCCACCAACACATGTTTCACGGGGCGCTGCAATTTCAAAAGAGGGCCTGTTCTTCA
GCCCTGTCAGGGCCGCATTGTGCCCCTACACTTGCCCCCACGGCCCATGAAGGTGATTGG
CAGGCATGGGAGACCTGAAGAGACGCCCAGCGCCCTCCAGCACTTGCTCTTGCACCTTCC
CCTCCCGCATATCGTCTGCCTCGTTTCCAAACCCAGCCCTGTGCAAGTGCGTTAACCCAA
GAGCCACGTCATGTTGTTGAGGGAGAGCCACCTTCTTTGTCAGTACCACCTTGACAGGGG
CGCCCCACCACCGTGCCCTGCTTGGGCGTACTGGTTGCTCCCCGCCCCTCCGCCTCCGCG
CCCGCGACCATCATTCACACCAAGCCAACGCTGGTGTACTACGCAGTGAATCTCAGTCTG
GGCAGGCATGCCGAGGTCCCCGGCCGCGAGCCTCCATGTCGCCACACGCGCGGGCGCGCG
GCCCCGAAGCGGCCACGCCACGCGCCACGTCGTGCCGTTGCAACCAACACCGGTTTGCGC
CCAACCCCCCGTATCCTGAGCGGCGTGAGCATGAAAGACCGAGGCATCTTGCAAAGCTCC
ACTCCATGCCCGAGTTCATGCCAAATCCGCCGCCGTGAGCTTGGGCACGCCCATGGCTCG
TCGACTCGCTCGTTGGGCCCAAATCCGTCCCCACCAGTCGCGGTTCACTCCTACAACCGC
GTTTCATATGAT

>Cre09.g410750.v5.5 PromoterCoords:6984870 - 6986369 Strand:- GeneCoords:6978922 - 6984869 Trimmed if gene in upstream region
GCCATACACGTGTGTGTGTGTGTGTGTGTGTGTGTGTGTGTGTGTGTGTGTGTGTGTGTG
TGTGTGTGTGTGTTCAAAATTCAAATGTGTGCCTGTGTGCCATGCGGTCATGCGCCTTAT
TACCACGTGGCCTGGGCCTCTGAGCTGACACCGCATGCGGGTCAAGGCAACCGCGGCAGG
TGCGTTAGGCCGTGGCAAGGGCGTAAAGACCGTGCCAAAGCGGTATGATGGTATCCAGCG
GATCTCCAGCAACTTGTCGGTACAGTAACTCGGGCGTTCGACCAGCCATGCACTCCTGCT
CTGCCGCTGCAAACTGTTTGCTGTCTGCTTGGGGTACGGGCGACAGCTGCACCCTATGGG
ACCTCGCCAACCTGCCTGAATCCTGTCCCATCACACATCCAGCGGATCTCCGTCGGCCGC
CAGCAGGCAATGCAACCGCGAGTACAGAATATGGCGGCGGGGGAGGTGGAGGAGGCGCAT
ATGGCTAGACAGCTGTGCACAGCGCCGTCCAGATTAAAACGATATAAGGCCGTCGATGAG
GAAAGGCCGCTTCGGCGGACCGATAGCCCCCATACACCCCGCCACCGATCCCAAGTGGTC
ACAAACGCTGTATATATAAGTGTTGCAGGCGTTGTAAGGGCCCCCCAGCCCGGGCCTCGG
TTTCTACAAGGACAGGAATGCACGAACGTGCTCACCACCTTGTAACCACACACAACAAAC
GCATAGGCCAAAGGCGGCCCCGTGTGGCCCCTCCGTGCGGGTGGGGCACGGCGCCTGGAC
GAAGGAGGGGGGGGGGCCTGAGGACCCCGGTTACGGTAACCCCGAGACCGCCGAGGAGGC
GATGAAAAGGCCACGGACGTACATGTAAATGATGGGTGTTAGCATTCCAGCATACGTGCG
TGTTGCGTTCTTTCAAGCATATCAATAACGTCATGTATCGGCATTCGGCAATGAGCCTAT
GCCCCTCCCACCCATCGAAACGGACTGCCCCTCATGTCTCCCATGTACCACCGAACGCGC
ACAGCCCCCCATTGACGTTTGCACCTGTTGCACCCCGGTTCCACTACTGGACCGGTCGCC
AGCAAGGTCGCCAGGGGACAGGTAGGCCGTGTTGCTGTGTAACACGCTCTAAGATTTTAT
CAGCGTGTCCTCGGGGCGCAGGCACATCCTAATCTTCCATCGCCGCGTAGATCCTCTCCG
TATACTTCACGGCCGCGACTGCTCTCGGGCTCACCTGCGAGCTGGCCAGGCATTGCCGGA
GCACAATCCATGGCGGGAGCGCGGATGGGGGGACCAAGGGAATCCCCCAAACCGAGTCCC
TAGGTGCCATCACAACCGCGATCCTGTCATCGGCAGGCGTGCAAGCTTGCTTCACGCGGT
CTCTTGTCTCACGCGGTCTCTTGTCAGTGTCAATGTCTTGACAAAAAGTGGAGCGACTGA
CGCTTCCGTGTGGGGCTTACTTCGCCCCCACTCATAATGCCATACCTCGGAAAGGCCTTT

>Cre16.g691750.v5.5 PromoterCoords:654699 - 656198 Strand:+ GeneCoords:656199 - 663031 Trimmed if gene in upstream region
TTGGCCGCACACTGATACTCCTGTGCGCTTGGCCGCTTGACGCTTACACCTATCAAATGA
GCATGCAGTTGCCATAACGCGGGACTGCGGGAGGGGACATACGGGGCGGGCACAAACTAG
GGTTTGTGGCCGTTCGCAGTTGCCCTTGTGCCCCCCGTT

>Cre04.g223100.v5.5 PromoterCoords:2666376 - 2667875 Strand:- GeneCoords:2662125 - 2666375 Trimmed if gene in upstream region
AACATTTCGTCCGCCAGAGGCCTTTTTGGGCAAATTTCGTTCCAAACGAAGGAAGATACG
AGCGCTGCACACAGGTGGTGCCTGCCTGTCTGAGTTCCCCGGCAGCTACCACTTCTGTTA
GTTCTGGCATACCCGCCATATACACACATTCAACGGCCGACTAAATGTATGTCCGGCATA
CACACGCATGTTACTGCGTACTTTACCGCGCCCCCTTTCCGCCCAAAGCCACGAATGTTC
TCCACCTTGCCAGCGCACTGCGCTACTCGTATTTGGCAGCAGGGGTAGGGGCAGGGGCAG
GGGCAGGGGCAGGGGCAGGGGCAGGGGCAGGGGCACGGGCAGGGGCACGGGCAGGGGCAG
GGGCAGGGGCAGGGGCAGGGGCAGGGGCAGGGGCAGGGGCAGGGGCACGGGCAGGGGCAG
GGGCAGGGGCACGGGCAGGGGCAGGGGCAGGGGCAGGGGCAGGGGCAGGGGCAGGGGCAG
GGGCAGGGGCAGGGGCAGGGGCAGGGGCAGGGGCAGGGGCAGGGGCAGGGGCAGGGGCAG
GGGCAGGGGCAGGGGCAGGGGCAGGGGCAGGGGCAGGGGCAGGGGCAGGGGCAGGGGCAG
GGGCAGGGGCAGGGGCAGGGGCAGGGGCAGGGGCAGGGGCAGGGGCAGGGGCAGGGGCAG
GGGCAGGGGCAGGGGCAGGGGCAGGGGCAGGGGCAGGGGCAGGGGCAGGGGCAGGGGCAG
GGGCAGGGGCAGGGGCAGGGGCAGGGGCAGGGGCAGGGGCAGGGGCAGGGGCAGGGGCAG
GGGCAGGGGCAGGGGCGCCCGTGTCGACTTTTGGGTCAGCCACTGAGCACAGAGGTCAGC
TTCTCTCCCGCCAGCATGCGTGGCTCCAGGTAGATTTGCAACCGGCCGGCGACCCCTGCC
TGCAGTCCGACGGCCAACCCTTCCAACCCACGGGGTTGAATTCCCTACCTCCACGCTTCC
GTGCCTCCCCAACCCTCCGAAGACCCGCCAGAATGTGTCCATAGGCACCCATATGCGTGC
AGAGCACGCATGATTTCTGCTCCTGGACCTGGAGCCAATCAAATCCAGTCCGCAGGGCTC
CGGTCCAGCCCAGCCTTCCACACCGGCTGGGCGCCCAGCAACCCAACAGCCGCAAGAATA
AAATAGTCAAGGCTGTAGCCTTTCAAGCCGCGCCACCACGTTGGCAGCGTTGTAGATTTT
CACCGGTTGGAAGGAGGTTTGACGCGAGGGATTTAGGTGCGAGTCCGACTTACGAACTGC
GAAAAGGGTTCCCCCTTTGCCCCGGGGTATGACATGGGTGCCGGAACTCCAACCAAGTAG
CGGCTCGCAACCCCGGCTGCAGACTGTGCGCATGCAGAAATGCAGCTTCTGGTTTTAACA
ATTGTTTGATGGCATATGCGATTTCTCTCCACGCCCATGTGACGGCCAGCGACCGCCGTA
CCGTTGTCACTTTTTGATATAAGTCCGGATGCAACCATAGTTGTCCACACCCTGCGTTGA

>Cre02.g097900.v5.5 PromoterCoords:4121756 - 4123255 Strand:+ GeneCoords:4123256 - 4129658 Trimmed if gene in upstream region
GACATCCCACAAGAGTTGAAGCAGTCCCGCGAGCTGCTAAAACCGAGCGAGGCATGGGCC
CATGCACAAACAAAAGTCCATTTCTTCTACAGCTGTCCGCATTCGGCGCT

>Cre06.g257950.v5.5 PromoterCoords:1245873 - 1247372 Strand:+ GeneCoords:1247373 - 1253425 Trimmed if gene in upstream region
TAGTCAAAGGCAATGCAACGCAATGTCAAAGGCAATACACGGCTCCCTGCTGCATCATAA
TGATGGGCATCAAGGTGAGGGCGGAGGGGAGGGCATGGCATTCCGGAGCCCACCTGGTCC
AACAAGGGGAGGGAGGGAGTCGATGTGGTTGCAGCACCGACAGCAGCAGTCGCGGGAGGA
GGAGGCACGGCATTATGATGGGCCTCTGACAGTGTGCAATTGGGTTTGGGGTTTTGCCCC
GGCCCCGCCGGGGTACTTCTAGCATCACGCATGATTTTCCCATCATCGGGCTCGGTGCAC
GCGCACCAACAATGGTGCACGGCACGGCCATGTCCACGTCCTAGACATCCAACTCATGCA
TCCTAGCGCGACTCAAGTGTGCAATTCAAGCACCCCAACCACGCAGCTGGGCCAACTGCC
CCGGGGCCGGCCCCAGCCAACCTCAGCCTCTGTGTCCAGACTGACGGCCCAAACGCACTT
GGAGCGGTCAACGGCTTTTGCTGCAATATCCCACGCTCCGCATCTGCGCTCACCCTGTAC
GCCTCTCTGGGATTGGAGCTGGGGCGGCCAGGCAGTGCAGTTGCCAGGCGGTGGCAACTG
GTGTGTTGTTGGTTACAAATCCATTGCACAAACACTGCGACAGACCAAAG

>Cre09.g387726.v5.5 PromoterCoords:3241560 - 3243059 Strand:- GeneCoords:3236845 - 3241559 Trimmed if gene in upstream region
AGCTATCAGAACTCAATAAGGTTTGCCATCAACAGTTCAGAGTCACTTACCCCCTGCCAA
CTGCCGGCCCATCGCGCGCAATGGCCTCTCTGGCCCGGCT

>Cre01.g036850.v5.5 PromoterCoords:5269513 - 5271012 Strand:+ GeneCoords:5271013 - 5276339 Trimmed if gene in upstream region
TACATCGCGCATACTAAAAGAGACATATCGCTGTAGGTTCATGGATAA

>Cre03.g181200.v5.5 PromoterCoords:5082711 - 5084210 Strand:- GeneCoords:5078048 - 5082710 Trimmed if gene in upstream region
TCGCTTGCATAAATCCAGCTCACTATCACAAGTAGACACACGGACCGGGCCCAGGCGGAT
GGAACCCGATGAAGCGTTATGTTCTGCCCATCGTCTAGCCTGCGCTGATTAGCGTCACAT
TACAGGC

>Cre09.g399030.v5.5 PromoterCoords:5149256 - 5150755 Strand:+ GeneCoords:5150756 - 5154417 Trimmed if gene in upstream region
GCGCATTCGCTGCTGCTTTCAGCATAAAATACTGTCATGCGAACTTGA

>Cre12.g551352.v5.5 PromoterCoords:8128026 - 8129525 Strand:+ GeneCoords:8129526 - 8132497 Trimmed if gene in upstream region
GTGTATTCCTGCTTTAATGACTTACATGTTTATGGCGCTGGAAAATCTGGGACACGCAAT
TAGGAACTAGGGTTCACATTCGGTCTGACTGACGGACTGA

>Cre06.g262900.v5.5 PromoterCoords:1848609 - 1850108 Strand:- GeneCoords:1843743 - 1848608 Trimmed if gene in upstream region
TTGTGTCCGTTCAGCGGGGCTTCAACAGTAATTGGCGGGGCTTCATTCTAGATGCCGAGA
CAACACAGGCCAGTCGCACTTACAATGCCCAAACCGGCATCAAGTACAAT

>Cre12.g556600.v5.5 PromoterCoords:7426298 - 7427797 Strand:+ GeneCoords:7427798 - 7434906 Trimmed if gene in upstream region
AGTGCGTCAATGCTCACGCAGGGCAGTTAAGTCGGCAGAGGTTAGAAGGTTTGCATGGAG
AGCGCATGGTTTGTCCTATCCCGGCGCAGAACTTGGTCGCTTCAACAATAATCCACAGTT

>Cre06.g272050.v5.5 PromoterCoords:2880882 - 2882381 Strand:- GeneCoords:2875877 - 2880881 Trimmed if gene in upstream region
TATACATACATTGCACTTATCTTTTCGCACAGCTCTATATTCCGGAAGC

>Cre12.g513200.v5.5 PromoterCoords:3519933 - 3521432 Strand:+ GeneCoords:3521433 - 3525524 Trimmed if gene in upstream region
TCCATCGGTCAGTGAGCACTGCCAGTGCTCACTGCATGGGTGTGTGATGGGACAGGGTTC
AGGCAGGTTGGGCGAGGTCCCATAGGGTGCAGCTGACGCCCATACCCCAAGCAGACAGCA
AACAGTTTGCAGCGGCAGAGCACTGGCATGGGGCCGGTTGGGACCTCAGCACATGGGGGT
TGGGGACGGGCTGCCGGTGTCGGGCTTGTCGGCACGTCTCGGCAGGCCGCACAGCCAGTG
TGTAGGCAGGCGTGAGCGCCCCCCCCCCCCCCCGCTGCGGACTTGCACGAGCGTTGGCTG
GTGCATGGCCGAATCAAGGGCGAGGCCTGGCGAGGCAGGAAGTCGGGTTGACCCACCTGG
ACCCACCGGGTCGCTGTTCTTCCCCGGTGTTAGACATCAATCGAGCCCAGATTAGTGCCC
GTGCATCATCGTGCGTGCTAAAGCTTATTCGTAGCCCGGCAAACGGGAGACAGTGAGCAC
TGACGAGTGACTCTGTTTTCCACCGATCAACTCTACCCCTTTGATTGCAACTCCATGATA
CCAATATAATTTCAAATTGTAGTATGTAATTTGTCATGAAGCCAGGTTGCGGATGGATTG
TTTTGCTGATATTGCGGCCCCTGAGCCCCGCCCTGCCGATTTTGAGGTTACCAATCTGCA
CGCGCAAAGAAGCTTGTCTAACTTGCTGATTTGTGTTAATGCTTCGGGAATTGGCGTTGC
TTTCCGGATTTCTGCTCCCTCACTGAATCCACTGCTCCTGCGCCGCGATATCACCAATTG
CGTACGAACGCGACGCTAAAATATAATCCC

>Cre06.g280950.v5.5 PromoterCoords:5104586 - 5106085 Strand:- GeneCoords:5097740 - 5104585 Trimmed if gene in upstream region
TTGGGTGTGTAGAGTAACTTGGATTGCGCCAGAACAGAGGAACAAAGCCCGACTGAGGCA
GGACTCCTCCCGGACTCATCATTTGTGCATGGGGGTTTGACATTATCAAAATCCCACTCG
TCATAAGCCCACTCCTCAACTTGGCACTTGCCAGCCATCA

>Cre12.g533550.v5.5 PromoterCoords:5826719 - 5828218 Strand:+ GeneCoords:5828219 - 5834159 Trimmed if gene in upstream region
GCCCCGCTCCGAGTCTCCGTCACCGTGCCTCCTGGTGGTGCTGACAAGCACCTGTCCTAA
CTTCCACCCACGTGACTGAGAATCCTGCGGCCGGTTGGCCAAGGTGTGCAAATGGTGCAC
GCTGTGGAGTGATGGTACGCCTTGGTACGCCCCCGCGCGCCATTGTGCCCGTTCACCAAC
CTGCCTTACCACTGTCCCATCGCAGACCCGTTCACGACTGCCTGGCGTCAACATGTCATC
GCCATGCCAGCAGCTGCTGCTCAAGAAAGCAAGCAGGAACTCTTGATGTGCGCTGCGCTG
GGTTGTAGCCCAGACGAGATGCATGACTGAGGAGACCCTGCCTTCCACTGATCTTCACCT
CCGCAGGTACGCAGGGATGCGAGGTACATGCCTCACCACCGCACACCGGCTCTTTGCGCC
ACAGCTGGCGCGTGAACCAACCCCCAATGCATCCAAGCGCATGAAACGGCGTGTGCACAT
AGCATCCATCGGCCGTTCCAGCCGCTAGGGTGCCGTACACGCCAAGCCCTCCACGCCACG
GCGCGGCGGTCTAGTAGTGTCGAAGCCACGCAGGTCGAAGAACAGGTGGCGCCAGGCAGA
CTTGAATCCAGGGAAGCCTGTGGGACCAGGAGCCCTGCTGCGAGGCGCGGCACATAAACA
AGCGACAGGTGCTTCATGGTGTGGTCTGATGACTGCGATGAGGCATTGTGGTCTGGAATC
TGGATGGGGCATTGTAAGAATGCAAAGATATCGTAACCCCAAACATGCGGCACTTCTGCC
TACTTACTTAAACTTACGAGTGCTGTTCCGGTCCCCACCTCCCTCCCCCTTCTCCCACGC
CCTTCTCCCCCCCCCTCTAGCTACCAGGATCCTCGACTCCAGAGTGCCGGCTCCAGAGCA
GCTTCATCACGGCCTGACTGTCAGCCATGTTGCAGGCTGGAGAACTCGTCGTGATGTACC
CTCACCCTCCCTCCAGGCACAGCGGCCGAAGGCGGACGAGTGCACGCGCTCGTGGGCAAC
CCGGCCGCGGCGTGGCCGCGGCCTTCCCCCGCTCAGGCCGACTCCCCCCCCCCTGCTTGC
CAGCTTGTGCTCGCCACGACCATAGCCACTGTCCCTCGCACTCCTATATCACTTCGAAAG
CTCCAGCCCTTAAGACTCAGCGGCCGCACTGGCATCGCGGTCGCAACCAACGCGTGGCAT
TCGCACCACGCTAACCCCACATCAGATTATGATAGTTATGCACTCATTCCCAGTGCGTGC
TAGGTCTGATGGAACGAGCAGAGTTAATAGGGTTATTTTCGCGCGTCATGTAGCGCTGCA
GAACAAGCCAGCCTTTGTGTAAAATTTGGAGCGAGTATGCATTGATTATGAAGATGTGAG
CAAGGATCCATCAAATTCGGCGTCCTCTACGCAGCACTTTCGGGATGTGTGCACGTTGGG
CTAGCCGAAGGCGCTCTCCTGCGCATGTGTGCGTTCACATTTTCCACACGCGTGCTCATA

>Cre06.g264200.v5.5 PromoterCoords:2014326 - 2015825 Strand:- GeneCoords:2010871 - 2014325 Trimmed if gene in upstream region
TGCTGCTGCTTCATTTCAAAGGCGCCTACAGGCCGGCAACGTAAGCGCGGGGACGGGTCA
TCGCGCCCCCGTCACAACCGACAAATTGCATGTTGCGTCTCGCACAAAGAGGGAA

>Cre07.g337650.v5.5 PromoterCoords:3712562 - 3714061 Strand:- GeneCoords:3706658 - 3712561 Trimmed if gene in upstream region
GACGTAGGTCCAAAAACGAAAACGAGAGCTGGGGGTGCAGGAATGAGCGCAGCCCGCATC
ACGGAATGCGGTTGATATGTTCATGGCAGGCACAGCGCGGGGACGTGGAGGGCTTTTGCA
ATGCAAAGCCACGGCCATGAGATTTCAGTCACAACCTGGTTTGTGTGTCCGGTGGCGGTG
AAAACCACCGAGTCCAGGCCCTGCCGCCCATCAGTGACGACGCCCTACACGAGCCATCTG
GGCATCCACCCAAGAGCGCTGCAACTGTAACCCCGGGCACGGGGCCCCCCATATGCACAT
CTGCACGCATTATGCGCTTGTAATCCTCGTGTGTGCCGGCCCAAGCAGCCTGTCCAAAAG
CCGATGACGTCCTCTCCCACAAGGTCTAGTACTCGTGGGGGCTGGGGCTGAACTCCCTAT
ACCGTGCCTCCTAGCGCCTCTCCACGTGTCAGCAATGCGCTTACCTTTGTTAGCTGGCCA
CACACGCATCACCGCCTGAACTCAGCGCATGCCAGCATGGGCGTCGGCAGACGGGTTACG
CTGGCGCAAGAAGCTGCGCGCACCCCCACCTTGCCCCGCGGCATGTGCGAGCGCCCCACG
CGAAGACGGGCCCGCGCACCACTAGCTTCTGGCACAACGTCAGCACCTAGCGGTTATTTC

>Cre17.g728800.v5.5 PromoterCoords:3985465 - 3986964 Strand:- GeneCoords:3980504 - 3985464 Trimmed if gene in upstream region
AACGGTAGCGATCATTGCCGTTGTGCAATTACCGCGGTGCAGCGGCATGCAGGAAGGGGA
AGCGTCAAGGGCGCATTTGTACATAACGACGGTGTGTTTG

>Cre02.g143250.v5.5 PromoterCoords:7663201 - 7664700 Strand:- GeneCoords:7658830 - 7663200 Trimmed if gene in upstream region
TGTGAGAAGAAAGCATATGCGCTCTCACGACTCGTCTTGCGTCGCGGCCGACCGCATGGG
GCACGCGATTGTGCACTCGGGAAAACCCAAACACGCCTCCCTTCCCCCGGCCGCTTATTT
CTCACCCCCAGCGTT

>Cre06.g254400.v5.5 PromoterCoords:828467 - 829966 Strand:+ GeneCoords:829967 - 834586 Trimmed if gene in upstream region
ATGATGGTATGCTAGTGAAGCCTCACAGAAACAATCAGTGAAGGATTGGAAAGCTATGTG
AGCAGAGGCCGGAGGAGGTGGCATTGCCGGTCAGGAGCTAGGTCGGGGAGCACCCGGGAG
GCCGGGGTCTGGGTTTCGTGCTGTTTCATCTCTCCCGTCACGAATGCATGCCCCGGCTCC
ATAATCCATGCCCCGGCTCCACAAGTACTTTTTTTGAA

>Cre02.g088600.v5.5 PromoterCoords:2032346 - 2033845 Strand:- GeneCoords:2024458 - 2032345 Trimmed if gene in upstream region
GTGTAGTGTATTGTTAGGGAACAATGCGGGGCTTTTCGGCCGGCTCCCGCCAAGAGCGCG
CTCTGATGCGGGGTCGTCGGAGCTTGAGTCAACCGTGCAACTGCAGAACAACCGCGCACC
AGCAAAATAC

>Cre05.g241850.v5.5 PromoterCoords:1844004 - 1845503 Strand:+ GeneCoords:1845504 - 1849186 Trimmed if gene in upstream region
CTGGCCCGGACGAGTTGCTGCAGGCGTTATTACCGCTTCAACCTTGCGCACACATAC

>Cre09.g386735.v5.5 PromoterCoords:161356 - 162855 Strand:- GeneCoords:157089 - 161355 Trimmed if gene in upstream region
TTCCTTCATAGATGCACCTGAAGTGGGATAGATATATCATGGGGCGGTGAGGGACGGAGT
CTCTTTACCTCTTGCGGGGCCCATGCCTCAACACTGTCAACCGTGGCTGCATGAGCGCGA
ACTCAGACAA

>Cre12.g537200.v5.5 PromoterCoords:6298509 - 6300008 Strand:- GeneCoords:6286655 - 6298508 Trimmed if gene in upstream region
TCTTCCACACGCCCCTATCACCAGATGCATCCAGCTGAAGAGAAGGCTGAGAAGCCGGCC
TTTCACCTTGGCCACGTCTTCCCAAATGACCAGGCGACCAGTGGGGAGGAAATTGGGGAG
AGGGAGGCGTGCAGGCGTGGGGTGCTGCTGGGGTTGAACCAAGCTACGGTATCCTAGCTT
GCGGCCCGCGTGCTCAACAACGGCCAGTAAGCCGAGGCCCCTGTCATCGTTGCGGGACAC
CAGCAATGGCAGCAGGCCGGTGCAAAGTTACGACGCCCCGGGGCGTCACGCATGTCGCGC
CGTGGCATGTCGCCTGCACTGCGACTCTGTGCCCTCGAATGGTGCCCTTGAGGGCATGCG
CAATCCAAGCGGTGCTCATCAAAAGCTGCAATTGTGGCATGCACAGTACCCCACGACCGC
ATTGACTAAGCG

>Cre14.g619133.v5.5 PromoterCoords:1655513 - 1657012 Strand:+ GeneCoords:1657013 - 1664213 Trimmed if gene in upstream region
AACCCGTGCAACGCAAGTCAAACGCGAGTAATGGAGAATGCGGAATGGGGGTGCATTGCC
TCAAAACTCTCGAGTGCTGACAGCCCTTTCAGCAAGTCGC

>Cre16.g677026.v5.5 PromoterCoords:3518729 - 3520228 Strand:- GeneCoords:3514561 - 3518728 Trimmed if gene in upstream region
TTGGGTCAAGCCGTTTCCCCTCACTCTCCGCGTTTCCCAGCAGGCCCGGACTCCGATAGC
ACCGGATGCGGCACGTGGGTACGGATATGCTGGGCAATGCACCGTCTGCAGCATAGCTGG
TAATGTCGCATTCGTAGCGGTCCGTGGACGTCGGTCGCCTGATTGCAGGTGCGCTACCAC
TTAGCGTCGCGCATGGTGTGGCGTCGCATACCGTCTGTTTGGTGCTTTCGCCTGGCCGGG
CGCCCGGAGCGTGAGGACTGCGCACCAGCAAACTTTCTGAGCCAGCCAGCGCGATCATCG
GTGTGCCCTCTGGGGTCGGGATTTCAGCCATCACAATGGGAACTCGTCTTTCATCTCCTC
TGCTCTTGCTTGTCCTAGATCACAACGTCGCATTCGTAGCGGCGCAGAGGTGGCGGCGGC
GGGGTAGGGGTAGTGACAGCCAGGGGGGGGGGGGTTGGCAGCGGTGGCGGAGGGCCCGGC
GGTGGCGGCAGAGGGCCCAGCGCCCCAGCGGCGGAGGACACAGGGAGCAGGCAAGGTCAC
GTGGAGGGGGAAGGTGTCTGCGCCTCCGCGAGAGTGGCTACGTGGTGCCCCCCAAGAAAC
GGGAGGCCGGTCCATGCCTGCTGAAGGGGCAGTGGCCAGTGGGCAGCTAAAGTGTGTGGT
AGGTAACAGTAGTATTGCAGCGGCTGCATGGAGCCCTGCATGGAGGCTGATTGGAGGCTA
CAATGGCCGGCCGTGCTTGGCCGCTGGACTGACCGGGACACCTGGCTGCTTGTGGGAACG
CCCCCGGTACGACGCCATTGCGTTGACCCGCAAGCAAACCTGCAAGCGCGCCATAGACGC
GACGGCGTCGTACTAAGTGGAAACCGGGGGGTGTTCATGCATGGCGGCCTGCTGAACGTG
GGGCATCGTGCATGGACACTCCATTCCGCACACCAAGTTGGCCACTGGC

>Cre17.g703700.v5.5 PromoterCoords:1051986 - 1053485 Strand:- GeneCoords:1048004 - 1051985 Trimmed if gene in upstream region
TTTATTTCAGCTTGGCAATATCTTGTTATGCATGCACAAACAATCCAAGACCAGGAATAG
TTGTGAGGCGTGGAATTGGCTCAAGTCGCATGCATCCCCGAAACTTGCCATTACCACGCC
TAAACGTATAAGGTGTTTAACCCCAAAAGC

>Cre01.g042750.v5.5 PromoterCoords:6029556 - 6031055 Strand:+ GeneCoords:6031056 - 6036984 Trimmed if gene in upstream region
TCCACTGCTGCACGTAGCTATTACAGCCCCGTCAGCCTGAGCCAGGGAAGGCTTCCCAGG
CCAGAGCTACTGGATGATGCGTAGCAAGGCGCTTGGCTAGATACGGGATCCTTCTGAACA
GCTCAAGGGAGCTAAGGCGGAGTACGGGCTTATGACCATCTTTGGAAGACTGCAGGAATG
TGCTGGGCTAGGTGCAGCCAGGAAGGGATGGCTTGAGATAGGACCACAGCTCCATTCCCG
GCATCAAGTTACGACAGGCTGTGGAGCAGTAGCCAGCACGTGATTGACCTATGAGACGGG
GTGAAGAGACTGCCACGTTTCCCCGCTGCAAAACCTTGTTGTCAGCTCGTCGGGGCTGCA
AGGGGCGGAATTATGTGTTTGCTTGCACGGGGTGGTGGGGGGTCACAGGTAGACCCCAGC
TGGAACAAATCTGAGCATCACCATAGGCTGGGCGCTAGCCCTGTTGTTTAGACCAGGCAA
ATACCAGCCGTCGCTACTAGCCATTATTGGCATCAGTTCCGGGCGGTCACAGCGGGTGGC
CCGCGGACGCCCGGGCGGTGTGCGCCGCCGCACCTGACGCCCATCAGGCGGTGTGACCAA
TGGCGGCGCCGCGCAAAGCCGGCAGGGCGTGTCGCGTTTGCGGCCTCAGTGTCACGTTCG
CGGCGGCAGCGGCGCAGCAGGATCCATAGTGCCGCCGTGGCGTCGCTGCTGCTTGTGCCG
CCTGCGCCGCCTCTACCCAAGCCGCAGGCATAGATGAAGGTGCTGATAAGCACCGATTTC
GTGCGCACCCCTGGCCGCCCGCAAGGCACAGGAACAAACACTGCGACGGACCGCAACACA
GTGTTGCTCTACCAGCGCCACCGGGGCGGAAAATAGACGTCGTGGTCCAAAGCGACCGCT
CAGCGAAAAGAGCGATTGCAGATTGCCGCGATGGATTGCACGCTTCGCGGGCGAGGGGGA
AGCTGGCCCGGCTGCAGAGGGGCTTAGTTGTCGGTACTTCCCAGCAATGCGGGCCTTCAG
CCTGGGCGCTCGGTGGACCAAAATGAACGCTGACACCACCAGGTCGGGGGCAGCCGCCGC
CACTGGCGCACGTCAATGTGCCCATGGACGATTGCTTCTGGCTGGGTTTTCAATAGAACC
ACCGCCCTGGCGCGTTGATGATAAATCACTCAAGCTGAGACACACGATTTGCTTAAAACA
TGCCCTTTCTGCCCCTCCCCAGGCCCCTCCTCCCACGTCCCACGGTCTGGTGGGCAGCTG
CAGGTGGGCCCCCAACCCCGTCCCGCTTGCAGGTCACACAGCACGCGAGGCGCAAAGGCC
TTGCCACGCGCCTACCATACCGTTCCTCCGGCAATGTTTGTGCTTGCAAGAGGCGCATAT
TGCTGCTACCGCCAGGTCCTGTGGCGGGCAGCTGCTGATGCCAGGTAAACCGCTGCATCC
ACCATGGCCGCACGGCCTAGTAGGCCCCGAAAAGGCGGGAAGCTGCTCCTTTTGATCCCT

>Cre03.g194850.v5.5 PromoterCoords:6461842 - 6463341 Strand:+ GeneCoords:6463342 - 6466758 Trimmed if gene in upstream region
ATCCGGCTGCGATGCAAGCGTTCAGGGGTTTTAGGTTAAACGTGCATGGGGCACCATGCA
ACAGGCCTGCAGAGCTTGGGCAGCGAGACCGGCGTTTCCGTGCATTCACGCGCACGG

>Cre12.g514750.v5.5 PromoterCoords:3715832 - 3717331 Strand:+ GeneCoords:3717332 - 3723387 Trimmed if gene in upstream region
TCCTGCGTAATTGGGCACCCCTGGGTAGTGTGGGCAGGCGGACACGCATTGCATAAGCCC
CCAGCCAGGCATTAACGAAGTGCTTGCGAGTGAATGCGAATG

>Cre12.g483950.v5.5 PromoterCoords:90926 - 92425 Strand:+ GeneCoords:92426 - 95047 Trimmed if gene in upstream region
GTCACTGTGGGAATAAAACAGGGGCGGGTTAGTATTATTTGCAATTTGCTGCACAATTTG
TGTCTGTCAGGTACGCCTTGTCACATGTCTTTGCAATCGT

>Cre02.g145800.v5.5 PromoterCoords:7241570 - 7243069 Strand:- GeneCoords:7238593 - 7241569 Trimmed if gene in upstream region
AGCTTTTGCCTGTGCCCCTGTGTCTCGGTCAGCCGTAGTGCGACCCACAGCCAGCCCGGC
AGCTACAGCCCTTACAGCGCTAACCTTCCCCCTTTGGGTTCCTACGCAGGTGTCAGCCCT
GCAGCCTCCAGCTTCCCTGCCTGTCAGCCTGTGCCGTTGTGGCAGCGACAGCGCTCTGGT
TTCCCTGCCTGTCAGCCTGTGCCGTTGTGGCAGCGACAGCGTTACGGTTTCCCTGCCTTC
CCTGTACTGAATCCGTCAGCCTTACAGCCCAGCCCACGTATCAGCTTTCCGCCTGCCTGC
TATCTCGATCTCAATCACCTCCGGGTCTTACCGTCTCGGTACCGCGCAACCAACTAACCT
TCCCTGCCTGCAGTCTCGATTCCCTCCAGGCAATCCCTCTCTCTTCCCCCCACGCAGACC
AGTGGTCAGAGCACTCAGGGTGTCCTCATACACGCTGGGTGTACCGTTGGCGCACTCAAA
CCGACCCTAGGGCAGCCCGGTCAACCCCTGTATCACAGCCAGCACCGCCGAGGGAATAGA
GGGCGTAGTCGCGAAAATTTTTGACATGGCTTGTGTATGGGGGTGCCGCGCTTAGCTGCC
ACAGGCAGTTGCGCTGGTATTGCACCAAAGCCGGTCCGTAACACTATCTGACTCGACCGT
AGGCGGGCCGTAGCCGAGGCTGATTAGCCAGGCACGCAAGGTGCGTGGCGAAGCTGGCTT
ATCAGTGCCTGCGTAGTTGGGGACTTGGGGTGGAAATGGAAGCAGTGTGCGCATGGACAA
GTACTGCTCGCGCCTGTACCGCTTGCTTTTCCGGTGTGATGCTTGACGTCCTTGTCAGCT
GTGATGCTTGACGTGATCACCTGCAGCAGAAATGGTGTTGATTCAAGGTGGTGGAGTCAA
TGCGGGCGAGGGCGACCAGTGGGTACGTGCCTCGTTAACATCGCAAATGGTTTTGCAGGA
TTGCGGAAACTA

>Cre13.g566650.v5.5 PromoterCoords:755507 - 757006 Strand:- GeneCoords:744346 - 755506 Trimmed if gene in upstream region
CGGAACTTTTCGTGCGGTGCGGCTGTTCGGGGGAAAAATCAGGGCCCTCATGCAGGAGTT
GCATGGGAGTGCACCGAAAACGCTTCTACTTCAGCGATCACCGCTAGCGGTGTCTTTCAA
GTAGACCAGCA

>Cre12.g507400.v5.5 PromoterCoords:2379926 - 2381425 Strand:- GeneCoords:2371392 - 2379925 Trimmed if gene in upstream region
AATTTGGGCATACATACACGAATTGAGGATAGCGAGCGCAAAGGAACCGCTTTCGCGCCC
GAACGGCGATCGTGCCACGATGGATGGGCACGAAGCCCTGTTTACTCAAGACCATGTGTG
CAAATCAAATCATTTGTAGCATGCTATTGGCT

>Cre01.g035350.v5.5 PromoterCoords:5089574 - 5091073 Strand:- GeneCoords:5085408 - 5089573 Trimmed if gene in upstream region
GTTTCAACTGGCGTGCCTCAGTGCGTTGCCCAGAAGTGCCCGACTCCCTCACCATCCGTC
CGGTTCCACGACGTGCACAAGTCGAGCTGATGCGGGCCCATCCATAGCATGCAGGGGCTC
AACTGGCCCGCGCACACGCCACTTGTCGCAAGCGCCCTGCCGCCCTGCCTGTCGCGCTGT
GCGGCCTGTGCGGCGTTGAAATGCTGATATGCGAATGTGAATGCGAGCGCAGACGGCAGC
GGAGGTTGTAGTCGCTAGCAATGTGCTCAGGGGAGAATCTCCTCTGAATGTGCCTCACGC
CACAAGCAGCGACCGAGCAGCTCCGGTACCCTGGCGGTAGCGGACTGTGCGCGTGTGTGG
TGTACACAGCGCGGGTAGCGGTGGCGCGTGTGTGGGCTGGTGGCAAGACAGCTGAGCTGA
TCAGCTGGTGAACTCAGCCCTTGCGCCCGGGAGCTGTCCGCGCACGTGCGTTTGCGGTGT
GGGAGGGGCAGGGGGGACCGTCGGCACCCCTGGGGCCATTTCCGTAAACGTGTCACGTTG
GCGCTTGGCTTACGCAAGCGAGCATTTTTTTACGCGCATGATCCGA

>Cre03.g182050.v5.5 PromoterCoords:5148352 - 5149851 Strand:- GeneCoords:5141022 - 5148351 Trimmed if gene in upstream region
TGGCCGAAACGCCAATCTGCAGCACTTGCAATCTGGACGAAAGGCCGCTCGAACTCAGTA

>Cre01.g053000.v5.5 PromoterCoords:7372186 - 7373685 Strand:+ GeneCoords:7373686 - 7379583 Trimmed if gene in upstream region
GTCGTAAACGCCAATCTTCTCGGTAACCAATTACAACTACAGAACA

>Cre10.g421700.v5.5 PromoterCoords:595189 - 596688 Strand:- GeneCoords:585675 - 595188 Trimmed if gene in upstream region
AAGCTCGCATCATCATATTGTCAATCGCACGCCGTCTCGCAGTACTT

>Cre02.g106400.v5.5 PromoterCoords:5266160 - 5267659 Strand:- GeneCoords:5259664 - 5266159 Trimmed if gene in upstream region
GTTCAAGGGCCCCTGCTTCCGAAACCCTTTTGAGCTCTGCACATCGCCGATACA

>Cre01.g000300.v5.5 PromoterCoords:52636 - 54135 Strand:+ GeneCoords:54136 - 57919 Trimmed if gene in upstream region
AACGAATAGCGAGCGCTGCATGAGGTGCCCCAATTATTTGGAAGCAACCCTACTCCAGCT
TTGTATGCCTTGAGCATTCAAAGGTATTTACACATTCCAA
