# Supplementary material for: From Feasting to Fasting: The Arginine Pathway as a Metabolic Switch in Nitrogen-Deprived Chlamydomonas reinhardtii
Source: Cells. 2023 May 13;12(10):1379. doi: 10.3390/cells12101379 (PMC10216424; doi:10.3390/cells12101379)
Supplement: Supplementary file 1 [file cells-12-01379-s001.zip › Suppl. Material S8.txt]

>Cre38.g759997.v5.5 PromoterCoords:3386 - 4885 Strand:- GeneCoords:520 - 3385 Trimmed if gene in upstream region
CGTTGGGGTCGCCCGCGCTGTCGCGTCCGCGTGTCGCCCATGTCACCACCGTGAGCAGCG
TGTTGTCGAACATCTGTGGGTGCGGGCCGGGGGCGGGCAAGTCGGCAGAGTCAGGCAGGC
TGGGGTGCGAGGTCTGGCTGCGGGGGCCAAGTCTAGTGTGGGAGAAGTGAATAAGTGAGC
GCGCGAGGACGTGTGTGGGTAGGTGAGTGCGGCGCGCTAGCCACGGCACGCGGCGCACCT
GCTCGTAGTCTTCCTTGCGGTGAAGGGAGCTGAGGAACGGGATCTTGCCCTCGGCGTTGG
GCGCCGCCTTGCTGGGCCCGGCCTGCAGGGTGATGGTGGGCACGCGCTTGATCGGGATAA
TGGCGCCGTCGCTGTAGGTCATGATGAAGCGCTCGATCTTGCTGAGCGCCACCAGGGCCC
TGGCCGCCTGCTCCGACGGCAGCGTGATGGCCACTGTAGGTTGTTGCAATGGTGTGGGGA
GCGTTTTGTTAATGGGTTGGGTGGCGCAGGAGACAACCCGATACTGCGTGCGCTTACTTC
CCAGGGCGGACACCTTGGTGCCGTCCGTGAGAGTCCAGTTGTTGGAGCCCGCCTTGGCCT
CGTAGACGCACTTCCGCAGGGAGGCAGACAGCTCCGCCGAGGGCTGGAGGCCTAGCGCGC
TGATAACCGCGTCCACAATGCTGGTGATCAACTCCAGCCGCTTGGGGAGGACCTCGTTCC
ACTTGGCCATTTGCTCCGCCGCCATCTCGAGCAGCCGCGGGTCGACGTTTGCGTGCAGCA
GCGACAGTACCACCACCCGGCTATACAGTGCTGCCGGTTCGATGAGGTTAACGTTGCTAA
TGGCGTAGTTGAGGCAGCCGGCCGAGGCGGCCATCAGCACTAGCGGTTGCGAGGATGTAT
CCTCAAAGCCGAGCACCTCTGCCGACATAGGTCCGGTGTGCGGGGCCATTTTGTGGCTCA
GGCATAGGTTCTGGGGGTTGTCGCAAGAGTGGAGAGAGAATGCCGCGACGCCCTGCCATT
CGCCCAGCTCGTGTAGGTGTGGGCGGGGGAAATGCTCATTGCTATACTTATTCCATAAGT
AGGTAATCATTGTGTGAGTGTTAAGGCTAGAGTAATTCTTGGGCGCTGGTGTCCGTTTTT
GTGGCGGCCGGCCCGGATTGTGCAGATGGGTCAATTGCGGGGGTGCGCACAGTAGGGCAA
GTAGTGTCACGGCCAGGGCCAGTGTACCGATGTAACAGAACGAATTTTGCTGTGTGTGGC
GGGAGTTGAGCGCGGTTCTAGCGCTGCCGTTTGGGGTTCTGGGTTCAGGTGTCCGTTGTG
CGGGTTGCTTAGTGTTCGGACGTGTTCCTTTGTGCTGCTTAGTGGTTTCCTTGCCTCCAC
TCAGTTGTGGGCTTGCCGTGGGCGGCTGGTAGCCCGGTTGACAGTGAAATCGGGGGGACG
TGGGTTCGGGGGCGCGTCGCACAACTGTGATCCCAAGGAGCATCGACTGTTGACCATTTT
>Cre08.g385100.v5.5 PromoterCoords:4916816 - 4918315 Strand:- GeneCoords:4913879 - 4916815 Trimmed if gene in upstream region
ATTTTCATGAGTTCCCTGAGGGGCTTTCACGCTCACGGAAGCCCTTGCTTGGACATACAT
TGGAAACATATAAGCATTTGACCTCGCAATTCTCTCCCTG
>Cre08.g382605.v5.5 PromoterCoords:4511707 - 4513206 Strand:+ GeneCoords:4513207 - 4514978 Trimmed if gene in upstream region
GCGAACTACATAAACTGCTCTAAGGCTATTGTATTTACAAGGCGTACACACACTGGGCTT
CTAGTTCAGTTTGCAGCTGTCAAGTTTGCCGATCTGGCCGTAATGCACGCTGCCCCTCGC
CCTCCCTCGCTGCCAGAACTGACGCATTCGCTTGGCACCATAGATGCGTGCCGCACGTTA
CCATTCCGAACAATGCGGCACATATATGAGCACGCTGTGAGGGAGTTGCCTGCGGTCACC
GTGTCACCGTGTATGCAGGGGGGTTATGAGACTGAAGGAGGGGGCGGGGGGAAAGGGGGC
CACGCCCGCCATCACCAGCGCCCACAAGGCCTCCATGAGAAGCTCAGCTGTCAGGGACAC
ACGGTGTGTTAGTTCCGACAGCATACAATCTTAAGTCCTTAGGGGAACTC
>Cre08.g382100.v5.5 PromoterCoords:4414347 - 4415846 Strand:+ GeneCoords:4415847 - 4424008 Trimmed if gene in upstream region
CGTGTAGCGCTCAGACGACATTGCCGACCATATGCATAATGCGATAGTTGATGAATACAG
CTGCGCCATCACGTTGGGCACCTTTGAGTGCACGACAGACATCCTAGATGCCCAGGCACA
TTGGCCTGTGTTGGAGGGAGGCCCAAGCCGCGCCAACCACTTACGATCCCAGCTGTCAGA
GTCACAGGCCAGCCTGATCAGGTCGCACCACACAAGCAGCACAATACCAGGCGCCAACTC
CAGCACGGTTAGGCAAATCGCACACCGTACTTGGGGCCCCGAGGCACCAGGCGCTTCATG
CAGCTAGAAAGGGGGCTTAGCCCCGGCGGAAGTAGCGGATAGGTGATTACCGTATGACAA
TTGGACAGCCGGAGGACGGATGCCCCACTGGGGAAGGGGAGAGTCGCATGCAGGGAGGCA
TGGGTAGGCATGGGTAGGGCGGGCAGGCCCACGGACAGCAGGGTGGGGCACAGCCGCACA
GGCAGGAGGCAGCAGTGCCGGGCAGCCGGGTACCACCAGGGGGGGTTACATTCATGACTA
GTTAGGGGGGGACAGGCGCACAGGCAGGGAGGCAGGGAGGCAGGGAGGCAGGGAGGAGCA
CATACAGGCAGGCACGCGGACGGCGGTCAGTAGGGGGGGGGCAGGGGCAGGCACGCACAG
GTTGTCCGCGTCCCTGCCTGTGCTCCCCGCAGCGCTTGCACCCGCCCAGCCGTGCCCGCC
GTTCGACCTCCTGGCACGGCTCCATGTTAACCGCGAGCAAGCAGAACGCCAACCACCGAA
GTCAACAGAGCAAGAAGACGTGCCCCACCCTGCTGTCCGTGGGCCTGCCCGCCCTACCTA
TGCCTACCCCTGCGTCCCTGCATGCGACCCTCCCCTTCCCCAGTGGGGCATCCGTCCTCC
GGCTGTCCAGTTGTCATACGGTAATCACCTACTCGCTACTTCCGCCGGGGCTTAGCCCCC
TTTCTAGCTGCATGAAGCGCCTGGTGCCTCGGGGCCCCAAGTACGGTGTGCGATTTGCCT
AACCGTGCTGGAGTTGGCGCCTGGTATTGTGCTGCGTGTGTGGTGCGACCTGATCAGGCT
GGCCTGTGACTCTGACAGCTGGGATCGTAAGTGGTTGGCGCGGCTTGGGCCTCCCTCCAA
CACAGGCCAATGTGCCTGGGCATCTAGGATGTCTATCGTGCACTCAAAGGTGCCAACGTG
ATGGCGCAGCTGTATTCACCAGCTATCGCATTATGCATATGGTCGGCAATGTCGTCTGAG
CGCTACACGGGGCCGACCGAGTTACATCATGGTTGTCGGCTTGCGGTGTACAGGACGGGG
GGTGCGAGGGCGTGCCTGAATGCTTCTTGATATTAATGCATGCTTGTATTAAACGCAATG
AGCT
>Cre08.g379450.v5.5 PromoterCoords:4058966 - 4060465 Strand:+ GeneCoords:4060466 - 4071942 Trimmed if gene in upstream region
CCGTCAGGCTCCTCCATGAAAATGCATTGACTTGGGGGGGGGGGCAGGAACAAATGCAAC
AACAGTACAGTATTGCACAGCCCAGAGCATGCGGAGAGCCCGCCGGTCCATGCACTCATG
CCTCCAGCCCCGCTCCCAGCTCCGTTCCCAGCGACACAACCCTGTCGGAGGCTCAGCGAC
TCCTCCATCAGAATGGCCACCACATAGCGAGGTGCTCTAACCGTGTTGCATGTGACCGCT
CTGAGCCAATTCCGGGACTAGGGCGAACCGTGTGCGGCCAAGGGCGGGGTGCAAGGGTGC
CAATGCGGGCCGCCGTGTTTTGCTAGCAAGCTGATGATGCATTCCGGACTATTGTTTGTG
ACACTTGCATATATATGTACGCACTATACGAA
>Cre08.g376250.v5.5 PromoterCoords:3629189 - 3630688 Strand:+ GeneCoords:3630689 - 3634330 Trimmed if gene in upstream region
GAGCCCTGCTTGGCGCAGCTTGGCAGTCGGCATTTGCGCTGCCGGGGGTTGCTCCGTGCC
CCCGCTCGTATGAGGGACAGATCGTCGAAGTTAGTTATTTCGTAGTGCCTTCAACACTGT
GCAGTAAATAT
>Cre08.g358548.v5.5 PromoterCoords:226720 - 228219 Strand:+ GeneCoords:228220 - 229781 Trimmed if gene in upstream region
NNNNNNNNNNNNNNNNNNNNNNNNNNNNNNNNNNNNNNNNNNNNNNNNNNNNNNNNNNNN
NNNNNNNNNNNNNNNNNNNNNNNNNNNNNNNNNNNNNNNNNNNNNNNNNNNNNNNNNNNN
NNNNNNNNNNNNNNNNNNNNNNNNNNNNNNNNNNNNNNNNNNNNNNNNNNNNNNNNNNNN
NNNNNNNNNNNNNNNNNNNNNNNNNNNNNNNNNNNNNNNNNNNNNNNNNNNNNNNNNNNN
NNNNNNNNNNNNNNNNNNNNNNNNNNNNNNNNNNNNNNNNNNNNNNNNNNNNNNNNNNNN
NNNNNNNNNNNNNNNNNNNNNNNNNNNNNNNNNNNNNNNNNNNNNNNNNNNNNNNNNNNN
NNNNNNNNNNNNNNNNNNNNNNNNNNNNNNNNNNNNNNNNNNNNNNNNNNNNNNNNNNNN
NNNNNNNNNNNNNNNNNNNNNNNNNNNNNNNNNNNNNNNNNNNNNNNNNNNNNNNNNNNN
NNNNNNNNNNNNNNNNNNNNNNNNNNNNNNNNNNNNNNNNNNNNNNNNNNNNNNNNNNNN
NNNNNNNNNNNNNNNNNNNNNNNNNNNNNNNNNNNNNNNNNNNNNNNNNNNNNNNNNNNN
NNNNNNNNNNNNNNNNNNNNNNNNNNNNNNNNNNNNNNNNNNNNNNNNNNNNNNNNNNNN
NNNNNNNNNNNNNNNNNNNNNNNNNNNNNNNNNNNNNNNNNNNNNNNNNNNNNNNNNNNN
NNNNNNNNNNNNNNNNNNNNNNNNNNNNNNNNNNNNNNNNNNNNNNNNNNNNNNNNNNNN
NNNNNNNNNNNNNNNNNNNNNNNNNNNNNNNNNNNNNNNNNNNNNNNNNNNNNNNNNNNN
NNNNNNNNNNNNNNNNNNNNNNNNNNNNNNNNNNNNNNNNNNNNNNNNNNNNNNNNNNNN
NNNNNNNNNNNNNNNNNNNNNNNNNNNNNNNNNNNNNNNNNNNNNNNNNNNNNNNNNNNN
NNNNNNNNNNNNNNNNNNNNNNNNNNNNNNNNNNNNNNNNNNNNNNNNNNNNNNNNNNNN
NNNNNNNNNNNNNNNNNNNNNNNNNNNNNNNNNNNNNNNNNNNNNNNNNNNNNNNNNNNN
NNNNNNNNNNNNNNNNNNNNNNNNNNNNNNNNNNNNNNNNNNNNNNNNNNNNNNNNNNNN
NNNNNNNNNNNNNNNNNNNNNNNNNNNNNNNNNNNNNNNNNNNNNNNNNNNNNNNNNNNN
NNNNNNNNNNNNNNNNNNNNNNNNNNNNNNNNNNNNNNNNNNNNNNNNNNNNNNNNNNNN
NNNNNNNNGTGGAGGCAGGAGGGAGGAGTGGGAGGAGGGGGGGGAGGGGGGGGAGGGGGA
GGCAAGAGGTGAGGGGGAGGCACGAGGCAGCGGGATAGTTGGGGGGATGGGTGGATGCGG
GTGGGTGGGCGGGCAGTGGCGGCTCCTCGCATCCTAATCCAGCAGGCAGTACACGCCGCT
GGTCCTGCTGCTGCTGGTGTTGGCTCCTCTTCGGGTTACATTTCTTGCATTGAATCGAAA
>Cre08.g360100.v5.5 PromoterCoords:675063 - 676562 Strand:+ GeneCoords:676563 - 681044 Trimmed if gene in upstream region
TGCAACTTGCAAGAGTCGGGGACCATTATTGTCGCGGCTCGCGGTGCGTGGCCTGTGCGG
TGGCAGTGCCCCAGGGAAACAAGTTCCGGTGGTCAGCTGTGGGGTGCCGAATGCGGCCAA
TCCCGGGCGCAGCTTCACAGTTTGGCGGGTGGGTCAACTCCGCCGCTGCCGGAGAACATG
TGGGAGTGTGGGCATGCATGCTAACTGGTTGGCCTGAGTTCCTGACGACGCTGAGACGTT
GACTGCGCCGCTGTGCAAGATTGCTACTGATGGCGTCATCCGCACGGCGTTCAGGCGCGT
GGTATGGGTATGAGCCCTGGATGATGGCTTCAACGATGCCGCTTTGTATGTGTGCAAACG
AAGGGAGCGTGGATATGCGCCCGGCGAGTAGCATCTCTAGCGTGAGGCGTCCTCTGTAAC
GCATGACCCCGCCGAGAGCGAAGCGCCAGCGGCCAGAGCATAACGCACTGGACACTTCGT
GCACATGGCGCCCTTCAGTTAATCCGGCGGCGTCGCCGGGATGTAAGAAGCCTTGCGTGC
TTGCAAATTTCCTAGGCGTGAAAGCTAAGTGGGAAATGGGGAAAGGGATAGTAACGACAG
GAAGCGAGAGACACGCAGCACCGGGGAACGGGGCAAGTAAGGACGGTGCCCGGGAACACA
TGGTGTGTGCCAGCTGCGAGCCTCGGGCTCCTGGTGCCCGTATCCTGGGTTTGCGCGCTG
AGCTGAGACTCAAAGTGGATTAAACGCATCCCGTTCAGGAAGCCCAGTGTGAAGACTACA
GTTCTTATGGTTGGTGTGTCCATCCCCGTGCGTCATCTGCAAGTCCCCGTGCGCCACGCC
GGTCTGGGACGATGTCGTCGTCTGGTTGGCGCGCAAGTAACAGCTCTGAAAATATGACAA
TAGCACGAAACTTCTACTGGCCCGCGAGTGGCCAGGGCGGGACGCAGGTCGCAACTTGTC
CTGCAGCAGGTCCACCTGGTCGACCTTCTGGGTGACTCTTCCACGCCCAAAGTAACCCAG
GCAAGGGATTTGTATTGCCACATGTCCTGGGAAGAAACTGCGGACAACTCACACGAGGTT
TTGCAATCGAGCACATCCAACCGACCAATTGTCGCGCCTGGCACAAAATCGGACGGAACC
GATTGGTGTACAGATCGTTACTCTCATTTATGAATTAATT
>Cre08.g359750.v5.5 PromoterCoords:609824 - 611323 Strand:+ GeneCoords:611324 - 614324 Trimmed if gene in upstream region
TATACCTAAATTAATTTTGGGGCGCTCCACTGAAAAATGGACTGCCTGCATGGGCCCTGT
ACGGCTTCGCCGAGCGAGCCCGGTGCAAGGGCCGCGACCGTGCATAAGTCTCTCTCTTTC
A
>Cre08.g363750.v5.5 PromoterCoords:1300253 - 1301752 Strand:- GeneCoords:1296627 - 1300252 Trimmed if gene in upstream region
ATACTATTTGCCACATCAAGCGCAGTTGCTCGTCGCACCAGCGCTCAGCTTCGTCGAGTT
C
>Cre08.g385951.v5.5 PromoterCoords:4991306 - 4992805 Strand:+ GeneCoords:4992806 - 4998780 Trimmed if gene in upstream region
GCGCTTCCACTCCATTCCACTCTTCAACAGCATACATTTCGCAAGTAGGCCCCCTATC
>Cre08.g373343.v5.5 PromoterCoords:2730845 - 2732344 Strand:- GeneCoords:2727467 - 2730844 Trimmed if gene in upstream region
TGAGAGAAACGACTATGCCGAGGTCATCGTCCCGACTCGTGGCCACACTTCCGGTGGCCC
ACTTGACCCACCCCCAGAGTGGAAGGTGCCCCCACGCATAGAGTGGACGCTCATTCTGCG
CTATGTCCGTGGCCCGCCGCTCAGCCGCACCCGAAATCTTCATTCTCGCTGCTGCGCGAG
CACTCCATTTGTGCTCTCTGAAGAAGAACGCCCTGTCAAACCTGGTCATTCGCTTCATGA
CTATCAATCCGCGAAGTCTTCCTTCTGCGTCTTATCTGATTGCAATGTAAACGTTTTACA
AAAGAATAGGATGCAAAAAGGTCAGACAGCGCTCAAGACAGCTTCCTTTTCCGACGTGCT
CTGTATGCTCAGTTGCTTAGAAGGGTATCAGTGGATACGCTTGTGTAACTTTGGGGTTCG
CTGAGGCGCGGGGACCGCACCGGCAATCGCTCGCCCGGCGCACTCGCCAAGCGAAATTAC
TGACGCGTTTTGCTCATGCTAGAGCTTAATATGATAACTGCGAGAGCGAATGAGCAGCTC
GCTAGCTTGGCCGCTTCGGGCAGGGGGCCGGCACGGCTGGCGCGACCTCCTCCCTCGGCA
CACCGACGCACCCGTCCGTCGCCCGACAGCTGTGGCCTGATGGTGCACATGTGTAACCAT
GGGGGGGGGGAGGGGACAGCGCCGGCTGAGAGAGACGGGTGCTTTGTGTAGCCTGGTTTA
AAGACGGGGTAAAAGAGCGCCAGCAGCCTCCACTGCAGGAGTGAACAGCGTGGCCACTGA
CACTGTAGCCAGGTTCCCTCCCCAGCCCGGACCACACCCCAGCCCCTGCCACGCGTGATG
GGGCAAGTGCACGCATGCAACGCGTGGGCCTGATGTCTCATAATCTAGCAGCTGCGCTTG
AAATGCCCGACCGAGAAGTCTCGGTCGCCGGTACAGACACACGAACGTGCCGCGCATGCT
GGTAGACATGCCCCACTCCACCCCCTTCCCCCCCTCGCTGTCAATCCGCCCTCACAAGCC
CCAAATGCTAACCATGCCTTGTACAGACACACGATCGTGCCGCGCAGGCTGGTAGACATG
CCCCCCTCCAACCGTTTCTCCCCTCCTCGCTGCTAGTTCGCCCTCACAGGCTACCCATGC
CTTGTACCCTCACAGGCTACCCATGCCTTGAACAAACACACGAAAGAACCGTGTAGACTG
GTAGACATGCCCCCCTCCATCCCCCCTCCCCCCCTCACTGTCAATTCGCCCTGACAAGCC
CCCACAGGCTACCCATGCCTTGTACAGACACACGAACGTGCCGTGCAGGCTGGTAGACAT
GCCCCAGTCCAACCCTTTCTCTCCTCCTCGCTGCTAATTCGCCCTCACAGGCCCCCACAG
GCTACCCATGCCTTGTACAGACACACGAAAGAACCGTATAGACTGGTAGACATGCCCCCC
TCCATCCCCCCTCCCCCCCTCGAAATAGAAATAGAAATAGAGACACCCTGCCGTAGGCAA
>Cre08.g373916.v5.5 PromoterCoords:3330890 - 3332389 Strand:- GeneCoords:3315294 - 3330889 Trimmed if gene in upstream region
CAGCTGGCGGCGGACCTCCTGAGTCCTGGTGATGGGCGGGTGGAGGGGTTTGTGGTAGTC
AATGGGGGCCAGGGGAGGGGGGCAAGACCGTCTGGCCAGCATGCGCGCGCAGCGGCAGCT
GGCATGTTTCTGCAAGAGAGGGGGCATGGGGAAGCGGCGAAGGGTATCTGAGGGAGGGAA
ACGGTGTGTCGGGAAGAGCGCAGGGAGGGAGGGAGGGAGGGAGGACGGGGGATTGGGAGA
AGGGCGGGTTCCGATCTGGAACGCCCAGCATGCGCGGCACACCAGCTGGGCCAACCCTTT
AGCGAGCATGCCGATTTCCAATGAATGCATGATTGCACGTTGTATAGTCCTTGA
>Cre08.g361063.v5.5 PromoterCoords:846710 - 848209 Strand:+ GeneCoords:848210 - 850031 Trimmed if gene in upstream region
TATGCATGTACAAGTATTATGTTATAACACTAACATTCAGGAAGTCGCTCGTTGATTTTT
GCCCCTGCACGAAGACTGAGCCCATTAACTTTTTCTTTCATGTCACTTCGGAGGCAGCCG
CTATGGGTCT
>Cre08.g373373.v5.5 PromoterCoords:3084226 - 3085725 Strand:+ GeneCoords:3085726 - 3087260 Trimmed if gene in upstream region
TGCATGCGAGGTAGGGTTAAGCCCATAACCTCCTAGCGCGGGTGGCGTGTTCGTTCAACC
CGGGCATGCGTGCATGCGGCTGCCTAGTCCACACATCGCCGACCTACTTGCGAATTCTTT
CTTGAGTTAAGTCACAACTTATATCAACTTATTCAAAGTTCAATGCCCTAAATGGTTTGT
CACAGCGCCATTATCCTCAATTTCTCCCCCGGAAGCCCCTCACGACACCCAAGACTGCCT
GCTAGCGAATGCAGAATATCAGGAAGTCAATCATGTAAACCGTTCCAGCGAAGCAAGGGA
CCAAGAACCGAGACCCAGCCTTGACATACCGTGGGAATCCCTCCCAACACCCACGAATAA
CCACCAGTATATCAAACGTGATACCCAACCTACAGCAGAACACTCACACGAGACAGAACG
CCCTCTGAACAAGCTTCCGACATTTTGGCAGCAATACTCAAGAAAGCCTGATATACACTA
CCAAAACCACTCGGATAAACAACAAAACAAGAAAGAAACCTGCACCGCCCAAGCCTTCCC
CAGCGACCTGCCCTCCCAGACACAAACAAACTACATGGAACACTCATCAGATACGCCCAG
ACAAGAAGAATACCAATTTGGTAGAACAAACCGAACAAAGGTTAAATACCGACACGCGAC
TGACCCCCGGTGGGGCCCATCGATAATCAATCGAAAGAAGGAGCACTACCACTACATTAC
AATAGAATATGGCACCCTCCAAAACTCGTTGAGAGCCAATGCAAATCTACGCCGCGGACA
CTACACCTGGGACGAAGCCACGCGGGTACCACCAGGCGGCTGGATGGGGTCTACGGGAGC
CCCTTCTTCCGCGGGCCTTTTCACTATGAGCAATAACTCGTACAAGGATGCTGACCCGAC
CTAACCCCCACAATTCGATAGCGCTCTATCCGCCTGGCTAGTTAGACGAGCTATTGCCCG
TGGTGAAAACTGGGCTGCCGTCCGGGGGGTGCGTTTTCCCAGCCAAACCCGCACGTTGGA
CGTTGCCCCGGGGCAAATCCTACCGCACGGATTAGACACCGCCTTTCTGTAGGTACATAA
CCAACATCATCATCAGCCAGAAGTGGTCGGCAAAGGTCCAAATTATGCTTATCGGGGCTC
AAGTCGCGAAATTGACCGAAGCCCATATCTCGCATATGCGCTGTTTGGGGCCTGAATCTA
TTGCCGTCGACATTAATTCTCGTATAGATGTAATCAAAATAGCTTCAGGCTAAGTTGGCG
GGGTCCTGGCGAGCGCGACATATAGCATTTCAACTTGAGCTCTCGCTCAAAATTATGCCC
GAGCACCATCCAGGGACCTTATTATGTGTAATGGGATGTCAATTCATGGTCGGGGCGACA
GTCTGGGCATAGACCTTGCGATCCCGCCGCCCTTGACCCCCGGAGTGGTACCCGCGTGGA
CGAAGCACAGCTCTTATACAAACAAAAATGACACCCGCAAGCTTTGCTAGTGCCTCACTT
>Cre08.g371200.v5.5 PromoterCoords:2411288 - 2412787 Strand:+ GeneCoords:2412788 - 2415379 Trimmed if gene in upstream region
ATTATGTCTGAATGCGCAAAGAGCAGGCCGCAAGCGCAGGTTTGGGGCTTTGCTTGCGCT
TCCCTCTTGCACGCTCCCACGCACCACGCGCCCTGCTATCCACCTGGCAGCATATGCATC
CTAGCACTCTATCTTGCCAAGAAGCCAAAGCGCGCACAAGACAGCCAGCTAGAAAGCCAG
CTCCCCGCGTCTCGAAAACTTCCAGGCTGTCCCCGACCCGCGCACACATACGTTGCTGAG
TGCTCCACCAAACAATCCGCTTCTAAACAGCCCACCTCTAGAGCCCAGCATGCACGCACC
CTTGGTTGGCCGCGCCAGGCCTCGGCTTCCGCGGACGGGGCTTCATCCAGCTTAGCGCGG
GTGAAGTGGCGCTCCCTTGAGTGCTAACTGATAAACAAAAGCTGCTGCGCACACGCGTCG
GGTGCATTGGCGGTAAAAGGGCAGCGGGGCGCTGCGGGTTGCAAAAGCTGCTGAGTTTGG
CAGTTTTGGGCGGGAAGTGAGGTGGCTTTGACTGACTTGGTAGGCTTGCTGCTACTGCAA
CTGGTACTGCTGTCGAAGACTTTTGATAGATGTGTTTGGACTGCCGCTGTATGTGTTCGG
GGGCGTCTGCGGCGTGGGATGGCGCCACATATGGCCGCGGTGGATTGCAAGCACGGCGCC
CATCATTTGGCTGTCTTGCCTTTAAGCTGGCTGCAATAAGAGGCGCGCCGCCCCCGCCCC
GCCGCTGTGCGCTATCCTGATCTCTAGCAATACTATTGACTACATGCAGTCTCTCCACCC
>Cre08.g358528.v5.5 PromoterCoords:91456 - 92955 Strand:- GeneCoords:86599 - 91455 Trimmed if gene in upstream region
GGCGGAAGCGGGATTGCCGCTTGTAGGGATTCATCGACCCCAACATTTGCCTTC
>Cre08.g374900.v5.5 PromoterCoords:3449887 - 3451386 Strand:+ GeneCoords:3451387 - 3454758 Trimmed if gene in upstream region
GTAAGCATGCCGGCACGAGTGTCTCGTGGCAAAGCTTGCGTTTTGCAGCTACCACGGCGG
TACTGCACGCACCCCCACGGTGCGGACCATAGTCCATCGATACGTTTGATCCGGGCCGTC
CAATCTTTCCT
>Cre08.g385250.v5.5 PromoterCoords:4926091 - 4927590 Strand:+ GeneCoords:4927591 - 4933664 Trimmed if gene in upstream region
AAGTGTGCAGAATATTTGCGTGCAGGTTTTCCTGACGCTGGGTTAGACCGACTTGCGACT
TGCGATCCAACGCGCATGAGGCTCGCGGTCTGGACTGCTGTCTGGGCTCTACTGCGCACT
GCCGTGCATGTGCAGGTTTTGT
>Cre08.g383800.v5.5 PromoterCoords:4684600 - 4686099 Strand:+ GeneCoords:4686100 - 4692538 Trimmed if gene in upstream region
GCAGGGGGGTCCGGGAGGCATGGGGTCAAAAAAGTTTGTTCCTACCCCCCCCCCCCCCTG
CATACTACGGGGGCTACGGGGGCAAGCGGGGCTCTGGGCGCTTACGGGGCTCGCCAGAGG
TCTCGTGATTTGACGACGCTGCATGGCGCACGAGCCTGCGTGCTATCCCGACGCCGGACA
TCTTGTGCAGCAAGTTGGGCTTGTTCGACTATGCTACGTCAACTCTTAGCCCGTCATCCT
GGGTGATTAGGCTTGCTCACTAAGGCCGAGCGCATCGGTCACCCGGCGGAGCCTGGGTTA
CCTGGGTCACAGCGAGCTTACACGCACGGCCGACAGATCCCCGCGCTAAGAGGCATAGGG
GCTTCTCCCCAAGAACAAGCCAAGCAAGCTGTTATGTGCCATGTGAGTTGTGAAGAGCAG
GTCTTGTTGACTCGTCGTGGAGTGGGCTATGCATGCCCCAACCACACGAGACACAACATG
CGGCACTCAGCCCAATGCCGCCACACCGACGTAACAACGTTTGCACGACCAAGCGGCCGC
AGTCCGGTCTCGGGATGGCAGGGACTTGCTCATGTGCCGACACCTTCAGGTGCCGTACTA
TGCGGCAGACCGGCAAGCGGGTCCCACTCCAGGAAAAAGCGTGTCCCCAGGGAGGCGCCC
ACGGGATGGCACCAAAACCCCTTGGTAGATTGTCCTTCAAGGAAGCCGCCGCGTCTACGG
ACTCATCTCGTCGTCATCTCGGCGCCTATGGCTTGCTGATGCTTGAAGGACAATCTATCA
GGGGGGTTTCACCGCGTGCCGTCCAGGGGGTGCGTTTCCCCAGCCAAACCCGCACGCCGA
GGCGGCGAGGAGACGTCGCCCCGAGAAAAATGCAGAGCGGGATACAGACTCCGCCACTTA
ATGTATATGTTACATGCAATCTGTTGGAGCAATAGCGCTTGACAGCAGGCTAAAACGTGC
TCGTCGAGGCTCAAGTCGCGAAATTGACCGAAGCCAACATCCTACATAGGCGTTGTTTTC
GGGCTTTATCGATTGCCGTCAACACAGATATATGCATAGGTGTAGTTAGGCTACTGTCTG
GCCTGGTATGGCGTGTCCTGGCGAACGCGACATTTAGATGTTCGAGGTCGGCCCCGGCTC
GATTCAATGCCCACGGGTTACTCTAATGACCTTATGTGTGGTATTAGATGCTATAGGAAA
GGTATTGGGCTGGGGACACGACCGGCCCGCCGGGCCGTGCGCGAGTGGGACCCGCTTGCA
GACCGGGCCCAAGCCAGGCGCCATAAGCACAGGCCACGCCTCTGCACAAGCAGCTGCCGC
TGCAGGCATCTTCATATTGTAGCTTGACCCACATAGTGCAAATGCTATGCATGCGGGTGT
TCTGTTCTGGACTTGGGGCTGGCAGCACGGGCTGGTAGGGTGGTCGGGAGTCCGACGCAC
CACCATTGGCCGAGTCCGGCAGGCCTCTCTGAACAATGCCCCATACTTTGTGCAGTTCTT
>Cre08.g383550.v5.5 PromoterCoords:4642995 - 4644494 Strand:+ GeneCoords:4644495 - 4652226 Trimmed if gene in upstream region
CGGCAACAGGCGGCGACAGCCGAAGGCGCCGCCAACTGACACACCAGCTGCTAACCCGGC
AACAACACGCGCTCCAGGCTAACGCCCCGGACCCCCGGTAAAACAAAAAGCCTGAACCCT
GGCGGGAGCCCTAAAACGACCGGGGCAGCCTGGAGCAGTGGAGCACGAACAAACAACCCA
GAAACAACCCCTATTATTGACGAGTGTTGCGGAACTAATGCGTACTTAGACCAGAGCGGA
AGGCGGATTGGCGCGGCGGCGGGCGCCTAGGACCCTCACGGGCCCGCCCAGCCGCCCTCA
ACGCCGGCCTCACGATACCGCTACTACCACAACACGTGTAGCAGGATAGTCGGCGCCGCC
GCCAAGCTCTAGCAGAGCAACCAGGCGAGGGCGGCGCGGGACGAGGCGCCGCCGCAGCCG
CAGAGCCACGAAGCGCCGCAGCTCCATGACAGGGCACCTGGACTGGGCGGGGGCGAGCCG
AAAAGGCTCGCGGGGCGACAACTTGGACATAAGCAACCGCACCGAGCGGTGTGAGCTGCT
CTGCTAGAGAGGCAGAATGCCGAAAGAAGGAGAGCAGCAAACGATACCAGCCTCGGCCGT
CTGGTACGGCCTCCATGCTCAACCCCGCTCAGCCCCTACTCCGCTAGCCGCTACACTCCG
TAGTGGCTAAGCTAGCGTTGAAGCGGCTAAAGAATACAGTTGCACGCGCGCGAGCGGCGT
GTGGTGCACCAGGAGGCGGGCACCTGAATGCCGTACCAGGAAGCAATGCAGGGAACGCGC
GTTCAGATGCAAGCCGGTGAGTCATTGCTCCGCCGCAGCGCACAGATGACGTGCATGTGC
CGCATGCTGCCAGCCAGAACCAGCAAGGGCGCGTTGCTGGGAATGCCACATCACCCACAA
ATGAGGCCACAAGCTAACAGCAACTTGGCAACACGCGCCACAGCTGCAGCCTACAGGCTG
GGCCAGCACTTCAGTCTTCAGTCAGGGGCGTGTTGATGGGGTGAGCTTCTGTGAGGTCAG
CACTCATGTGCCTCGAGTTGTGCCAAGGGAACAAGTGCACTCCCCGTGGGAGTGGGCGCC
TTTCCCTAAACGGCCTTGTAACAAACAGGGCGCAATGGGCAAGCTCTGGGGACTTGGGGA
GGGCGGCAGTGCCGGCTGTCCCGCGGCTGGTCAGGCTGCTGCGGCACTGATGGGCCAGCA
GTCCTGCTGCCGTGCACGATACACGCTGACACCTCGGGCTTGAGCTTGGGCTTGAGGGCA
GCAAGTGCCACCATGCCGCGCCCACGTCTTGTACCTGTGACACGTTGCCATGTGTGCGCA
GTGTCTTGCAGGGATGCAGCCGCTGTGGGAGCAATGTACGGACACAGGCTTGACAGGGCC
CGGCAGGAGGGCGGCAACAGGGGCGCTAGCAGGTACTGGCTCTGGGAAGATGGCGCCCGC
TGGCGCGATGGGTCCTGGCCCCCCAACTACTTTGCCCTAGCCCGCGCATAACGACGTCAT
>Cre08.g382700.v5.5 PromoterCoords:4537695 - 4539194 Strand:+ GeneCoords:4539195 - 4542156 Trimmed if gene in upstream region
TGTCCCACTGAGTACAATGCTATTTCTCCCCCTGGCTGCCCCTGGC
>Cre08.g364400.v5.5 PromoterCoords:1439950 - 1441449 Strand:- GeneCoords:1429451 - 1439949 Trimmed if gene in upstream region
ATGAATGCCACTTTAGTCACCAGGGCACAGCCATCGTCCGCATTTATGTGGGCACGGGTG
GGAGCCACACACATCGGGACTACGCTTTCCTGCCCCTTGCCATGTTCCATCACGGGCACA
GTCATCGTCCGACGCCCTGCTCCTACCGTACTACTCTCCAGGGTCGGGCTCTGTGGCCAC
GCCTGGATTCGTTATTTCGTTAGGTGCGAAGGGAGCCGTGAACAGGTGCCGGGCAGCGCA
AGAGGCAGGGAGACGAACAGACGAGTGGCGGCGGCGGTGGCGGTGGCGGTGGTGGTGGCG
GCGGCGGCTGGCAGCGGTCCGCTCACCGCTCTCCCCGACTCCCCAGCGTCGGGCAGGGGA
GACGAAGCGCACAACGGCGGCTGCGGCGCATGCAAAGGACCGCGCAGCGGCGTGTATCAC
GTCAAAACAGCATCAAATAGAAAACTGGGCAGCGTGTATGACTTTCAGCGGGCGGAGTCG
GTGATTACGTTGCTGGTCGGGTCCTCACGGAGTCCGCGTCCTGACAACGTCCGGCGGTTC
GAACGACACGCACGCTGCAGGTGTCGGGAGCCCGGTTTCGGTGGTCTAGCACGCTGCCAG
CTGTGGACCCCAGGCAGCTGTTTCTGACATGACAAAATCAAGCAGCTGGCTGGGGAATGC
TGCGCGAGGTCGCGTGATGAGAAGACTATGACCAAACACTGAGCTGCTCGAC
>Cre08.g359450.v5.5 PromoterCoords:567073 - 568572 Strand:- GeneCoords:561021 - 567072 Trimmed if gene in upstream region
GCGGTACGTCCCAGCCGGCCCCAGCACCTACCGACAGTGTCTGCAGCGGACTTGGCTTGT
GATGAAGTCGCTGCGGACAACATGCACGCCATTCTTGTTGTACAACTCGGGCGGGGGAGA
ATGCGCACCCACGAACCCATGCCACGAACACGCATGTCACATTTGCGCCATTCTCGTTGT
TTGCGCTTCTTATTGACTGTTATATCAGGTCTTGCT
>Cre08.g373878.v5.5 PromoterCoords:3308760 - 3310259 Strand:+ GeneCoords:3310260 - 3315247 Trimmed if gene in upstream region
TTGAATTTGGGTCGTTGCGGGGGGATGTAAATACCCATAAACCATGTAGCAACTCGCGTC
TTGGGAGCTGCGAGGTACGATCGGGCATTCCGAGTGCAGCTACCCGAAAGCCGGTGCCGG
GGACCGTGGCGTGCTGGAGAACGACGCCGTGCCTCGACATGTGGCATCTGATACTCATTC
ATGGTCTGTATCATGCTTGAAGGACCATGC
>Cre08.g358250.v5.5 PromoterCoords:15076 - 16575 Strand:+ GeneCoords:16576 - 21855 Trimmed if gene in upstream region
CCTTTCCGCCTACCCGCCCTGCCGCATGCGTTTACTCGACCCTGGTCTTGCTACACACAT
TCTGGGCGGAGGAATAGCATGTGCGGGAAACTCCTCAGTAACTTTCCGCCAACAGCCCCC
CGCGGGCGCGACACGCCGACATTGCGCAACCGTGGAGCCACGCCAGTCCATGCAGCGCCA
CCCCGGCCCGGTGAAATGGCTTCGCGTGGCTCTCACGCAGCTAGAGCTTGCCATTCGCAA
GCCCCCATTCCCCCGGTAAGGCGAAACAGCCATCAGCTTGACGTTTCGGACGCGCTCCAC
GTCATCGCAACCCTACACAACTCCACCCGAGCCTCCCTCGGTAGAGAGCTGTACCCCGTT
AAACGCTCTGGGGCCATTGTGAGTGAGCAGACCTGGCGCCCCCCCTCTTCGCATCCGCGC
CCGAGCAGTTTGCAAGCGCGACAACCGCATGGCTAGCATATCGCGCAGATCTGGGAATCA
ACTCTGCTAGCCATATTCAGCACACCCACAACTACACATCAGCGGTCCCCACAGCACGCC
GGAGGACACGGTGTTCGAACGCAAATTGAAGGATTTGCTTGCCTCGCCGTCGCGGGGGCA
CCCGAGCCCAGCAGGCGGCGCACAAGCTTCAGCATGGACGTAAACAAATCAAATAAAACG
ACATGTGGTGCTGGTGCGTAACCGAGCACAAAGACGGAGGACGTGTACGGCGACCACACA
GAGCCCGGTCTCCATGCAACCGTGTGGACCTCGCAGCCCTTGCGCGCGGCACCTGGCG
>Cre08.g364751.v5.5 PromoterCoords:1480860 - 1482359 Strand:+ GeneCoords:1482360 - 1499328 Trimmed if gene in upstream region
TCAGGACTTAAAGAATAGCGGTTGGCGATGTCCACAATGAGAACCTTCTCGCGCCCCGGT
CTGAGTGGTTGGTCTTTGGGACACCGAGCTGAACTCAGCTTTCACGCTGACTGGAATTAA
CTTTCACTGCATGTATGTTGATGAGTTGCAAAGTTGCCAGGCCAAAAACTCAGGTCCCAG
GGCAACACTTTCCATTGCTGGCACCTAGCGAGGGGGCTTTATCCGGGTCAAGGGAGCTCG
TTTGATGCTAATGATGTTTTAAAACGTTCCCGAGTGAGCTGGGGCTCTGAGGTGGCTGGC
GCTGCCATTGCCACCGTACACGCGAACGTGGTGGGCGGTGGGCTCTCTCGGGCAAATGGC
TGTGTGAGGGCAACGACAGTTGTTAGTAGTTTGTCACAACCAGCCCGGGCTCCACACAAT
CGGACCCG
>Cre08.g371879.v5.5 PromoterCoords:2488598 - 2490097 Strand:- GeneCoords:2486242 - 2488597 Trimmed if gene in upstream region
GGAACGCAGCCAGGCATCCGCGGTGAGCCAGGAGGACATGCGAGGACAGGAGGAAAGAGA
ACGGCAGAAAGAAGGGTGCGGCAAGGCGGTTGTCAAGTGGAGGATGGCCGCGGAAAACAA
ACCAGGGTGGCTGTCAAATACGCAACCTAGTTCAGCCTGTCCACAGCTCCCTTTGATTCG
TCCACTCGGCCTCTGCCTGCATGGCCAATAACCTGTGCAACCTGGTCTTGCTAGACACTT
GTCTGTTGTTGCAGTGATGCGCCAAGTTGTATATGTGCGATGCATGTCACCCTGTCAAAA
CACCTACCGCTACGCAGTACCCCGGCTTGCCCCCTCCCCCTGTCGCATTGCGCACCATTG
CAGGCATGACGGGAATTAACCCCCGATCCCAGCTATCGGCTATGGGCTCATTCCCAGCAT
CCAGTTCCGCGCAGTCGCAGTTCTGCGAACGGGGTGGGAGGGGGGTGCGGGGGGAGGGAT
GCCCGGTGCCCGGACTGTGCGAGCCAAGGCGAGAGAGCGTGGGCGGGGCGGGGGCGGGGG
GGGGGGGTGGGGGGCCCCGAGATGTTGCACATGATTTCGCGAAATCGTCACCACGATAGT
ATGCACCGTTGATACCACACAATCTGCGCAGCTGATCCATCGAGATGAAGCAACCGGCGT
CGCTGCTTTTGCCGATCGGCGAGGGCGCATGCGCTTCGCACTTACAATGTCTTGTAAAAT
GTTTATTGCCTTGAGGTGCCATCACAAGTCCGCGGCTGACAAGAATTGCAACCCGATGGC
GCTATCGAGCGCCGGGATCCTCCAATCCCTTCGCCTCTAGTCTGACGTCTTCCTTGCGTT
TCCGCAAAGTTATGCATCGCTTGGGACAAATTGAATGGCGTATTATTTGCACAAGAATTC
TGGCTACGTTCGGGTTTCCCGACGTAACTGCACATAAAACTGGAATAACCGAGGGGGCCC
CGTCTGGGACTCGATGCGACCGCAATGGCTTCCGCCCCTCCCCCTTCGGGGGAAGGGGCA
AGCCAACCCAAACCGTCCACGTGTGTAGCCTGCTCAAGTGCCCACAGCGCGGTGAGGTGG
CGCAATGTCAAATGCTTTGCCCTGTCACACCCCAGCGGGTTACCTAGCATAGCGTGTCAC
CGTGCTGTGTTTAGCTGTGCCGATGCGCGTACGGCAGACGGAAGGGCAAGACCCGGGGTG
CCGTAAGAGGCTGTGAGGGGAGTTGCCGGTCGTGCCAGTCGCGTGTGTCGTGTGTTGAGT
TCGTGGAACCGGGTGGCTGAGCCGTTGACTGGGCTCAGGCCGCCGCATTTCCCAGTGTAT
CGTGTGTATGCTATGTTGCTAAGCCTCGTGTGTTGGGGCGCCAGTCGTTAGCGGTCAGGC
TAGCCTGGTGGGCGGTGGCTGAACTGGCCCGCGTCCCATGCGGAGGTAGCGAGGTTAGCG
CGTGACAGAGCTCAAGCAAGCTTGTCTTTGCTTGAGCTACTTGAACGACTTTCATTTAGC
>Cre08.g374926.v5.5 PromoterCoords:3457387 - 3458886 Strand:+ GeneCoords:3458887 - 3462048 Trimmed if gene in upstream region
CGATATACAAAGGCTTCTTGGCAGTCCTGCCCTCTACTATAGAGAGCCTGTATGTGCAAG
TACATCGCATCCAGGGGGCGGTCTCCATGCCGCATGGGTTGTGCAATAGGGTGGTTGACA
CGCGTGCCGACCACCAAGCTGCGATTGCCTGTCAGGCCACGCCACAGTAATGCTCTCTGG
TGCGGGCCGCTACATATTGCGCACAACCAATGTATACAACTACACACGAAGTGGCGTGGT
CGGGTGCACCGCCGGTAGAGTGGTACCACCGTCGCAGACATGTCAGCATCCCCGCACTCG
CACACGTCAAGCACCCTCAACCGTTCGCAACCGGCATGCAGCAGCCTAACTATACAGCAC
GGCCCCCAACTTCCCATCATACAACCATCGGCCCAGAGTCAAAGCAGCAGTGGAAGGCCA
GGCGCTGGATCTAACTCCTGAACACGGCCATGCAGTGCACCACAGGGCAGCGCCAACAGC
GCACCATACCACCGCGGCTTTTTCCTCCCATCCCTGGTCACGCCACGATGGGGACCAGGA
CGCATAGTGCTGTGGCCAATCGTGCATGGCCCCCCAGTTGCAGCGCCAGGGCGTGATGCC
GGCCTACCTGGTGCAGAGGGCGGGCGGAGGGGAGAGCGGTAGAGTGATGGGCGGACGCAT
ACAGGCGGTGGGGTGGTGCCAGTCTGAACATGGGTATGCCACGTGCTCGTGGCGAACCCT
GGATCAAACCCCGCCGGTTTGCCGTGGCCCCCGCCCGTCNNNNNNNNNNNNNNNNNNNNN
NNNNNNNNNNNNNNNNNNNNNNNNNNNNNNNNNNNNNNNNNNNNNNNNNNNNNNNNNNNN
NNNNNNNNNNNNNNNNNNNNNNNNNNNNNNNNNNNNNNNNNNNNNNNNNNNNNNNNNNNN
NNNNNNNNNNNNNNNNNNNNNNNNNNNNNNNNNNNNNNNNNNNNNNNNNNNNNNNNNNNN
NNNNNNNNNNNNNNNNNNNNNNNNNNNNNNNNNNNNNNNNNNNNNNNNNNNNNNNNNNNN
NNNNNNNNNNNNNNNNNNNNNNNNNNNNNNNNNNTCCGGGGCTGACGTTGGGATGCCCAG
CCGGCAAGTACTACGAAAGCACCTCCTGCATGCCGGCCGGCGGGTCAACTGGGTTCCGAC
ACATGTAAGCCATCGGGTCGGTAAGCATGCCGGCACGAGTGTCTCGTGGCAAAGCTTGCG
TTTTGCAGCTACCACGGCGGTACTGCACGCACCCCCACGGTGCGGACCATAGTCCATCGA
TACGTTTGATCCGGGCCGTCCAATCTTTCCTCTGGCTTCATGAAGCCAGAGCATGCCAAC
GCCGGGTCTTGCACCGGCTAGAACCGCGAGCACTGGCCGAGCCCGAGTCAGGGCAGAGGC
CAGACTGGCCCAGCGACCCTGGATCCGCGTGCGACAGATGCGCCTGACTTTCCAGTCCTT
CCACTGCCCCTTTTGTGCAGCATACATACCTCTCAGCTTCTGACAGCTTCTGACTTCTTT
>Cre08.g372950.v5.5 PromoterCoords:2618276 - 2619775 Strand:+ GeneCoords:2619776 - 2624118 Trimmed if gene in upstream region
TATTTACAGAAGCTGTATTAAAGCAACAAAGCGAGCATTCGCAGCGCCCTTCCGAAGTGG
GCTGTGCGATGGGGCGCGAGTTCCATTCTACTGCTCCCTCACTAATCTACAGCGCAGTGA
CCCTCTTGTACTTTGTCTTT
>Cre08.g366950.v5.5 PromoterCoords:1874154 - 1875653 Strand:+ GeneCoords:1875654 - 1882575 Trimmed if gene in upstream region
TACTCGTGCATACACTTGGTGCACTGAGATTGCGCACAAAACGCTCGA
>Cre08.g371500.v5.5 PromoterCoords:2434818 - 2436317 Strand:- GeneCoords:2433162 - 2434817 Trimmed if gene in upstream region
TCTACATGCCCATGGGCCGAAAACCTCCGCCTCATCAGCTGCACCCTACGGGAATTCGCC
AACCTGCCTGAACCTTGTCCCATCGCACGCCCAACACTCCTAAAGGTTTCGGAGGAGCCT
GCCCGTACGGGGGTTCTTAGGGGCACGTAGAGGTGCCCCCGACATTGAAATGGGCACCGA
CCGCCCTGCGCTTCAAGCATGCGCCACGGCTGGCCCAATTACCGTATCACCCCTTCCTGA
CACGGTCTCCATCGCCGACACATCGGGATGGGCCCCGAACACCAGCCCTGCGCCTCAAGC
ATGCGCCAAGCTCTCCCCTGGCGCCAAAGCTGGCTCAAATCGTGTCACACATTCACACCC
TCCCGACACGTTCCCCATCGCCGACAACTGTGGCGCTCATTCTAAAACCGGTCCCACATA
CCTTGTGTGTGTGTGTGTGCGGGGGGGGGGGGGGTTCAGAGGAAAACATGGCGTGACAAG
GGTGCGAATCAGTCGGCGCCAGCGTGCCGCCTGTGCCAGCAAGATTGAAGGCCCCGCCGT
GCATCGAGAATGAACAGCGCATGTCTTGCATCCTTTAAGCGCTAATACATGTTGTCTTGG
TGAC
>Cre08.g358527.v5.5 PromoterCoords:84146 - 85645 Strand:+ GeneCoords:85646 - 86547 Trimmed if gene in upstream region
CTTCACTGCAACGTGTCTCAGGGTTGGGGGTCCGAAATAAGTGAGGGCCAAAAGCTCAGC
GCGCGCCAATCAGGTCATTCACCGTGCGACAGGTC
>Cre08.g374850.v5.5 PromoterCoords:3446517 - 3448016 Strand:+ GeneCoords:3448017 - 3451255 Trimmed if gene in upstream region
GTTGACGAAACAGGCTGCCGCCGCTTCGTTCACCCCCAAATTTTTCCGGGGGCTCCGCCC
CCGACCCGCACGATGTCGACACCGACACGACACGCCCACTCCTCCCCTGCTTCCCGCCGA
CCCAACCTCACTCTCCCGCCGTCAACACCCATAGATACAGCCCTTTTAGCCTTCTTACCA
TATGCCACGCAGGTTTCGGCCGTGGAGTAGCCGCTGGAACCCCCTGTCCTTGGCCAAAAG
TGGCCGAAATCCCAAAACTGTCTTCGTCTGTTGCCGAAAGACCCCCCAAGATCCCGTGCG
TACAGTAACGCCGGCGTTCGACCAGCCATGCGCTTCTGCTCTGCCACTGCAAACTGTTTG
CTGTCTGCTTACGGGTCTGGGCATCGGCTGCACCCTACGGGACCTCGCCAACCTGCCTCG
AACCCTGTCCCATCACACACCCAAGATCCCGTGCGTTTTGGCTTCGTTGCTGAAAAAGCA
CCGGCTCTATGGCTCCATGGCAAAACGTGGCCCATCCCCACGCCAAACCCCAGCGCCCTC
TCCCACGCTCATCACGCTCACCCACCCACGTAATGACTCCCCTAGTAGAAGGCTGCCCTA
TCTTGGTGTGCCCCCACGGTGCCAGCAGGACGCGGCCGTAGATAGAGTTTCCTGGGGAAC
CTCAGTCACCCTTGCCTTGGGCCCGGACAAGTGACAGAAACGCCCTAAAATGTCTCCTGC
GAATCTCAGAAAGACCCCTCCAAACCTGAAGCGTTTCCACAGATTTTTGGCCACAAGAAC
CAAAAATTTCTTCCGCCGGAGGCATTTTTGGGCAAATTTCTGTCGAAAAGAAGGAAGATA
CGAGCACTGGTTGCAAACATGCAACACAAATCTTAGATGTTGTCTGCCAATCCGTCATGC
TGCAATCTCATGCGGACAACGCGGGGACGCGGCACTGGGGGAGCCGGGGCGTAAAGCTTC
GGCAGTGCTTGAGCTGCCTTGCCGGCGGCCCCTCAGTCCTCCCTTAGTCCTCACATGGCC
ACAGCGGCTGAGGGCCTGACCGACTGAGGGGTGAATAATTGACGACGGACGACCCAACGG
GCAACGGCTCGGCAGCTGCTGGCAGAGCGTTGAAGCTCCTGGGAGAGAGCTGCCTCCTGC
AGGAGGGACTGAGCGTCTGAGCCGAGGCTGGGTGATGGGGCGGGCTGCTAGACCGCCGGC
TGCGCCTAGCCAATGCAAACTGCACCGTCATCCTCCGTCATTGCCCTGGGCCAACGCCGT
TGGATGTCGCTTCGAGCGGATGGGGAATGGCGGGGGGGGGCTCAGCGCATAGGCGGGCAG
AGGGCCAGAGGAGACCGGAGGAGAGGGGGGAAGGTCGGATAATGGGCCCCGTCGGCTCCC
TGCCTGGCCATGGGGGAGAGGGGGGACCTGACACGAATGGAGCTCGGTTCTGTGCTACGG
TATATTGGAACGCGATCGAAGTGCATGA
>Cre08.g379500.v5.5 PromoterCoords:4071906 - 4073405 Strand:+ GeneCoords:4073406 - 4085114 Trimmed if gene in upstream region
GTGCAGCCTTCCTCCAAATAATCACGCTCGGTCGCCACGCACGCACGCACGCGTACACAC
GCACGCACGCGTACGCACACACACACACACACACACACACAGTACGAGCACCGCGTTTAC
CGAGACGCAGCACGAGGACGTGCCGACGGCAGCGGCAGCCTCACTTGACAGCATCCAGGG
CACTCTGACGCGTCTGTGACAGACAGTGCGCTGGGAGCGGCGCCAACTGAAGCATCGATG
CTACCAGGCAACCTCACATGCCAGCAGCATGGCGCGAGCTACCCTGTTACAGCAACGCTG
AGGCGCGGTCCGCTGCTCACGCCACGGCAGCCAACTTCTGGGGCTGTGCGGTGCCCAAAG
TAGAGGTAGCGCAAATCAGCGCGCTGCGATGGCCCAAGGAGGCGCGGTGGCAGCGGCAGC
TACAGCAGCGAACACTGGGGCTGCGGCGGCGGAAGCAGAGGAGGCGGATCCTGACCCTGA
TGAGCTCCCGCCTACGCAGCTGCTGACGCCGCCGCCGCCAGGTGTCCATCCCGTCCAGTT
ATCGTGCGCTCGCGCAGTTGGGGACTTCCGGTCGCGTTTGTTGCAGTTCACACAGCTGGG
CGTGCCCCGCCAGGGCTGGGAGGTCGTGGATGCCTCTCTGGCACGCACCCCATCCCAGCG
GTGCGCATCAGCAAACTTGGAGCCAGCCAGCAACTCGTCGGTACAGTAAATCCGGCGTTC
TACCAGCCGCGCACTCCTGCCCTGCCGTTGCAAGTTGTTTGCCATCTGCTGGGGTTTGGG
AATCAGCTGCACCCTACGGGACTTTGCCAACTTGCTTTACCACTGTCCCACCGCACACCC
ATCCCAGCGGTGGTGGATGTTTGTGCGCTGCCGCAAGCGTCAGAGCTGCAGCCGGGGGCT
TGACGATGGAGCAACCCCCCACTAGAGGCGCCAAGAGCGCGTAGAAGAGTCGTCAGCGCA
TACGTAGAGCGCCCAGCAGGCAAGAGTTTGGGGATGAGATGCAGACGGGATATGGGAGAG
CAGGGGCTGTCTCAGGGTTTTGCGAAGTGGGTTGGGCCCGGGGTTGACCACAAGCTTGAC
CACAAGTCATGGCATGCTCGCGCTAGTCATCTGGCACAGAACAGCTGCAGGTGCACTGCA
GGTACTGCTGCACTCCCCGTCACCTTGCCCGTCACACGCCAGCAGCGGCTGCCTGAGGCA
GGTCAGAAGTTCTTGCATCGACACAGGACCGACGGGGTTTCATCCAGGGGGTATACCTCC
CTGAGAAATGTGGCTTGAGGCATGCACAACAGAGCAATGCTATATGCTATATAGAAGATA
CAGTTCCATGGGGCCTGCGGGCGTGGTGTTCGGACTTGTCACGTATAAACAGTCGTTGGG
CGGTGTCCGCTCACTCGCTTAAACCACGCATTATCTGCAGTGTTGCATGCAAAGCATCTA
ACAATATGCCGTTACCCAAAAAC
>Cre08.g369300.v5.5 PromoterCoords:2161506 - 2163005 Strand:- GeneCoords:2156219 - 2161505 Trimmed if gene in upstream region
TATTGCTTCACATGTACTCGCGCTTAAAGCACCTCCCGCACGCGCG
>Cre08.g362250.v5.5 PromoterCoords:1081416 - 1082915 Strand:+ GeneCoords:1082916 - 1090152 Trimmed if gene in upstream region
ACGTCTTGAATGTGAGGCTTTTGGAAGATGGCGTGGTGACGGTCAGTTGCTCGGTCACGG
GCCACTCGCGATCCCGATCAGGCATTGCACGTCCTCGAGC
>Cre08.g362150.v5.5 PromoterCoords:1058196 - 1059695 Strand:+ GeneCoords:1059696 - 1076517 Trimmed if gene in upstream region
CGTGCGGCGGGACAGTGTTACGGCAGGTTGGTGAAGTCCCGTAGGGTGCAGTTGACTCCC
AGACCCCAGCAGATGGCAAACAATTTGCAATGGCAGTGCATGAGCGCGCGGCTGCCGTGG
TCGGATGCTGGAGTTACGGTACCGACAAGGCTGACGCGCATTCCTCACGCTCAGGGCGCC
CGGCCAGGCGATAGCACCACACAGACACACCGCAACGCCGCACTCGCGAAGCAGAGTCGC
AGCGCTCCTGCAGGAAGGTGACCAGCGTCCACGGATGAGCACCAGCAGAGAAAGTGGGAA
ATGCAGACAGAATGCAGCAAAGAATGGCCGGGCGACAGTACGGTATGACAAGCAGGGGCG
AAAACAGGGCGAGGCAAGGCAGAATAGGGAGCCCGAGTGTACGGATGAGTGGCGGGCGAG
TCGAATGCGAGGGTCGAGACAAACACAACCGGAGTGTGAGGAAGCGCCGCGGGTTGGAAT
CAAGGGAAAGGGGGAGGCTTGGGGTTAACGTTGAACCAATCCCGTAAGGAAACAGTCGCG
CGGCAAGGAGAACTGGAGGCTTGGGGAGGCTTGGGCAGCTTGCACGGGCGCGGCTTGCAG
GCCAACAACAGCATTCCACCATGCAACATTTCAAATGTCGTCTGAGTGGATAACATGATC
AGCGTGTTTAAGGCAAAGGAGGCATCGGGGCGCAGTAGGAGGCATCGCCGTGCAGCGCGA
TGCCGCCCCTGGCAATGCTCCTCACGCACGGACACCGCCGCGGAGAATCAGACACCACCA
GACAAGCCCCAAGCGCCCTAAAGTGGGACTCCCATAATCTTCATCAGCTATGGCAGGCTC
CGCTCGCTAAGGCACACCTGGGACTCGGAACGTCATCAAACGTGAGGATTCCATGGGTGG
GGCCCGGAGCTGGTGACGCGGCGCGCGCCTCTTTGCAACCCGCTAATCCATTCCATAGGG
AGCATTAAAACGTGCAGTTATCGATTGCCATAATCCCCATCCACGCGCCCGACTCACAAT
ACAATGGTTGATTTCCCAGTTACGTATGTTTTTCAGGTCAAGAGCACTGTTCTGGTACTC
TATGAGGTAGAGTTACAGTTATAACGTCATGGAAGCGGAGGAAAGGGGTTCCGGGCACTA
CTGTACCTGGATCCACGCTGGATCCGGGGCGCGGGTCACACACACCTCGCCTGGCGACCA
GCCAGCTGCGAAAGTGCAAAGGGACATGCAAAGAAGCTCATTGTTATTGTGTCTTGGAAT
CGGAAAACAGGAACAGCGGCGAAGAGGCTGGGGTAAGTTCGCAGCCCCGTGCACTGAACT
CGCACCCGCACGCGCACATGGACAATACAGCAGGCCGGTACGGCGTCCAGGATGATACAG
ACTGACTCGTTGTCTCCACTCAAATTTACTGCAGCGGCAGTCGGTGTAATAAGAAAGGTC
CAAAGCACGGTCCAAAGGTACCGACCGCAAAGCAATACAAGCAAGCTCCACATGCATACT
>Cre08.g370150.v5.5 PromoterCoords:2280127 - 2281626 Strand:+ GeneCoords:2281627 - 2291198 Trimmed if gene in upstream region
GCGTACAGCCTGGCGCGAGGCAGCTTCTGGAAATTTGCCGAGCATCGTTCCCAAACTCGC
TCTCCCGGCCGCCCGGCGCCCCGCTGATGCGATTGTATATCAGTAAATGATATGTTGAAT
TCATATTATGCACATATCGGCGCGGGCTCGTGCCGGAGTGCGCGCGGGACAGCTCGCAAC
ATTTTCAGGCTCGCGAAACCGTCGCGACCTCTTTTCTCCGCGCGCGGCCGGCGCCGCGCC
CCCATTTTTAATATCGTGCATATCTATAATGCGAGTGCTACAATACTGCATATTACCGGC
GGCCGCGCGGCTGCGGCGAGCGGAAGGGCGAGTGTACGGCGCGCACGCACAGACAGACAG
ACAGACGCAGTGAAATTTTGAGGGCGACACATCCCTCCGCAATCGGAGATTGCTCCGGGA
ATCTGCAGATTGCTCCGGGAACGCACAGTTTTGGAAGCGACTCATCCCTCCGCAATCTGC
AGATTGCTCCGGGAATCACCGACTCGGAGCCGCGATGACTGACAACGGGGACGGAGACTG
TGAGATGGCCAGGCGCCTGGCAGCCAAGGACCGCCTTTAGCAAGCTCTGGAGTTTCCATC
TTACTGTAAAAGTTTTGATTACTTAGACGTGGAAAGATTTTACGTTCCTTTTGAATGCAG
ACCTGACAGCTGGACTGCAAACGTGCTTTGATACTGCTGTATACGTGCATCACAACGAGT
GCATTATGTCTAAGCAACAAAATGTATGTGAAGGCCCGGAGTTACGCTTTGCTGCAGTCG
GTGCAAATTTGGCGTTCCGGCCCGGTTGGACTCTACGCCAGTTTGTGCGACTACGCAGCG
ATTACTTCGTTCCTTGGTATGTTATCAGATATGTTAGGGCAGGTCTTGAAGGAAATATTA
CGCTTTAGCACTGACCGAACCCCTGAAAGTTTCCGCAGCCCGATTTTGCCCAGCACCGAG
CGACCCCCCTCCCGGCCTCCCCCCCCCCATCCCGACCCCCGCCGCGCATCCCAACCGCCG
TGCCACAATCCGTACACATGTGTGCATGTGTAACAGAAGGCACCGGGCCATGCCTGACTG
CACACGCACCCCACGCACACCGCCGCGTTCACTGTGCAGACGACCGAGAAATTTTGCAGT
GGAGACAGCCCGGGCGCATAGACACACGTAAGTGGTTGCGCAGATGGGGGGAGGGGGGGC
ACAACGCGAGGCCAGGGGCTTCAGGCTGCCAAACAAAGCCAGCTAGTTTGCACGCCTCCG
TCCTCAACTTCACAGGGTAGCTGCACGCACGCGAAGAGGCTAAGCTCGGCCAGCCTGAGC
GCGCCGGCGAAGCGGGGCGGCACCTGCGAATGACCAATGGCAACACAACGCAATGGGGCC
GCCTCCGGCTGCGTGGCTGCAGTTGGCGCCGGCACCCTCAGGGTGGCCGAGAAACAGAGG
GAGCGCGATGGGGGGGACCCATGGGGCTGCAGAGTCAGCGGTCTTCCCCCGCTTCGCTCG
>Cre08.g358126.v5.5 PromoterCoords:5446 - 6945 Strand:- GeneCoords:4180 - 5445 Trimmed if gene in upstream region
TTGTACACCACAGTTGACTTTGCGGCTTTTTTCCAGCGCTTCAAAGCGCGTCACTTTTGG
GCTGAGCCCCCTGAGCGAAGCGATCCAGGGGGGGCGAAGCCCCCCAGGATTGCCCCTGTC
CGTGCCTGCCTGCCTGCCTGCCTGCCTGCCTGCCTGCGTTGACAAAAAGTGCCGAACTGG
TGCAAACCGCGAGCGCCACGTATTATAAATTGCTATTCCCTATTGTAGAA
>Cre08.g358561.v5.5 PromoterCoords:277790 - 279289 Strand:+ GeneCoords:279290 - 282105 Trimmed if gene in upstream region
ATAGCGCACGTGTGCAGCTGTGTGCAGTGACAGCAGCAGAGAGCAGAGGAAGGGCATCTT
ACGCCGCTTACGCCGTGTGCATTACACAGCGCGTGCACACGGTGCCAGACCCATAACAGA
CCCCTTGGGACACGAGGCATGTGTAGCCAAGGCCGGTAGATGCCATGTGTGGCTGCTGTG
ACACGGGGGGGGGGGTAGCCGTTCATGTGCGTAACCCTTGTCACCACACACAACATGTGC
ATGCGTGGAGGACGGAGTGATGAAGTGATTTTAAGTCACAAGTGCTGACGTCCAAATGGG
GAGGCGGTGCGTGTGCCCACACGGCCATCCAGGCAGCAGCGCTACCCCAACTCCCCAAGC
CCAGTGGCCAGTGCCCGAGCGAGGCGGCCTGCGGACAGAGCTGCGTTCATGGGATCCGCC
GCTATAAACCTGGCTTAACGATGCGGCGGAGTTCACAGCACCTGAGCATGGCCCTGTGCG
CCCTGGCGGGATGGTATGCACAGAATACTCTACCGCTCTAAACTCTTTGGGCCGAGCTTC
GAGGGCGCAGCCTTCCTGCCCTGCCCTGGCCCTGGCCTCGGCAAAACACAGTGTAGGCAT
GGGCCATCGTCCGTCTATCGATAAGCAGTCAGTCCTTCCCGGCAGTCAGACCTCCTCTTT
CTTCAGCTGTACAAAGCTGACACCCCTTGTACCAGCGCGGCTTCGTGGGTGCCGGCGTGC
CGCCCTAAGGGTAGCCAAGCAGAGTCCGGGACACATCCTGTTGGGACCTTCACGCTGCAC
CGCGCTACTTTCATGCGAAGCAGGATGCCTCCTCCCCTGCTGCCAGGACGGCCTGGTGAC
CCATAGTTCAGACATGCAGTCTGACATGCGCATAAGCGTGAACCCGCCCGACGGCAAGGG
CGTCGGCGGGCGCCCGCACTCCCCCCATCCTCCTGTGTGGATGTGCATATGCTTGTCGCA
GTTATTTCAATATTATGCTACATCACTTT
>Cre08.g358545.v5.5 PromoterCoords:198930 - 200429 Strand:+ GeneCoords:200430 - 203741 Trimmed if gene in upstream region
ACCACACCGCGGAGAAAGCGTCGGAAATGCTGGCTTGCCTGTCTGAGGTAAGACCTGAAC
ATATGCAGCTGTGGCGGGAGCTTACGGGATTGGGTTCGTTTTTGGCGTGATGGTATGCAT
TGCTTGGATGCTGGTGCTGTCCTTGTATCATACCCTCGCCAAGTATACCGGTGCGCATGC
TAACGACT
>Cre08.g370900.v5.5 PromoterCoords:2380968 - 2382467 Strand:- GeneCoords:2374998 - 2380967 Trimmed if gene in upstream region
TCAAGCTAGCTGCAAGAGGCGCGCCGCCCCCGCCCCGCCGCTGTGCGCTATCCTGATCCC
TAGCAACACTACCGACTGCTGCATGCAGTCCCTCCACTCCTTGTGGTCTCAACCCACAAA
GCCCTGACTTAACGCGCGCGCCGTGCCGCAGCAGCACCTTGCACTGTCTCGCTCGACCCA
CGCGTGCCTCATACAGCCCGCCAGCCAGACCGCCAGCCAGCTAAAGACGCCCTGAAGCCC
TCCACCTACCAATCAGTGGTCACACACCCGCAGCGGCGCCCTTTGCGTACCGTACGAATG
ATGAACCCACAGGCCGCAGCATCCCACCATCCTCCAGCAGCAGGGTCTCGATGGAGGCCG
GCCCGCCCGCGGAAGTCGAGGAATGCAGCCAACCAACCACGCACTTTATTGGGTGCGTAT
TGCTGCGCCCTATGGGTAGGCTACTTTGAAGCTCCCGCCCTGCTCCCCAAGTCAGATGCG
CCCTTTCGCTTCACACCACCATCCAGTAGACTGCCTTGAGGGTGCTGCCTGCTAGCCGAG
GTGCCTCCTGTTCGTAAGCATAATGAAGTGAGCCTGTTTCTCAACCAGCAACTGACGACG
GTGCAACTCTTTCCATGCTGCACAGGTTGGCAAGCCCACACCCGCTTGTTGCTAAAGCAG
TTTGTTGCTTGGGACCGTGCCGGTATGGCAATGGGCGTGCGTACGTTTGTGTGTGGCTAC
TGCGGATTGTGACCGCACGTATTTCGGTTGTGCAATCGTGATTCCACTTTCATGCGTGCG
TGTATGTGCAACTGTTGCTTAAGTGGTAAAGACGTGTAAGGCAGTTGTAGATGGATATTG
TAGAGGTGAAGGAGGCGGGTACTTCAGACAAGACAAATGTGCTAGGATGGGACCCAGGAC
CCGAGCGAGCACGTGTGCCGTCCTGCACAAGGACAAAACGTATCATCCCCCGAAGTCAAT
TGCTGAACTGAAGCGTGCGTCATGCCACAATAAGGCAACGATAAGGAGTGCAAGACCTGG
GAAGCCAGGCTCCGCCAAACGTAACACAGACGAGTGCTGTGCGTGGCCGTTCGTTCTAAT
GTGGGGGACCTGGTTGTGGGGTGGGGGTATGTATTCAACCTTGCTGACTGATGCTTCCAT
ATTATTGGAACTTCCGGTTTATGGACTTTTAGGGGCGGTAGCTTAGCTTGGACTTGAAGA
TGGATGGACCGCCAAAGCGATTGAGTTCCTGTACGCCTCTCCTGTACGGCTGTCGGGCAA
TTGGTGGCGTCTCGCGCTTTTCAGCTGCAGGTGCCGATTGTGGACAGTGGATTGGCCTAC
ACACGCATTGTGACTGTGCGGGCGCCGGGCGCAGGGGTTGGGGACAAGTGCGTTGCGCAG
GGATGTCGGCACGGCAGTTAGTGCTGCTGCGTTAGTCTGTGTCTGCACGGTTTATGGTGT
AATTTCAAAAATCTCCATGTCACACACCATGTATTCATGTGTGCTATGAGAGGATCTCAG
>Cre08.g381550.v5.5 PromoterCoords:4340680 - 4342179 Strand:- GeneCoords:4335503 - 4340679 Trimmed if gene in upstream region
CTCGCAGTCCTTTATTACTGTTACTGCGTTCTGAGCCTGCACAACGCACACACGCAACGT
GCCGCTGAGCGCTCCGCAGACCTCACCGCAGACCGCACTACCGGGCGGGTTGTTGACCGC
GCCACCCAGACGCCCATTCTCCTCCGCGCCCCGCGCAAGGCTTTCTCTGTCACGTAAGTT
ACTGCCCTGTCGCCTGCGCGGCGCCGAGCGGCGCGGCGGCGCCGAGCGCGGTGCAAGTCA
AAGGCCTGCTGCGACCCTGCGCCGCCGATGCCCTTTCCTTTGCGCATTCCGCGCAGCGCG
CCCGCGGCTTTATATCTGATCAATCAAACAAACAGCCCTAGGCAGCTCGCGGGCACAATG
CGCGTTCGGCCGTCGACCCCGCCTCTTTTTCCCGCCCCTGTACTGCTGATGCTTGCAGGC
GACGCGGAACCGCCCGTCGCGCCGCCGCCCGCTGCGCCGAGTCTCAAGGCCGGCGCCATT
TACATTCGCAACGCGAGCTGGCTTAAACTACCTC
>Cre08.g367850.v5.5 PromoterCoords:1976784 - 1978283 Strand:- GeneCoords:1973850 - 1976783 Trimmed if gene in upstream region
CAGCATCTGAGCCTGTCTGATATACCTGCGTGCTGAACCGGCCCCGCCCCCAAACCGGAC
TGAACCTGGGCCAGGCTTACCCACGCAGTCTCGCAGTGTTGGCACATTTGAACGCATGGA
AAGGGGTGTTCCTGAGAGGCTTCGCCCCCGCCCGCCCTGAATCGCTAGCGCAGTGCTGCG
CTCGGGGCGGGGCTCAGCCCAAAAACGCCGGTGTGCGCGTGGATTGAAGGTTGCGGGGCG
GGCCAACCTTCATTAAACTGGTGGATCATAGCTAGCTGCTGTGAGGTGCAGTATGGGGTA
TGGCCATACATGACCAGCCGCCGCGCGCTCATGCCTTGACGTCACAACCAAACGGGAAAC
GGCTGCAACGTCACAACCAAACGGGAAACGGCTGCAGTGTCGCGGTCGTGATGGTCGTCT
GGTGAGTCAAGCAAACATTCATATCATAGGGTACTCCTTGCTTGCGAGTATGTGACAGCA
GCAGCAGGGTCACTGACGGCGCCTGCTGAGGTAGGGACGGCGGCTTCGACAACGACCTGC
TGCTCCAACTGACGACATGCATCATGTCGTGCGTGTGCTAGACCACGCACTTGCTTGCTG
GACCCTCGCTCGTTTATTTGTGGGACCGTTAGTTGCCGCCGCCGTCTTTTGGCATTACAA
GTAGCCCTGCACTGTATGTGTACGCAGATGT
>Cre08.g365720.v5.5 PromoterCoords:1680813 - 1682312 Strand:- GeneCoords:1670587 - 1680812 Trimmed if gene in upstream region
GGACCGGACCCGTTTCTGCCTCAGACGACCAACGTATGTGGAGCCGTGTTGATCATCGGG
AGCAGTGCAGCTGCGTTGCAGGTGTTGCGTGGGTGCGGACTGCAGCTAGCGTACTATGGG
CGCTTATTCACAGGATGGTCTGGGGGGCGGCCTGCAGAAAACTTCAGGGGGAGAACTCTA
AGCAGGAAATCCTGTGCGAGGGAGCAGCGGCGGTACGGTCACGAGGCCGTCAGGCGCATC
CGGGGCCCGATCCTGCAGACAACCCTTGTCACGGCCCTCCGATAATTGTCACAACACCTC
GTATCTGCGCTCTACCAGTACATGTCACAGGTGTTA
>Cre08.g382950.v5.5 PromoterCoords:4564505 - 4566004 Strand:+ GeneCoords:4566005 - 4568565 Trimmed if gene in upstream region
GGGTGTTGCATCGCTAACACGTACAGCTTGCCGCAAATCCTGGTATAG
>Cre08.g374300.v5.5 PromoterCoords:3386257 - 3387756 Strand:- GeneCoords:3381458 - 3386256 Trimmed if gene in upstream region
CAGTGACAAACATAATGTACATCACATAGTTTTGCACCCCTCCCCCTTCCCTAGCGCTCC
ACGCCTTCCTTCGACGGTAAGGCACCGCCTGTAAGAGGGGACGCCTCCCCTGCCCCGCAA
TACGTTCTCACTTGGAAGGAAAGCGTGGAGCGCCAGGGGAGGGGGGAGGAGGACTGTGCG
TGCATCACCAATTGCCTTTTGTCCTTGGAGGCACCCCATAGACTGGAGCAGGGGATGCTG
GTGTTCATGACCCCTTGCCCCCACACCAAGGGATGCCTTGGCATGGGCATATGGATGGGA
GCAGGGGAGCCCTGAGTATCAGCCTGGTCTTCCTACACGGCTTGTGTGAGGCGTGCCGGT
GGAATAGAGTACCACAGCACCCTGCGGGTGGCAGGTGCCGCCAGCCGCAGGCAGGGGGAA
TGGCAGGGGCGTGCACGTGCATCTTTGGCGGGCTGCACAAAATTCCAAAAACTAAGTACA
CACACGTTGAGCCGATGCTGCA
>Cre08.g385050.v5.5 PromoterCoords:4904926 - 4906425 Strand:+ GeneCoords:4906426 - 4913322 Trimmed if gene in upstream region
AAATACCAGGGCTCAGATTACTCGGCAGCTGCTTTTCCCGCGGCAGAGCTTCTAGTACCT
CAACCATATGCAGGACACGGAATGTGGCTCTCCCCCTCAAGGGAAAAGTGGGCCAGGGAG
TGGGCTGCGCCGGCCAGGCCACGCCACTCCGACTCCACGCCATGCTGGTGCGGGGTGATG
CTAGGAGCGTGAGCCGCACCGCACACCTGCACTGCGAGGCCAGCTAGGTCCGCGGCTGAA
CCACGGACGCTTATGGGGGGCCGCTGCACAGGGCCTACACGGCTGCATCGCCCGGCGAGT
GGCTGCGGCGCCGGCAGAGGCACAGGTACGGTATGCAAGCACCTGTCAGGTTCCAGGCCC
GTGCCGACTACCGTAACGTACGGCCAGCTGTAACGCATGTACGACACTGGCAGTTGCTGC
CGTATCGTCCATGTGTGCCAGCATTATTAACCGCCGTCCGCCGCACAGAACCCAACGCCC
GCCGCCTGCGACCACCCCCGGCCTGCCCCTCCCCTGTGCCCCGGCCACACAGCCCTGATG
TCACACAAGAGTCCACACTACCCTGCCCAGGTCCACACTACATATGGTAGCCGCTCCGTG
CGGGTGGGGCGCGGCGCCTGGACGGGGGGGGGGGGGACGGACGGTCAACCCCGAGACCAG
GAGAAGACGACAAGGCCGCGGACATGTACAAGATGCGCGGAGACCCCACACAGACCTGGC
CCCAGTAGTCAGGTACGTGCAGCGGTCTGTGCAGCACTTGTGCGCGGTGCCTCACAGCAG
GTTGACAGCCACACCACGAGGTGAGATAGATACGGCTGCTGGGCTCCCAGCCAGCGGGTG
CGGAAGGGAGGCCCAGCCCAGGCACGGGTACGAGCTGTGCAGGCTGCGAGCGACGGCAGA
GCGCCTATAGTTACCAATCGTTATTCCAGCCTAAAGCAGCTCCTCAGAGCCCGCAGAGGC
CAGCCAACAGCACAAAGTTCAAGGCAAAAGTAACAGCGGAGCGGAGCGGGGCGGGCGGGC
GGGAGCCAGTAGCGGCGAGGAGAGGCGAAGCGGCCAGGATGGCGCCCCGGATGGCGCACG
CAGTTGCCGCGGTTTCGGCCATAGGTGAGCAGAAAGTCGCGCCTGAGCCGCGCATGGCTG
CTGCACATAGTTCT
>Cre08.g364989.v5.5 PromoterCoords:1593364 - 1594863 Strand:- GeneCoords:1591108 - 1593363 Trimmed if gene in upstream region
CGGAACAAGATGGTTCAGGCCCCCGCCCACGTCCACCCTCTGCCCGGCTCCCATAAGAGC
CAGCAGGCACCATTGCTACTGCATGTAGCACCACGCCGCCAGAGCAGCTGCTCGCCCGCC
CGCCGCTCTCGCGCAATGCTGCCGGTACTGGCCGCCGCCAAACCCGCTCGCCGTCTGAGC
TGTCGCCGGTAAGCTGAGCTTCTGATAACGGCGAGATCACGTTCAGCAAAGCCGCTTGGA
GGATGGACAGAGACGAGAAGAAGTGAGCTCTGGATTTACAGCAGGCTCCCAAACCAGAGC
CCAATGCCGCTAGCAAGAGTCAGAAGATAGCTGTTGCAAGGCTGGAAGCCTCCTCCTCAC
AAGCCGCCTTCCACCAGCGGGAGGCACAGCCTCTCCGTTTACTTGGAGCGCTGCCGCATC
TTCCGCCGCTTGCGCTTGAGCCGACGCATACGCTTCTTCCTCCACTGCATTCATGAAAAA
GGCACAGCACATGCGCGGCAGACGGGTCAGAGACAGTTGCCGAAGTGTCTGGGCGGCGCC
ACCCTTGCAATGCGGCGCGCAGGCGCTTGTTAGAGACATAGCGTGCATTGCATAACTGCT
GCATCGAGACTCACCTTAGCGCGCATTTTTCTATGGGTCCCGAAGGAGGGAGGCTGGCGA
GGCGAGGCCACCTATGAGGCAAAGTCCCGGCGCCCCATTCCAGCCCCATGCGGGCCCTGG
AGCCATGAGACCTCAGAGACGCCTGTTCTTGCCCGAACTCTGCGGCTGCTCTGCTGTCCA
ACATGATGAATACAGTGGTGCCCATGAAATATACCGCACAAAAG
>Cre08.g382515.v5.5 PromoterCoords:4475007 - 4476506 Strand:+ GeneCoords:4476507 - 4486209 Trimmed if gene in upstream region
GGCCGTGTCTTGTCCGGTGCACCCGCCCCGCCCTGCTGTCTCCTCCCGACAACCCAACCC
CAGTACGATGCACGATACGCACGTGCCCCACGCTCTGCCTCCACCGCGAGCAGTCCTTGG
CTAGTCAGCAAGTCCTTTTACCGGCGCGTCGGGTGCACTGCCGTACGTTCCTTCTTCCCC
TGCCTCCTCCTTCTCATGCAGCCGCCGGCACCTCCGCGCTCGACCACCGGCAACATCACC
TGCGGGGTGCGCCCGGCCAGTGGGGCGACGCCGTGTGCCGTGTGCCGTGTGCCGTGTGCC
GTGTATCGGCCGTGGGGCACATCTGCATCGCCGGCTGCGAGCCAGCGAGTCCCGGATATT
GTCGCGATCTGACCCTGATCAATTATTGTGACTACTACGGCCACGGCATTGTGCGTGTGG
GTGCCACGTGGGGCCACTCGCAGCCGGACTGGGCTGACAGCAGGCTGACTGATGGATGGA
TGGGTATGAGGTGACACGCTCACACGCTCACGCACACGCATACACATACATACTGATTCC
CGTTGTGCCTATTAACACACATACATGTACATACCGTATGTCTAGAGCTGATTGATGGAT
TGATGACTTGGTTATTGCTGCATCAGTGCATGCGGCACACCGTATGACATCATGCCCAGG
CGGCGGGATGAGCAGCCAGGCACTTCACGCTGCCGAACTCGTAACCCGGGTCTGTGCGTG
TGGATGCGGCTGGCAGCCCGAGTAGTCGAGTGTGGCCGCGCAACGGTGCGGTGCAAGGCC
AAGTAAAAATGGTCGCACAAGCCCGGCCAGCAACATGCGGGGCGTGCATCCGCAGGGATG
CACAACGTCCGCACATGCAACCCTGGCAGGCGTCCGCATCCGCATCAGCTTATTTAGCTA
GCCTGGCTCTGGAGCCTGTGAACCGGGGCCGGACCAAGGCCGGCACCGCAGCAGTTTGCA
TGGGGCGCAACGTGTCGGCAGCACAACCAACTGAGGAGTACATCATCGTGTGCAGACACG
TCGGGGCTGCAAAGGACCGTTTAATTGCCAGCACCGCTTCTGGCCTTAACCGCCCCTGGC
TACACAATCGAAGCGCCTCAGTGTGTGAGTGACCTCGGTATGGGTGGCGGCCGGGCGGGG
GGGCGGGCGGGGGCAGGGTTGGCGGGAGGGGAGGGGGCCGTGCTGTCAGGCACGCCTGAG
AGCAGGTGGGTCTGGGGTTGACCAGCTTCCGGCCTAGGGGATCAGCTCCAGCCGGCTTTG
GGCTTGGCGTTTTCACAAGTCACAACAGCGGGCGGGACACTGGGAAAAGGTTTCACTGTG
AAGGGGAGCGCAGGGGGTGGGGCTGCCGGGCTCACCATACCGAGCGGGTTGAGGAGGGGG
GGTGTTTGGGCTCTGCCGTACACTTCATCGGTGAGGGCGCCTGGGGCAGGGTGATGTCGA
CAAGGGATGCCCGTGCACGATGGCGCGGGGCCTCTCGGCGCTGGTGTTGTCGCGCTTTGA
>Cre08.g359300.v5.5 PromoterCoords:548023 - 549522 Strand:- GeneCoords:541927 - 548022 Trimmed if gene in upstream region
TACAGATGGCGACATCACCACCGCGCTAAGCAGGGGCGCGGGAACGCGCTTAGCGTCGCA
TCAGGTTCCCCTACAGAACGCAGTGCACAAAGGTTCCGTGTGTGTGGACGGCTGTTGGCT
GTTGGCTGCGCTGTTCATGACACGAACGTGTCAGGCAGGAGCTGTTCGCATCACCGGTAT
CGCGCACGGTTACTTTCGCAAGGTCTGTTTGTTGTCGACCGTGCAACCGTGCCGCGCTGT
CCGAGCAGGCACAAATGTCGGGCTGTCGGCACTTGCCCCCCGTTGTGATAGGAGGCCGCA
TGGTTCGTCTAAAAAGCATTCTCGGTAAGAGGTGCAGGCAACCAATACACCCCTGGCCAG
CAGCAGCAGTATTGCCGCGGGTACGGTACCCAGCGTACCGTACCCAGCGGCGTATCCGTA
TGGGTCAGGCTGGGCCAGAGCCCGTGGAGGCCACAAGGGGGCACAAGGGGCAAGGGGGCA
AGCGTGTGACGGCTGAAGTGCTGATGCGGCGCACACATGTCATTATTGGCTACCTAGTAT
AGGAATAATGACACTAGGCAGTGGAATATCGCGATGCAGCAGGGTCGGGCAGAACACGAC
CGGTCGGCCTGGTCAGCCTGGTCGGGCACCGTCGGTGCCTAACGGTCCAGGTCCCGCGCA
TGCTTTACACTCGCCAGGTCCTCAGGTCGTAGACTATCAGGCTCTTGATGCATATATGGC
AGCTGGTCCAGTGGCCAACTTCGTGCCCGTCCGCGTGCGCTTTCGGTTGATGATGCTCCT
CACAAAGCGGTTGTGGGTGAATCTGCAGGTGTGAAAACCATGGAGCGCGGCCCCGGCATG
TCGTTTATACATAAGTTGACATAAGGGTTGGTGACTTG
>Cre08.g373250.v5.5 PromoterCoords:2686540 - 2688039 Strand:+ GeneCoords:2688040 - 2690457 Trimmed if gene in upstream region
CGTTGCCTTGTTATACGCCTGTGTATTATATTATAATATTTCCAAGGGGTCACTGGAGGT
TAGACTGGCGAGCCACACATGCGACGACAGCGTGCGGCGGATGGGGGCGGAATGGTGGAG
CCCCAAACGCGTGCGGAATGCCCAAAGGATTAACGCACGCACAGCTGGCGAAAATAATAT
CGCATCCGCCTTGAAAACCTTTCGCATTGTTTTCGCCGGTCCATTGACGCGTCCATCGGC
GGTATTTCCTTCCCATTCTGCTTCACCGGCATGCTTGGAACGCTCGTAGTATCCCTTACT
GGGCATTCAAGCAGCTGGAGGACGCGTACCGGTGTTCTGCTTCGGGAAGTTGCCAAGCAT
GTGGGGACATGCCGCCACAACCAGCGGCGTTGTCGCCCCATTCAACTCTTTTAGCAGTCT
TTGTCGCCCAAAGTGCCTTATGACCAGGTGTGGTGGCCAGACTTTGGCCAGACAGGCCCA
GAAGCAGCCACAGAAGGGCCAGTTTGGCGGCTTTGGGGCGGTGACCGCACCATTTCCGCA
TGGATTTTCGCACAGTTCCGCCGATGTGCGAAAGCAAGGTTCTAGGCGAACCTTTTTTTT
AAAGACCATGCGGAATAGGCGGACTTTCGCCCCCATTCCTGACGCTGCGTGCCGAACCCC
ACCGGCGCCTGTTATGTCAGGGCCTCCGGACAGTCATGCACAGGCACAAGAATCAGAGCT
GACGCCACCTGAAAGAACAATCAGCTTGCTTACTTTTGCAACCCATGCATCGTGCTCGCT
CAGCACTCGCCGCTCCGCTGCCCCAGGCCCCATTGGCACGTATCGGCATGTGCCCTGCCC
AGACCCCCGGCCCCCGAACGCATCCCGCTGCCCAAAGCTTCTTCAACACTCCTTACTATA
TCCGTGGTATGCGAAGGGTCCGTGACGGGATCCCGCTCGTGGGCGTTCGCGCCTGGGGCA
CCGGGCACCGTCGCAGCAGTTCGAGTCCCCGCGCCGATCCCGCCCGATCCCGCCCATTCG
GCCCACCGTCGCCAGTTCTGCCAATGGACCAATGTAACTGTGTCTGATATAGCT
>Cre08.g377900.v5.5 PromoterCoords:3871973 - 3873472 Strand:+ GeneCoords:3873473 - 3877320 Trimmed if gene in upstream region
TATGATGCTGAAAGTCTGCTGCAGTTTTCGCGCTATGTCAGAAGCGGTGCAGCATGCCAT
GAATGGGTGTGTCTCGCGACCCCCGGGCGAATCCAGCGCGAAGAGTGGCCCGCTTTCAAC
ATAGTAGTTTGCTCGCGTGTCCTGCGCTTACACCTGAGAT
>Cre08.g373726.v5.5 PromoterCoords:3277470 - 3278969 Strand:- GeneCoords:3269489 - 3277469 Trimmed if gene in upstream region
CTGGGCCCGTGTATCCTGGGTATCCGCCTTCGCCTCCCAGCTCCCCCTTGCCTCCCTCGC
CTCCTGGCCCCGCGTACCCTGGTGGCCACACGTCGGCGCC
>Cre08.g378950.v5.5 PromoterCoords:3979744 - 3981243 Strand:+ GeneCoords:3981244 - 3985855 Trimmed if gene in upstream region
ACGCGACCCGGACTTTCCACCTAGCGCAGAGGCCCGGTGCTGGGGTTTGGGAATCAGCTG
CACCCTACGGGACTTCATCAACCTGCCTTACAACTGTCCCACCGCACACCTTGCGCAGAG
GCTCGGTGCGACCACGTGTCACAGTACGTCACAGAAGCGTCGTCTGCAAATTCGTTGGGC
TACGA
>Cre08.g374100.v5.5 PromoterCoords:3339240 - 3340739 Strand:+ GeneCoords:3340740 - 3346621 Trimmed if gene in upstream region
GGCACCATGAAGACCGACGCGCGACCGCTGATGAGAAACGCGACTGTTCTGTCACCACTC
GCGCTGGACACCCATTGAAAACCCA
>Cre08.g361750.v5.5 PromoterCoords:931119 - 932618 Strand:- GeneCoords:926832 - 931118 Trimmed if gene in upstream region
CGGCCTTCTGAGCGCAAACGGGTTTCATGTGAAGAGTCTCGCTATGTGTGTCCAGGTTGT
ACTA
>Cre08.g375250.v5.5 PromoterCoords:3529499 - 3530998 Strand:- GeneCoords:3527817 - 3529498 Trimmed if gene in upstream region
TAGTTAGAATAACTGCCAGTGCGTAAAACACTGTTTTGCATAGTCGCAAGTTGCATCCCA
TGCAGCGTGTCAGCGACTTTGCATCAGTTCCTGCCTTCACATGCATATAGATTAACTTCT
TATGTTATATGCTTGACATA
>Cre08.g372150.v5.5 PromoterCoords:2522318 - 2523817 Strand:+ GeneCoords:2523818 - 2526949 Trimmed if gene in upstream region
CCCGCTGTCCCCGGCAGATCGCTCCAATGAATAGCTCAAGTGCATTAATCTACGGTTCTG
GTTTCGCCTGGCGCAACGGCGGCTCGGGCTCGTTTGGCGCCCTCAAGTCGGTTCTCGAAC
CGTCGCGGCCCTTCGCGTGACGTGTGCCCTGCGGAGCTGCCGGCCGGGGCAAGCGGCCAC
CGCGCTGAGAACTCCACCTTCCCGAGGTCGGCGGTGTTGCAAGGGGCTGTAGCAGGAGCA
ATGCACGGTGAGGCGCGTAATGCCTTCGCGTAGGGTGGGGTTGGCAATTGGCACGCGGCT
GGGAGCACCCGGCCTGTCACGCCCACGTCACTGCACTGGGAGCCGGCCTGGTTGGCTTAG
GAAAGCCATCAGACCGCATGAGACCATGTGTGTGTTGAATGTCGGGCTGGTCTGGTCTGG
TCTGGTGTGTGACGCCCCGCCGGCAGCATGTGCGGCTTTGCGGGGAGGGGGCTGTTTGGA
GGTGGCCAAAGCGGCGGCGATATGGCTGTCGACTGGAAGCCTTCTATGAGCTTTGGGTGA
GCTTTTGAAGGGCTTTGACGGGCTGGTTTGGTGTGAGGCGGGGTGAAACCTCGGGCGTTG
GGTGCGATGGCGTGTGGTTCAGCCTCTGCGGCGCCTACACACTGCAGCACTTGCACTGCC
GTGCCTCGATGCATGATGTGGGCAGGCGCTGGGCCGCTGCCCTGGCGCACCACCCACACT
CGAGTGCTGACGTGCCGACGTGCCGCCTTGTGGCGCAGCTGCGGGGTCGGCTGCCGGTTG
GGTTACGGGAGGGCCTGCGATCCGGGGCGTCGCCACTGGTGTTCCGTTCGTGTGTTGCAA
GGGCCGTGGGGGTTCAGCGTGTGTATGCGGGACCCCGGAGCTGCCCCTTCACAGGCTCCC
GGATGCCTCGCCAGATCCACAGCTTCGCATGCACCAAAACCTTTGCAAGCCGGGGCTTGT
CAGCCCCACCATTGCTCGAAGAATGGCCTCAGGGTTTTGGGGGGGGGGGGGGGTTGGGGC
TATATGGCGCGCCACGAGCACACGGAGCAGCTGGGTAGGGGCGCCGCGTTGAGAAGGTGG
GGAGCGGGAAAGCTGGCACGTGGGGCCGAGGGCTACGCGCCCCACTAGCGCTGCGGGGGG
TGGGTTGGGGGGGGGTGAAGGGGCTCGTCCGTGTCACGCAGCAAGAGACACAGCACGCAC
GCGAGAATTGTGGGCGCTGGAGGAGGGGGGTCACTCAGCTTCGGGGGCAGGCACGGCACG
TTAGCTCGCGCTGCTGCGGGCATGCCCGGGCGACACTCGCGCAGCCCGCTCCCTGTCGAT
ATTGCAGCAACTGGGCCCCACAGCAGAGCACCGGGTCCTGCCGGGCCCGCACCGCCCTCC
ACGGCCACACATTCCCGCAGGCAGATGCTCAGGTGGGGCCCCGTGGGTCTCTCCTCCTCC
CGGTCTCTCCTGTCACCGCCTTCTACTTCCTCGCCATCATCACCCTTTCGCGTTTATTTT
>Cre08.g358577.v5.5 PromoterCoords:404904 - 406403 Strand:+ GeneCoords:406404 - 409875 Trimmed if gene in upstream region
GATAATCGAGCTCCTGCGCGCCCGTGCGATGGCATCTGCGTGAACCTGCCCATCGGCCGT
CGGCTGCTCCAACCTACAGGTTACCCCTGAGTAACCCCAGCTGAAACGCCGGTGTGGATT
TATGGTAGAT
>Cre08.g373400.v5.5 PromoterCoords:3156606 - 3158105 Strand:- GeneCoords:3152550 - 3156605 Trimmed if gene in upstream region
GTTAGGCCAAGCGATGGGCGCTGGTTGCGTCGGATGCGGGCATGGGATGCATGTGCCTGC
CGCTCAGGTGGGGCCACACAAGCAGGCCACGCCCAGAAACACACTTCCCCACAGCATACG
CACACAGAACACACCCCGTTGGGCTGCCAGCTTGAAGACACGCACAGTTGGCCATCGTGC
TGTGTTAGGCCAAGCGATGGGCGCTGGTTGCGTCGGATGCGGGCATGGATGGGATGCATG
TGCCTGCCGCTCAGATGGGGCCACACAAGCAGGCCACGCCCAGAAACACACTTCCCCACA
GCATACGCACACAGAACACACCCCGTTGGGCTGCCAGCTTGAAGACACGCACAGTTGGCC
ATCGTGCTGTGTTAGGCCAAGCGATGGGCGCTGGTTGCGTCGGATGCGGGCATGGATGGG
ATGCATGTGCCTGCCGCTCAGGTGGGGCCACACAAGCAGGCCACGCCCAGAAACACAGTT
TCCCACAGCGCACACACACAGAACACACCCCGCTGGGCTGCCAGCTTGAAGACACGCACA
GTTGGCCATCGTGCTGTGTTAGGCCAAGCGATGGGCGCTGGTTGCGTCGGATGCGGGCAT
GGGATGCATGTGCCTGCCGCTCAGATGGGGCCACACAAGCAGGCCACGCCCAGAAACACA
CTTCCCCACAGCATACGCACACAGGACACGCCCCGCTGGGCTGCCAGCTTGAAGACACGC
ACAGTTGGCCATCGTGCTGTGTTAGGCCAAGCGATGGGCGCTGGTTGCGTCGGATGCGGG
CATGGATGGGATGCATGTGCCTGCCGCGCAGATGGGGCCACACAAGCAGGCCACGCCCGG
AAACACAGTTTCCCACAGCGCACACACACAGAACACACCCTGTTGGGCTGCCCGCGTGGA
GACACGCACAGTAGGGCATTGTGCAGCGTTGAGTGACACGCACAGTAGGGCATTGTGCAG
CGTTGAGTCAGGCATTGGGCGCTGGTTATGTCCGATGCGGGCATGGGATGCATGTGCCTG
CCGCTCAGATGGGGCCTCACGAGTAGGCCATGCCCGGCAACACTCTTCCCCACAGCATAC
GCACACAGAACACACCCCGTTGGGCTGCCCGCGTGGAGACACATGCAGTTGGGCATTGCG
CTGTGTTGGGCCAAGTGACAAACAACAAGCACCCCGCCCACGCCCACAGCATTGCCCTTG
CTCACACCCTTGCACTTGCCCCTGCCCCTGTACACGCAAACGCGCACGCATGCACGCAAG
CACGCACACGCCTTTGCGCATGCCAGCTCGCCTCCCTTCTGGTAATGCCATTGCTAGGGC
GTCTTTAATGTCTACTATCAATAGCTGCTCGGCATTAGGTGAGGTGTGAGCATCAGGGGA
TAAAGAATTCGAGGTGTACGCGACGAACGGAAAACCCACCGGGATCGATGGGTTTTTTTC
GTTTCGCACACAAGCCGTATTCCTCAATTCTTATTGTCTGTACCACTTTATAGAGCCAAA
>Cre08.g358523.v5.5 PromoterCoords:66006 - 67505 Strand:+ GeneCoords:67506 - 71927 Trimmed if gene in upstream region
TGAGTTGAGCCTTGAGGTTACTAGGTTAGCGGATTTGCATGAGGTTGGGCCCATGGGCCG
GCGCGCGGAAAGTAGAAAAGTGCTATTGCTAAATTTCGTCATTCTCGCTAAATAACGATT
>Cre08.g364450.v5.5 PromoterCoords:1443630 - 1445129 Strand:- GeneCoords:1440662 - 1443629 Trimmed if gene in upstream region
ATGAGAAAAAGCTCAGCATAGCACGCAGAATAGCATGGGGAGGGCGTCTGCATCAAACCT
TCCGATTGCGTTGAATCCCTCAGTCTCGTGGGACACCTTC
>Cre08.g379050.v5.5 PromoterCoords:3987744 - 3989243 Strand:+ GeneCoords:3989244 - 3993455 Trimmed if gene in upstream region
ATTAGGACACAGTGAGTAGACGGGCCCGGGCCGACCCATGAGCCATAACTTGCCGCAGAA
TTGCCAATCGTGCCTCCATTCCCGTCCTACTTCCTAACCT
>Cre08.g364850.v5.5 PromoterCoords:1519104 - 1520603 Strand:+ GeneCoords:1520604 - 1525535 Trimmed if gene in upstream region
TGGTCATCCACCACTCCCGCACTCACACCTGCGCGGCTTTGGCTTCAACAGTAGCCGTTT
ACAGCAGTGGAGTCTCCTGGTCTACAGTGAAACCTGCCATGCACAGTGGGTCAGTGGCGG
CTGCAGTCCGCCATGTCGTCGTCGGGAAACTTGGCACTGTGGGCGCGCGCATCAGGGGAG
GTGCCTCCCCTGGCGCGCATCATCATCCCCAGGCATCCCCCGGCCCCACCACCACAGCTG
GGCGTATGAACGCCACTCATGTGCCATCTCCTGCACACTGGAGGCAGTAGAACGCAAGGT
GATCTCAACATGGGATTGGTTTGCTTTGCGGGAACTGGCAGGGAAAAAAGCCTGGGCAGC
GGGATGGGACCGTGTGCGAGCGGCACGAGTCTGGGCATGAGTCCCATCGCACAACCCATG
ACAAGTCTTCGCTCGGCCAGACAGCTAC
>Cre08.g377100.v5.5 PromoterCoords:3732513 - 3734012 Strand:- GeneCoords:3728587 - 3732512 Trimmed if gene in upstream region
GCAGCGATCGACGTGTCAAACGCGCTTGCATCGGCGTGATAACATGCCAAATCCCGACAT
AAGTTATGTAAAGCGCTCCAAATAAAAATATCTTATTACC
>Cre08.g383600.v5.5 PromoterCoords:4650795 - 4652294 Strand:+ GeneCoords:4652295 - 4661742 Trimmed if gene in upstream region
GCAACTCGCAGGAAGGAACGGCGCCACAACCAATCTGCTGACAGAATGCACTGTGATGAA
GTACACCA
>Cre08.g366150.v5.5 PromoterCoords:1763743 - 1765242 Strand:- GeneCoords:1751518 - 1763742 Trimmed if gene in upstream region
CTGGTCATGTATACGCCTTTGGATAAATTGAGTGTCCGGGTTGCAGCCCTTTTGTGAGTT
GAAGGGCAAAACCCGCGCACAGAGGTAAGCACCAACCTGTGGCCAGGCCCAGTCTACTGC
CTTGCAATGTGGCGGTAACTACAGTTTAGTAGATGGAAGCATGCGACACGCAGCAAGCTT
TTCCACATCTGTCGATCCAG
>Cre08.g362750.v5.5 PromoterCoords:1145856 - 1147355 Strand:+ GeneCoords:1147356 - 1151484 Trimmed if gene in upstream region
TGGTGAAGGAAGCGCTGACGCATTTGACAGTTCTGTATAAAGGCTTTTCTGCCTGGTTCA
GAAGCTTCGGCTGCATGGGCTTGTTTGCAGACCCCCATGA
>Cre08.g358579.v5.5 PromoterCoords:419164 - 420663 Strand:- GeneCoords:414038 - 419163 Trimmed if gene in upstream region
GTCGGTCGCAAAGTAACAATACTAAATTGACTGCCCAGGCGCAGGCGCAAACCCTAACAT
GCATGCTGGCTGGCTGCGGCCCATGCACGCACGTTGCACGCCGGAGCACCAATTCACCTT
CACCGCGGTAA
>Cre08.g385675.v5.5 PromoterCoords:4969796 - 4971295 Strand:- GeneCoords:4967191 - 4969795 Trimmed if gene in upstream region
TCTCCCCCGCCAGCCCCCCTCGTCCAGGCGTCGCGCCCCACTCGCACGGAGCGGCCGTGA
CGGGACCGCCTCACGCGGGTACCACTCCGGGGGTCAAGGGCGGGATCGCAAGGTCTATGC
CCAGACTGTCGCCCCGACCATGAATTGACATCCCATTACACATAATAAGGTCCCTGGATG
GTGCTCGGGCATAATTTTGAGCGAGAGCTCAAGTTGAAATGCTATATGTCGCGCTCGCCA
GGACCCCGCCAACTTAGCCTGAAGCTATTTTGATTACATCTATACGAGAATTAATGTCGA
CGGCAATAGATTCAGGCCCCAAACAGCGCATATGCGAGACATGGGCTTCGGTCAATTTCG
CGACTTGAGCCCCGATAAGCATAATTTGGACCTTTGCCGACCACTTCTGGCTGATGATGA
TGCGGTAGGATTTGCCCCGGGGCAACGTCCAACGTGCGGGTTTGGCTGGGAAAACGCACC
CCCGGACGGCAGCCCAGTTTTCACCACGGGCAATAGCTCGTAGAAGACATCTAACTAGCC
AGGCGGATAGAGCGCTATCGAATTGTGGGGGGTAGGTCGGGTCAGCATCCTTGTACGAGT
TATTGCTCATAGTGAAAAGGCCCGCGGAAGAAGGGGCTCCCGTAGACCCCATCCAGCCGC
CTGGTGGTACCCGCGTGGACCGCCTTCGCCCTGTGCGGTTTTGATTACTTGGGGTCAGTT
AGCGGGGTGTATGAATGCGGATGTTACAGAGGGGACAGTCCCAGCACCCGAAGACGCCGA
GCCATCACATGCTATCAGGGCCCAACTTAACTCCACCAACCCCGACTTTGCTGCGAACCC
TCCCGCGGACAAAGTCCGTGTGACTCCGCGCACAGGGGTGTATGGGGGCTATCGGCTGCC
GAAGCGGCCTCTCCTCGTCGACGGACTTGAATTCCTTGGACTCTTGGAGGAGGAGCGCGC
GGCGCCGCCCGAGAAACGTACAAACCGACCCGGACATTCGGTAATTCGGCCTCCGACACC
GCCAATGTGGTATTGTGGTGTCGCGGCACAGCCCACTGCTCCCCTTGAGAGGAAGAGCCA
TACCTTTCTTGTTTCAAGGGCAAGCTGAAGGGTGCGTGCCACGGAGTCACGAGCTGCCAG
CGCCCCCCCCCCCCCCCCGAAGACACCGGGTAGTTGGAATTCGTGAGCGGCGCTATGTCC
AGCCTCTTCGAAGCGATCAACTCTGCGCGCTCAGGAGCACCGCTGCTGTTTGTGATGCCA
GTTTCGGCGACTGTCTTGCCTATAGAGCCGTCACCTTTTTGTCGTCACGACGAACCACGC
TGGGCGGCTATTACAAGATGCACCATAGCACCGATTTAAACGACTTTATGTTCTTAATGC
TTGATGTGCGGCTGACGGTGCGTTGCGAAGAAGCACGCGTAGCATCAGGGGCCTAAGTGG
CTAAGTCGCCCCACGGAGAATCTAGAAGCATATAGCTCAAAGCCAGCATCAGATAAGAAT
>Cre08.g359166.v5.5 PromoterCoords:533513 - 535012 Strand:- GeneCoords:530246 - 533512 Trimmed if gene in upstream region
TAGATTGGAATGCTGAGACTGAGACGTACGTCTGTGCGAACACGCGAAGACACGGCGTCA
ATGCACGGCGTGTCAGCTTTGGACAGCTGGCTGGACTTCATCGCACATTCGCGTTGCTCC
CTCAGGCTTCCTCACCCCGCCACAAGCACGTCGTGCGTTAAGTAAGTCTGTGTGGCCAGG
CCAGCAGTCGAAAGGGCAACAGCGCGGTTACCTGTTTGGTAACGTGCCCTTGCTTGCAGC
TGACTGCCAGAGGGGATACCCGAGTTCGTGGCATGCCTTGCTGGGACAGCATCCGGATTG
TTAGCGTGCTAACAGGCTTATGACGCTGGCTGACTGAGGATTTGTGCAGTGGGTGCAGAG
GATGTGCCGAGGCACACTTGAGCAGGGCACCCTTGAGCACCCCTGGGCCAGGGAACACAG
GCAGCCTCTATCTGACTGTGACACATGTACGCCGATCCAAGCGGCCGCGCGCACTGACCC
AGCAACACAGCAGACCAGCGACCATACGGAAACCACCGCAGCGGCCAACTTGGCTGGCGG
GCGCTGCCGTACGGCCCTGCCGTACACCATGTACGACATGGCGGCTGCGGCACCTCTAGG
TGAAGAATGACAAGGTGTGCATCACCTGTGGCGAGGTGGCCGAGCGGTCTAAGGCGCTAG
TTTCAGGCACTAGTCGGTTGTTCCGGCAGAAGCTACTAGT
>Cre08.g374250.v5.5 PromoterCoords:3381317 - 3382816 Strand:- GeneCoords:3367482 - 3381316 Trimmed if gene in upstream region
AGAGCGGGACGACTGGCGAAAACACGTCTGGCTGCGCGGAGGGAAGTCGGTCGCGAGGGG
CGCGCCGACTGCTGACCCTCCGTCTTCCGCGCACTCCCCGAACAAGAGCCCCGACCCCAC
GCGCTTACATACTAAACTTTC
>Cre08.g380950.v5.5 PromoterCoords:4261520 - 4263019 Strand:+ GeneCoords:4263020 - 4266414 Trimmed if gene in upstream region
TGTAGCATAGTAGCGATGACACTCTTTATGGCTTGTACACGTACACAGAGGCAGGTGAAA
TCAAAGGCGGCAGTGAAGGTGGCCGTGTTTTGTTTATCCGCACGGAAGCGTAGAGATGGG
CAGAGGCAGCATCGTGGGATGCACACATAAGGCATCATATGTGCGATGTAGACGACCATA
CGTGGCCACACACGAGTTGCAGGTACGGGCAGGGTAGGCATCAGGGGAGGCCTTCCCCTG
GTAGGTATTACACGCATGGTGTGGGTGTTCACACATACACAAGGGGACCGGAGCATGAGC
ACAGGAGTCACGAGTCCCCCGGTCAGGAGGTGCATACCAGCGCAGCCGTGCTGGCACGTT
CAAAGCCCAGTGGAGGCATGTAACGAACGCTTAGCAGCAATCGTGGGTTTTACGCCTGTG
GGCTTCACGCTTTGCATCCAGGGGTAAGGTGCCTCGTCCGCCTGAAAGCGCGGGACGCAC
GCGCGCGCTGACACCAACAGACACGGACCAAACCCCTAAATATGGCATCGGGGCGTATGT
GTAGAGCTGTGGGCAGGGGCCGCTGGCTTCTCTGGGCCTCGGAAAGGGCACCAAACGGCC
ATTTCCGCGAAGGGTCTGAAGGGCACCGGGCATCGCTCCTGAGAGGCCGCGCCCTTCGCT
TTCTGGCGTTCACTTTAATTCAACAGGGATCAGCAGGCCTTCTGAGTTGATCACAGGTGT
CCGGAATTTCGTTCCCCGTGTTTCAAGTGCGCGCACATTGGCCATGGCCGACTCACTCGA
CGCACTCGTTTCTGGGCACCTGTCGGTTCATATGACTACACATTTGTCCAGGTTACAATA
ATAAAGTCTCAGGAGCAGGCGCTGGGGGGTCCGAACACCTTTTGGCCGGGTCCCATGCAG
CCCGGGCTGGATCCAGGCCGAGTTGCATACCCCCCTCCCCTGGTGCTGGGTGGCTTGGGT
ACCGCATGGTGCCTATACGGTGAACCTGTAATGTTGCTGATGAGCCGGGGCTCCCTAGAC
CTGCGTCATTATTCTCATCAACCTTCCAGAGGATGGCACACGGTCCGCTGGTCTCGCCTC
TTCAGCATGGATGCATCCTGAGTCCTCATGTCAGCCACAAACCTGACTAGCTGGCCATTC
AACCCATGCGCCCACGTCGTGCATTCCCCATCCCCATGGAAATGATGGAGCCATCCCGCG
CGACCACAACGTGAATGGCAGTTGTCTCGTGACCCCTACCGCCGCAAAGCGTGCAAAAGC
AAGAGTTGATGGCTGGCACCCGCACCCAACAATAAGGGCACGCACGGCCACGCGCACGGC
GCGCGCGCGCACGCATGCACACGCACGCACTCATTTGGCAGAAGGATTAGTTGCAGCTGA
GGAGCAAGGGGGGCAAGGGCGGCGGAGCGGATAGGCGCTGCGAAGTAGGGCCCAGGAGTG
ACGGTGCGACGGGTCCAGACGCGAACTCGAGGCCCAACCTTGGTTGCCCAAGGAATGGAT
>Cre08.g358538.v5.5 PromoterCoords:129877 - 131376 Strand:+ GeneCoords:131377 - 138883 Trimmed if gene in upstream region
GAGGATGACACATGGCACAACATAAGCACAACCCTCCCTATGACATGGGACTCGAAATTG
GTTTGCATGGGTCAGTCGCTTTGGCTCGAGAGCCCTTGCCCAAACAATCCGGCCCTACTT
TTGTGGCAAGT
>Cre08.g375500.v5.5 PromoterCoords:3555999 - 3557498 Strand:- GeneCoords:3547383 - 3555998 Trimmed if gene in upstream region
TTCTACTTGCGCCCATGCAACCAATCGGGGAAAGCCCTGGACTAGCCTACTTGCTGCCCA
AACCTGGCAATTACTTTGACCATACTTCCCACCCCCTAAA
>Cre08.g359100.v5.5 PromoterCoords:517923 - 519422 Strand:+ GeneCoords:519423 - 527304 Trimmed if gene in upstream region
GGCGTGTTTCGGAGTATGCGGGCGTCGTGGTTTCGCATGCCCTTGTTGCACTATCTCGCG
TGTGCCTTCCCTTCGTAGTCATTCCGTTCAATCAATAACGCATTCCCAGGACTTACCCCA
TGTGCTCATGCTGCGCCTCGGTTCCGGACGCCGCGCGGGGGCCTCGCTCCCCGCTCCCTC
CTTCCGCCGGGTGGGGCCAGTCCCCGTCACGCCGAGCCAGGCCCGGCTGCACCGCCGCGG
TGATGGAGTGTCCAGGCATAGCAAAAACGCTCTATGCATCCTTTGGCAAACGGCCATGCC
CTATCCTGCCCTGGCTGCAGAATGGGGCAGCTGCCATTCTGGCCATTCTGAAGCTCGGTT
CGCGCCTGGGTCGATAAGCAGGTCGTGTGGCCACATTTGCATCGTTATTAGGCTCCAGCT
ATGGCGCGGCACGGTGGGGTGTAAGCTCATACGCTCAAGCCCGCGGACGTTCGACTTGAA
CTAAGCTTACAGAGCAACTGGCCCCTTTTGGTCCTGAGTGACTCAAGTGTCCACAGTAAG
TGGGAGCTATTGTGTTGGATCAGACAGGTCGTTGCGGGTAGCGCGAGGGTTCTGGCGCCA
GAGGTGCCCAGACCATGTCATGCGAAGCGAGGCGGAGCGAGGCCATTCCCGCCCGCCCCA
AAGCGGCTACTAGCGACCTTCCTCAGCTTCTACCGCCTCGGTGCATACCGGCCCAAACCT
CTTGCTGCAACGCCGCCCGCCTGCTTGCAGCAGAACAGGAGGAAGGGCTGACAGGGTCTG
ACACCGTGGCCATTCCATCCAGCAGACCAGCAAGTCTTCCTTGGCAGTCACCAGCAATTT
ACTCGATGCACAAGTGGGAAAAGATGATGTGCGCAATGGGAGTTAGGAAACCCAGGGCTG
ACAGAACCAGGTTTTTGGCAGCTGGCAACGCTGGGATGGCGCACGGGGGCTCCCAAGTCG
ATCCAGACTGGCCGCGCCCCAGGGCTTGACTGCCCTGGAAAATGGGAGGGCTACTGAGCC
TAACGCCGGGCCTGCAGCCCAGTATTAGAGCCGCGGTATCACACTGCCTCTACCCAACAA
AGCACTCGGGTCCCACATCATGCGGCCGGACTGTGAGCGTGTCGTGCGTTCTGCACAGCC
GGAATAACGAGTTGCGTCTCCCAGAAAAGACAGCGGTTTGGCCCGCGCAGCTGCACACAC
TAAACTGAAGCCACCGGGCGTGGGCAACACCTGAGCTCGCGTTCTTGCAATTCTGATTTC
GGAGTAGGTGGTCAAGCAGGCGCGCGCGACTCTGGCGCTGCTGGCCTGCTGCTGGACATG
CACTGGCTTATTGATATGATAGCCCCTTGTATGAACGCCGTTGCGTATGCTTCCGGCATT
GCAATCAAAGCCACAAACGCATAGTGCCAGAACACCCGCCCAGGGTTCGTGCCAGACATG
CCGGCGGGCGCATTGACAGTATGGCCCTTGATTGGATAGCTTATATCACGCACTTAAGTA
>Cre08.g369500.v5.5 PromoterCoords:2171626 - 2173125 Strand:- GeneCoords:2170690 - 2171625 Trimmed if gene in upstream region
CAAACTGCTGTTCGCCCACCCTTTGCCCCACGTATGTCACCCGCCTCGCGGTTGGCCATT
CCACACGGTACTAAATAGCACACGGTATAACGGTCAAGCCAAATCAACGCTTAGGTGTGG
GGTCTGGGTGCGGGATGCGGGGTCTGGGGTGCGGGGTGCGGAATCATTGCGCAGTCACCG
TGTACTTACTGTGGGCAATACTGGGTGTGTGATGGGACAGGGTTTAGGCAGGTTGGCGAG
GTCCCGTAGGGTGCAGCTGACGCCCATACCCCAAGCAGACAGCAAACAGTTTGCAGCGAC
AGAGCAGAAGTGCATGGCTGGTCGAACGCTGGAGTTACTGTACCGACAAGTTGCTGGCTG
GCTGGAAGTTTGGTCACCGCGCACTTACTGTGGGCAATACTGCGTATGCGTGGTTCCGGT
TGGACTCGGCTGCTGGCGTGGCAACAGCTGGGAGGCCGCCGGCGGGTAGTACAGGGTGTA
CTCAGGACCAGCGCCCAGCAGTAGTAGCAACCGCAGGGATTCAGCAGGGCAGCCCACGCA
CAGTTAGTTGCGACGAAGGAGCAGCGAACCACGAGCCAGACTTGTACGGAGGGTCTGGCA
AGCGGGCTGAGAGGGCCCCATGAAGTAGTGCTCCAATCCACCCGACGACCCCTCCTGTCA
GGCTACCTTGAGACGTGAGTGCCCATGGCAGTGCCCATAATGCGACACGGCCTACACCCG
CCCCATCCCGCCATCCGCCGGCACGAGGAGCCGAGGACAGCGAAACGGCGGCTTGGAAGC
CGTAGCACCCAGCAGGCACACTTTCATGTCTTGACATCCTCTTCGTGGCATGGTTCAGCC
ACGGCACAAGAACGGTTTAACATGTGCTTCTTTTGGCCCTGCGACTGTGGTGTACTGCGC
GTGGACCGTAGGGCTGCATCCGGTATGACACGTTCATGAAACCCGGGGACCTACCCCCAG
AGGGAGGCCACCCCTGTAACCCCTGCCTGCTGGAGAAAAGTGGGTGCCGTTTGCCTGTAC
CCCACCTGTTATTTATTGCTTATCTGGACCGCTTTCCAGCCATCGGCCGACTCCCCCGCC
CACATTACTTGAGGGGTTGACCCAAGGGCTGACCCCTGGCCGCGTCTGCTTATCTCAATG
TCCCCGGACAGCGCGCCGCTCCCCTATGCCCGCACTCTGCTCTTCCACTCACCCACACTA
GACGCGAGTCCTCCACCTTCCCGGGTGCCAGATGAGGCAGTATGACGGTATGTGGGCATC
GTCCGCAGAGTTGCACCCCTAGACGTCGATGAATGCCCAAGAAGGCGATCGGCGAGGATC
GGCGTGACACGCGTGTCGCAGCATGGTGCGCACGCAATCGTTGTTTATGTCAACATGCTG
GTCAGTGCATATAGAATTCATA
>Cre08.g360564.v5.5 PromoterCoords:764060 - 765559 Strand:- GeneCoords:752295 - 764059 Trimmed if gene in upstream region
CAACTTACCGTTCAACCTCGGGCCGTTCAGGGCCGTCCCACTTACATTGTGGAGTGCATA
CCAGGGTTGGATGCGGTGTGGGCAATTATTATGTGCAAGCACATGGACAACAAGGGGCAC
GACACGGGGGCGCACTTTTGGTCAGCCCTGGATAAGGTCAGCAGGCATGCTGTCATGACA
GGGCACGACGAGCGCACCGTGCGTTGCCATCGAACCTTGGGCCGTCTCACTGAATGCAAA
CCAGGGTTGGGGGCGGTGGTGCAACCCAGAGGAGGCAGGGGGATGCACCCCGCACGGAGG
GTGGGAACTTGCCCGGCTCGCTGAAACCTCTGGTCATATAGGGGCCGAAACACCCCGGCT
TCGGCGAGCCAAGTGGTCGGAGTGGGGGCGCTTCGGGGAGCCGAGTCGAAGCCCCGACTC
GGGCATCCGGGATTGCCGAGTCGGCGGACTGGAATGCCGAAGCGCCCCCACCTCGGCGCA
TTGGGATTGCCGAGTCGGGCATGCCGGATTGCCGAAGCGGGGGCGGTTCAGCCATCCGAG
TCGGAGATGCGGGATTGCCGAAGCGGGGGCGCTCCGACCAACTAGGTTGCCGAGTCAGAT
ACCTCAGCCTGTCGGAGTGGGGGCGCTTGCACTAGTTGGGTTAGCCGAAAAATGGTGGAT
TGGCGACCGACCCCCCCCCCCCGAGTTAGCCGGGTCGGCGGAGCTTCCCACCCTCCTACC
CGCACACGGTGTGCAGGATGGCACAGCCCGGCTGATGCGCTTTAAGACCCGAAAGCTCAC
CCCATCTTTTTTAATTTTGATGAT
>Cre08.g378800.v5.5 PromoterCoords:3965654 - 3967153 Strand:+ GeneCoords:3967154 - 3970674 Trimmed if gene in upstream region
GAGCGTGAAGGGCCTCGGATCCGCTGTCGATGGTCCACGAATTTGCATGAACCATCAGTA
TCTCGGCGTTACAAGCAAACGCCCTTGAAGCCGTCTACAGCCCCTAGGATCT
>Cre08.g358536.v5.5 PromoterCoords:122366 - 123865 Strand:+ GeneCoords:123866 - 125467 Trimmed if gene in upstream region
TTGGCCCTTTCCTTACAACAGAATACGCTCGCGACCTCAATTATGTACCCGGGCAGACAT
AACCTACTTCCTGGATTCCGGCAACCGGCGCAGCGACGCATTGGGTGCAT
>Cre08.g376050.v5.5 PromoterCoords:3610199 - 3611698 Strand:+ GeneCoords:3611699 - 3613690 Trimmed if gene in upstream region
AGGGCATTACGAGCGTGTAAAGCTTCAATGAGCAAGCTGAGGCAAGTTGCCCCATCGTTG
CGTGCCGATTCAGTTGCCCCGACAATGCTGTGGAAAGCTGAGCGCAGGTACGT
>Cre08.g380250.v5.5 PromoterCoords:4198040 - 4199539 Strand:+ GeneCoords:4199540 - 4201612 Trimmed if gene in upstream region
GCCAAACCAGGGGCCCCGCTCTCTCCCCCTCTCCTCCTCCTAGCCTCCCCCTCCATCGCC
TCCTTCGTTCCAACAGAACGCCGCGGCATTCACTTTGACAAGATGGAGGGGCAAGAGAGT
TTGGGCGTTGCCAAGTTCGGGGGGGGGGGGGGCGGGGCGGCATGGGAGGTGGAGGGCCTT
GCGCGCGTCACTGCGCCAGGGATGCCAGGATGCGCCCCTGGTCTCCGCGTCTGTGCAGCT
CACGGCATATAGGCATTGGGGATGAAGGGGAGTGCGCACCAGCTGAGGGACAGCTGACAG
CGGGCGCCGCGGCAGGCCAGGGACTAGGAGCGACCCTCGAGAGAGTGGGACCACGCCTTC
GACAAGCCGCTGCGGCATACTAAAATTCTTATACCTTA
>Cre08.g373372.v5.5 PromoterCoords:3076666 - 3078165 Strand:- GeneCoords:3074369 - 3076665 Trimmed if gene in upstream region
TTGATCAAGGGTCAACGAGTATGGTGTCCGGAGCCTGGTGAGCGCGAGTCGCTCATTCGC
GAGGCGCATGGGCTAGCCCACCAAGGCATTGACAAGGTCATGAGCTTACTAGCCCCAAGC
TGCTACTGGCCCAACATGCGGAACACGGTCAAGGCCTTCATCGAGAAGTGCACGGAGTGC
AAGCCCGGACGAGCTAAGTTGATTCGCAACTTACCACTGCGACCGCTTCACGTCGTACCA
ATGTGGGCGGTAGTTCATATCGACCTGGCCGGACCACTGAAGACTTCGACGGGCGGCAAT
CGATATATCATTCTCTGCGTGGACGGATGGAGTAAGTGGCTGGAAGTGGGTGCCATTCCC
AACAAGGAGGCCTCGGTGTGTGCTAAGTGGTTCTGGCAGACGTGGATCTGTCGCTACGGT
ACTCCCGGCGCGGTAGTCACCGACCGAGGGCGTGAGTGGGATGGCGAGTTTCACAACCTC
CTGGTGGCGCAGCGGATTACCCACCGCCACACAGCACCCAACAACCCCCAAGCTAACGGC
CAATGTGAACGGCTAGTTGGTGTAATGATGGAAGGGTTACGGAAGAAGGTCAATGAGAAT
GAGGACGATTGGGAGGAGCGAATTCACGAGGTGGCCTACGCCTACCGAGCAGCACGGCAA
GATAGCACACGCGTATCACCCGCGCTGTGCGTGTTTGGACGAGAACTCGCCCTTGCCGCT
ACCCGTGCAGCTCCGGACCCGAACCCACCTGCTTGGGGAGAAGACGAGGAGGAGGCACAG
GGTGTACAACCGCAGGATTATCTCGCATTGGATCAGCGGCGTGAAGCACTCGAAGCGCTG
GTGCCGCGTGTGGACGAGAACCTGGTGCGGGCAAAAGAGAGGAATGAGAAGAATTACCAC
AAGAGGCGCGCGCCGGCGAAACCCCGCGGGCCCCCCTCCAAGCGCAGGAAGGCCGGGAAC
GAAGGCAACCCCGTTATTTCGGCTGCGGCAGTCAAAAATGTCCTACCTGCCCTGGACACC
GCTGGACCTGGACCTTCCCAGCCCCCGGTTCCAACTGCTACCACTGGGAAGCCCCGCGCC
CATATGATGGCGTCGCCCCCGCTACAGCCCGCCGGACCCCTCCGGATAGGCAACACTGCG
GTAAAACCCTCCGACCCGCCGGAGCAGCAACCGGTCCAATCATCGGACGCTCTGAGTCAT
CTTCCCGACTTACCAGAGAATGCGAAGGTTTATCGCGTGACGCGAAGGAAGCATAAGCTG
CAGCCAGACCGCGAGGGCCCGTTTTTCTTTGACAGCTACAACCAGTCTGGTACGCTGGCG
TTAGTGCGAGATGCCGCTGGAGTGCCTTTCACGGTACCCGTGTCTCAGCTACTGGTGACG
AAAGACAGCACGGAGACCGCTTAAGAAGCGCGCGGGCTATCACGGACCCGTACGCCGCAC
CCATGCCGGAAGAAGCTGAGTTCACGATTTAGAAGCTTCGGACTTAGCTAAAAAGAAGGC
>Cre08.g369000.v5.5 PromoterCoords:2126946 - 2128445 Strand:+ GeneCoords:2128446 - 2131557 Trimmed if gene in upstream region
CCTGGCTTCCGCAGCATTCAAGGCACCCGGGCGAGGCAAGGGAGCTCCGGGTCCAGAGCA
GTAATGTGGCCCCTGGCCCCTGGCCCCGGCATAGTCGGTGGCGACACGTCAAAAACACAC
ACGCACTGCGATCTCGTCTCAGAGGGACCAAGAAGTCAGGAGTTCTTTTTCAGCTAATTT
TTCAGGGTAG
>Cre08.g365050.v5.5 PromoterCoords:1561344 - 1562843 Strand:- GeneCoords:1557525 - 1561343 Trimmed if gene in upstream region
TGAAGCTTGCTGTCCGCTCTATGCCTCAGCCGCAACCGCTCATGACGAGTGTTGCGGAAC
TAATAATGTGCTCCAGCCACCGCAGCCGAAAATCTGAGTGCAGGCGTGCAATCTGGGTCA
GGTCTGGAGCGCATCGTACACTGCAATCCTGGGATGTCGGGATGGAACGTGGCTGAAAAC
CGAGGGCTGATCTGGGCTGTGCGTCTAATGCCACGACATTCGACGGGTGTCAGTACATGC
TCAGCATGTCACAGGTGTGTCCGGGCGTATCGCAGTTATGGGCTTATGGCACCACAAAGT
ACATGATGTGAATGGCAGCGGACTCTGACGTAGCGTGTGTGCAGGGGAATGCAAACAGAG
CGGGCGGTGAGCCATGGCAACATCCCTTGCGCCAGGGGCCGCGGCCTGCGAGGCCTGTCC
GTGCGAGGCACCTCCGATGCCCGGAACCCCACCCCGCGCTCAGCCCCTTTGTACCCCTCC
GGTGTGGTGTTTGTGCATGCAAGCTGTAGATGCAGAGCATCCATGGGGGATTGGGGGAGG
CTAAACTGACAACAGCCAGTTGCGTGGCCAGCCTGCGAGCAGGGCGGCACGCGGGTCGGA
CACGGTCCAGCATGCGTGCAACGGGCTCTGAGTTCCTGCGGCCCAAGGTGCTGCTGGATA
GTCATACATATACTGGGTATCATACACATACCGTGTGATGCCTCTGGCCAGGCAAATGCC
GCGGCTGAAATGCAATAGGCGCGCAACCAAAGCTGCCGTACATCGCGCGCCAGCAGGTTT
TTCAGGCCCGCCAGCGCCGCTCTGCAGTTATACAAACATACTACAGGCACAGACCAATAC
>Cre08.g359950.v5.5 PromoterCoords:637473 - 638972 Strand:- GeneCoords:634587 - 637472 Trimmed if gene in upstream region
ACAGAAGGCCTGTGCCGATCACCCCTGGTGTCGCTTCATATCTGCGACGTGGCGTCGTTA
CCGCACCCGCAACCGGCGGCAGTGACGCATAGCCCGTTCCCCGCCTCGCCCAGACATAAA
ACCCCGCGAACTGCTGCCTTGCAGACGTTCTTCAAGACACAAATAGTGCCCCATAAACCT
TAA
>Cre08.g358526.v5.5 PromoterCoords:80648 - 82147 Strand:+ GeneCoords:82148 - 85550 Trimmed if gene in upstream region
CCTGTCCTTTCTTGTCGCCGTCTCCCTTGCACCTGCACCTGAACCGCTCCATATGTGTCA
TGCCGTGCGATTATGGTTCCCTTACCTAGCAGCTTGGGCGCACTGCACCCCTATTGTACC
CTGGCCTGCTCCATGACTGCCATGACACTCCTGGAGCCAGTGGGTGCGAAGAGCAGGGCA
GAAAAAGGGCACTGCAGGACCACCTGCCCACAAATGTACCGCGACCGACACGCGTGAACG
ACCGGGGGGACGGACATGCGCGCTCATACCCCCGCACGCCTATATCACTTCATGCAGCGG
CATGCATATACTGGTGTAGTGGTGTAGCTGTCTGCCGCCTCGCCGGCCGGGTCGTAATCA
AGCCGACCCATCATGAAAGCGCACACGCTGCGGACAAGCGAAAGGATGTTGCTTTGTGGC
GCTTCATAGTTGCTATGCTATTGCTGGAGGCCAAAGTGGGAAGGCAAGAACGACGATGGC
GCACAGACACTTCGTCCCTGCCCCGTTAAAGCAGCCCGTGCCACTATTTTGAATTCGTCC
ATTACTCAAACGTATGCGATGCGGTCAGAGGCAAGCACAGCGCGCGTGCCTAGAGAAAGG
GTAGACGAGCCGTCGCGACATGTGCTAGCGTTACTTGCGTTCGAGCGCCCTCCGACAGCA
GCATCAAGCGCGCTGTATGTGCACGATGGCTGATTGTAAAAAGTAGCGGCCGGGCAGCCT
GAAGGTCACTACCTCCGCACCGCGACGAAAGCGTCGCGTAGAAACGTTCGCTTCCAGCGC
ATGCAAGGAATTCAGGTCGCGAAGAAACATTCGTGCACGCGCGGCACTGAGAATGTTGCC
TAATACCGGTCGCGTGGTGACCGCTGCGTAAAGTGGAATAAAGCAGCGGTCAAGCAAGTC
CCACGCTGAGCGCGGGCTTCCCGCGCATAGCGTCCCCGGCGCCGCGACCAGCGCTAAGTG
ATAAAGCATACTTTGCTCTGCGCCATGCATCGTGGTATGTTTGCTGTAGGAGCCTCGCTC
CCTCCAACGCTGTCAAGTCGCCATTGGGGGCCGCATGGGGCCCTGGAGCACCGAAAGTGC
AGAGCTCTATAGAGCGCCACTCGTTCTTCTTGCCTCTTCACTAGCCCGCC
>Cre08.g381702.v5.5 PromoterCoords:4350830 - 4352329 Strand:+ GeneCoords:4352330 - 4362500 Trimmed if gene in upstream region
ATAGTATCACTGCATGTAAGATATGACTGATACCAGGGCTATCACACGGCGCAGGGAGGG
CATCCGGTCATGCCGAATGCTCCCCCCACCCTGCCCTCCCCTGCCCTTGCCCATGCTTGT
AAGGCAATCCCGTACGATCTCTGTGCAAAACGGCAGGGAATCGAGTGTGTGTGCGTGCCG
TGGCGCGCACCGGGTGCCTACAGGCCGGGGGCCGGCTGTAGCCAAGACCCTAGAGTGTGG
CGGGCGGAGCCTTCCGCACTGCTGCCCTTCACCCCTGTCGAGGCCAGCGACCCCTTGGTC
CAGCGAGCTCAGTGGTGAGGGGGAATCCTGTCTGCTGCAGACTGGTGTGGATTTCGGAGG
CACAGGTATTGAGGTATGTTCTGTGATGGAGGTAGGCCGTTGGGGGTCCGAGCGGGGGAC
TGGATGGCTGCCAACGTGTCAATGCCATGGAAGCACTGGCATAAGCCCATGCGCTAAACT
>Cre08.g373360.v5.5 PromoterCoords:2851715 - 2853214 Strand:+ GeneCoords:2853215 - 2854317 Trimmed if gene in upstream region
TGGGAGTGCAGAGGGAAGCGTAATTGAGTCGTCCGCTAAAAAGAGTTGTGACGTGTCGGT
CGATCACCGCTGACATGCGCCACAACCGTTCTGGTACAACTCCGCTACCGGGCACATCGT
TCCCCCCCACGACTGCAGACGGCGAGGTACGAGCAGGCGAAGTCGTACCCCCCCCCCCCA
GCACGGTAGCGAAGGAAGCAACATACAACCCCTGGAGGTATGGGGGGTTCCCCATGGACC
GGAGCGCCCCCCTCATGGGGAGAACCGCATGTACCGGGGCGCCCCCCTCGTGGGGAGGGC
CCTCGGCTCCCCAAAATGTCGTCATCGCGGAACACCGCGCCCGCGCCCTCCACCAGCAGT
CCCAGCCCTCCCCCCTTCTCAGGAGGGCTTCCCATAGCTCCCCGCGGCTCCATGCCTGCT
CAGCTCGTGCCCGTCGGTGACGGCGCCGGGCACTCCGATTGGCCTGGACCGCGCGCCTGC
ATATCGTAAC
>Cre08.g382500.v5.5 PromoterCoords:4471827 - 4473326 Strand:- GeneCoords:4471219 - 4471826 Trimmed if gene in upstream region
ATTCCCGGGTGAAGGCAGCATTTGTGCGGGCCGAGCCACAATCCGTCGTCCCGCCTCGCC
CCGGCCCCGCTGACGCCTCCAGCGTGCCGGCGCCTGGCCCCTTCGAGGGGCTGTTGCTGC
GGGTGCCGCTGTTGTTGCTGCCGCTGCTGCTGCTGCCGCTGATGCATCGTGCCGCTTGCG
GGACTGCCTGGGGGCGGGGGCCTGCAGCCGGCCGCCGCCGGCCAGCCGGCGCCGCCGCCG
CTGTCCAGCCGCTCTATCCAACCACATACACACACACACACACACACACACACACACACA
CACACACACACACACACACACACACACACACGCAGCCAGTGCCATGTCGCCGCCGTGCTG
GTGCCCCGGCCGCAGCGAGCGCGCCAGTCCTACGTCCCAATCGTGTACCCATAACCGCAT
GGCTTCAGCCGCCGCCGCCGCCGCCACCGCCGACGCCGTTGCCGCTACTGCTGCAGCGGT
TGGTGTTGCTAACACCGCTGGTACGAGCGGTCCCCCCGCTGCAGCCGCGGCCGCCGCCGC
CGCCGCCCTCCCTCCGGCCGCCGGTGCGCGCGGCGCTCCAGCCGTGGGCAGCTCCTGGCC
CCCCCCCGGGGGAGCCGGCGACGGCGTGCTGCTGCGAGCACGCCGGAGCAAGCACGCGGC
GTGCGGGCTCGAGCCGCTTGCCCCAGACACCCATATGCATGTGTGCTCAGGCACTACGGC
AGCGGGAACGCGCGGGGCGTTACGCAAACAGCCGCAGCCAGGCGCGGCAGGCGCGGCGTC
ACGCCCGCTACGTTGGAGCCGACTCGGCTGGCTGGCTGGGCGCTGAACTCGCAGAGCGGA
GCGCAGTCGTACGAACAGCCCACGGCGGCTCCAGCTGCTGGCGCCACTGCTGCTGCTGCT
GCTGCTGCTGCTTGTGCTGCTGGCCCCTGGGGTACTAGTGCTGGTGCTGCTGGTGCTGGA
GGTGAGCGACTCCTTGACATGAGCGACTCTTCGGCATCCCGTGGGCCAAACCGGCGGCGG
CGGCCGCTGTGTGGACTGAGCGGCACAGGAAGCCGCTACAGAACGGCCTGGCTTCCACCC
ACAACCCGGCCGCCGCCCGCCGCTCCGGGTATCGCATGCTCCGCTAACTCAGGCCCGTCC
AGGGGCATGCGGTGCGCTGCGCAGCCGGTGCTGGGCAGGGTCAGGCTGCGACGCGCCCGG
CAGGGACGCTCGGGTTTCCCGGCTGCGCATTTGACCCGGACCCGCCGTGGCTATTGTGGT
GCTCCTGCTGCTGCTGCTTCCCAGCACTGCCGCTGCGGCTACTGCTTGTTGATTGGCCAG
CATGGCAGCTCCGGGCTACATGCCCGCGCGAACTGTATCTGGGCCCGCTCCTGGGGCCTG
CACGCTCGGCTGTAGGGGCTGCGGCCAAAGCGCACGACCACCACTCTCAAGCGCTTCCAA
GGCACCGCCTGACATGAAACGCCTGACTGTTCAAAGGCTTCATCCGCTCGTAGGCCTGGG
>Cre08.g358581.v5.5 PromoterCoords:436364 - 437863 Strand:- GeneCoords:433088 - 436363 Trimmed if gene in upstream region
GGCCACGCCCCTTCTGCTGGACTTCCTGCGGCACTTCGTCGTCTGCCACTTGGTGTCGCA
GACCGCGCAGTGGAAGGCGGGGTGACGGGGTCCGTTCGGCAGACGACGAAGTGCCGCAGG
AAGTCCAGCAGGCGGTACCGAAGGGGCGTGGCCACAAAATCCACCTTGAACCTAATTGCT
GCGAGCGTGTCCTC
>Cre08.g384750.v5.5 PromoterCoords:4858449 - 4859948 Strand:+ GeneCoords:4859949 - 4865606 Trimmed if gene in upstream region
AACCCTGTCAACTCGAAGCAGAGTTAACGGTTGGTGCATCGGCAGCTGATCGGCACCTCG
CCTCTACGCCGATTCTGCATAAAAGCCATTAGAACAACACAAATGGATGCGTAGCAATAC
ACA
>Cre08.g377200.v5.5 PromoterCoords:3739073 - 3740572 Strand:+ GeneCoords:3740573 - 3761284 Trimmed if gene in upstream region
CTGACTCACACCCCGCATGCGTATCGTATCTGCCCCCGCGTGCCGAAGTGCCAACGCTCA
CGCACGCGCTGGCGGCAGCCCAACGGCCAACCGCAATCTGCGCCCTGCACGGCTTCACCA
GATCAGCCAAGGCACACACAGCACCGGCGCTACGCGGGGGCGGCCGGGGGCGGCCAAGGC
CCAGCGCCCTCGGCGGGGGCGGTGGGGTAGGGCGGGACTGCCCCTGGAGCCATGTCGTAC
AAGTTGTGTGCGCGAGGGAAGGGCGAGCTCGCCAGCAGCGTGCGACGCGTTGACTTGTAG
TGCTCGGT
>Cre08.g382545.v5.5 PromoterCoords:4492777 - 4494276 Strand:- GeneCoords:4491401 - 4492776 Trimmed if gene in upstream region
ACTTCGCCCTGGGGGAAGGGGGGGGGGGGGGGGGCGTGCATGGCGTGCCTTTTACCCGAT
GCGACACGTCGACCGAGGATTGAAGCAAAGCTTTCATACATAGACTTTCATACATAGTCT
ACACTGTTCTGGCATCAA
>Cre08.g374550.v5.5 PromoterCoords:3397047 - 3398546 Strand:+ GeneCoords:3398547 - 3401158 Trimmed if gene in upstream region
ACCACCTTGACGCCCGCCGCCACCACAGCTACCATGCCAAACTATGCCACTGGCGCCGCC
GCGCCCGCCTCCATCTCTAGCGCCAGACAGCTGGTGTCACGCTGGCTCCTGTAGTTTTGC
TTCCACCGGCAGCGCCTGCATGCACGCGTGCACACACATAGACACACCCAGTTAATCGTC
TGCCACAAGACGGGTAGGTGCCAATGCATGTCAAGGCCAGCCATGGACAGAGTGCTTGGC
AGTGCACGGGGCCTACTACACAAGGCGTGTCTGTGTGCACATGTGCATGTGTGTGCGTCC
ACACGTGTCACGGACACATGTGTGTGCGTCCACACGTGTCACGGACACTCACCGTTGATG
AGCACAATGCTGGAGGTGTAGGGGCAGTCCAGCCAACCGTACGGTCCATAGGGTACAACA
GGGGTTGGGCAGCAAGCTGTCGCGGGGCAGGGTGTGTGCGTGCGGAGGGGGGCGGGGTGG
TATGTGAGACACTAGGCGTACCGTGGCAAGGGAGCCATAAAAACACCTTACAGCGAGCGC
TGGTAAGGGAGGCAGCAGACAGTCACTAGTTGTAGGCGGGGGCTCCACCAGACAACCCAA
CACAGCGCGAGAAGATGAACCATGCACTGGCTTGCGAGGTACCACTAGGTTCAACGCATC
CCATCGTCATTCAACCTGCGGACTAACCTGCGGACTAACCTGCGGACTATGGCGTGCGGG
GCGAGGGTGATGTTGACAGAACGCGATGTTGAATGGCGTTGTTGACGCCGGCCACCGAGA
CTTCTCGGTCGGACATTTGAAGCGCAGCTGATAGATTATGAGGCATAGTCGTTTCTCTCA
CGTAATAGCTGGCTGCAGCTGACGTGTGAGCAGCGTTGCCAAGCCGGTCAACGAGCAGTC
AGCAGCGTGAGGACTCACGTCCCAAGCCAGCCAAGCAGCGTCTGCCGCCAGCTCTTGTTC
TAATGACATTTGAGCTAGCATAAATTTGTGTTACAAAGAGAAGTAGCAAGCGCGAGAGAG
CAAAGTGGGGGAGAGGAACAGAAGTGCAGCGGCACCGGCATGAAGTGCAGTGTATCAGTA
TATGTATGGTACTATATCAGTGTATGTGTAGTAGTATCAGGGGCCGCTCTATGCTGCTTG
TTAAGTCAGGCCCGCGAGAACCCCATGCAGGAACCCTGGTTACCCCTCGCGAAGGCCCCC
GTTACCCCTGGCTTAGGGTCGTTACCACGCCCAAGGGTCCCTGTCACAATGTCACACAGT
CGGCCTACAGCCCCCAGACTTCCTCGTT
>Cre08.g373450.v5.5 PromoterCoords:3199190 - 3200689 Strand:+ GeneCoords:3200690 - 3211538 Trimmed if gene in upstream region
CCGAAAGGCCAGCCACAGAAGCGACCGCGCCAGCAGCCCAGGGCCGGCGCGATTGATGAC
CCGCTACCTGGCGCCAAGCCCCCACACACAACCGCGTTACCATCGTTACCAGACCTCGCC
TGGCAGCCGCGGCGTTAGGAACACCGGCGCGGCGACCGGCACACCGCCAAGCGGCGTGCC
CTGGCCGCGTCCGGCGCCCCACCCCCAGGCACTTACTATAGCCGCCGCACCGCTCGGTAC
CGCCGCCGCCGGGTAAGGCCCAGAGCTCCACGTGCGCCGGTGCTGTCATGCGGGCTGTAG
CTGGAGGCTGCGGCCGACTTGCCCGCGGGCTGTTGCTGACGGAGGGACATGTCGCTGGCC
GCCAGCTGGCGAGCGGGCCGGCGGAGACGGAGGAGGGGGCGGACTCGGTTATGCCAGCAG
AGTGCTAGGCGGGGTGAACAGTCGGAGGCCATGGCTGGGAGGGGAGGAGGCGGCAGAGGG
GGCGGCGGCAGGGAGGAGAGATGGCGGAGGGGGAGGCGCAGCGGGCGGCGGCGGTGGCGG
CAGCGGCAGAGGCGGCGGGGTCGGGGTACCGGGGAACGCATCCGAACACGATGATGTTGG
CGGCAAGCAGGCGTGCGTCGGCGGCCGGGGGCTGTCAGACGGCGGCTGGTTGGGCGGCGG
CGCCGGCCTGGGGCTGAGGGCTGAGGAGGAGGAGGCCGGCCGGGACTAAGGCTGAGGCTG
GGGAGGAGGAGGCTGAGGCTGGGGAGGTGGCTGGGCCGTGGGGGCGTGGAAGGGACAGCA
CCATGTCTGGCAAGCACGGGAGTGGCAGAGAGGGCGCAGGTCGAGCAGCGCCGGCGGGTT
GAAGGGAGGCGCCGGCGAACGGGGCGTAAGGAAGGCGGGTGGGCGGCGTCGGCCGTGGCG
CGCGCAGCTGCGGGGGGCGCGCGCAGTGGCTGCTCCGGCGGAATCTGCATGGTGTGCGGG
GGCTGCAGCTGGCCGTGGAAGGGGTCGTTGGAGCACATAGTAGCGGCGGGCGGCAGCGAG
TCCTGTTTGGTGTGGCTTCGTTGCGGGTCTCCTGCTCCTCTGGTGGTTGGTGAAGCATTT
GCTGCTTGCTGTTTCCCCCTTTTCCCCTTTTGCTGTTTCTCCCTCGTCAAGAAAGGGCTC
GCCTTGGGCGCTGCGACTCCTCCAGGTGCCGCCACAAGTTCCCAGCCAGCTGTCGTTGAC
TCCAGTAGTGCAAGTCGTTAGCAACTTGTGACCGATATCGAAGCGTTTACCGTCAGTCCC
CATGTTGCATTACGACGGTATAAGCGGCATTGCCAGGTCCGTTGAAGAAAGGTTTTGATG
TGTGGGGTTCGGTTAGGCGCCCAAACTTCTGAAATAGCTCATATGCATAGCAGAAGCGAG
AGAGTTGTAGTTGCAAATAATGCCCAGTCGATGCCATGTCTGAGAAGCGCGCGCCCGCAG
GACCGCAGGGTGTTGCGCCCAATCGCTGTCTTCGGTTCCGGATAAGCATCGGACAATATG
>Cre08.g370250.v5.5 PromoterCoords:2301897 - 2303396 Strand:- GeneCoords:2295255 - 2301896 Trimmed if gene in upstream region
GGCCGCATCCAGTTTCGCAAACAGCGCCGTGAACGGTGGGCAGAGCTAGCTAGC
>Cre08.g377400.v5.5 PromoterCoords:3812223 - 3813722 Strand:- GeneCoords:3807317 - 3812222 Trimmed if gene in upstream region
ACCATCAGCCATCACAGGCGAGCGTTGGTTGTATTCCGGTTAGGTCCAGTGAACATTGCT
ACTACCTCGGGGCGGCTCGGGGGCTCAGCGTTGGGGCCCAGGGCCCGGAGTGTGGCGACC
GGATGTGATCAAACCCTCGGCCTAGCATAACTCAGCCTTGGTAGTGTTTATTCATGTGCT
CCAAGCATTACTAAAA
>Cre08.g374700.v5.5 PromoterCoords:3411027 - 3412526 Strand:+ GeneCoords:3412527 - 3432958 Trimmed if gene in upstream region
TGTTAGACGTGTATCTGATATTTCATTTACTCTTGCAGTCAAGGGGATTCTTGCGACTCG
GCGAGCATTCGCGACATGGCATGAATCCAAAGCACGCGCGCAAGCCTGGT
>Cre08.g377550.v5.5 PromoterCoords:3835633 - 3837132 Strand:+ GeneCoords:3837133 - 3839757 Trimmed if gene in upstream region
TCGCACTCGGGTCCATGGGTCTCGAGCAAGCTCGACCCCGACTTCGCCGCGCTAAGGCGC
ATCCGTAACTCGCGAGGTGCGGTTCAGATGGCAGATGTTGCAGCGAAAGCGAAGAGTCAG
TCGACCAGTC
>Cre08.g366200.v5.5 PromoterCoords:1762443 - 1763942 Strand:+ GeneCoords:1763943 - 1767713 Trimmed if gene in upstream region
CTGGATCGACAGATGTGGAAAAGCTTGCTGCGTGTCGCATGCTTCCATCTACTAAACTGT
AGTTACCGCCACATTGCAAGGCAGTAGACTGGGCCTGGCCACAGGTTGGTGCTTACCTCT
GTGCGCGGGTTTTGCCCTTCAACTCACAAAAGGGCTGCAACCCGGACACTCAATTTATCC
AAAGGCGTATACATGACCAG
>Cre08.g373362.v5.5 PromoterCoords:2881125 - 2882624 Strand:- GeneCoords:2875748 - 2881124 Trimmed if gene in upstream region
CGGTGGGGTAGCCTAGGTCGTGCATGACAATGAGCAGTTTGTCGTGGTCTATCGTGTTGA
ATGCGGAGGTGAAATCAATGTACAGTAGGAAGAGGTCACGTCCGGTGGTGGCGGCGTCTT
CTATGGCGTGGAGCAGGTTTTGGACTTGCCGTTCGGTATTGCGGCCTCTGAGAAAGCCTT
CTTGTGACTCCGTAAAGATGTGGGCTTGTTCGCACACAAATCTCGTTTGTACTGTGCCTT
TTTATGGAGCGTTGCTGGCTTTATTCTTGTCAGCGTTTATCTCTTCTGGCTTTCACGTGG
ACTTCGGTGTTTTGGGACACGCCGACGTCGTCGGCACGCCCCAGCACGCCCCAGCACGCC
CCAGCACGCCCCAGCACGCCCCACCCCCCCCCCCCAAACCCCCCCGGGGCCCAGATTCTT
GTCGAGCTCAACGTCGCGACGTCCAGCCCAGCTGCCCGCCCGGTTCCTCCACCCGGCCGG
CCCCGCTGCACCGTGCGTGGGCCGGTTCCTGGAGGGGTGTGGGGAACCGTACTACGGCCC
GCACCCGTCAGTGACCCCGTGGCCTACAGCGCGTCATGTCCCCATGCAGCGGCACTTCAT
GCCCAACTCGCCTGGCCGGCACCAGCCTTTCATACCAGTCTCGGCTCACCATTTACAGCA
GCCAGTCAGCCTTCGCGTCATCCCGGCCGCTGCTAGGCAGCCACCCTGGTTTGTTTTCTG
CGCCGGCCTCAACGTTTTGACAACCGCCATGCTGCACCCTCCTTTCTGCCGTTCTCGTTC
CTCTTGTCCTCGCATGTACGTACTACTCCTGGCTCACCGCGGATGCCTGGCTGCGTTCCA
GGTGGGTCTCTAGGGGTTCGCGTTATCACAAATCATCGCAGCCTTCGCTTGGTAGTCTGC
GGCCAGTGTACGCCAGCCCAGCCTCTGACAGCCGTATACACCAGCTGAGAGTCACAAGCT
TTAGGACGCCGGAGTGGCGCAGCTTGGCGCGCGGTTATCTCGTCAAAGGTAATGTAGCAG
TTGCGGTCGCTGCTCATGCTCACGCTTTTCTTTTTGAATGTGCTAGCTCACTGGCCTTGA
CACTGTAACGACGGGAAACTCGCGTCTCGGCGCGTCTCAGCGCGTCCGAGCGCGTCAGGA
TGCGTCAGGGGGCGTCTGGCCGCGTATCGTGACGCGAGTGCTGAGACGCGAACAGTGACG
CGAACTACTTTGAAGGGGACCCATACCGTGGTGCGCACGGTGTTTTACACTAGCCTATAC
TGCTATTGCGACAAATGTAGCCTTGCCCGGCAGTATGTGGGCTGTCATGGGCAGATTGGC
CCCTGCACCTGCGCCTGCTGCCGCAAGCCCCTGCACCCCTGGCCCTGCACCCGGGCGGGC
TGGCCAGCCCCGCCTCTGCCCCGTCGCCCCAACCAACCTTTAGGCGCAGTTCAGCCAGCC
TGCGCCAGCCAGCCGATATGTGCCGATACTGCTTACAACAAGCCTATAAGCCTAGATACA
>Cre08.g362850.v5.5 PromoterCoords:1158746 - 1160245 Strand:+ GeneCoords:1160246 - 1164507 Trimmed if gene in upstream region
ATTCATCGTATTAGCAAAACATGGTGTGTACTTCTGTTTAGTAAGGCTTCGGGTCGACGG
TGCCCGCCTCAGACCGATCCGAATTGCTCGCTGGATCCCCATGCGCGACCCACACAGTTC
TTTAACTTCCCCACGGCGTT
>Cre08.g363150.v5.5 PromoterCoords:1196923 - 1198422 Strand:+ GeneCoords:1198423 - 1211144 Trimmed if gene in upstream region
CGGCCTGACATTATTACTCGCAAGTGAAGTTTGCGAGCAAAGCGCAAGCTGCGCTTAAAA
ACCCGGCTCAGCAGCACACCAAGCAAATGCCGGCAGCCAGGCGTGAGCCAGGGGCTCCCC
TTCCGGCAGCAGGGCTGCCCCTGGTAGGTGCATTCCCCCTCCCCCATGGCGCGCCAATCA
ACAATGGGCTAACCAGGCGCCTGGAGCTCGCGACAGTCCAATGGCCCATCATCGGCGAAA
ACCGTCGGTTATACCCAAGCTGTCCCACGTCGCAGGCGTCCAGAGCAGGTGCGGGCGCCC
CAGCGGGCGTCCAGGCGCGTCCCAGGGGACGGCGCAACAGGTGCGACACTAAGAAGAGTG
GGGTGCGGACTTCCCTGGTTTCGGCTCGTAATGCCACGCACGGTGAATTTAGGGAGTCCA
TACCATGACGCTTGAAAAACGAAGGCTTGTGTGGGGGCGGATGCACGCGCCAAAATGTGC
GTGGGTGGGCGCGGCTCTCGCACTTCACAGTACTGCTGCGAACTCCTGCTAGAGACGTCG
CATACCATGCACGCTAGCTTACACAAGTAAGCAATGATGAC
>Cre08.g384000.v5.5 PromoterCoords:4715547 - 4717046 Strand:- GeneCoords:4705721 - 4715546 Trimmed if gene in upstream region
AAGAGGATATACGAGAAGTCATCGCGTTGTGTAGCATGTAGGCAAGTTGACCAACTCTCC
CGGCGGACACACCTCTCTGCGCGCGAACAGCCTTTTGGGAGCCTGCACACGGTTTCGTGC
CGTTCCATTGGCCGGACTCCAGCACTCCGCCCTTTACCCGTAACTGGATGCAATGTATCA
>Cre08.g385650.v5.5 PromoterCoords:4960286 - 4961785 Strand:+ GeneCoords:4961786 - 4966307 Trimmed if gene in upstream region
GTTACAGACAGCACACGCTCTCTCTTTCGCGCAAACTGTCAGCGATTCATCTGCGGCGGC
AGCTAGCCTTCTGAGCCCTGCCCGTTCAGCAGCCTGTACCTGCGAGCGCACCGCCGCGGC
TGCCGCTGTGCGTCCGCGGCACAGCAGCCTGTGAGCAGCAGCACACCAGGCCACACAGTA
GTGGGCCCGGGCTGTGCGGCAGGACCGAGGGAGCTGCAGGCGCGAAAGGGCGGGACACCT
GGGCGACCCACGCCGCGGCCCAACGCACAGCACTACTGCGCGTGCCCAAGCTCCCACTCC
CGGCTCCCACTGTTAACCGCACTGCTGTCTCT
>Cre08.g376950.v5.5 PromoterCoords:3723353 - 3724852 Strand:- GeneCoords:3717857 - 3723352 Trimmed if gene in upstream region
CATGAGGATGGAGTAGGGGAGGCCACTTGGAGGAAGAGCAAAGTGCCCATGCAGAGCCAG
GAATTTGCCAAAGGACTTTGTCAGCCCGGGCCTTTCGTCG
>Cre08.g381650.v5.5 PromoterCoords:4351850 - 4353349 Strand:- GeneCoords:4346005 - 4351849 Trimmed if gene in upstream region
AGTTTAGCGCATGGGCTTATGCCAGTGCTTCCATGGCATTGACACGTTGGCAGCCATCCA
GTCCCCCGCTCGGACCCCCAACGGCCTACCTCCATCACAGAACATACCTCAATACCTGTG
CCTCCGAAATCCACACCAGTCTGCAGCAGACAGGATTCCCCCTCACCACTGAGCTCGCTG
GACCAAGGGGTCGCTGGCCTCGACAGGGGTGAAGGGCAGCAGTGCGGAAGGCTCCGCCCG
CCACACTCTAGGGTCTTGGCTACAGCCGGCCCCCGGCCTGTAGGCACCCGGTGCGCGCCA
CGGCACGCACACACACTCGATTCCCTGCCGTTTTGCACAGAGATCGTACGGGATTGCCTT
ACAAGCATGGGCAAGGGCAGGGGAGGGCAGGGTGGGGGGAGCATTCGGCATGACCGGATG
CCCTCCCTGCGCCGTGTGATAGCCCTGGTATCAGTCATATCTTACATGCAGTGATACTAT
>Cre08.g368600.v5.5 PromoterCoords:2081786 - 2083285 Strand:- GeneCoords:2077943 - 2081785 Trimmed if gene in upstream region
CCCCGCCGCTTGCTTGTCGCCATCTGGGTCAGGTGCAGGGGACACGAGCCCCCCCGCCCT
TTAAAGGTTAGCAAGGTGCCCTCGCCTGAAACGTGTTAATTACAGCCGTAGCGTTCTGGC
TGGGTGTGTACGGTGTCGTGCTGCAGCAAACAGGGTGAAGGCAGGGGTAGCAGGGGTAGC
AGGTTGGGGGCACGGCCCGCAGCAGGGAGGCACGACGGGGCAGCTGCCCTGTAACTGCAG
TTAAACAGCTTGAAGACATTTCGATCGGTTTCAGTTAGGTTTATGTGTGGATAGGCACAT
GCTCAAGCCGTCTCTCCTGCGCGAGGGTGCCGTCACAGCAGGTGCGTGCCTGACTGATTG
CCGCCATCTGGGTCAGGTGCCCTGGCTCGCCTAGTGTAGTGCCAAGTCTGGGGCTTACAA
CGTAGGACGCCTGAGTCCGTGGCACTCCTGGTACGTGCCGGCAGAGTCTCTGTCTGTCTG
TCCGACTCTGGGGCGTTACAGCTGGCGTAACCGCCCGGGGCACAGCTCTGGCGCTGTGTG
CAGCAATCTGTGCTGTTAGTGAGGGTTCTGACTGTGTCCTCAACATCGGGTTTCTGTAAC
TGTATACGGGTCTTCCGACAAGCTGGCACCTGCGCTGGCGTCGGACATGGTAGGGTCGGG
TGAAGCCTCCGGCGGCTGCACCGACTACTTACACGGCCTTGCCTTCCAAACCCGGTAGTT
CTCACTACCTCCATACACACGGTGCTTCAGCACCACACCTAGAACGTGTTCCAGCCAATC
AAGCTAAGGGCTACTCCTCCGACCGGCAACGACGCAACCAGCAGCCAGCACGTTAGCTTG
GCTGGGTGCGTTGTTATCTGTGTCGTGCGGATAGCTCAGCAGGCAGCAGGCAGGATTATC
AGCAGGGGTCCGCTGCGGCAAAAAGTCAGGATAGGTGGATGGGGCGGGTAAACGAACCTC
TTTCGAATAGCACGCAGCTGCATTGCGCCTGCGGACCGGCCCAGGGAATGGGGCCCCTGC
CGTTGCTTTTTGCCGGAAGCCCTTTTGCCATACTCAACACCAGCCAGTTGCTACGTACTT
AACAAATACGTATTCTTTACCCATTCACCCGCATGACCCACGCTGCTGCAGCTATCGCCC
TTGCGCGGCTCGGCACAGCTAGCTGGCTAACCAAATTTACCTTTCCGCGCCTGCACCATG
ACTGTCTTTGGACATTTGTAGAAGCAATAGCAGGCCTGTGCTGGTAGATCCCCTGAAGGC
GCGCATTCCCGCCAAAGAACCGTCTCGGGCTCTGCCTTTCGTTCAGAGCCATCCCCAAGC
TTACTTACTTTTGTTTCAACCTAAATGCGTCAGCAGCGTCTTTCAGCAGGAGGGGGCCAC
GTATGGAGCCGCAGCAGGAGGAGGCTGCAGCGCGCTGGCAAGCCCGGAACCTTGTCCGGG
GCTTTTGCTGCTGCGCTCTCTAGGTAAGACTTATGAATACGGCCTCTAGTAGCCTGATAG
>Cre08.g375150.v5.5 PromoterCoords:3518247 - 3519746 Strand:- GeneCoords:3509761 - 3518246 Trimmed if gene in upstream region
ATTCTTTCTATGTGCAGTTTTGCCTCTGGGATACCCATGGCGAAAATCCATCATGCAACA
TGTCTGAACACCCTTCGCTTGACACTCCTAAATTCATACC
>Cre08.g371801.v5.5 PromoterCoords:2483588 - 2485087 Strand:- GeneCoords:2481392 - 2483587 Trimmed if gene in upstream region
AGCAATGTCTTTTAAATGCATAATCACACTTATCTTGGGCTTGGGTCCGCGCCGTCCAGC
TGTGGCGGGAAATGCAAGCAGAGAGCCCTGCAGCCCTGCTTCGGCCATTTGTTCAGGCGC
GCACCACCAATACGTGCAGAAGGGCCACATCTGGTTGCTGGGCGCTCCAGGATGCTGGGG
CGGGGGTGTGCAGGCGCGTGTGCGCGCACCCTGCGCGCACAGGCGTCGGCGCCTTCTAGC
CCCGGCGACGGGTGGGAATCCTGGACACACGGCAGCCACACTCGGCTGCTAGCGCACCAG
CACGGACGGGCGGGTGGGCCGGCAGGCAAGTGAATCCTGGCAGTGGCGCAGCAGCAGGGA
GGGTTGAAGCGCACGGTTCGCGGGCGATGGTCGCCCCTGCGCGCAGGCTGTGGGCGCAGC
GCAGCGGCGTGTGCGTTGCAATGCTCTCTCTGGGAATGATCGTGCGCGCATGGCGCGCAG
GCCGGGCCGGGGCTTTGGCGAGGAGGAGAGGGGCGCGCGAGGGAGTCGAGCGCCCGGCTC
GAAACACACCGCAAATGACCGGTCCAGCTCCTGCTATCACTATTTGCTTACGTCCTGGGT
CCCTGGCAGTGACACTAGGCCTCGGCGAGCTGCTTTGGTGTAGCGGCGCGCGAGGTGTCG
GCATTTTCGCGGGGACCTCTAGCGCAAAAGACAATCCAGGTCTTGCTTTCGTTGATAGCC
ATGGGACTGGGATGCAGGACCTGTAGAGCAACGCGCCAGGCAGCAGGCATGCTCGACCCT
GCCGCACGGCGCACGGCCTGGGCCGCAGCAGGGCGCAGGCTCTGAAGTGGCCTCCGGCGA
GGGAGCTCCTGGGGTGGCCGGCAGGGCTAGCGGGTACAGGGGCTGGAGGGCAGGCACGGA
CGCATTTGAGGGGGAGGGGGCGGGGCGAGCCTGCCGGCTGCAGCCCGCGCTGTCGCACGC
ACAAAGGCGCAAAACATTTGTCCTATATCTTGGCCAGTACTTCAGTGAAGATATAGCGAA
TACTCATGTCACTGTGAACT
>Cre08.g370450.v5.5 PromoterCoords:2314327 - 2315826 Strand:- GeneCoords:2310191 - 2314326 Trimmed if gene in upstream region
AGCAGTGATAGAGTGCTATTCTCTTTGTTATTTGCGCGTTGCATGTTGGAGGGACCGGAC
GCACCGATCGCGCCATCATTGCGTGACAGTTTTGTCTTGATACGACCCGCTGGCCGTCGA
TGCAATAGAA
>Cre08.g367200.v5.5 PromoterCoords:1911724 - 1913223 Strand:- GeneCoords:1902251 - 1911723 Trimmed if gene in upstream region
TTCAGGGACGCAATCTACTAATGCCCAATCATATTGTAATCAATGCCCTGTTCTGCGAGC
GGGTCGAGCTGAAGGTTGAGTTTTGGACGACGCATCCATCCTGCTTCCTGAGACCCGATG
>Cre08.g377650.v5.5 PromoterCoords:3848203 - 3849702 Strand:- GeneCoords:3847499 - 3848202 Trimmed if gene in upstream region
GAAGACTGTGCGGCAGTCAGCCGTTAGACGCGTTTACTTTCACTGGGCGGGGCAAGCATG
AATCAGTGACAGTGACCAGGGTACGCGGCGTATTCGCACTGCCACCGGAGCCAACTTGGC
GCTGCAGTTGGTGAACCCGGGAAAGTCGCATTTCCGTTGAATGCATTCGCGAGGGTGA
>Cre08.g371918.v5.5 PromoterCoords:2489428 - 2490927 Strand:+ GeneCoords:2490928 - 2492969 Trimmed if gene in upstream region
AAAAGCAGCGACGCCGGTTGCTTCATCTCGATGGATCAGCTGCGCAGATTGTGTGGTATC
AACGGTGCATACTATCGTGGTGACGATTTCGCGAAATCATGTGCAACATCTCGGGGCCCC
CCACCCCCCCCCCCCGCCCCCGCCCCGCCCACGCTCTCTCGCCTTGGCTCGCACAGTCCG
GGCACCGGGCATCCCTCCCCCCGCACCCCCCTCCCACCCCGTTCGCAGAACTGCGACTGC
GCGGAACTGGATGCTGGGAATGAGCCCATAGCCGATAGCTGGGATCGGGGGTTAATTCCC
GTCATGCCTGCAATGGTGCGCAATGCGACAGGGGGAGGGGGCAAGCCGGGGTACTGCGTA
GCGGTAGGTGTTTTGACAGGGTGACATGCATCGCACATATACAACTTGGCGCATCACTGC
AACAACAGACAAGTGTCTAGCAAGACCAGGTTGCACAGGTTATTGGCCATGCAGGCAGAG
GCCGAGTGGACGAATCAAAGGGAGCTGTGGACAGGCTGAACTAGGTTGCGTATTTGACAG
CCACCCTGGTTTGTTTTCCGCGGCCATCCTCCACTTGACAACCGCCTTGCCGCACCCTTC
TTTCTGCCGTTCTCTTTCCTCCTGTCCTCGCATGTCCTCCTGGCTCACCGCGGATGCCTG
GCTGCGTTCCAGGTGGGTTTATTTTGTGGGTTTCGCGTTGTCGCGAATGGCAGCCTAGTC
GCGCGCGAGCTGGTACACGTCAGCCCTGCCCGGACCGGCAGTCTGCTTCACGCCAGTGTA
ACCATTTGGTGCGCCTGCTGTGGAGCCGCGTGAGGCTGTCTCATCTTGAAAGGTAACAAG
CAACTGCAATTGCTGCTAACTCTAACTTCTTTCTTGCTGCTTGCTAGCCTGGAGCACTCG
ATGGCGTCTAGCATTTGCATTCACACTAGCTTTCATTTCTCTGGACTGACAGTAATGGGC
CGGTGCGTGCAGAACTACATGTATGGCAGTGTGAATGGCAGTGTGCCTGCACGTTTGGGG
GGATTCCCGACCGCAACAATTGGCTGGGGAGAGGAGACGGGCTTTTTTCATTGACTGTGC
GGGCGAGCGTGCCGTTGCGCTCGCCTCCCACCCAGGATTTGAGCGTACGGCTGCTGTGTG
GGCGCCGCGTGGTTTGTAGCATTGTTTGCGCTGTGTTTTTCCTAGTTGGGTCTGGGCGAG
CTGGTTCCTGGTGGGCTTCCACAGAAGGCGCAGCCCAATGGGGCGGAGCTGCCAGGAGGT
CTGAGCGCTGTTGAGCCGTGTAGAAATAGGTTGTTGTCGTGTTACCGTAGCAGTCGCGGG
GGTGTTTAGGGGCGTTTGGTGTCGTGTTTCGGTCAGGTCAGGTTCGTGGAGGCTGGAGGC
GCCCATGCAGGGGCCAGGCTTGCGGTGTTGCTCCCTCTCGCATGAGCTATCGTGCGTAGC
CTGTCACGCATCGGATTGATCACCCGCTCGCTGTTCCTGTGTGCACTGGGGACTAAGCTA
>Cre08.g373364.v5.5 PromoterCoords:2895063 - 2896562 Strand:+ GeneCoords:2896563 - 2900084 Trimmed if gene in upstream region
CCCACCCTCGCCACCCGTCCCCCCACCCTCGCCACCCGCCCCCCCCCCCCACGCCCCCTG
AACTCCCCCCCCTTGCCGCTTTCTGCATTGTGCCCCCCACAACGTGATCGTTCAGGCAGA
GAATGGGCAAGAAAGTGTATGGAGCGAAAGGGAAGAACGGCGGCAAGCATGCGGCTGAGG
TGGGTGCCAGGGCGGTGCGAGAGCTGGTGTTGAGGTACACTCTGTGGTACTAGCTAACTT
CTTGGCCTTCAGGAACATGCATACAAATACACCTCTTACCAACCTCGCAAGCTCGTCGCT
AGGAAACATGTGGAAAATGGTTGCTCGGCGAAAGGTGGAGCGAAAGTCCGCAGGTATCTG
TGTTCTGATATGCTTTACACTCTGCATGCTGACAACCAACGCGACCACGGCTGGGAACGA
GTCTGGCTCTGCCGCGGCCGACCGCTGGTTTGACCGGGGACCGCCCCGGCATTCCAGCGC
TTTCGTGCTATTGGGCAACCATGACCGTACCATGCCAATCCAAAAGTGGTCTGCAAGAGG
TCTCACGACTTGCACTGAGAGCTCGGCGAAAGGGGGATGTTCGCATGTTTGCACCAACCG
GGCAACTGGCGCACAGCTGCCAGCCCTAAGCCACACTAAGGGAATTAACCACACACACCG
TGGCGCGTGGAAGGAGAACTTCAGCTTTGCGCACTCGACTCTGGGCATGTCCACAGCAGT
GCACTCGACACAACACATCACCGGGATCTATGGAAGATACCAAACCAAAGCAAAAACAAA
AAACAGGGACGGCAATCGAACGGGCGAAACCGGCCACCCAGACACAACCCCTTTCAACCC
CACACAGCACCACCCGTCACGCCCCCCAACCAGGCAAAAAGCCACAAGCATACAAAACAA
CATTGAGGACAATCGGAT
>Cre08.g363367.v5.5 PromoterCoords:1262083 - 1263582 Strand:+ GeneCoords:1263583 - 1266494 Trimmed if gene in upstream region
NNNNNNNNNNNNNNNNNNNNNNNNNNNNNNNNNNNNNNNNNNNNNNNNNNNNNNNNNNNN
NNNNNNNNNNNNNNNNNNNNNNNNNNNNNNNNNNNNNNNNNNNNNNNNNNNNNNNNNNNN
NNNNNNNNNNNNNNNNNNNNNNNNNNNNNNNNNNNNNNNNNNNNNNNNNNNNNNNNNNNN
NNNNNNNNNNNNNNNNNNNNNNNNNNNNNNNNNNNNNNNNNNNNNNNNNNNNNNNNNNNN
NNNNNNNNNNNNNNNNNNNNNNNNNNNNNNNNNNNNNNNNNNNNNNNNNNNNNNNNNNNN
NNNNNNNNNNNNNNNNNNNNNNNNNNNNNNNNNNNNNNNNNNNNNNNNNNNNNNNNNNNN
NNNNNNNNNNNNNNNNNNNNNNNNNNNNNNNNNNNNNNNNNNNNNNNNNNNNNNNNNNNN
NNNNNNNNNNNNNNNNNNNNNNNNNNNNNNNNNNNNNNNNNNNNNNNNNNNNNNNNNNNN
NNNNNNNNNNNNNNNNNNNNNNNNNNNNNNNNNNNNNNNNNNNNNNNNNNNNNNNNNNNN
NNNNNNNNNNNNNNNNNNNNNNNNNNNNNNNNNNNNNNNNNNNNNNNNNNNNNNNNNNNN
NNNNNNNNNNNNNNNNNNNNNNNNNNNNNNNNNNNNNNNNNNNNNNNNNNNNNNNNNNNN
NNNNNNNNNNNNNNNNNNNNNNNNNNNNNNNNNNNNNNNNNNNNNNNNNNNNNNNNNNNN
NNNNNNNNNNNNNNNNNNNNNNNNNNNNNNNNNNNNNNNNNNNNNNNNNNNNNNNNNNNN
NNNNNNNNNNNNNNNNNNNNNNNNNNNNNNNNNNNNNNNNNNNNNNNNNNNNNNNNNNNN
NNNNNNNNNNNNNNNNNNNNNNNNNNNNNNNNNNNNNNNNNNNNNNNNNNNNNNNNNNNN
NNNNNNNNNNNNNNNNNNNNNNNNNNNNNNNNNNNNNNNNNNNNNNNNNNNNNNNNNNNN
NNNNNNNNNNNNNNNNNNNNNNNNNNNNNNNNNNNNNNNNNNNNNNNNNNNNNNNNNNNN
NNNNNNNNNNNNNNNNNNNNNNNNNNNNNNNNNNNNNNNNNNNNNNNNNNNNNNNNNNNN
NNNNNNNNNNNNNNNNNNNNNNNNNNNNNNNNNNNNNNNNNNNNNNNNNNNNNNNNNNNN
NNNNNNNNNNNNNNNNNNNNNNNNNNNNNNNNNNNNNNNNNNNNNNNNNNNNNNNNNNNN
NNNNNNNNNNNNNNNNNNNNNNNNNNNNNNNNNNNNNNNNNNNNNNNNNNNNNNNNNNNN
NNNNNNNNNNNNNNNNNNNNNNNNNNNNNNNNNNNNNNNNNNNNNNNNNNNNNNNNNNNN
NNNNNNNNNNNNNNNNNNNNNNNNNNNNNNNNNNNNNNNNNNNNNNNNNNNNNNNNNNNN
NNNNNNNNNNNNNNNNNNNNNNNNNNNNNNNNNNNNNNNNNNNNNNNNNNNNNNNNNNGC
CTTCCCCTTGTTACAAGCTACGCTGGTTAGTCATTTCTGCCATGCGATGCCGGTGGCGTT
>Cre08.g385300.v5.5 PromoterCoords:4936596 - 4938095 Strand:- GeneCoords:4933729 - 4936595 Trimmed if gene in upstream region
AGAAACAAACTATCATTGCTGATAAATACATACCACGGGATTCAGGACACGCAAGT
>Cre08.g381483.v5.5 PromoterCoords:4324880 - 4326379 Strand:+ GeneCoords:4326380 - 4330951 Trimmed if gene in upstream region
AGTCAACGTTGCTATAAATATGAACAGACAGCACAACTGGAGAAAAGAAGGGCCAGAATT
GCGGAAGCCCCATCCCGGCTGGCTTCCCTCACTTCGACCTGGCCAAAATAGAATGAGGTA
AGCTTAAGTA
>Cre08.g365351.v5.5 PromoterCoords:1624564 - 1626063 Strand:- GeneCoords:1621158 - 1624563 Trimmed if gene in upstream region
TGTGACCTGACGCGCCTGCTGCACGCCTGCACGCCCTCCCTGCTGCTGGGAATCGGGAGG
GGGGATTCAAGTGAGGGCAACCGTGCGCGGGGGGCCGGGGGGCCCCTGGCGGGAGGGGGG
GGGCTCGTACCGGTCAGATGCAGAAGGGGTAGAAGGGCCAGCACGGGGACACTGATTTCA
AAGCCCAGAAGAACGT
>Cre08.g383101.v5.5 PromoterCoords:4583045 - 4584544 Strand:+ GeneCoords:4584545 - 4587686 Trimmed if gene in upstream region
TTCCCGCGAAGAATCGGACTGTCCATGCAGTTTTTTCATCCCAGCAACTTACCGTTCGCT
GACTTTTTGACTGTTATCTGTGTACTGCGTATAGCATTGT
>Cre08.g358522.v5.5 PromoterCoords:67386 - 68885 Strand:- GeneCoords:61389 - 67385 Trimmed if gene in upstream region
AATCGTTATTTAGCGAGAATGACGAAATTTAGCAATAGCACTTTTCTACTTTCCGCGCGC
CGGCCCATGGGCCCAACCTCATGCAAATCCGCTAACCTAGTAACCTCAAGGCTCAACTCA
>Cre08.g381050.v5.5 PromoterCoords:4281820 - 4283319 Strand:- GeneCoords:4273331 - 4281819 Trimmed if gene in upstream region
AATAGCAGTACCTTACGCGGCGTCAGTGGGCCATTACTGCTGTCTCTCTCAAGGCTTCGG
GGTCTCCACACCTGTCCACATCAGTAATTTTACCACAATTCTCGCAGCCTCAATTCCCGC
CCGTCCTCCATGCCACCAAGCATGCAGTCATGCACCCTCGAATCCTCCTGTAGCAGTACC
TAGACACGATGATCAGCTGCACCCAACCTGCCTTGACACTGTCCCATCACACACCTAGAC
ACGATGAGACACGATAAGAGGCACGGCCGATGGCGCCGAGTTAAGCCATCACCACGCCCA
GTGTTCCGGCCAGTTGTAATAGATCTACTGTTACGATCCCTGTTCGAGACAGGGCTGGGC
CCTAACTTATGCCTCTTACGAGTCTTCTAGTGAACACGCGGTCACCCAAGTCTCATCTTG
GCGGGCGTTCCGCCCACACCTACTTATTCACTGCTCTCCTCCACATACAGCCGCTAACCG
ACGCACGCGTGAGTCCATTGCCGCTAGGTTACAAGGTTTGCGACAGCATCACGGCTTCTG
AAGAGGGCGCGCCAACCCGCGGCGTGGGGAGGGGGGGGGGTCGGTGCTGGGATAGGTGGG
CGGACGTGGTGGGCGGCCGCGGGTGAGCTAGGCATAAACAGGTCGGCGACTGAGAAGCGC
GCCTATGCTTTGCCACCCGCGCATACATTCAATTTGTAATCCAGAGAAGGCATCGCTCAC
ACGGGGGCGAGCGACCACACACAGCGAACTCACATTACACGATAACTGTGTAACCACGAC
TTA
>Cre08.g365027.v5.5 PromoterCoords:1597094 - 1598593 Strand:- GeneCoords:1594188 - 1597093 Trimmed if gene in upstream region
AGAGTACGGACGGCCGCCCGAGCATAACCCCTCGCACATGCGCGCGCACATCAAGGGCTA
GAGCTGTGCACGCCACACGCATAACACCACATGCCCGCGT
>Cre08.g378300.v5.5 PromoterCoords:3913254 - 3914753 Strand:+ GeneCoords:3914754 - 3920805 Trimmed if gene in upstream region
GCGTCATTTGCACCAGCCTACTCAGGAGGGTGGGAGGGATGTCTGGGCGAGCCATCCAGG
GCATCGGGGTCGGAGACGCATCCAGCCGGCGCGGGCATCCAGCATAGCCCGGCCACATAA
CCTGCCTACCTGGGGGCGACCCGACCGGGGTATGCGACAGTGCCCGCCCGGCCATCCAAC
AGTTCCGGGCCGACCCGACCCAGCCATCCACGCATTGGTCGCCGGCTCATCCCGCATCCC
TGGGCCAACCCCAGCACAGACATCCAGCAGACGCGAGCCAACCCATGCACACATCACGTT
GCCTGACTTGGAGAGCTGTTTGGAGAAAAGCCAAACCCATAGGAAGAAAAGCTCCTCCCT
CTGGGCGGGGAACATGCTGGGAGCGTGCCGGTCGACACGGCCTGACATGGCGAACCCACC
GAACCTCTTTTCGTCTTAATTTGTTTCATAATCATATAAGCGTGTAGGTTGTTCTTTCTT
AAGCTGCTGTTTGTCCGCTGAAAGCTGCAGCCACACAGCAAATCAACAAGTAACTGTCGT
CTTTCTAGCACCAATTCCTGGTTCCACGGGCATGGGATATAAACAACAACAGGAGTAGTC
AAGCCCGTCCTTTGAGGCGCCCAGAAGCGGCCAGCGAGCCGGACGAACCACTGGTTCGCT
TCGGCCATCTCGGGTGCCCCGGCCCCTTCTCGTCACAGTCTATGCCCACACCAATGAACC
CAACCTATTACATGTGCACAATTCATCGGGGTAAACTAAAGCGATCGCTGGACGTCTTCC
GCAGAGACATCGTTTCGGGGTTTAGCGTTTAGCTATAAACGGCCGCTGTAGCGTGAACAT
AGCTCATTATAGTATTGATACTAAGGCGCAGCGAAGGTGTTCAATTCTGAGGTCATGACA
TGGGAAGCACAAAAACACGCTGTTCAAAGCGGCCTACCCCTGCAATACCCATGGCATACC
CCCACGCTCCTCCCTGGTCCGCGGCGCAGTCATAACAGCACGCCGCGTGTTACGTGCAGA
GCCATTCAACAGTGCTGGGGTGACCCCGACCCGGCCATCCAGCAGTCCCCGCCGGGCCAT
CCAGCATTCCCGGGTCGGCCCGACCGGGCCATCCAACAGTCCCCGCCGAGCCATCCGGTT
GTCCCGCCCAGGCATCCAGCAGTGCTGGGCCGGGCCGCTAGGGAACTGCAACAGTGCTTG
GAAACGGGTAGTCCCAACCACGCAAAAACAGCCAATCCCCAAAATTCCCACCCTCCTCCT
ACTCACAGGCTGCAACCCGTACCATACACGTACCGCGTTCGCCAGTTCGCCATGTCTACT
GCCGGGCGATAGTAAC
>Cre08.g378100.v5.5 PromoterCoords:3887574 - 3889073 Strand:+ GeneCoords:3889074 - 3891105 Trimmed if gene in upstream region
TCTACCCCAATTCCCCGGCATTCCCCCCGGCCGGCCGGCACAGCCTCGGCCTACCGACGG
CCTGCCTCAGCGGGCATGCAAGTGAATGTGAGACACCAGCGCTGCCATGCCTTTGGTAAC
TGCAGCGACACTGCGGGTCTGCGGCGCGCTCACAGGTGGCGCGCGCAGGGTCCCACAAAC
ACCCACGCGTGCGCTGCGCCGGCCGATCCTACTTACCCGGCGATACGCCCAGTTAACAGC
GAAACGTATCGCC
>Cre08.g368750.v5.5 PromoterCoords:2095256 - 2096755 Strand:+ GeneCoords:2096756 - 2102107 Trimmed if gene in upstream region
AACCGTTTAAGTACACGCTTTGTCCCAGGGAAACGGAGCTATTTTGGGGATTCTGCAGAT
TGCACCCCCATGCAGAAAACTCAAAAGGCCTTGA
>Cre08.g365900.v5.5 PromoterCoords:1712538 - 1714037 Strand:- GeneCoords:1710379 - 1712537 Trimmed if gene in upstream region
GCACCATCGATATCTACCATCACCCGCCCTCACCCACGCAGCAGCTGAGCCCGCAGCAGC
AGCAGCTGCTGGAGAGCCACCCGTCTCACCAGCTGCAGCAGGCGTGGGCGGCGCACAACA
GCGGGCAGCAGCTGAGCCCGCAGCAGCAGCAGCTGCTGGAGAGCGACCATTCTTACCAGC
TGCAGCAGGCGTGGGCGGCGCACAACAGTGGGCAGCAGCTGAGCCCGCAGCAGCAGCAGC
TGCTGAAGAGCAACCATTATTACCAGCTGCAGCAGGCGGCGGCGGCCCAGCATCCAACCC
AGGAGCAGCGGCAGCTGTTGCAGCAACAATCTGCGTGGGCCAGCAAGGGTGCCAGCAAGG
GTGGCACAAAAGCACGTGACCGCCGGAATGCTGCCCGGGACCCGGACGCCGGTGCCCAGG
TGCTGGTGGCACTGCAGCAGGCCTGGCACCGGGTGGCTGACCAGCAGCCGGTCGGCTGTC
GGCTCTTCTCCGAGGATCAGGCGCGGCTGCTGAAGGCTGCCTACAGCGAATGGAGCAGCT
TGGAGGGCCGGCGGATACCAATTAACCATGTGTGGAGCAACGCCGTGGCTCAGCTGACTG
GTATCAAGCTAGAGAGCCTCTCAAGCTGGAGAGCCAGAAATGGATGCTGATAAGGTAGGG
TAGGGGAGGGGAGGGGAGAGGAGGGGAGGGGAGGGGAGGGGAGGGGCGGGGAGGGGAGGG
GAGGGGCACCACACATCACGCATGCGTCTCGATGGCCACACATCCGCATGCTGGCTGTCG
TAACTGCCCCAGCATGCTGCCCCCTCCTGCACGCTCCTGCCAGCATTCGCTGGGCACCCA
CTCGCGCCCCTGGGACCTGGTCAGGGCAGCACAGGCAAGCGGCAAAGCTCGGAAGAAGCG
CTAACAATGAAGGGGGGGTGGTGCAGCGAAAGTGCGCGCCTCATGCTGGGCAGGGGGGGG
CAGGGGGGCGCAACGCGACACCGTCGTTGAACCTTCCTGGATCCAAAGACGCTAAAAGTC
ATGGTTGAAACACTTTGACACAACTGCAGTGTTTCGGGACGCGTCGACGAAGGTTGACGG
CGTTCGTTAGGAACGCGGTCGACGGCGTTCGTTAGGGCGACGGCCTCCGGGCCGCTGACA
GACAGCGCTTTGAGGAGCCGCCCCGATGGCAGCATAACTGCTGCATAATCGGCAACGCAG
CACATCGTAAGCTGAACTAAAGATGCAGGGTTCGCAAACTTGCACGAGGTAGCCGAACCG
TCGCGACCGGTTGACTACGCAAAATGAGTCGCTGCACTGCTAGCAAAAAAGATTATGTAG
TTCTGCTTATTATAGCTAATCTGAGCTTGCATCAGGAACCCCTTCTTCCAGCGCGCGCGG
TCCGCTTGTTTTTGGCCACTCGAAACGTGGCACCGGCCAAAGCCACAGCCCGGCCACACA
ACCGACACGTACGACCTCAAGGCCCATTGGCCCGCATATTTAAAGGCTCAATTTCCATTC
>Cre08.g386000.v5.5 PromoterCoords:4998502 - 5000001 Strand:+ GeneCoords:5000002 - 5014607 Trimmed if gene in upstream region
ACTCCAAAGAAGCTGCTGGTGCCACCGTCACACCACTTAGGCCTGATGTGAGGCCTCGGA
TATCAGCGCCAGCAGCCAGGGATCCCGTCGACCTGTGCAGGGAAAGTACTCAAGAGTGTG
CCCGCACCCTCCCGCTCCCCCACTGTACGACCACCGACCACCCTCAACCACGCAGTCCTA
CCGCCGGACGCGGGAGGTGATCCTGTCGAAGCGTGGGACGATGGCAAAGTGGGCAGAGTC
CATACCACGTGTACCGAACACACTGTCCCATTGCACACCCGTTGGAGGTGGAAGGTTTAC
GCTAGTCAAGCTCATCTCCCCAGGGCAAGCCGGGGCAGCTTGAGCAGGCACAAAGAATCC
AGGTGTCTTCGTCATTCAAGCAGCCGAAGCAGCACACTGTTGCTGCTGGCCTGCTGCCTA
ACATATGCGCTGCTCTCCCGTGGGCAGCCTGCTTCTTAGCCTGCTCCCGGGCCTCTTTGG
ATGGCTCCTCGTGGTCTTGCTCGCCCACTCCGCTCTACGCATATGCACATCTGCGACCAT
GCCCTGTACCATTGCCACCGCTACGGCGCTACCAGGCCCCACCGTCACCTGGCTCGGAAC
ATACGCCTTCAGCGGACTGCAGGCCAACTGAGACAGGCCCATGACAGGCCCCAGGACATG
GTAGGTGTTAAGGACACGGCAAACCGCCAGCACGCACCCGTTCATACCTGACGCGATGTC
CAAGGGGTAGGCAACTCGACCTCCCTGGGTTCCGCCCATGAAAATGCGGGGCTGATGCGG
GCAGTGTACGCCGTGTCTCACCCCTGCCTGCGGCCTGCCTCCCCGCCAAAACCGATGCGT
TGCACCGTCGCAAGCCACTAGGCCTCGTCATCACCTATTCATCCTTTACTTGATACTTTA
TTAGCGACCATGTTTGCAGACGCTTAAACACAGGCATAGCAAGTATGGCGCGGAACTGGC
CCTAGTTTCTAAAGCAGTGCAGCGAGAATGGATTGGAATCCACAACCACCCGAGCCTGAA
ATTCGGGACCACACGGGCTTGTTCAATGCTCCCAACTCGCTGGACTGTGCGCGATGGTCT
GAGGACAACTTGCTCGCCATCGCGGCGGGTGCTTCAATTACAATCCTCAATCCAGCAACG
CTAGGCATAACACGTGCCTTTGCGCCGTATCGTTCGGTGGACCTGTCGGTGTGGGCTCCG
GGATTCCGCCCGCGCGAATGG
>Cre08.g373351.v5.5 PromoterCoords:2818605 - 2820104 Strand:+ GeneCoords:2820105 - 2823517 Trimmed if gene in upstream region
ACCGCCAGTGCCACCAGAAGGCAATAAGCAGAGGCAAGAGGACATAAAGCATGAGCATTC
TGCCGGCCAGCGGGCAAGTTGTCCACCCATTGACATGGAAACCGGGAGCGAAACGGTCTT
CCCGGCTACACAAACTGTGTGTATCCTTCACCAGTCCCGCAGCAAGTATCAGCAGGGATA
GGGCCCTCCTCAAATGCTCCCCCGCACTCCGGCTCTTTCATGTGGCCACCCTCGGGGGAG
GGCGGGGGCATGTGGGTCTAGAGGCCTTGTATTATTTGCCCCCGCTCTTAAGGGTCTCGC
TACACGTTTTGGGTTACGGCGCCATAGACGCCGCGCCGCGCCCTCGTTCGCGCGCTCGGC
GCGCAAGTCTGAAAGCCCGCAGCCCCGCGCACCTATAACCCCGTGAAACCGCGCGCGGCG
CGCGCGGCAGCGCGAGAACCCGCCCAACCGCCGCGACCCAAGCACGGGCGCCCCACGATC
CGGGCGCCGGCGCCCGCGCGCGCGGCAGAGCTGCTCCAGCCGCGCGCGCGCCCTCGGCGT
GCCGGTGCCGGGGTTAGCTTCAGGCCGGCGCGAGTTGCGCTGCCGCGCGCGCAGCGCGGC
GCCCGGGATAGCCGTGATTCCGCCGCCGCGCTGTCGATGATCACTGGCACCACCGCTGGT
GGTGCTCTCGCCATGCACCGGCGAGCGTATCCGCTGGTGATACACGTGAACAGTATTGCT
CATTACATGGCTCATGATATTGGCACGGCAAACGTTGGAAACACGCACCGAAACGTTGGA
GCCCACGTTTTGTAACTCCGAGGAAGGGTTGCACGCTGCTGGCGGTGGCCCGTTTTATGC
CGCTGCTTTGTTTGCACGGCCTTCGCATGCCTACCGGTGCTGCGGCACCAGTTTGCGGGT
CCGCGTTGGTCGCGAGCTTGTACAGCCGATGTACGTGCAGTAAGTTGTACCCCGCGGATC
TTGGCGGCAGCCGCACTGCCCGTGGGTCACCTGTCAGCATGCTTCCGTGCTGCCACGCCC
GCTCAACCCATTGCAGCAGCACACTAATAACTAGCTAGGGCCGCCTCGCAGCCATGCAGT
CATTGCGCACAGCACGCAAATCCCGCGCGCCGAGGGCAAGCTGCTGATGACAGGCGCGTT
TTCAAGCGGCCAATGACAGCAGCCTGTCACACGGCAGCCCCTGCAGCAAGCGATACAAGC
CGGCGCCCAGTTGCTTTCCCGTGTACCCGCGGCGGCTCCTTTGTTCAGCTCCGCACACAC
ATACGTTGTATTTACCGCTTTCCCGTGCACGCGGCCACACTCTGGGAACGAGGAGCCTTC
CTTTGGCGCCTTTCGCTTCCTCGAGCCTTAATCGACTGTTCATCGGACACAATTAAGGGA
CGGATGAAGCACGTTCCAGGAGTAACCGGATGAATACGGATGAAGGCTGTCGACGAACCC
ATGTACTTTTGGTGCCGCTGGCTAGCTCTAAGTGCTTTTCTTCATCACGGTAGCCTTAAT
>Cre08.g385550.v5.5 PromoterCoords:4958076 - 4959575 Strand:- GeneCoords:4954270 - 4958075 Trimmed if gene in upstream region
TATCGTAAAATAGCTGTTTGATTTGCTGATACTGCTCGCAGCATGTGGGAAACACAATAC
CATGAAAAAAGCAGCCAACCACGGGAACTGTACGGCATGCGCAATCGCATTTGCGCGGAG
CTCGCTGCCGCGAGGCGCGAGCGGCGGGGATTCACAACACAGTCAAATTACTTAGCCTAC
ACTAACTACA
>Cre08.g381850.v5.5 PromoterCoords:4380067 - 4381566 Strand:- GeneCoords:4377210 - 4380066 Trimmed if gene in upstream region
TCGCGCTGCTGAGGGTGCTGTAGCCAGTCCTGCTCCCCTCCCCAGTTGGCCAGTCCTGTT
CCACACTTGCCTCCCATGCTTTTGCGAATCCTGCTGGTGGGGCGGCTGCAGTGGCCGTGG
GGTTGGGCCCGGGTGAGTCTAGGCTAGGCAGGCTGGCAAGGCGTCAGGGACAGGGCGAGG
CCGCGAGGGTCCTGGCTGATAGAGGTTATATGTGGGACGACAGCCGTGGACAAAGCCAGG
GCCCCAAAAACGTCCTGGCACCAGGTCCCCGGGCGGCGGCCCGCGGCCTGTGTCTCGCGA
GCACACGCGAGCAGACGGGCAGCTCCGTGCCATTCGGTGTTAGGTGCCATAACAGCGCGG
GTTCATCTTAACGATACTCAAAGCGGTGTAGCGGGCGCTGGCGCTCCATCACACCGCGCA
GTGTCTCGGCAGTCTCTCGGCAGGTGAAAGGCGCGCCCACCAGGCAACCGAACCTCACAC
CCCGCCCATACCGTTTGGAACCCTCAATGTATTATGAAAGGTATCAAGA
>Cre08.g367150.v5.5 PromoterCoords:1902194 - 1903693 Strand:- GeneCoords:1895528 - 1902193 Trimmed if gene in upstream region
AGCTGAACGGTACTTTAGTATTTCAGTGCCGAGGCGAGTTTGCGAACCTGCAGACTA
>Cre08.g370550.v5.5 PromoterCoords:2325957 - 2327456 Strand:- GeneCoords:2319481 - 2325956 Trimmed if gene in upstream region
GGCCCGGGCATCGGTGCAGCGCCGCCCAGAGGACCCGCGGTTCAACCTGCACAAATTGTT
GCAGTAATTCAGCGTAAACATACG
>Cre08.g382200.v5.5 PromoterCoords:4432107 - 4433606 Strand:+ GeneCoords:4433607 - 4441418 Trimmed if gene in upstream region
CAATATGGATAAACTGTAGCCAGCTTTCCAAGATGCTGCCTTGGTAATGTTCGGACCTAC
GACGTCGAGTCCTTTTTGACCACGGCGCAAGGCACCTCTAGCTTATGTTAGCTGTAAGAG
CTGCAATATATGCGCATGGTTTCCATCAC
>Cre08.g379175.v5.5 PromoterCoords:4020056 - 4021555 Strand:- GeneCoords:4015660 - 4020055 Trimmed if gene in upstream region
ACGACCCCTGCCCAGCAGGCCCCATGTCGTCTGTCAGCAGCCAGCAGGCACCTGGCGTCT
GCCTGATGACACGCACTCCGACTGGCTTTATCGTGCTGGCGGGCCCCCCATACGTACCAA
CGCCNNNNNNNNNNNNNNNNNNNNNNNNNNNNNNNNNNNNNNNNNNNNNNNNNNNNNNNN
NNNNNNNNNNNNNNNNNNNNNNNNNNNNNNNNNNNNNNNNNNNNGGAGTGTTAAACAGTG
GGGGGAGGCGGTGACGGGCAACAAATCGAGAACCAAACCCAGCGTGCGGCGCGGGGCGCT
GGGCGGGGTTGCAACTGCTGGGAGAGGTGCTGTGGTCGTAGTGGTGGGAGAACACTTGAG
TAGGAGCGCTAGCTAAGGAGCACTGGGGGGCGTG
>Cre08.g379187.v5.5 PromoterCoords:4022286 - 4023785 Strand:- GeneCoords:4020450 - 4022285 Trimmed if gene in upstream region
TGCGGATGGGCGCGCCACTGCCCTGTCCCTGTTTACGGTTCCTGACATCGGCTGAGCACC
CAGTGCCCCTGCCGGCGGCAGAGGCTGCATACCGCCCCCACCAGCGACTCCGAAGCTTCC
AGTGCTGTAATCACATGGTACAATGTGTTGGGGCACGCGTTCTACACGCCAGGCATACCG
CATCAACCGACAGGCCCCGTGCGGATGGGCGCGCCACTGCCCTGTCCCTGTTTACGGTTC
CTGACATCGCCTGAGCACCCAGTGCCCCTGCCGGCGGCAGAGGCTGCATACCGCCCCCAC
CAGTGACTCCCCAAGCTTTCAGCGCTGTAATCACATGGTACAATGTGTTGGGGCACGCGT
TCTACACGCCAGGCATACCGCATCAACCGACAAGCCCCGTGCGGATGGGCGCGCCGCGGC
CCGGTCCCTGCTTACGGCTGCCAGCAGCAGAGGCTGCATACGGCCCACACCAGCGACTCC
CCAAGCTTCCAGCGCTGTAATCACATGGTACCATGTGTTTGCGCGCGCGTTCTACACGCC
AGGCATACCGCATCAACCTACAGGCCCCGTGCGGATGGGCGCGCCACTGCCCTGTCCCTG
TTTACGGTTCCTGACATCGCCTGAGCACCCAGTGCCCCTGCCGGCGGCAGAGGCTGCATA
CCGCCCCCACCAGCGACTCCGAAGCTTCCAGTGCTGTAATCACATGGTATAATGTGTTGG
GGCACGCGTTCTACACGCCAGGCATACCGCATCAACCGACAGGCCCCGTGCGGATGGGCG
CGCCACTGCCCTGTCCCTGCTTACGGTTCCTGACATCGGCTGAGCACCCAGTGCCCCTGC
CGGCGGCAGAGGCTGCATACCGCCCCCACCAGTGACTCCCCAAGCTTTCAGCGCTGTAAT
CACATGGTACAATGTGTTGGGGCACGCGTTCTACACGCCAGGCATACCGCATCAACCGAC
AGGCCCCGTGCGGATGGGCGCGCCGCGGCCCGGTCCCTGCTTACGGCTGCCAGCAGCAGA
GGCTGCATACGGCCCCCACCAGCGACTCCCCAAGCTTCCAGCGCTGTAATCACATGGCAC
CATGTGTTTGCGCGCGCGTTCTACACGCCAGGCATACCGCATCAACCTACAGGCCCCGTG
CGGATGGGCGCGTCGCGGCCCGGTCCCTGCTTACGGCTCCTGACACCGCCTGCGCACCCA
GTGCCCCTCCCAGCAGCAGAGGCTGCATAACGCTCACACCATGCGTGTTGCAGCCAGCAG
CAAAGGCTATTGCAGCCCCTTTCACTCCTTGAAGTTCCTACAACAAGCAGGTCCTGAAAC
TCTGAGCGGCCTATGCGTCATTCCAACAGGCCTCCATAACAGTGCTCAACTGAACGGACT
TTCTATTTATGTAAACCCATGGCTTTCCCCTGAGCATGCGCACTGCAATTGCCCCTCCGT
CTTGTCTCCTCCGCACAATACCATGTCCGCTGCATGTGTGTCCGTGACTGCGTTCCTGTC
>Cre08.g376000.v5.5 PromoterCoords:3611586 - 3613085 Strand:- GeneCoords:3608682 - 3611585 Trimmed if gene in upstream region
ACGTACCTGCGCTCAGCTTTCCACAGCATTGTCGGGGCAACTGAATCGGCACGCAACGAT
GGGGCAACTTGCCTCAGCTTGCTCATTGAAGCTTTACACGCTCGTAATGCCCT
>Cre08.g374150.v5.5 PromoterCoords:3345170 - 3346669 Strand:+ GeneCoords:3346670 - 3351421 Trimmed if gene in upstream region
AGTGCACACAGTTGCTTAAACATATATTATAAATGCCACAGCAAAAAT
>Cre08.g370083.v5.5 PromoterCoords:2264367 - 2265866 Strand:+ GeneCoords:2265867 - 2267638 Trimmed if gene in upstream region
CTACGTGCAGGCCCCCCATCCGGTCACCATTTGCTGGGCTACGCACGTGAGTC
>Cre08.g361900.v5.5 PromoterCoords:945019 - 946518 Strand:- GeneCoords:937978 - 945018 Trimmed if gene in upstream region
CCACTCTCTCAGCCTATTACCGCTGTACGCTGCGTCCCTTGTCCCTTGACACCCTTAGGG
GCACGCCCCATGGATCGCATGGCGGTCCGCTAGTTGGCGTGCCCCGGCCCCCGCAGGGGG
CGCGGCGCACCCATACGTTTCAGAAAGGGGGGGCCCCTGTCAAGTTGGTAAACACACGTT
CCCGGCCCCGGCCGACTGTACACAGCCATTATTTAAGCCATCCATTACACGAAGCTATTG
TACACAAGGTAGAAGAGGCCCCAGCGACAAAGTTCCGATACTTGACTCGAGTCAGGGAAC
CTCGATCGCGAAAGTAACTGAGGCTAAAGCGTATTTCGCGCACTCTAACGCATAGAATGG
AGTCCGATGCCTCAAGAAAGACAGTTCTGAGGCCGATTTCATCGCATAGGCTGGCGCTAG
TCCAAGTTAACTATCGGATACGTAGATTGCTTCAACATCAGCACTTATGTAACTGTCAGG
AGGCCCGTAGGCGTGTGAGCTGCGAGCGCGAGCACCTGTCCTTAATACTGCCGTGTTGGC
AGCCCCAGAACGTGAGACCTATGAAGCTGAGACTCTTTTGTCATTATATTTGCAAAACGT
GTAAGGCTGAACGGTTTCGCCGCAAGGGCGAACTTGAACTGACTTCGCGACGTCCAACTG
TCCGACATCAACGCACAGCCCCGACCCCCCAGCACCGGCAACCCGACCACATATTACTGA
TAGTGGAGTCTGTATCTCGCGGTGGGGGACGGTATGACGGGTTTTGGTGCTGGGGGGGGG
GGTTCGGCAGATGGCGAGGGTGCGGGGCCGAGCTGCGGGCACGCGGGGAGAAGTCCGCGC
GCGCCCTCGCAATTTGACAGGACGTTGGCCCAGCTATTAATATTACATGAATACGTAAGT
ATTTAGAAGCTGCGCGGGCGAAAATGAGCGATTTTGCTTCCATTGGATCCCATTCCATTT
CCCCGATGAGTGCTGGGCCCCGACCCCGACCCCGACCCCGACCCCGACCCGGTCACCGGT
CCGGGAGGTTGTGTGCACGCCAGCATCCGCAGTACCTTTGGTCCAACGTTTCTTACGACT
CTACACCAGCCTCCTTTCACTTCAGCTCTACGCCACTCAGGGCCACTACCTGCACACGCC
TGCTCCCGTGCTCGGCTTTATCACACTGTCCATTAGCTGCACCCTTCGGGACTTTACCCA
CCTGCCTTGACACTGTCCCATCACACACACTGTCCATTGTGTCCCATGTCACTTGACTCC
CTTAGGGGCACGCCCCATGGATCGCATGGCGGTCCGCTAGTGGCATTCGTGCTCTGGCAC
AGCGGGGCCACAGGGTCATGCTTGCGCCCTGCCGGTACAGCATGGCCCGTCTGCTGCAGC
TGTTTGACTACCATGCCAATGCGAATCCACAGCAGGCTCCATCTGATAGTGTACTGATGA
CTCTACCAGCAGAGATGATAATTGAGATTAATGGATTGAACGAAACACACTGATCGAGCG
>Cre08.g382850.v5.5 PromoterCoords:4557855 - 4559354 Strand:+ GeneCoords:4559355 - 4561628 Trimmed if gene in upstream region
ACACAGTACTGTATGTACAGAGACAAAGCAGAATCGTCTTGGCGAGGACCATGCAGAGCA
CAAATATTTGTTCCCACGTCCTTTGCTGCGTTTCAAACGT
>Cre08.g358572.v5.5 PromoterCoords:359984 - 361483 Strand:+ GeneCoords:361484 - 374195 Trimmed if gene in upstream region
TTGATAGAAGCTGTAGATGTGCGGTTGAAGGATTTACAAAGGCAGTCCTGCAAGGGTACG
GTCGTTAGGAGCACCGGATGGTCTCTGCATGCGCGCGTGCTCGAACTGCCACTTCATAAA
TTATGCCTGCACTCATATGGTGCCCTTGGCTTCAGCTCCCTCTGCGACCCTGCATGCGTG
GTTCCCCGAGCGAGCCGATCCGTGCCACTGAGGGGTGCCACTGAGGCACGGAAGGGACGG
AGGGATGCAGAGTATGTCGCTACCGCCCAGCAGCTGGGCACGCGATTTGGTCCGGAGCTA
CTAATTTGGGCTCGCCTGGGCGCGGGGGGGAGGGGGGCAGTAGGATGTCGCCCCAGGGGC
CAGGGGCGGCAGCAGGATGTCGCCCCGGGGGGCAGGGGCGGCAGTAGGATGTCGCCCCGG
CAGGATGTGGATGTCGCCTCGCCAGGATGTGGAGGTCGCCCAGCCGGGATTGCACCCCTT
CCCCCACGGCAGCTATAACCTATGGCAGGCGGACCGCCGATGGATAGCTCGCGGCTCAGG
ATGTGTACCCAGGCCCCTGTCGCTGGATTTGTTCCGCAAGCCTGGTCTGCATCCCTCTGG
AAGGGAGATGAGCGCGGATGTGCGAGGTGCCCTCACATGATTCCTGCACGTATATGGTTG
TTGTACTTGCCTGCAGGGTTTACCTTCTTGTCTGGGGCTTAGCCACATACACCCGTCGCC
GCGTGCTGCCATGCCCTCTGGCCGCCGCACCGCCACAACAGTGTTGGCCAGGGAACTGCA
ACCACCAACAGAAGGCAGTACTGCGTAATGAGGCAGCATGCTGGCATTGTGTAGTGCGGG
GATCTGGGACGGCGGGGCAGTGCGGGGCTGGGAGGGGCTGGGCGGGGGCAGTGCTGGGTG
GTGCCGTGCCCAGGCTTTCATGCCTTGGATGACGACTGTTCTTCGCGGCCACTGCCACAC
TCGTGCGCTATTAGAATAGATAAT
>Cre08.g384320.v5.5 PromoterCoords:4785917 - 4787416 Strand:+ GeneCoords:4787417 - 4806098 Trimmed if gene in upstream region
GCCATGCCTTCCTCCCGCCTCCTCAGCTGTCCATACCTGCTAAAGC
>Cre08.g375000.v5.5 PromoterCoords:3482727 - 3484226 Strand:+ GeneCoords:3484227 - 3496808 Trimmed if gene in upstream region
CAACACAAGGGGCACTCCAAACTGCCGCACTCGCCTTTTTCGAACAGA
>Cre08.g373688.v5.5 PromoterCoords:3239540 - 3241039 Strand:+ GeneCoords:3241040 - 3269384 Trimmed if gene in upstream region
TCAGTGCATTGTCTTGAACACGGCGTAGGAGCTACCCCGGGTTGATGCGGCGCGTGGAAG
TATTACAGGCACTACCCGGAGGCTCGATGGGCTTCCACGGCTTCCACGACATTCCCTCGA
GGGCCCTCGATTGCCTACCCGCGCAGTACCTGAGGTTTCCAAAGGCTCCAGGAGTCCAGG
CACCCAGGACCGGGCCCTGGCGGCATTGACACTGGACACAGCAATGCGGACAGCGTGTCG
TCCAGGGGACGTGGCCCCGCACAGCAGGGCTTGCATCTATTCCCCTGGTGTCGTCCCTGC
TACACACCTTTCAAGCACGTCAATAACACCGCGTTGCACCAAGGCAGCCTTACAGCAGGC
CAGCTTGTGGTTGACTGCACGCACCCGTGCGCGTAAGTGCGCGTACGGGCGGAGCGCCTA
CTGAGCAGCCTACCACACCCTTACCTAATAACATAGCCAGCAAGGAACACGATTACACGC
AATACCTGAACAGGAGCGTGCGTGCAACTTGCTGCATATCTGCACCCATAGATTGCAGTC
CGTCCGTGGGTGCGCGTGTACATCTGCCGCGCACATGGCGGGCAGGCGCCCCAAATGCCC
CGGTTCCATTCGGCTGTGTACCCTTACATACCGGTTGCTACTTGCTACCCAAAAACCGTC
GGCAGGCAGAGAGGCAGAGGCAGAAATTGCTTCCATGCACGTGATCAAGTGTGATCACCG
CCCTGCCACATGCTGCATGGCCGTGACGTCGTGCTGCGTGCTGAGGTAGGACATGGAGCA
GGTGAGGGCGCCTGGGCGTGGCGCCTGACCACTACATAACGCTACGAAGGTTTTTTGGGT
TGGCAAAGTTGCGGACTGCCAGGTGCCAACCCAGGCGGGGGAAGGTTGCCAACTAGCCGC
ACCCCCGGGTCAAGGTAACGCGGTACTGGTAATATTGAGGGGTCCGGGCTATCTCTGGCG
CGGGCGACGTCTTTCCATAATCATCGATGCCTGGGCTGGGTGCAAGTTGTTCAACGGACT
GGGACTCAACTACTCTCACGCCGCACCCCTGAGCGAACCCTACTCCCCGCCCGACCCAGG
TCCCTGATGCCCGTAGGTTATGTACCGCTGGGCACCGAAGCTCAGACTTGAAATTGACAA
AGCAGTGTACTTGTGCCAGTCAAGCAACTTCGTGGGCTTGACCCTTGGCTTGAGCAACCT
TGCTGTGTGCGCAAGAAGGTGAGATCGGACACGTCGGTTAAACTGCGCCGCACAGCCCCA
GCTGATCGATGTGGTAGGCATCATCGCATTATTAAAGTGATTGTGGCGTTCATGCACACC
GACAGACGGCTCTGGCCAACTCGACACAGTGCGTTCCCCAAAACTTGGCATACCGGTAGC
CAAATTCTGGAAACCCCCTACGGTATGCATGGTCGGGACTACGTATGCTTCATGACATAC
GAAAACCTTGCGTACCGGAATTGCTTTCGATTGCATTGTTGGCAATACCGTCGACGTCTC
>Cre08.g369850.v5.5 PromoterCoords:2218797 - 2220296 Strand:+ GeneCoords:2220297 - 2230144 Trimmed if gene in upstream region
GCCTGCTTCAACTGTGTTCCACTCCACGAACCAGCTCTGCTAGCCTGAACGCGGCATTTT
AGCCACCATCGTTGTTGACATGGGCCAGAATTTA
>Cre08.g370950.v5.5 PromoterCoords:2382008 - 2383507 Strand:+ GeneCoords:2383508 - 2385040 Trimmed if gene in upstream region
GGGCGGGAGCTTCAAAGTAGCCTACCCATAGGGCGCAGCAATACGCACCCAATAAAGTGC
GTGGTTGGTTGGCTGCATTCCTCGACTTCCGCGGGCGGGCCGGCCTCCATCGAGACCCTG
CTGCTGGAGGATGGTGGGATGCTGCGGCCTGTGGGTTCATCATTCGTACGGTACGCAAAG
GGCGCCGCTGCGGGTGTGTGACCACTGATTGGTAGGTGGAGGGCTTCAGGGCGTCTTTAG
CTGGCTGGCGGTCTGGCTGGCGGGCTGTATGAGGCACGCGTGGGTCGAGCGAGACAGTGC
AAGGTGCTGCTGCGGCACGGCGCGCGCGTTAAGTCAGGGCTTTGTGGGTTGAGACCACAA
GGAGTGGAGGGACTGCATGCAGCAGTCGGTAGTGTTGCTAGGGATCAGGATAGCGCACAG
CGGCGGGGCGGGGGCGGCGCGCCTCTTGCAGCTAGCTTGAAGGCGAGACAGCCGAATGGG
CGCCGTGTTTGCAATTCCGCCGCGGCCGTGACGCCGTCCCACGCAGCAGACACCCGCGAC
CACTGTGGCATTCCAAACACATCTATCATGAGTCTTCGACAGCAGTAGCAGTTGCAGTAG
CAGCAAGCCCACCAACCTGTCAGTCACAGGCAGCCACTTTACTTCCCGCCAAAACTCAGC
AGCTTTTGCAACCCGCAGCGCCCTGCTGCCCTTTTGCCGCCAATGCACCCGACGCGTGTG
CGCAGCAGCATTTCTTTATCAACTACCACTCAAGGGAGCGCCACTCCAACTGCGCTGGCT
GGACGATGCCCCGTCCGCGGAAGCCGAGGCCTGGCGCGGCCAACCAAGGGTGCGTGCGCG
CTGGGCTCTAGAAATGGGATGTTTAGAAGCGGATTGTTTGGTGGAGCACTCAGCAACGTA
CGCGCGCGGGTCGGGGACAGCCTGGAAGTTTTCGAGACGCGGGGAGCTGGCTTTCTAGCT
GGCTGTCGTGCGTGCGCTTTGGCTTCTTGGCAAGATAGAGTACTTGGATGCATACAGTAC
AAGGTGGATAGCAGGGCGCGTGGTGCGTGGGCGCGTGCAAGAGGGAAGCGCAAGCAAAGC
CCCAAACCTGCGCTTGCGGCCTGCTCTTTGCGCATTCAGACATAATCTAATGTGGCCTTT
ACGCTTGGCCACACGGGTGGGGCAATTGGGGAGAGCGTTTCCTGGCGCCCTGCAACAGGA
GCGCGCGCCCTCACCTTTCTCCCTGAGTGCTGGTATATATACAATCAAGCAAATGACATG
TCTGTTGCTTTGCAAAACAACGCAGGTGGTTCTGGGGCGGTCAACGCGGAGGCGGTTGCC
TTGACCCGCCGACCGTTTTGGCACACCTGAGCCGAGACTGACTGCGAACCGGCTCAGCCT
GGCCATGCCGTACGGGGCCCTGTAGCGCAGGCCCCGGGACCCTGCCGCTATAAAAGCCGG
GCGCGCCGGCTCATCACTATTATAACATACAACTCTCCAGCAGCCACTACTCCACCGGGT
>Cre08.g373354.v5.5 PromoterCoords:2833055 - 2834554 Strand:- GeneCoords:2828509 - 2833054 Trimmed if gene in upstream region
AGGTATGGGGGGTTCCCCACGGACCGGAGCGCCCCCCTCATGGGGAGAACCGCATGTACC
GGGGCTCCCCCCTCGTGGGGAGGGCCCTCGGCTCCCCAAAATGTCGTCATCGCGGAACAC
CGCGCCCGCGCCCTCCACCAGCAGTCCCAGCCCTCCCCCCTTCTCAGGAGGGCTTCCCAT
AGCTCCCCGCGGCTCCATGCCTGCTCAGCTCGTGCCCGCCGGTGACGGCGCCGGGCACTC
CGATGGGCCTGGACCGCGCGCCTGCATATCGTAACCTCAATAGCAGATGTCAGC
>Cre08.g380452.v5.5 PromoterCoords:4209430 - 4210929 Strand:+ GeneCoords:4210930 - 4216980 Trimmed if gene in upstream region
TGTGAACTAAGCCTTTCCTGCGTACGTAGGGGGGTAGGCATAACGGGACGGCGCTCAGCT
GTCGCCGAGCTGCCTGGATCGCAATCGCGAAAAATGCCCG
>Cre08.g381516.v5.5 PromoterCoords:4329500 - 4330999 Strand:+ GeneCoords:4331000 - 4335481 Trimmed if gene in upstream region
GCCAGTCGCTGTATCTTGTTACAATTTAAGTTGATTACCTTGAACGGA
>Cre08.g365800.v5.5 PromoterCoords:1691193 - 1692692 Strand:- GeneCoords:1685357 - 1691192 Trimmed if gene in upstream region
TCACTTCCTCTGCGCATACCGAGCCGACCGACCCATTAACGAAGCAAGGC
>Cre08.g361551.v5.5 PromoterCoords:913169 - 914668 Strand:- GeneCoords:908843 - 913168 Trimmed if gene in upstream region
AATGCGGTTGATAGTTCTCCTTCTGTGCGCTTGGGCCGCGAGCTGTCGGTC
>Cre08.g381300.v5.5 PromoterCoords:4307820 - 4309319 Strand:- GeneCoords:4304094 - 4307819 Trimmed if gene in upstream region
GGCCGCATGCCTTGTCACCACCGTGCGCCTACCTCACCTACGCTTGGGGGCCATCACAAA
GCCAGCTTTAGCAGTACACTCGCCAGGTCCTGACGTGTACAGCCTCGCGCCCGCTATAGC
ACATCGGCACCCACCCCGCTGGATCACCGCCAACCTACACCAACTTCCAGCCAGCCAGCA
ACTTGTCGGTACAGTAACTCCGGCGTTCGACCAGCCATGCACTCCTGCTCTGCCGCTGCA
AACTGTTTGCTGTCTGCTTGGGGTACGGGCGTCAGCTGCACCCTATGGGACCTCGCCAAC
CTGCCTGAACCCTGTCCCATCACACACCAACTTCCACAGCCGTCAACCTCATCCTGCACA
GCTGCATCCCTGGCAGCGGCGGGATCAGGGGTTACCGGCCTACGCAGGGGAGGGGGACTG
GTATGAAACGCGGGAAGTGAACAGCGGGACACGGATGGCGCGGGTCCAGGGACAAGGTAA
AGGCGAGGAGGGAGGCTCGGGATTGGGCGCGTGTCGCCTGCATGGGCGCCCGAGACCCTG
TCCCCGCCACCGGATAAAAGCTTCTCGCGCTGTGCTCATATTGCACAATCAACAGATGCA
AAG
>Cre08.g358534.v5.5 PromoterCoords:112956 - 114455 Strand:+ GeneCoords:114456 - 120705 Trimmed if gene in upstream region
GCAGGAGTGCGGCGTTCCTTTCTCAGTTAGTCCTCCACCCCTACCTAC
>Cre08.g371700.v5.5 PromoterCoords:2451298 - 2452797 Strand:+ GeneCoords:2452798 - 2456199 Trimmed if gene in upstream region
TTGTTCAGCTTGGCACGCGATTGGGCAAAAGTCTTCCATGCATTTCACTCGGCCGCGTTG
GAGAGGAGGGCATTTGAGCCTATATGTTATATTCATCATAGATTGCAATGTCATTCATAA
>Cre08.g383650.v5.5 PromoterCoords:4668095 - 4669594 Strand:- GeneCoords:4661859 - 4668094 Trimmed if gene in upstream region
AATTGCGATTTGTGTTGGCGAGGCACACGCAGAGGAAGCGGGGCAGACAGGCACAGACAG
GCGCAGAGAAGCAATCGAGCCCTGTCCTCCATCCCGGGCAAGCGCGGCGGAATTGGAGCC
CAAGCAGTTTACTGTTGTTACTTATATCACACCTTTAATTACATAGTTTT
>Cre08.g367800.v5.5 PromoterCoords:1967434 - 1968933 Strand:+ GeneCoords:1968934 - 1973845 Trimmed if gene in upstream region
ACGGCGAGTTGCTCATGACAGTTTTGGATCGATTTGGTGACAAACACACGCAATTCAGAA
CAAGAAATATGGGACTCTATACCTTTGCGTATTTTAACAGTAAGAACGCA
>Cre08.g364501.v5.5 PromoterCoords:1442230 - 1443729 Strand:+ GeneCoords:1443730 - 1452985 Trimmed if gene in upstream region
GAAGGTGTCCCACGAGACTGAGGGATTCAACGCAATCGGAAGGTTTGATGCAGACGCCCT
CCCCATGCTATTCTGCGTGCTATGCTGAGCTTTTTCTCAT
>Cre08.g378417.v5.5 PromoterCoords:3926794 - 3928293 Strand:- GeneCoords:3924649 - 3926793 Trimmed if gene in upstream region
GTCCCGGCTCCGGCACAGCAAAATAATCCGCCGCACGGGATGTGCCACTGTTACAGCGTG
CGGGGTGAGGTTGATTGCTGTTGCCCCCAGCCTACGTCCCGGCTCCGGCACAGCAAAATA
TTCCGCCGCACGGGATGTGCCATTGTTACAGCGTGCGGGGTGAGGTTGCTGTTGCCCCCA
GCCTACGTCCCGGCTCCGGCACAGCAAAATATTCGCCGCATGAAAAAAGCACCGGCTCCA
TGGCTCCATGGCAAATCGTGGCCCATCCCCACGCCAAACTCCAGCGCCAAACTCCAGCGC
CCTAACCCACGCTCATCATGCTCACTCACCCTGGCCTATCGTGGTGTGTCCCCATGCATG
GTGCCAGCAGGACACGGCCGTAGATTATCCTGGAGAACCTCAGTCACCCTTGCCTTGGGC
CCGGACAAGTGACAGAAGTTTGGGGCGAATTTCTGTCGAAAAGAAGGAAGATACGAGCAC
TGGCTCACGCACGGCGCCACGCACGTTATCGGTCGTCTGCATGCGTTCACTTTATATGAG
AGATGCACCGGAGCCGTGGAGCTGAGTGAACTGATCACAGGTTGCTTGAGGAAGTAAGGT
GTGCGTGCGTGCATGCATGGAGGCCGGGCCCGCCGAGACACGCTCGGTCCTGGCCTGCAG
CTAGCAGGCTGCTGCCGGGGGAACGCGCCGCACAGGCGCAGATGATTACCAGGTAGGGGC
TGCCCTCTGCGGCGGACCATGGTCGGGTGAGTGGAAGGATGCATGCATGCGTGTGGCGTG
CCCGCGTGCGTGCCGCCCAGCGGCGGCAGGGTCGATTGTAAGGCGGGCGGGCACGCATGC
ACGGGGGTGAGTACGTGTACTGTGCCACTGAATTGCTGCTGCGAGGAAAACGTTGAGATC
TATGCGACACTCACGGCGGCGGGTGCGCTGCAGGAGCACTCAAGGACATGATCGTGCTGC
CTTGCCAGGGGTGCAAGCGTTTATTGTACGGCGGGTGCCTTCGCTACTAATCAGACACAA
AGTTGCTTGGCGCCGCAAGGGTTTCGGGCGAAACCGCGGGGTGGCGAGCGAGGGTTTCGC
GGGGTTCGTGGACTGGGCCCCTTTTGCCGACCAACCGCCGCAGCCGAGCTGTTGGGCTTT
TACTCCAGAACACGACATTTGGGCAACGTCGTGTTCTGCTGGGGATTGATGACAAGGTTC
ATTCAATCTGCGACTGATGCATATGCGACATTAGTGTAGAAAATGGCACAGCGTCGTTTT
GTTTTACGGCAGAAAAGTGCAACAGGCCGCCGGCCGACCGTGTCGTGACGCTTGGCGGTG
CAACGGCCCACGGCCCGCGGCCAACGCGACAGGGGCTGGGGGGAGGCGGATGGAGGCTAT
TTATGGGCTCCTTGCACAATTCCAGGGTATAGTGGTTAGGAGCAGCCGCGTATTCCCGCC
GGCGCCCACCCCAGCACCCGCAACGTCACTTTCCACACACCATTATTCGAGAGCGCGCGC
>Cre08.g372800.v5.5 PromoterCoords:2589766 - 2591265 Strand:+ GeneCoords:2591266 - 2606190 Trimmed if gene in upstream region
GCTAGCGTGTCTGTGGTACAACAGGTAGTTTCTATTGCCAGCGGTGCAGCCTCGGTGCTT
GGCCACCATCGGGCTTCGCGCCATCGGGCTCGGCACGACCGTGTGCCTGCCCCTTTCCTT
CGCCGTCAAGAAACCAAGTA
>Cre08.g384950.v5.5 PromoterCoords:4893206 - 4894705 Strand:- GeneCoords:4890100 - 4893205 Trimmed if gene in upstream region
GGAATGAGAAGTTACTGGCATGGATATAACAGCACTTGACGGTGCCAAAACCGGATGACA
TGCCACGACCTGCGAGATTACCGTATCGGCACCCGCGTGCACCGACTTCGGGCCTCCGAA
ACCCCAGTGCGCTGCAGCTTTTGCTGCCGCGCCCCACCACACGGATACACACAGACTGCA
AGTCTTGAGCAGTGCCTTGTGCAGCCTTGATAGGCACCCGCTTCTTGGGCGGGGCCATCA
CCATACATCCTGCACCACTACTCACCGACACGGCTCGCGGTTGCATGGCGTCGTTATCAT
GATGTGTTAGAGAGCGCATGGGAAGGCGGCGTTGTGTCTGCGTGGTGCTATAGAGCGCCC
GGAGAGGGCCGCACGCCCGCAATCAGTAGCGCGCGTTACGCCGCCTTCCAGCAAGGCAGC
CGTTGCCGACTTTGCGACCAGCTCAGCCGCAGGGGCACCCCCGACCTACACTCGCTGGCG
CCCTCGCATTTCAATGTACTAAGCGTAGTACAGTGGGCATTTGCTGCTTGCCATGCTTGC
CACACTTCCCGCCCTCCTGCCACTCCCACTCACCATCCGTGTCACCATCGCGCCTACTTC
GATCACAAAATGGTGTCAATGTCCTCTTGTCCGCTGGCCCTATTGCACAACGCCCGATCT
CGAGCTAAGTTGCAGCTGAAGGCCTCAGGGGAATTCCGGATCTACCTCCGGACACACGGC
ACCCACGGCCAGACTCTAGTGTTACCAGCCGTTAGTCACAGAAGTTTTGGCATGAACCGC
TCGCGCCCTGTGCGGAACAGTAGTAAGTACGCGGCCTGCCCGGGGAGGGGGGGTAGATAC
CAGCCTGAACTGAACCGACCTGGAGGAACTACGAACAGTAACCCCAACCCCCACCCTGCA
AAACCTCCCGCCCCTCCTGACGTACCGTGCAGTACACCCCCTAAAACCCTCTGTTTTCTA
CCAGGATGGTGCCAAACGACTGCTTTCAGCGAGCTATATGAACATGTAATCACGGAAAGT
TCGCAGGGCCCGTCTTGACCACAACCATGTTGTCAACATGTCGTAAACATCTTGCGACCG
TTAAGATGCACCCGATATAAAGCATGCGTTTTCCGGCCCGCGACTTGTGGTACGCTTGTG
GACATCGCTAGACCACTTGGGTATGGCGGACATGGGTGATGGCGGAAGTCTGGCCGCATG
CACCGCTCCCAGGGGAATGGACTAGTACATCAATGTGCCGGACTATGCCGGCCACATACC
CGGCCACATATGGGCCATGAGGCGGCAGACACCTTCCGTGCACCCATTCTGTCCTGTGCC
GTCGCACCCGTGGTGTCGGGTTGAGGTTCATGAGACTGCACTAGACTGCACGTCTTGACT
TGTCGGCCGGCGGAACTTGAGCTCCCCATGCGGGCGGGCATGCTCAAGCCTCAGAACCTC
CGCTGCGCTGGAGCATGCTACATCTTGCAACTTCATTCCACATAATATTTACATTATGCA
>Cre08.g365450.v5.5 PromoterCoords:1625014 - 1626513 Strand:+ GeneCoords:1626514 - 1632559 Trimmed if gene in upstream region
AGAGTGGAGAACAGGGCTCGAGGTCCACACAGGTCCCTCGCTTGCCGGCGATGCAGGGGC
GATTGAAGGGGGCAGGTGAAAGGAGGCTCCTCCACTTGGCTAAATTAAATCTGTGATACA
GTATCATTAGGCACGCCATA
>Cre08.g358565.v5.5 PromoterCoords:312310 - 313809 Strand:- GeneCoords:310772 - 312309 Trimmed if gene in upstream region
CCACCGCCTCCTCCGGTATCGCCCATTCCCACGCCGCCAACCACACCGTCCCCACCCGGA
CCCCCGCGGGCTTGCGGCTGCGGGAACTTCTCGGGCAGTAGCGGAAACGCGAAAGCGTTG
GCCGCCGCCTCCTCCGCACGCACCGCCGTGGTCGCCCGCCGGTCCGGGGACTGCGCCGAC
ACCCCGCTGGCCTGCCTGCTCGTACGCCGCGTCCAGGAACGCCAGTACGACTGGCATGGA
GGGCAGATCGTTTCCCGTATCCCGGCCGTTCATCGCAGCACTCTGAGGGGGAAACGATCT
GCCCTCCATGCCAGTCGTACTGGCGTTCCTGGACGCGGCGTACGAGCAGGCAGGCCAGCG
GGGTGTCGGCGCAGTCCCCGGACCGGCGGGCGACCACGGCGGTGCGTGCGGAGGAGGCGG
CGGCCAACGCTTTCGCGTTTCCGCTACTGCCCGAGAAGTTCCCGCAGCCGCAAGCCCGCG
GGGGTCCGGGTGGGGACGGTGTGGTTGGCGGCGTGGGAATGGGCGATACCGGAGGAGGCG
GCGGGCGCAGCCGCCCATGGAGGTCGGCGCCAGGTGGAGTCGCCGCGCATGGACCCAAGG
CCTGCTGGAGCCGGCGGCGCGCGTGGAGGACCCGCTGGATTTAATGATGACCTCTGGGCC
GAGATGCTGGCGATGGACGACGTGGCGATGGCGGCCGCCACCGCCATCCCGGGCGGGGCG
GTCGACACCGGGCAGCCGGCGCCGGTGTAGCAGGTGCTCCACTTCGGCGTGGACGGTAGA
GGCGGCTGGGGTGGTATGGCGGTGCCTGGGTTGCCACCATGCACAGCGGGGCGGCGGCTG
GCGCCGTGCCCGGCGCAGTGGCTATCGGGGCGCGCGGCGCGGAAGGACAGCCATCGGCCG
CGGCGGCGAAGCCGGCGGCGGCCGCGGCACATCGCTGGTGAAGACGGAGGGTGAGGCGGC
GTGCCTGGTGCCGCACCAGGATGAAGCCATTGCGCGGCTGGCGCGCCTGGAGGGTCGGCT
CCAGCAAAGGCAGCACCCGGACTCCCGGAGGCGGAGGCGAAGGTGTGGATGGCAAAAGCT
CACCTGGAGCAGCTGGCGGCATTCCTTGTCTACAAGCTGTCAGTCATCGCCCGTTCACAT
CCTACCCGCGGGGCTGCCTCATGTGGCGGCCTACCGGGCCATGCACCGGGTCTTCTCATC
GGAGGCCTGGGAGGGGGTCCCCTGCGTCAAGGGAGGGGATCCGCTACCTCACCGGGGCTA
CCACGTGGCGGCCGATGGCCGCTGGGACGCCATGTCGCTGCGGGCGAACATTTTCGCCGT
GCTGCTACGGCGGACGTGCAGCTGGCAATGACTGAGAACTTCAACACCGCTCTGGAGGCC
GTGCTGGGCCCCACGCCGGGCCACCGCCAGGGTGAGTCGGGTTAAGGAGGGGCGACGGCA
AGGGCTTCGAGGCCGCGGTACAGTTCTGAGAACGTTTATTTGCCTCACTCAAGCCGGCTA
>Cre08.g366101.v5.5 PromoterCoords:1727353 - 1728852 Strand:+ GeneCoords:1728853 - 1751514 Trimmed if gene in upstream region
TATTTCAATGCTCAAGTCAATTTATTAGTACACAGCGAAAAGGCACAA
>Cre08.g380100.v5.5 PromoterCoords:4167646 - 4169145 Strand:+ GeneCoords:4169146 - 4170591 Trimmed if gene in upstream region
CGACATGTCCATCTCCTCTGACAGCGGCAGCGATATGTCCATCTGTTAGCAGCAGCCCCA
GATGTGACGCAGCAGCGTCAGCCTCAGCCAGCACGACAGCCGTGGAGCGGCGACCTGGGC
GACGGTAGCGGCGGTACCGAGCGGTGCGGTGGCTTGTAGTAGGTGATTGGGGGGTGGGGC
GCCGGTCCCGGCTGCCCTGAACCGCTCTGCGGTGCGGGGACGGCCGTGCCGGTGTTCCCG
TGCTGGGCTTCTGGTTTCCAGTTTTACGGTAGGGACACAGGTCGGTGCCAAGTTTGGGGC
TTGGCGCGCGTGTGGGCTTTTTCCTTGTCGGTTCGGCGCGGGTCGGGTTCTTGGGTTTGC
GTTAGGGGCGCTGGTTTTCGGGAGTGTGCTGTCCCGCCGGCCGTGTGTGGGGCGTGCGGT
GCGTGATCGCCGGCTTCTCGGCCGTCTTGTGGGTTGTGTGTGCGCGTGTGGGTGCCTGTT
TGCGGCGGGCGCGTGTTGGCTGCGTGGGCGGGCTCCTTGGCGGGCTTTTCGTCCTGGCTG
TGTTTTGCCCTGTGTGTGTGCGCGTGTCCCCTCTCCGCGCTCCCGTGCCGCAGGGCTGCT
GGTTTTAAGACGCCGCCTCCTATCATGCCACCGGGGAGCTCTTCGTGAGCCCGGGCCCCA
TCCAGCCGCGTACCCAAGTACCCACCTACGTACCAGCCCCAGCGCTGCCAGCCTCTGCAG
CCACCCAGCGTCCCATGCCAGCTGTCCCGTGCCTCTCCCCAGCTGTCCCGTGCCTCTCCC
CAGCTGTCCCACCCCAGCAGTCCCACATCCGCTGTCCCCTCCCAGCTGTCCCTCCCAGCT
GTCCCTTCCAGTAGTCCCTTCCAGTTGTCCCTTCCAGCTGTCCCACACCAACTGTCCCAC
CCCGGCTCCCTTCTCAAACGCAGCTTCAGCAAAATCTACAGCCTGCCCGACTCCCGGCGT
GTGCGGCCTTCCGCCCGCCTTCCAAAACGCAACAGCCCCCGCCTCTCCTCGCCAGCCGCT
CACAGCCGAAACTCTGCTTCTTTCTTTATCAGCCACAAACATCAGCCACAAACAATGCCT
CGGAAACAACGCCTCGGAAACTTCCTCCCAACTTAGCCCATGAGCCCAGCTACCCGAGCC
TAGTGGCTGGACAAGATATGGGCAGGCTGCGATGCTTTGTGGAGAAGGGCATGCGGCGTT
GCCATGCTGTCCCGCGGAGAAGAAAGCAGAGTCCGGGTGGGGGGTGGGGGGGGGGGGGGG
ACCAGGCCGCGTCGCCGAGCTGGTACCTAGCCCATGAGCCCAGCTACCGAGCTCTAGTGG
TTGGGAAAAGATATGGGCATGCGGCGTTGCCATGCTGTCACGCGGAGAACAAAGCAGAGT
AATGGTGGGGGGGTGGGGGGGGGGGGGCGGGAAGCGAGGTCGGCGTCGCCGAGCTGGCAC
CTCCCGCCAAAGTTCGCAACTGTGCATTTCTGCATATATCAACGATATGCATGGATACGT
>Cre08.g373421.v5.5 PromoterCoords:3186040 - 3187539 Strand:+ GeneCoords:3187540 - 3191887 Trimmed if gene in upstream region
TCCCCATCAGCGGCCGCGCAACCGGTGACTGCTGGCCATGCGCAGCCGCGGCAGCCACAG
CCTCTGCCGCGGCTGCTTGGAACAGTCACCGCCACGCGCCGCCGCAACCCCGGCCGCTCC
CCCTGTTTACCCTGCTCATGCCTCCCGCTCCCGTGCAGGTCCCGGGCTGATAGCAGCGCG
CAGCAGCGGCACTCGCCAGCCTTCTTCCCCACCAGCGGCCGCGCAACCGGTGACTGCTGG
CCATGGGCAGCCGCGGCAGCCACAGCTGCTGCCGCGGCTGCTTGGAACAGTCACCGCCAC
GCACCGCCGCAACCCCGGCCGCTCCCGTTTAGCCCGCCCATGCCTCCCGCTCCCGTGCAG
ATTCCGGGCTGATAGCAGCGCGCAGCAGCGGCACTCGCCAGCCTTCCTCCCCACCAGCGG
CCGCGCAACCGGTGACTGCTGGCCATGGGCAGCCGCGGCAGCCACAGCCTCTGCCGCGGC
TGCTTGGAACAGTCACCGCCACGCACCGCCAGCGCTCCCCCCGTTTACCGCGATTAGTAG
TTAGTACCTAGGTTTAACTCTTCATAGATACATACAACATAGAGCCTGGCACTCGTTGCT
TTGCCTTTGTTTAACAAGGCCCATCCCTAACGCCTTTCTCATGGCAATTGCATTATACGT
GCTAATATACTGTTTGTTAACGCAGCAAATGTAGAAGCAATAGTTTGCACGTTGCAGTGC
AGTTGGGGGATCGCGAGGTTTGGCAAAGTCATCGTTCGCTATGTGTCTACACTGTGTGAG
TTGAGCAAGTACTTAAGGTGAAGGCTTTGACGGGGCTTGCGTCGGGGGCTTGCGTATTCG
TGGGGCGCATGCGTCTGCATGCGTTCCGCATGCGTGCTTCGCACGCACAACCGAGAGGTT
TGCCGCCCTCCCCGGCCCTCATGCTTCTTGCGTTCCGTGGACGCATGCGTCCCACCCCCA
ACGCATGCTTTACGCACAAAAAGCAGGTGTAACGCACAAACCCGTCCTTATAGTGGCAAG
CGTCAGCCGCAAGTTCAACTTCGGTGACCCACCCTGAACCTCCTCCACTTCACAAAGCGC
GCCACCCGCCGTCCAGATGGCCACAAAGTGCTCCAGCTTAGCCGCCTTGAGCTGTGCGGT
GAGAAGCTGAGTGGGCAGAGCCGACAGGGTTTCAGGGGTTAGCGTGGCGGCAGTGAAACG
CAGCCGCATCACCCTGCGCAGCTCGCTGACCACCTCCCGAACCACATGCTCCGACGTCTG
CTTAGCAGGCTCGCGGGACCAGTACGCACACCAGACGGCGTACAAGAAGGTGGCCCGCAA
AGTGCTCCACAGCAGCGCGCCCGCCCCCCGCGGGCCTGAGGCCCACATACCCATGCGGTC
CCCCAGCATGAAGCCTGCGTCCGTCACTGGCGGCGCCGCTGCCTGGGGCGCAACGCAGGC
CCACAGCTGCTGCAGCCACGTCCTCGCCTGCGCATAAGCTGGACACTCCAGGAAGTTTTC
>Cre08.g368300.v5.5 PromoterCoords:2032706 - 2034205 Strand:- GeneCoords:2025269 - 2032705 Trimmed if gene in upstream region
AGCGCTTCCTTTTTTACCCGTGGCTCCAGGATTCACGGGTCAACTGCTTGTTCACGGGTC
ATGTCTCATTTCTGTAGCGAGTCACTGGTTCCTTGCACTGGCGCAAACATTCGGTACCTA
TTTAACAGCTTCATAGTTACA
>Cre08.g358531.v5.5 PromoterCoords:103706 - 105205 Strand:+ GeneCoords:105206 - 109497 Trimmed if gene in upstream region
ATGTTCAACACCTCCAGACACAACACTATGCGAAAGAAGTTTGCATGCAAACCTAACAGG
CAGGGATGGGTCTGGATGTGCCTCGCCGAGTTGCCACTCGTATTTGCTCATAATATATTG
TGTTTTGTATTGGTCGTGGT
>Cre08.g374000.v5.5 PromoterCoords:3334930 - 3336429 Strand:- GeneCoords:3331244 - 3334929 Trimmed if gene in upstream region
CCTAACCAACACGGGGTGTCGTTGGAGCGAGGGACGAGGCAGGCTACACAATTCATGCAT
CCACATGCACCGTCGCTTGAAACTTCAATTGGAACGGCCTGGCGCTGCCCAAAGGTTGTG
TCTCTAGCTATACTTGAATTATATCTAACC
>Cre08.g385200.v5.5 PromoterCoords:4927449 - 4928948 Strand:- GeneCoords:4926428 - 4927448 Trimmed if gene in upstream region
ACAAAACCTGCACATGCACGGCAGTGCGCAGTAGAGCCCAGACAGCAGTCCAGACCGCGA
GCCTCATGCGCGTTGGATCGCAAGTCGCAAGTCGGTCTAACCCAGCGTCAGGAAAACCTG
CACGCAAATATTCTGCACACTT
>Cre08.g373346.v5.5 PromoterCoords:2765295 - 2766794 Strand:- GeneCoords:2763056 - 2765294 Trimmed if gene in upstream region
CCACTGCACTGTGCCATCGACGCATTGACACGGCACGACCACCGGCGACCGGCACCCGCC
GGCGACCCCCACACCCCCGCCCCCCGCCCCCCTGGCGTATTTTGCGCCGTACTGAGACCC
AGGAGAGGCGTACTAGTACTCAGTACGTACTAGTACGTACTAACACGTACTGAGTACTGT
GCAACCCTGCCCCGAACCCCTGCACTCGTCAATAGGCTCTCGGCAAGCAGCCTGATTGTC
TCAGTCGCATATGAACGGTATACTCCCTCCGCTGTGCATAACTTTGTCACGCCATTTCTG
CATGCCTGTGCTATTCTCAGATTGGTAGAAAGGCGTCCCTCCCCTACCGGCTGCAAAGCC
TTTATCATCGCATTGCGTATGTTGGTGCATCCAGGCTTGGGCTTAACCTTTGCGCGCGAC
CGGAGTCCGCTAGGGCTTCGGTATTGCCTTCATTCGTAGCTTGTCGGTGGTGGTTCAAGG
TTCTGTGAGCAAACTCGCATTTTCATAGAGCTGGGAATTAGCTGTAAATACTGGAGGTTC
GGCTCGGCCCCTTTCTGGGACGTCGTTGGCGAGCGGCTCTGAGGCAACTGGTATTATTAT
TGTCAGCGTTTATCTCGTCTGGCTTTCATTTGGACTACGGTGTTTTGGGACACGCCGACG
TCGTCGGCACGCCCACAGCGCCCCAGCAGCGAACCCCCCCCCCCTTCGCCCCAGATTGTT
GTCGAGCTCAACGTCACACCGTCAAGCCCAGCTGCCAGCCCGGTTCCTGGACGGGTGTGG
GGAACCGTACTACGGTCCGCACCCGTCAGTTACCCTGTGGCCGGCAGCGCATCATGTCCC
CATGCAGCGGCGCCTCTTGCCCAACTCGCCTGGCCGGCACCAGCCTTTCATACCAGTCTC
GGCTCACCATTTACAGCAGCCAGTCAGCCCGGCCGCAGCTAGGCAGCCACCCTGGTTTGT
TTTTCTGCGCCGGCCTCAACGTTCTGACAACCGCCATGCCGCACCCTCCTTTCTGCCGTT
CTCTTTCCTCCTGCCCTCGCATGCACTCCTGGCTCGCCAAGGATGCCTGGCTGCGTTCCA
GGTGGGTCTCTTGGGGTTCGCATTGTCACAACGCATCGCAGCCTTCGCTTGGTAGTCTGC
GGCCAGTGTACGCCAGCCCAGTCTCTGACAGCCGTATACCAGCTGAGAGTGACAAGCTTT
AGGACGCCGGAGTGGCGCAGCTTGGCGCGCGGTTATCTCGTCAAAGGTTACGTAGCAGTT
GCGGTCGCTGCTCATGCTCACGCTTTTCGCCTTGCTTGTGCTTACTGGTCTCGGCTCTAC
AACGTCATGTTCACTTGTGCGTGTTGCGTTTTTCCAAGCGCGTCTAGCTTGCTTGTAGGG
GGGGACGAGGGCAACGCGGGTATGGGTTTATTTGCTGCCAATGCGTTGGGAACCAACACC
CTCTGAACGGCACGGCTACATAGCCCCATTCTTTTTGTTGCAGCCCGCCCCGGGAGTATA
>Cre08.g359350.v5.5 PromoterCoords:558183 - 559682 Strand:- GeneCoords:548901 - 558182 Trimmed if gene in upstream region
TAGACATGGCATCAGTTATGGTTTAAAAAAATGGCTCGTCGAGGGACCTCGGTCGCGAAA
TTGCCGGTCGGCAGAGCCTCACATTTTGCCCCGGGAAACATTCCAGTGCAATATTGGGTA
TCTAAATAACAGATTGAGTGAGTTACTGCTCTCTCCAGCACAGTTTGGCCCGATCAGACC
GACACGCCACACGCGCCCATCGGGCGCGGTCGGGCGCAGGGCTGGCGGGCCAAAACCTGC
TCATATCGACCTCAGGCGAACGCGGACCGCCCTCCCACTTGGCCAGCAAGCAAATAATAT
ATATGCGAAGGTTCTGATAGCGTGGGTGATGGCATGGGGGACGTTTTGGCCGTCAGGAAG
CCCCCCTGCCCACCCCCAAGAGGGGGCCAGGGCCGTACGGCACTGGGGGTACCGTCGGAA
AAGAAATCTGACACGACAGGTGTGTTCCGGGTAGCACCTGTCAATAATGTGACTGGTGTC
CACGGTCGAAGGGTGCCCCGTCTAGGCCGGAACACCGCTTTCATGGGCTAGACGAAAGGA
GGCGCTACATGTCACATCCCCGTCATCCCTCGCGCAGGAGAGGTCTAACGCTCGCCGCCA
AACCGAGCGGGTTTTCAGCAGCATTGGCGCTTGCTTGATGTAGAACAGAAGGGGCCGGTG
ATGGGGCGCCAGCTTTCGGGAAAGCGGGTCCTACAACGGAGGAATTGCACCCGGTTTGGC
ATACGACCTGCGTCCTCGCCCCTGTTGCAGATGCCTACAGGATAGGCATGCGTGCGAAAA
GGATTGACTGAATAACCCAGCATGCAAAGGCCACGGATTTTGCGACTATCGCGCGTCCCC
ATGCAGTGCTGCGAGTCAATTCGCGCGCTGGCGCTACCCATATTTCCAACTGACTTCCAC
>Cre08.g385150.v5.5 PromoterCoords:4915416 - 4916915 Strand:+ GeneCoords:4916916 - 4926057 Trimmed if gene in upstream region
CAGGGAGAGAATTGCGAGGTCAAATGCTTATATGTTTCCAATGTATGTCCAAGCAAGGGC
TTCCGTGAGCGTGAAAGCCCCTCAGGGAACTCATGAAAAT
>Cre08.g384200.v5.5 PromoterCoords:4731566 - 4733065 Strand:+ GeneCoords:4733066 - 4743758 Trimmed if gene in upstream region
CATAAAATTGGTTTGGGCAGGTGCTCAGCCCGGATATTGTCGGGTCCGCCGAGCCGGAGC
GAGACCGCCATCGCGCGGCACCGGGTCATCCCGGACCCTTCGGAGCAATCGTTAGTCCCT
GGAAGCCAGCCGTAAACCA
>Cre08.g366579.v5.5 PromoterCoords:1824513 - 1826012 Strand:- GeneCoords:1819267 - 1824512 Trimmed if gene in upstream region
GTAGAAGGCCTGTATATTCTGTGGGGTGTATATGAGTCTCTTGCGGTGCTGCGCGCGGTA
CTTGGATGGGTGCTGCGCAGGGTGTCGCGATCCTTTCAGTTACAGACGCCCCCCCCCCTG
TGCGCGGGCCATTAGGTCACCCGGCCCGTAGTTTGCCCTAAAGTATGGACTCTGATGGCT
GTGCGGCATGACTCCACGCACGGAGTCCATTCTGACGTGGACCAGGGCGACCGTGACGCC
TGGGCAAATCGGTTAGACCATCCGAGTCTGCAACCCTTGGTATTACCTTC
>Cre08.g375900.v5.5 PromoterCoords:3597509 - 3599008 Strand:+ GeneCoords:3599009 - 3606087 Trimmed if gene in upstream region
AACGACAAATAAAACCCGCACGTATATGTGTGCACTGGTGCGGACTGGCCGCCCTGACGC
CCATGGCGCAGCTGCGGCCCAATCCCGCGTGTCCATTTTCCAGCCGCCTGGCTGCAAACC
CGTGTCGAGCCGCAGAGGGGACAGCTGTTGATTGAAGCTGACTGTGGTTCTAGCACAACA
TCGGGCAAGGGTTTAGACAGGCGGGACTTCGACGGCACGAACCCTGAAGTCACGTAACAA
GTTTGTCCGCTTCAACGGCATGCCGCACATAAGCAGTACATGACCTCAGCATGTTGGATA
CCCTTGCTTTTCAGACTGCCCCTTCTTGTAATGTCGCATACATTCTGGGAGACATCCGCA
TTCGGGCCTTCTGCAACATTAAGCGCAGGGTGCGGAACCCCATCTCCGCCACGACATTCC
GCCATGTCTGCCGTCTTGGGGTCGTAAGGTGCATACACCGTTCCCATGCTCCTACTGTAA
AGCCCGGGTGTCCAGTCCGTCCCGACGTCGACTGATCATCACATGTGAGGTAAGGCCCTC
CCCTGGGCCATCAGAGGGGCGCGGCTTTGGGCACGCGGGGCGGAGGGTGGGGTGGGGTGA
ACGTATTCGGCGCCGACATACTGGTCGGGTGCGCGCGGACTCAGATAGAGGGCCAGCCAG
ACTTTGGGCCTTGAAAGTTGTTTGACATGGTCAGGTTGCAACATGCCGACGTGCGACATC
CAGACAAACGCAACACATGAACAAGCGATGTTGGCCCAAAACTGTTATCCACCTTTGTGA
TCTTCTTCGTCGTACACTACTGGCATGTTTACACGCACTGAACACTGGGCAATCAACTCA
AAGTTGGAAGTCGATGGGCATCCCGAATGCGTGCCAGCGTGTCAGCGTGTCGGTACTCGC
CACAATGATGCCCAGTCTCAAGCCGCGTTCCATTACCTGC
>Cre08.g370300.v5.5 PromoterCoords:2303213 - 2304712 Strand:- GeneCoords:2301951 - 2303212 Trimmed if gene in upstream region
AACTTGTCGAAATCGATGAGCGTTCAGAAAGGAACAGGACTGTATTAGCAAGTATTTTTT
GCAGTTATAAGCACGTTAGCATACAGTATCCACA
>Cre08.g361925.v5.5 PromoterCoords:951349 - 952848 Strand:+ GeneCoords:952849 - 956607 Trimmed if gene in upstream region
GCTGTTAGGCCAGAGCAGCGCCACGCATAGCAGGAAGCGTCAACGACGCGGCAGCAGCAA
GCATGACCAGCGCAGGGTCAGGGCCATCGGCCGACACTACCGAGACCCGTGAGACCGAAG
CGGCTGTGCGCGCCCGCGATGACAGCATTAGCTCATCAGGAGATTCCGCCACGTATTCTG
ACGAATAAAGCCCGCAGTGTGCAGTGTGTGCAGCGGCATCGCGAGCGCTGGGCCGTCTGC
CTCAGGTGCCGGCAGCGGGTCGAAGGCAGCAGCTAGTAAGGGTCCGAAGGCGTCAGCGCG
TGTGCTTCAAGCGCCATGACCGCCGCAGGCCCCAGCTGTGCAGCCGCAGGACCCATCACC
GTGACAGCACCTAGTCAGGAGGCAGCAGCTTGCGAGGGTTCGAAGGCGTCAGCACGCGTG
CTCCAAGCGCCGTGACCGCCGCAGGCCCCAGCTGCGCAGCTTTGCGGCCGCAGGACCCCG
CACCGTGACAGCACCTAGTCACGAGGCAGCAGCTCGCAAGGGTCCGAAGACGTCAGCACC
TGCCTCCCCAGGTCGTCTGGCTGTCGCAGGCACCCGCAGTGCGGCCGCAGCACCAGCGCC
GCTAGCAGTGAAGCGGTCGCAGTTAGTTTTATTGATTTAGGGCGGAGCAGCAGCGGTCAG
CGATGGGAGCGCATAGGCAAGAACCATGCGCCAGCAGCTACCGCCATGCCATTGGCTCCG
TCAGCAGCCCCGCCACGTCCAGCGAATTCAATCCCACGGAGCAGCACGCCTGCTCAGGAT
ACAGCGCAGGCACAGCAGGTTCAGCCCGTGCACGTGCCACCGGTGCTGCACGTGGTTGCC
GTGCCACTCGCACCCTGCTGGCTCAACGACCGGTCAACGACCGCGCAGCCGTTTGGTGTA
ACCAGGCTCAAGGGGTGTCCTCAACCAGCTCCCCTCTGTGCAGCGCCACCGGCGTGCACT
CTTGGCAGAAGGCCCTACACCGCCATCAACACCATCTTCAGCGACAACTCATCACTGAAG
CTGGGGGGGGGGGGATGCACCTATGACGGCTCAGGCCTCAGCAGACGCCACCGTCACTGA
GAAAGCCCGTCACAAGACACCGGCAGTTGACACCAGGGCAGGCGGCGGGCAGAGCCGGCG
GCAGTCCAAGCCCGCCAACAGCAGCAACACCCAGATTGAGTGTTGGCGGCACCAGCACGG
ACCCCGCACGCGGCTGGTTCCAACGGCAGCGGCACCACCGCGAACGTGCCAGCCCAATTA
ATGTCAGAGTGGGGTCCGACTCGCAGCGCGAGCAGGGACCAGTGCCCACCGGGCAGCAAC
ATGCAACAGCTCGCTTAGCATTAATCACCGGCACGGCCGCTCCGTCACACCGTGACCGAG
GAGGCGGCCTGCCTGGCAGCAATGGCTCCAGCTTGGGGCAAGACACGCTGGAGACGTCCG
GCAGCTTGTTCCATCAAAACTTTTGTGGTCACCAATAGCATGCGTTTCCGCAAGGCCAGG
>Cre08.g364931.v5.5 PromoterCoords:1545154 - 1546653 Strand:- GeneCoords:1542058 - 1545153 Trimmed if gene in upstream region
GCCGCGCTTGAGTAGCTCTTGCCCCCTTCGTTCCGGCCTTAGTCTGTCATGAGCCTGTGA
GCAGCTGCAGCATGGCGCAATTGCTCAAACCGATGCTCAGGCCAGCACTGGTGGTCCCCC
GCTAGCCGCCGTGTCGGCCAACGCTGACACGAACTCGCTAAGGGAAAGTTTGGATGGGAC
GCAGGGGCCGCGCGGTGCCCTTGGACGCAGGGGCCTTAGCGGCCGCACCTGCAGCCCTGC
GCGTTCCCTCCTCGGTGAACGGTGCACCACGCGGGCGCATGCAGCCAATATGTGCAAGAG
ATGTCGGGCATAGGAATATGGAGACCGCCTATCCAGGCTTCGCAGGCTCCAGCCTCCAGG
TGTCGCTCAATCGCTGCCCTGGCGCCGTGAGGGCGGCGTGCATGTCTGCGCAAGCCCACC
CGCCGGGTGCCACTACCGGTTTGGGCTGAGTCCAGAGGAGCCCAAAGCTTTGGGGGGCCT
GAAACCACCGCAACATTTGTCCCCCAACGACTTTCGACATAGCAACGTGTAGCTCGTGCA
TCCCTAGGGACTTGCCGGAGTGGCACCCGGGTGCGCAAGCCCACGCGCAAGCCGTGCCAG
GCCCGTGCATGCATGACGCAGCTCGCGCGCGCTCTGTGGGCTTCGGACTCGCCGACCCCG
GGCAACCTTTCAAGGGCTCTCGTGGTCATTATCAAGCACCAACAGCTATTCGACACTGCG
TATTACCCGGCCGGCGCTTGCAGGCCCCGAACGCGACGCGAAGGAGGGTGCTAACAAGGC
ACCCGGGCCAGCGACTTGTCTCTTAAGATATTGGATCTTTCAAAGTATTCATACGTGGGC
GCTGCTGAGGCGCAAACGGGCCCCTCGCTGCAACGGGTCCGAATGGCCATGCCGTACGGG
TTCCGCGACTTTTGTTCCTCGCTGCTGTTTCTCCACAGATTATACAGACTGTCCC
>Cre08.g369950.v5.5 PromoterCoords:2243257 - 2244756 Strand:- GeneCoords:2235348 - 2243256 Trimmed if gene in upstream region
GTCTGTGGCGCGGCGGCGAAGCAGGGAGGGACCCGCAAATGCCCAGTGGTAACACAGCGC
AACGGGGCCGCCTCCGGCTGCGTGGCTGCAGTTGGCGCCGGCACCCTCAGGCTGGCCGAG
AAACAGAGGGAGCGCGATGGGGGGGACCCATGGGGCTGCGGAGTCAGCGGTCTTCCCCCA
CCTCGCCCGTCCCCGGGCGTCGGACCGCTCAACACAGAACTATATTCACATAGCACATTC
AA
>Cre08.g358576.v5.5 PromoterCoords:406274 - 407773 Strand:- GeneCoords:401758 - 406273 Trimmed if gene in upstream region
ATCTACCATAAATCCACACCGGCGTTTCAGCTGGGGTTACTCAGGGGTAACCTGTAGGTT
GGAGCAGCCGACGGCCGATGGGCAGGTTCACGCAGATGCCATCGCACGGGCGCGCAGGAG
CTCGATTATC
>Cre08.g384900.v5.5 PromoterCoords:4884773 - 4886272 Strand:+ GeneCoords:4886273 - 4890097 Trimmed if gene in upstream region
CGATGGGTATGGGCGGAGGGGTTCGTGCGCCGGGGACAACCCCACCTAGGCGGGGGTTCG
ACATGGGACCGTGTGCCATGTTCACTGGGGGTTCGGACTTGGGCCCTGCGACCCGTCTGC
ACAGAACTTCTTTGGCA
>Cre08.g371600.v5.5 PromoterCoords:2448178 - 2449677 Strand:- GeneCoords:2440342 - 2448177 Trimmed if gene in upstream region
CTGACGAGCTGGTAACCTGCACCCGGTGCACCTTCACTAGTGAACGCTCATGTCCGGGTC
TGGGCCTCGGCGAGTCGGGGGGGGGGGGCTCCGCCACACAAGGTCGGGCATTGGCCGGCA
ACTGCCCTGCAGCAGGGGCTGGTGGCCCATCCCGGGGGTGCAATCGCGCACGATCGCGCT
TCCTGACTCGCTGGCTCGTGGCGATGTGCGGCTTGTTAGCAGGACTGCTGAGGCATGGAG
GCTGGATAACAAGTTGCGGTGAGGCGCCAAAGCCGCCAGAACCAAACTGCCGTAGGGGCT
CCCGTACTCTCCCGTCGCCCCGCCCATCTGCGTCAATAGAAGCCTTGGCCTTCTGCGGCT
TTGTTAACATGTCGTGGCAAAGTACCAGTGTACTTGTGCATCGAAGTTATTGCTGGCCGA
CACAGCCGGCCGTCGATTCAAAAGAGAATGTTACAGCTTGGCCAGCCATGCGCGGATTCG
AAGCTTGCATCGCCATTTATA
>Cre08.g364950.v5.5 PromoterCoords:1585604 - 1587103 Strand:+ GeneCoords:1587104 - 1591365 Trimmed if gene in upstream region
CTGAAACCACCGCAACATTTGTCCCCCAACGACTTTCGACATAGCAAC
>Cre08.g376650.v5.5 PromoterCoords:3667459 - 3668958 Strand:- GeneCoords:3660606 - 3667458 Trimmed if gene in upstream region
CGTAGACTGCATCCAAAGCCCGCACCCACCCATGCATTCCGCGCGGCTCATTCAATTTGC
GCAGGGCTGCCTTCGGGGACCTGTGCGAGGTCCGTCCCCGGAATGGCGCTCCGAACATCC
TCGATTCTGAGGATGCCCGCGCAGGAGCTACTGCACGCACCTGTCTGCACCAGCTCTGCC
CCGCTGCCATGCTCGCATGGACTCATGCACTTGTGTGTACATACATGCAGAAGGCGTGTT
GGGCACTACCCGCCATCGACTCCCGGTCAGTCCAGCAGGGCCCAGCTCGCGCACAGCACG
TCACCTTTGACCACCGCCAGAAATCGGTTGGAGGTGTCCACATCGTCCCACGGTCCCACG
GTCAGAGCGTTACGCAAGTACTCTTGGATTTGTCAGAGGTGGTCTGGTGATGAAGTTCTG
GGGCACCAAAATCAGGATGTCGGTAGTTGTCCCTGGGGGTCCTCCGGGTTTCGGGAGCCC
AGCCTGGCGGATTTCGGGACGCGCCCCACGCCCCCACAAGCAGAACTAAGGGTAAAACGC
AGCACCACGAGGCTCATATGCACACCCTGCCGTAATAAATACAAGCGAAGCGTGGGAGGG
CCAATGTGCGCGTCCTGGCTTGGACACGTCGCCACATGTCCCCACAATCAACACTTGCGC
ACTGACATGACGAGGCTCCCAAGCTCTGGTGCGCACAAATTCATGCTGAGCAAGGGTGCC
GATGCACTCTGTCCGTAAATCACATGGCAGAGATTTGAACAGGCGGTGCGCTGGGTTGAG
GGGATTTCCATCGATAGAATCCCGCGTATAAATCTCAGAACAGGACCGTCGATGGCACTG
ATAGCGCTCGTCAAGAGGTGTCGAATGGAACCACTTTGGAATTACATGGAGGGCTTTCCC
CCTAAACAACAAGGTTTGGTCCGTGTGGGGGTTGGTCGCGCGCCCACTCGAGGGGATTTC
GGGGCATGGAGAGGCATGGAGTCTGGCACTTGGAGTCCTTCCCCCCCCCTCTGGCTAGCC
CTCCCGGGGGGCGCCCCACCAGTGGGAGCGCCCTGTCCACAAGCGTCCAGCCCACCAGTT
CTGCCCGAAGTTCAGCGCGCAAGCAATGTAGCTTCTCCCATGGACTTATGGACACGTCCC
AACCTCCCACACAGTCCCTCGGAACTCCACGCCAATGCCCAGTTGCATGCATATATCGTA
CATGATAGGACATGACAGGGCGTGCTGGCCGTGGCCCCTGCCCCAATCGGCTCGCCACAC
CGCAGGCGAACGCAACCAGCCGCAACCTTGCCGACTTGTCGCGGCGGCGGTCACGTCGGC
GCCAGCAGCCGCGTCCTTACATCTACCAGCTGAATGACACGCCGCTCGCAGCTAAGCTGT
GATCGAGCACCGCCGGTGTCTCTGCCTCGGAAACGCCCGCCTGCTGGCCGCAGTGCTCTG
AAGCCGCGGTGACAGAACTTAACCGAAAGGTAGTACTGGTTTGCGTTGTACTGGCTTAAG
>Cre08.g365950.v5.5 PromoterCoords:1713443 - 1714942 Strand:+ GeneCoords:1714943 - 1724251 Trimmed if gene in upstream region
AGCTGAGCCACGGCGTTGCTCCACACATGGTTAATTGGTATCCGCCGGCCCTCCAAGCTG
CTCCATTCGCTGTAGGCAGCCTTCAGCAGCCGCGCCTGATCCTCGGAGAAGAGCCGACAG
CCGACCGGCTGCTGGTCAGCCACCCGGTGCCAGGCCTGCTGCAGTGCCACCAGCACCTGG
GCACCGGCGTCCGGGTCCCGGGCAGCATTCCGGCGGTCACGTGCTTTTGTGCCACCCTTG
CTGGCACCCTTGCTGGCCCACGCAGATTGTTGCTGCAACAGCTGCCGCTGCTCCTGGGTT
GGATGCTGGGCCGCCGCCGCCTGCTGCAGCTGGTAATAATGGTTGCTCTTCAGCAGCTGC
TGCTGCTGCGGGCTCAGCTGCTGCCCACTGTTGTGCGCCGCCCACGCCTGCTGCAGCTGG
TAAGAATGGTCGCTCTCCAGCAGCTGCTGCTGCTGCGGGCTCAGCTGCTGCCCGCTGTTG
TGCGCCGCCCACGCCTGCTGCAGCTGGTGAGACGGGTGGCTCTCCAGCAGCTGCTGCTGC
TGCGGGCTCAGCTGCTGCGTGGGTGAGGGCGGGTGATGGTAGATATCGATGGTGCCGGGC
GGGCATCTGTGGCTTTGGCCGGTGCCACGTTTCGAGTGGCCAAAAACAAGCGGGCCGCGC
GCGCTGGAAGCAGGGGTTTCTAATGCAGGCTCAGATTAGCTATAATGAGCAGAAGTACAT
AATCGTTTTTGTTAGCGCCGCAGGCACACATTTTGCGTAGTCGACCAGTCGCGACGGTTC
GGCTACCTCGTGCAAGTTTGCGAACCCTGCATGTTGAGTTCAGCATACGATGTGCTGCGT
TACCGATTATGCAGCAGTTATGCTGCCATCGGGGCGGCTCCTCAAAGCGCTGTCTCCAGC
GGCCCAGAGGCCGTCGACCCAACAAACGCCGTCGACCGTCCCTAACGAACGCCGTCGACC
CTCGTCGACGCGTCCCGAAACAAGACTGCAGTTGTGTGAAATGTATCATTCAGCCACAAC
TTTTAGCTTCTTTGCATTTGGAAAGGTTCAACGACGGTGTGCCCAACTGATCTTTTTTGG
TGTCGCGTTGCGCCCCACTGCCACCCCCCCCCCCTCCCCGCCCCCTGCACAGCATGAGGC
ACGCACTTCCGCTGCACCGCCCCTCCTTCATCGTCAGCGCTTCTTCCGAGTTTTGCCGCT
TGCCTTTGCTACTCTGAACAGGTGCCAGGGGTGCGAGTGGCCGAGTGTTGGTGTGGGTGC
CCAGCGAATGCTGGCTGATGCTGGAAGGATGGGGCAGCGTGCGGGGGCAGTTACGACAGC
CAGCAGCACCACCAGGAGCAGCATTCCAGGCAGTTAGAAATTTTGTCCAGATATGTCCTG
GCGCGTGTAGGGTACTGCCCGGCGGGGCTGGGCTCCGGGTCAGGAGGAAGGTGGAGGAGC
AGGAGAGGAGGGACCACTCGGTCCTGCCCAGTCCATTCGAGAGAGGTGGCCTTACAGATC
>Cre08.g373350.v5.5 PromoterCoords:3145566 - 3147065 Strand:- GeneCoords:3144120 - 3145565 Trimmed if gene in upstream region
TCCAGTCCGCTGCAAGACGTGCTGTGCAGGAAGTCCCACAGCCGCCCAGGCGCTGCCACT
CCAGCCAGAGCTAGTACTCATGGGCGCCAGACAAGCTGATGACTATAATACGCCACGCCA
GTGCCTGGAAAGAAACGCTGCCCAGAAGGAAACCTAGGGGGCCTGCACAGGTGATGCAAG
CGTCAGCCGCAAGTTCAACTTTGGTGACCCACCCTGAACCTCCTCCACTTCACAAAGCGC
GCCACCCGCCGACCAGATGGCAACAAAGTGCTCCAGCTTAGCCGCCTTGAGCTGTGCGGT
GAGAAGCTGTGTGGGCAGAGCCGACAGGGTTTCAGGGGTTAGCGTGGCGGCAGTGAAACG
CAGCTGCATCACCCTGCGCAGCTCGCTGACCACCTCCCGAACCACATGCTCCGACGTCTG
CTTAGCAGGCTCACGGGACCAGTACGCACACCAGACGGCGTACAAGAAGGTGGCCCGCAA
AGTGCTCCACAGCAGCACGCCCGCCCCCCGCGGGCCTGAGGCCCACATACCCATGCGGTC
CCCCAGCATGAAGCCCGCGTCCGTCACTGGCGGCGCCGCTGCCTGGGGCGCAACGCAGGC
CCACAGCTGCTGCAGCCACGTCCTCGCCTGCGCATAAGCTGGACACTCCAGGAAGATGTG
CGTCAGGCTGGCCCACGCCCGCGGGCAAGGTGGCCCGCAGGCGGGGTGAGGACAGTGCGC
CCCCAACCCCCCGCACCCCGTGGTCACCCGTGGCCGAATGCCCTTGCCCGCCCTGTACAG
CCCGCAAGGCAGGTAAGCATGTTGCAGCCTGTACACCAGGACCTTTGCCCCCCGACTGGC
GTGGCTGTCCCACAGCCTCCGCCACGTACCCCGCAGAAGGGACGCATCCGGGGGCGGCAT
GCGAGGGTCGCCCTCCACCGCTTCCGCTGCTGCCGCCGCCGCCGTGGCAGGCCCAGTGCT
AGGTCCCGCCCCTCCCGCCGCCTGCTCCTGCAGCCGCGCGGACCGCCGCGGCCCCTCACC
CGACTGCTGGGACGGGGACGCATACGACTGCAGTTCTCTCGCCGGCGTGTTCTGCAGCCC
GGCTGCCGCAGAGGTGCGGTGAAGCCAGGGGTCCAGAGCCACCGGGTTATTGTGGAAATG
CTGCGCCGCCGTGGTGGTCAGCTGCGCCGCTGCACGCTGCCACTCCGCCTCCCGCTCCGC
CAGCCGCGACTGTGCCGCCGGCTGGGGCCCCGAATCCCCCGCCTGCTGTGTTGGCGCCGG
GCACGGCATGGCTGCGGGGCGGGCCGGAGCCGGAGGTGCGGCCAGGTTGGCCGCGGTGAT
GGCCCGCCGCACGTCCCGCACCGTGTAGTCCGCCAAGCTGACACCCGCAATCCGGCAGTG
CTCCGGGTGCACCACCACCCCAGCCTCCGGCGCCAGGAAGTACGGCGCCCGAGGCCACGC
CCCCGCCCGGTCCCCTGGTGATGCTGCATCATACGCCGCCCGCTCTTCAAAGGTCCACAG
>Cre08.g363874.v5.5 PromoterCoords:1321153 - 1322652 Strand:+ GeneCoords:1322653 - 1336311 Trimmed if gene in upstream region
AAGCTGCGAGCGCGAGCACCTGTCCTTATTAGTGCCGCGCTGGCTGCCCCACAACATGAG
ACCTATGAAGCTGAGACTCTGTTATCATTATACTTGCAAAACGTGCAAGGCTGAACAGTT
TCGCCGCAAGGGCGAACTTGAACTTACTTCGCGACGTCCAACCGTCCGACGTCCAATGCA
CAGCCCCGACCGGCACCCAGATCACATTTTACTTACAGTGGAGTCCGTATCTCGCGGTGG
GGGACGGTATGACGGGTTTTGGTGCTGGGGGGGGGGGGGGGGGTTCGGCAGGGTGCGGGG
CTGAGCTGCGGGCACACGGGGAGAAGTCCGCGCGCACCCTCGCAATTTCACAGGGCGTTG
GCCCAGCTATGAATATTAAATAAATACATAAGTATTTAGAAGCTGCGCGGGCGAAAACGA
GCGATTTTGCGTCCCTTGGATCCCATTTCCCCAGACTCTAATTCCCCGACCCCGACCCCG
ACCCCGACCCCGACCCCGACCCCGACCCCGACCCCGACCCCGACCCCGACCCGGTCACCG
GTCACCGGTCACCGGTCACCGGTCCGGGAGGTTGTGCGCACGCCAGCATCCGCAGTACCT
TTAGTCCAACGTTGGTTACGACTCTGGCACTCAGATCATGCCTCAGACTTCAGTCGCCAC
TTCTACACCAGCCTCCTCTCGTGCTCGGCATTTTAACACCGTACATTGCGTCCCCTGTCA
CTTGACTCCCTTAGGGGCACGGCGGTCCGCTAGACATGGCGGTCCGCTAGTGTTGTGGCC
CTTCAGGGTTCAGGTTGTTCAGGTTTTTACGACGGATGTAACCGCTGAACTGTTGGCGGG
TCGGTTGTTGTAGCAGGAACGCCGTAGGAGGACTTGATGACGAGCTGGGGCTACCCTTAG
AGAAGGGACTTTCGCGCCGTCTGGCCTTCCTCCCACAGTTGTCCTCCCTGGGGTTCTGTT
TTGGGAGCTCATCCAGTCATCCTGGCGGATTGGGTTTTAGGGTTTTAGCTGAAAAGCAAA
CTCACAAGCAGGACTAGGGGCCAAACGCAGCAGTATGAGGCTTGTATGTGCACGTTATGT
CGTAAACAGCGCTGACAAAGCGTGGGAGGGCTTGTTGCGTGTCTGGCGGTCCGGGCGTGG
ACATGTCGGCACATGCCTTCACCTTCGGCACATGCGCACTGCCACGGCTGGGCTCTCAAG
CGCTGGTGCGCATGAATTCACGTCTGACAAGGCTGCCAATGCACACTGTCCAATCGTTAC
GCGGCAGGGGCTGGGTCGAGGGGATTTCGGGGTAGTTCGGGGTTTGGCACTTTGTTGCCT
AAACCCCCTGGATGTGGCCTCTACAAGTCCATTATTCCATCCCCAGCACGGCGGCAGTAA
ATTTCAAGCAGCGGAGACTCCCATCATGCCGACGTCATCCCGCGCGTGTGCTTTTTGGCT
CCATCCGACTGCTGCTCGGGCTAGCATGCTAACGTGCGTTGGGCAGTCCTATGAGAGTTT
>Cre08.g384050.v5.5 PromoterCoords:4714227 - 4715726 Strand:+ GeneCoords:4715727 - 4718708 Trimmed if gene in upstream region
TGATACATTGCATCCAGTTACGGGTAAAGGGCGGAGTGCTGGAGTCCGGCCAATGGAACG
GCACGAAACCGTGTGCAGGCTCCCAAAAGGCTGTTCGCGCGCAGAGAGGTGTGTCCGCCG
GGAGAGTTGGTCAACTTGCCTACATGCTACACAACGCGATGACTTCTCGTATATCCTCTT
>Cre08.g373358.v5.5 PromoterCoords:2847425 - 2848924 Strand:+ GeneCoords:2848925 - 2850600 Trimmed if gene in upstream region
CGGCCGAACTCGCACAGACTTCTGCAGCGGAGTGTGCTGTCGCGTTCGCCAGGACATGCC
ATATCAGGCCAGATAGTAGCCTGATCACACCTATGCAGATATCTGTGTTGACGACAATCG
ATCACGCCCCAAAATGCAGGATGTTGGTCGGTCAATTCCGTGACTTGAGCCTCGACGAGC
ACGTTTTACCCTGCCGTCAAGCGCTATTGCTCCAATAGATTGCATGTAGCATATACATTA
AGTGGCGAAGTCTGTATCCCGCTCTGCCTTTGGCTTATTGAAAATGCGCACAACACGCAC
AAGCGAACATGACGTTGTAGAGCCGAGGCCAGTGAGCTAGCACAAGCAAAAAGAAAAGCG
TGAGCATGAGCAGCGACCGCAACTGCTACGTTACCTTTGACGAGATAACCGCGCGCCAAG
CTGCGCCACTCCGGCGTCCTAATGCTTGTGACTCTCAGCTGGTGTATACGGCTGTCAGAG
GCTGGGCTGGCGCAGACTGGCCGCAGACTACCAAGCGAAGGCTGCGATGCGTTGTGATAA
CGCGAACCCCAAGAGACCCACCTGGAACACAGCCAGGCATCCGCGGTGAGCCAGGAGTAG
TACGTACATGCGAGGACAAGAGGAAAGAGAACGGCAGAAAGGAGGGTGCGGCATGGCGAG
TGTCAAAACGTTGAGGCCGGCGCAGAAAATAAACCAGGGTGGCTGCTTAGCTGCGGCCGG
GCTGACGTGAAGGCTGACTGGCTGCTGTATATGGTGAGCTGAGACTGGTATGAAAGGCTG
GTGCCGGCCAGGCGAGTTGGGCATGAGGCGCTGCTGCATGGGGACATGACGCTCTGTAGG
CCATGGGGTAAACTGACTTGGGGCGACGTCTCCTGGCTTGCATATTTGGCTGGGGAAAGC
GCACCCCCCGGACGGCACGCGGTGGAACCCCCATGATTTATTGTCCTTCAGACATCACTT
AGGGACGGCGTGGTGGCATCCTTAAAGGACTATCTATCAGGGGGTTTTGGGTGCCGTCAC
GTGGGCGCCTCCCTGGGGACACGGTTTGTCCTGGAGTGGGACCCGCTTGCAGAGGGCGCG
ATGTCAATGTAGGCCGACAATGCAATCTAGCATGCGGGGGGCTTGGAAGGGACCAATGCA
ATCAGGGGCCGACGGATCTGTGGGCTGGGGCTGCAAGGGCTCCAAACCACTGCTCTGCTG
TAGTTTTGGCGGCTTGGTCGGTGCAGTATTTGTAGATTGCAGCGCGGGTGGTGTCGTCGC
TGGGGGCGTATATGCCAATGGCGTGTACTGGCGTGCTATGTGGTGGTACAATGCGTATGT
GGCAGACGTGGCCTGCCAGGCGTGTGTCTGTGTTGTGTGCATTCATGTCCGTGGTGCCAG
ACAGGCGGCTAAATTAGCGAAGTGTTTGCTAGTGAATGCGAATGCAAGACGCCGTCGCGA
GCTCCAGGCTAGCAATAAACATCACGAAACAAGTTAGTGTCAGCGGCAATGCGGTTACTT
>Cre08.g358557.v5.5 PromoterCoords:267050 - 268549 Strand:- GeneCoords:262629 - 267049 Trimmed if gene in upstream region
TCTATCTGAAGGACGTATACAGGTATTGGGGCAGAAGGAGCTCGCAACGCCCCATATACC
GCCCAAGCTTCTAAAATACGACTCGAGTCGCCATTGGACGTATGTTCTTTAATGCCCCTG
GCGGTAAGCGCTTCGTGCGCTATCTTTTGCGTTATAAAAGCTTGCTAATGTCACCGGAAG
GCAATAAACA
>Cre08.g358573.v5.5 PromoterCoords:373084 - 374583 Strand:+ GeneCoords:374584 - 379885 Trimmed if gene in upstream region
TCTGCGCCCAGCCGCCCAGGGAGCTCCCCGGGACTCCGGGATGCCAAGTCACCATGTGCA
GCAGGCAGGAGCAGGCAGGGGGTTAAGGGGGGGGCAGGGTCCTCGTGGTGTCGTGCGAAC
GCGTGCGATGGGCTCTGCGTGCTTGCATGGCGGCGTGTTGTTGCCTGGGGTGTTGCTCCT
GCTGCCTGTGCTTATGGTACCATTCAATCGTCATGTCACAGCGTCGATGGTACGCGGATT
TGCTCTGATGTCCCCCACCCCACGTGCACCCACCCACACCCTGCCTAACACCGACCTGAC
GCCTCGCGGAACCGGGTTGACGGCACGCAGTGAGCAATAAGGAGTATCGTATTGGAAGAG
CTACAGTGTTCCTAATCTTCATGGACCA
>Cre08.g365103.v5.5 PromoterCoords:1611674 - 1613173 Strand:+ GeneCoords:1613174 - 1616605 Trimmed if gene in upstream region
GAGTATCATACACATACCATGTGATGCCTCTGGCCAGGCAAACGCCGC
>Cre08.g382400.v5.5 PromoterCoords:4465087 - 4466586 Strand:- GeneCoords:4459729 - 4465086 Trimmed if gene in upstream region
GTCACGTTACAGTAGCTGTATGGTTATGAAATGTGCGGCAACCAGGGCGTGACATGCGCT
GTGTGCTTTTGTACCAAAAGTTGCCTCGACACGAACTCGCCTCGCCCCACACCCACCCCA
CCCCACCCCACCCCACCCCACCCCGTCCCCCTGCGCTGGCCCACCGCAAACTCCGTCGCT
TGGAGCATTTCTCGTTGGATAGGCCCATCATGTTTGACGGCGCCCAGCTCGGAAGCAGGA
GTTCGCCGGTTGGCCTCGGCGGGACTGGCAGGGCTGTTAGCCTCCCTTGGTGTTGGCAGT
CCGGCCAAACCCCTCACTAAAAGCTACGAAGGCACAGAGGCCTGCCCTTCACGCAACCGT
ACGCCTTGTAGTTGTCAGCCCCAAGCCTCAACCAGCGCCCGGGTGACTTCGGGCTTGATT
CGGCTCCAGGACATCCTACGGCATCTATTGTTGAGCCTTCTCAGGTGGTGGAAGCTCTGC
AGACGAAGCACACAAGTCGCTCCAACATGTTAGGCCGCCACCGAGTCTGAGGATTTGGAC
ACTATAAGGCGGGAAACGGGGGAGGGGCGGGAGCACGGGCACCTGTTGCTGAGATTGGGC
CGCGGGCTCGTCCGGCTGAAGCATAACCGCCACCTTGCCGGTGTGTGCTTCGTATCGCTC
GCGAGTACATTATTGCATTATATGCACAAATGCACACCAT
>Cre08.g362550.v5.5 PromoterCoords:1116436 - 1117935 Strand:+ GeneCoords:1117936 - 1121101 Trimmed if gene in upstream region
GCTCGGTCGCCTGGGCTCAGAGCTTCAAAAGTTGCATGGTTCTGGAATTGAGTTTGCTTG
TTTCACCTGATTTGCTTTTCGCACTGCACTAAACGGAAGCA
>Cre08.g377000.v5.5 PromoterCoords:3721953 - 3723452 Strand:+ GeneCoords:3723453 - 3725402 Trimmed if gene in upstream region
CGACGAAAGGCCCGGGCTGACAAAGTCCTTTGGCAAATTCCTGGCTCTGCATGGGCACTT
TGCTCTTCCTCCAAGTGGCCTCCCCTACTCCATCCTCATG
>Cre08.g378900.v5.5 PromoterCoords:3976390 - 3977889 Strand:+ GeneCoords:3977890 - 3981058 Trimmed if gene in upstream region
AACTAGCCGTCAATATGCAGCAACTAAAATCCACGCACATATGAGGGGAGGGCCGTCTCG
GGTCTGTGTGCCAACATGTCTTCGCATGCCGGTTTCCCGGCCGACAGACTGCTGTGCCCA
ATGGCGCATGGTGCAGGTGCGGGGTACATGTAGAGGTAGTTGGGATGTTGGGGTTGCACA
GACTACCGGGGTCCCGGGCAGCGCTAACCGGGGAGTTATGGTCGCTTGCTATTGTCGACG
GTCGTGGCGGGTGACGAGGCGCGTTCCACGCTGCTCACCTGAACCGGTATAGATGAGGTA
AGCGGTAGCACTCTTGTTGCAAACAGAGCCCGACAGGTGCACGCTCCTCAGCAGAGTGCA
TGGAACTGGGGACGGTGCCAGGTCGCGCCAGTCTCGCTCCTGCAAACGGACTTTTCCTCT
GGGCTGGGCGGGGCTGGGCCTAGCAGGACAAAAGGGCGACACAGGCTCCTCTAACCTTGG
CGCCGGAGTTCTAAAGTGATTTGATTGGATACGAAGAATGTCGATGATTGAGCCCCAGCG
GCCGCTGGCCGAAGTGCCGAACTTCACACGCCAGCACATGGCACAGCGAGTATCGATAGA
ATCATGATACCTGACGTGATAGTGTCGTAGACCAGTCAGTGGTTGACCTTGCACGGTATC
CATTCGCAGCCGGGGAGCACCGAGAAATGAGCTGTGCGTTTGAGGGGAGCCGGGAGGTTC
GTGTCAAACCCGGCCCGCATTCCTCATGATAACCCCCGGCTTCGTCTATCAACACTGCTG
TCAAAC
>Cre08.g369250.v5.5 PromoterCoords:2150846 - 2152345 Strand:+ GeneCoords:2152346 - 2156217 Trimmed if gene in upstream region
GGTGCAGATGAATGCATATACCTGCATAATTGTGCGTGTTTTGTACTTTGCAGGAGGAGC
AGCTAACAAAGCGGCAGCTGGTGTACAACTCGCCAGCGACTTCACCACCGAACAGCGCCC
AAGGGGCATGGGGATTGTATGTAGAGTCGGCTGCTGTCCATTGATTATTGTTGGTGCGTA
GTTCAGAGGCGCGCGCGCTCGCGGGGCAAGCGCGGTGTCGCGGGGCAACCCGGCACGCTT
GGGCACGCCGCAGAAACACACATGGTGACAAACACGTCCCCAGCTACATATGTTTTATCT
TCGCAACCTCTAAGTCTAGT
>Cre08.g378550.v5.5 PromoterCoords:3945934 - 3947433 Strand:+ GeneCoords:3947434 - 3949785 Trimmed if gene in upstream region
ATGGCTACCACCCGGGTTAACTATTTATTTGAATTTTAGGCGATATGCAGGTCGAGCCCT
ACATTCCTTGCTGAGTTCGGTTGCATCCCGCCTGCCCAGGAACTCGGGGCCGATGTGGTG
CTTGCGGCAGAACGGGTTTGGGGCTGATCCCGACCCGTCAAAAACATTGTACAAATCTAT
AAATCTAATTACAGGGGCGCGCAAGGGCTAGAAGCGCAGGAGTTCACGAACGCTCCGCGC
AGCCTGAGCGACACCAGACCGGCTCAACCGCCTCACTATTACATGGGGACGGCCACCGCC
TGTACACCAGGTGCATGCGTCGGCATTGTCGGAGGCTGCTGGGTCAAAGGCAGAGTGCAG
GGTGGGTGCCGGCAGGGACGGAGGTAGGAGGGGCCTAGAGCGGAAAGTGGCTAGGGGTGG
CGGCCCGTGTCCGCAAGGCGGCGGGGCCAAAGTCCTTAGTCTCAACATTCCCACACTCCT
GATCCTGCACTACGTCCGACTGATACTATGTGAGTCGCTTGGCACACGCCAGCCGGCGCC
GGGGGCCGGCGCCTTGTTGCTGGTTGTTGATGGTGGTGAGAGCATGGATGAGAAATGGCT
CTTGCTAGTAGGCCGCAGTCCGGGTCGGTGCCTCGCGCACAGGAGGGGCGCTGCACTGCG
CCATAATATCACACGACATACGGACTCGGCAGCCGAAGCATGGGTCAGGGAGGGGGGGGG
CTGAAATGGAAGGGGGCGCCTTGTTGCCGCGATGGGGTAGTGCCGAATGGCCAAGCCCGG
TTGTTTGTCAGGGCCTAATT
>Cre08.g373650.v5.5 PromoterCoords:3231780 - 3233279 Strand:+ GeneCoords:3233280 - 3239157 Trimmed if gene in upstream region
TGTGAACTCCAAGCAATACAAATAGCTCTAAATCATATGAATACACAACTGGGCTTTCAT
TTAGTCTTAAGTTGACAAAGTTGCATTCCATCTCTTCTCG
>Cre08.g359600.v5.5 PromoterCoords:589193 - 590692 Strand:+ GeneCoords:590693 - 598671 Trimmed if gene in upstream region
ACCCAGACGGTCTAAATGTGAATCGGGAACGGATGGAATTGGGTCGCGCATGCAGGGCGT
TACGGCACTCGTAAGCACGGGGAGCGGGGTCACGGCAGGCGAAAAGGATGTCACGGGGAG
CGGGCTCAACGAGCGGCGCACCGCTTGCGGGCTCCTACCACTGGAGCTCGATCGCGCGTG
ACGACCAATTCGTAGTA
>Cre08.g359400.v5.5 PromoterCoords:557583 - 559082 Strand:+ GeneCoords:559083 - 560874 Trimmed if gene in upstream region
GTGGAAGTCAGTTGGAAATATGGGTAGCGCCAGCGCGCGAATTGACTCGCAGCACTGCAT
GGGGACGCGCGATAGTCGCAAAATCCGTGGCCTTTGCATGCTGGGTTATTCAGTCAATCC
TTTTCGCACGCATGCCTATCCTGTAGGCATCTGCAACAGGGGCGAGGACGCAGGTCGTAT
GCCAAACCGGGTGCAATTCCTCCGTTGTAGGACCCGCTTTCCCGAAAGCTGGCGCCCCAT
CACCGGCCCCTTCTGTTCTACATCAAGCAAGCGCCAATGCTGCTGAAAACCCGCTCGGTT
TGGCGGCGAGCGTTAGACCTCTCCTGCGCGAGGGATGACGGGGATGTGACATGTAGCGCC
TCCTTTCGTCTAGCCCATGAAAGCGGTGTTCCGGCCTAGACGGGGCACCCTTCGACCGTG
GACACCAGTCACATTATTGACAGGTGCTACCCGGAACACACCTGTCGTGTCAGATTTCTT
TTCCGACGGTACCCCCAGTGCCGTACGGCCCTGGCCCCCTCTTGGGGGTGGGCAGGGGGG
CTTCCTGACGGCCAAAACGTCCCCCATGCCATCACCCACGCTATCAGAACCTTCGCATAT
ATATTATTTGCTTGCTGGCCAAGTGGGAGGGCGGTCCGCGTTCGCCTGAGGTCGATATGA
GCAGGTTTTGGCCCGCCAGCCCTGCGCCCGACCGCGCCCGATGGGCGCGTGTGGCGTGTC
GGTCTGATCGGGCCAAACTGTGCTGGAGAGAGCAGTAACTCACTCAATCTGTTATTTAGA
TACCCAATATTGCACTGGAATGTTTCCCGGGGCAAAATGTGAGGCTCTGCCGACCGGCAA
TTTCGCGACCGAGGTCCCTCGACGAGCCATTTTTTTAAACCATAACTGATGCCATGTCTA
>Cre08.g367350.v5.5 PromoterCoords:1929864 - 1931363 Strand:+ GeneCoords:1931364 - 1936005 Trimmed if gene in upstream region
TCTAGAAGAATTTCGCTCACTGTCCAAACTGATTGCTGATTTTTATGC
>Cre08.g384700.v5.5 PromoterCoords:4859826 - 4861325 Strand:- GeneCoords:4856400 - 4859825 Trimmed if gene in upstream region
TGTGTATTGCTACGCATCCATTTGTGTTGTTCTAATGGCTTTTATGCAGAATCGGCGTAG
AGGCGAGGTGCCGATCAGCTGCCGATGCACCAACCGTTAACTCTGCTTCGAGTTGACAGG
GTT
>Cre08.g376300.v5.5 PromoterCoords:3636978 - 3638477 Strand:- GeneCoords:3634433 - 3636977 Trimmed if gene in upstream region
AATCGTGCGGCCGCTGTTCATCGTCTGCGAATGCCAGTCACTCACCCGGTCGCGCTGAGT
GTAGCCACACTAGCGATATTGCAGCATCTGCTGTACGCAGAGCACCAGGGTTACTGGGGT
TCCTGGCCAGAGAGCGACCGTTCATTTGCCGCCCCATGCAGGCTCCACGCCCGTCTGCTG
AGTTCTTTGAGCAGCCCTGTGCTTGTATTCAAACCTAGCAGGA
>Cre08.g381750.v5.5 PromoterCoords:4364957 - 4366456 Strand:+ GeneCoords:4366457 - 4369628 Trimmed if gene in upstream region
ACCATCTTAACCAGCCATGGTAACAGCCTTGTCACGGTCTACAAGGCACACCAGTAACCA
TCACTTTGACGCCCGTTACATGGCAGCCTTGTGCTTTGCTGAAGGCCTACCTCAGTACTA
ACGTAAGAACTATGTAGTCCTACCGCTACTCCACATGCTAGCCATCTGTCAAGGCGACAA
GTGCAGATGCTCATGCAACACTTATGCAACACTACCGCAAGTCCATACGTACATGCAACA
ATACGCCTAGTCATGTCTGCGTGTGAACGTGCAACTAGCCACTGGCAGCAACCACTTGCA
TGTCAGCTGGGCACAACGTCTCTGACCCACCACCTTGACGCCCGCCGCCACCACAGCTAC
CATGCCAAACTATGCCACTGGCTCCGCCGCGCCCGCCTCCATCTCTAGCGCCAGACAGCT
GGTGTCACGCTGGCTCCTGTAGTTTTGCTTCCACCGGCAGCGCCTGCATGCACGCGTGCA
CACACATAGACACACCCAGTTAATCGTCTGCCACAAGACGGGTAGGTGCCAATGCATGTC
AAGGCCAGCCATGGACAGAGTGCTTGGCAGTGCACGGGGCCTACCACACAAGGCGTGTCT
GTGTGCACATGTGCATGTGTGTGCGCCCACACGTGTCACGGACACTCACCGTTGATGAGC
ACAATGCTGGAGGTGTAGGGGCAGTCCAGCCAACCGTACGGTCCATAGGGTACAACAGGG
GTTGGGCAGCAAGCTGTCGCGGGGCAGGGTGTGTGCGTGCGGAGGGGGGCGTGGTGGTAT
GTGAGACACAAGGCACCGTGGCAAGGGAGCCATAAAAACACCTTACAGCGAGCGCTAGTA
AGGGAGGCAGCAGACAGTCACTAGTAGGCGGGGGCTCCACCAGACAACCCAACACAGCGC
GAGAAGATGAACTCGAGGTACCACTAGGTTCAACGCATCCCATCGTCATTCAACCTGCGA
ACTAACCTGCGGACTAACCTGCGGACTATGGCGTGCGGGGCGAGGGTGATGTTGACAGAA
CGCGATGTTGAATGGCGTTGTTGACGCCGGTGACCGAGACTTCTCGGTCGGACATTTGAA
GCGCAGCTGATAGACTATGAGGCATAGTCGTTTCTCTCACGTAATAGCTGGCTGCAGCTG
ACGTGTGAGCAGCGTTGCCAAGCCGGTCAACGAGCAGTCAGCAGCGTGAGGACTCGCGTC
CCAAGCCAGCCAAGCAGCGTCTGCCGCCAGCTCTTGTTCTACTGACATTTGAGCTAGCAT
AAATTTGTGTTACGAAGAGAAGTAGCAAGCGCGAGAGAGCAAAGTGGGGGAGAGGAACAG
AAGTGCAGCGGCACCGGCATGAAGTGCAGAGTATCAGTATATGTATGGTACTATATCAGT
ATATGTGTAGTAGTATCAGGGGCCGCTCTATGCTGCTTGTTAAGTCAGGCCCGCGAGAAC
CCCATGCAGGAACCCTGTTACCCCTCGCGAAGGCCCCGTTACCCCTGGCTTAGGGTCGTT
>Cre08.g385500.v5.5 PromoterCoords:4954206 - 4955705 Strand:- GeneCoords:4947926 - 4954205 Trimmed if gene in upstream region
GGGCACCCCTGGACGGGACTTCATCCACGCCCCACCTAGTCCGCGCTCTAAAAGCCCATA
CACT
>Cre08.g375084.v5.5 PromoterCoords:3509607 - 3511106 Strand:- GeneCoords:3503433 - 3509606 Trimmed if gene in upstream region
TTGCTCAGCAACCAAGCAACGTGCTGAGCTATTGGCAGCTTGACAGAGGTTTGCCCAGGT
GCGCCCCCTACACACAGGGTGTCTTGCCGCCCGACGTTGGTCTCATTGGCGGCTCATTGC
CCTGGGCACGAAACACGGTGAGTGCCATTGTCGA
>Cre08.g383850.v5.5 PromoterCoords:4691085 - 4692584 Strand:+ GeneCoords:4692585 - 4694762 Trimmed if gene in upstream region
CTTGAAATAGTCCTAACTGGCCGGCAGCCAGTAACATAGGTGACCT
>Cre08.g374200.v5.5 PromoterCoords:3364560 - 3366059 Strand:- GeneCoords:3351503 - 3364559 Trimmed if gene in upstream region
CAGCAGCCAGCTTCCGTCAGCCAGCCATGGGCGCGACCGTCCACAGCGTTTACCGTCGGT
TACGAGGTAACATGGGAATTCGCAACTTGCGCTACTGACTGCCTACTCTCGTGCCGCCTG
CAAGCCCACTCCGCCTTCCGCTCTGGTCTACGTACGCATTAGTTCCGCAACACTCGTCAA
TAATGGGGAATTGGATGAGAATGCAGCATCTTGGATTCTTTGTGTGAGCGGATACGGTAC
CGTGTGCAACGTGTGACCTTGCGTGTGACAGAAAGACAGGGAGAGCCTGTAATGTCTACA
GTACCAGTATTATCCCGCAGGCCGCAGTCTCGCACATGACTTCCTTTACCGACCCTGCCC
GCATAGGATGCGACGGTTCAAAGACGGGGCAGTCCTGGATAAGGGAGGTCCCCTCGCCGA
ATCCCTTCCGGACCTGCCGGACCATAACATTGCAAATGCTTTTAAAGACGAGCCATGCGA
CAAACCAGACGAACCATGCGAACAACGCCACAGACCCTGAATAAATGAATAATAGGCTCG
GAGGGACGTAGCAACAGTTACACTCTCCAGGGGGGGTTAGGAAACAAATGCCTGACCCCA
TGCCCTGGAACCCATGGGAGCCCCTCCGGACCAACGACCAATAACCAACTGACAAACCAG
TACGACAAGGCCGTCGCGAAAAGGGGAGGGTTTCCCCGACACATCATACGTGCTAATCGC
TTGACAGGTTCGCAGACCTTCCACCCCTCTGTGAAATGGGCGGGATTCCATCCAGGGGAA
TCCCCAAAGCCAACGCACCCGACGCGAGCACAGCGTTTCACGCTCAGTCGTGTTCATACG
CGCAAAACATGGACCATCAACGTATTCCCGCTAGGCGCCAGCACACGGTGCTGGCACATC
CCAAAGGGTTGCCATCAGCACTGCCTGGATGCGTGTGTCCCTCTGCACACGGTACCAGTT
CCCCTGGCAGCTCCTCTGGTGGCCTGTTGTCCAAGGGCAGTGCTGGAGCACCTGGACATT
CCAAGGCCTCATTAGACCTCGCAGGATTACGGTTGTTGGAAGCGGGAAGCTGGAGGGGCG
CCGCCCACGACCTCGGGTGCCGGAGCTCAAAAGTACAGGTTCGGGCACCTCACGGGGCAC
CTAGCAGCCTGGAACAAGCGGTTAGCCTGACGCTGTGACGCACGGTAGCGACAGATCACA
ACATCATCAGATCGTCAGGTCCCAAGCTTGTGCAACTAGACTGCGCCTGCGTCGGTGCTC
TGCGCTCCGCGTCGAGATGCAGCAGGATGTCTTCCGGGCGGGGTGTGACTGGTCCGACTG
TTCAGCGTTCTCGCTCGGTTGAAACTGAAAGTTAAGGGCTGTTTCTGATCTTCCATTAGC
GTAAATGCATCCCCGTGCGCAATCGAGCTCCGTTCATTCCCTGTCGTTCATCATCGTTCC
GAGTGTATGGCCGTCAGACCGAAATGCCGCGCGTTTCTCGGTTTAAGACAGCGTACACGT
>Cre08.g361800.v5.5 PromoterCoords:935339 - 936838 Strand:- GeneCoords:931183 - 935338 Trimmed if gene in upstream region
AACTTGGCATGGATGGAGCCATCGCGAGTGCACAGTTGATTTTGATCCGGTGACAATCTT
AATGCTATATGCCAGTACACTTATTAACAATACAATCAAT
>Cre08.g375600.v5.5 PromoterCoords:3562749 - 3564248 Strand:- GeneCoords:3560143 - 3562748 Trimmed if gene in upstream region
CTTGAGGTGCTGCCGTGTCGGACAGCCGCATGGGGGTACGGCGGCCGACATGGGATGGGG
GCAGCAAACCTCGCCATAAAATGCCTCGCTAGCCCTCAATGCTGTATAGACCCTT
>Cre08.g373353.v5.5 PromoterCoords:2828415 - 2829914 Strand:- GeneCoords:2826889 - 2828414 Trimmed if gene in upstream region
TGTCATGTGCTGGACTGACCAAGTCTCTAGACACCAAACGTGCTGCCAGCATATATAATA
TGAAATCTAATAGGATCAGAATGCATGTTCTCGA
>Cre08.g363950.v5.5 PromoterCoords:1338363 - 1339862 Strand:+ GeneCoords:1339863 - 1350144 Trimmed if gene in upstream region
TCGCTGCCTGCAACGTATCATCATCGATTATCATCATCAGCTCATTCATTTATATATGCA
CACAGGGACGCCTGCAGAGCAGCTGGCCATCGATAGAGCTCTACCCACCATCACGCGGCG
AGCTCGGTGATGGCCGGTGCGGGTAGCACCAGCCGTCTCAGGCGAACACATAGTGATATG
ATATGCCATGACATCGGCCGGCGGGTGGGGGACGCCCCAGCCTCGGTCTGAAGCCATGGA
TCTTTCTATGAAAACACCAGGGGACCAAGTCCCCTGGTACATACCGCTCTAATAAGTTGC
GTTCCAATCATCCTTGTGCATATCGCAGCCAAAGTCACGTACTACTTTGACATGCGCACG
GGTTCGAGAAAACTCTGCACACTGCTGGGCATGCCCACGGCATGCTCGCGAGCGGGCGCG
TGGCGTTGCTGTTGACCCGTGTGGGGTTGACACGCAGGATGGGGACCGGCGTCCTGCGTG
AAAACATGGGGATGGCTATGGGTTTCATGCCAAAGGATTCTCTAAGTGCCTTCTCGTAAG
GAGTTGTGGTCAGTGCGCCCGCCTGCGGGGCTTGCGCCACCTGTGTGCGATGTGGTGTGT
CTCGCTAGTATGTCTGCCCTGGACTTTGGTCGGCAGCGTATGGTTATGGCCGGGCTGGCG
GCGCGAGCGAAGCTGCCGTATGACCCATGTCTTCAGTCGGCGGTTGGGGGACGCCCCAGC
CTCTTCATTTATCTTTCATTTATTCATTAATCACTGCCAATTGAATTGCGTTCGAAGTGC
AGAGGATCTATGATGTGCTTTTGATATGTGCCGTCACGCTCATCACCTGACGCTAATCAC
AGCGAATGCCATTCACCCTGCTTGACACGCGCACGGGTCTGGCAATACGCTGCACACCAC
GGGATAACGCCAGCTGCACCACTCTGCACTACACCCGGTCCCATTCCTTCCCATCACACG
CACCCAAGATGCGTGGGCACGGCAGCTAAGATGCGTGGGCAGACCATCCCCGCCAGTCGA
GATGCGTGGACATGGCACCCCAAGATGCCTGCGCAGGGCTACGGCTACCCCAGCACCCTC
AGATACGCGTGCGCGGGGGTCAGGTTGCCTCTGGAACTTAGCTGCCAGACCAGACTCACC
CCGCCAGATGCCTGCGCTAGGCAACTTTCCCACCCTCCGCACCTTGCGACTCTTTGTTAG
GAGGGAAATCTTAAGGCCCTACCCCTGAGCCCCACAGCCACCACTGTATAAGCGCGCCCA
TGATGTCCAGAGGGAAAATGGCGCCGGGTGGTCCTAAATGCGCTGTCTTTGAACCCCGCA
CGAACGGAGGGTGGGAAGCTCCGCCGACCCGGCTAACTCGGAGGGGGGGGTCGGTCGCCA
ATCCACCATTTTTCGGCTAACCCAACTAGCAGCAAGCGCCCCCACTTGCCGAAGCCGGGG
TGTTTCGGCCCCTACATACAGAGGTTTCAGCCGAGAGGTTTCAGCAAGTTCCACGATGTC
>Cre08.g376800.v5.5 PromoterCoords:3712873 - 3714372 Strand:- GeneCoords:3700237 - 3712872 Trimmed if gene in upstream region
TTAGCTATTATAGTTAACGCAAAAGTACAGTATAGCAATTTCAAGAGAGGTAACAATCAT
GGGCCTTTCCGGCAAAGAGAACTAATCGCAACTTCAGTTTTGCCAGTTCCTGTTTTCTTG
AGGTACTTTGACTTACCTAA
>Cre08.g375450.v5.5 PromoterCoords:3547329 - 3548828 Strand:- GeneCoords:3543608 - 3547328 Trimmed if gene in upstream region
GACGGGGGGTTGCATTGGGCTCCGCGACAATCTCATTCAGGCCCGACTAATTGA
>Cre08.g368250.v5.5 PromoterCoords:2019416 - 2020915 Strand:+ GeneCoords:2020916 - 2025267 Trimmed if gene in upstream region
GTAAAACAAGGTACTTTAGGCAATACATTACAGTACATAATGTGTCTCATGCGCGTATGC
GATGGGACAGTGTTCGTGCGTATGGTGCGACCCTGCGGCCGGCACTGTGACGACTGTGAG
CACTAACATAGGCCAGGCCAGGGGGGGGGGGTAGAATGCTCAGATTCTTACCCCATGCTC
AAAATTACAGAGCTTTAGGAGAGCATTATGCACGTACTTTTAGTTTTTTAAGGGGGTGTC
TGGTGAGGAAGTTCTGGGCCGCCAAAGTTGGGGGGTCGGTCCTCGTCCCTGGGGGTCCGT
CGGGTTTCGGGAGCCCATCCTGGCGGATTTCGGGAAGCGCCCCACAAGCAGAACTAGGGG
CCAAACGCTGCAGTACGAGGCTCATATGTGCACGTTATGACGTAATAAGCACAAACAAAG
CGTGGGAGGGCTAAGTTGCGCGTCCGGGCGTGGACATGTCGGGACATGTCTCCGCATTCA
ACACATGCGCACTGACACAGCTGGGCTCTGAAGCGCTGGTGCGCACGCGTTCACGTCTAA
CAAGGCTGCCGATGCACATTGTCCATTCGTCACGCGGCAGAGAGTTGAGCGCGGGGTGGT
GTGGGCCGAGGGGATTTCCATGGATAGGATCCCGCCGGTGACCGAAGTCTCAGAACAGGA
CCGCTGATGACACGGAGTGATAGTGCTCGTCAAGAGGAGTCGATTGACACCACTTTGGTA
TTAAATGGAGGGGTTTTAACCCCTGAACAACAAGGTTATGTCCGTCAGGGGGTCGGTCGT
CCCCTCAAGGGGGGTCCCGGGGGATTTCGGGCCATGGGGTCTGGCACTTTGTTTCCTACC
CCCCCCCTGGCCAGGCAGTGCGTTAGTGCTGTGACTAGCTTGATGACGTTTTGAGCTCCC
AGCTTTTAAGGCAGGCATGCTTATGCATGATGTGTTGGAAAGACAGGAGATTCAGAAACC
CTCGGAACAGCATGGTGAAGCTGGGGCCTGGGGGTCCTGGCAGGGGTCCCTCGGGGCTTC
GGGTTTCGTGTCCAATCGCCTTCAAATGTCCACTTACTGCAGT
>Cre08.g364862.v5.5 PromoterCoords:1524124 - 1525623 Strand:+ GeneCoords:1525624 - 1537547 Trimmed if gene in upstream region
CAAGGGGTGCCCGGGATGGCGGGCAGCCGCAAAGGTGCCGCGCTCATCTGGACTGCCAAG
TCCCCGCCGACTTACGCACAGTTTCACA
>Cre08.g362300.v5.5 PromoterCoords:1088706 - 1090205 Strand:+ GeneCoords:1090206 - 1095229 Trimmed if gene in upstream region
GATCCTTTCACGCAACCAGTTTACTTACACTGCAGCGACCGCAGTAGCATCGC
>Cre08.g365400.v5.5 PromoterCoords:1626374 - 1627873 Strand:- GeneCoords:1624760 - 1626373 Trimmed if gene in upstream region
TATGGCGTGCCTAATGATACTGTATCACAGATTTAATTTAGCCAAGTGGAGGAGCCTCCT
TTCACCTGCCCCCTTCAATCGCCCCTGCATCGCCGGCAAGCGAGGGACCTGTGTGGACCT
CGAGCCCTGTTCTCCACTCT
>Cre08.g382620.v5.5 PromoterCoords:4517340 - 4518839 Strand:+ GeneCoords:4518840 - 4526686 Trimmed if gene in upstream region
NNNNNNNNNNNNNNNNNNNNNNNNNNNNNNNNNNNNNNNNNNNNNNNNNNNNNNNNNNNN
NNNNNNNNNNNNNNNNNNNNNNNNNNNNNNNNNNNNNNNNNNNNNNNNNNNNNNNNNNNN
NNNNNNNNNNNNNNNNNNNNNNNNNNNNNNNNNNNNNNNNNNNNNNNNNNNNNNNNNNNN
NNNNNNNNNNNNNNNNNNNNNNNNNNNNNNNNNNNNNNNNNNNNNNNNNNNNNNNNNNNN
NNNNNNNNNNNNNNNNNNNNNNNNNNNNNNNNNNNNNNNNNNNNNNNNNNNNNNNNNNNN
NNNNNNNNNNNNNNNNNNNNNNNNNNNNNNNNNNNNNNNNNNNNNNNNNNNNNNNNNNNN
NNNNNNNNNNNNNNNNNNNNNNNNNNNNNNNNNNNNNNNNNNNNNNNNNNNNNNNNNNNN
NNNNNNNNNNNNNNNNNNNNNNNNNNNNNNNNNNNNNNNNNNNNNNNNNNNNNNNNNNNN
NNNNNNNNNNNNNNNNNNNNNNNNNNNNNNNNNNNNNNNNNNNNNNNNNNNNNNNNNNNN
NNNNNNNNNNNNNNNNNNNNNNNNNNNNNNNNNNNNNNNNNNNNNNNNNNNNNNNNNNNN
NNNNNNNNNNNNNNNNNNNNNNNNNNNNNNNNNNNNNNNNNNNNNNNNNNNNNNNNNNNN
NNNNNNNNNNNNNNNNNNNNNNNNNNNNNNNNNNNNNNNNNNNNNNNNNNNNNNNNNNNN
NNNNNNNNNNNNNNNNNNNNNNNNNNNNNNNNNNNNNNNNNNNNNNNNNNNNNNNNNNNN
NNNNNNNNNNNNNNNNNNNNNNNNNNNNNNNNNNNNNNNNNNNNNNNNNNNNNNNNNNNN
NNNNNNNNNNNNNNNNNNNNNNNNNNNNNNNNNNNNNNNNNNNNNNNNNNNNNNNNNNNN
NNNNNNNNNNNNNNNNNNNNNNNNNNNNNNNNNNNNNNNNNNNNNNNNNNNNNNNNNNNN
NNNNNNNNNNNNNNNNNNNNNNNNNNNNNNNNNNNNNNNNNNNNNNNNNNNNNNNNNNNN
NNNNNNNNNNNNNNNNNNNNNNNNNNNNNNNNNNNNNNNNNNNNNNNNNNNNNNNNNNNN
NNNNNNNNNNNNNNNNNNNNNNNNNNNNNNNNNNNNNNNNNNNNNNNNNNNNNNNNNNNN
NNNNNNNNNNNNNNNNNNNNNNNNNNNNNNNNNNNNNNNNNNNNNNNNNNNNNNNNNNNN
NNNNNNNNNNNNNNNNNNNNNNNNNNNNNNNNNNNNNNNNNNNNNNNNNNNNNNNNNNNN
NNNNNNNNNNNNNNNNNNNNNNNNNNNNNNNNNNNNNNNNNNNNNNNNNNNNNNNNNNNN
NNNNNNNNNNNNNNNNNNNNNNNNNNNNNNNNNNNNNNNNNNNNNNNNNNNNNNNNNNNN
NNNNNNNNNNNNNNNNNNNNNNNNNNNNNNNNNNNNNNNNNNNNNNNNNNNNNNNNNNNN
NNNNNNNNNNNNNNNNNNNNNNNNNNNNNNNNNNNNNNNNNNNNNNNNNNNNNNNNNNNN
>Cre08.g358600.v5.5 PromoterCoords:464913 - 466412 Strand:- GeneCoords:459820 - 464912 Trimmed if gene in upstream region
TACATGGCGGTTAGCAGCGAGAAAATACAATTCTTGACTCTGCTGCCCGGCGCCCATGCG
CCAAGTCGACCGACGGTCCAAATAACGCATGCACGGACGCCTTGCCATTAGCTCTCAACT
ACTCGCATCGC
>Cre08.g380350.v5.5 PromoterCoords:4202930 - 4204429 Strand:+ GeneCoords:4204430 - 4207521 Trimmed if gene in upstream region
GATGAAACACAATTTGTATCAAATATCATACCAAGTATTGTTATGGGTCAGCGA
>Cre08.g378050.v5.5 PromoterCoords:3885384 - 3886883 Strand:+ GeneCoords:3886884 - 3888820 Trimmed if gene in upstream region
AAGGGGGGGCTATAGACCTACGGTGCTAGCAGCTCGGGGCAAATGGACTCGGGGGTGTGC
ATGAGGGCTCAATCGGAGCCTCGGCTCGACTCGAGCTGCAGCAGCCCTAAAAATC
>Cre08.g362200.v5.5 PromoterCoords:1082816 - 1084315 Strand:- GeneCoords:1076520 - 1082815 Trimmed if gene in upstream region
GCTCGAGGACGTGCAATGCCTGATCGGGATCGCGAGTGGCCCGTGACCGAGCAACTGACC
GTCACCACGCCATCTTCCAAAAGCCTCACATTCAAGACGT
>Cre08.g384355.v5.5 PromoterCoords:4814187 - 4815686 Strand:- GeneCoords:4810678 - 4814186 Trimmed if gene in upstream region
ATGCCCATACTAGCATATATGCCCTCCAAAGGACCATTCAAGCGCGGGAGGAAGAAGCAA
GCCCGTGCAGCTGTCTGGCACCGTCAACAAAATTAATTGAAGAATGCAGTTTTCCTTTGC
AGTTACTGCA
>Cre08.g376700.v5.5 PromoterCoords:3667559 - 3669058 Strand:+ GeneCoords:3669059 - 3681710 Trimmed if gene in upstream region
GACACCGGCGGTGCTCGATCACAGCTTAGCTGCGAGCGGCGTGTCATTCAGCTGGTAGAT
GTAAGGACGCGGCTGCTGGCGCCGACGTGACCGCCGCCGCGACAAGTCGGCAAGGTTGCG
GCTGGTTGCGTTCGCCTGCGGTGTGGCGAGCCGATTGGGGCAGGGGCCACGGCCAGCACG
CCCTGTCATGTCCTATCATGTACGATATATGCATGCAACTGGGCATTGGCGTGGAGTTCC
GAGGGACTGTGTGGGAGGTTGGGACGTGTCCATAAGTCCATGGGAGAAGCTACATTGCTT
GCGCGCTGAACTTCGGGCAGAACTGGTGGGCTGGACGCTTGTGGACAGGGCGCTCCCACT
GGTGGGGCGCCCCCCGGGAGGGCTAGCCAGAGGGGGGGGGAAGGACTCCAAGTGCCAGAC
TCCATGCCTCTCCATGCCCCGAAATCCCCTCGAGTGGGCGCGCGACCAACCCCCACACGG
ACCAAACCTTGTTGTTTAGGGGGAAAGCCCTCCATGTAATTCCAAAGTGGTTCCATTCGA
CACCTCTTGACGAGCGCTATCAGTGCCATCGACGGTCCTGTTCTGAGATTTATACGCGGG
ATTCTATCGATGGAAATCCCCTCAACCCAGCGCACCGCCTGTTCAAATCTCTGCCATGTG
ATTTACGGACAGAGTGCATCGGCACCCTTGCTCAGCATGAATTTGTGCGCACCAGAGCTT
GGGAGCCTCGTCATGTCAGTGCGCAAGTGTTGATTGTGGGGACATGTGGCGACGTGTCCA
AGCCAGGACGCGCACATTGGCCCTCCCACGCTTCGCTTGTATTTATTACGGCAGGGTGTG
CATATGAGCCTCGTGGTGCTGCGTTTTACCCTTAGTTCTGCTTGTGGGGGCGTGGGGCGC
GTCCCGAAATCCGCCAGGCTGGGCTCCCGAAACCCGGAGGACCCCCAGGGACAACTACCG
ACATCCTGATTTTGGTGCCCCAGAACTTCATCACCAGACCACCTCTGACAAATCCAAGAG
TACTTGCGTAACGCTCTGACCGTGGGACCGTGGGACGATGTGGACACCTCCAACCGATTT
CTGGCGGTGGTCAAAGGTGACGTGCTGTGCGCGAGCTGGGCCCTGCTGGACTGACCGGGA
GTCGATGGCGGGTAGTGCCCAACACGCCTTCTGCATGTATGTACACACAAGTGCATGAGT
CCATGCGAGCATGGCAGCGGGGCAGAGCTGGTGCAGACAGGTGCGTGCAGTAGCTCCTGC
GCGGGCATCCTCAGAATCGAGGATGTTCGGAGCGCCATTCCGGGGACGGACCTCGCACAG
GTCCCCGAAGGCAGCCCTGCGCAAATTGAATGAGCCGCGCGGAATGCATGGGTGGGTGCG
GGCTTTGGATGCAGTCTACGAAGGGCACCAGGGCAGCAACGTGGCGTTCAAGGACCGGCA
AGGACACGGGTGATCCGCGGGCCTCCCGGATCCCCGGGGCACACCCACGCCCACCAACTA
>Cre08.g365692.v5.5 PromoterCoords:1661101 - 1662600 Strand:+ GeneCoords:1662601 - 1670554 Trimmed if gene in upstream region
GGTATCCTTGGGCGACAGTTTCAGACGGGCGCTGGGCGCTGAGGCACTGGAGCGCTGGGG
CGCGGGCGCTGAGGCGCGGCGCCCTGCGGCGCCCACCCTCGCCCACATGCCCGGCGCGCC
ACTACCCGCCCAGGCAGCTTGTCCCTGCCTCCCTGGCCTGTAGCTTTGACAATTTGCAAA
CTTGCAGCCGATGACGCCGCCAGCAGTCACGTCCCAGAATGCTGCATCCAAACATGCCTC
CAAGCGGCGCGTTGCTATCAGCGTAGTACGGCCAGGGCGGGCCAGGGCGACGCGCCGCTG
CCGTGGTGCCTCTCAAAGCGCGAGGAGCTCCATGGCTCGTCCGGTTGGCAGGAAGACGCA
TATGCGCCCCTGCGTGCTTGCACGCTCGGGTGGTCGTCTCTTGTAACGCAACAATCATAT
GCGCCAACGGGTGCGCGGCGGGTGCCTGACAGCACGTGTGCCCAGGCCTGCAACGCGGAT
GTTGCACCCTGCTATGCGCGACCCACCTAATGCCTCTTGTTGGGCACGCGGAGAAGAGCA
GGTGAAGATGTGAGGTCCCGGGCCGGGCTGGGGGCTGGGGGAACGGCATATGGAAAGCGG
GGGGTATTGTGCACGCAGGCACGGCGTGGCGCGCCGCAGGTTGTTCCGCAGAGGCCGGCC
TGCCGGCCCCTGGTCGGCAGGCCACCTCGCTGCAAAAGTTTCGGAGTTGCATACTATTTA
ATGAAATCTAGAGAGCGCTATTGCGCGAGCTGGAGAGCGCCCACGGCGCCACAAGGGCGT
GGACTTTCGGAATGGGGGGCGCCGGCCCCATTGTGGCCAACGTAAAATTCCGCGAGTTAG
CAACAGTGCCCGCTTTA
>Cre08.g381400.v5.5 PromoterCoords:4310810 - 4312309 Strand:+ GeneCoords:4312310 - 4317401 Trimmed if gene in upstream region
ATGTCTTTGCATTTGTTGAATGTGCAATATGAGCACAGCGCGAAGCTTTTATCCGGTGGC
GGGGGCAGGGTCTTGGCGCCCATGCAGGCGACACACGCCCAATCCCGGGCTCCCGACACA
CTCCACGCCACCCTCCTTGGCTTTGGAGCCCAGCGCCTACTCGCTATGCTCGTTGTGTTT
CAGTCTTAC
>Cre08.g367500.v5.5 PromoterCoords:1945949 - 1947448 Strand:+ GeneCoords:1947449 - 1949669 Trimmed if gene in upstream region
CGAACTCACTCGCATATCATTCTGGTGTCATGCGTTTGCTGTCCCGTGCGTCTGTGTGTG
TTTCCGACTTTGCCAGTCTCGCTGACTCCCCTGTCTTCAGTCGTGGGGGGGATCTCTCCG
CCCGGGAGCGGCGTTGTGCAAGTTCGGCTGTGGCGCATGTCAGCTGTCGTGTGATGTCGT
GTCTGTGGTTTGCCGCTGCTGCATACCCCCCCCTGGGGGTGGCTCTGCTGTGTGTGCTGT
GCTGAGCGGTAGGTTGTTGCCGGTGCCTGTCGGGTGACTCAGTGCGTGTGACTCAGCGTG
TCAAACCCGGTCCTGCATGGGAGCCGCTACAGGCCCAGCGGGGGTATGCCGGGCCAGCGA
GTCCCTGACTCGCTGGTTGTGTTGCCAACAGCGCAAGCTAGCAGACTGTGTATCAGACTG
TGTCAACCAACCCATCGCGAGCATTAGCCTTGTCCGTTCCTTCGCTTCCCAAACGTTAGC
ATCCCACTACGTTAGACTGCGTCAGCCTGCCTCGCGCCAGCAGCAGCAGCCAGCCTCCGT
GGCTGAACCGCTCATCATTGGTTGTCCCCGCGTCAGCGTCCAGACTTGATCACCCTGGTA
CGCGGCCGGGCATCGGGACATTGGTGGCCATACGGGGTCCCTACACGGCCATACGGGGTC
CCTACACTCTAGGACCGTATCCGGTACATCTCTCCGCCCGGGAGCGGCGTTGTGCAAGTT
CGGCTGTGGCGCATGTCATGACTGTGCTGGGCGTGGAAAGGTTGCACCCCTCATGCTCCC
CTCATCGTGCTGCACTTTGCTCAAAGGGTCTTTGTTTCCGATTTGCCTCATCTCCGGCCG
CTCCACCTCAGCACCGATGCCGATGGTGCCCAAGATGGCGCCTAGAATTGTGGGATGCAA
TGAGGGGCTTACAAGCGGTTACAAGTGGGAAGCCTTCCCAGGGAAGGGCGGCGGGACCAG
GGGGCAAGGACCAGTAAGGAAGGCGAAATATCGAGAGGCCAACATCTATAGAGGCCCCTG
GCTGCCTGTGAAGGCGCCACGGACCCGAGCGCAAGTCGGCATGTGAGGCTATCAACAACA
TGTCCATCGACCAAGGAGCCGCCCCAACATAGCGCAAACCCATGAAACCAAGCACCAATA
CATTGACAATGCGCCTGGACATGCAATGCGTCCCTGCATCCTGCGATCCCGAACACGGGG
TTGGAACCGCGCTTCCGGAAGTTGCAGGTGGTCGTTGTCGGCGTGCGTGTGGCCGGAAAA
CGTTAGGGTGTTGCAACCGTGGGTCCCCGCCACCGCTCCTCGACAATCGCTTACGGTGAG
TAAGATATATTTGATGGGCGGCGAAATGCATTAACATGGGCGACTACCGAGGCGAGCGTT
CTCGGCCCCTCGTTCGAGGCCGCGAGTCTCCTACGACCCGTACAAGCTCGAATTGGTTGG
TGTTTTTTGGTCTTGATAAAGCTGTCAATAGCCCATCTTGTTCTATCTGCTTGCTTACAG
>Cre08.g371052.v5.5 PromoterCoords:2395538 - 2397037 Strand:+ GeneCoords:2397038 - 2410519 Trimmed if gene in upstream region
TTAGCGCGATGGACTCTGTCGAAATGGGCCCGGCAATTGGGGCAAACCTGCTTGTCGGCT
TCTAACGTGTGCGCAGTTACAAGTGTTACTCCAGGATATA
>Cre08.g360001.v5.5 PromoterCoords:663283 - 664782 Strand:- GeneCoords:637656 - 663282 Trimmed if gene in upstream region
GGTAAAGTACCGCAAAATACCGCATATCTCAGCATGCAGCCATGCACGGAAACACACACG
CGGAGCCTGGGCAGGACACTGGACACATACGTGAGGGCCACACTGTCGCAGCATGAGATC
CGGCCAAGCAAGCGCGCGAATGCAACATGCTCGTGGCGGTGAGAACTTCTCACGTGCATC
GCCGGCATCACTTAAAAGGCTAACTTCGACGTCGGTTTGAAATGACAAGGGGAGAAGGTC
GACACCGTAAGTTCGTGCAAGCGCAGTGTGCAATGGAGGACAACACCCGGTGCGCTTATT
TGTTCCGAGCTGTTCCGAGCTGTGAGGCACACCAGCACCTTATCCCGACGGATCCAGATG
CCCACACAGACACCCATCCCACGCTTCAACTGTGTGTGTCTACACTCTGCAGCAGAGACG
ACAGTGTAACAGCAGCACACGGGAACGCGTCTGTCTAGCCCAGGGTCTACCCCGGCCTGG
GCGCCTAGCCTGCCCTCGCTCCCGGCATCGCATGCCCCAGCTCCAGCAGTACTGCGGCGC
GTGCCCCTGCTGAACAGCCCCAAGGTCATCGTCTTGCCAACTGACAGACAGCCGCCATCA
GAGCCGCGCTGGCCTGCACGGTTCACTGTGGACCAGGTTCACCGCAGGGCTTGTCTGGGT
GCTCGGACACGGCGGGGGCTGGGAAGGTGCGTGTCCATGCACGCGCACGTAACACACGCC
GCGCTCACACACCATGCCAGCCGTATCAGCCTACAGTTTAACTCTTATTCGCCACATTAT
CCTGTCGGCTATTCCGTGAGCCAGGAGCACGCGTCCTTTCCTGTCCATTCTGGCCCTGAT
TCTGGCCCACCAATCGCCCTCCGAGTTTCCAGGGAAACGCGGTCCTGCCAAGTGGAGGAG
ATCTGAGGCTCCGTGCTGCATTCAAAGCAGTACGAGAAGCTGTATATTGCATTTCGTGCT
CGAAATCCAGGCAAAACCTGATAGCGACGCATTGCTGGTGGATGCTAGGGCTGCAGCATG
CTGTCACTCTGTTGAATGGTGTCCTGTGTGTTGCTTCTGTGTTTGGAGCTGCTCCCAAAC
TGTCAAAGTGCCACAGAAATCAGCTCCCACGGTCCCATTTGCATATGCACATGACTATGG
TTTTCCCTCCGTGTGTACTCATTCAATATAGGTTCTATATTCTTGCCTTGTATGCACACA
TCTCCT
>Cre08.g361984.v5.5 PromoterCoords:980359 - 981858 Strand:- GeneCoords:975143 - 980358 Trimmed if gene in upstream region
ACATCCCCTGGCCCTCAACTTGATTAATTGGATGTGCGATGGGACAGTGTCAAGGCAGGT
TGGTGAAGTCCCGCAGGGTGCAGCTAATTCCCAGACCCCAGAAGATGGCAAACAATTTGA
TTAATTGGATGTAGGGTGTGTGATGGGACAGGGTTCACCGGTTCAGGCAGGTTGGCGAGG
TCCCGTAGGGTGCAGCTGACGCCCATACCCCAAGCAGACAGCAAACAGTTTGCAGCGGCA
GAGCAGAAGTGCATGGCTGGTCGAACGCCAGAGTTACTGTACCGACAAGTTGCTGGCTGG
CTGGAAGTTTGCTGATGCGCATTCCTCACGCTCCGGGCGCCCGGCCAGGCGATAGCACCA
CACAGACACACCGCAACACCACACTCGCTCGCGATGCAGAGCCGCAGCGCACCTGCAAGA
AGATGACCAGCGTCCACGGATGAGCACCAGAGGCAACCGCAGAGAAAATGCAGACAGAAT
GCAGCAAAACAGTGGCCGGGCGGCAGTGTGGCAAGCAGGGGCGGCTGTCCCTGTCCCTGT
CCCTGCCCCTGCCCCTGCCCCTGCCCCTGCCCCTGCCCCTGCCCCTGCCCCTGCCCCTGC
CCCTGCCCCTGCCCCTGCCCCTGCGCCACCGACCCCAAGTGGTCGAAAAGCATAGGCCGA
AGGCGGCTCCGTCGCTGGTTGGTGAGGGTTGGTGGCCGCCAGGGGAGGCGCCTCCCCTGG
TGGCCGCTCCTTTCAGGTAGGGCGCGGCGCCTTGACGAAGGATGGGGGCGGGGGGCCAAG
GGCCCCGCTAGCTGGGCACACGCGCTAAAGTGTAGTGGTAGGGTGCATGGCAACAGTGGC
ATTCGTGCTCTGGCACAGCGGGACCACAGGGTCATGCTTGCGCCCTGCCGGTACGGCATG
GCCCGCCTGCTGCAGCTGTTTGACTACCATGCCAATGCGAATCCACCGCAGGCGCCATCT
GATACTGTACTGATGACTTAATTGAGATTAATGGA
>Cre08.g372600.v5.5 PromoterCoords:2579336 - 2580835 Strand:- GeneCoords:2576363 - 2579335 Trimmed if gene in upstream region
CGGAGTGAACGTGCCAGCACAACCGCGGCGAGACCATCGACCGGAATCCACACCGACATC
TCAGTGCGTAAATT
>Cre08.g362900.v5.5 PromoterCoords:1166756 - 1168255 Strand:- GeneCoords:1164510 - 1166755 Trimmed if gene in upstream region
GCATGGATGTTGCACTTGCAGTTCTTCAGGGCGAATGAGTGTCTGAAGCGGCATGGATCT
TATTGTGTGTTGATAACAGGGGGCCGGGGGCAAGAGGACAGTTTGTAGCATGCATGCAAA
CCAGCATGCAACTGTGCTCGTTTTCCATCTGCAGCTTTTTTGCTCATACGTCCTGCCTGA
TGCTAAAGAT
>Cre08.g373764.v5.5 PromoterCoords:3276070 - 3277569 Strand:+ GeneCoords:3277570 - 3279642 Trimmed if gene in upstream region
GGCGCCGACGTGTGGCCACCAGGGTACGCGGGGCCAGGAGGCGAGGGAGGCAAGGGGGAG
CTGGGAGGCGAAGGCGGATACCCAGGATACACGGGCCCAG
>Cre08.g367700.v5.5 PromoterCoords:1963524 - 1965023 Strand:- GeneCoords:1960688 - 1963523 Trimmed if gene in upstream region
TAGCGAATACTTGATAAGAGGTTTGACGCAAACATGGCGCCCGCCCCCGCAGCGCCCGCA
TTATGGAGAATCCTCCTGCACCTGTCCGCATTTGCCCAATTGGGTGTCCTCACGCGGATT
ATGCTAGAGAAGTT
>Cre08.g368450.v5.5 PromoterCoords:2050436 - 2051935 Strand:- GeneCoords:2047520 - 2050435 Trimmed if gene in upstream region
CTGTATGGTGCATTGGTGCTACGGGGTATGTAGCGGTATCTACTGAA
>Cre08.g373840.v5.5 PromoterCoords:3310050 - 3311549 Strand:- GeneCoords:3308454 - 3310049 Trimmed if gene in upstream region
GCATGGTCCTTCAAGCATGATACAGACCATGAATGAGTATCAGATGCCACATGTCGAGGC
ACGGCGTCGTTCTCCAGCACGCCACGGTCCCCGGCACCGGCTTTCGGGTAGCTGCACTCG
GAATGCCCGATCGTACCTCGCAGCTCCCAAGACGCGAGTTGCTACATGGTTTATGGGTAT
TTACATCCCCCCGCAACGACCCAAATTCAA
>Cre08.g382716.v5.5 PromoterCoords:4540705 - 4542204 Strand:+ GeneCoords:4542205 - 4544526 Trimmed if gene in upstream region
TGTACACAGAAAATATGACAATACCAAACATAACAATAATAATGGGGT
>Cre08.g366650.v5.5 PromoterCoords:1829843 - 1831342 Strand:+ GeneCoords:1831343 - 1839225 Trimmed if gene in upstream region
GTGAACAACGCAACACATAGGAATACGGAGGGCGGGAAGGTTGGCTGGGACCTGTGACCG
CTGCAGCCCGCTCCAGCCATCATCTCCCAGGGGTAGACCGCCGCCGCTGGCGAGAAGGGC
CCTAACCGCGTTCTCGCCCACGGCATCCAGGGACCAAAAAATGCCTAATTCTTAGCGTTT
TGGGAACCCCCCGGGAAGGGGTACTTGGCGAGATTCGGGGGCCGTGTGCAGCCCCACCAC
ACCCGGAAAAGTCCAATCTTTCTCACGCGAGGGCCTGCATTGGGGCCCATCTCTTGCCGC
TCCCCGAAGATGCAAGCCCTGAAACACGCTGCACACTACTGGGCCCCAGCCAACAACCTG
CCCCTTACCCTGGCCCATCACATCACGTCGCAACCCATCCCCACACCCATCCCAACAAAC
TGTTTGCTGTCTGCTTACGGGTCTGGGCATCGGCTGCACCCTACGGGACCTCGCCAACCT
GCGTTCAACCAGCCATGCACTCCTGCTCTGCCGCTGCAAACTGTTTGCTGTCTGCTTGGG
GTACGGGCGTCAGCTGCACCCTATGGGACCTCGCCAACCTGCCTGAACCCTGTCCCATCA
CACACCCATCCCAACACCCACTGCAGCCAGCAACTCGTCGGTACAGTACCTCCGGCGTTC
AACCGGCCGCGTACTCCTGCCCTGCCGTTGCAAATTGTTTGCCATCTGCTGGGTTCTGGG
AATCAGCTGCACCCTACGGGACTTCACCAACCTGCCTTACCACTGTCCCACCGCACACCC
ACTGCATGCCCACACCTCCCCCAAAAGCCCACCTCCCCCGCAACATTCACCTGGACAAGC
AAGATACTACCAGCATGACACAACCTGTCTACAGGGCGCTACATGACGTTTGAAGTGCCA
AAAGCTTGCCTGTGTGAGGTTTGGCGAGTGTGAGTGGGTGCCAGGTCGATGCGTCACGTG
CAGGTCATTGAACAGGGGTTGTCACCTTTCTCTGTAGTCGCTATTTCTCGCCTCACACTG
CTGATGTTCCATTCCCTGCGCTGCCGAACGCTAATGCATAAGATCACA
>Cre08.g358539.v5.5 PromoterCoords:144336 - 145835 Strand:- GeneCoords:140980 - 144335 Trimmed if gene in upstream region
GAAAACTGCTTGCTGAGCCACACGACCGAATGCGGCCGGATTGAGGTAGCCTCGAGCTCC
TGCCACCCCTGGTGCGCCGCCTCCTTCCTCTTCACTTAATTTATCAATTGTTATGTCTAG
GTCATTCGCTTTAGCAGGCTACCGAGGACCTCCGGTCGTGCCTGGCATCCATCCCCCTGG
CTCCCCCCGGGCTCCCCACTGCTCCCCCAAGCTCCTCCTTCCCCTCCCCCTTACACACGC
ACACCACCGCTTGCAAAGCCCCGCCAAACCAGCATGTAGCATATCACTGTATGTGGAGCC
TAAGTGCCTGTGTCTCTAGGAGAACACCGTGTCTGCGCTGGCACCGGTGCTGCAAGCATC
CACAAGCGTGTTGACGGCGCTCACTGGATGTGGTCAGAAGAACAGGAGGAGGCAGGGTTT
ACAGGCTAATCAATGCAGGACAAGTCTCCTCTCATGCAACATAAGGATGCGGATTACAAT
TGAAGGGACAGCCCGACAAGCGGGGGCACGCCGTACCCACGCCGCGAAGGGCCATCTGCG
ACCCAGAGAAACAACACCCGCCCCCTGGTTGGCTGCCGACCTTCATAGTGTTACGCACAT
GAGTCGAAGCCAAGCCGAAGCCCGCCAAAGCCCCACCGCCACGTAACACCCCTCATCTCG
TTTAGGTCTTTTGGCGGCAGCACCAACGCACAACAAGGCGCGACAGGCCAGAGGTCTGCC
GACATCCCCATCAAACGCAAGCACCACACATTTTCTCGTCGGCGTCACAGACGCGCAATG
TCTTGGCCCGGAGGCCCATGTCCGGAAACGTCGGTGCCTAGGCACCACAAAGGGAAACCG
AGCTGGAAACTGACCAAACCACCAGTACACCACAACACCTCGCCACAAGCACACCGCCCT
CCACCCGCCCCACCAGCGAACTAGACCGACCCACCAAACAGGCACGCGCGCGCCCGGAGG
CGAACAGGCGCACCAGCCGCCCGGGCGCCCGGGCAACAGCCGCCCGGGCACTCACAACCC
GACACCCGGGACTACCCGACCAGCGTCATCTGCTGCCTAACGGTCCCTGAACCGCCATGC
TACGAACGGCACCCGCAACCTAACTATCTGCTGAGCCAGCAAGGCCGCCGGTGGAGACGA
CGGCGGGCCAGGCGGCACGAGGAGAGGCGCCGAGGAGCACCACAGAACATCGAAGCTTGC
GCCGGGCCACGAGCGACCACCATAAGGCCTACACAGACGCGCTTGCTCCGGTCCGCCCGT
GCCTGAGCATCCAGGGGTCGGCACGCGACGCAGTAATGCAACAGTGTTCCACCACTGGGT
AGAGGGTGTTAAGCAGTAAATATGTCAGGGGAGGAAAGTACTGAGAAAAGGTTACCCCTG
GATGGGGATCGGCTCTGACGGGGTGCCGGCAGGGATACGCGGGATGCCTGCCGGGCTTCC
AAACGCTTCGAGAAGCCGCAGACGGCGCTCCAGACCGCATTTTGCTACACGCATAACCGC
>Cre08.g375950.v5.5 PromoterCoords:3604669 - 3606168 Strand:+ GeneCoords:3606169 - 3608680 Trimmed if gene in upstream region
GTGCCGTCCCATGCCGTCCTCTGCGTGCCAGGACCCATGCAGCCAGCCCAAAATGCTGAA
GTCGAACCCCCGCGCTGACTA
>Cre08.g383500.v5.5 PromoterCoords:4628625 - 4630124 Strand:+ GeneCoords:4630125 - 4642764 Trimmed if gene in upstream region
TTCCGCCCCGGTCCGCCCCAGCGAAGGACGGGGAAACCTGATAGAGCCGTCACATCTTGC
CTGTGGCTTACATCGAAAGCGCCTAGAGGCGAAACCCTAGGCCGACTCGTGAACCCAGGG
GCCCCAGTCCCCCCCCCCCCCAATTGCCCCATGTTGCCCCCCCCCCCCCAGGAGAAACGC
CTGTGCCTTGTGTATCACTGGAGCACCTGGGGGACTTGTATGTACCCAGGAGGCAGCACT
GATCTCCTGGCAGTACCGAAAGCAGCAGGGCTGCAGGGGAGGTGAGCCCTGGTAAGCAGC
CGCCAAATGGAGGCGGCCTCCTCCGGCAGCCGCCCTGACGCCATCCCAGCCCATGAGCCT
GTGTTTTGGGTGCCTGTGAAGACCGTGCGCAACTGCACTGTGCAAACCTGAAGAATATCA
GAGGAAAGCGCGCCATGCCGGCCTGCCAGGGGGCTGGAGGTGCCGGTGCACGTATGCCTT
GGACTGTCTATGGGTTTGCGCTTTTGTTGCAGTGGTGATGCGTCTGGCTCAGGGGTCATA
CACCCCTGGTCTGGCTAGTTTCATACATGCCTTCGTGGTGCGTTGCTTGTCTCCTGGCCG
TCTCCCTTGCCTCCTGTTGCCTCCGCCTCCCTTTCTCCTGCCTTGTAACCTTCCTGTCAG
AAACAAAGGACAGACTCCGTACCTCCGCGTGCTAGCGACTACAACGTCTCGTGGTGTCGA
GCACATCCGTGTTCGCATTTCGAAAGCACTTCGCATATCTGCAAACGAAAGGAAACAGCA
GGGTCTCCCTTGGCGGCTTGGTCTGCCCCATCCTTGTTCACACCTGCACGCCATGACGAG
AAAATTGTTACGGACTTGCGGTTGTGGCAGTGTAAGCCACCGTGCCACTGTCGCCCAGCT
GTGAACGTTCGCCATGTGCGTGATCATGCCCGCCCAGTCCCACCCCGCCTCCGTACAATC
AGTAACTTCAGAACCCCCGAACTCAATTCAAAGCCCCCATACATACACGTTCTCCATAGA
GCCTGGACCCTGGTCCATGGTCTACAGGTGCATCACAGCAGCAGCAGCAGCAGCAGCAGC
AGCAGCAGCAGCAGCAGCAGCAGCAGCAGCAGCAGCAGCAGCAGCAGCAGCAGAAGCACC
ACCATCACTCGCTTACATTCATATCATCACTGTACACTTGCAGCGCGTCCGTTGGCGCCT
TGGCCCCGACTGGCTGCCCCCGGAAACCCTTGCCCGTACGCCAGTAGGCGCTCCCCTGCA
TCGATTGCATGATGGGAGTTTGGGCCGATTTGGTGCGAACTTTTGGTTCAGTTGTGCTTG
TTGTGCTGTTCGTAAGCAGA
>Cre08.g373371.v5.5 PromoterCoords:3061226 - 3062725 Strand:+ GeneCoords:3062726 - 3065543 Trimmed if gene in upstream region
CCTACGAGACAGCGATAAATGTGGTCTCTGTGCCCACACCCAGCGCAGCCGCGGATCGGA
CCCAGAGCGTGGCACCGCAGGTCACCTTGCCGGCCACTGCGCGCACCCCCAACTCGTTGG
CGCTAGGATAGCCAAACACAACACTGCAGTGCGGACGATTGCCGAATGCCTACACCATGG
TCACAACGGTGGTGGCTACATGATAATGGATGCCACCTCCCGAGCTGAACTGCCTGAGTA
CTGTGCGGGCATGCGGCCGCCGTCCTGGCTCTGCCCGCAAGTGCCCGCTGCAGACCTCAA
CAGGATGCGGCCTGACATCCTGTTTATCCCGAACCTTCCCCGGTCCGAAGCAGAACGCTT
>Cre08.g360801.v5.5 PromoterCoords:820060 - 821559 Strand:- GeneCoords:812487 - 820059 Trimmed if gene in upstream region
AGAGCAACTGAGCTGCCTCAACGAGCTGTCGAGCTGGCAATGGCAAATCGCCGCGAGTGG
CCAATGGGACGCCAGCAGAAATCAGCTGGGCTAACAAGAGGGCTTGCCTGCTCGACCGTC
>Cre08.g386050.v5.5 PromoterCoords:5013156 - 5014655 Strand:+ GeneCoords:5014656 - 5017507 Trimmed if gene in upstream region
GCCGACTTCTCAGATTAAAATAAGAAGTACATTTTGTCACGCCTTGAA
>Cre08.g360350.v5.5 PromoterCoords:700570 - 702069 Strand:+ GeneCoords:702070 - 708851 Trimmed if gene in upstream region
AGTAGTCTACACAGCTTGATTGGCACCAGTAGTCCAACATGCGGGGATGGGCGTTTGGCC
CGCCCATCCGCGTTGGCTTTTTCGCTGCCCATTTTCACGTGCGCAACACC
>Cre08.g362500.v5.5 PromoterCoords:1108646 - 1110145 Strand:+ GeneCoords:1110146 - 1117834 Trimmed if gene in upstream region
CTTCCCGCTCGTGACCTCGTGTCCTTCCAGCCTTCAGGGGTCTAGGCACAACCTCACCAC
CAGCTGCATGCACCGATAACCTTTCGCGACGTTTCGCACTTTCGCGTTAACGCAACTGCA
CTGACAGCGCGAAAAGGCTCATGCACCTGAAAAGCCCCTGGCGAAGCTGTCTCAGCCCGA
AACCCACGACCCATGAAACGCATAAGCGGATTCAAATGCAAAGAAAGAGGCATGACGTGA
CGGTGCCACAGTGTGCACTGACAGCGCATCAACGCAGGGGTCCATGCTGCTGTCAGCTGG
CTAGGCAAGTTGGCGACGGCGGCGGCCGGCACTCATGCCGGCACTGGGGCTGGATCCAGC
CCTGAGCAAGGTCAAACCCTACTGCACCGGCCCGCACCGACCGAACCCGCACACAAGACT
GCTTTTACACACGCTACCGGTGTCGCACCAGCCGCTGCCGTTTTGCCGGCAGGAGAGCGA
GCGCCAAATGAGGGACGGCTGCAAGGGCGCTGCAGGGAGGGCGCAGGGACGCAGGGAGGA
GAGGAGGGACCAACTTCCTTGTCATGCGCAATGCATTCATGTACTCAAATTGCTTATAAC
AGTTAGTCC
>Cre08.g380600.v5.5 PromoterCoords:4228370 - 4229869 Strand:+ GeneCoords:4229870 - 4238225 Trimmed if gene in upstream region
TGCAACCCTTACGGCCAACTGGGCTTCCAAAGCGCGCCTGTGATTCGGAATGCTGGGGAA
TGTACCCAGCGTTGGTGCACTCCTCAAAATCCAGGCCACCCCAAAATT
>Cre08.g368650.v5.5 PromoterCoords:2088306 - 2089805 Strand:+ GeneCoords:2089806 - 2091757 Trimmed if gene in upstream region
CGTGTCATCCTCAAACCCCTGCCCGCCGCCCAAACCTGCCCCTGCATGCCCCGCCCATAC
CTGACCCTGCCCTTGCCCAAACCTGCATCTGCCCCTGCCCAAACTTGCCCCGCCCAAACA
TGCACCTGCTGCCCCCACCTACCCAAACCTGCACCTGGCCCTGCCCCTGCTCAAACCTGC
AACTGCACCACCAATCCTGTCCCCCAGACTTATGCAGCCTTGGCAGACGAGTATGGCGTA
GGCATGCGAATCCTTGTGTGGCTTCCGCTTCTTGAGCGTCCTAGTGCCACAATTGTAGCG
CACCTGTTTGAACGATAGAGGTGCATGCCACGCGTGCCATCGTATCAGCAGGCTCCGGAC
CCCCCGCAGCCGCCAACCAACGCACTACTCTCACGCACCCTCTCGCACCATCCAAGCGGG
TGTGTCTTGTCAATCCGCCCTGGCGTTTCACAATCTTTCCACGCCTTGCTGCTAGGCAAT
CAGGCCCACCTGTTGATTGGCATCCCGTCTGCGGCTCTGGCCATGGACAAGGGGTGGGTG
GATGAGAATGGACGTCATGCATGCCGCCGGTGCGTGCGCGCTTTCCGCCGCCGCATTGCT
GCGGCAGACGAACTTACGCCGGCACGCCCCCCTATCTACCGGCGCCGTGCCCCCACATGT
TACTTTATTTGCAGCATTCAACATGGCAGCCTCTTCAGTTCCTGCCCTCCCCTGTACGCA
GTCCTGCCTGTCACGACCCACGCATGGGCCCGCTGCACCCCATCATCAGACCCGCCCAGC
CTTTTCATTCGTTCTACGCCAGATTCACACATAGTACACCAGCAGTTCACAAGCACGGCC
AGCAAATGTAACTACGGTTTGCTTTGACAGCTTTGACCTGAGCGGGGCTTTTCTTCCCGC
CGAAACACACCAACGCAACTTTGCGCTTTGAGCGGCCCGGAGTGCCGCGCTACCCTTTCT
GACTGGACCTACCCACGCACAGCATCCTGTGTTTCACCAGCAAGGCCTGCAGCAGCGCGC
TGGACCGCCCGCGCCGGAGCCCAGCCCGCGCGCATCCGCCGAGTCAGTTTCAAAGCGCGC
ACTCTTGGCGATGCTCTCAAGAGGTGAGCTATTTGGTAAGAGACTGCTTGGTGCAGCAGC
GTACTGCCGCATGCGTTGGGTTGGCCGTTCGGACAGAAGTTTCCGAGACGGGCGCGGACC
TGCGTCTTCCTAGGCCCCTACCTCTCGCTTAAGTGCAAGAAGACTAGGGTACGCTGCCAG
GTGGATAGCAAGACACGGGTGTGCGTGGGCACCTGCAAGCAAGACGGGAATGCAAGCAAA
GGCCCAAAGTTTGCCGGCGCAAATGCCTGGTCTTTGCGCATTCAGACACATTCTAATTAG
GGCTATACGCTTGGCCACACGGGCGTGGCAAAAAGGGAGGGCCTTTCCTGGCGCCCTGTA
ACCGCAGCGCACGCCCTCAACTTCTTCCCGGCTACTTGTATTGCTAGCAAACAAATGACA
>Cre08.g362650.v5.5 PromoterCoords:1138046 - 1139545 Strand:- GeneCoords:1127044 - 1138045 Trimmed if gene in upstream region
GACCTCGCACCACCAGAGACACAGTTTCGAGCCATGGGCAATTGGGCATGGCCGCATGGC
CGCCATCGCCATGGCTGCCGAGGCATCTGCGTTACAAGGCGTCGGGGACGGCAACGGTGC
AGCTTTGGGCTTTTCAGTGCGCAACTCTTGCAAATGGCGGGGGCTGTGAGGGCCTTGGCA
ATGGCGGCGTTTATAGCTTGGGTTGCGAGCTTGCGGCCATGATGATGTCAGTCGGCCAAC
CAACAGTTGTGCCTTATGGACATACCGTCAGGCTGTAACCCAATGCCCAGCATGGATATA
TGGCGATACTAAGGAGAGAGATGGGCAATATGATTGTAAGGCGGGGCGTGCGTCACGGTC
GAGGGCAGGGGGAAGTGCTTGGGGGCACGCACGGTAATCCCAGGCACGCGGCACGGCTCC
GGAGGTAAGAACCTGCCCTCACTGCAATGTCTTATGGTATTCCTAGGATA
>Cre08.g363267.v5.5 PromoterCoords:1239843 - 1241342 Strand:- GeneCoords:1231837 - 1239842 Trimmed if gene in upstream region
ATGCTCGCGTTGCCTGGCTGGATAGTATATGTGTATTTTCAATTTGTCGCACCCGTGGCC
AGCATCGCGACAAAGCTGTGCCAGGTCGTGCCGTGGCACGCTGCCCTCGCCATGCCGCGG
CTGCCTGTGCCGGGCCCGCTGAGCCCCAATGCTGCCCCCTCCTTGACCCACGAGCATACA
GACCTTTCCCCGAGCATCTCAAGCGGCCACCAGGTCCATC
>Cre08.g382560.v5.5 PromoterCoords:4501197 - 4502696 Strand:- GeneCoords:4492915 - 4501196 Trimmed if gene in upstream region
TGTGAGTTCTGAGGCGGGCCCCATGTTGCAATCAGACAGACATTTGCTACTGCTTGTTTC
ACACCAAGTTCACTGGCCCCAATCTCTTATACACCTGCATTACGTTACCAACTTAAATAA
>Cre08.g372000.v5.5 PromoterCoords:2508058 - 2509557 Strand:+ GeneCoords:2509558 - 2514419 Trimmed if gene in upstream region
GCTTCACGCAAGCAACAAACAAGCAAGTGTCGTGTTTGCATGAAGTCATGAAGGCCAATC
GGTGCCAAAATCGATTGGCTCACAAGTGCAGTGTCCTTTT
>Cre08.g384864.v5.5 PromoterCoords:4886136 - 4887635 Strand:- GeneCoords:4874967 - 4886135 Trimmed if gene in upstream region
TGCCAAAGAAGTTCTGTGCAGACGGGTCGCAGGGCCCAAGTCCGAACCCCCAGTGAACAT
GGCACACGGTCCCATGTCGAACCCCCGCCTAGGTGGGGTTGTCCCCGGCGCACGAACCCC
TCCGCCCATACCCATCG
>Cre08.g363300.v5.5 PromoterCoords:1247333 - 1248832 Strand:- GeneCoords:1243469 - 1247332 Trimmed if gene in upstream region
TTCACCCATTCACTGCGTCGCGCTCAGCGGAAGCGCGTCATCGGAATGAAAACCACGTAA
CGCCCACAAGCGGTTGTGCTAAGGTCCCAGTATGCTGCTGCTTTTGTAAA
>Cre08.g383350.v5.5 PromoterCoords:4606385 - 4607884 Strand:+ GeneCoords:4607885 - 4610616 Trimmed if gene in upstream region
AGCTCATGTGCACAATCAAACTAGACCGCACACGGCAAAGCCACGAGGCAAAAGCAATAG
ACTTGGCAGTGAGAACAGTTCTCGCAAACGCAGATACAATTGAAGCCGCTAGTATCTGCA
CATGCGGCGCGATTAACGAGCAAAGAGGCGGCAAGGGCCTTCCAGATGCAGCTCTTTCTG
GCGCCATTACTCTTGTGTTGCGGAACGCAGTTCAGTTGCCAACGCCGAACAGCATTTATG
ACTGCGTGGCAATTGGCCGCTCGAGCCCTGCAAGGTGGGTTTGTTGCGGGAGACCGTGTG
ACTAGGGGGAGGCCCGGGCTGCCATCATATGCCTGGGTACCTGATATACCGTAAGCAGGA
CTGGCACTGCACAAGGTGTGTCCGCTTTGGCCTCCTCCGACTCTGCCTGCGCCGTCCTCT
CAGGGATGGGGCTGGCGATGGCGGCGGAGGCGCCAGCACAAGACGTGCTGCATTGCCCCA
GCTGCGGCGGCGGAGCCACGTGAATGAGCGTTGGCCGGTGCACGAGTTGGAGGTCGGTGA
CGGGGTGCCTGACGGTGACGTAGCACCACGCCGTCACGTGTGGAAGGACACACGTGTCAC
ACCCCACCTGGCGCGTATTTGGGCGCTCTGGGGGGCAGGGGCACAAATCAGAAGGCAAAA
ATGCATCGAACTGCCGGTGTGCGGTGTAGTGTAGACTGTGGAGCACAAACGCGCCCGCGC
CGCCGTCAACTGCGTCACTCAATTTGCTGCAGGTGTTGATTGCTGCGGTCCGCGCGGAAC
GAGAACCAGGCTCGGAGCAGGAAGGGGTGCCTGCTGGGTCGTGTCAGACCCTCAGGCCGC
AACAGCAGAGGCCCACTGCTTAGCCGCCGGCAGAGGCGCGCCGCATCGATTTCCGGAGCC
TGGCGGCACAACTAGGTGGGCGGTTGAGCGCTGTACGGAACTGTGAAGAACAAGGGGTGT
CAGCTTTGTACAGCTGGAAAATGGGCTGAGCCCCTAGAGCAAGGGATGTGACGATGGGTA
CCGGCGACATAAACAGCACCCTTGCAAGCCCAGCGGGACTGGCAAAGGGGCATACCAAAG
GCACCGCCACGCCCTGTCCACGCCACTCCACACATGAGCCCGTGATA
>Cre08.g384100.v5.5 PromoterCoords:4723727 - 4725226 Strand:- GeneCoords:4719481 - 4723726 Trimmed if gene in upstream region
GCCGTACAGCCGCGTGCAGGGGGGGCCAAGCTGAATGCACAGCTGCGCACACAAGGGGGT
GTAGGAAACAAAGTGCCAGACCCCATGCCCCGAAGTCCCCTGGGCCCTTAGGGGACGACC
GCCCCCCCCCCCACACGGACAAAACCCTTCCCCCCCCCTGCCCCACGCCTGGCACGCCGC
CGACCCAACTGCAGTGCCCTCCCGCCCGACTGGCCTTCATGCCAACCTCCCGACTGGCCT
TCGCCCCCAACCTTCCGACTGGCCTTCGCCCCCCGCCTTCTCAAAACGCTCGGGGGGCTT
AGCCCAAAAAACGCCTTTATGAACGCCAGTAGGTCAGCGTGTTGCCAGGGCGTGTGGCGG
GAGGTGAAGGGAGCGTTTGAGAGAAGGTTCATGTAATCGTCACAGTGGTTTCCACTAAGC
CAGTGGGAGGTACCATTCCACTGATCTAGTGGGAAATTTGTTTTCTGTAGCAGAGGCCGT
AGTGTTAAAAATTATTTTGTAAGATCGCAGTGGAAAGACAATCGATAGCGATGGCGCCAG
CGAAATCGCCACGACCCTGCTCGCCACCTGGGCCTGCCGGTTGCCTCGCCCAGGGGCACC
CCTGGCCTCCCCCCCCCCACCCCCCCGCCACCCCGTTCCCGCGCGACTTCAATTCTCCTT
TCCATCAGCCTCTAACGACTTCCCAGATTCTGCGCATGTCAACGTGGCTGTTCTCCGCTT
AGTAAGCGTACATATCTTTGGAATGCAACAGGGGGTGCAAATTTCCCACTAGATCAGTGG
AATGGTACCTCCCACTGGCTTAGTGGAAACCACTGTGACGATGAGCTGCAAGGTTGAGAG
AAGTCGTTTTAGGCAGGGATGGGGGCGGAATGGTGGAGCCCCAAATGCGTGCGGAATGCC
CCAAGGATTAACGCACGCACAGCTGGCGAAAATAATATCGCATCCGCCTTGAGAACCTTT
CGCATGGTTTTCGCCGGTCCATTGACGCGTCCATCGGCGGTATTTCCTTCCCATTCTGCT
TCACCGGCATGCTTGGAACGCTCGTAGTATCCCTTAATGGGCATTCAAGCAGCTGGAGGA
CGCGCACCGGTGTTCTGCGTCGGGAAATTGCCAAGCATGTGGGGACATGCCGCGCGGGAC
AACCAGCGGTGTTGTCGCCCCATTCAACTCTTTTAGCAGTCTTTGTCGCCCAAAGTGCCT
TATGACCAGGTGTGGTGGCCAGATTTCGGCCAGACAGGCCCAGAAGTAGCCACAGAAGGG
CCATTTTGGCGGTTTTGGGGCGGTGACCGCACCATTTCCGCATGGATTTTCGCACAGTTC
CGCCGATGTGCGAAAGCAAGGGTCTAGGCGAAAAGCGTGCGAAAACACATGCGAAAAGAC
CCTGCGGAATGTGCGGACTTCCGCCCCCAGTTTTAGGGTTGGGTCGAATGGGGTTCATGC
ATGATGGGCGGTCTCGCTGACTGGCTGACATTGCTCGACACGACATCGTTTGTTCAACGT
>Cre08.g382050.v5.5 PromoterCoords:4408907 - 4410406 Strand:+ GeneCoords:4410407 - 4414462 Trimmed if gene in upstream region
AAATCCTTTTGCTCAGCAACGGTTTACACTGGTGCTATGTATACGCATTTTCAGCGTCAC
GCCGCAACCGTCGGTCACAGAGCATCCGGACAGAACGTCGTTGGATGGTCTGGCGCGGGC
TAGGCCGCCCAGGCCAGCCCAGGCGCTATCTTCGCTCCCTGCTGCTCTCCCGCGCCCCAC
GCTCCAGCTGCCCGCCCACCCGCAGGTGCTGCCAAGCTACCATGTTTATGCAGGGGGCTT
>Cre08.g378150.v5.5 PromoterCoords:3889764 - 3891263 Strand:+ GeneCoords:3891264 - 3899302 Trimmed if gene in upstream region
GCACGTTTGTGCTGGTTCTAACAGCTCTTCAGCGTCCTTTGGTGTATTTGTATCCGCTGG
GAAAGGTCGCAGGTGCGAGGGCCCCTTGGCCGGGCCCCCAACAGATGGGGGCGCAGGCCA
ATACCCCATGCTCGAACTCGAAAGAGGGCCCCTCCCAT
>Cre08.g358300.v5.5 PromoterCoords:22806 - 24305 Strand:- GeneCoords:21895 - 22805 Trimmed if gene in upstream region
ACTTTGGTATAAAAAATGGTAGGATTACAAAACCCTAAACAACACGGTTTTATCCGTGTG
GAGGTCGGTCGTCCCCTCAAGGGGGGTCCCGGGGGATTTCGGGGCATGGGGTCTGGCCAA
AACCAGTGACGCCGGTCCCCATCCAGCATGTCAACCCCACACGCCCAACACGGGTCAACA
GCAACGCCTCGCGCCCGCTCGCTAGCATGCCGTGGAAACGCCCAGCAAGCGTTGGCGGCC
ACACGCCACAGTGCTTCCTTATGATGATTCTCCCATTTCAGCGACCACACGCGGTCCAAG
GTGCACACGAAGGCCCCCGCCGCCAGGGCAGCCCCCACCCCCGACACACCCGCGTCGCAC
ACATATTGCAAATGCTTAGCCTTCAGGGCG
>Cre08.g372650.v5.5 PromoterCoords:2582516 - 2584015 Strand:- GeneCoords:2579410 - 2582515 Trimmed if gene in upstream region
GGCGTTAAGATCGGCTGGGGTACGCGCGGCGTGGGTGCGTGCCAGTGCATGTGCGCGCTC
CCTGCCTTATCTGCCGTTGTGCTTATGTACGGTACTAACTGTCTTTACTGTACGGCTTGT
TTTTCTGAAGGGACGTGACGTCAACTCCGCAACCAACATCCGGCACGCGCTGGTGGAGAT
GCTGCTGGGGCACAAGCGACCTGCATCGCTGCAGACTGGCGGCGGCGGCGGCGGCGGCAG
CGGCGGCGGCGGCGGGGGCAGCGGCGGCGGCGGCAGCGGCAGCGGCGGCGGCGCGTGCGC
GCATCTTGGTAGCGGAGGGGGCGGGAAAGGCCACGTGGAGGAGGAGAGCGCAGCGCCGCC
CAAGAAGCGGCGCAAGCGCGCAGGCTGAGGAGCCGGCTGGCGGTGTCTAGGTAGCGGTCT
GCGGTGGGGCTGGCAGGGCATGCGTTGCGGCATGACAAGTAGTGCGGCTGTTGACAACTG
TGCTACGTCTGGCTGCGGTTGGCTCTGCTGTGGCATCGTGATTGCTAGGCACCCAGTTTG
GCTATGTGCCTGTGGAAACCGACCCCGGCTATGTCCGGGCGATGAGGTTGTTCGGCCTCA
GACTGTGGAGGGGCTCAGCCCCTTTTCCCGTGACCGGGGAACACTTGTCTGAAGGGACAG
TGACTAATACTCTAATACAGGCGGGCGGGCCGGGCTTGGCGGTTAGGTAGTGTTCGGGCC
GTAGTTTTGAGACCGTATCTGCGAGGCCGTATGTAGGTGTAGTTGTGAGGCCGTCGCTGC
GAGAGATATCTGTGGGCCCCTTCGGACGGTGCAACGAATGTTGTGTGTTGGAGCCGCAGG
GCTGAAGTGTGTGGCGAAGGCCGCAGAGCAATGTAACGCTACACGGCAGCAGTAAGGAGT
CATCAAGCCGCCATGCTTGGCAAGTGCATTACGGCAGTGCTGTGCAGCTCTGGTGCGGCT
TTAGTACTCTAGTTGGTGCGTTGGAACGTCGTACATACATGGGAATTCGCGGTTACGCGT
GCCAGTGCCCTGCGTGCCGTGCATACGGTGGAGGTGTAGGAGTGGTACACTTGTACAGGC
TGGCTGATGGTGTGGGGAGAGAGTGTGTAGAGTGGATGAAGCATGGGCGGAGTGGGAGGG
TGAAGGGACACATGAGTGCGGTCGACCTGCCGCACCTACCGCGCTCATGTGTCCCAGATC
GTATGCAAGGGCTTGTGTATTAGGGACTGGCTATGTGCGGGGCTCCGCAGGCCTCGCTCA
TGAGAGCGGGACGGTGCAGCGCAGAGCCGTAAGAAGGATGTGGCTCTTGAGCGTGCAGAG
GCAGGGCGGTGCAGTGCCGCGCCGGGAGCACGGAACACTTCAGAAGCGCGGTCGTCCAAG
CCCTCGCGGGCTGACGGGCATTTATATAGACATACGAGTGCCCTTACTTTTATAAACCCG
ATTATGCCGCTGTGCTCCCACAGCAGCCGAAACTTAGACTTCTGCCGTCGCAAGCTGTCA
>Cre08.g375650.v5.5 PromoterCoords:3566999 - 3568498 Strand:- GeneCoords:3562864 - 3566998 Trimmed if gene in upstream region
TATTGCAATACAATATCCGTAGCCAGTTGCTACAGTATACATGATGGCCTATTACCAAAA
CAACTGATTACAAAGAAGAACACGCGCCCGCCAGATCCAC
>Cre08.g373414.v5.5 PromoterCoords:3166086 - 3167585 Strand:- GeneCoords:3164860 - 3166085 Trimmed if gene in upstream region
CTGGAAAGAACTGCCGCCTAGGGGGCCTGCACAGGTGATGCAAGTGTCAGCCGCAAGTTC
AACTTCGGTGACCCACCCTGAACCTCCTCCACTTCACAAAGCGCGCCACCCGCCGACCAG
ATGGCAAGAAAGTGCTCCAGCTTAGCCGCCTTGAGCTGTGCGGTGAGAAGCTGAGTGGGC
AGAGCCGACAGGGTTTCAGGGGTTAGCGTGGCGGCAGTGAAACGCAGCTGCATCACCCTG
CGAAGCTCGCTGACCACCTCCCGAACCACATGCTCCGACGCCTGCTTAGCAGGCTCGCGG
GACCAGTACGCACACCAGACGGCGTACAAGAAGGTGGCCCGCAAAGTGCTCCACAGCAGC
GCGCCCGCCCCCCGCGGGCCTGAGGCCCACATACCCATGCGGTCCCCCAGCATGAAGCCC
GCGTCCGTCACTGGTGGCGCCGCTGCCTGGGGCGCAACGCAGGCCCACAGCTGCTGCAGC
CACGTCCTCGCCTGCGCATAAGCCGGACACTCCAGGAAGATGTGCGTCAGGCTGGCCCAC
GCCCGCGGGCCAGGTGGCCCGCAGGCGGGGTGAGGACAGTGCGCCCCTAAACCCCCGCAC
CCCGTGGTCACCCGTGGCCGAATGCCCTTGCCCGCCCTGTACAGCCCGCAAGGCAGGTAA
GCATGTTGCAGCCGGTACACCAGCACCTTTGCCCCCCGACTGGCGTGGCTGTCCCACAGC
CTCCGCCACGTACCCCGCAGAAGGGACGCATCCGGGGGCGGCATGCGAGGGTCGCCCTCC
ACTGCCGCCGCTGCTGCCGCCGCCGCCGTGGCAGGCCCAGTGCTAGGCCCCGCCCCGCCC
GCCGCCTGCTCCTGCAGCCGCGCGGACCGCCGCGGCCCCTCACCCGACTGCTGGGACGGG
GACGCATACGACTGCAGTTCTCTCGCCGGCGTGTTCTGCAGCCCGGCTGCCGCGGAGGTG
CGGTGGAGCCAGGGGTCCAGAGCCACCGGGTTATTGTGGAAATGCTGCGCGGCCGTGGTG
GTCAGCTGCGCCGCTGCACGCTGCCACTCCGCCTCCCGCTTCGCCAGCCGCGACTGTGCC
GCTGGCTGGGGCCCCGAACCCCCCGCCTGTTCAGGCGCCGGCGGCGGATCCTCCGCAGGT
AGCACCTGACGAAGATTTGGAGGGTAAGTGTTTCACCTCTCGCATGCAGGTTTCGGGTCG
AGACCGGTCATGTTGCGAGACGGGCGACAGCGTCGCTGTGCCCGAGCTTAGGTCGTGTCC
ACTGATCCGTTGGCCTCCGGGTCACCAAGGCTTCCGGTACGCACCGCCGGGTGAACAGAA
GGGTGCTCCGTGGACCGCGGGTGATCCGGTCACCGGCCGTACTTGCCGGTATATAAATGA
TGTCACCCCGCCGGCGCAAGTTTTTTAGCCGACAAAATGCTTCGGCGCGCACTCGAACGC
TGCAGGTTTCCTCATGTCAGTTTAAAGCAATACATAGTGCAGTACTAGTCATGCTACGGA
>Cre08.g373428.v5.5 PromoterCoords:3195360 - 3196859 Strand:- GeneCoords:3193194 - 3195359 Trimmed if gene in upstream region
ACGATGGTCGATGGGTACCGGCGACATGACCAGCACCCTTGCAAGCCCAGCGGGACTGGC
AACGCCAAGGCACCGCCACGCCCTGTCCACGGCTCCACGCCACTCCACACATGAGCCGGT
>Cre08.g367100.v5.5 PromoterCoords:1895454 - 1896953 Strand:- GeneCoords:1890348 - 1895453 Trimmed if gene in upstream region
CTGCTTTATGTGTGGCGCTCCGGGGGGCTTCCGACTGTGAGCTTACGGAGCAACGCGATG
AGTTCCAGTCCTGT
>Cre08.g363200.v5.5 PromoterCoords:1209853 - 1211352 Strand:+ GeneCoords:1211353 - 1214337 Trimmed if gene in upstream region
ATGCCCGTATGCTGCAGCCTTTCCACGCACGCACAGAGGCTTCGTTGTGATTGCGCAGCC
CGATCGGCAAGTGAAGAGGCGGTCGATGTGGAAAGACTGGCCTGTCAGCTTTCAGCTGTC
AACCGGGGGAGCCGAGGCGAGCCCGCGCCGCCGCCTTCCGCCTGCAGTGCTCATAAGCGA
TCTCGACAAGTAAGTCAGCCACTCTTGT
>Cre08.g358580.v5.5 PromoterCoords:417795 - 419294 Strand:+ GeneCoords:419295 - 433079 Trimmed if gene in upstream region
TTACCGCGGTGAAGGTGAATTGGTGCTCCGGCGTGCAACGTGCGTGCATGGGCCGCAGCC
AGCCAGCATGCATGTTAGGGTTTGCGCCTGCGCCTGGGCAGTCAATTTAGTATTGTTACT
TTGCGACCGAC
>Cre08.g373802.v5.5 PromoterCoords:3304364 - 3305863 Strand:+ GeneCoords:3305864 - 3308441 Trimmed if gene in upstream region
NNNNNNNNNNNNNNNNNNNNNNNNNNNNNNNNNNNNNNNNNNNNNNNNNNNNNNNNNNNN
NNNNNNNNNNNNNNNNNNNNNNNNNNNNNNNNNNNNNNNNNNNNNNNNNNNNNNNNNNNN
NNNNNNNNNNNNNNNNNNNNNNNNNNNNNNNNNNNNNNNNNNNNNNNNNNNNNNNNNNNN
NNNNNNNNNNNNNNNNNNNNNNNNNNNNNNNNNNNNNNNNNNNNNNNNNNNNNNNNNNNN
NNNNNNNNNNNNNNNNNNNNNNNNNNNNNNNNNNNNNNNNNNNNNNNNNNNNNNNNNNNN
NNNNNNNNNNNNNNNNNNNNNNNNNNNNNNNNNNNNNNNNNNNNNNNNNNNNNNNNNNNN
NNNNNNNNNNNNNNNNNNNNNNNNNNNNNNNNNNNNNNNNNNNNNNNNNNNNNNNNNNNN
NNNNNNNNNNNNNNNNNNNNNNNNNNNNNNNNNNNNNNNNNNNNNNNNNNNNNNNNNNNN
NNNNNNNNNNNNNNNNNNNNNNNNNNNNNNNNNNNNNNNNNNNNNNNNNNNNNNNNNNNN
NNNNNNNNNNNNNNNNNNNNNNNNNNNNNNNNNNNNNNNNNNNNNNNNNNNNNNNNNNNN
NNNNNNNNNNNNNNNNNNNNNNNNNNNNNNNNNNNNNNNNNNNNNNNNNNNNNNNNNNNN
NNNNNNNNNNNNNNNNNNNNNNNNNNNNNNNNNNNNNNNNNNNNNNNNNNNNNNNNNNNN
NNNNNNNNNNNNNNNNNNNNNNNNNNNNNNNNNNNNNNNNNNNNNNNNNNNNNNNNNNNN
NNNNNNNNNNNNNNNNNNNNNNNNNNNNNNNNNNNNNNNNNNNNNNNNNNNNNNNNNNNN
NNNNNNNNNNNNNNNNNNNNNNNNNNNNNNNNNNNNNNNNNNNNNNNNNNNNNNNNNNNN
NNNNNNNNNNNNNNNNNNNNNNNNNNNNNNNNNNNNNNNNNNNNNNNNNNNNNNNNNNNN
NNNNNNNNNNNNNNNNNNNNNNNNNNNNNNNNNNNNNNNNNNNNNNNNNNNNNNNNNNNN
NNNNNNNNNNNNNNNNNNNNNNNNNNNNNNNNNNNNNNNNNNNNNNNNNNNNNNNNNNNN
NNNNNNNNNNNNNNNNNNNNNNNNNNNNNNNNNNNNNNNNNNNNNNNNNNNNNNNNNNNN
NNNNNNNNNNNNNNNNNNNNNNNNNNNNNNNNNNNNNNNNNNNNNNNNNNNNNNNNNNNN
NNNNNNNNNNNNNNNNNNNNNNNNNNNNNNNNNNNNNNNNNNNNNNNNNNNNNNNNNNNN
NNNNNNNNNNNNNNNNNNNNNNNNNNNNNNNNNNNNNNNNNNNNNNNNNNNNNNNNNNNN
NNNNNNNNNNNNNNNNNNNNNNNNNNNNNNNNNNNNNNNNNNNNNNNNNNNNNNNNNNNN
NNNNNNNNNNNNNNNNNNNNNNNNNNNNNNNNNNNNNNNNNNNNNNNNNNNNNNNNNNNN
NNNNNNNNNNNNNNNNNNNNNNNNNNNNNNNNNNNNNNNNNNNNNNNNNNNNNNNNNNNN
>Cre08.g373300.v5.5 PromoterCoords:2691138 - 2692637 Strand:+ GeneCoords:2692638 - 2698460 Trimmed if gene in upstream region
CGCCAGGACCAGCATCGCCGCCGGCGCCGCTGCCGCAGTCGCCAGGCCCTGCGCTGCCGT
CGGGCCCTGCGCCGCTGCCGAAGCTGCCAGGCCCTGCGCCACCGCCGCAGCCGCCATGGC
CAGCGCCGCTGCCGCCGCCGTCGCCGCCGCCAGGCCCTGCGCCGCGTCTGCACTCACGAG
CCCCTACCTGAGCCCGCGCCGCCACCATTGGGACCGGTGCCGCCGCCGTCACGTCGCTAC
CACCAGGCCCGGGGCCATCACCGTCAGGCCCGGGGCTATCAACAATCAGGCCCCGCGCCA
CCGCCACCAGGTCCGGGCTGCCTGCGCTGCCAGGAGCGAGGCCGCTTCCTGCTGCAACTT
GTTCAGATCCATGTCAAGTTCGGTGCGTCCTCACCCAGGCACACACCGACACATGGTGCC
GTGGGGGTGTGTTACTTGGGGGCTTCGCCCCTGGGATGCACAGAGAGCTCGGGGCCTTAG
CCTGTGTGTGCAATCTGTGGTCGGCGTTCAAATGTATGAACTCATGAACGTATTGGCTCA
TCCGCCGCGTGAAAACCACGAGGCTACAGTGCCCTGGCGTGCCAAGCAGTGTCAAATGCC
CAGCAGGTGCTGTGGGTTACCCCTCTGTTGCCCTTCACAATCGCACTTGTCGTTAGCCTC
CACGCTGTCTTCTTGCTGCCTTCAATCCTGCCTCTCTCTGGACTGCATCGCGCGAGTGGC
ACTGGTCAGGGACGCGGGCGCGAGAGGTAAGCCCACCTGCCCGATTTGTACGATGGCGCT
GCCGAGCAGACGCAGCCATGTATGCCGTACATGCGTCCACAAGCTATGGAGCGCGCCCTA
AACAGATGCCGGCTCAAGCAGAGCCAACGGCTGCTGTTGCAGTGTCGCCCGTCGCCTCCA
CGCAGCCACGAGCCCAGCACGCACAAGCCTGTCTCTCTGCTCACTTTCGCCCGGCCCTTG
CTCGCACGCTGTTCGCATATCAGCGAGACTGAGCGACATCAGCACCTAACTTGTGGACCC
AGCTAGATCGCATGCAGGTGGGTTGCAGCCCGGGCTGTGGTTACACCCCGCGTGGCGTGG
AGTCAGGCAGTCAGTCTCACCCCGCACACCCGACCTACAACCCTTTACGGGGTCAACCCC
AAGAGGTCAACCCCACAAGTACCAGCCACCAACTGATGCCAACTCAACATGGCACATAAT
GCAAACCGCCTGACGTGCACGCGTGTGCATGCGGAGGGGAGCGCTCAGGGAGCGTGACAG
TTTGAAGGGGAGAAGCGGTCAGCGGTTCTGTGAGAACCTCCATTTTTCGCGGAGCTGTTG
GCCGTAAAAATATCTGAGCCCCGAAACGCCGCCCTTCAAAAGTGACAAGCAGCAAAGCTC
CGTATCTAACGGCTGTTGAAACAGAATTGTGGCAGCTCCAGCGCCCCATCTCCGCGTCTC
ACTCCTTGCACCTTGGTCTCATTGTCTACGCGCATTCCGCTCACTGTAATTGATATTGCT
>Cre08.g367250.v5.5 PromoterCoords:1910344 - 1911843 Strand:+ GeneCoords:1911844 - 1924552 Trimmed if gene in upstream region
CATCGGGTCTCAGGAAGCAGGATGGATGCGTCGTCCAAAACTCAACCTTCAGCTCGACCC
GCTCGCAGAACAGGGCATTGATTACAATATGATTGGGCATTAGTAGATTGCGTCCCTGAA
>Cre08.g373367.v5.5 PromoterCoords:3007973 - 3009472 Strand:- GeneCoords:3002087 - 3007972 Trimmed if gene in upstream region
CATGGCCACCACGCTGCTGCCCCACCCTCCTTGGTGGAACAACGGGGGGTCGCATCCTCA
CCACCATTAATTTCATTCGGGGGTTCATGTGGGGGTGCCCCCCAACACGGTGGTCCCCAG
GCATCATAGGAGGTGATGATGTTGTTTGTGTCGTCCCCCCCCCCCCCCCCCCAGCCCACA
CCCCCACCCCCACACTGCCCGTCATGGCACCCACGCGCCTGCGCCACCTGTCTTGACGGT
GCAAGCCCACGCAGCAGCCACAGATAATCAAGGAGCATGCCTGAGTGCCTGTGGTGGCGT
GCCTAGACGCCCAGGAAGCATCGCAGGTGGTGATACGATTCGTGCCATCGCCCCCAGCCC
CCCACCCCCACCCCCACCCGGCCCAGGCCACAGCACCCACACGCCTGCGCCACCTGCCTT
GACGGTGCAAGCCCGGGTCGCAGCCTCAGGACATTCAGTTGCATACCTGGGTGCCTGTGG
CGGTTTGCCCTGACACGGCGGCACCCAGGCAGCATCGCAGGTGCTGATACGGTTCGTGCC
GTCCTCCCCCCCAGCCCACACCTACCCCCACCCCCACACTGCCCGTCACGGCACCCACGC
GCCTACGCCACTTGCCTTGACGGTGCCAGCCCACCAAGCAGGCACAGAACATCAAGGGGC
ATGCCTGGGTGCCTGTGGTGGCGTGCCTACACGCCCAGGTAGCATCGCAGGTGGTGACAC
GGTTCGTGTGGTCCACCCCCCAGCCCCCACCCCCCACCCCCACCCGCCCCCGCCACGGCA
CCCACGCAGGCCTGCGCCACCTGCCTTGCCGGTGCAAGCCCGGGTCGCAACTTCAGGACA
TTTAGTTGCATACCTGGGTGCCTGTGGCGGTGTGCCCCGACACGGCGGCACCCAGGTAGC
ATCGCAGGTGGTGATACGGTTCGTGCCGTCCGCCCCCAGCCCACACCCTCACCCCCACAC
TGCCCACCGCCACGGCACCCACTCGCCTGCGCCACCTGCCTTGACGGTGCAAGCCCACGC
AGCAACCTCAAGACATCAAGCGGCATGCCTGGGAGCCCGTGGCGGCGTGCGCCGACTCGG
GCGCGCCCAGGTAGCATCGCAGATGGTGATACTGTTCGGGTCGTCCGCCCCGCCTATCTA
CGATTTAGCGACCGCTCATGATCCGTCGTCTAAGATAAGCATCAGAAGACAAGCGACATT
GTACAAAGCTGCAAAATGCCTTCAGTGAAAGCCACGCGAAAAATGTTGCCAGCGACGCTC
GTATAATGCAGCAGGAGGCCATAATAGTCATGGTTATATGCTCCATAAGCAATCGCGTGA
ATGGGGGAGGGAAACTCTGTGTCATGCGCAGTAAGCACCTTCTTTAATTGCATTTGGACG
GGAAGGCTTCCCGTCTGGACGGGAAGGCTTCCCGTCTGGACGGGAAGGCTTCCCGTCAGG
ACGGGTTGGAGTCCCGTCCCGACGATACGCACAGGAACATTTATATGTTTGCAGGGATAC
>Cre08.g384600.v5.5 PromoterCoords:4839637 - 4841136 Strand:+ GeneCoords:4841137 - 4846998 Trimmed if gene in upstream region
TCGGTACGTATGGAACAAGTCCTTTCGTGTGCCTGTTGGGGCTGGAGTTCGTCGCTTCCA
TGCATGGGCCGAGTTGCAACACTCATTGGGCCTCTTTCCAGTGGGGACTTTAGCCATTTA
GTGGCAAACATTTAGCGCTAAAGTCCCGCCACTGCGAACACCCCCACTTTAGTGGACATT
TAGGGACTTTAGGCACATTTAGCCAGCCCCCGTTTAGTCGCTGCGATTTT
>Cre08.g363350.v5.5 PromoterCoords:1245943 - 1247442 Strand:+ GeneCoords:1247443 - 1252172 Trimmed if gene in upstream region
TTTACAAAAGCAGCAGCATACTGGGACCTTAGCACAACCGCTTGTGGGCGTTACGTGGTT
TTCATTCCGATGACGCGCTTCCGCTGAGCGCGACGCAGTGAATGGGTGAA
>Cre08.g379700.v5.5 PromoterCoords:4107876 - 4109375 Strand:+ GeneCoords:4109376 - 4113837 Trimmed if gene in upstream region
GGGAAATAGTAAATGGTCTGCCCAATTGGGTTGGCGTCGAGTCCTGCTCTGCACCGATGC
AGGCTTGCATCTTGCAAGCTCTCTATTTCTTCAGTTGACGCTGCCCAATTGTACTCGCAT
>Cre08.g369100.v5.5 PromoterCoords:2133166 - 2134665 Strand:+ GeneCoords:2134666 - 2136591 Trimmed if gene in upstream region
CCTAATTAGAATATGTCTGAATGCGCATAGCCCAGGCATTTGCGCAGGGCAAGTTTGGGC
CTTTGCTTGCATTCCCCTCTCACTTGCAGGCGCCCACGCCCATGCACGTCCTGCCAGCGC
GTCTTAGTACTCCAGCAAAGAATGAAACCAAACCGCGGCCGAACGGGAGGCAGCTAGCGG
CCTAGAAAGATGCAGGTCCGCGCCGTCTCGGAAACTTCTTTCAGGCACACACACGCTGGC
TGCTGCGTGCTGCGCAAAACAATTAGCTACCAAATGCCTTACCAAGGGCGCGCGCTCGAT
CGGCCGCCGCTGCAAAAGGCTCCGTGGGTCGTGGCAAGCAGCTGGTGTGCGTGCGCAAAC
GCACGGAATGAAGTGACTACAGAATGACTTGGGAAGCAAGGTAAGACTATGAAACATGTA
TACTGCATTGCGGACGGCCGCGCCTCTTGCAATTAAGGATGGCGGAATGGACGCCATGCG
TTCCTGTGCGTTCCATCCACCCCGGCCGTGGCGCTGGCCCTGCTGTCCCGCCTGTATTGT
ACAGGAAAGATACACCAGCAGCGTTACGGGGCAGCAGTAGCAGCAGTAGCTAGCAGTAAA
CAAGCCTGCCATTCACAGCCACTTTGCTTCCCGCCAAAACTCAACGGTCCGTAGCAGTGC
CGCGCTGCCCTAACCATAGCGAATGCACCCGACGCGTGTGCTCCTCAGCATCCGTCCATC
TTTATTTCAGCAAGCAAGCAGGCGAGGCGGCAGCGCGCTCTTCAATCGACCCGCCCTGGC
TGGAGCTCCGCACGCACGCGGCAGCTTACGCCGAGGCGCCGGTCCGCAACGGCCAATCAA
GCGCGCGCTCTTGGTGAGGCATTTGGTAGCTGATTGTTTGGCGCAGCACGCAGCAGCCAG
CGTGTGTGTGCCTGAAAGAAGTTTCCGAGACGGCGCGGACCTGCATCTTTCTAGGCCGCC
AGCTGCCTCCCGTTCGGCCGCGGTTTGGTTTCATTCTTTGCTGGAGTACTAAGACGCGCT
GGCAGGACGTGCGTGGGCGTGGGCGCCTGCAAGTGAGAGGGGAATGCAAGCAAAGGCCCA
AACTTGCCCTGCGCAAATGCCTGGGCCATGCGCATTCAGA
>Cre08.g358542.v5.5 PromoterCoords:153246 - 154745 Strand:+ GeneCoords:154746 - 156857 Trimmed if gene in upstream region
ACGGGCGGTTGGCTTGCCCTGCTGGGAGGCGAGCGTAGGGTGTCGGGCAGGGGGCCGCCC
ATGCTGGAGGCGGTGGCTCCCTAGTCCCGCAACACCGGCCCTGGCCCGGTGTTGCGGTGT
TGCTCTCT
>Cre08.g362036.v5.5 PromoterCoords:1008309 - 1009808 Strand:- GeneCoords:1004379 - 1008308 Trimmed if gene in upstream region
AAACTGTGATTTCGGGGAGCGCTTGCACTTCGTCGAGCTTGAGCACTTGGTGTATGGCCG
AGAGCTCGCATCTTGTTATGGTGTTGCAGCCGTGTTGTCCAGGGTTGACGTCGATCTGAT
ACGTTTGGGACGTGCGGGCATCGATCGCTGCGGCCCCCCACGCGCTGGGCTGACCAAGGG
CGTCTTTCTGTACTGAGCCATCGGTGTAGAAGCCTTCGCAGGGATTGAGGCGTAGGGGTT
GGGTGGCCGCGAACGGGGCCAGGGTGGCTGGCGTGGCCGGTACGGGGGGGGGTGTTACTC
GGGGGGCTGCCGGGCGGGTGTGGGTCATCCGGCGGACCTGTTTGGTTACCCACCGTGTGT
GGGCCCAGGTGAGTTGGGGCTGCGGTTCGACGGGCATGCCTGAGAGGTATAGAGACGTGC
CTAGGGCGTCGCGTATGGACTGGGCAAGTCGGGCTCCGGGTGTATTGCTGACCAGCACCA
GGTCGTGTTTTAAGGTGATGCCTGCGTCGTTGTGGATCTGGCCGAGAAGGGCGTGTGTTG
CTGTGGCGGAGATGCTGCCAAGGAGTGTGACTCTGGGGTGGGCGAGGTATCGTGTGTATG
GCGCGTTGCGTTGGGTGGGGAGGATGATCAGCGTGGCAGTGGTTGGCGGGTTGCGGGTGT
TTGTAAGGGTTTCGGTGTGTTCGGCCCATGCCAGTGCCCATCGTACCGCGTGAGCTCCGT
CGTCGGTGTTGGGTTCGGGGTAGGCGACAGCAATTCCATCCCATGGCTGGGAGTACGCGT
CATAGTTGGCCCCAAAGAGCATGTCTTCTTCATACAGTGTGTAGTAGGTGGTGGCGGCTT
CCGAGACGTTTAGGGGTGATGCGAAGAGCTCTGTTGTGCTGCCTATTGCTGTGTGCAGGG
TTTGTGTCAATCCGTCGCACAGAATGCGTTCCCCTTTTTCGGTGACAGGGTGGGATTTGG
AGCCGCCCCCGGGTTTGTATCGGAGGAGCAGGCGGGCGATGGCCGCCGCAAAGCCTCTGC
CCTGGTCGTATTTGGCGTGCGCTTCGGGCCAGGTTGTTTGTGCATGCTGGTAGCGTTGCC
AGAGGAGGTTAAGCCGCTCGGCTCTGATGGTGCCTATGCACCGTCCGCGGGGGTCGTATA
CATGCGCCATGTGAGTGCTGTGTGCCGTGGAGCCGGGGTCGGGGAGGATACCGAGCTGGA
TGGTGTATGTTTGTGTGGGGCGGATGTCTCGGCTGGGGTTGCATGGCTCGACATTGATGT
CGACGAATTGGCGCAGAGTGCGTTGCCCTCGTGCGGTGTCGTTGCTGGCATCTATCCATC
GGCCCTGTCGCTGGTCAGGGTTTAGGTGTGTGTCGCTAGCGGGGGCCGGGGGGCGGGGGG
CCGGGGGGACAGCAAGGCGGGCGTGCAGGGCGTCCAGGAGGTCCTGTTTGTTGTCTTGTG
CCTCCAGGGTAGCGGCGGGTTCTTCCAGGTCTTCCCATTCCACCAGGACGCGAGGTTCAT
>Cre08.g382575.v5.5 PromoterCoords:4499817 - 4501316 Strand:+ GeneCoords:4501317 - 4504448 Trimmed if gene in upstream region
TTATTTAAGTTGGTAACGTAATGCAGGTGTATAAGAGATTGGGGCCAGTGAACTTGGTGT
GAAACAAGCAGTAGCAAATGTCTGTCTGATTGCAACATGGGGCCCGCCTCAGAACTCACA
>Cre08.g368026.v5.5 PromoterCoords:2002244 - 2003743 Strand:- GeneCoords:2000978 - 2002243 Trimmed if gene in upstream region
ACAAGCGCCCGGCGACAGCGCTCCCAGTTCCTAATTTATAGCCCTGAGCGTCTC
>Cre08.g377800.v5.5 PromoterCoords:3859943 - 3861442 Strand:+ GeneCoords:3861443 - 3866874 Trimmed if gene in upstream region
TGCTTGCGCTAGCCGTATATATATATAACTCTGTGACTGAAGACATAT
>Cre08.g369150.v5.5 PromoterCoords:2147206 - 2148705 Strand:- GeneCoords:2137068 - 2147205 Trimmed if gene in upstream region
ATGGCAGCTATTTTCTTTGCTGACTTGGCAAATTTGTTTCATCTTCCATTTAGA
>Cre08.g358521.v5.5 PromoterCoords:59636 - 61135 Strand:- GeneCoords:57327 - 59635 Trimmed if gene in upstream region
AACCACAGGCTTTGATATATTTTATGAGATTAAAAAACGAAATGCATCAGGATGCTTTCA
TCGCCTTGCGCAGCGGCGTCGGGGCTCAGGTGACCCTCAACAGCTTGACCCTCAACAGCC
TCCGCGCGCCAACGGGGCGCGCTTGCGGCGCCTGGAGGGTGGCCGGGGCTAAGGACACGC
TGCCTGCACCGAGCAGCGTGTCAAGTTCCGCCGGCAGCTCCATCAGTGCAGCGTCCAGCA
CTAGCGATTACGTGGGGGCTTCGCAGCAGCAATGCTTGCCAAGAGGCCTTCAGCTGCGCT
TCCCAGCTTCGCCAAGCATGTCAATGCGTTCGGCTTCGCCCTCAGCACTACAGCTGTTAT
GTCGAGCACTTTGAGCAATTTCTACACCTGGTGTAGAATGGGCGGCCTACACCATGTGTG
GAAGTCGAGGTGCAGGGCGCGTTTTGTTGGATTGCATTAAATACGCAAGCCTTAGGTTGG
CTGCGGGTATCTCTGGTAATGACATGAAGGCAGCAATGCTTGGCACGAACGTTGAGAAGT
TGGCTGCCTACCTGTACGCGGTTTCGGTGAAGCGGCTGCGAAAGAAGCTTGGTATCCTTA
GACGATACATGATTCTCTGCCTTTTGGTTGTTTCTCATAGCGCCTCCGGACTCATTGGAG
TTAGTGAGGCCGCAAGGACTCGAACCCATGTAAAATGCTCATGCTCATGCTTCCACAGCC
TGGACTCCTTGGGAATGGGCCTCTTTCCAGTGCGGACTTTAGCCATTTACAGGATGTTTC
CACTCGCCACTAACTTGGGGCGATTTCCTCAGGCCAAGCGTCCAGAACGAAGTGGTTGAA
GAGGTCGGTCGGTCGAGGAGCCACCCACCATGGCGACTGATACACGCGAAAGTTGTGCGG
GTTCGACTCAACAAGGGTAATAGCTCTGTTCAAAATGTCGATAGCATTGAAGATATGGGA
CAAATCGCCACTGGTTCCTGAAGAGTCCAAGAGCAAGAAGCTCATATTTTGCACCAGCAA
AGGCAGCATGCACAAGAGAAGTAGTTTACGTTCGTCCATCTTTATTGATATATGTTCAAA
CAAGACAGAAAATCGTAGAGTTGGGCCTTCTCTTTTGAACTTGATTGCAAGTTTGGAGCT
AGTGGACGCCCAGGAAACGGCGACCACTAGCGGCCCACTACACTACCACTAGGCCCTCGC
CGACCTAGTAAGTGACCGCCGTGTGGAAACATCCTGTTAGTGGCGCAGACCAGGGCAGAG
GGCAGGTCCACTCCCATCGCGATGGGGCCGAAACCGGGCGACCACCGTGCTTTGCTGCTT
CGGCCGCGGTTTTCGGCCATTCATGTACTTAGAACGTCCCCGCCCCGGGGCCTAGCATTA
AACTCGCCGCCCTGCGTCCCACCATGTCCAATCGCGACTGAACCGACCGACCGGCCGACT
TCCACGGCCCTAGCTGTCCCTATCGGTTCCAAACAACCATCATAGTCTTAGGAAGTACGT
>Cre08.g379900.v5.5 PromoterCoords:4152276 - 4153775 Strand:- GeneCoords:4143620 - 4152275 Trimmed if gene in upstream region
TAGTGGCCTGCAACTTCTCAAAATTGTTTTCATCATTCATGCACCGATCGCGGTTCCGTT
GCCGGACTTCCTTTTTGTTTCGGTCTACGAGTTATTGTCA
>Cre08.g371350.v5.5 PromoterCoords:2422778 - 2424277 Strand:- GeneCoords:2420733 - 2422777 Trimmed if gene in upstream region
CTTTCCAAGTCCTTTGCGTCGTCACGGCAGTGATGGCGGTGCCCCTCGCGGCTCTCCGCA
GCCCCGCCCCGCCCCACCTGCCCAGGTTGACAAAGTCACGCGAGCACGTCGACTGGCCGC
AGCCGCAGCGCTAGCGCCAAGATGCGGAAAAGCTTTTTAGTGTTCGGGACCATTGCGCGG
GCCGTGCGCGGGCCGGTCTGGCCGCTTGCTCCCTCAGGACCTGCTCCGTGTTTTTGGCAG
CACCCCCCAGGCCCCCTGCTTCTAATCAACAGCAACAGCAGCCACGGTGGCTTGTCTGCA
ATGCTACGACCCACATCGACCCTCAGATGCTATCGTCTGGTCACGCGCATGGAGCGTTGA
TGCACGTCGGCAGACTGCCGGCCTGCCGCCCTGCCAGCCAGCCACCCGCTGACAGGTCGG
GCCGTTTCGCACTTGAACGAACAAGGGCACGCGCACGATCGCAGGAAGGCGAGACAGCCC
AATGGGCGCCGTGCACGCCGTGCTTCCCGTCTACCACCGTGGCGCCATCCCACGCCGCAG
ACGCCCACTGTGGCATTCCAAACATATCATAAGTCTTTGACAACAGTAGCAGCAATTGCA
GTAGCAGCAAGCCCACCTATCAGTCACAGCCACTTTACTTCCCGCCAAAACTCAGCAGCT
TTTGCAACCCGCAGCGCCCCGCTGCCCTTTTGCCGCCAATGCACCCGACGCGTGTGCGCA
GCAGCATTTGTTTATCAACTAGCACTTAAGGGAGCGACACTTCACCCGCGCTAAGCTGGA
CGAAGCCCCGTCCGCGGAAGCGAGGCCTGGCGCGGCCAACCAAGGGTGCGTGCATGCTGG
GCTCTAGACGTGGGCTGTTTAGAAGCGGATTGTTTGGTGGAGCACTCAGCAACGTACGTG
CGCGCGCGCGTTGGGGACAGCCTGGAAGTTTTCGAGACGCGGGGAGCTGGCTTTCTA
>Cre08.g362076.v5.5 PromoterCoords:1034076 - 1035575 Strand:+ GeneCoords:1035576 - 1036917 Trimmed if gene in upstream region
GCCAGTGCCACTCTCCTCTGACTCCCCCACGCTTGCAGCACGGACATACCCGCATTACTG
CGTTAGCCTTGACTAAAAGTTGTTGGCGGGCCTCACTCGAAGTCACTATATATCCGCCGC
CTCCTTACTTGCTGCCTTCCAGCTTCTTCTTGTATGGACAGTACATCTTTCTGATGGACC
CAACCCGGGTTCACTCCGGTCCAGGCCACCGTCCAAAAATGCGCCATCTTTGACACTTGA
TATCGACTCTGGGATACCACCGGAAAAGACAAATAACCTGACCTACCCCCCACAAATCAT
ATGACACCTGTCGTGTCAGATTTCTTTTCCGACGGTATCCCCAGTGCCGTACGGCCCTTC
CCGTGCGGGGGGTCTTGGGGGCGGATAGGGGGGTCCCCGACGCCAAACTGGTCTCCCCTG
AGTCCCCCACGCTCTCAGCCCCTCCGTGCATGTAGTAATGACTTGCTGGTCAAGTGGGAG
GGCGGTCCTCGCTCGCCTGAGGTCGAAATGGGCGGGTTTTGGCCCGCCAGCCATGCGCCC
GATGGGCGCGTGTCGGTCCGATCGGGCCAAAGTGTGCTGGACAGAGAGTAACTCACTCAA
TATGTTATTTAGATACCCAATATTGCATTGGAATGTAT
>Cre08.g377500.v5.5 PromoterCoords:3837003 - 3838502 Strand:- GeneCoords:3828027 - 3837002 Trimmed if gene in upstream region
GACTGGTCGACTGACTCTTCGCTTTCGCTGCAACATCTGCCATCTGAACCGCACCTCGCG
AGTTACGGATGCGCCTTAGCGCGGCGAAGTCGGGGTCGAGCTTGCTCGAGACCCATGGAC
CCGAGTGCGA
>Cre08.g369451.v5.5 PromoterCoords:2170206 - 2171705 Strand:- GeneCoords:2165900 - 2170205 Trimmed if gene in upstream region
TGGCCATCCAAGCCACAACCCGGCACTCCGCCAGAGCCCCACACTTGCGTAAAACTCAGC
CCCTGGCCACTCATCTTCGCGGAAGTGCACTCGGGCACTCCCTCCCCCCGCACGGGATGC
CAGCATCGCACGGTAGTGTAGGCACCAGCATATAAGCACGGGCGGTGTTCCTACGCCAAA
GGGAGGGGCCACGGGGGTTTCGGGGGGCGCTCGCCCCCCCCCCCATACAGGAGGGTGCTC
GCGCGCGAACGGACGGCGAAGCGGTCAGGTGTGCGCGTCAGTCAGGCACGTTTGGGGCGA
ATAGGCCGCGGCCAGCACACCAGCAACATAGAGAGCTTCCAAATATATTATGACGAATGC
CAAACCGCAAAGGTTGAGCGATTAAGGATGTCTGAAATTGTAAGTCAATCAGTCAGCAGG
GAGCACTGTGCGCACATAATTAGTTCTACAAATAGATCCTTATTCAATACATCCGAAGAT
CTCA
>Cre08.g364000.v5.5 PromoterCoords:1368010 - 1369509 Strand:- GeneCoords:1352644 - 1368009 Trimmed if gene in upstream region
CCGTCTGCAACGCACCCCCGTCCGCATGGACCATTGAGGAAGTGATAAGGCAGCAGCTCT
TGGCTGGGCTGGGCTGGGCGGCAGTGTCGAAGCGAGTGTGGCTCATGGCGGGTGGGGAAG
TGCGTGTGGAGATACGGTAGATGCGGTATATGTATGGCTGGGTGTATGTGGATGTGGGTT
TGGGTGTGGGTGTAGGCGTAAGGGCCTCGGCCACGGCCGGGGATGCAGGGCGGCAGCGGA
GACAGTGGAGTTGGTGCCCAGAGGGAGTTTGGCGCACGGCCGCAAACAGCACGTGCGGAA
GGTCCTCGGCGGGTCCGGGATGGACAGGGGCCTGGAGGGGGCCTGAGCCGAATAAGCCAG
AGTTCGGGCCAGGGTTGGTGCCAGGACTGGTGCCAGGACTGGACCCGGAGCCGGAGCCGG
AGCTGGAGCTGGAGCCGGGGCCAGAGCCGGGCCGGACCCAGCGGGGCCGGGGGCCCGGGG
CCGGAGCCGGGGCTGACACAGCGTCTGCTGTTTCCAATGAGTGAGTCAGAAGTTCATGTT
GGGTCCAAGGCAATGGCCGTAACGATGACAGTGAGCTGAGCTGATCCAGCCAGGCACCTA
CCGGCATACATGCAGCGCCTGTTCGTGATGATGCATGGATGGGGTGAGGCAGTGCTGTGT
CGAGCGACGGGTGGTGCGGGTCTTGGTGCGGGTGTGTTGTTCCCTGAAGTTACCTTGTGT
TTGTGTGTGTGTGTGTGTGTGTGTGTGTGTGTGTGTGTGTGTGTGTGTGTGTGTGTGTGT
GTTTGTGTGTGTGTGTGTGTGTGTGTGTGTGTGTGTGTGTGTGTGTGTGTGTGTGTGTGT
GTGTGTGTGTGTGTGTGTGTGTGTGTGTGTGTGTGTTGTGTGTGTGTGTGTGTGTGTGTG
TGTGTGTGTGTGTGTGTGTGTGTGTGTGTGTGTGTGTGTGTGTGTGTGTGTGTGTGTGTG
TGTGTGTGTGTGTGTGTGTGTGTGTGTGTGTGTGTGTGTGTGTGTGTGTGTGGAACGTCA
ATGGGGGGGGCTGTGCGCGTTCAGGGGTACACGGGGGACGTTCGGGACAGTCGTTGCGGA
TGGGTGGGAGAGGACAGTTCGTGCGGGATCTGTGCGGCAGGCACGGTAATTGATGGGGGC
GCCTGAAAAGACAGATGAGCCAGTGCGGACCGGGGGAGGGAGCGATTGGACTTGCTGGGA
GGGATGGTCGAAAAAGGGGAAATCGGTAACGATAATGGAGGGTCGGAGAACTTGGTTGGG
CGGGGAAACTTGGTGTGTCGGGTGGGGTGGGGGGGTAGGGTGACTGGGAGGGAGTGTAGG
GTGACTGAGAGGGGAGGGGACTATGCTGGGGACCAGGTTGGCGTGGGACATACATAGGGG
TGGGAAGCGCTCTTGCATTGGATCAATGTTCATAAGCGCTGTCAAGTCATCAATATTTAG
GGGAATCGCCATCGGCGGATGCAATGGAGACGGCAACACCATTTGCCGCACTATTGTTCA
>Cre08.g373341.v5.5 PromoterCoords:2724355 - 2725854 Strand:- GeneCoords:2721720 - 2724354 Trimmed if gene in upstream region
GTGATGGCGAGGTGTGCGGGGTGTAGCGTGTTCAGTAGGTCGGCGATCTCTTGCCCAATG
GTTTCTTCCATCTT
>Cre08.g360950.v5.5 PromoterCoords:831680 - 833179 Strand:+ GeneCoords:833180 - 838071 Trimmed if gene in upstream region
AAGGAGCAGGCGAGGGCCTCGCTCCTGTGCACACCGCCGCCAGGGCGCGGGGGCGCCCAT
CGCGATCCCCATGTCCATTTTCATAGCCGGCTTTCGCACTAAATATAATTTATGTTGCTC
>Cre08.g358459.v5.5 PromoterCoords:41086 - 42585 Strand:- GeneCoords:39310 - 41085 Trimmed if gene in upstream region
AGGGGGGGGGGCCGAAGCCCCCCAGGATTGCCCCTGTCGAGGGGCTCAGCCCCTTTTCCC
ATGACCGGGGAACACTTGTCCTATGCTTCAGTGAGGCCGCACGGGCAGTGAGGCAGTCAA
GCCACAGCTTTGATACCAGCAACATAGAGAGCTTGCTAATATACTATGACGTATGGCTTA
GTCCATGGCTGTTGTTCCCACATGTAACCTCTATCAGCAAACCGAATTGAAGGAGCGGAG
CACAGGCAGGGGAGTTAGGTGCAAGCGATCATACTTATGGGAGGGGTGGAGGTGTCGTGG
AGCAGCAGGGCGAGCAGCGCTGGTGATTAATGTTGCCGCCTGGGCTCGGTGGGGCACACA
ACAATACAGAACAGGCACGCAGAGACGACACACAAAACCCATGACTTATGTGGCAACCAG
GAAAGCAGCCCCGACACCAGGCAGGGAGTGTCGGGCCAGAAGCACATATGGTAAAGTGGA
AAGGCAAAATGGGAACCGGCAGCGCACAGTGAAAGGGCTATGCGCATCCGCAGTAGGATA
GGAAAGGGACAATACAGACAAGACTCCACACACCCAGCCGGCGAAAGAGGCAGAGTGGGC
GCAAGGCAGTGGTTACGGGCACTGGGGCGGACGGCATGGGGGCAGTTAGTGGAAAGAGGA
TGGGGGCGGGCAGCATGCAGGCCATGTGTGGCTCCCTACAGGCATTGCCAGCATGGACGC
CCCGCATGCATAGGGGGCACCCAGACGCGGGTATGGTTAGACGGGGGCAAGCGTGGGGCA
GCAAGCCAGCAAGCACAAGGCGGGGTGTCAGGTGTTCTCAGGGGGTACTCACGAAGTGGT
AGCAGGTGGGGGGAATAAAGTGTTCCTAAGGTGCTAGGGCATCCTGGCAGCAGGTGGTGG
GCAGGCGGTGGCGTGCCGTGAAGGTAGACATGGAGCCAGGCGAGGAGGTCAATGGGTAGA
TGGGGCTGGGTAGGGGCGGTGGGGGGCTCTGGGTGACCACGGCAAACAAAGTAGAACAGG
AGGGGGGGATACGCCACAGGAGGGTGGTGAGTTGGCAGAACATTCTCAGCTGGTGTGGTA
CGGATAATAGGTTAGTGCTGTCTCAGAAGCTGCATTCATGGGTTATAGATGTACGTGAGG
AGTCTGTAAGGCTGTGCGTGCGTCCATCATGCTGTAAACACATGGTGGTACCTGACTGCG
TGTACTTGTGTGAGAGTGACAGAGTGCTACTTGTGCGAACGTGTGCATAGTCAATGCAAA
AGGAGATGTGGAAGAGTTTGACAGGGACAGAAAGTGCTGTGGAGAGGGTGTGACAGTTCA
CGCTTTGACAGACTAGATTTAGCTATGAGTAGGAAGCAGTAATAGCAGGGCTACGCGTAG
ATGGTGAGCCTGTAAAGCTGTACTACAGCCAGTTATGCGGTAAAACACATAACGTGCCCC
TCATCTTGCGTGTGGGAGATCAGCTTTCCTGATGGCCACCCTGCCGAAGTCTACCTGGAT
>Cre08.g381600.v5.5 PromoterCoords:4345840 - 4347339 Strand:- GeneCoords:4341194 - 4345839 Trimmed if gene in upstream region
ATGAAATTAACGCCTGCATGTCTGGCTTGCTCATTGCAAAAGTCAGCAGTCAGACCGGTC
AGACGGCAACCCCCGCCATGCACAGCGGATGCAGCAGTACGGGTTGGCCTGCGGGCGGAA
CACATTAAATTGCCCTCGCTTGCCGCCGGAGCGCTACTCAACCCT
>Cre08.g364200.v5.5 PromoterCoords:1409900 - 1411399 Strand:- GeneCoords:1408416 - 1409899 Trimmed if gene in upstream region
GTCCTCAGATGCGCATGCAAAGGCCTGGCTGATTCAAGCTTCACGCGGAGTAAGAGCTGC
CGCAGTCAGAGTGCATTCAGAGGGCTACAATACATGCTAAAGTACCCAAT
>Cre08.g378000.v5.5 PromoterCoords:3886769 - 3888268 Strand:- GeneCoords:3883391 - 3886768 Trimmed if gene in upstream region
GATTTTTAGGGCTGCTGCAGCTCGAGTCGAGCCGAGGCTCCGATTGAGCCCTCATGCACA
CCCCCGAGTCCATTTGCCCCGAGCTGCTAGCACCGTAGGTCTATAGCCCCCCCTT
>Cre08.g362776.v5.5 PromoterCoords:1150076 - 1151575 Strand:+ GeneCoords:1151576 - 1152408 Trimmed if gene in upstream region
CTTGTCTGCTGTCGTCGTCCTGGCCCCGTGTCCTGCCCCAAGCTCCTTCGAGCTGCTAGC
GCTCTGTCCTCGTCCGTCCCTGCAGTCAAGA
>Cre08.g380300.v5.5 PromoterCoords:4200490 - 4201989 Strand:+ GeneCoords:4201990 - 4204375 Trimmed if gene in upstream region
TCCCCTGGTCCACCTCCCTTGTACCCTGGCGCTCAACGCTTTCCTTCAAGGCAGGGGGCG
TGAACCGCCCAGAGGTGCCTCCCCTATAGCCCGTTGCCCAAGCGTCCTCTGGAAGTTACC
ATAGGGTGCTTTGGCATCGCCTATGCCCCAGAGCTATCTGGATCTCGTCACCGCGCGCTT
CCCGCGGGGCCTGGGCACTTGAGCAGTCAGCGGGTGGCGGGCGGGCTGTGCCTGGCGAGC
TGTGCCTGGCCGGCTCAGAGGGTCGCAGAGGGTCGCACGGCGCATTGCAACGTGGCGTAA
TAGCTCGATGGGGCACCTTCCAGCTGGTCTTCTTCTGCATTCATCATAACTTATTTATAA
GATCAATTATGCAGACC
>Cre08.g379600.v5.5 PromoterCoords:4104806 - 4106305 Strand:- GeneCoords:4093260 - 4104805 Trimmed if gene in upstream region
AGACCGCAGAGTCCGGTTCTAATCGCGGCCAGCCTAATCGCCGGCTCTGTTTCGGCTGCC
TCTGCAACCAAGTCTGTTTGTTGGTGGTAGCTAAATACAAATTGGCACAGAGCTGGGCAA
TCGGCGAGGACAAGTTGCAATCGACGGGGACAGGGACTCGGACAAGGACAGCGCGAGATA
GCACGCGCAAATATTGTGGCTGTTAAACGTGCATCAAGAACAGCTATTATAAGCACCTGC
GATGCTGAACAGTGTCACGTCGGGGCTGGTTCGTTCAGCGGGCTACTCCGTGGCAAAATT
AAGATGGGCCAAGTGCAGGCATAAATACTTCAACTATTTAAGCAAAAGTGCTATAAAACA
TCCGGGAAAGGATGCACGGGAGAGGTCCAACTCGGGGAGGGGCGGGCCGGGCCTGCGGGG
GGGCACGGGGATTCGCGGGGCATGCTGGATCCAGGCCTTTCCCGCCTCTCGCGCGTCTGT
TCTGCAATAGCATTCTTGTTGCTGACCCTTTGCTGCACCCGACGACGCTATCAGATACAC
ATTTGCTTCATGTATACAAAAGCCTTAAGCATTTCGCGCGCGCGTAGCAGAACCCGCCGG
GCGCGGGCGCGCACCCCGACCGCAGCAGCTGGCGATGCCGCGCCCCAATAAGGTATCTAA
GAACTGCGTCCGCCAAGTGGCTTGTAGAAAGTTGCATTGTGCATATCCGAGCCCATCGGC
CGTGAGGGGAGGCTTGGGCCACCGGAGGGAGGAGGGTGCGGACTTGTCGGAGCCTGCCGG
CTGGCCCCGCGCTGCTTGCTATGGCTGCCAAGGTCGCTCAATTGATTTAGACATAGAACT
AGTCGGGGTAGACGGGGTGTGCGAACTTGAGAATCAATGGGCGCGAAATTTCGGCTAAAC
ATGTGCCGAGTAATTGAAAGAGGTATTTGTTTATCAACAAATGCTACGCAA
>Cre08.g382450.v5.5 PromoterCoords:4464287 - 4465786 Strand:+ GeneCoords:4465787 - 4469156 Trimmed if gene in upstream region
ATGGTGTGCATTTGTGCATATAATGCAATAATGTACTCGCGAGCGATACGAAGCACACAC
CGGCAAGGTGGCGGTTATGCTTCAGCCGGACGAGCCCGCGGCCCAATCTCAGCAACAGGT
GCCCGTGCTCCCGCCCCTCCCCCGTTTCCCGCCTTATAGTGTCCAAATCCTCAGACTCGG
TGGCGGCCTAACATGTTGGAGCGACTTGTGTGCTTCGTCTGCAGAGCTTCCACCACCTGA
GAAGGCTCAACAATAGATGCCGTAGGATGTCCTGGAGCCGAATCAAGCCCGAAGTCACCC
GGGCGCTGGTTGAGGCTTGGGGCTGACAACTACAAGGCGTACGGTTGCGTGAAGGGCAGG
CCTCTGTGCCTTCGTAGCTTTTAGTGAGGGGTTTGGCCGGACTGCCAACACCAAGGGAGG
CTAACAGCCCTGCCAGTCCCGCCGAGGCCAACCGGCGAACTCCTGCTTCCGAGCTGGGCG
CCGTCAAACATGATGGGCCTATCCAACGAGAAATGCTCCAAGCGACGGAGTTTGCGGTGG
GCCAGCGCAGGGGGACGGGGTGGGGTGGGGTGGGGTGGGGTGGGGTGGGTGTGGGGCGAG
GCGAGTTCGTGTCGAGGCAACTTTTGGTACAAAAGCACACAGCGCATGTCACGCCCTGGT
TGCCGCACATTTCATAACCATACAGCTACTGTAACGTGAC
>Cre08.g364726.v5.5 PromoterCoords:1479520 - 1481019 Strand:+ GeneCoords:1481020 - 1481931 Trimmed if gene in upstream region
GGGACAGATCCGTTCTTCTCACCCTTGGTACCTGGCTGGTACCTGACTACAGTCAGACGT
GCTGTGTTTGCATTACCAGTACCCAGTAACAGCCAGGACGCAAGGAGTGCCCCCACGCAA
CGCCTCGCAGCCTTGCCTGTGTAACGGCGCCAAAGTCCGCCCGGGTTCGGGGTTCTAGGG
GGTTCCTGCCCTGCCCAGGACCGTGCCCGGCCGGGCGCCCAACGGGGCCGGGTAATCGTT
TGCGCGGGAGCGACGTGTTACCTCGTGTATCATTGGCGCCGGGGTGGGTGTAACTCGTTT
CTCGGGACTCCAGCTGTATCAGCCAGGACTACGCAAACTGCCCCTTCCCCTGTCCCATCC
ATCGCACCCAAAGACCTTGCCCAAGACCGTGGACGGGCGGATGATGTATGGATGTGAGTG
TGTGGCCAGGGCTCTTGATTGCATGATGTTGACTGGTGGGGCAAGTCGTTGTTGAAACAA
CGGCCCCTTGCTGGCTGCTGCGACGGCCTATCATTCAGGCAACGTGGGGGCAACGCATTG
CTCGTGGATGGCCATTGCCTAGACAGTCGGAACCGTGCCTAGGCTGCCCCCTACCCCGAT
CATTGGCACTCCTGTGCTGAATACTGTACTGCTGATGTGCGTAAGTGCGCAGGGTTCATC
CGGCATGCCAAGTCCCCAAGCCTTTGAGTTTGAGGCTTTGACTCGTCGTCATGGGACGGC
TGGGAGCCGGGGAAAGGGGGCACTGGTGTGCGATGGGACAGTGTGAAGGCAGGTTGGTGA
AGTCCCGCGGGGTGCAGCTGATTCCCAGACCCCAGCAGATAGCAACCAGTTTGCAACGGC
AGGGCAGGGAGTGTGCGGCTGGTCGAACGCCGGAGTTACTGTACCCAGTACAAGTAATAC
TGTACCACAGTACAAGTTGCTGGCTGGCTGGGAGCATGCTGACGCACGCTGACGCGCATT
CCTCACCGCCTCACGCTCCGGGCGCCCGGCCAGGCGATAGCACCACACAGACACACCGCA
ACGCCACACTCGCAATGCAGAGCCGCAGCGCACCTGCAGGGCACGGGGGCACGTAGGGGA
GGAGCCGCTGCGCGTAGCTGGGCGGCCTGGCCCAGCGCAAGTAAGCAGCAGCTGGCGGCC
GCAAGCGCGCTGCTGTCCACGAGAGCGCTCCCAGGGGATGCTGACGCGAAATGGTGGATA
GCGACGGATGAG
>Cre08.g380400.v5.5 PromoterCoords:4210830 - 4212329 Strand:- GeneCoords:4207524 - 4210829 Trimmed if gene in upstream region
CGGGCATTTTTCGCGATTGCGATCCAGGCAGCTCGGCGACAGCTGAGCGCCGTCCCGTTA
TGCCTACCCCCCTACGTACGCAGGAAAGGCTTAGTTCACA
>Cre08.g385400.v5.5 PromoterCoords:4944796 - 4946295 Strand:- GeneCoords:4941390 - 4944795 Trimmed if gene in upstream region
TGCCACGTATGATGAAGGTCTGGGCCAAAGGCCGGATTTGCTCAGTGTCGGGTTTCCGGA
TCCACGGAAAGCCGCGCCATTAAAAAGCATCTGGTTGTAA
>Cre08.g382650.v5.5 PromoterCoords:4525235 - 4526734 Strand:+ GeneCoords:4526735 - 4535836 Trimmed if gene in upstream region
TTGCCCCGCTCGATGATAGCTTGTAAAGCTTCATTCTGTCAACATGGA
>Cre08.g385750.v5.5 PromoterCoords:4978506 - 4980005 Strand:- GeneCoords:4977360 - 4978505 Trimmed if gene in upstream region
CAGTAATCCTGCCTGGTCCATTACAACGGCCACGATACATCACAACACGCAGC
>Cre08.g363383.v5.5 PromoterCoords:1269533 - 1271032 Strand:- GeneCoords:1266561 - 1269532 Trimmed if gene in upstream region
ACACGTGTATTTATGCTGCCAGGGTATATGGACGAAATGGACCTTTGAAACCGACCCTGG
GTCACATGCAGTACTATCGCGAGTAGCCGCCGAGGAGAACCGGGCTCGAT
>Cre08.g363500.v5.5 PromoterCoords:1282641 - 1284140 Strand:- GeneCoords:1278549 - 1282640 Trimmed if gene in upstream region
TGTGAGTGTCTTGTGAGCCCCTATAGCGGTTTGGTTTGCATGGAAGGGCCGACCGTTGCA
TGAGAGGCTTCGCGAGTCTTATTCATACACTTGCTCCCTAGT
>Cre08.g363250.v5.5 PromoterCoords:1223903 - 1225402 Strand:- GeneCoords:1214357 - 1223902 Trimmed if gene in upstream region
NNNNNNNNNNNNNNNNNNNNNNTCTGGCCCGCCGTGGCCGGGCGCCTGGCCACCCCACAC
GTTGAGGGGCGCACGGACGACCCTAGCGCCTGCGCGGCGACCGCACAAATGCCCGACCGC
GCTTCTTTCAGCTATGTATGTGTACGCGTGTGATACGAGATAGCTGGCTGGGCAAGGCGC
GCACACCTGGCGCGCGTGCGGGCGTGCCGACATGTTGGGCGAGTCCGCATTTCGTTAGGA
TTCGGGCTACCCCCACTTCAAGGTGGCTTGTTTGCGTTCATTTGGGCCCAGCCATATGCT
AATAGGGGAATGGAGGAACCGACGCCAGGAAAGTGGCGACTTTTGGCCTGACCCTCAGCA
GCTCGCGCAAGAGTCGGCCGCGCGAAAATTGCAAAATCAACTCCGGACATTTGCCGTCAC
GCTGTGAGATACTCGCGTTGCCTAGCTGGATAGCATATGTGTATTTCCAATTTGTCGCAC
CCGTGGCCAGGATCGCGACAAAGCTGTGCCAGGTCGTGCCGTGGCACGCTGCCCTCGCCA
TGCCGCGGCTGCCTGTGCCGGACCCGCTGAGCCCCAATGCTGCCCCCTCCTTGGCCCACG
AGCATACAGAGCTTTCCCCGAGCATCTCAAGCGGCCACCAGGTCCATCCCACAGCCGAGC
AGACCAAACACAGGCGCCCCTAGGGCGGTGCCCAGCCCACGGGTGCGAACCGAGCTCAAG
GCTGGGCCCAGAGCTGGCAGGGGCTTGCTCAGGCGGACAGCACTCCGAAGCATGAGAGGA
AAGGAGTCTGAAGGTCATAATGACCGCGACGCAGGAGGGTCATGGCAGTGCGGCCTTGTC
CCCCGCTCAAAATCCAACCCACGTCCCGCCATGCCGGCCAGCCGGCCAGTGCTCACTGCA
CCTCACTGCGCGGCACATCATGGGTCATTGGCCGGGCGTGCAACGTGACACGGGTGTGGC
TTCCGGCTTCCGGTGGTGCCCACAGGGGCTGCGCTGGCGTGGGGACGCGGGGCGGGCCGG
CGTACACAAGGCGGGTGTGGGATCCGTGCGTGGGGGGCGTGATGGCGTGTGCCTGCTGCG
GCGGGGCGCGGGCCACTCCCATGCGCCGGTGCCCCTGCGCCGCGCCGGCGCGAGCCTCTG
TGTCAAGCTCCAGTAGTGAGCATGCCTTACCGTCGCTCTGGCCGGCGGAACTCGACGTGC
TCTGGCCACGCCGTGGCCGGGCGCCTGGCCGCCCCACACGTTGAGGGGCGCACGGACGAC
CCTAGCGCCTGCGCGGCGACCGCACAAATGCCCGACCGCGCCTCCAGACCAATTGCCAAA
AGCGTTATGGGTTAGTTGTTGAAGCAGGGCACATTCCTTATCCGGTTGTGCCGCGTCGGC
TGGGTTGACGGGCAGGTAAGGATTTGCCACGGTTCGTGGCAGTGCCGACCCGACGAATTA
GGCTCTGTATGAGAAGTCCTGTTATCATATGTTTGTTATGCTCACATGGCATTTGGTCGA
>Cre08.g378650.v5.5 PromoterCoords:3950184 - 3951683 Strand:+ GeneCoords:3951684 - 3954525 Trimmed if gene in upstream region
TTATTTACGCTTTGGTTCCTTTACACACGAAACAGGTTGTGCTTATGCATCGGGCAGTGG
CCCAAGGGACGATTCACCAACTCGGAGGCAGTTTGATGAG
>Cre08.g379350.v5.5 PromoterCoords:4053566 - 4055065 Strand:- GeneCoords:4047406 - 4053565 Trimmed if gene in upstream region
TCTGTACTGCCTTCTTCTGCTATAAGACAGAGGCTGACTTGAAGAGGGGTGCCCAATCGC
GGCCAATCGCGTCAGTTGCCCTTTTAGGTAGGGCTTTCTCTTTTACATCAAGTCAGGAAA
>Cre08.g370750.v5.5 PromoterCoords:2342997 - 2344496 Strand:+ GeneCoords:2344497 - 2356334 Trimmed if gene in upstream region
GCATGCATCGCGGAAAGTAGCAAATTGCACGCTGGAGCCTGATGGGATCCGAGTGGGCTA
AGCGCCCCACACCCGCGCCTCTGCGTTGCGGGGGCACACAGCAGCAGCAGCAGTCGGCCC
CGCAACCCATTGTACATACAGCATAGCTCTTACGCGCAAC
>Cre08.g373377.v5.5 PromoterCoords:3129056 - 3130555 Strand:- GeneCoords:3124890 - 3129055 Trimmed if gene in upstream region
NNNNNNNNNNNNNNNNNNNNNNNNNNNNNNNNNNNNNNNNNNNNNNNNNNNNNNNNNNNN
NNNNNNNNNNNNNNNNNNNNNNNNNNNNNNNNNNNNNNNNNNNNNNNNNNNNNNNNNNNN
NNNNNNNNNNNNNNNNNNNNNNNNNNNNNNNNNNNNNNNNNNNNNNNNNNNNNNNNNNNN
NNNNNNNNNNNNNNNNNNNNNNNNNNNNNNNNNNNNNNNNNNNNNNNNNNNNNNNNNNNN
NNNNNNNNNNNNNNNNNNNNNNNNNNNNNNNNNNNNNNNNNNNNNNNNNNNNNNNNNNNN
NNNNNNNNNNNNNNNNNNNNNNNNNNNNNNNNNNNNNNNNNNNNNNNNNNNNNNNNNNNN
NNNNNNNNNNNNNNNNNNNNNNNNNNNNNNNNNNNNNNNNNNNNNNNNNNNNNNNNNNNN
NNNNNNNNNNNNNNNNNNNNNNNNNNNNNNNNNNNNNNNNNNNNNNNNNNNNNNNNNNNN
NNNNNNNNNNNNNNNNNNNNNNNNNNNNNNNNNNNNNNNNNNNNNNNNNNNNNNNNNNNN
NNNNNNNNNNNNNNNNNNNNNNNNNNNNNNNNNNNNNNNNNNNNNNNNNNNNNNNNNNNN
NNNNNNNNNNNNNNNNNNNNNNNNNNNNNNNNNNNNNNNNNNNNNNNNNNNNNNNNNNNN
NNNNNNNNNNNNNNNNNNNNNNNNNNNNNNNNNNNNNNNNNNNNNNNNNNNNNNNNNNNN
NNNNNNNNNNNNNNNNNNNNNNNNNNNNNNNNNNNNNNNNNNNNNNNNNNNNNNNNNNNN
NNNNNNNNNNNNNNNNNNNNNNNNNNNNNNNNNNNNNNNNNNNNNNNNNNNNNNNNNNNN
NNNNNNNNNNNNNNNNNNNNNNNNNNNNNNNNNNNNNNNNNNNNNNNNNNNNNNNNNNNN
NNNNNNNNNNNNNNNNNNNNNNNNNNNNNNNNNNNNNNNNNNNNNNNNNNNNNNNNNNNN
NNNNNNNNNNNNNNNNNNNNNNNNNNNNNNNNNNNNNNNNNNNNNNNNNNNNNNNNNNNN
NNNNNNNNNNNNNNNNNNNNNNNNNNNNNNNNNTCAAGGCTGGGTGCTGCCTCGGCCCAT
TTCTCAGTGTACAGGGTTTTGTTGGCGTGTCCACCACGGCAGCTGGGGGCCATTGCCCTG
GTGAGGCCCCGGTTTAGGTCCGACACGTAGTGCGTGGCTGTGCTGTCGTCGTCCCTGGTG
ACCGTGAAGGTCGGCCACCAGTGCCGGGCGTGCGGGTCGTTGTCGGCCGGTTCGGATACA
TCGGCGGGTTTTTCCTGGGTGGCGACGGCAGCCGCCCCTTTATCGGCTTCCTCGTTGCCG
TGTAGCCCGGTGTGCGAGATCACTTTAATCAGAGCGGTGGGTGCGCCCCGGGCGTGGCGT
GCATGGAGCAATGCCACGATTGAATCCAGGAGGTCCCGATGTTTACTCAGATGCAGTCGC
CGAGGCTCGTTAATTGCTCGTTTGATTAGGTACAAGCTTGCAACAGAATCTGATGCAATA
>Cre08.g373356.v5.5 PromoterCoords:2842185 - 2843684 Strand:- GeneCoords:2835979 - 2842184 Trimmed if gene in upstream region
TTTCGGTGTATTGTATAACTGGATTCCGGGACACGGAGCGGGCAGCTCTAGAGGTGGGAG
GCCCGCGTCGGGGGCCCCATCCGGGCGCCATCGCGGGCCCCATCGGCCGAACAGGCATTC
TTGCAACGGGGCAATGGGCCAATTGTGAATGTCCATTTGT
>Cre08.g358582.v5.5 PromoterCoords:438434 - 439933 Strand:- GeneCoords:436558 - 438433 Trimmed if gene in upstream region
NNNNNNNNNNNNNNNNNNNNNNNNNNNNNNNNNNNNNNNNNNNNNNNNNNNNNNNNNNNN
NNNNNNNNNNNNNNNNNNNNNNNNNNNNNNNNNNNNNNNNNNNNNNNNNNNNNNNNNNNN
NNNNNNNNNNNNNNNNNNNNNNNNNNNNNNNNNNNNNNNNNNNNNNNNNNNNNNNNNNNN
NNNNNNNNNNNNNNNNNNNNNNNNNNNNNNNNNNNNNNNNNNNNNNNNNNNNNNNNNNNN
NNNNNNNNNNNNNNNNNNNNNNNNNNNNNNNNNNNNNNNNNNNNNNNNNNNNNNNNNNNN
NNNNNNNNNNNNNNNNNNNNNNNNNNNNNNNNNNNNNNNNNNNNNNNNNNNNNNNNNNNN
NNNNNNNNNNNNNNNNNNNNNNNNNNNNNNNNNNNNNNNNNNNNNNNNNNNNNNNNNNNN
NNNNNNNNNNNNNNNNNNNNNNNNNNNNNNNNNNNNNNNNNNNNNNNNNNNNNNNNNNNN
NNNNNNNNNNNNNNNNNNNNNNNNNNNNNNNNNNNNNNNNNNNNNNNNNNNNNNNNNNNN
NNNNNNNNNNNNNNNNNNNNNNNNNNNNNNNNNNNNNNNNNNNNNNNNNNNNNNNNNNNN
NNNNNNNNNNNNNNNNNNNNNNNNNNNNNNNNNNNNNNNNNNNNNNNNNNNNNNNNNNNN
NNNNNNNNNNNNNNNNNNNNNNNNNNNNNNNNNNNNNNNNNNNNNNNNNNNNNNNNNNNN
NNNNNNNNNNNNNNNNNNNNNNNNNNNNNNNNNNNNNNNNNNNNNNNNNNNNNNNNNNNN
NNNNNNNNNNNNNNNNNNNNNNNNNNNNNNNNNNNNNNNNNNNNNNNNNNNNNNNNNNNN
NNNNNNNNNNNNNNNNNNNNNNNNNNNNNNNNNNNNNNNNNNNNNNNNNNNNNNNNNNNN
NNNNNNNNNNNNNNNNNNNNNNNNNNNNNNNNNNNNNNNNNNNNNNNNNNNNNNNNNNNN
NNNNNNNNNNNNNNNNNNNNNNNNNNNNNNNNNNNNNNNNNNNNNNNNNNNNNNNNNNNN
NNNNNNNNNNNNNNNNNNNNNNNNNNNNNNNNNNNNNNNNNNNNNNNNNNNNNNNNNNNN
NNNNNNNNNNNNNNNNNNNNNNNNNNNNNNNNNNNNNNNNNNNNNNNNNNNNNNNNNNNN
NNNNNNNNNNNNNNNNNNNNNNNNNNNNNNNNNNNNNNNNNNNNNNNNNNNNNNNNNNNN
NNNNNNNNNNNNNNNNNNNNNNNNNNNNNNNNNNNNNNNNNNNNNNNNNNNNNNNNNNNN
NNNNNNNNNNNNNNNNNNNNNNNNNNNNNNNNNNNNNNNNNNNNNNNNNNNNNNNNNNNN
NNNNNNNNNNNNNNNNNNNNNNNNNNNNNNNNNNNNNNNNNNNNNNNNNNNNNNNTTTCC
CGCCCCCGGATTCGGGAACAGCTCCGGGGGGCAATGGGGCAATGGGGCAATGGGGCGGGG
TGACTCGGCAAAACGTGACTCTCTGCAAAATAAGAGGAAAGCGTTGAGCCACTGCAATAT
>Cre08.g358549.v5.5 PromoterCoords:229620 - 231119 Strand:+ GeneCoords:231120 - 233051 Trimmed if gene in upstream region
CGGCACCGACTGGCACGCTGCCCCTGCTCGTCACACTGTCGCCCGGCCATTGTTTTGCTG
CACGCCGTTGCATTACGCTAGTGCTCGTCTACACAGCTCATCCGTGGACGCCGGTCGACT
GCCTGCAGGTGCGCATCGGCTATGCTATCCGCGCGGTGTGGCGTCGCATTGAGTCTGTGT
GGTGCTATCGCCTTGGCCGGGCGCCCGGAGCGTGAGGAATGCGCGTCAGCAAAACATCGA
CACAACCTGCCAGCTACCGTCGGTACAGTAACAGCGCGCGAACGACGCACCAATGCCCAG
TGCTCGTATCTTCCATCTACACTGTAGAAATCTGCCCAAAATCCGCCGAAGGCGGAGAAA
AAATTTTGGGTTTGGGTGCCACGCATCTATGCAGTGTAGACGGTTTTTGCCGGTTTTGGC
GCAAAAATGGGGGAAGCGTAGACGTTTTGGGGGGCTTGGGGGCTTAAGTGTAGATGCCGC
GGTCAGGGTCATCTACGCATGTGCAGATGCCGGGTGCCTGAGGGCATCTACAAGATACGA
GCACTGCCAATGCCTTGTCCCTTCTTGCGACGCATTTATGTGGGCACGGGTGGGAGCCAC
ACACATCGGGACTACGCTTTCCTGCCCCTTGCCATGTTCCATCACGAGCACCGACTGGCA
CGCGTCCCGACTGATGGGGAGCCTCGTCAGCGGCCCACGCCCGCCATACGCCCTCCGCAC
CAGGGCCTGCATCACGCCTGCCTGCCCTTCATTGAGCCCGGCGGCGGCGGCCAGCACCTC
CACCTGGTCCCCTGCAGGCGGACGCGCGCCCGGGGTGGAGGTGTGACAATGTGAGATGCG
TGCTGGGGGCCGGTCAGCCAGGCAGACCCACGGCCAGACACGGCAGGGTCAGACACCGGG
CCAGACACCGGGTCAGACACGTCAAAAGGTCGGGTGTGGATCCAGCAGCGGGCCACAGCA
GGATGGGCCGGTGGGTGTGGGGGGCGCTGAGGACAGCTGGGGAAGAAGGCGGCCACACAC
GGCCTGCGACGGTGCGCACGTCTACGGGCGCAACGGCTGGGTGATGCTGGGTTCTCAGGG
GGCTCGTGCCTGTTACCGTCCAGAGTGTGTTTCGTCTTCCCCGGCCCACGCACACACCCG
ACCAGGAGGCCTCGCCCCGAGCAAGTCGATGCAGGGCAAGATACAGACGCCCCCGTTTGC
AGATACAAACTTCCAAACAGCGCACAGGGCAGGGGCTGCATATGACTCATCAAACACATG
CGGGTCAGTCGGATGACGAAGCAGTGGAGAGCAAGGCAGATATCTTTAAAGCAAAACACC
ACTGGTTTGTTCGCTAAC
>Cre08.g371957.v5.5 PromoterCoords:2509458 - 2510957 Strand:- GeneCoords:2494542 - 2509457 Trimmed if gene in upstream region
AAAAGGACACTGCACTTGTGAGCCAATCGATTTTGGCACCGATTGGCCTTCATGACTTCA
TGCAAACACGACACTTGCTTGTTTGTTGCTTGCGTGAAGC
>Cre08.g366550.v5.5 PromoterCoords:1818793 - 1820292 Strand:- GeneCoords:1812129 - 1818792 Trimmed if gene in upstream region
ACGATAGTGTTGGGCAGCGCAATCAACGCTAGGGACGGCCACGGGCTCATGCTCATGCCT
GCAATGCTGCTGGGGTAAGCTTTACGATATGCTGGTGTGTCTGGCCGGATGCACACTGAA
CTGTGCCTTGACATCACGCCACATCATGCCACCAAAGGCTGCAACCCAGGTTGAGCGGCC
GTGCACCCCTGGTGAGCAACTTACTTCCCGGATCGCACGCTTGGTCACACGGTCTAGCCA
CGCTCATAGACCACGCTTCCACAGCGCACCCAGGCCCACTACCTGTGTTACTCGCCTGCC
CCCTGACCTCCAACTACAGCTGCGGACGCTCTTCCCGATGGCCGATGGGGCCTATGACGG
TGTTCCCGACATACGGTACGGTACCGCCAGACGAGGCGAGGACGAGGCGGGGAGGTGAGA
AGGCGACATACTTATCTGCATACCTGAAACGATTGTTTCTTTCATCACCATGAG
>Cre08.g368100.v5.5 PromoterCoords:2003036 - 2004535 Strand:+ GeneCoords:2004536 - 2011480 Trimmed if gene in upstream region
GCGTTTATCGTAATGTGATGTATTGCATGTATGGCTGCCAAACTTTCATGGACGCCTGCA
TCGGGCCCGGAGCCCTGTTCTTCTCGCGCCCCTACCTGTATTTAGACCGGAAATAAGTAT
TT
>Cre08.g364250.v5.5 PromoterCoords:1408510 - 1410009 Strand:+ GeneCoords:1410010 - 1413877 Trimmed if gene in upstream region
ATTGGGTACTTTAGCATGTATTGTAGCCCTCTGAATGCACTCTGACTGCGGCAGCTCTTA
CTCCGCGTGAAGCTTGAATCAGCCAGGCCTTTGCATGCGCATCTGAGGAC
>Cre08.g383250.v5.5 PromoterCoords:4604455 - 4605954 Strand:- GeneCoords:4601702 - 4604454 Trimmed if gene in upstream region
TGCCAAGACACCTTCAACGCGCGCAAATGCAACTCGCAATCGCGCTACCGACTGCAAACA
AGCCGCTCCGGAGCAATGGAGGAGCCACTTACATTTGTTCTTATGACAAT
>Cre08.g377450.v5.5 PromoterCoords:3827683 - 3829182 Strand:- GeneCoords:3812419 - 3827682 Trimmed if gene in upstream region
TGGTGATTGCCCTGGCAAGCGTGTGTCACGCAGTGCAGCAGGGAAAGGGAGGGGTGCGTA
AGCAATGACGTCCGGGGCTGGGTGGCATGGCATGCCGGCGGGCTCAAGCGCCTGAGCAGG
CAAGCGGATGCTGCTGAACTGCTGCAAAGCCCACATACTCACATTATATGCACAGTGTCA
ACACGGGGGCGTTAAGCAGCAGCAGCAGCAGCGGCACATGGTACGGTCCCTGCGGACGCT
ATGTGCGAAAGGCCTGCGACGTCCGTTCGCACTACCAGGCGCGCGCATCGGCTTCTGCGT
CATGGCTCCTTAAAACAAGAGCACTCTGCCTTGCGCACTAGTTT
>Cre08.g358554.v5.5 PromoterCoords:254320 - 255819 Strand:- GeneCoords:249344 - 254319 Trimmed if gene in upstream region
TATTGGGGGAGGCGGGGGAACGATGAACGCCTCACGCTGCTTGTGTCAGCACCACTGAAT
CCATTTAGCCGCGGTGTGAGCTCCAATAGTTCGAGTGACA
>Cre08.g376500.v5.5 PromoterCoords:3650219 - 3651718 Strand:+ GeneCoords:3651719 - 3654410 Trimmed if gene in upstream region
ATTGTGAAGCAATAAAAGCGTTGTGTCCCGAGAACTAGTTGAAATTGTACGGGTGCATCG
GCGCTGGTGCTGTAAACTGCTCCTATTAGCTCGGCAAGTA
>Cre08.g361850.v5.5 PromoterCoords:933939 - 935438 Strand:+ GeneCoords:935439 - 937613 Trimmed if gene in upstream region
ATTGATTGTATTGTTAATAAGTGTACTGGCATATAGCATTAAGATTGTCACCGGATCAAA
ATCAACTGTGCACTCGCGATGGCTCCATCCATGCCAAGTT
>Cre08.g362350.v5.5 PromoterCoords:1093856 - 1095355 Strand:+ GeneCoords:1095356 - 1099527 Trimmed if gene in upstream region
CTCTGTTTCAAAGAAACCAGGGAGCTTTCCTCGAGAGGCTCCAAATTGCCTGCCAAACTC
CGATACTGAGATGCTGGTCAGCTGGAGCTTGATAACGGTAGATTGCAGACAAATGTAGAT
CCATTC
>Cre08.g377850.v5.5 PromoterCoords:3873313 - 3874812 Strand:- GeneCoords:3867328 - 3873312 Trimmed if gene in upstream region
ATCTCAGGTGTAAGCGCAGGACACGCGAGCAAACTACTATGTTGAAAGCGGGCCACTCTT
CGCGCTGGATTCGCCCGGGGGTCGCGAGACACACCCATTCATGGCATGCTGCACCGCTTC
TGACATAGCGCGAAAACTGCAGCAGACTTTCAGCATCATA
>Cre08.g377750.v5.5 PromoterCoords:3852033 - 3853532 Strand:+ GeneCoords:3853533 - 3861394 Trimmed if gene in upstream region
TAACCGGGTTGTTAAATATTTGACGTTGGGAAGGTAACTCCTGTATTATAACTGGCTGGG
CTCCCTGGCCTCAATGACCCGATGGTCCCCATCCCGTTCAATCGCTGACT
>Cre08.g373342.v5.5 PromoterCoords:2727385 - 2728884 Strand:- GeneCoords:2724429 - 2727384 Trimmed if gene in upstream region
ATGGATCCCAATCAAATGCTGCGGGCGCATCAGCAGGCGGTGATCCACGACCTTCAGGTT
CCCTGACCATCTTAATGCAAGC
>Cre08.g366750.v5.5 PromoterCoords:1849964 - 1851463 Strand:+ GeneCoords:1851464 - 1856677 Trimmed if gene in upstream region
ACCCAGACTCCGATTAACTTTGCACGTCCCGCTTGCCCCAAACTCAGAGCTTATCACCAG
CAGCACATTGACCCTTCTTGCAGTCTGTACAGTATTATGAACGAGGGAGCGTAACGCTGT
ATGGATGAGCGCGTAGGACATTATGGGACTACAATCCCAGTCCGAACGGGTCCGCATGGG
GGCACTTGCACGCGCATCTGGGCATATGTTACTCCCCTCGTCGCACCCGTCTATGACCTG
AGTGAGGTTATATATGTGCCCTCACGGTCTACGGCCGTGAACACATACCTCACTTCCAAC
CCGACTGTGACCGTGACCAGGCGGAGGCCCCCAGGACCTTGGGTCACGGACAAGCTTCAC
AACCCGCTCTTGCCCAACCCGGGTTCACTCCGGTCCAGGCCACCGTCCAAAAATGCGCCA
TCTTTGACACTTGATAACGACTCTGGGATACCACCGGAAAAGACAAACAACCTGACCTAC
CCCCCACAAATCGTATTTCTTTTCCGACGGTATCCCCAGTGCCGTACGGCCCTTCCCGTG
CGGGGGGTCTTGGGGGCGGATAGGGGGGTCCCTGACGCCAAACTGGTCTCCCCTGAGTCC
CCCACGCTCTCAGCCCCTCCGTGCATGTAGTAATGACTTGCTGGTCAAGTGGGAGGGCGG
TCCACGCTCGCCTGAGGTCGAAATGGGCGGGTTTTGGCCCGCCAGTCATGCGCCCGATGG
GCGCGTGTCGGTCCGATTGGGCCAAAGTGTGCTGGAGAGAGCAGTAACTCACTCCATATG
TTATTTAGATACCCAATATTGCATTGGAATGTATCCCGGGGCAAAATGTGAGGCTCTGCC
GACCGGCAATTTCGCGACCGAGGCCCCTCGAGGAGCCATTTTTTCAAACCGTGATTGCCG
TGTCTACTGTCAGCTATAAGAATGGGAATTCAAGGCTTTGCTAGGGCTAAAAGCAGCTCT
TCGTGCACAATGTCGGGGCATGTCGCTGCATTTCGCGAGCTCGGCGAGCAGGCAGGCCGC
GCCAGGGCTTAAAACAACAAGTCATAACATACATATGTCATGTATAAGCATAAGGCAAGG
TTTGGTCTTTGGACGGTGCGGCGTGTATGGGCACGCCCCGAGTGAACCCGGGTTGATTCA
CCGGCCTTTCCCTGGCACATGCTTGGCTCCTTGCCGCCTTCCCTGACCACATCTGATTGT
ATGGTTGTTAAAGACGTTTTGGAAGGTAGTGGGTGGTGCTTGCCGGAAGGTGGCACCACT
CCTACCTTTCAGTTGCGAATCTAAATTGGTACGACATGGTGCCACCCACGGTTTTCCTGC
ACCACGGGACCCTTGCGCAATGGCGGGGTTGCGCAGCAGCAGCAGCAGCAGCAGCAGCAG
CAACTGTAAGTGTACTTGGCTTTCGCCAATAAACTCGCAATTGCATGCAGCGCTGCATCT
CCGTACTTCTGGATTTTAGCGCCCATGCTTGTGCCCCACCCGTTTAAATTGCGTACGTTT
>Cre08.g359133.v5.5 PromoterCoords:526489 - 527988 Strand:+ GeneCoords:527989 - 529124 Trimmed if gene in upstream region
CTGGCTGGCTGGAAGTTTGCTGATGTGCATTCCTCACACTCTGGGCGCCTGGCCAGGCGA
CAGCACCACACAGACACACAGCACACCTGCAGGAAGATGACCAGCGTCCACGGATGAGCA
CCAAAGGCAACACAGAGAAAATGCAACAGTATGCAGCAAAGCAATGGCCGGGCGACAGTT
TGACAAGCAGGGCAAAAACAGGGCGCGGCAAGGCAGGAAAGGGAGCAGAGATGCAATGTT
GGCCCTGCTGTGCCTTGCTACCACTAGGGCGCAGAAGTCGCGTCCAGCGACCTGCACCCC
AAGGCACTCCGCCCATCAAATTTGACACCCTCTATTTACAGAACTGCCCCGCACTCTGTA
AGCTGCTTCCTAGGCCGAGAACGCTTGCTGCCGTACCCCTATTATTCGTCCTCCCTGCGC
TTATTGTCCAGCCTGCTGTACGGTTTGACAAACGCTTTCGAATGGTGTTGAGAAAAGGCT
ACAGTCAGTGGCGGGTTTCAGGAATACCGGTTTTTCCCTCGCGCTTCCCAGCCATGCCAG
CTAAATGCCTGGGTATTGGGATTGATAATCCAGTTGATACCTGGCAGCAGGGCAGCGCGC
GGTGGGTAGCTGCTCCCCTCGCGCATTGCATGGGTGCAAATTCATGCTTTTGCGCAGGGG
GCAGGATGCCCTCATAAATACACA
>Cre08.g369900.v5.5 PromoterCoords:2230027 - 2231526 Strand:+ GeneCoords:2231527 - 2235253 Trimmed if gene in upstream region
TGAACTGAGTGGCCGGGATGGATGGATGCTGCTCTAGCTGCGCACAATGCAAGGCGCGTT
AGCTCTGCCCCCCAAACCGCATGCACAACCGCACATAATGCCCAGGCAAGCAAGAGACAT
ACCTTGGACCTGTTGGGCTTGTATGTGGGTCGTTGGGAAGGCTGGTCGGGGGGCCTGATG
AGCATGCGTGGCGGTGCCGCGGTGCGCGGGGCCACCGGGTCGTCAGGCTCCGTGAACAAA
GTAAGGGGCGTGTGCCGGCGAACGTGGCCCCGACCCATGCCGTGCTCGCGGCCCTGATGA
ACCGTGGGCCACCGCCCATCTCGAGCAACCTTTTGTGAGAAGACCCCGTCGTGCTGCAAC
TTACAAACGCATAACCTTAACATCACATACGTTACTTCATCATAGCACTCGTCTAATAGA
TAGCGCACGCACAAGCACGCAGCTGCGTTCTGGGCGCCATAAACGGGTGCTGCGACCTTC
CTAGCAACTTTGTTGACTGGTTGTTTGCGAGCCCTAAATAAGCACCGTTCTCTCCTAGAA
CACAAGCTAGCAACGTAGATCCGGCGTTGCCCTTTCCCGCCAAACGCGAGCTTCCACTTG
CTTGTCTCCGCGCAACGCCAGCAGGCGCGCACGTAGCTCTTAGTCCTAGCCCTACCTAGA
CTAGGTGCACCAATACAGCAGCTAGCAGCAGCCAGGAGCGTGGAGCAGGCGAGAGGAAGC
TGCAGCGGAGGGCGAGGAGCGCCAGCGCGGAGTGCACCCGGGGCGCCCACGCAAACGGTA
AGAACAGCAGTCCGTGGGTCAAGCAAGAGCTTTCTTGGCGCTGGGTGTGTCAAGCGGTTC
ATTCAGCAGGCTTTGGGCTTGCACGTGGAAAGACCTGCGTCCGAGCCGCATTTTTCAGCT
AGGCAGCTACCGTGTCTTTGCTTGGTTGCAGGCTTTAGGTTTGCTGTAGTGCTTTGCTGT
CACGTTGGGGACAGGGTATAAGGGCAGCAAGGGCAAAAGCGCAGGGGCCGCCTCAAACTC
CTCTTGCGCAGAAGGGCAGCATTTTGTTTGCATAATATTCAACACGACGGAGCCTTTGCA
ACCAAGCACGCGTGTGGTGATTTCGTTCTCGTCCGCCAGGAGGGAGTTCGGCCTTTTCCT
GGCGCACGCGCAAACACCTTTTGCTCCTGACCTTTTGTTTTGCATCACTGCGTGCTGTTC
AGGTCATGGCGACGGTCAAGTCAAAGTCAAGGGCCTGTAGTGTAACCGCCCGAGTTCGTT
GTGGCACACTTGAGGAAATCGGGTCTTCTCGCCTCACCTGTGCCATCCACTGGTGGATCC
ACGGGCCCTGCTGGCGCGGGCTAACACATATATACATACACCTATTGATTGACTCTACTC
GC
>Cre08.g361300.v5.5 PromoterCoords:875649 - 877148 Strand:+ GeneCoords:877149 - 881100 Trimmed if gene in upstream region
TAATGTACGCCAGCCTTGGTCCAGCGGTGGAAGGACGGGCGCGAAAATGGCGATTGCAAC
CTTTGTCAAATTGTCACTGCATTCATCGCTGCTCCACATATACTCATACA
>Cre08.g364151.v5.5 PromoterCoords:1407500 - 1408999 Strand:- GeneCoords:1393642 - 1407499 Trimmed if gene in upstream region
GGCACATGACGCTTCCTGGCCCAGGTGCTCCCAGCTTGCATTCGTTGCATGAGGCGGCAT
GAGGGACCTGCCTGGACCTGCTGACGCGGTCCACGATCTAGGACTAGGATCTCGACGAGG
AATCGCCGATGCTTTGATGAAACGAATGCCGCTTGACTACCATAGGTATCCAGCAGGATA
ACACATATGTGGTGAGGAGCATAGGGTAGCGTAACCGGCACACGGTAGCAAACCGCCGGG
CGCTGGTATGCAGGATGTTTGCTAGCCTTCCCAGAATGTCTGCCAGCACCATTGCACCAG
GAGCTATTGGTCTTCCTCTTGACCCAGACCCGACATACCGGTAGTGACACATCGCAGCCG
AGGCTATCGGGAAGTGCCCACCGCCGCACCGCGGGTGTGCCTAGGTGTCTAGGGGCGACC
CCTACTTGGTGCCGCGACCGCATCCGAAGGGATGCATTACAGCTCTCCCAGTCGAGTTCT
GGGAGTGGCCCCCCGGCACACATGTTACGCCGCGACACAATCTTGGCCGCATCCTCCCTC
GAAATCCTGACATCCTCCTGGCACGACTGACTGCACGGACTCAGCAAGCGCAAGCACTCT
GATCGACGCTTATACTGTATTAGCGGTGTCATTTTACAAAGTAATTGCTCAGATTGTCGC
AGGATACACCAGGAAGCTGGCCGCGGGTATGACCAGGGGCGAATCAGTAACGGCAGCAAC
TGTCGCCGGACCGAACCGGTCGCCCGCCGCACCACGCAAACTTCGTTCAACTTTTCGATC
ATGGCGATCTTGCAGGTCTCCATGTATGATGTACAGCGCCAGGCGACGCAAATGAGCGCG
CGACTCCGGAGTCACGGCAAGCGCCCAAAGTCGTACCGCGTTATTGACGCTGATAGTGTC
AGCCTATAAATGACAA
>Cre08.g373050.v5.5 PromoterCoords:2627896 - 2629395 Strand:+ GeneCoords:2629396 - 2653256 Trimmed if gene in upstream region
CCGTATCAGGACAGACGGGGGTATGGGTTGGCGTCTTGGCGACGGAGCTGCACACCCCTC
TAATCACACCTGACCACAACCCCCGGTTTGTCTTTGGGCGCGCAGCGCAGGCGAAGGCGA
GAGGAACGTGGCAGGGTAGCACGCAAGGTTGGAGCTGGAGGGGAATTTGGGGAAGTGGCC
GACGGGGGGCATCTTGGGGGATTGGTCGGTTGTCTGTCTCGCGCGGCATCTTGGTTGGCC
TGCCACGTTCCTCTCGCCTTCGCCTTCGCTGCGCGCCCAAAGACAAACCGGGGGTGCTGT
CCCTTCTTGTAATGTCGCATTCATCTCGGTTGGCGGCAGGGGTTGGGAGGCCAGTCCTGC
TGCGCATCTCAGCTGTCACCCGCCCATTCTAATTCTGGGAGAACAGTCCAGTACAGGGGT
TCAGTACTCTCCATCCTGGTCCAGTAGTGTCCATTGCACATTTGCAACGCGTTACTGGAT
TGCTTGGCGCGTACCCCTTCATGGCGGCGGCACGCAGCCACGACACACCGTGCACTCTCA
ACCCCACCTGCACCCAGCAACCCTAGCCACCACGAGCCACCACAGCGGTTCAGCAAAGTC
TCCAAAAGGCCGATGCACCTGCAGCTTCATGTCGACATGCAAACACACGCGCTGATGATG
GAAACACATGGGTAGCTATTGCTGCCACTTCGGTTACGGACCCTACCTTTGTCCCCCAGG
GCCGCCCATCAGCAAGAGGAGCACGAGGAAAGACATCACTCCTGGAGAGCGTCTTAGAAG
GTGGGGCCATGACACGGAGCACCACACCGTCTCCTCCCCAGGTTGCCCTTGGACGCGGCC
GAGGGGGGGGGGGGGGGCGTGGCAGGCGTCCGCCGCGCAGGTCGGCGGGTGACCCGGGGG
ACAACTGCCCGAACGGACGGTTTAGGCCAGGCAGTTGACTGTGTAACAAGCTCAAAACCG
CAGTGCAAGAACCACTTGTGGCAGCCAAGCCAGCGAAGCGAGCGCGGACTCCCCGCCGCG
CAAGCCGCGATGGAGTTGCAACCTCTTTAACGTAATTCAAAATATTGGTGGGTACGCA
>Cre08.g367300.v5.5 PromoterCoords:1923114 - 1924613 Strand:+ GeneCoords:1924614 - 1931315 Trimmed if gene in upstream region
AAACAGTGCGGTTGCAGAGGCGCTGACTGCTTTGACCTTGCTTGGTTTGCCAGTCCTGAC
T
>Cre08.g358537.v5.5 PromoterCoords:131246 - 132745 Strand:- GeneCoords:125474 - 131245 Trimmed if gene in upstream region
ACTTGCCACAAAAGTAGGGCCGGATTGTTTGGGCAAGGGCTCTCGAGCCAAAGCGACTGA
CCCATGCAAACCAATTTCGAGTCCCATGTCATAGGGAGGGTTGTGCTTATGTTGTGCCAT
GTGTCATCCTC
>Cre08.g358200.v5.5 PromoterCoords:6476 - 7975 Strand:+ GeneCoords:7976 - 15797 Trimmed if gene in upstream region
CGCCGAGTTCCCCTGCGCCCCGCCCGCGCGTGCACACCAGCGACTACAGCGACTCTCATG
CACTCCAGCGAGTCCCACCCGCGCTGCAGCCCAACCGTCAACCGTGTGAAACCCGTGTGC
GCCCAGAGGCAGCTCATGGAAACCGGGTCAGCCCCATGAGTCTCTCTGAGCTTACACGCA
GCTCACACACGCAGCTTCCCAGATGGCGCGCGCACAACTATGCACTCCCACTCACGCGAC
GCGCCAACCGCCAGCTTCCGCCGTGCTCCACCGTACTCAGACGTAGCTTCCCAAACGCGT
GCGCGCTCAACTGCCAGCTCCCACTCGCGCGCCTGCCGACTAGCGCAAACTGCCTGTGTG
CGTCACTACAGTCAGGTAGCTTCCGAGCCGGGCCGCCGTACAACTACCTGCTCACACTCG
CGCAGCTGCCGACTGCCACGCTACCTCCTGTACGGCTGAGGGGGGTGGGGGTGCCGTACA
CGAGTTAGTTGGGGGTTAGTCGGAGCTGTCCCAGGATGAAGGTTTATCTATTTTTTGTGC
GCGCAGGGGGTTCCTCCCCTGGGTCGATCACCCGCAGCTCCGAGTCTGGCTTAGCGCCAC
GTACGCCGCTTCCGCGCGCTGTTGCCGCCTCAGCATGCCCTGCACAGTGCCAGCCCGCTG
GGTCCCCACCCCCCCGTGCTGCTGCATATCCCGGCCGGGTCGTCCCCAGATAGGCAGTTT
ATGTGGCCGGGCTATGCTGGATGCGCACGACGGCTGGATGAGTCTCCGACCCCGGTGCGC
TGGATGGCCTGCGCAGACATCCCTCCCACCCTCCGGCTGACTCCGGGTGGCTCGATCACA
AGAAGCTGCCCAATTCGGCCTCAGACAAGCTCATACCGCCCTCCCACGCCAGCAACAAGT
TCTTGGTATACATGCTTAGGGAATGCGAGTATACATGCTTAGGGAATGCGAGCATGGGGG
AGTCAGGGAAGACACTCGGGGGAAGACCTGTTTGGCGTCGGGGAAGCGCCCCCGCCTGCC
CCCGCCGCCACTCAGGACCCCCCGCACGGGACGGCTGTATGGCAGTGGTCACACAGTCCA
GCACAGTCGGACTGTGATTCTGACACAGCAGCGGGGTGGTCCAAGGTGCACATATGGTTA
GCTTTACAGTCGTAGTGTCTGACTAGCGAGAATATGAGAGAGAAATAATTTGGCCGACGG
CTCGGCAGCGGGCACGGCAGCGGGCGCTGAGCCTGTCAGAGCGGGTGAGGCCTGGTGAGG
CTGGGTTAGCCACGGCCCCACGTACAGCCCCCTTGACGCAGCGTCCCCCAACGCGAGCTC
CTGCTGACCTGCCATAGCCACATAGGAAGGAGGGGCGCGTTTATCTTGAAGCAAGTTGGC
ACCGTCGGAGGCGAACGGCTTGCGGCACACGAAGGTACGATTCCTAGCTTGCCCTGCAAA
TGACGACACCAGCAAATACCTCTCGTAT
>Cre08.g371150.v5.5 PromoterCoords:2412008 - 2413507 Strand:- GeneCoords:2410532 - 2412007 Trimmed if gene in upstream region
GGGTGGAGAGACTGCATGTAGTCAATAGTATTGCTAGAGATCAGGATAGCGCACAGCGGC
GGGGCGGGGGCGGCGCGCCTCTTATTGCAGCCAGCTTAAAGGCAAGACAGCCAAATGATG
GGCGCCGTGCTTGCAATCCACCGCGGCCATATGTGGCGCCATCCCACGCCGCAGACGCCC
CCGAACACATACAGCGGCAGTCCAAACACATCTATCAAAAGTCTTCGACAGCAGTACCAG
TTGCAGTAGCAGCAAGCCTACCAAGTCAGTCAAAGCCACCTCACTTCCCGCCCAAAACTG
CCAAACTCAGCAGCTTTTGCAACCCGCAGCGCCCCGCTGCCCTTTTACCGCCAATGCACC
CGACGCGTGTGCGCAGCAGCTTTTGTTTATCAGTTAGCACTCAAGGGAGCGCCACTTCAC
CCGCGCTAAGCTGGATGAAGCCCCGTCCGCGGAAGCCGAGGCCTGGCGCGGCCAACCAAG
GGTGCGTGCATGCTGGGCTCTAGAGGTGGGCTGTTTAGAAGCGGATTGTTTGGTGGAGCA
CTCAGCAACGTATGTGTGCGCGGGTCGGGGACAGCCTGGAAGTTTTCGAGACGCGGGGAG
CTGGCTTTCTAGCTGGCTGTCTTGTGCGCGCTTTGGCTTCTTGGCAAGATAGAGTGCTAG
GATGCATATGCTGCCAGGTGGATAGCAGGGCGCGTGGTGCGTGGGAGCGTGCAAGAGGGA
AGCGCAAGCAAAGCCCCAAACCTGCGCTTGCGGCCTGCTCTTTGCGCATTCAGACATAAT
>Cre08.g373368.v5.5 PromoterCoords:3013046 - 3014545 Strand:- GeneCoords:3010859 - 3013045 Trimmed if gene in upstream region
NNNNNNNNNNNNNNNNNNNNNNNNNNNNNNNNNNNNNNNNNNNNNNNNNNNNNNNNNNNN
NNNNNNNNNNNNNNNNNNNNNNNNNNNNNNNNNNNNNNNNNNNNNNNNNNNNNNNNNNNN
NNNNNNNNNNNNNNNNNNNNNNNNNNNNNNNNNNNNNNNNNNNNNNNNNNNNNNNNNNNN
NNNNNNNNNNNNNNNNNNNNNNNNNNNNNNNNNNNNNNNNNNNNNNNNNNNNNNNNNNNN
NNNNNNNNNNNNNNNNNNNNNNNNNNNNNNNNNNNNNNNNNNNNNNNNNNNNNNNNNNNN
NNNNNNNNNNNNNNNNNNNNNNNNNNNNNNNNNNNNNNNNNNNNNNNNNNNNNNNNNNNN
NNNNNNNNNNNNNNNNNNNNNNNNNNNNNNNNNNNNNNNNNNNNNNNNNNNNNNNNNNNN
NNNNNNNNNNNNNNNNNNNNNNNNNNNNNNNNNNNNNNNNNNNNNNNNNNNNNNNNNNNN
NNNNNNNNNNNNNNNNNNNNNNNNNNNNNNNNNNNNNNNNNNNNNNNNNNNNNNNNNNNN
NNNNNNNNNNNNNNNNNNNNNNNNNNNNNNNNNNNNNNNNNNNNNNNNNNNNNNNNNNNN
NNNNNNNNNNNNNNNNNNNNNNNNNNNNNNNNNNNNNNNNNNNNNNNNNNNNNNNNNNNN
NNNNNNNNNNNNNNNNNNNNNNNNNNNNNNNNNNNNNNNNNNNNNNNNNNNNNNNNNNNN
NNNNNNNNNNNNNNNNNNNNNNNNNNNNNNNNNNNNNNNNNNNNNNNNNNNNNNNNNNNN
NNNNNNNNNNNNNNNNNNNNNNNNNNNNNNNNNNNNNNNNNNNNNNNNNNNNNNNNNNNN
NNNNNNNNNNNNNNNNNNNNNNNNNNNNNNNNNNNNNNNNNNNNNNNNNNNNNNNNNNNN
NNNNNNNNNNNNNNNNNNNNNNNNNNNNNNNNNNNNNNNNNNNNNNNNNNNNNNNNNNNN
NNNNNNNNNNNNNNNNNNNNNNNNNNNNNNNNNNNNNNNNNNNNNNNNNNNNNNNNNNNN
NNNNNNNNNNNNNNNNNNNNNNNNNNNNNNNNNNNNNNNNNNNNNNNNNNNNNNNNNNNN
NNNNNNNNNNNNNNNNNNNNNNNNNNNNNNNNNNNNNNNNNNNNNNNNNNNNNNNNNNNN
NNNNNNNNNNNNNNNNNNNNNNNNNNNNNNNNNNNNNNNNNNNNNNNNNNNNNNNNNNNN
NNNNNNNNNNNNNNNNNNNNNNNNNNNNNNNNNNNNNNNNNNNNNNNNNNNNNNNNNNNN
NNNNNNNNNNNNNNNNNNNNNNNNNNNNNNNNNNNNNNNNNNNNNNNNNNNNNNNNNNNN
NNNNNNNNNNNNNCTCACCGCGATCGAGTCGAGCGCAACCTCAATGGTGTGCGCTTCATT
TTCCTAGATGAGTTTAGCACGTGTGGGCTGTCCCACTGGGCGCGCATTTGCATGCATGTG
CACGCGGCACGGAGGCACGTGGGTATAGACAGCACGCACCTATATCACGGGCCGCTGTCA
>Cre08.g380151.v5.5 PromoterCoords:4192246 - 4193745 Strand:- GeneCoords:4170610 - 4192245 Trimmed if gene in upstream region
TGCAGCATATAAGCCATTTTGTACTACAGCCACATAGCTTGGGCGCTGACTTCTTAAGAC
TATAAAATGGACCGTGTCAGCGGCACGCTTCCCCCTCGCTTGTCCCGGCCCCCCCCTCCG
TCTCACTCGTCGGTCCTAACCGTCCACAAGCGGTATGCCATTCCCAAGATTTCTGATACC
AGCTGAAATATGCAAGATAATGGCGCAAAATTGCTCATAAGTCGCAGCTGCTTGCAACCA
GCTTGCAGGCGGCCAGTTATCATGGGCAGTTCCGCACTGAGTCAACCTACACCGCTTTCC
CCCCCCCCCCCCAAGCTTTGCATTGCAACAGTCGTTGGCTGGGGCAGAGGTGGAAAGCCG
TGGGGCAGAGGCGGAAAGCCGTGGGGAAACGTTGCACGGGCTGGACGGTTGCATCATGCG
CCTGCCCGCCATGAACCCGTCGCGAGCACTCAAGCGCGCTTCTGGCTTTGTGTC
>Cre08.g362000.v5.5 PromoterCoords:996159 - 997658 Strand:- GeneCoords:981354 - 996158 Trimmed if gene in upstream region
ATTGTCACGCCGTTTGGAGTTATCGTGCCTCCCGTGGCTAGACTTCGTCTTAGCTGTCCC
CGTTTCTGCTAAAA
>Cre08.g378250.v5.5 PromoterCoords:3905164 - 3906663 Strand:+ GeneCoords:3906664 - 3913417 Trimmed if gene in upstream region
AAGTACTCCTTTCGCCAGTTTCCTGTGTTAAATAACGACCAAAGCCCCCTAGAATTGACC
TGCCAACTGCACCCGCACTCTGTAGTGCACAACCCGACCGTGCGCATTGGAGACCATGCA
GCGGCGGGCCAGAAGAGCCCGCTTCGCCGTAAGCAAGCAATTTGTGCAATGATACA
>Cre08.g363650.v5.5 PromoterCoords:1293333 - 1294832 Strand:- GeneCoords:1287587 - 1293332 Trimmed if gene in upstream region
TAAATGCAAATTTTACGGTGCATTGAGCTTGATAATATATTTGAAAGTCATGGAAGCACA
TAAAAAGCTGGCTTCATTTGGCAGTTAGAGCCGGGCGCGA
>Cre08.g367876.v5.5 PromoterCoords:1978264 - 1979763 Strand:- GeneCoords:1977475 - 1978263 Trimmed if gene in upstream region
CAATGCTCGGCAAATTTCCAGAAGCTGCCTCGCGCCAGGCTGCTCGCCCGGCCTCCAGCC
CAACACCGGTCGGTGTCGAGACATTAATAGAAGCGTTTGGGCCGGCCAGCAGGCTCGGGC
GGCATAGTTCACCGCGTCGGCATTTTTAGCATTTCCCACGCCGAGGTCTGCGCCGCGGCC
GCACGAAGCTGCCGTTGGGTCGCAAGTGTTGCGAAGATATCAATTGCAGCGCGTTAAGGT
CACTCGGCGCGCACTCCGAGCAGTGCTTCCGCGCCTGCACACGCCTTCCCCTTTCCACCC
TGCCACCCCGTGGGCACCCGCGCTCAGAACGGCGGACCCACAACACCGCGCGCCCTCCCC
GCTGCTTGCCTTCCGTGCCTGGCCCTCGACAGCGCTCCCAGGCGTCCGGCGGCAGCCCAT
GCCAGCCAAGGAAATGCCCAAACCCACCCCCACACACGCCCCTGCACCCCCACCCTCCCC
AAGCGCCGTCCAAGCTACCTCAACCTCCCCCCCCCTCCAAATTGCTCCGGGGGGATGCGT
CAGCATCCCGTCATGTAGGAATGGTATTGGGCTGGGACCACGACCGACCCGCAGGGCCGC
GACCCGTTGGGCCCCGCTTGGGCCCCGCTTGGGCCCCGCCGGGCCCGGCACCCGAGGCGT
GCTTTGGCGGCCACGGAGAGCGGTGCCGGCTCCATCTTACACGCACGCATTGTTGTGGTT
GAGTCTCTCCACCCAGTCCGACCCCCCACACGGCACGTAATCGCACGTGGCACTAATGTA
GAGCGCACCTGGATTTTCTCGTCTGGAGCGCCATTCTCCATGGCTGCCGAAGCACGCCCC
GGGTGCCGCGTTACGATGCCACCAGCACAGCCCCGGCGGGGCCTGCTGCATATCGAGGCG
GGGCGGGCGCCGCACATCCTCATCATGCTTTGTAAGTCAGCTGGTGTATTGTAATTGGCA
AAAGGACTGCAACGCCAGGGGTAACGCCAAGTCACCGACTTCATGGCTTGCTGACAGTTG
CGTACTGCCTAAGCTCTACAGTATACGCGTGCCGTGAGCGTGCAGTCCACGGTGCAGTCT
ACGAAGCTTGCGACGAGCGAGCTACTGCTCGGCGCTACTCGCGCACAATAGTCTGGAGCC
TAGTTGGCCACCGCCACAACAAAGCAAACTATCAATTCGAGTCCTGCTTCTGATAACACA
GCGCTGTTGACAATATCTATTTTGCACCGACCGCGCTGAACGACAGGGCAGAATTGCGCG
CGACAGCATGCCATACCACGATGCCATACCCTATGTCAGTGTTTCGGCCCCTAACCTCAC
TGACCCCCCCTAAACCCCCCCCCCCTAATCCCCCCCCCCGCACCCACCTGCCCCCTGCCA
CGCTGAACGACAACATCGCGGACGAGCGTGAGTGATAGAGCTGAATGAGGAATGGTTTGG
GAGCATGCAGGGCAGGGCGCTCCAAGGCAGGTCCGTGGTTCCATGGAACGTACATTTCTA
>Cre08.g361000.v5.5 PromoterCoords:845320 - 846819 Strand:- GeneCoords:837954 - 845319 Trimmed if gene in upstream region
CTGTTTGGCGTTGACGAAGCGCAACATCCTGAACCATTCTGCTCGATGCCCGGA
>Cre08.g374600.v5.5 PromoterCoords:3406317 - 3407816 Strand:- GeneCoords:3401739 - 3406316 Trimmed if gene in upstream region
AAGACTCCCGAACAAGCCTTGAATTCTTTGTCCTGGCACGACGCTCAAACGGTTGGGTAC
CCGATCACATGTGAGACGGCTTGGGGTGCACGGGCTGGGGGTGGGGCTATCTTTGTTGAA
CTGTTGGGGAGTGAGCGGCGTCACTTGGATGGATGGGAACAGGGCTCGATTCCCCTGGAA
CAGGGGGGAAATGCGACCCTGCAATGTGCGATCCAATCCCCGGTCCTAGAGTGCCTAGTA
GTGTACGCCGTACGTGAGGCTGCGCTTCTGCTGCAGTCCTCGGTGCACGCAGCTGGCTGC
GTGTATGGGGGTGGGGGTTGGGGTGGGTGGGGGGTGGATTGAGTTCGGGGGGCGTTGAGT
TCAGCAGGTGTTTCGGCGGCATGACCGTTTCAAGTGTGAGGGGGGTTAGTAGGGGCAGGG
ATGAAGTGCTAGGAGTGAAAGTGGTCTAGTTAGCCGTATTTCGCTGTGCCATTCAGCATT
GAACCTTTCA
>Cre08.g360650.v5.5 PromoterCoords:783940 - 785439 Strand:- GeneCoords:782334 - 783939 Trimmed if gene in upstream region
CGCCCATGCCCCCGCTCTTGCCATAGCCGTAGCTAGGTTGCAGCTGCCCAGCAGCAGCAG
GCCAGCACTACCTCGTGTGCACACAGCCATTAGTTACATCAGTTGTGTCCGTGTACCTGC
CCCGACCCTGCCTCGCACCAACCACACACACGCACACATACACACACACACGTACACACA
CACACACACACACTTCAAGGCATCGCCACCCAGCCCCCGCATGCAGAGGGCCTACGAGCT
CGGCTCTGACAGCACGTGGGTGCACAGGTGAGGGGGCTGAGGCGCGGCCGCACAGCGCAA
GCGGCGGCGGGTTGGAGGTAAAGGCGGGGCGGGGCCGCCTATATTGTGGGACCGGTAGGT
GCGGGCTGGACCTTCGTGGGGGTGGGGTGGAGGCCCCAAGGAGCGAGGTCTCCTCATTCC
CCGTGTGCTCCTCCTTGCTTGGCTCCTACCTCCTGTGGAAACGGTGACACCAAGCAACCG
TGACCCCCGTGTAGGCCCCACTCCCTCACGCCACCGCCAACCCCTCATGCCCCACCCACC
CCTCATCCCCATCAGGTCACTGATAGGAAATCTACGATTGTCTTTTTCCTCTTACTAGCC
ATGCCTGCAATCCCCTCTTCCAACCCCCTCCAGTGGCTACCTCGACATATCCAGCAGCAT
CGGGCTCTGAGCCGCGGCCACCACGGCGGCGGCGACTGGGCCGAGGGCTGGAACCTGCCG
CGCCTGCGCAGCACCGTCATGGTGCTGCACTACGGCTTCACACACCCCATACATGCAGGT
GAGCACAGGAGGCGGCAGAGAGCATAGGGGAGAGGGGGGGAAAGAAGCACGGTAATCATC
CATAATCCAGGTAAATGTTGGCGAGTATGTGGGACTGCTGGCAGGTTGCGTGCGTGCTGA
TAGTGCTGATGTGTGTTTTGTCCTTTGGATCGCCACCTTGTGCCGCGCAACTTGACCTTG
TAGAGGCATTTCATGGTTTAGCCAAACCTAGTTTAAGAACACCCACTGCGCCATGTACAG
GGTGGGTGACACCCGGCGCCCCAGCCAGGGCTGGGTCCTAACCCGTCCTCTTGTGGGGGT
TGGTTAGTGGATGACGAGTGTTGCGGAACTAATGCGTACGCAGACCAGAGCGGAAGGCGG
AGTGGGCTTGCAGGCGGCACGAGAGTAGGCAGTCAGTAGCGCAAGTTGCGAATTCACATG
TTACCTCGTAACCGACGGTAAACGCTGTGGACGGTCGCGCCCATGGCTGGCTGACGGAAG
GCGGCTGCTGTATTGGGATGGCTGGGCTGGACGACGGCGGCCGGGCTGGCGTTGCTTGGG
ACTACCAGAAAGGATGCGCCCGGAACCAACCTGAAGAACACCAGCGCCACCAGGGCCCAG
CACGATGTACGGGAGGGAGTGGATGGGGCGGGAGGGGGTGCCTGCGCATGCGCAACAGGC
TTGCTTGAAGAACGACCTCCGCTTTGTGAAATGCATTTTGCGCAAGCCGTTTCTTTTATC
>Cre08.g370850.v5.5 PromoterCoords:2373857 - 2375356 Strand:- GeneCoords:2370260 - 2373856 Trimmed if gene in upstream region
TGCTGCGAGCCCCACGTGCGAGCCCTAGCCAGTCCCTTTCACACAAGACGCGCAGCCTTG
CCTCAAGTTGTCCTGTCGCGGCCTGCTCACACGGGGCTCACCTGTGCTCACATATGCACG
GGGCGCTCATGCACGTTGAGGACGCAAGGCGGGGGAGCACACACGCAGCCCGTTCAGCAT
GCCTGGCTGTTGCCGCCCCGTAACGTACCCTTTCCTTTCCTGAGAGAGTGGCTACAAAGG
AGGAGGGGGGCCAAAGGAGAGAAGGAAGCGGAAAGGGCACGCCACCGCACCGGCAGGCAA
CCTGCCACGCGAGCAAGCAGAATGCCCGGGTGTCCGCGTGCTTGGCGGCAGGGGGACCAG
CAAGGCCTTTGGCCCCTGAGGGACACGCCACTCCAAAGCCGACCGCGGATCCACCACCAG
CATGGCGGCAGGCCCACCTGCAGCTCCGGGAGGCATTGAAAGCGGTGGCGGCGGCGGCGG
CGGTGGAAGCGCAGGCAAGGGCGGCGGCACCGGAGGCACCATTGCCGCCGCCAGCAGCGG
CGCCGACAGCAACGGTGCCACTGCCGCCCGCCGACATTGTCGAGGCTTGTCGGCGGACTT
TGCTGGCACGGGAGGCGGAGACGGACGCCCCTCCAGCGGCAGCGGTGCCGGCACGGATGC
GGCAGTACGCTTTGGCATGGATGGATAGCTAGGCTACCCCAAAGCGCACCCGCAGATTAT
GGCGGTCCCGTATAGGCAGTGAGCGCCAGGGAAATTCCCGTGCCATTGGTGGGTCCCAAA
ACATCTGGGGCGCCACCCCAGTGTCGCCGCCAGCCTTGCCCTTAGCATTCAGCATGTTCA
GTGTTCATGAGCGTTGCATGTGCGCGCATTGCATCGAAGCTGCATGCGTGTCAGCCGGCG
GCGGCGTGGATTCCCTGGAAAGCTGCCAGAAACTGACAATCGAGGCGTCCATCATCCACT
AGGTGCGCACGCGCAACCTCCAGGTATCGGGATGTCCGGGTGTCGGGTGCGTCGTGTCAA
CGGTGCCGCCCTTGTTGCCGCTGGGGTCGTCTGGGGTAATCGTGCGGAGAGGCCGAATGA
GCTTTGGCCTAGGGTTTGCCTTGCCCTGGGATCCCAGACACTACACTTCCCAAACACAAG
A
>Cre08.g369683.v5.5 PromoterCoords:2200407 - 2201906 Strand:- GeneCoords:2199141 - 2200406 Trimmed if gene in upstream region
CAGAGGCCATTCATACGGTACACCCGCCGCAACCAGCTTGGCCCTGACTATGGCCTGCGT
CCTACCATCCAGGTACAACC
>Cre08.g358556.v5.5 PromoterCoords:259110 - 260609 Strand:+ GeneCoords:260610 - 261491 Trimmed if gene in upstream region
CCCTGGCCGGTGTCCACCCAGCCTATGCAGCGGATACACTACTCCTCATTCCGTGCTTCT
CCTTCGGTCATGGGGGGCTGCTTTCGGTTTGCTACGCACGCCAGAGAGGTGCACCGCCTG
CCCGGGGATGCGCTGTGAGCGTGCCGTGACACCGAGCCGCCGCGCGTATTCAGTTTGTGG
ATACGTGTACTGGACAAAACATTGAAGCACCTTGACAA
>Cre08.g381000.v5.5 PromoterCoords:4267900 - 4269399 Strand:+ GeneCoords:4269400 - 4273164 Trimmed if gene in upstream region
TTCCATGGCATATGTAGATAGCTGGGCCCGCCCGTGGGCTTTGTACGCGGGTGGTCTTGC
GCCACGATGCCGGAGTTGGGTGCCGGAGTCACATCAAGGTCGCAAGATCGAAACCCATCA
GGAACGGTTCGGCTCCGTTACCTGTGTAGGCACTGAACATACTTGTGCCGAACTTCCCCG
AACGAGCGCCATCTCGGCCTTCCTAGGTCGCTGCTCTACGGGTGAGGACGCTGGTGCGGC
GGGTTCTGATGGTTTCCCCGCGAGAGCTATCCTGCTTTCTAGAAGCCGGTCTGCGAGCCA
GTTGGCGCTGATGCGCCGGGGCAGGAGGAGGCCCCTGATTAGGGAATGCGCGTCACCCAG
CGCCGATCTGCGAGCCCGTGTTTCGAGGCGTTACCGTGGCCCAGTATGGCCGATGGTTGC
AGACAACCCCCCTCCCCCAAATTCGCTAAACACCGTACGTTGCGTACCATGTCACTTGAC
TCCCTTAGGGGCACGCCCCATGGATCGCATGGCGGTCCGCTAGTGAGGCAGGGGGCACAC
CTGGCAGGCAACCACCCAGCTGCACCTCACGTACAACTTGGCGCGGAAATTTGCGCGGGA
AGCCCGAGTCGAAATCGAGCTACGTGGACGCAGTTTACGCTACTCTACATAGAATTAATA
GTTATTTCACCGGTGGTATCTTGCCCTGAGCGGGAGCGAATTAGCAGATACTTTATTGTT
CCGCAGTGCGCGGAGCTTCAGGTTCAGTTCCGCAGCGGCCGTTGAAGCTTGCCGATTCTG
AGGTTGTAATTGTTGTCAGCACTGAAGAAGACGGAGACTGGGCTTTTGAGGTAAGCGAGG
GCTTCGGCTGGGCCAAGGGTTGTCACCTGGGTCTCGCTCGTTAGGCTCCAGGGAGTCCAT
GCTACCTGAGGCAGTGGTATAACGCAGCTGAAATATACGCGTTCTCCTTCGGCCACTTGT
CACAGGACCTGGGGCGAGGCTGAGCTCGACGCAAATTGTTGGACGCTGCGCGCCTGCATA
CTTCAAACTGCCTCACAGGAGTACAGATCACCTTCAGCAACATCGCGCGAGGTAGAGCTG
GTAGCTAGAGGCCAACGGCGCTCGGAGCTGTCGCTTAGGGGGAATGTGCATGCATTACTC
GGCTTCCTCGCGCGTCGCTGCTTTACCGAGCGGGCCCTATCTGTGGGGCTGCCAGTTCGC
AATTATACCATTGATAGTATATCCAACGCTTATGGTGCTCCGAGTCGCTTCACTTCCCCC
CACTGCTGCTGTCGCCTTCAACGCGCGTGCAACCACCTCACGTCGGTCCCTTGCATGTGA
CCCTGACAGGCGATCACAACTACTCGGCAGCACATTACGCCGTCCTTTCTTCTACCAGTG
ACTGCAGCATCCCTGGGGCACCGTCCGGACCGGCTTGTGCACCGTGCAGGCTGTCCCACC
CTTGACCTTCGGCAGCTGACATCCTGAGGATTGAGGTTAGCTCAATCCTGAGGCTGGTGG
>Cre08.g375676.v5.5 PromoterCoords:3565599 - 3567098 Strand:+ GeneCoords:3567099 - 3570140 Trimmed if gene in upstream region
GTGGATCTGGCGGGCGCGTGTTCTTCTTTGTAATCAGTTGTTTTGGTAATAGGCCATCAT
GTATACTGTAGCAACTGGCTACGGATATTGTATTGCAATA
>Cre08.g361350.v5.5 PromoterCoords:887669 - 889168 Strand:- GeneCoords:881108 - 887668 Trimmed if gene in upstream region
ATACAACACTACACTGTCTAAGAGCCTGGGGGTGTGTGCCGGCTGGCCGGCGCGATCACG
CACCTGTGTGTGTGTGTGGCTTCTGTTTGTTGCGGTCTGCGGCGCTACCTGCAAGCAGGC
GCCACTGCACCCAGCTTCACAGCATCAGCACGCAGGCCCTGCTGGTCGTCCTTCTCGGCG
CATCAGGGGTTCTCGCCGCACCCCTGCGGCGCATCGGCCCTTTCGCCAGCTTGCAGCGGT
ACACGGCGAACAGACCACACATCGTGCCCAGTAGCTGACACCTGCGCCCGCCGTAATCTT
CGTCAATATTTGACAATAATCTGCTTATGTAAATATC
>Cre08.g379950.v5.5 PromoterCoords:4150876 - 4152375 Strand:+ GeneCoords:4152376 - 4157217 Trimmed if gene in upstream region
TGACAATAACTCGTAGACCGAAACAAAAAGGAAGTCCGGCAACGGAACCGCGATCGGTGC
ATGAATGATGAAAACAATTTTGAGAAGTTGCAGGCCACTA
>Cre08.g378601.v5.5 PromoterCoords:3951584 - 3953083 Strand:- GeneCoords:3949788 - 3951583 Trimmed if gene in upstream region
CTCATCAAACTGCCTCCGAGTTGGTGAATCGTCCCTTGGGCCACTGCCCGATGCATAAGC
ACAACCTGTTTCGTGTGTAAAGGAACCAAAGCGTAAATAA
>Cre08.g372050.v5.5 PromoterCoords:2513088 - 2514587 Strand:+ GeneCoords:2514588 - 2517610 Trimmed if gene in upstream region
CCGCCTCGAGTCCGGTAAGAAGCACTGCCAGGCTTATCTCTCAAAGCGAGCAAAGGATTG
GGGGAAACACGAGGGTTTTCCTGAAGCCTGAAGGCATCAAAATTGCCCGATCGAAGTCCA
GGCGTGTGCCCGCCAAGCATTCTGCGTCATTATCAACGCCGTTAAATT
>Cre08.g365100.v5.5 PromoterCoords:1564894 - 1566393 Strand:- GeneCoords:1562184 - 1564893 Trimmed if gene in upstream region
AGGCATCACATGGTATATGTATGATACCCAGTATATGTATGACTATCCAGCAGCACCTTG
GGCCGCAGGAACTCAGAGCCCGTTGCACGCATGCTGGACCGTGTCCGACCCGCGTGCCGC
CCTGCTCGCAGGCTGGCCACGCGTGGCCACGCAACTGGCTGTTGTCAGTTTAGCCTCCCC
CATGGACGCTCTGCATCTACAGCTTGCATGCACAAACACCACACTGGAAGGGTACAAAGG
GGCTGAGCGCGGGGTGGGGTTCCGGGCATCGGAGATGCCTTGCGCGGCGGCCATTGGCTC
AAGATATGTCGCCTTGCCTCACCGCCCGCTCTGTTTGCTGTCCCGTCCATGCACGCTATG
TGTAGTTACGCTATCGCCCGGTATCGGGCGGGGGACACGTAGGGCCGTGTGCGAGTGGGA
CCCGCTTGACAAGTGCTCCAGTAAGTTCCAGTACGGTACCACGCCAAGTGCGTGACGTCG
GAGGGGCACCGGAGGAGCATCTGTGTACACCCACACCCGACCCAGATTGCACGTCTGCAC
CCAGGCTGCGGCTGCGGTCTTGTTGGAGCGAGCATTGGCGCCACCCGGCTGGAGCACGAC
TGAGACAAGGAGCATCGGAGCGGACGGAATCCAGACTTATCTGATATTGCTTTACACAGC
AGGGCCCTGCAAGAAACGCTAACTGTGGCCCTTAATTCTGAGACCTGAGGGCCGTGCCCT
CACTCATAACTTGGCACTCAACGAACCAGGGCTTTGTAGGCTTTGCTTCCAGAGCCACTC
ATCTATGCCACAGGTCTGTCCGGGCGTATCGCTATAACGTACCCTGTGTGTGTGATATTG
AAATTATACATAGCGTGCATGAAGGGGACTGCAAACAGAGCGGGCGGTGAGCCATGACAA
CATCCCTTGCGCCAGGGACCGCGGTCTGCGAGGCCTGTCCGCGCAAGGCACCTCCGATGC
CCGGAACCCCACCCCGCGCTCAGCCCCTTTGTACCCCTCCGGTGTGGTGTTTGTGCATAC
AAGCTGTAGATGCAGAGCGTCCATGGGGGAGGCCGGACTGACAACTGCCAGTTGCGTGGC
CACGCGTGGCCAGCCTGCGAGCACGGCGGCACGCGGGTCGGACATGCGTGCAACGGGCTC
TGAGTTCCTGCGGCCCAAGGTGCTGCTGGATAGTCATACATATACTCAGTATTATACATA
TACCATGTGA
>Cre08.g358559.v5.5 PromoterCoords:266760 - 268259 Strand:+ GeneCoords:268260 - 270771 Trimmed if gene in upstream region
GTTATATATAACGCGCTCCTTATAGCTGGCCTCGTTTAGCGAACCCGC
>Cre08.g360550.v5.5 PromoterCoords:752200 - 753699 Strand:- GeneCoords:746224 - 752199 Trimmed if gene in upstream region
ATCTTGTCCACCCGCGGTCGAGTCTGCCGTCATTGCTTAGTCATTACGGCAGCAGGCCCA
GTCCGACAAAGGACCCCAAGTTCGCAAAAAATCTT
>Cre08.g369650.v5.5 PromoterCoords:2181827 - 2183326 Strand:+ GeneCoords:2183327 - 2196318 Trimmed if gene in upstream region
AAGCACGCATTTGCTTGTGACTGCATGCTATTGTTGAGGGCAGACACATCTGCTGTGCGT
GCCGGCAATGAGGGCAATCAGAACCGCAGACCTGGTTGGTACCGGCAAGTCATAATATAT
ATGCTGCTTGCGTACGTTTATTTA
>Cre08.g366300.v5.5 PromoterCoords:1779873 - 1781372 Strand:- GeneCoords:1773126 - 1779872 Trimmed if gene in upstream region
ATTATGATTACACACACATACTGCTAGCCAGCCGCTGTGGCGTCCG
>Cre08.g367750.v5.5 PromoterCoords:1968824 - 1970323 Strand:- GeneCoords:1963658 - 1968823 Trimmed if gene in upstream region
TGCGTTCTTACTGTTAAAATACGCAAAGGTATAGAGTCCCATATTTCTTGTTCTGAATTG
CGTGTGTTTGTCACCAAATCGATCCAAAACTGTCATGAGCAACTCGCCGT
>Cre08.g385900.v5.5 PromoterCoords:4987316 - 4988815 Strand:+ GeneCoords:4988816 - 4990137 Trimmed if gene in upstream region
TTGTTCAATAACAACGCATTGTCAAACAAAAGGACAAACATACGGAGAACAGCTTCATCA
TGCGCGGCCGCATGCAGAATTTTTTATGCGTGCACCATCACAAAAAGATACTACAACTCT
>Cre08.g368050.v5.5 PromoterCoords:2004414 - 2005913 Strand:- GeneCoords:2002298 - 2004413 Trimmed if gene in upstream region
AAATACTTATTTCCGGTCTAAATACAGGTAGGGGCGCGAGAAGAACAGGGCTCCGGGCCC
GATGCAGGCGTCCATGAAAGTTTGGCAGCCATACATGCAATACATCACATTACGATAAAC
GC
>Cre08.g364700.v5.5 PromoterCoords:1473930 - 1475429 Strand:+ GeneCoords:1475430 - 1479807 Trimmed if gene in upstream region
AAGTTCCATGCAAAGCGGGACTGCACCCAAACGACGACCCTCATACTTGTCTTCCTTGCA
TAGAAGTCATAGTCAATTTCACATAACTGTTCGGCCTTAG
>Cre08.g366400.v5.5 PromoterCoords:1783913 - 1785412 Strand:+ GeneCoords:1785413 - 1790429 Trimmed if gene in upstream region
AACATTACTGACATATGCTATATGCTAAAGTTTAACGTGCAAAAACCGGCACCCTGTAGT
ACACAGGGCTGACCGGGCGGTGATGGCACGCCCGATGGCACCGGGCGTGCGAGGTTTAGG
CCCGCACTCAATTGCGCTTGCCGACCCCTATAGCTCGGTGCGGATACAGGACGGCAACAT
CATCCCATAGTACGGGTTACCTGTCTGCGCTGCAACCACAGCGCCAAATGTCGGGACCCA
CACGCCCGTACACGCCCTGCCGGCACTGTCCGGCACGCCCGCAGGCTCTCGAACCCACCT
GGCAGAGGCGCACCTGGGCGCACTCCCTCGCAACACGCCCGCATCTCACTGTTACGCGCC
ATCCTCGCAACATATGCATTGTCAAGAAGA
>Cre08.g382250.v5.5 PromoterCoords:4440737 - 4442236 Strand:+ GeneCoords:4442237 - 4451112 Trimmed if gene in upstream region
TCAAAAAGTTATGTGCACAATTGTCCGGGGGGGTGCATGCTCCTAGCCAAACCCGCACGC
TCGGGGGGCTCTGGGAGTCGCCCGAGGCAAATCCTACCTCAATATTTAGACGCCGCCTTT
TTGTAGGTACATAACTTACATCATTAGTGGGCATGAGCGCTCGGCAGAGGACAAAACATG
TTGGTCAGGGCTCAAGTCGCGAAATGGACCAGAGCCCATATCTCGCATAGGCGGTATTTT
GGGCCTGTATCTAGTGCCGTCGACTAAGGTTCACCGATAGATGTCATCCGGACTGCGTAG
GGCAAATTCCAGTAAGTCCTGGCGAGCGCGACATTTAGCATTTCGACTTCGGCTCCCGCT
CGAGTTTGTGCCCGGAAATCAATCAGGGACCTTATTATATGTCACATGATGACATTTCGG
CAGTCTAGGGCATTGGACACACGCAGTCCCTAGGGACTTGCCGGAGTGGTACCCGCGTGG
GTCGGGTCGGCCCGGAACTGTTTGGGCGGGCACTGTCGCATACCCCGGTCGGGTCGTCCC
CAAAAGCGTCCCCTGGTGGGCAGATTATGTTATGCGCGCGCCGGTTTGATGAGTCTCCGA
CCCCGATGCGCTGGATGGCCCTCCTAGACATCCCTCCCACCGTCTCCCACCGTCTCCTAC
CGTCCTGACTAATCCAGGGGGAAGGGCACGCCCCTGCGCCACCAGTCTTGGGCGCACGGT
CCCGGTACCGGGGCTGTGCGATAGATGAAACTGCTGGCTCTGTGTGCAAGGCGCGCCCAG
CCACGTTATACCTGCGAGCCGCGAAATTCCCGAATTCG
>Cre08.g377600.v5.5 PromoterCoords:3838383 - 3839882 Strand:+ GeneCoords:3839883 - 3847334 Trimmed if gene in upstream region
GACTCAGGGGTGGCGTTGGTGCGTGATCCTCGGGGCACGGGGCGCCTCCCATCTTGGGAT
TGTCGTCGGGCGTCGGCGGACAGGTGGCCTTCAAGTTCAAGGTTCGTGGCGTGTCCACCA
GATGA
>Cre08.g358850.v5.5 PromoterCoords:498424 - 499923 Strand:- GeneCoords:493240 - 498423 Trimmed if gene in upstream region
ACACGACAGGGACAGACGGCACCACGCGCGCGCGCGCGCGCGAGGGGCGCTAGGGGCAGT
GGGGGCGCTAGGCGTGGTTGGGGCTGTAGGGGTGAGGAGCGGTGGGGGCCAGGGGCAATT
AGGAGCTATTACTGAGGCAATTGTTTTACCTAATGTCCTGCTTGTTTCGCTATAGGGAAC
TAAT
>Cre08.g371301.v5.5 PromoterCoords:2416728 - 2418227 Strand:+ GeneCoords:2418228 - 2420609 Trimmed if gene in upstream region
TAGTGGCTGCTGGAGAGTTGTATGTTATAATACTAATGAGCCGGCGCGCCCGGCTTTTAT
AGCGGCAGGTCCCGGGGCCTGCGCTACGGGGTCCCGTACGGCATGGCCAGGCCGAGCCGG
TTCGCAGTCAGTCTCGGCTCAGGTGTGCCAAAACGGTCGGCGGGTCAAGGCAACCGCCTC
CGCGTTGACCGCCCCAGAACCACCTGCGTTGTGTTGCAAAGCAAACCAACATGTCATTTC
GTTGATTGTATATATACCAGCACTCAGGGAGAAAGGTGAGGGCGCGCGCTCCTGTTGCGG
GGCGCCAGGAAACGCCCTCCCCAATTGCCCCGCCCGTGTGGCCAAGCGTAAAGGCCTCAT
TAGATTATGTCTGAATGCGCAAAGAGCAGGCCGCAAGCGCAGGTTTGGGGCTTTGCTTGC
GCTTCCCTCTTGCACGCTCCCACGCACCACGCGCCCTGCTATCCACCTGGCAGCATATGC
ATCCTAGCACTCTATCTTGCCAAGAAGCCAAAGCGCGCACAAGACAGCCAGCTAGAAAGC
CAGCTCCCCGCGTCTCGAAAACTTCCAGGCTGTCCCCAACTAACGCGCGCACGTACGTTG
CTAAGTGCTCCACCAAACAATCCGCTTCTAAACAGCCCACCTCTAGAGCCCAGCATGCAC
GCACCCTTGGTTGGCCGCGCCAGGCCTCGCTTCCGCGGACGGGGCTTCGTCCAGCTTAGC
GCGGGTGAAGTGTCGCTCCCTTGAGTGCTAACTGATAAACAAATGCTGCTGCGCACACGC
GTCGGGTGCATTGGCGGTAAAAGGGCAGCGGGGCGCTGCGGGTTGCAAAAGCTGCTGAGT
TTTGGCGGGAAGTAAAGTGGCTGTGACTGACTTGGTAGGCTTGCTGCTACTCCAATTGCT
GCTACTGTTCTCGAAGACTTATGATAGATGTGTTTGGAATGCCGCTGTAGGTGATCGGGG
GCGTCTGCGGCGTGGGATGGCGCCACATATATATGGCCGCGGTGGATTGCAAGCACGGCG
CCCATCATTTGGCTGTCTTGCCTTTAAGCTGGCTGCAATGAGAGGCGCGCCGCCCCCGCC
CCGCCGCTGTGCGCTATCCTGATCCCTAGCAATACTACCGACTACATGCAGTCTCTCCAC
CCCTTGCGGCGGTCGGAGACCCACGGAGCCATAACACCGTGCTGCAGCAGCTCGCACTGT
CTA
>Cre08.g358616.v5.5 PromoterCoords:450514 - 452013 Strand:+ GeneCoords:452014 - 459575 Trimmed if gene in upstream region
TTGCAGGCCGGAGAGCAAAACGGAGCCTGAAACGGAGCTCAGTAACTTTGCATTGCAGCG
CCCAATTGCACCAGGCTCATGCTTTCAGCTATACTTGTGTTGTAGCGTGCTGGAAGTACT
>Cre08.g373000.v5.5 PromoterCoords:2622726 - 2624225 Strand:+ GeneCoords:2624226 - 2628317 Trimmed if gene in upstream region
GCCCGTCACGGCCGTGCCGCGCTTTGCAGGAGCGTACCCATACCGTATGGTAAACAGCCA
AACCGGAACAAGCTGTCACCGCCACTAGGCATTTGCGACAGCGTTAA
>Cre08.g359900.v5.5 PromoterCoords:621803 - 623302 Strand:+ GeneCoords:623303 - 634583 Trimmed if gene in upstream region
AGCAGTGCAGCGAAACTTGCCGTGGTGGCGTGCGGGATTTGCCGAGGGGGCCGGTAAGTT
GCCAGTCCGCACACCATAAGGCACCACTACGCACCCCGCTTCACCTCGGGTTCTGGGCAC
GCTGGCCTTGGCTTCCAAGGGTTGTCCACTCAGTGTAGCACGCAACCCGGACACACGCGC
GAATTATAAGCACGACTA
>Cre08.g373370.v5.5 PromoterCoords:3062366 - 3063865 Strand:- GeneCoords:3059329 - 3062365 Trimmed if gene in upstream region
AAGCGTTCTGCTTCGGACCGGGGAAGGTTCGGGATAAACAGGATGTCAGGCCGCATCCTG
TTGAGGTCTGCAGCGGGCACTTGCGGGCAGAGCCAGGACGGCGGCCGCATGCCCGCACAG
TACTCAGGCAGTTCAGCTCGGGAGGTGGCATCCATTATCATGTAGCCACCACCGTTGTGA
CCATGGTGTAGGCATTCGGCAATCGTCCGCACTGCAGTGTTGTGTTTGGCTATCCTAGCG
CCAACGAGTTGGGGGTGCGCGCAGTGGCCGGCAAGGTGACCTGCGGTGCCACGCTCTGGG
TCCGATCCGCGGCTGCGCTGGGTGTGGGCACAGAGACCACATTTATCGCTGTCTCGTAGG
>Cre08.g358578.v5.5 PromoterCoords:413374 - 414873 Strand:- GeneCoords:409878 - 413373 Trimmed if gene in upstream region
AGCCCCGTGAGAAACCCCCTCTACATGGCAACCCCCCCCCCCCCACACACACACACACAC
GGGGTGCCACTCGGGGTCAGGTCGTTCGTCGATCGCCCGAGGGGGGGTTCCAGGCTTTTT
GCGGGTAAGTATGACTACCGGGGTCGACGCGGGTACAAGACGCTCGGTATCGGTAGGTAT
TCGTAAGTAACTCCGTCGCGCCGTCTGGGCGGGCTTCGTTTTGTTGTTTTCTTTTCAACA
CACACACACAACCCGAATCCACCCACCGTTTGACCCCACTCCTCCGAGTTCTAGGCGGAA
GTGGCGCGGGCTGAGCAGTGGTGGTACGCCGTTTCCCGTGAAGTTGCCGCACAGAAGGCG
GCCATGGGCGTCAGCCCTCGTCAGCATGCCGCCGCCGTACTAGCTGAGGTTGCTGTAAGT
TGCACGACGTGCGACGTGCGCCTTGTCATGTATCTGGGGTCCTAAGGCGGCCCAGAGTGC
GAGCTCTCGTGCAACCTGCGGATGTCATGCACCCGACTTATATGACCCCGCCCACGTGCC
GTCTCAGACAACATCTGGGGTCCCAAGGCGGTCCAGAGCGTGCACTCCCTTGCCACCGGA
AGGGGGGAAGGAAGGTGGCCGCCAACTTACGTATCCGTGATGCGAGCTCGGGCGCCAGAC
TTGA
>Cre08.g359850.v5.5 PromoterCoords:618823 - 620322 Strand:+ GeneCoords:620323 - 623104 Trimmed if gene in upstream region
CAGCTGCGCAGGAGGCACGAAATGGAACCGGAATTGCGGACTTGGACACTGGGATTGGGC
GCTGACCAACAACAAGCAAAACAGCCCTTCACATTTAGATTGAGAGGCAG
>Cre08.g380000.v5.5 PromoterCoords:4156110 - 4157609 Strand:+ GeneCoords:4157610 - 4164543 Trimmed if gene in upstream region
GCGGGCAGAACTCCTGAGCACCCCGTTCCAATTCCCTTCGACAAGCGAAAGATGGGTGTT
GCACGCCGAACCTTGGGTCCGCTGGCATTGGGTCCATCTGAGTGCAATGCTAGACGAATC
AGAAACGTATGCGAATGCTAGCATTTGACGCAGCGCGGTACGCGTGTCAGCGAGCACCTG
GCGTCAGCTTGTTGACGCCAACGTTGTCTCCTCGCGCGACTAGTTTACGGCCGCGCATGG
TACTGTATTAGTGTAGAGTGCCCTACATGAACGGCGGAGTTGGAGAAAACCAGAGGGTGG
CATCGGCATCGCATGGAAGCCCGAACGTGTGGTCGGCCAAATGTACCGGCCGCGACCGCA
TCGCATTTACTTTCAGCGGTGTTGCTGTGCAA
>Cre08.g358553.v5.5 PromoterCoords:241890 - 243389 Strand:+ GeneCoords:243390 - 249331 Trimmed if gene in upstream region
CCAAAAAGCCGCAGGCGACTTTTGACGGTTCATTCTCCCCCAGTCGGC
>Cre08.g365664.v5.5 PromoterCoords:1661744 - 1663243 Strand:- GeneCoords:1659338 - 1661743 Trimmed if gene in upstream region
TAAAGCGGGCACTGTTGCTAACTCGCGGAATTTTACGTTGGCCACAATGGGGCCGGCGCC
CCCCATTCCGAAAGTCCACGCCCTTGTGGCGCCGTGGGCGCTCTCCAGCTCGCGCAATAG
CGCTCTCTAGATTTCATTAAATAGTATGCAACTCCGAAACTTTTGCAGCGAGGTGGCCTG
CCGACCAGGGGCCGGCAGGCCGGCCTCTGCGGAACAACCTGCGGCGCGCCACGCCGTGCC
TGCGTGCACAATACCCCCCGCTTTCCATATGCCGTTCCCCCAGCCCCCAGCCCGGCCCGG
GACCTCACATCTTCACCTGCTCTTCTCCGCGTGCCCAACAAGAGGCATTAGGTGGGTCGC
GCATAGCAGGGTGCAACATCCGCGTTGCAGGCCTGGGCACACGTGCTGTCAGGCACCCGC
CGCGCACCCGTTGGCGCATATGATTGTTGCGTTACAAGAGACGACCACCCGAGCGTGCAA
GCACGCAGGGGCGCATATGCGTCTTCCTGCCAACCGGACGAGCCATGGAGCTCCTCGCGC
TTTGAGAGGCACCACGGCAGCGGCGCGTCGCCCTGGCCCGCCCTGGCCGTACTACGCTGA
TAGCAACGCGCCGCTTGGAGGCATGTTTGGATGCAGCATTCTGGGACGTGACTGCTGGCG
GCGTCATCGGCTGCAAGTTTGCAAATTGTCAAAGCTACAGGCCAGGGAGGCAGGGACAAG
CTGCCTGGGCGGGTAGTGGCGCGCCGGGCATGTGGGCGAGGGTGGGCGCCGCAGGGCGCC
GCGCCTCAGCGCCCGCGCCCCAGCGCTCCAGTGCCTCAGCGCCCAGCGCCCGTCTGAAAC
TGTCGCCCAAGGATACC
>Cre08.g368550.v5.5 PromoterCoords:2050560 - 2052059 Strand:+ GeneCoords:2052060 - 2055735 Trimmed if gene in upstream region
CCCACGACCAGTAAGGAAAGGAATTGGCCGGCCAGCGCTGACTCGCTCCGCTCTCTGCAT
GGGCGTGCCGGTTTTTCAGTTTGAGACCCCTCCCCTGCCCGTGCCGTTAGGCAGCTCGCT
CTAT
>Cre08.g378400.v5.5 PromoterCoords:3923104 - 3924603 Strand:+ GeneCoords:3924604 - 3925575 Trimmed if gene in upstream region
TTGGATGTGGTTTTGGCGTGTGGGAAGAGGGGAACGTGCCCGAGGTTGGTTGGCTCGACA
CGGTGTATTGCATGGGAGGCCGGAGTACGGGTGATCCGAGAGAGGATATAGGTCGCGTCT
GAGAGCGGCTAGAGCCGTCTCTCATTCCGATCCTAGGCGAGATAGTCTTTGACCGTTCTA
TATGAGGGACCCGTCCTAGTGGACGTTAAACTCTGAGGCAACATGTAAGCCGGAACGTGA
TCGTCTTGCGCCACCCTCTCGCTCGCTACGCATGCGCACCCGGCCGCCTACACCGTGGCC
AACACGGCCAGTTGCAGAGGCCGACATAACAGATCTGCAAACATCGGAATGAGAGACCCG
GGAGACGTTCCGCCATCGCCGACCACCATGATCAGTCGCTCTTTGCTCTGGCCGATCTGC
CTAGACCATGGAGCTATGTTCGGACCTATCTGACTGTGATCGATATTATCCTGAGCAGAT
CGCGACTACTAGCGAGCGGAGTAGACGGCCGCTGGCGCTCTTATCATTCTAACGGAAGAA
TGCCCACAGAGCGTTGGGGAGTTTAAGCCAGCTTGAGGACGGAGATCGCCATGATGCGGA
CGTTGCCGAGTGCCGGAGCGAAACGCCGCGGTGGAGAGCATCTGCAAAATGCGAGAACTC
GCACAGTCGAAGGTGTTGACGAGTTCTGTAGGTTCATACATGGCAGTCGTTGAAGTTGCG
TTTGTCGTGCTCATGTCTTTCAGTGTTTGAGACGCACATGTTGCATCGATGTTGGAGGCG
CTGTATGCCCCAGCTCGCCCAGGAGCTCATAGGAGTGGTGCCCTGAATGCCCTGAGGCTC
ATTTGGTTGTGTTATGTCTGAGGTTCGCCATTAGCCGCCGTGAACGGAGCGACAGGCTCA
ACGCGCATGGCTATCACGCCCGCGAGCCCTCTCCATTGCGGTTCACACCAAGGCAGTGTA
GGCATGGTTTGTGAGACTTTCAGACGCATGACTGCACTGAGACAGACGTACACGCACGCA
GACTGGCAATATGCATACGGCACACCCTGCACAGGCCCAGACGTTGCAGACGAGCGCCGC
ATTGACATTGCGCCGCACGCTGGGGGGGGAGTCGCCGTCAGGCACACGAAACGTTCATTG
TCCTATCATAGGGCGCGACAGCTGTCATGACCTGGCGTGTGACCGTGCATATCGTGTGAC
TGAGTGATTTGGATGTGGTTTTGGCGTGTGGGAAGAGGGGAACGTGCCCGAGGTTGGTTG
GCTCGACACGGTGTATTGCATGGGAGGCCGGAGTACGGGTGATCCGAGAGAGGATATAGG
TCGCGTCTGAGAGCGGCTAGAGCCGTCTCTCATTCCGATCCTAGGCGAGATAGTCTTTGA
CCGTTCTATATGAGGGACCCGTCCTAGTGGACGTTAAACTCTGAGGCAACATGTAAGCCG
GAACGTGATCGTCTTGCGCCACCCTCTCGCTCGCTACGCATGCGCACCCGGCCGCCTACA
>Cre08.g359250.v5.5 PromoterCoords:541823 - 543322 Strand:- GeneCoords:538341 - 541822 Trimmed if gene in upstream region
AAACGCGCAGCCCACCGGTCGCTGGCCCGTGCGCTCGAGAAAAGCACCCACCACCCCAGC
CGCGATGTTACGGTCCACTTCTGCGGTGCGCAGACAAGGACGCT
>Cre08.g385950.v5.5 PromoterCoords:4988686 - 4990185 Strand:+ GeneCoords:4990186 - 4992747 Trimmed if gene in upstream region
CTCATTGCACGACGCATCCCTTGCTATGTTCAGGACAGAGGCGAAATC
>Cre08.g368400.v5.5 PromoterCoords:2040316 - 2041815 Strand:+ GeneCoords:2041816 - 2047163 Trimmed if gene in upstream region
AAATACCTGGTCCAAGCAATCTGACAAGAGCAAAACAAGGAAAAGGAAGGAATTTGCCCC
ATGCATCCCATGCCGAAAAAGGAGGACTCGAATAGGGTGCAAGACGCCCACACATCCTAC
CCTAGTTCAG
>Cre08.g368800.v5.5 PromoterCoords:2105236 - 2106735 Strand:- GeneCoords:2102110 - 2105235 Trimmed if gene in upstream region
GGGGGTTTCCGTGGATGATGTACACAGGGTTTTGCCACCCTGTCAAGAGATGTGCCACGG
GCCTCATGTAGAGCACAACAGGCTAAGTTATGGATTTAGGGACTGAATTGGCTGAACTCA
GGAACCAGGTGTCATGGGTTAGGTTGTGATGTTTAAAGCGTGCATGAGTAACCCGCAAAA
ACACGCGCAAAACCGAGACCGCTACATTCTGAGCTGAAGAAAACGAAGTCGGATCTGGTA
GAGTGAAGGGAGTGAGTGAACAAGGTCCTCACTTTACAGCGCTCACAAAAGGCACGCAAA
TGCGGGCCAGGCTTTCACAGTTCGCACATTGCATGGACCAGCATGCCTCCCCGGCTCCCT
CGCCTTGACCCTGCCTCGTCTGGGGTGTAAGCATCGGGTGCCGGCGATGAGGTTTTCGGT
TGCTTCATATTGAGTGCTCGCGCATCTGCGGGATTTGTACTGCAGGGCTAGCATTTGATT
GGGCGTCGCCGGACTGTATGCCCGGGGTACCTGGTTTTGCGTCTGGTGCTGTAGACCGCG
CTTCGTGGGCCGACATGGTTTGCTGCACGGTTGTGGGGCTCTGGCGGGCTTCGGCTTGGC
TTCGACTTATGCCGGTGTAGCATGCAGCTGAGACACGCTTTTTGCGCAGAAACAATGCAC
GGTTTGGTGCAGGTCGGTTGCCAGCTGTGGGGAGGGCGGTTTCCCTTAGGGCCGGAGATG
GTTCCCTCCTGACCTGGGTGCTGGGCACCCTTGCTTGGGCGGACTGTCCCTTCTTGTAAT
GTCGCATTCATAGCCCCTAGCCCCCGTTGTCAGGGCGTCAGGCTCTGCGAGAAAGGTGCT
GACCATGTGCTCGTCTCTTCCATCTACGCTATAGGATGTTGCCCCGATCCGCTGAGCATG
TGGTAGACGTTTTGGCGCGGAATTGGCGGCATCCAAGACGTTTTGGGGTTTCAATGGCTG
GCTCCGTAGGGAAACATTATCCGGGCTTAGATCCTGCGGGAGGGGTCATTGACGAGTGTT
GCGGAACTAATCATCTACGCCGTATCAACGCCGCGGGACCGAGGGCATCTACGCACAAGA
TACGGGATCAGCGTGAGACTCATCAGTACGGTAGTGAGTGACTCTGCTGCAGAGCCACTC
ACTGATGATGAGGCTGCCGAACTGGCAAATAATGACGAAGGAGAGCGTGAGCCGGGCTGC
CCAGGGGCTGCCAAGATGTGCGCGCCCAACGTGCGTGCCTGCTGTGGTGTAGGTTGGCGG
GAGGGAGGTTGGCTCCATGCAATTTACATCCTACGCCCCCCCCCCACACACACGGAACAT
CCCGTAATTCCCCCCCTCCTCTTACTGCCGCCGCCGCCCACGGCCGCTTACTTGCCACCT
AGCAGCCCGCCGCGCCCACCTCAAGCACACCTCCATCACCCCCCATCGACGCCCAATGTC
ATTGTGATGTTATGTGACAAACATAATGACAACAAGTGCCGTGACTTCAGGTCCGGAGCA
>Cre08.g359567.v5.5 PromoterCoords:580493 - 581992 Strand:+ GeneCoords:581993 - 590495 Trimmed if gene in upstream region
CCGCAAACTGTATATCCGCTCAAAGATTACGCACTCACTCGCTCGCGG
>Cre08.g360250.v5.5 PromoterCoords:690023 - 691522 Strand:+ GeneCoords:691523 - 697721 Trimmed if gene in upstream region
CGCTAAGGTCTCGCCTTCAGAACCACCAGACGGGGTCTTCGATTGCGACACAGCACCCTG
TTCTGACATATGACACGCAGAAGCATGGACAGGGTCGCAGTACGCATGCAGCATCTAGAC
AAGAGATATCGTATGTGGCAGTGTGTGTGTATTTGTGTGTTTTGGCCGAATGCTAAGGTA
ACGGGTGAGGATGCACTGTCAGGATATCAGCGTTGCATGTTGGAAGGCCACGGCGGCAAG
GTGAGTTAGGCACTCAGACTCCATGAAGACACACCGCCAGTACGTAGGCGACTAGGCGTC
AGGAGTGCATGATACGCGTATTGATACGTAGTTCGCAGCTTACCTAGTACGGTACGTCAA
AATACGCTTTCAATACGCGCTGCCAAACCCACACATGTCGGGATGCTTGGATGTTGCGCA
CGGGATTCGAGCCAGTTTCAAGCCGTTCACGCGCTTTCTGATATGCAGGTAACATGGAAA
GTCAATGACGAGGCCACCAGGCGTGACAATTAGCTAGAACCACTGGTCGTGGATGCCTAG
AAAGTCCAGAGGACAGACTTACGGAGCAGGCGATTCGACGGGGGCCGGGAAGGGCAGGGC
TGACCAAAACCCGGCCCAACGCTCTTACCTGAGCCCTAGCCGGCTATT
>Cre08.g366850.v5.5 PromoterCoords:1860224 - 1861723 Strand:+ GeneCoords:1861724 - 1866566 Trimmed if gene in upstream region
GACCCTGTACCATTGCTCTGTACTAACATTTTGACCTATAAACCAAGT
>Cre08.g369200.v5.5 PromoterCoords:2152026 - 2153525 Strand:- GeneCoords:2147260 - 2152025 Trimmed if gene in upstream region
ACTAGACTTAGAGGTTGCGAAGATAAAACATATGTAGCTGGGGACGTGTTTGTCACCATG
TGTGTTTCTGCGGCGTGCCCAAGCGTGCCGGGTTGCCCCGCGACACCGCGCTTGCCCCGC
GAGCGCGCGCGCCTCTGAACTACGCACCAACAATAATCAATGGACAGCAGCCGACTCTAC
ATACAATCCCCATGCCCCTTGGGCGCTGTTCGGTGGTGAAGTCGCTGGCGAGTTGTACAC
CAGCTGCCGCTTTGTTAGCTGCTCCTCCTGCAAAGTACAAAACACGCACAATTATGCAGG
TATATGCATTCATCTGCACC
>Cre08.g374800.v5.5 PromoterCoords:3439797 - 3441296 Strand:+ GeneCoords:3441297 - 3446548 Trimmed if gene in upstream region
ATCAACTAAAAAACCATTGGGGCATGCTTGTTTCGGGCGAAGCCGCGAAGGTTTCTTGCA
TGGGTGCTGCCTTGGATCCGGTGACCTCAATCGTCGAATACTCCAGCTTTGGCAATGCAA
TTGTGTTTCTGTAGGTCTCA
>Cre08.g360450.v5.5 PromoterCoords:720750 - 722249 Strand:+ GeneCoords:722250 - 734671 Trimmed if gene in upstream region
GGTTCTGCCAACATGACATGAGGGTTAAGGGTCCAGCGATATAGCGTCAAAATCGCTAAA
GTTTCTAATACTACAGAAGCATGTCGAGAACAGAAACCGG
>Cre08.g365065.v5.5 PromoterCoords:1595694 - 1597193 Strand:+ GeneCoords:1597194 - 1613125 Trimmed if gene in upstream region
ACGCGGGCATGTGGTGTTATGCGTGTGGCGTGCACAGCTCTAGCCCTTGATGTGCGCGCG
CATGTGCGAGGGGTTATGCTCGGGCGGCCGTCCGTACTCT
>Cre08.g368000.v5.5 PromoterCoords:2000830 - 2002329 Strand:- GeneCoords:1998570 - 2000829 Trimmed if gene in upstream region
CGTGGACACGCACCGAGCTCGGCCAGCCCTCCGCCCGCCGCCCACTCAGCTGTCAGCACG
GTTCCCCCACCCGGCCGGCCCCGCTGCACCGTGCGTGGGCCGGTCCCTGGACGGGTGTGG
GGAACCGCACAGCGGTCCGCGCCCGTCC
>Cre08.g373366.v5.5 PromoterCoords:2922583 - 2924082 Strand:- GeneCoords:2917305 - 2922582 Trimmed if gene in upstream region
TGTTTTCGCTGTGCAGGACCTGCGCCAGTTCCTGTCCGTCATTGTCCAGGTCGTAGGTGA
GTTGAGTGTTACCGTTAGTGCGGTTGTCGGCGGGCCGTGGGACTAGATCGTGTGTGATCC
TGGCGCGGGCCAGTCGCCAGCTGGGACGGGCCCCGTGGCCTCCCGCAGCTTGCGCTGCCA
GGGCGGTCAGGGGCGGCGTCGGGCCGTCGACGTCCATGGGGTCGTTGTGCGCGGCAGCCT
GGTTGATTTCCATAGGCAATCCTGTGTTGTTCAGGTACTCGCTTATGGCGTTGGGTTCGG
GGTTGGCAGCATTAGCCGTGAGGCGGGTTGTGAGGGCGGGTGGTAGCCCACGGCGCTGTT
GGCGTGGTTCGACAGCATGTGCAAAAGATGGTGGGTCTTGGGGGTGTGGGTGGCAGATCC
GCACGTGTCCTGTCATGTCTTTGGCGAGCGCCTGGAATACCGAGCATGCCGTTTCGTACC
CCAGCGTGCCCACCGGCAGGCTCTCATCGCCGTTGGTGAGCCGCAGGGCATGGTTGATGG
CGGCGCGGTCCCCGGTGAGTAGGTCCTCAGGGGTAGTGCGTGTAGTTTCTGCAATGCGTG
CGCGTTGCGCTGCATGTTTTGTAACGCGCCGTGCGCGTGTTTGGTTCTGTGGTGGCCGGC
GTGTTGTAGCCGGCTTGCGGGCTCTGGCCGGTGGCCGTAGGGAGGGTTGCGTTGCCCCAT
CAGCGGGGACTTCCGGTGCAGCAGCACCTTGTGCGCCGGGGTGGGCCTGGGCCGCCCCTG
CTGGGGAGGGGGGGGGGGCTAGGTCGGCGGGGGCTTGCGTGGTGTTTGCTTGGGCGGGGG
GCGCCTCCGGGAGGGGCTGCAGGTACCGGTCGAGGGGGTTGGCCATTCCGAGAGGGAGGG
GGTCCGCCCTCATGGCTAAGGCCACGATTGCGGCCACGTCAGGCAGTGCACGCTGTGCGG
TGGTCAGGGGGGCAGGGCTGCCGTGGGATGGGGCGTTTTCCCCTGCACGTGCAGCCATAC
TGAGAGCAAGGCTAAGCCTGTTCAGGGCTACCTTGTGCTTGTGTCGGACCCGGCTCGCTC
CCATGTGCACTGTAACGACGGGAAACTCGCGTCTCGGCGCGTCTCAGCGCGTCCGAGCGC
GTCAGAATGCGTCAGGGGGCGTCTGGCCGCGTATCGTGACGCGAGTGCTGAGACGCGAAC
AGTGACGCGAACTACTTTGAAGGGGACCCATACCGTGGTGCGCACGGCGTTTTACACTAG
CCTATACTGCTATTGCAAATGTAGCCTTGCCCGGCAGTATGTGGGCTGTCATGGGCAGAT
TGGCCCCTGCACCTGCGCCTGCTGCCGCAAGCCCCTGCACCCCTGGCCCTGCACCCGGGC
GGGCTGGCCAGCCCCGCCCCTGCTCCGTCGCCCCAGCCAACCTTTAGGCGCAGTTCAGCC
AGCCTGCGCCAGCCAGCCGATATGTGCCGATACTGCTTACAACAAGCCTATAAGCCTAGA
>Cre08.g377300.v5.5 PromoterCoords:3798403 - 3799902 Strand:- GeneCoords:3790075 - 3798402 Trimmed if gene in upstream region
ACGTGCTATAGGCGGTGTCTGAGGGAAGGTCGCAACCCACCCAGAGGTCGTTTCGTCTGA
ATGGCACACGCGCCCATCCCGCCCTCCAAAAATTTCGCGCCCCCGGCCCTTCACAGGAGT
CCCCGCACATATATTCTTCGATCCACCCCTATCTGCGTACTGAATTCGTT
>Cre08.g366250.v5.5 PromoterCoords:1772963 - 1774462 Strand:- GeneCoords:1767797 - 1772962 Trimmed if gene in upstream region
CGCTGCCCAGTCCCGTCGGGTCCGGGGTCCACAGGCCCCGTTGCGCAACGTCAGACTGAC
CAGGACTGGCATCCGGCTCGTCTGCGCCACGCAGGCGCACCTGTGCCAGGTTCCAGGCCG
ACTTGACCCTAACTTGCGGCGAAGACGTCGCTTTTTATTAAGA
>Cre08.g358530.v5.5 PromoterCoords:105066 - 106565 Strand:- GeneCoords:96963 - 105065 Trimmed if gene in upstream region
ACCACGACCAATACAAAACACAATATATTATGAGCAAATACGAGTGGCAACTCGGCGAGG
CACATCCAGACCCATCCCTGCCTGTTAGGTTTGCATGCAAACTTCTTTCGCATAGTGTTG
TGTCTGGAGGTGTTGAACAT
>Cre08.g373345.v5.5 PromoterCoords:2759665 - 2761164 Strand:- GeneCoords:2756209 - 2759664 Trimmed if gene in upstream region
CCCAGAAGGAAATCTAGGGGGCCTGCACAGGTGATGCAAGCGTCAGCCGCAAAGTCAACT
TTGGCGACCCACCCTGAACCTCCTCCACTTCACAAAACGCGCCACCCGCCGTCCAGCCCT
ATGGCACCCAAACGATCGTTACGATCGCTGTTACCTAGGTCGTAGATCGTTACCCCTCCG
GCATCGTTACGATCTCGCTACGATCTGCTTACCATCTTAACCAGCCATGGTAACAGCCTT
GTCACGGTCTACAAGGCACACCAGTAACCATCACTTTGACGCCCGTTACATGGCAGCCTT
GTGCTTTGCTGAAGGCCTACATCAGTACTAACGTAAGAACTAAGACCGCTACTCCACATG
CTAGCCATCTGTCAAGGCTTGATAGCACGACAAGTGCAGATGCTTAAGCAACACTACCGC
AAGTCCATACGTACATGCAACAATACGCAAAGTCGCATCATGTCTGCATGTGAACGTGCA
ACTAGCCACTGGCAGCAACCACTTGCATGTCTACTGGGCGCAACGTCTCCGACCCACCAC
CTTGACGCCCGCCGCCACCACAGCTACCATGCCAAAGTATGCCACTGGCGCTGCCGCGCC
CGCCTCCATCTCTAGCGCCAGACAGCTGGTGTCACGCTGGCTCCTGTAGTTTTGCTTCCA
CCGGCAGCGCCTGCATGCACGCGTGCACACACATAGACACACCCAGTTAATCGTCTGCGT
CAAGGCGGGTAGGTGCCAATGCATGTCAAGGCCAGCCATGGAAATAATAATAATAATATC
TACGCAGGGCACAGGTGCCCGCGTGTCTTAAGGAGGAGTGAGACAAGCTCACCCCACCAT
CGGAAAACTTGATTTCCCTACCCCGGCTCCCCTGCGCGGGGGCCGCCATTGGCGGTCCCC
TGGGTGCGCCCTCCCGGGCGGCATCGGGTGTTGGCAATACCCATCTCTCGCTCTAGCCGG
TAGTACAGGTTTGCGGTGCCCCGGAGCGTGGTGACGCTATGCATGTGGAGACGTGTGCAG
CAGGCCTTGGCTGCCTGCGGTTTGGCTCCCAGGTCTTTGAGGAGAGTTTCAAGGGTACGG
GGGACAGTGCCACCGTGGCCCAGTGTAATAACGTGTTTAGTATCGTAGTGCACAGTCCAC
CCTGCAGCTCGCATGGCAGTGGCAAGGGTGGCGTGCTGTGCTTGTTTTTGAATGAGCTTC
TCGCTGTGGTGCAGGTCAGAGGTGTATCCAACTTCAAGGATGTACACTGGGTAGGCCCCT
TTGTTGGCTGGTGGGGATGTCATGAAGCGTTCTGCTTCGGACCGGGGAAGGTTCGGGATA
AACAGAATGTCAGGCCGCATCCTGTTGAGGTCTGCAGCGGGCACTTGCGGGCAGAGCCAG
GGCGGCGGCCGCATGCCCGCACAGTACTCAGGCAGTTCAGCTCGGGAGGTGGCATCCATT
ATCATGTAGCCACCACCGTTGTGACCATGGTGTAGGCATTCGGCAATCGTCCGCACTGCA
>Cre08.g376150.v5.5 PromoterCoords:3623279 - 3624778 Strand:- GeneCoords:3617808 - 3623278 Trimmed if gene in upstream region
GTCTAGCCTGTATAAAAAGCAAGCTTACTGCAGGCAATAACCCTGGCATGCCAAGGTAAG
CGCCATCCAGGCCCAATTGCACTAGTCCTGATTGAATTTCCTGATTGGGCGAGGCTAAAA
>Cre08.g358400.v5.5 PromoterCoords:29144 - 30643 Strand:+ GeneCoords:30644 - 36767 Trimmed if gene in upstream region
CATAGCGTCATCTTCATGAATGTTCGCAACTGCTGCAATACATATA
>Cre08.g370500.v5.5 PromoterCoords:2312957 - 2314456 Strand:+ GeneCoords:2314457 - 2319468 Trimmed if gene in upstream region
TTCTATTGCATCGACGGCCAGCGGGTCGTATCAAGACAAAACTGTCACGCAATGATGGCG
CGATCGGTGCGTCCGGTCCCTCCAACATGCAACGCGCAAATAACAAAGAGAATAGCACTC
TATCACTGCT
>Cre08.g362050.v5.5 PromoterCoords:1014596 - 1016095 Strand:+ GeneCoords:1016096 - 1034937 Trimmed if gene in upstream region
ACCGATTCGGGCATGGTGGGCATGGTGCGGGCCCGCGTGTCGTGTTTGCACCGGCTTTCC
CGGGCGGATTCCGTGGCCCAGCGTACTGTGCAACGTAATTTAATGTACTGTACTAGAAAT
ATTGGCACGCTGTATTAACACGCGTATTATGGAGAGAGGGTCGCGTACTACGCAGCCCTG
GGGCGAAGCGAGGGGCTGGGAGGGAGGGAGCCACTAGATTCCATTTGGGGGCACAGGAGC
AGAAGCACCCCCATTCGGGGACCAAACTAGCTGCATATATAAGTATTGCAGGCGTTATAA
GGGCCCCCCGGCCCGGGCCTCGGTTTCTACAAGGACAGGAATGCACGTCGTGCTCACCAC
CTTGTAACCACACACAACAACAACATGTCACGGCAACTCACTCCAGTGAGTGTCATAGAG
ACGCAGCGACGGATGGTGGCGCTGAAGGAACGCATCGTATGCCAGACGCACGCCTGGCTG
GGGCTGGGCAATGGTGGGAATCTGGGTGGGATGGAGCCGAGCGGGTCCCACCCCAGGATA
AAGCGTGTCCCCAGGGAGACGACCACTTGACGGCACCAAAAACCCCTGGGAGATTGTCAT
TCAAGGATGCCGCCACGTCTCAGAGATGGCGCCTGTAACTTACTTATGCTTGGACGACAA
TCCCCCCCTTCGAAGAAAAGCGTGGAGCGCCAGGGGAGGGGTAGGCGGACCAGGGGAGTC
GGAAAGTGAGTACGGTAGGGTAGGGTGGCGCTGCTGAATGGGGAAATAACTTCTGGCTTA
CACCGCGAGGTGTCGGGGGGGGGGGGGGGGGGCAGCCAAACCCGCACGCAGGCGCACGCA
CACCCTCGCACACGAGCCTCCACTTGTTGCCTGCAGGGAAATCCTACCACAGAATTTTCA
CACCGCCTTTTTGAAGGTTTATATCTAACACTATCATTGGCCTGCATCGCTTGGCAGAAG
GCTAAAATACGTCGGTGTGGGCTCAAGTCGCGAAAATGACCAAAGCCAACATCCTGGACA
TGCAGTGTTTCTGGTCTGAATCTGTTAGAGTCGACTTTCATACACAATTAGATGGTAAAA
CGATAGCGGCTGGCTCAACTGGTCGAGGCTGGACGAACGCGATGTTTAGAATGTCGAGTT
GGGCCCTGGCTCGGTTTAGCGCCCAGGTCCCGCTTCAGAGACCTAAGCTTTGCTAACAGA
TGGTAATGGGAAGGCCCTGGGTTGGGGATACGGGCTGTGCATAGGAACTCGCCCGAGTGG
GACCCGCTCGAGTGGAGTCGCTGTCGAGCGCGACAGATTGCGACGCTTCCTTAGCTGTGT
TGGTGGGTGTGGTGCGGCACGACACACGTAAATAAGTAAATGTGCTGGTAAGCATGGCAA
GCTTTTCGTAATTTGCATCTTCCCGCATGACTGCGGCGGTAAGAAATGTAATTGTAACGT
CGCTGTAGTTGCGCCACAAACGTCCTTCATTTCAGTTAGTTGACTATATGTCTATCCATC
>Cre08.g369720.v5.5 PromoterCoords:2213457 - 2214956 Strand:- GeneCoords:2205580 - 2213456 Trimmed if gene in upstream region
TCCAGAAGCTTTTTGCCAGAGCTCATACGATACAGCAGTCATACTGCACTGATTGATATG
ACGCCGTAATATTCGGAATAGTTT
>Cre08.g368226.v5.5 PromoterCoords:2016596 - 2018095 Strand:+ GeneCoords:2018096 - 2019852 Trimmed if gene in upstream region
TTGGAGCGGCAGGAAGAGTATGGCTTCCGAACGCAAGGGGCGCACTAGTGAAACCCTCGT
TCTGAGACAATCCTCGAACGCGATCGTATGAGACCTC
>Cre08.g371840.v5.5 PromoterCoords:2483128 - 2484627 Strand:+ GeneCoords:2484628 - 2485649 Trimmed if gene in upstream region
AGTTCACAGTGACATGAGTATTCGCTATATCTTCACTGAAGTACTGGCCAAGATATAGGA
CAAATGTTTTGCGCCTTTGTGCGTGCGACAGCGCGGGCTGCAGCCGGCAGGCTCGCCCCG
CCCCCTCCCCCTCAAATGCGTCCGTGCCTGCCCTCCAGCCCCTGTACCCGCTAGCCCTGC
CGGCCACCCCAGGAGCTCCCTCGCCGGAGGCCACTTCAGAGCCTGCGCCCTGCTGCGGCC
CAGGCCGTGCGCCGTGCGGCAGGGTCGAGCATGCCTGCTGCCTGGCGCGTTGCTCTACAG
GTCCTGCATCCCAGTCCCATGGCTATCAACGAAAGCAAGACCTGGATTGTCTTTTGCGCT
AGAGGTCCCCGCGAAAATGCCGACACCTCGCGCGCCGCTACACCAAAGCAGCTCGCCGAG
GCCTAGTGTCACTGCCAGGGACCCAGGACGTAAGCAAATAGTGATAGCAGGAGCTGGACC
GGTCATTTGCGGTGTGTTTCGAGCCGGGCGCTCGACTCCCTCGCGCGCCCCTCTCCTCCT
CGCCAAAGCCCCGGCCCGGCCTGCGCGCCATGCGCGCACGATCATTCCCAGAGAGAGCAT
TGCAACGCACACGCCGCTGCGCTGCGCCCACAGCCTGCGCGCAGGGGCGACCATCGCCCG
CGAACCGTGCGCTTCAACCCTCCCTGCTGCTGCGCCACTGCCAGGATTCACTTGCCTGCC
GGCCCACCCGCCCGTCCGTGCTGGTGCGCTAGCAGCCGAGTGTGGCTGCCGTGTGTCCAG
GATTCCCACCCGTCGCCGGGGCTAGAAGGCGCCGACGCCTGTGCGCGCAGGGTGCGCGCA
CACGCGCCTGCACACCCCCGCCCCAGCATCCTGGAGCGCCCAGCAACCAGATGTGGCCCT
TCTGCACGTATTGGTGGTGCGCGCCTGAACAAATGGCCGAAGCAGGGCTGCAGGGCTCTC
TGCTTGCATTTCCCGCCACAGCTGGACGGCGCGGACCCAAGCCCAAGATAAGTGTGATTA
TGCATTTAAAAGACATTGCT
>Cre08.g362700.v5.5 PromoterCoords:1147256 - 1148755 Strand:- GeneCoords:1143611 - 1147255 Trimmed if gene in upstream region
TCATGGGGGTCTGCAAACAAGCCCATGCAGCCGAAGCTTCTGAACCAGGCAGAAAAGCCT
TTATACAGAACTGTCAAATGCGTCAGCGCTTCCTTCACCA
>Cre08.g364600.v5.5 PromoterCoords:1464460 - 1465959 Strand:+ GeneCoords:1465960 - 1472131 Trimmed if gene in upstream region
GTAGACGCCGCGCCGAATGGCTCTGAGGCAAAGCGTGACCGTGGTGCATGCCCGGCGAAT
GAACGGTCCATGCCTTTGAGTCCTTCAAAAGCTCAAAGGCGGCATCCTGCTCCATAC
>Cre08.g374650.v5.5 PromoterCoords:3412417 - 3413916 Strand:- GeneCoords:3406807 - 3412416 Trimmed if gene in upstream region
ACCAGGCTTGCGCGCGTGCTTTGGATTCATGCCATGTCGCGAATGCTCGCCGAGTCGCAA
GAATCCCCTTGACTGCAAGAGTAAATGAAATATCAGATACACGTCTAACA
>Cre08.g358546.v5.5 PromoterCoords:207130 - 208629 Strand:- GeneCoords:203943 - 207129 Trimmed if gene in upstream region
CGCGCTGGTGGAGATGCTGCTAGGGCACAAGCGACCTGCATCGCTGCAGAATGGCGGCGG
CGGCGGCAGCGGCAGCGGCGGCGGCGCGTGCGCGCATCTTGGTAGCGGAGGGGGCGGGAA
AGGCCACGTGGAGGAGGAGAGCGCAGCGCCGCCAAGAAGCGACGCAAGCGCGCAGGCTGA
GGAGCCGGCTGGATGGTGTCTAGGTAGCGGTCCGCGGTGGGGCTTGCAGGGCAAGCGTAG
CGGCATGACAAGTAGTGCAGCTGTTGACACGTGTGCTGTGTCTGGCTGCGGTTGGCTCTG
CTGTGGCATCGCAATTGCTAGGCACCTGGTTTGGCTATGTGCCTGTGGAAACCGACCCCG
GCTATGTCCGGGTGATGAGGTTGTTCGGCCTCAGGCTGTGGAGGGGCTCAGCCCCTGTTC
CCGTGACCGGGGAACACTTGTTCGAGAGTGGTTATCGACGTGCTTGAATACGGTACCCGC
AACGCAAGCGGTTACAAAGGAGAAGGAAGGGGAAGGCGCAGCACCACATCGCCACGCAAC
CTGCAACGCGAGCAAGCAGAACACCAGGGACAACCGCACAAGCCACCGAAACCCAAGGGC
ACCCTCCATCCGGAGCAAAGCAAGTAAGGGCAGACGGGCCCCCCCAAAAAGGCGAAGCAA
CCACCAAAGTCACAGAACAGAGCAAGAAACAACGCACGCAGGAGGGTTTCCAGCCCGCAC
ATCACCCCAGCATGCATGCATCCAGAAGCCAAGCAAATTCAGCGCCTCTGCCAGTGTTGC
ACCGTTGGGGAGCGGGGAAAGTGGCCCAATTTAGCTTGAAGAGTGGAGCCTTTCAGAGGT
ATCTAATAACAGAGGCGGCTATCCTTGCCCAATCATACCCAATGTGGAGCCCCTCCCCCA
ACCCCACCAGTGCTACATCCATGGCATATTGGGGCCGCTTGGCATTGGGGATAGGTTTCT
ACAAGGACAGGAATGCACGTAGTGCTCACCACCTTGTAACCACACACAACAAGCAGGCGG
TTCAGGCTGTATTTGTGTTTGCATGCAAGCCGACAATACGGTATCACAGACGGTGCTCAG
TGGGGCCCAGACCTCACCTCGGCCGACTAGCTTGCTGCCCAGACCAGAAATGTGTGTATG
CACTGCGGGCGAGAGATCGCAGCCGAAAGTGGAGGGAGCGAGCGGGGTGGGCCTGGGTTG
GGTCTGCACTGTTTTGGACAGGCCGGCACTGGGCGCGACGCCTCGACCCTACAGTCGGTG
TCCGGTAGCGGGGTTACAGAATGCCCCCAAATGGCGCTTTCGGCACGCGCCCGCTTAGCT
CAGTGGTAGAGCGCGAGGCTTTTACACGAGTCCCAGAATCAATCGGGAATGCAGCACGCA
ACCTCGTGGTCGTGGGTAAGGGATTGGTGAATCTTGGTGGAGGGGTGAGGGTTCGACACG
TTGCGGGGGATTCAAGCGATTTTTGATTGCAGCGACCTCGCCATCGTACCACACTAGGGA
>Cre08.g365000.v5.5 PromoterCoords:1557194 - 1558693 Strand:- GeneCoords:1546109 - 1557193 Trimmed if gene in upstream region
TGAAGCTTGCTGTCCGCTCCGTGCCTCAGTCATGCTCCAGTCGGGCTGTGCCGGGACGCG
CTGCAACAAATCCCGGGGCCTCCGCAACCGCAATCTGGGTGCCGATCCGGCTTGTGATGC
GTGATTGACGTGCTTTACGAAAGTGGTGCAAACGCAGACCAGAGCATAAGGCGTAGTGGC
TTGCAGGCGACAAGGGAGCAGGCCATGCGTGTGCGTGGGCGGCGGGCGGGCTCACGCGTC
AACTGCAGTGAAAGTTTGGGGGACCCCCACGGGGGACCCCCGTTCGCCAGCAAACCGGTA
CCATGGGTCATTTGTGCATATGCAGTCATGC
>Cre08.g361150.v5.5 PromoterCoords:860990 - 862489 Strand:- GeneCoords:853242 - 860989 Trimmed if gene in upstream region
ATAATGATGATAGCACAAGCAATACTGTAGAACGGGCTGTGTTTGCACAAAACTTGCATG
GGGTTTCCCCCATCCAATTTTGTCTCCCAGTCCCAGTAAGACTTTGCTTGCCCACAGCTG
CTGCATTGTTGTACTC
>Cre08.g371250.v5.5 PromoterCoords:2417025 - 2418524 Strand:- GeneCoords:2415504 - 2417024 Trimmed if gene in upstream region
TAGACAGTGCGAGCTGCTGCAGCACGGTGTTATGGCTCCGTGGGTCTCCGACCGCCGCAA
GGGGTGGAGAGACTGCATGTAGTCGGTAGTATTGCTAGGGATCAGGATAGCGCACAGCGG
CGGGGCGGGGGCGGCGCGCCTCTCATTGCAGCCAGCTTAAAGGCAAGACAGCCAAATGAT
GGGCGCCGTGCTTGCAATCCACCGCGGCCATATATATGTGGCGCCATCCCACGCCGCAGA
CGCCCCCGATCACCTACAGCGGCATTCCAAACACATCTATCATAAGTCTTCGAGAACAGT
AGCAGCAATTGGAGTAGCAGCAAGCCTACCAAGTCAGTCACAGCCACTTTACTTCCCGCC
AAAACTCAGCAGCTTTTGCAACCCGCAGCGCCCCGCTGCCCTTTTACCGCCAATGCACCC
GACGCGTGTGCGCAGCAGCATTTGTTTATCAGTTAGCACTCAAGGGAGCGACACTTCACC
CGCGCTAAGCTGGACGAAGCCCCGTCCGCGGAAGCGAGGCCTGGCGCGGCCAACCAAGGG
TGCGTGCATGCTGGGCTCTAGAGGTGGGCTGTTTAGAAGCGGATTGTTTGGTGGAGCACT
TAGCAACGTACGTGCGCGCGTTAGTTGGGGACAGCCTGGAAGTTTTCGAGACGCGGGGAG
CTGGCTTTCTAGCTGGCTGTCTTGTGCGCGCTTTGGCTTCTTGGCAAGATAGAGTGCTAG
GATGCATATGCTGCCAGGTGGATAGCAGGGCGCGTGGTGCGTGGGAGCGTGCAAGAGGGA
AGCGCAAGCAAAGCCCCAAACCTGCGCTTGCGGCCTGCTCTTTGCGCATTCAGACATAAT
CTAATGAGGCCTTTACGCTTGGCCACACGGGCGGGGCAATTGGGGAGGGCGTTTCCTGGC
GCCCCGCAACAGGAGCGCGCGCCCTCACCTTTCTCCCTGAGTGCTGGTATATATACAATC
AACGAAATGACATGTTGGTTTGCTTTGCAACACAACGCAGGTGGTTCTGGGGCGGTCAAC
GCGGAGGCGGTTGCCTTGACCCGCCGACCGTTTTGGCACACCTGAGCCGAGACTGACTGC
GAACCGGCTCGGCCTGGCCATGCCGTACGGGACCCCGTAGCGCAGGCCCCGGGACCTGCC
GCTATAAAAGCCGGGCGCGCCGGCTCATTAGTATTATAACATACAACTCTCCAGCAGCCA
CTA
>Cre08.g365550.v5.5 PromoterCoords:1641584 - 1643083 Strand:- GeneCoords:1637378 - 1641583 Trimmed if gene in upstream region
CACCGTTTCCAGGCCCCTCAGCTTGTCATACATAATCTATAGTAATATCAGAGGCCTTGC
AACC
>Cre08.g373375.v5.5 PromoterCoords:3108966 - 3110465 Strand:- GeneCoords:3106682 - 3108965 Trimmed if gene in upstream region
ATTATTCCTGTTGCGTGGGACAAGACCTTCACGTTGTTGTGATCTGCTGTCCCCCACCCT
GCCCACCAACCCCCCCCCCCCCCTGATGGGGTACTCGCCTTTATGTCGTGCTGCCGGGAA
ACGATGAAGATGGCGTTGCCCCAATCAAGTCCGCCTTTGCCGACCAGCGTGTCTGAGTAC
CGCACCACCTCCACTACGAGCTCCTCGCCCTCGGGATGCTGTTTAGTGCCAGCCGGTGCA
ATTGGGCCCTTAGCGACACCCAGTACCACAGCGTCCGCGATTCCGGTGCGGACGGGGATG
GTGGCCTTGTCGATCAGTTGCAGAGCACGGGCGAGGCGCTCCTTCCCCATCTCACCCATC
CAGCATCCATTCAGGGACTCAGTGTACCCTCCCCGGTTAGCGGGCTTTGCATCTGGCACA
AAGTGAAGAGTCCTGGTGCAGTAAGCCGCGCATGCCTCGGGAAATGGCAGGCAAGCCAGC
GTCCATTCATCGTCCATGGTCCCCAGAACAGTGTGTCATGTACAGTGACTAGAACACAGA
CAGTCTTCGTTGCCAGTGGCATCTACCCGCCCATTTGCCGCCCTACCAGGCATCCGCCGG
TTGTCGCGTAGTAATGCCCTGTGGTTATTACAGTTTGCCCAACAACAGCAAGTACATAGT
AATTGCCCAA
>Cre08.g358541.v5.5 PromoterCoords:148286 - 149785 Strand:+ GeneCoords:149786 - 154617 Trimmed if gene in upstream region
CGCTATGTGCAGGTCACAAGCCAATCTCGAGCCGTCGTCCCCCTGGGCGCACCACACGGG
GTGCATGCGGCTGCAGCGGTGCCCCAGCAGGCAGCAGCATTACCGCGCGGCGCCCATCGC
CATCGTGCCATGCGCCGCGCACTTGCACTGCACAGGTGTGCATGGGCCGGCAGCGGTCAG
CGGTGCAAAGGCCCGCGCGGAAGAGGGCGGCAGCAAGCGGCGCACGGTACACAGCTGGCA
GTAGCGGCATGTGGGGCCGCCGCACTGCGACACCGTGCGACAGTCCCGGAGATGGCGACA
GCCGCCCGTGCGTGGCGGCCCTACCTGCCGCCGGCCGCCACGGTGGTGATGGCGGCGGGG
GTCCTGCTGCGGTTAACTGCGGCTAGCACGAATGCATGAGCGCGCGCTCTTGGTTTTGCC
TGTCTTGTGCTGGCAATGTGATGGCATTTGGGATAGGCCGCTGTGAGCTGGTCCTGTGTG
TGCGGCTGCGTTGCATGTGTAGCAGCATGTGTGTGGATGTGTCGTGCGCCGTTGCCGGCG
TGTGTCATTCACCGGCAACCAGTGCCTGAGTATGAGTCATGAGGCGGGTAACAGCGTGTG
AACTTAGGAGCGGGAAGTTACCCCAGCGGTTGAGAACTGACGAGCTGTGGGTGGGTTGTG
CGAACTACGTCCCGGTGTGTGGCTAGAGGTTTGGCGTCTGTGGTTTAATTGTAGCCGTGT
GACGGTGGTGTCTCTCTGGCTCTGGCGTCACCTTCGCCTGCACTGCGCAGGGCGAAGGCT
CGTGGGCTCGTGTTGTAGGCGTTGGGCAGCTGGTCATGCGGGCGCTGAGCTGAGGAGGAG
CTGCGTTGGGGGTCTGTTTGCCGTGGTGCTTTATAAGTGTGTGCTCAGGGGAGCTTGGGG
TCCAGGTTTCGTAGACGGGCGGTTGGCTTGCCCTGCTGGGAGGCGAGCGTAGGGTGTCGG
GCAGGGGGCCGCCCATGCTGGAGGCGGTGGCTCCCTAGTCCCGCAACACCGGCCCTGGCC
CGGTGTTGCGGTGTTGCTCTCTCTCACACGACCTATCGTGCGTA
>Cre08.g382476.v5.5 PromoterCoords:4471167 - 4472666 Strand:- GeneCoords:4469887 - 4471166 Trimmed if gene in upstream region
GCTTGGTCGGCTCCTTTCCTCCCGTCCCGTTCTCGCAGCCAGATGCAAACAT
>Cre08.g367400.v5.5 PromoterCoords:1938230 - 1939729 Strand:- GeneCoords:1936019 - 1938229 Trimmed if gene in upstream region
CGGCAACAACCTACCGCTCAGCACAGCACACACAGCAGAGCCACCCCCAGGGGGGGGTAT
GCAGCAGCGGCAAACCACAGACACGACATCACACGACAGTCAGGGCAACGTGCCGATGCT
GCCAGGAAATGTGGGATGCAGTACAAGTGGGAAGCCTTCCCAGGGAAGGGCGGCGGGACC
AGGGGGCAAGGACCGGTGAGGAAGGCGAACTTAGCCCCTGCGCCCAGCTATCAGTGCCGA
CTGATCGTGGCCTGCATCGACGTTTGTTGTAGTCGATATCAGGGGGGGGCTCTCCTGGTC
GATATGCAAATTAGCGGGGGGGTGCCCCCCCCCTGCGCCCCCCCTCAAGCGGGGGGAGGG
ACACCCTCCCCCCTGCACCCCCCTCCCATACGATTCTCTTAGCCCGCCGCTGAGGCACGT
CACTTAGGAAGCTGGGGGAGGGGGGTGCAGGGGGGAGGGTTTCCCTCCCCCCGCAGGCGT
GTCGTGCAGCGCGCAGAAGGGGAGGGCGGTGCAGGGGGGGGGGGGGTCCCTCCCCCCGCC
AGCGAGGAGGTTCGCCGAGCTGGGGCTGGGTCGCCGAGCGTGCTAAAAGTTCACAGCACA
TCGCAACTGTGCATGACTTTGCTCACCGATTATATCAACGGATACAGCTGCTCACACATA
TCGTGTACGCTTTCATCCCAGCCGATCGGAACGAGCCCGCTCTGAAATTCTTGCAAGTAC
GCGCTCTGGCAGGCCAGACTGTGTCGCTAATACATCGCACTGTACGTTATAGCTGCGCGC
ATCCTCAAGGAAGCCAAGAAAGCGCAGTTACCGGCTTCGTTCATACGCTGCACTCGCTCT
CGCGGCCTGAAAAGAAGATCACGTATACAGGAAGCTGCGAATAATCGATCATGCTAGTTG
GTTCGAGCTAAATCGCGCTGTAGCGCAAACGCACCGGGTGCGTCACACTTTCCATGGCAT
ATGTATATAGCTGGGCTAAATATCGAGAGGCCAACATCTATAGAGGCCCCTGGCTGCCTG
TGAAGGCGCCACGGACCCGAGCGCAAGTCGGTAGGTGACTATGTGAGGCCATCAACGACA
TGTCCATCGACCAGGGAGCCGCCCCAACATAGCGCAAACCCATGAAACCAAGCACCAATA
CATTGACAGTGCGCCTGGACATGCAATGCGTCCCTGCATCCTGCGATCCCGAACACGGGG
TTGGAACCGCGCTTCCGGAAGTTGCAGGTGGTCGCTGTCGGCGTGCGTGTGGCCGGAAAA
CGTTAGGGTGTTGCAACCGTGGGTCCCCGCCACCGCTCCTCGACAATCGCTTACGGTGAG
TAAGATATATTTGATGGGCGGCGAAATGCATTAACATGGGCGACTGCCGAGGCGAGCGTT
CTCGGCCCCTCGTTCGAGGCCGCGAGTCTCCTACGACCCGTACAAGCTCGAATTGGTTGG
TGTTTTTTGGTCTTGATAAAGCTGTCAATAGCCCATCTTGTTCTATCTGCTTGCTTACAG
>Cre08.g382900.v5.5 PromoterCoords:4560195 - 4561694 Strand:+ GeneCoords:4561695 - 4565956 Trimmed if gene in upstream region
GATAATCAGCAGACACGTTCCGGCCTGGTGGGGTCGGGCGCGCAGCAGGTGCAACGAACT
GAAGGC
>Cre08.g382530.v5.5 PromoterCoords:4485007 - 4486506 Strand:+ GeneCoords:4486507 - 4491018 Trimmed if gene in upstream region
AGTCCTGACAGGTCGCCATACCCAGTGAGTCCGACACGGCTGGCAGTGCCGCTGTGCCGC
TGCGGGGGGCGCTTGGACGCCGGTGAGAGTGACAGTTGTGTGCGCGTGTGTGTATGTGTA
TATGTTGGTTTGTGTGGGTTTGCGGGGGGGCGGTCGGGACTCAGTGCTGACGGGACCAAC
CGCCGCCCCCGAGGTCGCGGCCTGCCCCGCCCGATCCTTCTGCCCTGCGCGCGGCCCATA
CTGCGGCGCCCACAACCTTTCATAAACTGCTTTGCTTTGTATTGCTGCGACACATAT
>Cre08.g376350.v5.5 PromoterCoords:3639169 - 3640668 Strand:- GeneCoords:3637201 - 3639168 Trimmed if gene in upstream region
CGGGCAACTCAGACCCGCAGGCGACGCAGGTCACAAGGGCCCCCCCGGCCCCACTCACAG
CCGGGGTAAGGCCTGGACGTGGCGTGTGCCGTGTTCAGACAGTAACGAGCAAGAGAGCTG
CCATGTGTTTGTGCTGGGGCCTCGGGCTGCATGCGCCTGACCGTCTCGTGACTCCGAGGA
CTCACAGCGGCAAGTCGGCA
>Cre08.g367550.v5.5 PromoterCoords:1949029 - 1950528 Strand:+ GeneCoords:1950529 - 1952701 Trimmed if gene in upstream region
GCGTCCAATCCCGTCAACTTGGCTCATCCCTTGAACTGCGTACAGAGGCTGTGTCCCGGA
AGACAGGCGTTTTATCGTATGGTCATCTGCCATGCCGTTGAACTGCCGTACTCACGGCCG
TACTTCAGCATCAGGCCAGCGCAATGAATGTGACCTTAACACAGGGTCACCCACCACTGC
AGAGGGATATCAGCACGGAACGCTCAGTCAGAGCCTCTAACTCTCTAAGTGCGTAAGATA
CAGGCTAGACCCCGACCTGGCAACCTCGCACTGACACAGCAGCTCTTGACACCACAACCT
GAAGGTGCGCTGACAAAGCTGACTCTCATCAGCTCTCACATGCATTGCAGGTATTGGGTG
TGAATAAACATCCAGCGGCATCCAGGAGATCGTGCACTGGGCAGCCACGGTGCAAATGTC
GCACCTTAGGACTGTGGAGTGCGCGTGTGTGATGGGACAGGGTTCAGGCAGGTTGGCGAG
GTCCCATAGGGTGCAGCTGACGCCCGTACCCCAAGCAGACAGCAAACAGTTTGCAGCGGC
AGAGCAGGAGTGCATGGATGGTCGAACGCCGGAGTTACTGTACCGACAAGCTGGCTGGAA
GTTTGCTGATGCGCATTCCTCACGCTCCGGGCGCCCGGCCAGTGGAGTGCGCGCGGACAA
CAAAGATCCATAACTATAAGATTGCTTGATAGATAGGGGTGAAGCAGCTTCTTTTGGGGG
ACCACTGTCGCACCGTCGGAGCACCTGGCAGCGTGGGAGCGTGGAGCACCTGGCAGGGAG
CTGGCCGAATCCAAACCGGGATGAAGTTGCCGAAAAGGCCAGGGCTTTGGCCCCAACACA
CTCTCCAGACTACCATAAC
>Cre08.g372450.v5.5 PromoterCoords:2556776 - 2558275 Strand:- GeneCoords:2553650 - 2556775 Trimmed if gene in upstream region
TGCGGCAACACGTCATTGCGCCCCCGGCATTTTAGAGGCCCGAGGGCGGGGAGGACAAGC
CGCGGGAACTGACGAGGGAGGGGGGGAGGCCGCACCGAAACGGTTCGCTGGTTGTCGCAC
GAGCGACGCATGTTGCGCTGGCGA
>Cre08.g373150.v5.5 PromoterCoords:2665006 - 2666505 Strand:- GeneCoords:2661154 - 2665005 Trimmed if gene in upstream region
TCTCTATTGCTGCATCAGCGCCCGTACGTGCTCCACCGTCGACTAGTTGCCCTGACAGCT
GCCCTGGTATGGCGCACACCAAGTCGCCAACTTGCCATGCGTCACGCTTTAAGCCCCGCC
GGGTGTACATATGCGGCAATGCACAGCGTATGTCCAAACGCTCTTATGGAAGACCA
>Cre08.g379650.v5.5 PromoterCoords:4109256 - 4110755 Strand:- GeneCoords:4105757 - 4109255 Trimmed if gene in upstream region
ATGCGAGTACAATTGGGCAGCGTCAACTGAAGAAATAGAGAGCTTGCAAGATGCAAGCCT
GCATCGGTGCAGAGCAGGACTCGACGCCAACCCAATTGGGCAGACCATTTACTATTTCCC
>Cre08.g371400.v5.5 PromoterCoords:2429958 - 2431457 Strand:- GeneCoords:2423735 - 2429957 Trimmed if gene in upstream region
TGGGCATAGCAGAATATTGCTGGGACAGCCTTGGGAACAGTCGAACAGAAGGGCGACAGC
GATGAGGACTCCTTCACACGATGGCAAGACTTGTCGCAAAGCACACGCCCGCGCAAGGGT
TCCT
>Cre08.g373359.v5.5 PromoterCoords:2852725 - 2854224 Strand:- GeneCoords:2850909 - 2852724 Trimmed if gene in upstream region
GTTACGATATGCAGGCGCGCGGTCCAGGCCAATCGGAGTGCCCGGCGCCGTCACCGACGG
GCACGAGCTGAGCAGGCATGGAGCCGCGGGGAGCTATGGGAAGCCCTCCTGAGAAGGGGG
GAGGGCTGGGACTGCTGGTGGAGGGCGCGGGCGCGGTGTTCCGCGATGACGACATTTTGG
GGAGCCGAGGGCCCTCCCCACGAGGGGGGCGCCCCGGTACATGCGGTTCTCCCCATGAGG
GGGGCGCTCCGGTCCATGGGGAACCCCCCATACCTCCAGGGGTTGTATGTTGCTTCCTTC
GCTACCGTGCTGGGGGGGGGGGGTACGACTTCGCCTGCTCGTACCTCGCCGTCTGCAGTC
GTGGGGGGGAACGATGTGCCCGGTAGCGGAGTTGTACCAGAACGGTTGTGGCGCATGTCA
GCGGTGATCGACCGACACGTCACAACTCTTTTTAGCGGACGACTCAATTACGCTTCCCTC
TGCACTCCCA
>Cre08.g361600.v5.5 PromoterCoords:917469 - 918968 Strand:- GeneCoords:913220 - 917468 Trimmed if gene in upstream region
TTGTTGGCTACATTGAATGCGTATCAAGTTGTACTCAAGAGCAGCTGTCAATTTTGCGCC
CTGTGTTTTCCCCCCCATGGCACCCGATCGCCCAGCGCCTGCCCCCTCCCATCAGCGAAC
CTCTCCGCTCCTCAGCCGCGTCTCCACGCTGTTCAGCCCTCTGATAATGCTCAAGCAGGG
CAGTCCCCTGCACCCAACTT
>Cre08.g364050.v5.5 PromoterCoords:1384560 - 1386059 Strand:- GeneCoords:1371582 - 1384559 Trimmed if gene in upstream region
GCCCTTGCCCTGACTGATCACACGCAGTCGTTCGGAGTCCGGACACACGCGGTTACATCC
GGCCCACTCATCGCTGCTCCACGAAGGCGTATGGGCGTATGCGATTGAGTCAGCACTACC
GTAAATCAACGCCCAGGCGCTGAGCAGGCCGCGTGTGGGGGGTAACACCTCCCACAAGAG
GTACGGTATGCCACAGGGGCAGCGCAGGGTGAAGGGGAACGCGAAGAGTGGGCCCAGGGA
AAGGGAAGATCGCGCCGAGGCGTGCGCGACAAAACACACACGCATGCGTCGACCAATACT
CACACTTGCAACCGCTTTGACCGTCGCACCGATTCACTCTGAAA
>Cre08.g366700.v5.5 PromoterCoords:1839383 - 1840882 Strand:+ GeneCoords:1840883 - 1844767 Trimmed if gene in upstream region
TGTGAACCTTCATGGGCCCCCAACGTTACTACAATGCGTGAGCTTTGCTGCGGCAGTGTA
CAGGTTGA
>Cre08.g375301.v5.5 PromoterCoords:3528139 - 3529638 Strand:+ GeneCoords:3529639 - 3532398 Trimmed if gene in upstream region
TATGTCAAGCATATAACATAAGAAGTTAATCTATATGCATGTGAAGGCAGGAACTGATGC
AAAGTCGCTGACACGCTGCATGGGATGCAACTTGCGACTATGCAAAACAGTGTTTTACGC
ACTGGCAGTTATTCTAACTA
>Cre08.g368500.v5.5 PromoterCoords:2051936 - 2053435 Strand:- GeneCoords:2050483 - 2051935 Trimmed if gene in upstream region
ATAGAGCGAGCTGCCTAACGGCACGGGCAGGGGAGGGGTCTCAAACTGAAAAACCGGCAC
GCCCATGCAGAGAGCGGAGCGAGTCAGCGCTGGCCGGCCAATTCCTTTCCTTACTGGTCG
TGGG
>Cre08.g370700.v5.5 PromoterCoords:2344337 - 2345836 Strand:- GeneCoords:2340245 - 2344336 Trimmed if gene in upstream region
GTTGCGCGTAAGAGCTATGCTGTATGTACAATGGGTTGCGGGGCCGACTGCTGCTGCTGC
TGTGTGCCCCCGCAACGCAGAGGCGCGGGTGTGGGGCGCTTAGCCCACTCGGATCCCATC
AGGCTCCAGCGTGCAATTTGCTACTTTCCGCGATGCATGC
>Cre08.g372900.v5.5 PromoterCoords:2619636 - 2621135 Strand:- GeneCoords:2610920 - 2619635 Trimmed if gene in upstream region
AAAGACAAAGTACAAGAGGGTCACTGCGCTGTAGATTAGTGAGGGAGCAGTAGAATGGAA
CTCGCGCCCCATCGCACAGCCCACTTCGGAAGGGCGCTGCGAATGCTCGCTTTGTTGCTT
TAATACAGCTTCTGTAAATA
>Cre08.g384550.v5.5 PromoterCoords:4840907 - 4842406 Strand:- GeneCoords:4835140 - 4840906 Trimmed if gene in upstream region
AAAATCGCAGCGACTAAACGGGGGCTGGCTAAATGTGCCTAAAGTCCCTAAATGTCCACT
AAAGTGGGGGTGTTCGCAGTGGCGGGACTTTAGCGCTAAATGTTTGCCACTAAATGGCTA
AAGTCCCCACTGGAAAGAGGCCCAATGAGTGTTGCAACTCGGCCCATGCATGGAAGCGAC
GAACTCCAGCCCCAACAGGCACACGAAAGGACTTGTTCCATACGTACCGA
>Cre08.g367600.v5.5 PromoterCoords:1957603 - 1959102 Strand:- GeneCoords:1952723 - 1957602 Trimmed if gene in upstream region
ATGCATAATTCAATTTTGAGATCCTTATGTCCGCGAAAGAACACTCGTTGACATGACTGC
GCCCCTGCGATGGGCCGCTGTGTTTCATTGGAAAGCCCTAGTCCTCACCAGAGCATCCAT
ATCTCCTCGCACAATCAGTTA
>Cre08.g368900.v5.5 PromoterCoords:2123206 - 2124705 Strand:- GeneCoords:2109950 - 2123205 Trimmed if gene in upstream region
GTTGTCCTAAAGCAAGCAAGCCTGCATAGGTGAACGCGTAGAAACACAAGGAACCCCAAT
GCATGAGGTGTTCCATTCCGGGCTTGCACTTCCAAACCCGGGACGAATTG
>Cre08.g373355.v5.5 PromoterCoords:2835925 - 2837424 Strand:- GeneCoords:2833349 - 2835924 Trimmed if gene in upstream region
AAAAGCCCGAACTTCTGCGACAGGTACTCTAAACTAACAACATACTATTGATAT
>Cre08.g364300.v5.5 PromoterCoords:1412600 - 1414099 Strand:+ GeneCoords:1414100 - 1423331 Trimmed if gene in upstream region
ATCACATATTGGCCCCAACAGGGACCCGGTGTAGGGCGGTTTCCGGGGCGGAGTTGACGT
GACGTGTATCGCACACATGATCCCGTAGACTATCATATGTTTCCGGCTGCGAAGCAGACC
GCGACTCAGACGTGGGGGAGCGGCAGCGGGCCGATCGGATGGGGAGTCGGGTGAATATGC
CCCTGATGAAGCCTGCAGACACACTTGCCGGCTCACCTTCCC
>Cre08.g368700.v5.5 PromoterCoords:2096662 - 2098161 Strand:- GeneCoords:2091870 - 2096661 Trimmed if gene in upstream region
TCAAGGCCTTTTGAGTTTTCTGCATGGGGGTGCAATCTGCAGAATCCCCAAAATAGCTCC
GTTTCCCTGGGACAAAGCGTGTACTTAAACGGTT
>Cre08.g378200.v5.5 PromoterCoords:3906488 - 3907987 Strand:- GeneCoords:3899648 - 3906487 Trimmed if gene in upstream region
TGTATCATTGCACAAATTGCTTGCTTACGGCGAAGCGGGCTCTTCTGGCCCGCCGCTGCA
TGGTCTCCAATGCGCACGGTCGGGTTGTGCACTACAGAGTGCGGGTGCAGTTGGCAGGTC
AATTCTAGGGGGCTTTGGTCGTTATTTAACACAGGAAACTGGCGAAAGGAGTACTT
>Cre08.g365204.v5.5 PromoterCoords:1571384 - 1572883 Strand:+ GeneCoords:1572884 - 1575965 Trimmed if gene in upstream region
TGCTGGATAGTCATACGTATACTGGGTATCATACATATACCATGTGAT
>Cre08.g359051.v5.5 PromoterCoords:516834 - 518333 Strand:- GeneCoords:512798 - 516833 Trimmed if gene in upstream region
CTAATAACGATGCAAATGTGGCCACACGACCTGCTTATCGACCCAGGCGCGAACCGAGCT
TCAGAATGGCCAGAATGGCAGCTGCCCCATTCTGCAGCCAGGGCAGGATAGGGCATGGCC
GTTTGCCAAAGGATGCATAGAGCGTTTTTGCTATGCCTGGACACTCCATCACCGCGGCGG
TGCAGCCGGGCCTGGCTCGGCGTGACGGGGACTGGCCCCACCCGGCGGAAGGAGGGAGCG
GGGAGCGAGGCCCCCGCGCGGCGTCCGGAACCGAGGCGCAGCATGAGCACATGGGGTAAG
TCCTGGGAATGCGTTATTGATTGAACGGAATGACTACGAAGGGAAGGCACACGCGAGATA
GTGCAACAAGGGCATGCGAAACCACGACGCCCGCATACTCCGAAACACGCCCTACGCCCG
ATCTCACCCCTGCCCCCAAATACGGTAGCCACACAATCCGCACATGTACGGTAAACAACC
CGTCCATCTAAGCTCACGTGCTTCTCTTACTCATACTAGGAATTGGGGAATGCTTGTAAA
GCGAGTGCCATGGCTTGCGCTGGCACTGTCGAGACATGCAACCGGGCGAAACAACGACCG
GGTAGGAAGCCAGGGTTTACAGTCCGTGTCGCGAACCCCAGCAGGCTAGGGCAACGCAGT
CTACGAAGAACAGCTTATGTTCTGCGTATGGGTGTGGTGCGCGCATGGGACGCCGAAACC
CGAAGGGGACGTGGCGTTGTAACTCTGTGCCATATCCAGTGTGTGTGTGCACGACATGTG
TGGTGTGAGGCGCACCGTAAGTACTGTCTGTGTGCGCATGGCGGGAGGGACACGGGGACA
GGCCCGTGCACCTTCAGATACGGGACGTCACAGAAGCAAAGCAAAAACCCCTCAGCGGGA
GGGGTAGGTATGGTTAGGTTTGCTGCATAGGCGCGCTGCCCGGTCCAGGGGGCAGCAACA
CCGCACCACATCGGCACAGGGCCCATCAGCAATCAGCCCAGGGTTTGGGAACAGCAACAA
CAGGGTTTGGGGACAGCAACAAGGCAAAATCATTTGGGTCCAACCTGGTTGTGTCGTAAA
GCAACACGCCCTAAGTGGTGGTGGGGTTAGTGGTGGCCTGCTGGTGTGGGGCCCCACTGC
TACGTGTGGGACCACTGCGTCACGGAAAGCGGTTGGCAGGAGCGCCGCACGGGGTGAGCC
GTTGCAGATAGGCGGTGTTGTGGACCTATGGCGCCTGCAGCCATGGTTTAGGACTGGTTT
GAGTGCTCAGCTGGGCTACAGGAATGGGTGGGTGTTGCTGGACCCCTGTGCACCACCCCT
GTGTTGAGGCGTTGTGCTCGGAAACCCCAGGAGTTGAGAATGGCGAATTTTGAGCCAACC
GCTGTGCCGTAATGCAGTCGACGAGCCGCGGGCGCTGTGTGCCGCAGCCCCAAGACACGC
ATGAGATAAACGTCCGCATGTTCTTTACGTCCGCGTGTCCTTTACCTTCATGCTAGGAAC
>Cre08.g360444.v5.5 PromoterCoords:722150 - 723649 Strand:- GeneCoords:721441 - 722149 Trimmed if gene in upstream region
CCGGTTTCTGTTCTCGACATGCTTCTGTAGTATTAGAAACTTTAGCGATTTTGACGCTAT
ATCGCTGGACCCTTAACCCTCATGTCATGTTGGCAGAACC
>Cre08.g365825.v5.5 PromoterCoords:1701343 - 1702842 Strand:- GeneCoords:1691243 - 1701342 Trimmed if gene in upstream region
ATGAGTCCAAGAACAGGTTGCGAGTCAGGACGGAGCACATATTTCGACTGTTCCCACCGT
AACCCAACTTCCCGCCTTCGTCAACCGACAACAGATCGCC
>Cre08.g361500.v5.5 PromoterCoords:904749 - 906248 Strand:+ GeneCoords:906249 - 908805 Trimmed if gene in upstream region
TACAACATGAGGGCTTGGAACTCGTCATGAACTTTGGCACGGTTTGTGCCCGGAACCCAT
GCCAGGCAACAGCTCTTGCTCTCGCCATCTTCCCGATGCAGCGATGCCCTGCCGCTTCAC
CGTGAACTGTCAACTCTGGCCTGAGTTGCTAACAAGCAGCCCTCCCTCCCCCGCTACAGC
GCATATGAACGCCAGGTGTGGACCTTGGCCATAGCCATGCCCCCGCAACCCTGCGCAAAC
CAGCCACGTTGGACCCCTATTCCCCTGGCCTCCGCCCCGATTGTCCCTCACCCATTCTAC
CTGTACATACGCGTGTATGAATTGTCGCTAGTAGCTAGTCTGGAGCCATGGCTTGTCCAC
ACGGCGGCATGGGGCCGAACGGCGACATGGCACCATGCTGCGCCGAGGGGCCGCAACTCG
CAAGTATGAACCGAATACCGTTATCTTTATACAGACAATA
>Cre08.g372350.v5.5 PromoterCoords:2550290 - 2551789 Strand:- GeneCoords:2547461 - 2550289 Trimmed if gene in upstream region
GCTAGTACATCAAGTTATGGCATACGTGAAACTATAGGTTACCACGACGATTCCCGTCCA
GCGAGCAGCACGCACCGATGCAGGCCTTGATGCACAAGTCGCACAGCTTGCCAGCGTTCA
GGTTAACAATTCCATA
>Cre08.g382689.v5.5 PromoterCoords:4534605 - 4536104 Strand:+ GeneCoords:4536105 - 4539148 Trimmed if gene in upstream region
CCCTGCACCGCTGCCGCCTCGCTACAGCCCATTAAGCCTGACAGCACAAGCCAGTGCAGC
ATTTTGATCAGGCATATATTACAGCCCGTACACCCAAGTCACACTGCTCCATTGATTCAG
TGATTCATCAGTGGGGCGGGGCTGTGTTGTGGCCGGGGGCGGGCCCTGGCGGGCTGGGGA
GATGCGGGGGGCTCCGCGGGCAAGAGGCCGGGGGGTCTGCCAGCGAGTTCGCGCATGCGG
GGTTCAATGCTATAAGTTACAAAACTAT
>Cre08.g373225.v5.5 PromoterCoords:2686966 - 2688465 Strand:- GeneCoords:2684255 - 2686965 Trimmed if gene in upstream region
AGCTATATCAGACACAGTTACATTGGTCCATTGGCAGAACTGGCGACGGTGGGCCGAATG
GGCGGGATCGGGCGGGATCGGCGCGGGGACTCGAACTGCTGCGACGGTGCCCGGTGCCCC
AGGCGCGAACGCCCACGAGCGGGATCCCGTCACGGACCCTTCGCATACCACGGATATAGT
AAGGAGTGTTGAAGAAGCTTTGGGCAGCGGGATGCGTTCGGGGGCCGGGGGTCTGGGCAG
GGCACATGCCGATACGTGCCAATGGGGCCTGGGGCAGCGGAGCGGCGAGTGCTGAGCGAG
CACGATGCATGGGTTGCAAAAGTAAGCAAGCTGATTGTTCTTTCAGGTGGCGTCAGCTCT
GATTCTTGTGCCTGTGCATGACTGTCCGGAGGCCCTGACATAACAGGCGCCGGTGGGGTT
CGGCACGCAGCGTCAGGAATGGGGGCGAAAGTCCGCCTATTCCGCATGGTCTTTAAAAAA
AAGGTTCGCCTAGAACCTTGCTTTCGCACATCGGCGGAACTGTGCGAAAATCCATGCGGA
AATGGTGCGGTCACCGCCCCAAAGCCGCCAAACTGGCCCTTCTGTGGCTGCTTCTGGGCC
TGTCTGGCCAAAGTCTGGCCACCACACCTGGTCATAAGGCACTTTGGGCGACAAAGACTG
CTAAAAGAGTTGAATGGGGCGACAACGCCGCTGGTTGTGGCGGCATGTCCCCACATGCTT
GGCAACTTCCCGAAGCAGAACACCGGTACGCGTCCTCCAGCTGCTTGAATGCCCAGTAAG
GGATACTACGAGCGTTCCAAGCATGCCGGTGAAGCAGAATGGGAAGGAAATACCGCCGAT
GGACGCGTCAATGGACCGGCGAAAACAATGCGAAAGGTTTTCAAGGCGGATGCGATATTA
TTTTCGCCAGCTGTGCGTGCGTTAATCCTTTGGGCATTCCGCACGCGTTTGGGGCTCCAC
CATTCCGCCCCCATCCGCCGCACGCTGTCGTCGCATGTGTGGCTCGCCAGTCTAACCTCC
AGTGACCCCTTGGAAATATTATAATATAATACACAGGCGTATAACAAGGCAACG
>Cre08.g376450.v5.5 PromoterCoords:3651619 - 3653118 Strand:- GeneCoords:3649418 - 3651618 Trimmed if gene in upstream region
TACTTGCCGAGCTAATAGGAGCAGTTTACAGCACCAGCGCCGATGCACCCGTACAATTTC
AACTAGTTCTCGGGACACAACGCTTTTATTGCTTCACAAT
>Cre08.g380650.v5.5 PromoterCoords:4236830 - 4238329 Strand:+ GeneCoords:4238330 - 4243101 Trimmed if gene in upstream region
ACAGCGCGCGCACATGTAAGTAGCGAGGATTCACTGGCGAAGTCATCCTAGGTGAGCTCC
ATTTACTTATAGCCTCTCGGCGAGCGGCATTGAAACTGACATGC
>Cre08.g384800.v5.5 PromoterCoords:4865066 - 4866565 Strand:+ GeneCoords:4866566 - 4871357 Trimmed if gene in upstream region
ACCGTTCAGGTGACACTGGCAACACGTGCGATGAGTGTGCACGCGAAAGTGGGAGTGCGA
GCGGGCAGCGCACCCCACTGGGACTCTGGGAGTGTGGGACACGGCCACATGGGTGCGCCC
ACTGGTGTGGGGTGGGGCCTGGTGCCTGGTGGGGTGGGTGGATAATGGGGTGTTCCCACC
CCAAACCACCCCACCCACCCGGAAACGAGTGCCTCACAGAGATCTAATGGTGGGGTCCTC
TTTTAGGGGATTGGGGATGAGCACACAGTCTGTGGACGATGGTAACCTCATCTCGGACCT
CAAGACGGCCTCACCTCTGGGACCAGCCGGGACATAGCCCGGGGCGGCTGTCACACAGCG
GCACAGGCACCTACCTGCAGCCAGGAGCCAGGAGCCGGGCGTCAGCTCGGTCCAGCGGCC
AAGCCAGTCGCAGCGCATCGCCTCATCAAATTGCATCCCGTCAGCGGCATTGCGCCAACA
GCCGCAGCTCGTGAGCTCGTCCTCTGGGCTTGGGGACGCTACAGGACCCAGCCCAAAGCC
TGACCCTATTGACTGATGGGCAGCCCAACATCTTCAGCTCCTATCATTCCACTGGTGCCC
GCGTCACGGCCCCCGCCACATGACAGGCAGGGGACCTCAGGAGGAAGGGAGGGGGTGGGG
GAGGACGACAACTAGGCGGGGTAGTCGGGGGAGGACGATGTAGCGGTCGCTCGCATGTCT
ACATCGAAGATTAATGCTTCAGTGCAGGGGACGCGGCGAAATGCGTCACATGGTGAGCCC
TGGAGCTGGTCGCCTAGTGTGGCCGCTGTACAAGGTGGGAGAATGGGGTGGAGGAATGGA
AGCGGGTTGGGGGCCTGTAGGCTGTGGGGTAGCGGTGAGGGAATGAGGAGGAGCGGGGGG
CCCCGGCAATCCGGCATGTTACAGCGCTACATCTGGACCAGCCCCGTTAGGTCACTTTA
>Cre08.g369050.v5.5 PromoterCoords:2133546 - 2135045 Strand:- GeneCoords:2131644 - 2133545 Trimmed if gene in upstream region
TCTGAATGCGCATGGCCCAGGCATTTGCGCAGGGCAAGTTTGGGCCTTTGCTTGCATTCC
CCTCTCACTTGCAGGCGCCCACGCCCACGCACGTCCTGCCAGCGCGTCTTAGTACTCCAG
CAAAGAATGAAACCAAACCGCGGCCGAACGGGAGGCAGCTGGCGGCCTAGAAAGATGCAG
GTCCGCGCCGTCTCGGAAACTTCTTTCAGGCACACACACGCTGGCTGCTGCGTGCTGCGC
CAAACAATCAGCTACCAAATGCCTCACCAAGAGCGCGCGCTTGATTGGCCGTTGCGGACC
GGCGCCTCGGCGTAAGCTGCCGCGTGCGTGCGGAGCTCCAGCCAGGGCGGGTCGATTGAA
GAGCGCGCTGCCGCCTCGCCTGCTTGCTTGCTGAAATAAAGATGGACGGATGCTGAGGAG
CACACGCGTCGGGTGCATTCGCTATGGTTAGGGCAGCGCGGCACTGCTACGGACCGTTGA
GTTTTGGCGGGAAGCAAAGTGGCTGTGAATGGCAGGCTTGTTTACTGCTAGCTACTGCTG
CTACTGCTGCCCCGTAACGCTGCTGGTGTATCTTTCCTGTACAATACAGGCGGGACAGCA
GGGCCAGCGCCACGGCCGGGGTGGATGGAACGCACAGGAACGCATGGCGTCCATTCCGCC
ATCCTTAATTGCAAGAGGCGCGGCCGTCCGCAATGCAGTATACATGTTTCATAGTCTTAC
CTTGCTTCCCAAGTCATTCTGTAGTCACTTCATTCCGTGCGTTTGCGCACGCACACCAGC
TGCTTGCCACGACCCACGGAGCCTTTTGCAGCGGCGGCCGATCGAGCGCGCGCCCTTGGT
AAGGCATTTGGTAGCTAATTGTTTTGCGCAGCACGCAGCAGCCAGCGTGTGTGTGCCTGA
AAGAAGTTTCCGAGACGGCGCGGACCTGCATCTTTCTAGGCCGCTAGCTGCCTCCCGTTC
GGCCGCGGTTTGGTTTCATTCTTTGCTGGAGTACTAAGACGCGCTGGCAGGACGTGCATG
GGCGTGGGCGCCTGCAAGTGAGAGGGGAATGCAAGCAAAGGCCCAAACTTGCCCTGCGCA
AATGCCTGGGCTATGCGCATTCAGACATATTCTAATTAGG
>Cre08.g384500.v5.5 PromoterCoords:4834877 - 4836376 Strand:- GeneCoords:4831904 - 4834876 Trimmed if gene in upstream region
GTACTGCCGCAGACATGGTGCCGCTGCGGACGAGGGCGCGCGTGCGGCTGTGGCCGATGG
GACATGTGCGCGCGGACGCTTTTGTTCCCCACTGGAGGCCAGAGTGACATTGCGCAGGGA
CAGGGCGCGCCTACCCACCTGCCCGCCTGCCGCCCTGTGCCGCCCCCTCGGTTGTTGGGC
GGTTGGCACGGGTGCGCCACGACGTCCCCCTCCAGTCCTCCTGGCCAACCGCTGCAGCTT
GCAGGTTATTAGGCTGCTCTCGA
>Cre08.g361100.v5.5 PromoterCoords:853190 - 854689 Strand:- GeneCoords:849704 - 853189 Trimmed if gene in upstream region
AGCACCGGACACCTTAATGCCTGACGCAACCAACGTGAATTCACTGAAAAGC
>Cre08.g358571.v5.5 PromoterCoords:360500 - 361999 Strand:- GeneCoords:347579 - 360499 Trimmed if gene in upstream region
ATTATCTATTCTAATAGCGCACGAGTGTGGCAGTGGCCGCGAAGAACAGTCGTCATCCAA
GGCATGAAAGCCTGGGCACGGCACCACCCAGCACTGCCCCCGCCCAGCCCCTCCCAGCCC
CGCACTGCCCCGCCGTCCCAGATCCCCGCACTACACAATGCCAGCATGCTGCCTCATTAC
GCAGTACTGCCTTCTGTTGGTGGTTGCAGTTCCCTGGCCAACACTGTTGTGGCGGTGCGG
CGGCCAGAGGGCATGGCAGCACGCGGCGACGGGTGTATGTGGCTAAGCCCCAGACAAGAA
GGTAAACCCTGCAGGCAAGTACAACAACCATATACGTGCAGGAATCATGTGAGGGCACCT
CGCACATCCGCGCTCATCTCCCTTCCAGAGGGATGCAGACCAGGCTTGCGGAACAAATCC
AGCGACAGGGGCCTGGGTACACATCCTGAGCCGCGAGCTATCCATCGGCGGTCCGCCTGC
CATAGGTTATAGCTGCCGTGGGGGAAGGGGTGCAATCCCGGCTGGGCGACCTCCACATCC
TGGCGAGGCGACATCCACATCCTGCCGGGGCGACATCCTACTGCCGCCCCTGCCCCCCGG
GGCGACATCCTGCTGCCGCCCCTGGCCCCTGGGGCGACATCCTACTGCCCCCCTCCCCCC
CGCGCCCAGGCGAGCCCAAATTAGTAGCTCCGGACCAAATCGCGTGCCCAGCTGCTGGGC
GGTAGCGACATACTCTGCATCCCTCCGTCCCTTCCGTGCCTCAGTGGCACCCCTCAGTGG
CACGGATCGGCTCGCTCGGGGAACCACGCATGCAGGGTCGCAGAGGGAGCTGAAGCCAAG
GGCACCATATGAGTGCAGGCATAATTTATGAAGTGGCAGTTCGAGCACGCGCGCATGCAG
AGACCATCCGGTGCTCCTAACGACCGTACCCTTGCAGGACTGCCTTTGTAAATCCTTCAA
CCGCACATCTACAGCTTCTATCAA
>Cre08.g362800.v5.5 PromoterCoords:1160106 - 1161605 Strand:- GeneCoords:1152450 - 1160105 Trimmed if gene in upstream region
AACGCCGTGGGGAAGTTAAAGAACTGTGTGGGTCGCGCATGGGGATCCAGCGAGCAATTC
GGATCGGTCTGAGGCGGGCACCGTCGACCCGAAGCCTTACTAAACAGAAGTACACACCAT
GTTTTGCTAATACGATGAAT
>Cre08.g363837.v5.5 PromoterCoords:1300863 - 1302362 Strand:+ GeneCoords:1302363 - 1320964 Trimmed if gene in upstream region
AGGTTGCCATGGGTGTGTGTGCTTTGTTGCGGAGCATGCCTTTGCCAAATTGGTTCCAAA
GCGGCATGGGCCTGATTTTTTGGATGGGATGCTCAATTCTGCTGTTGTTACAAGGATTTC
ATCTTATCATTAAAAGTCCT
>Cre08.g384850.v5.5 PromoterCoords:4874586 - 4876085 Strand:- GeneCoords:4871467 - 4874585 Trimmed if gene in upstream region
CTTTTACACACCCGACACACACAAAGGCGTGATGGCATTAGTAGCAGCGACCGCGGGCTC
GGCCGGTTGGCTCCGACGCGCCGCGGCGGCGTCATTGCTGCAGCAGCTGGCGCGGCAGCA
GCCGGGGGCGGCGGCAGCAGCCGCCATCACAGCCACCCCCATCACCGGCTGCAGACTGCT
GCAGTCCCGCGCGGCGGCGGCGCAATCGCAGGACGCGGCCGCAGGAGGTGGGCGCCCTGG
CGCAGCTGTGTGACTGGGGGGACTTGTCGCTGCCGGTGTGGCGCACGGGCCAGCCACAGG
CTAGCTGTAGCCATACATGGCAGGAGTCGCCAGCTACAGCTGCAGCCCACACCCTTCGCG
CTGGTCCTGTGTCCTGAATCA
>Cre08.g379800.v5.5 PromoterCoords:4115286 - 4116785 Strand:+ GeneCoords:4116786 - 4133677 Trimmed if gene in upstream region
TTCAACAGCGGTGGATTGTATTGCGTGGTAGCGTTGACGACCAAATGCGCATGGGCCGTG
GTTGTCCGGGAACCCCGCCCGCCCGGCTCGCTCCCCGCCCTGGCTCCCGCCCGCGCCCAC
TCGCCCACTTTACTGCCCAGCGAAGGCATGTCATGTTAGGGTAAGGGCACGGTGACAGAG
CCCAGCTTGTTACGACCAACCCCAATGTAAGGGTCAGATACTTACCAAGGCCAGCATCAA
TCTGCCACCATGGCCATGTACATTCCTGGCCTTGCACTTTGTCAACCTGGAAAGCAGGGT
TGCCTAGTACGCGACCCTCTCTCCATAATACGCGTATTAATACAGCGTACTAGGATTCCT
AGTACAGTACGGTAAAATACGGTGCATAATACGCTGGGCCAGGAAATCCGGGGGGGAAGC
CGACGCAAACACGGCACGCGTGCCCGCACCATGCCCGAATCGGTGTGAATCTGGATTTGC
GCGGTCATAGTCTTCTAGCGGAATTTCCTTCAACTTATTATGCTCATATTGTTGTAAGAG
AACACAGCTGCAGTGCGGAGAGCAGCCATGGTTCGCAAACTTCGACGGACATCCTTTCCA
GCACCCCTCGCGCCCCTCGCCCAGCCACGGTGCTGCCACGGCCCACCCCCCGCTGGTTTC
CCCAGCACAACGTATTTTCCAACGTACTAGCCGACGAGGGCAGCGTACAGTACGTAGTAC
AGTACGTAGTACATAGTACGGGCAAATAACTAGGCAACCCTGCTGGAAAGTGCACACGTG
GTGCACGGCACTGTGCGTGATTAGGCGACATTCATACCATACCGGTATCTCGTATCAGAT
TTTATTTGCATCCGAGGCCCAGCGCCTTGCGGGCTTGCCGCAGTCCCGTCCGCCCCAGCC
CTGGTCGCACTCACACGCCACGTTCGCCAGGTTGCACACGCCATTGCCCCAGCTGCCCAG
GGCGGGGCATGGCACCGGCGCAGCAGGCGGCGCCGCGGGCGTTGCCTCGCTGCGGTCTCC
ACACACCACGAACGAATGCGGACCCTGTGGTCATGCCCATAAGCTCGGGCTGGGCGTCGG
CCCAGGCGCGGACGAGCGACAGCACGAAGGTGCCAGCGCTGGTGCATCATCCACATTCAA
GAATTGCAGACGTCACCAGTCATTTATGTTGGAGCTGCACCCTACGGGACCTCGCCAACC
TGCCTAAACACTGTCCCATCGCACACCCTGCAGTCATGGCCATCAGCTCGGGCTGGGCGT
CGGCCCAGGCACGGATGCGCGGCAGCACTAAAGGTGCCGGCGCTGGTATGTCAGCCATAT
TCAAGAACTGCAGACGTCATCAGCCATTTATGACCCGGTT
>Cre08.g373376.v5.5 PromoterCoords:3108136 - 3109635 Strand:+ GeneCoords:3109636 - 3111047 Trimmed if gene in upstream region
TTGGGCAATTACTATGTACTTGCTGTTGTTGGGCAAACTGTAATAACCACAGGGCATTAC
TACGCGACAACCGGCGGATGCCTGGTAGGGCGGCAAATGGGCGGGTAGATGCCACTGGCA
ACGAAGACTGTCTGTGTTCTAGTCACTGTACATGACACACTGTTCTGGGGACCATGGACG
ATGAATGGACGCTGGCTTGCCTGCCATTTCCCGAGGCATGCGCGGCTTACTGCACCAGGA
CTCTTCACTTTGTGCCAGATGCAAAGCCCGCTAACCGGGGAGGGTACACTGAGTCCCTGA
ATGGATGCTGGATGGGTGAGATGGGGAAGGAGCGCCTCGCCCGTGCTCTGCAACTGATCG
ACAAGGCCACCATCCCCGTCCGCACCGGAATCGCGGACGCTGTGGTACTGGGTGTCGCTA
AGGGCCCAATTGCACCGGCTGGCACTAAACAGCATCCCGAGGGCGAGGAGCTCGTAGTGG
AGGTGGTGCGGTACTCAGACACGCTGGTCGGCAAAGGCGGACTTGATTGGGGCAACGCCA
TCTTCATCGTTTCCCGGCAGCACGACATAAAGGCGAGTACCCCATCAGGGGGGGGGGGGG
GTTGGTGGGCAGGGTGGGGGACAGCAGATCACAACAACGTGAAGGTCTTGTCCCACGCAA
CAGGAATAAT
>Cre08.g361400.v5.5 PromoterCoords:897579 - 899078 Strand:- GeneCoords:888006 - 897578 Trimmed if gene in upstream region
CCCCCGCCCTTCTTTCGCATGCAATTTGCTTATTCTTTCGTTCCAAGCTCATGT
>Cre08.g358575.v5.5 PromoterCoords:381564 - 383063 Strand:+ GeneCoords:383064 - 401585 Trimmed if gene in upstream region
AACTCTTCATGCAACAAGTGGATTTCACAAGCTGCACGAAAACTGGGGCGCTGCTGCCAG
TGAGACTGCCTGACAATTGGGGATTTACTTCCGCGCCAGACAAGCAGGCAAAGCACGCCG
CCTAGCCGAATGACAGCCCTAGACAGCGCAGCAATCTATCCTCAGTCACACCAAACTTGA
ACATAAACGCCAAGAATCAGGGCCGACACTTCGCAATTGTCTGGCACGGGCGGGCTCCGC
CTCCCCACGCACTGCGAATGACACATGGTTGGATGACATCGAGTCGGATTAAGCCTGACA
CCGCGTCCGCACTACATTGCAGTGGCGCGGGGGGCATGAGGGAGACTGGCAGTGGGGCCT
GGGGCAAGACGGGACACATGAGGACTTCGTGTGATTGTGGTATCGCACCGCCAGTCCATG
CCGTTTATCCAGGCGTGAGCATGACATATA
>Cre08.g378750.v5.5 PromoterCoords:3957540 - 3959039 Strand:+ GeneCoords:3959040 - 3967041 Trimmed if gene in upstream region
TGAAGCTGTGTACACATATATGAAGTTGCAATGATCTGCGCCCATGCAAAACTCCCGCTC
GTGGAGCGTCACGCACGACACGCACAACGTCAGATTGTGTTTCCATACATTCAGCACATA
TATACT
>Cre08.g370200.v5.5 PromoterCoords:2295047 - 2296546 Strand:- GeneCoords:2291200 - 2295046 Trimmed if gene in upstream region
TATCACGGGATTTAGATCGGCCTCTTCTGAAGTGCCCGAAAGGCCGGCGGGGAGTAGGAC
GAGCTGGTGGGCGGGGTGCAGGGTGCGGGGGTAGACGTGTTGGCACGAAAACGGTTTCAG
CCGAGTCCATGCAGCCAAGCCGTTTGCAGCAAAGATGGGGATCGCATTTATCACAATTAC
AACAACCGAGTCAATTGATGTACCCAGT
>Cre08.g360600.v5.5 PromoterCoords:781430 - 782929 Strand:- GeneCoords:764864 - 781429 Trimmed if gene in upstream region
CCGACCCCCCCCAAGGTTGTGCGCACGCCAGCATCCCCAATAAATACCTTTGGTCCATAT
CAGACTCATATTTCAGTCGTCATTCCTATACCAGCCTCCTTTCACCTCAGCTCTACGCCA
CGAAAGGCACCCCTGATGAATGAGCTCAGCAACGCTTCCTCACCTCCGGTTGTGTTGTTG
GCGTGTTGCACCGCATTCGGCCTGCCCGCCACAATTGTCGTACACATTCGGGCCCCTCTT
CTGCTTTGCTTCGCCTTGTTCTTGCCCCTGCTTGTCACACTGTCGCCCGGCCATTGTTTT
GCTGCACGCCGTTGCATTACGCTAGTGCTCGTCTACACAGCTCATCCGTGGACGCCGGTC
GACTGCCTGCAGGTGCGCATCGGCTATGCTATCCGCGCGGTGTGGCGTCGCATTGAGTCT
GTGTGGTGCTATCGCCTTGGCCGGGCGCCCGGAGCGTGAGGAATGCGCGTCAGCAAAACA
TCGACACAACCTGCCAGCTACCGTCGGTACAGTAACAGCGCGCGAACGACGCACCAATGC
CTTGTCCCTTCTTGCTACGCATTTATGTGGGCACGGGTGGGAGCCACACACATCGGGACT
ACGCTTTCCTGCCCCTTGCCATGTTCCATCACGAGGCACCCCTGATGAATGAAGGGTGAC
AACTTGCACACGCCTGCTCTCATGCCCAGCACTATAACACCGTACGTTGCGTCAGGTTGC
ATCCCCTGTCACTTGACTTCCTTAGGGGCACGCCCCATGGATCGCATGGCGGTCCGCTAG
TGTGTTGGAGTTTGTGGAAGGGGGGGCTTATGGGTTTCGCCACGTATATCGATATCGACA
TCTGGTTGCCGCAATGCCGCACTTCAAGTGAACATGTTGACTTTGCGGTAGACACAGAGT
CAAA
>Cre08.g358552.v5.5 PromoterCoords:234460 - 235959 Strand:+ GeneCoords:235960 - 243341 Trimmed if gene in upstream region
TGGAAACCAACCTTACCTACCCCCCACAAATCAGATTCACCGTCCGACAGTACTACCACT
GCCGTACGGCCCTTCCCACGCTCTCAGCTCTCCGTACATGTAGTAATGACTTGCTGGTCA
AGTGGGAGGGCAGTCCGCGTTCGCCTGAGGTCGAAATGGGCGGGTTTTGGCCCGCCAGTC
ATGCGCCCGATGGGCGCGTGTCGGTCCGATTGGGCCAAAGTGTGCTGGAGAGAGCAGTAA
CTCACTCAGTATGTTATTTAGATACCCAATATTGCATTGGAATGTATCCCGGGGCAAAAT
GTGAGGCTCTGCCGATCGGCAATTTCGCGACCGAGGTCCATTTTTCGCGACCGAGGAGCC
ATTTTTTCAAGCCGTGATTGATGCCGTGTCTACCTTTTGCTATAAGAATGGGAATTCAAC
GCTTTTTTCAATTAGCTCTTCGTGCACAATGTCGGGGCATGTCGCTGCATTTCGCGAGCT
CGGCGAGCGGGGAGGCCGCGCCAGGGCTTAAAACAACAAGTCATAACATACATATGTCAT
GTAGAAGCCTTAGGCAAGGTTTGGTCTTTGGACGGTGCGGCGTGTATGGGCACGCCCCGA
GTGAACCCGGGTTGCTTACAGGAGTAGCTAGTACTGCTGTTTAATGCGTGAATGAGGACT
TTGGCGTGCAACATGGTGGGGGTGTACAGGCCTGCTGAAGACCGTTAGTTAGCCTGTGTG
AACGGAGTGGAGGTGCGCGTGCAGTCGATCGGCGGTGTATGTGTGGCGCCGTACCAGCTG
CCGTACACACACACACACACACACACACACACACACACACACACACACACACACACACAC
ACACACACACACACACACACACACACACACACACACACACACACACACACACACACACAC
ACACACACACACACACTGCGGCGTGTCAGGTGGCTGGCAGCCACAGTGGGCGAGCGCTCA
GCCGGGTGGGCCGAAGCTGGCTGCAGCAGGGCCGGCCGTCGGCGGTGGCAGGGGGCTGGG
AGTCGGGGGCAGCGGCGTCAGGCGGCATGCGTGCTGTCCACAGTCACGAGGAAGAGGCGA
TGTGAGAGGAGGAGCAGGGGGAGCATGACAAGTAGGTACCAGTACTTCCACTTCGGGAGT
GGCTGGTGCTGGTGGTGGTGGATGCACACAGGGCCAGGTTGGCCAGGCCCGCCCCTGCTG
CATGCATGTTGGGCAGGATTCCCTGCGCATTCAGAACCCATGGACGTATTGCAACTCGTA
TTGCAACTGCATATCTTACACACCGACTTCTCTGCTACTCACGGTCCAAATTCTTATTAA
GTTGTTGCGTTTGTGCTCCGCTTGGGAAACGGGCAGCTAAGCAGCGGAGCTGCGGGCGGG
GGCGATGCATGGTGACGAGGGGTGACGCATGGTGTCAGCACAGCCCAGCAGCTAGCGTGG
GCTGCACACGCACTGTACACGCGCTACATCAAGACGTGGAGCTGAACTGCTCGTCCTCCA
>Cre08.g365750.v5.5 PromoterCoords:1684943 - 1686442 Strand:- GeneCoords:1681149 - 1684942 Trimmed if gene in upstream region
GGAAGGTTCTCGAGGCCGCATGGGCCGGGGGGGTGGGGTGGGGGGTGTTCAGTCAGCACA
CAGCACAGCCTGACACTTTCGGCGGCCGCACAGGCAGCGGGGCCGGTCGGGTGGGCATAT
GCATGCGTGTGCAACAAATGTTTTTGGCATGGAGTGGTATGGCCAGCGCTCGTATCTTAC
GAAGGCAGCGGCGGCGTCAGTGGCCGAATTCCCTAAAATGGCTTCGTTTAGTTGACGAAA
CACCCCAAAATTTTTCCGGGGGCTCCGCCCCCGACCCGCACGATGTCGACACCGACACGA
CACGCCCACTCCTCCCCTGCTTCCCACCGACCCAACCTCACTCTCCCGCCAGGGAACCCC
TGTCTCCCGCCCTCAACACCCATAGATACAGCCCCTTGAGCCTTCTTACCATAT
>Cre08.g373550.v5.5 PromoterCoords:3219000 - 3220499 Strand:+ GeneCoords:3220500 - 3225551 Trimmed if gene in upstream region
CGCCACATCCGATGTCCATTCACACGCTTCGTATCAGTACCACATTGCGCCGCTGGCGTG
GAGGGAAGCAGACAGGAACCAAATACCCAAGAACGCGGCTTCTGTATTCACTGTACCA
>Cre08.g367900.v5.5 PromoterCoords:1981904 - 1983403 Strand:+ GeneCoords:1983404 - 1987445 Trimmed if gene in upstream region
TCGCTCAAGGTAATCAAGTGGACAGACGCGCTAACCATTTTCCCCACTGCCAAGGCAGCG
GACTGCGTGGACGAGCTCCTGAAGCTGGAGCTGCGCCTATACAACAGTGAGTGGGTGTGA
CAACATTGTGGGTGTGGGCTGATTTGCCAGCAAGTCCTTGTGCTTGCCCCACTGAGAGGG
GCACAAGGACTTGCTGGCAATCCAGCCCACACCCACAATGTTGTCATGCCGACTCGCCCC
TGCAATGGTGCAGCCCCAGCTTCAGGAGCTCATCGATGCAGTCCGCTGCCTTGGCAGTGG
GGAAAATGGTTAGCGCGTCTGTCCACTTGATTACCTTGAGCGAGATAAACATCAGCAGGA
TGCTGACCCATACTGCCAGCCGGATCAAGGTGCTCACAAACTGCGAGTGCCGGGTGCTGG
CCAACTTGCTTGAGNNNNNNNNNNNNNNNNNNNNNNNNNNNNNNNNNNNNNNNNNNNNNN
NNNNNNNNNNNNNNNNNNNNNNNNNNNNNNNNNNNNNNNNNNNNNNNNNNNNNNCTGAAA
CAGGGTCTTCATATTAGCCCTCTCACCCGTGCCTCTCACCCCAGCGGGGGGCAAAAGCCC
AGTCCCAACGCGTTCTGGCCAAAGAATATTGAACACTTGCATGACTCCACTAGTCACATT
TGTAGCTGGTTATGTTTGTTAGGGGTTTGCAGAGAAGGTACTGAGTACAGTAATGTGGCG
GAAAGTCGTCCAGTTGCCAATACATTAGGCAATCAGCATGGGGGTCAGTGATAACCGCAA
AAGCTGCTGGTGAGTATACGGCTCTATCTGTGGAACATATCGGGAATTCGCCATGCCTGT
GTCACTCACCTGCTGTGCTAGTATTGGGTGACACAACACTGATAACCTGGATGAACTTGA
TATGTTGGAGCTCAAGCAAGTTGGCCAGCACCCGGCACTCGCAGTTTGTGAGCACCTTGA
TCCGGCTGGCAGTATGGGTCAGCATCCTGCTGATGTTTATCTCGCTCAAGGTAATCAAGT
GGACAGACGCGCTAACCATTTTCCCCACTGCCAAGGCAGCGGACTGCGTGGACGAGCTCC
TGAAGCTGGAGCTGCGCCTATACAACAGTGAGTGGGTGTGACAACATTGTGGGTGTGGGC
TGATTTGCCAGCAAGTCCTTGTGCTTGCCCCACTGAGAGGGGCACAAGGACTTGCTGGCA
ATCCAGCCCACACCCACAATGTTGTCATGCCGACTCGCCCCTGCAATGGTGCAGCCCCAG
CTTCAGGAGCTCATCGATGCAGTCCGCTGCCTTGGCAGCGGGGAAGATGGTGAGCCAGTC
CGTCCACTTGACTACTTTGAGGTAGATGAGCATGCATCAGCAGGATGCCCACCCACACCG
CCAGCCAGATCACGATGCTGACAGACTGTGAGTGCCAGGTGCTGGCCAACTTGAGCTCCT
ATCAAGAGCAAGTAAACAACAAGCACACGTGCACAAACATGCATGCACGCATGCAAGATA
>Cre08.g367650.v5.5 PromoterCoords:1956244 - 1957743 Strand:+ GeneCoords:1957744 - 1960684 Trimmed if gene in upstream region
TAACTGATTGTGCGAGGAGATATGGATGCTCTGGTGAGGACTAGGGCTTTCCAATGAAAC
ACAGCGGCCCATCGCAGGGGCGCAGTCATGTCAACGAGTGTTCTTTCGCGGACATAAGGA
TCTCAAAATTGAATTATGCAT
>Cre08.g381983.v5.5 PromoterCoords:4410167 - 4411666 Strand:- GeneCoords:4404598 - 4410166 Trimmed if gene in upstream region
AAGCCCCCTGCATAAACATGGTAGCTTGGCAGCACCTGCGGGTGGGCGGGCAGCTGGAGC
GTGGGGCGCGGGAGAGCAGCAGGGAGCGAAGATAGCGCCTGGGCTGGCCTGGGCGGCCTA
GCCCGCGCCAGACCATCCAACGACGTTCTGTCCGGATGCTCTGTGACCGACGGTTGCGGC
GTGACGCTGAAAATGCGTATACATAGCACCAGTGTAAACCGTTGCTGAGCAAAAGGATTT
>Cre08.g375751.v5.5 PromoterCoords:3574439 - 3575938 Strand:+ GeneCoords:3575939 - 3578730 Trimmed if gene in upstream region
GCCAGTCGCTTCTCTTTGACAGGGGGGCGGCGCCCCCCTGTCGGACCCCCCGAGGTGAAA
TGGTGGCTAGGGTATGGGTGAGAGGGGAGCCTAATACATGCACCGGCATGCGGAACGTTT
GGGTGGGAGGAAGGCGAGGACGCAGGCTGGAACTGCATTGCTGGGATGGTTGCAAACAAT
TGTTGCACGGACATGAACTGGACTCCACCCGCACGTGCTGTGTGGCACAGTTACAGCATG
CGTGGAGCGCATATTGCTTGCTTGGATGCAGCTGGGTTGTGCCTATGATGCGCTGCGAGG
GGTGGCACTGGAGCCAGGCGCACTAAGCAGGGGCACCTGCTCACAAATGATAGCATCATG
CATTTGCGCTGGCTTGTGCATAGAGTGAGCACCCGTGTTAGATAGTGGGAGGGCGTGTAA
CTGCTGGTTTTGCTCGGCTGTTGAGCCGACTGCACAACCACACTTGCACATGACAGCGCG
CATGGTGCACGAGGCAGCTGCATATTATTGCAATGGTTTTCATGATCATACAATTTATGC
TTCGACATAAGAACAGTGCATAGGAGCTGGCCAAGTAACTGCACGCAACTTGGCGGTTGG
GCAGTTAGTTGGCCGGCAGCAGTTGCGCACATGTGGCCTTTCACTGGCGCATGTCTGCCA
CTGTTCATTTGCAGTCCAACACCAAGAATAACAAAAAAACACAAGCGCAGTGCATCGCAT
AGGACCCGGCGCCGGCGGGGTAACTGCAACACAAAGTGGGCCGATGCGGCGGCAGTTGGG
CACATGTGGGTTTTCATTCGCGCGCGCCTGCCACTCGCACTGCATGCGCAATTTGGTTGC
GATGCTGCAGGCGCAGCCTAGCTGGATCAGTCGCGGCAGCCTAGCGCGGCGGGGCAGTGG
GCGGGGCAAGGCGGATGCTGCCCCGAGCGGTTTCCGGCCGGTTTTGCAACGGCGCGCGGC
TAGTAATGGTGTAGCAAGTATTTTAAGCAATGTATAAAATGTATAAACATGTAATGATAC
ACTAGCCAACACGTTCTGACACTTCACAGCTGATGCCACCACCAGCGACAAGCACTAGCG
CTCATCATGGGGGCGGCCGGCACAGAGCCCGGCCAAGCAGCCAGTCCGGCGCGCGGCGGC
GGCCCCCGGCGGCGCCCATTTGTAGGGGGCGGCAGCGCGCGGCTCCCGCGGCCCGGCGGG
CGCGGGATGGGCGCGCGCCGCACGAGCTGGCGCCGCGCGGAGCCGGCGCCCGGATCCGGG
GAGCCGGCGGCTGGATCGCGGCGGTTGGGCGGGCTCTCGCGCTGGGGCGCGCGGCGCGCG
CGCGGGGCAGCGCCAGGGCCTAGAAGAGCGTGCTGGCTTCCAGGCGGCCCGGCCAGGCGC
GCGACCAGGCGCGCAGCGGCGGCGCCATCCGAAAGTAACCCAAAAAATCTAACGGGGCAT
ATAAGAGCGGGGGCAACTAATACTAACGACACCAATAAATACAATATCTGACACCAATAC
>Cre08.g358450.v5.5 PromoterCoords:35626 - 37125 Strand:+ GeneCoords:37126 - 39096 Trimmed if gene in upstream region
CATGCTTGCACGCCTCAGCACAGCGCTCGCCACCTTCCTACATGCCGCCCGCCTCACCCT
CCTCCAGCTCCACCGGCGGTCCTACCCCTTCGCCGTTCTCTGCAGGGCGCTGTGGCGGTT
CCATCACCGGCACCAGCACGTCCTGCCTGCACCGTCCCCACCCGGGTGCTCATTTGCCTG
CTGCCCACCCCGATCTTTCCACCACCGCCGTCGCTGCCGCCGCCACTGCCGCTGCCATTG
CCACCGCTGCCGCCACCTAACCGACTAACGGCACCATATCCACTTCTGTCCAGGGTTGGC
AGGGCCTTAGATTTAGATAACTAAGGATATGCTTATGTAAGCTTATATATAACTTAGA
>Cre08.g383950.v5.5 PromoterCoords:4700987 - 4702486 Strand:+ GeneCoords:4702487 - 4705511 Trimmed if gene in upstream region
ACGCGCAGTCCCCCCAGCACCAAATCACCTTGCCGCGAGCGCCTGCCCCGTCTCCTCGCA
CCTTGCAAGAGGGTTACTGCCTTGCTGGCGACTTGTGCAGCGCTGCGGACCGTAAACAGT
GAGTTGAGACACGACAGTACGCATACGGTACCAACGACTCAGCAGGGGCTCAGCTCAACA
TTCCTGGTTGACACCCCTTGTCCTTCTTGCAGCCAACGTATTTGTATCTTTTATGTGTGA
CAGCGTGACCGCCATTACGACAGCGGCGCGCAAGTGGGTTTCGCCGCCTGGGGATGGCGG
GCAGGTAGGTACAGCGCTCAGTCGAGGCCTGTCAGTTATTAGGACTACTGACACCACATC
TTGTCTCAGGCCCAGAGGCGCCCGCACTCCGAAGGTGCCGTTGGATGTCCTAGCCCTGGC
CTGACGCGGCGGCTGGACGCGTGCAGGGTGTCAGGCCGATGCAGGAAAGCCGGGAAGGTC
GCGGGAATCGGCCTGTTGTTGAAACATGCTGACAGCTGCTGACAGCGACAACCATCATGC
TTGCCGCCAGGATGGTGCCAGTGTAGTCGCTACCTGGCCGCTGCCGTAAATTGTGCTATT
CGTGTTGCAAATGCAGATATTCATATGT
>Cre08.g364351.v5.5 PromoterCoords:1422080 - 1423579 Strand:+ GeneCoords:1423580 - 1429139 Trimmed if gene in upstream region
GGGCCGGGGGGGGGGGGGCGGGCGGGGGCGTGTGTCGGCCCTGCCGAGCCTACTCGGGCA
CTTGCCGAATGGCGTTACTCCAGCGGGCGCCTAAACTTGCGTGATAGGGTGTTAACATGG
GTTTTACGGGTGTATGGTGATATTCCAATCAAGAGAAGGTAGCGCGCAGTCGGTCAGTGG
GACGAGTACTGGCTCCATTTTTGGTTTTCATTGGTTAATCAGGACGGAGGCAATACCCTC
GTCATCTC
>Cre08.g385800.v5.5 PromoterCoords:4984396 - 4985895 Strand:- GeneCoords:4978559 - 4984395 Trimmed if gene in upstream region
TGTTTGGGGCGAGTTCAGGCAGACCAGAGGCACTCGATGGGGCACGCGGTGGCTCATCGC
TTCGGGGCCGGGCTCGCGCGGCGTGGCACAGCGTGGCACAGGGTTGCATCAGGATCAGTG
GGAACAGGCGAACAGCATGCGCGAGCGCGAGCGAGTCCCATCATATC
>Cre08.g379400.v5.5 PromoterCoords:4052186 - 4053685 Strand:+ GeneCoords:4053686 - 4060073 Trimmed if gene in upstream region
TTTCCTGACTTGATGTAAAAGAGAAAGCCCTACCTAAAAGGGCAACTGACGCGATTGGCC
GCGATTGGGCACCCCTCTTCAAGTCAGCCTCTGTCTTATAGCAGAAGAAGGCAGTACAGA
>Cre08.g358570.v5.5 PromoterCoords:340820 - 342319 Strand:+ GeneCoords:342320 - 347426 Trimmed if gene in upstream region
TAGAAAATGGGAGGGTCGGATCTGTGAGTTGCGCAACTGCGACTCACAGTCCCAGTCCCG
TACCCAACCGTGCGCAAGGGGAGTGCGTTACGTAGTCATGAGGGACAAGCAGACATCATG
CCGCGTGTCTGCGCAAATTTCTGGCTTTGTCGAATCCAGGTTGAGCCGGCGGCAGCATGT
TTGGCCGTGGGGTGGCCAGTGCTAGCTCCTCATGGCACTCCTCGCGCACTGCGAAACGGA
CGCAACGGGTTTAACACTTGTTTGCGGTACATGGGGTGACACTTGTGGTCGAACGCAGTG
AGAACAGCTGTTGGAAGGGGCCCGGGAGACGGGGGCCGTGCGGGGGAATACGCGGGTTAA
GACACGACACGCACACCATGCTCTCCTGCTGCGGCTGCCTACGTTCAGTTTTGTGCAGAA
ATCAGACCTGTATTAGCGTCTGTACCTTAC
>Cre08.g381900.v5.5 PromoterCoords:4389097 - 4390596 Strand:- GeneCoords:4380596 - 4389096 Trimmed if gene in upstream region
ATGTGAAGCAGGCCCTGCACGGAGACGACAATGCAATGAACGTGAAGTGCCCGCGCATGC
ACACGTCATTTGCTGTGTTTCACCAGCACGGAAGTTTGCA
>Cre08.g359000.v5.5 PromoterCoords:512534 - 514033 Strand:- GeneCoords:509125 - 512533 Trimmed if gene in upstream region
GACAGTGCCCCGCCTCTTTCCCTCAAGTGCATTCCTTCTTGCTTCCCCCAGCACGGCTAG
CTCATGCCGGTGCAAGGTTGGACTGCTGTAGGCCCCAACTCGCTCCCGTTGCGACTTCCG
ACCCAGCCAGTTTCCGACTCTCACTCATCAGGCCCATGGGGCAGCGCAGGCCCGCCCGCG
ATCCAATCAAGGTCTTACAAGTAAGGTTGCGCCGCAGCCGCTATGCCGCTACGCCATTAT
TGACGTGCTTGAAAAAACGCAACA
>Cre08.g362600.v5.5 PromoterCoords:1119656 - 1121155 Strand:+ GeneCoords:1121156 - 1127025 Trimmed if gene in upstream region
TATTGCCGCTCTAAGGCCGCCGAGTGACACGCTCCTGGCCTTCAAATGCTACTC
>Cre08.g371450.v5.5 PromoterCoords:2428582 - 2430081 Strand:+ GeneCoords:2430082 - 2433160 Trimmed if gene in upstream region
AGGAACCCTTGCGCGGGCGTGTGCTTTGCGACAAGTCTTGCCATCGTGTGAAGGAGTCCT
CATCGCTGTCGCCCTTCTGTTCGACTGTTCCCAAGGCTGTCCCAGCAATATTCTGCTATG
CCCA
>Cre08.g376720.v5.5 PromoterCoords:3680729 - 3682228 Strand:+ GeneCoords:3682229 - 3689360 Trimmed if gene in upstream region
GATGCTGCTCGTGCGGACTGTGAAGGCCTGAGCCAACCGCCCCCCCCCCCCATGACCCAG
TACGAGCGCGCAGTCACCGCGCAGGGCATGGGTCGTGCAAGCACGAGGACAGGCCTCTCG
CTTTCCCGCTCCCCAGCTACGGGCTTACCCTGCCGTCCTTGGCTCTTTGATTCCTCGCCT
GCCTCTGCGGTGCCATCGCCAGCAGGGCTATGCATGGGGGCCACTGGAGCTGGCAGGGAC
CAGGCCGAGGCCGTCGAGGACCCGGAGTGATAGGCTCCAGACATGAAGAAGTTCAATGGC
CCGCTACGAAACATTTTTTGGGGCCGACGCACAGTTTCACGCTTGGAGTAACTCTCAATC
TCTTTTGGTGCAGATAGGCGGAAGCCGCCGCACGGCGATCATAAGGAAAATTGTTGTTGG
CGCGGCATGATGAGGTGGCCCCTATCACAGGGTAGTACGCGGGCACAGTCCCGTTACACT
GCTGCAAATGAAGTGCATATGCATACGTTTGATCAGTA
>Cre08.g370116.v5.5 PromoterCoords:2276827 - 2278326 Strand:- GeneCoords:2267821 - 2276826 Trimmed if gene in upstream region
CGCCCGGCCTCCAACCCAACGCCGCTCGGTGTCGAGACATTGATAGAAACGTTTGGGCCG
GTCAGCGGGCTCGGACGGCATAGTTCGCCGAGTCGGCATTTTTAGCATTTCCCGCGCCGA
GGTCGACACCGCGGCCGCGTGAAGCTGCCGCTGGGTCGCAAATGCTGCGAAGGTATCTGT
TGCAGCGCGTTAAGGTCGCTCGGCGCGCACTCCGAGCACTTCCGCGTTCGCCCGTTTCCC
ACTTCCACCCCGTGGGCACCCGCGCTCAGAACAGCGAGCCCGCAACACCGCGCGCCCTCC
CCACTGCTTGCGTTCCGTGCCTGGCCCTCGACAGCGCTCCCAGGCGTCCGGCGGCAGCCC
GTGCCAGCCAAGGAAATGCCCAAACCCACCCGCACACACGCCCCTGCACCCCCGCCCTCC
CCAAGCGCCGCCCAAGCTGCTCCCACCTCCCCCCCCCCCCTCCAAATTGCTCCGGGGGGA
TGCGTCAGCATCCCGTCATGTTGAGCGTGGCAATTCCCGGAGCAAAGCGAAGGGACATGC
CGCCCTCAAAAGTTCACTGCGTCCGTGCGTCCGTGCGTGCGTGCGCGCCGTACACTCGCC
CTTCCGCTCGCCGCAGCCGCGCGGCCGCCGGTGATATGCAGTGTTGTGGCACTCGCATTA
TAGATATGCACGATATTAAAAATGGGGGCGCGGCGCCGGCCGCGCGCGGAGAAAAAAGGT
CGCGACGGTTTCGCGAAATAAAAACGTTGCGAGCTGTCCCGCGCGCACTCCGGCGCGAGC
TCGTGCCGATACGTGCATAATATGAATTCAACATATCATTTACTGATATACAATCGCATC
AGCGGGGCGCCGGGCGATCGGGAGAGTGAGTTTGGGAACGATGCTCGGCAAATTTCCAGA
AGTTGCCTCGCGCCGGGCTGCGCGCCCGGACTCCAGCCCAGCGCCGCTCGGTGTCGAGAC
ATGGATAGAAGCGTTTGGGCCGCTCAGCGGGCTCGGGCGGCATAGTTCGCCGAGTCGGCA
TTTTTATCATTTCCCACGCCGAGGTCTGCGCCACAGCCGCGTGAAGCTGCCGCTAGGTCA
CAAATGCTGCGAAGATATCTATTGCAGCGCGTTAAGGTCGCTCGGCGCGCATTCCGAGCA
CTTCCGCACTTGCACACGCCTTCGCCCGTTCCCCGCTTCCACCCCGTGGGCACCCGCGCA
CAGAACAGGACACCCACAACACCGCACGCCCTCCCCGCTGCCTGCGTTGCGTGCCTGGCT
TTCGAGAGCGCTCCCAGGCGTCCGGTGGCAGCCCGTGCCAGCCAAGGAAATGCCCAAACC
CACCCCCACACACGCCCCTGCACCCCCACCCTCCCCAAGCGCCGTTCAAGCTACCCCAAC
CTCCCCCCCCCTCCAATTTGCTCCGGGGGGATGCGTCAGCATCCCGTCATGTTGCATGGG
CGTAGGTAATAAGATCGCTGCTCACAGGCAGCAGCTCTGCTGGGAACACACGAACTCGAT
>Cre08.g374050.v5.5 PromoterCoords:3333580 - 3335079 Strand:+ GeneCoords:3335080 - 3340654 Trimmed if gene in upstream region
GGTTAGATATAATTCAAGTATAGCTAGAGACACAACCTTTGGGCAGCGCCAGGCCGTTCC
AATTGAAGTTTCAAGCGACGGTGCATGTGGATGCATGAATTGTGTAGCCTGCCTCGTCCC
TCGCTCCAACGACACCCCGTGTTGGTTAGG
>Cre08.g366050.v5.5 PromoterCoords:1724393 - 1725892 Strand:+ GeneCoords:1725893 - 1728804 Trimmed if gene in upstream region
TTCTCGGGAGACGAGTCGCTGGCAGTTATTCGCTGCTTGCTCGCAAACAATGCAATCT
>Cre08.g373352.v5.5 PromoterCoords:2823365 - 2824864 Strand:+ GeneCoords:2824865 - 2826867 Trimmed if gene in upstream region
TGCCTCTTTTCCTCGTGCACAAGGCACCAGCGCAGCACCCAAAAGCGCAGGGCCATTATG
TTAGCCTTGCCCGCATGGAAGCGCCGGCGTTGCCCCATTATGTTGCAAGCGAGCGAGCGG
GTTTGGCAATTCCAGGGTGACCATAAAATGGAGCACAGCACCTCGGGTGTTGCTGTTTGC
CAGGGGCAGCTGCCGCGGTCGTGCTTATATGCATTTGAATAACGCACTCAGCGCATCACC
TTGGCAGTCTGGGCTACAAAGGGCCAAGGCCGGCACTGTACATCGGACACGGCGCGTGCC
GTGTACAGCGAGCAGTCACCCGCCGGGCCTTCTCCACTCCTGGCTCCGGTCCGACCCCCC
GGGGAGCCCGACATGCTTGTGGCTAGAAGCTATGTTTAGGAATCACTCTGGTTGCGGCGT
ATGGGTGGGCACGCACCGTGCACGGAATCCGCCCAGACCTGGACCTGCCCCAGCAACACC
CACATGCATCCTGCACAGTCACTTGTCCGGTTGCCCCACACCCCTCTGCTGCTTTGGTCT
CCCCCGCTTGAGGAATGCAAGCGATGCCATCCTGTTTGAGTGTCTGACTCGCAGCAGTCA
GCTCTCCCACCCCTGGCGGACACGCACGCGGTAGAAAGGCGGAGTCAACATCATCTTACC
GGGCGAACAACTTGACGCTGGTGGTGCATTGCTACCGCTACAAGTCAAACAAACCAGCAG
CTCACTCGCGCTCTTCATTGGCCACCAGCATAACCAGTAAGCTGGCACGCAGTCAGGCCG
GCGGGCGTGCTGCAAGTGCCCAGCCTATGTAGCTTAGTCCAGGTCTGTCCAACACGCTGG
CTTCCGCCTTTCGTTTCCCTACTAATGGTGGCGCTGGTGTTCTCCAGGTTGGTATCGGGC
GCATCCATTCTGGTAGTCCCAACGCCAGCCCGGCCGGCGTCGTCCAGCCCAGCCATCCCA
ATACAGCAGCCACCTTCCGTCAGCCAGCCATGGGCGCGACCGTCCACAGCGTTTACCCCC
CTCCACCAGCAGTCCCAGCCCTCCCCCCTTCTCAGGAGGGCTTCCCATAGCTCCCCGCGG
CTCTATGCCTGCTCAGCTCGTGCCCGCCGGTGACGGCGCCAGGCACTCCGATTGGCCTAC
ACCGCCGGCGCCCCGCACGGTGCCTAGTAGTGCCCAGTGTCAGTGCTGCCACAAATCTAA
ATACAGCACATACAACGAAGCTCTATTGAACGCCCTTGCTTCTTCTTGCTACCTTGGTGT
CCCTTGCAGTCCCCGGCCGCATGTTAACCGTGTAGGCAGCTAACAAACAATGCATACTAT
GAATATTAAATTCAACTGAATGAACTA
>Cre08.g383300.v5.5 PromoterCoords:4603065 - 4604564 Strand:+ GeneCoords:4604565 - 4606757 Trimmed if gene in upstream region
ATTGTCATAAGAACAAATGTAAGTGGCTCCTCCATTGCTCCGGAGCGGCTTGTTTGCAGT
CGGTAGCGCGATTGCGAGTTGCATTTGCGCGCGTTGAAGGTGTCTTGGCA
>Cre08.g371751.v5.5 PromoterCoords:2469858 - 2471357 Strand:+ GeneCoords:2471358 - 2473679 Trimmed if gene in upstream region
NNNNNNNNNNNNNNNNNNNNNNNNNNNNNNNNNNNNNNNNNNNNNNNNNNNNNNNNNNNN
NNNNNNNNNNNNNNNNNNNNNNNNNNNNNNNNNNNNNNNNNNNNNNNNNNNNNNNNNNNN
NNNNNNNNNNNNNNNNNNNNNNNNNNNNNNNNNNNNNNNNNNNNNNNNNNNNNNNNNNNN
NNNNNNNNNNNNNNNNNNNNNNNNNNNNNNNNNNNNNNNNNNNNNNNNNNNNNNNNNNNN
NNNNNNNNNNNNNNNNNNNNNNNNNNNNNNNNNNNNNNNNNNNNNNNNNNNNNNNNNNNN
NNNNNNNNNNNNNNNNNNNNNNNNNNNNNNNNNNNNNNNNNNNNNNNNNNNNNNNNNNNN
NNNNNNNNNNNNNNNNNNNNNNNNNNNNNNNNNNNNNNNNNNNNNNNNNNNNNNNNNNNN
NNNNNNNNNNNNNNNNNNNNNNNNNNNNNNNNNNNNNNNNNNNNNNNNNNNNNNNNNNNN
NNNNNNNNNNNNNNNNNNNNNNNNNNNNNNNNNNNNNNNNNNNNNNNNNNNNNNNNNNNN
NNNNNNNNNNNNNNNNNNNNNNNNNNNNNNNNNNNNNNNNNNNNNNNNNNNNNNNNNNNN
NNNNNNNNNNNNNNNNNNNNNNNNNNNNNNNNNNNNNNNNNNNNNNNNNNNNNNNNNNNN
NNNNNNNNNNNNNNNNNNNNNNNNNNNNNNNNNNNNNNNNNNNNNNNNNNNNNNNNNNNN
NNNNNNNNNNNNNNNNNNNNNNNNNNNNNNNNNNNNNNNNNNNNNNNNNNNNNNNNNNNN
NNNNNNNNNNNNNNNNNNNNNNNNNNNNNNNNNNNNNNNNNNNNNNNNNNNNNNNNNNNN
NNNNNNNNNNNNNNNNNNNNNNNNNNNNNNNNNNNNNNNNNNNNNNNNNNNNNNNNNNNN
NNNNNNNNNNNNNNNNNNNNNNNNNNNNNNNNNNNNNNNNNNNNNNNNNNNNNNNNNNNN
NNNNNNNNNNNNNNNNNNNNNNNNNNNNNNNNNNNNNNNNNNNNNNNNNNNNNNNNNNNN
NNNNNNNNNNNNNNNNNNNNNNNNNNNNNNNNNNNNNNNNNNNNNNNNNNNNNNNNNNNN
NNNNNNNNNNNNNNNNNNNNNNNNNNNNNNNNNNNNNNNNNNNNNNNNNNNNNNNNNNNN
NNNNNNNNNNNNNNNNNNNNNNNNNNNNNNNNNNNNNNNNNNNNNNNNNNNNNNNNNNNN
NNNNNNNNNNNNNNNNNNNNNNNNNNNNNNNNNNNNNNNNNNNNNNNNNNNNNNNNNNNN
NNNNNNNNNNNNNNNNNNNNNNNNNNNNNNNNNCGCCGCCGCCGCCGCCGCAGGCGGCGG
CGGCGGCGCCGGGCCCCGCGGCGCTGGCGGCGGCGGCGCCGCCGCCGCCGCCGCGCCCAG
CCCGGTTCCGCTGCCGGCGGCGGCGCTGGAGCTGCTGCCGGCGAGTCGCGGCGGGCTGAG
CCGAGGCATCACGGCCACGGTGGTGACGCCGGTGCCGCTGAGCGCGGCGGAGACGGGGCT
>Cre08.g372850.v5.5 PromoterCoords:2606576 - 2608075 Strand:+ GeneCoords:2608076 - 2610901 Trimmed if gene in upstream region
GACTACGCTTTCCTGCCCCTTGCCATGTTCCATCACGAGCGCGTGTACCGTTGTGGTGTG
TGCGATGGGACAGGATATAGGCAGGTTGGCGAGGTCCCGTAGGGTGCAGCTGACGCTGTT
GCGGTGTGTGTGCCTGGTGCTATCGCCTGGCCGGGCGCCCGAGGCCCCGAGCATGAGAAA
TGCGCATCAGCAAACGACCAGCTCGCCAGCAAGTCAGCAATCCCCCGGTACAGTAACTCT
GGCGTTATACCAGCCACGCAATGATGCCTTGACACCTGCGATTGAGTGTTGTGGTCTGCA
CGCTACGGGACTACGCCAACCTGCCCCTTACCCTGTCCCATCGCCTCCACACACCGTGTG
TGTCCTGTGTGCACGGCAGGGCGCGGCTTAGACCGTTGCACCTTGCCGCCCGACGTCTTC
CGCTTGCGTGGACAGGAGGGCGCTCCACGCCTCCACAGCCCATAAAGAAAGGGCCCCGCA
GCAGGGGTCGTATCTTGTTTTCGGGGTATTGTCTTGTTCGGGTGGCCGCCGTCTTTTGTC
TGGGCACATGGCGGTTTGGGGGCTTCTCCATAGGAAATCGGACAAAACCCGCCCCAAACC
CGGGCCAACAAAGTCTCGCCCCAGACATTAACCCCCGGAAGGAATGTCTAGGAAAGGCCC
AAATGGCCGATTAATGTCTGGAGACATCAAGATAGGAGCCCTGCCCCGCAGGCTGCGGCC
ACTTGGGTGGCTTGGCGCCCTGGCGGCATAGCTGCCGCTCGCTGGCTGCGGCCGCCAGGG
TTAGACGTCATTGGTGCCTTGTTGGCAGCGGGCTGTGGCCTGTGGGCAGCTGTCCAGACA
GCGACACAGCGGAGGCGACAGCACTGCCCAGCTGCCCTGCCCGCCGTGCCCCGGTGCCCA
GGAATGCACTGTGCGCAGCTGCGCGGTAGCTAGGGCAGTCCATTCGCCAGTGGGGCTAAG
TGACCAGGCTGATGATGCACAGAAGTTAAGCGCAGAAGCCAAGGCCTCGCATCCCAAGGT
GTGTCGCCGTATGCTGTTACGCCTGCAATAGCTTGAGGCTGCGCCCTCAGGCGAAGCCGG
AAGCCCTTGCTCGAGGCCTCCAGCGTACCGTAGTTGCCTTTGTTCGTGTAGTGCGAGCGG
CAGAGACGGCTCTGCAGCGCTGCCACCGGGGGCGCCGATATGAATGTAGGCCCAAACGGC
TGATGGCGCCGACCGCCACAGCGCACCACGCACATCACCCTTGGCGCGTGGCAAACCCTG
AAACCACGAAGGGGATTCATGGAACCCCATGGCAAGTTGACACCACGACGCGGACAAGTC
GGTTATGCTTCCCTCCGTGGCACCAACACTGCACGCCCTAGAACTTTGCCCTGGAACGTT
CCAGCGCGCACGCCGACCGCTGATGACACGCTTGCAGCCGGCGGTGACTGCGCGATTGAC
CAATTGCGAATGCATGGGCCACCGCAGTTGTGAAGTACTTTATAACATACAAACAATCAA
>Cre08.g366350.v5.5 PromoterCoords:1785023 - 1786522 Strand:- GeneCoords:1779919 - 1785022 Trimmed if gene in upstream region
TCTTCTTGACAATGCATATGTTGCGAGGATGGCGCGTAACAGTGAGATGCGGGCGTGTTG
CGAGGGAGTGCGCCCAGGTGCGCCTCTGCCAGGTGGGTTCGAGAGCCTGCGGGCGTGCCG
GACAGTGCCGGCAGGGCGTGTACGGGCGTGTGGGTCCCGACATTTGGCGCTGTGGTTGCA
GCGCAGACAGGTAACCCGTACTATGGGATGATGTTGCCGTCCTGTATCCGCACCGAGCTA
TAGGGGTCGGCAAGCGCAATTGAGTGCGGGCCTAAACCTCGCACGCCCGGTGCCATCGGG
CGTGCCATCACCGCCCGGTCAGCCCTGTGTACTACAGGGTGCCGGTTTTTGCACGTTAAA
CTTTAGCATATAGCATATGTCAGTAATGTT
>Cre08.g373361.v5.5 PromoterCoords:2857305 - 2858804 Strand:- GeneCoords:2854319 - 2857304 Trimmed if gene in upstream region
CCGGGGGGTTTATAGCTCTCAACCGTGACCTGGCTCGTTGGTTGAGTTGCCGCCAGCGCA
AGATAGCAGAATGACTATCAGTCTGTGTCAACTCATACCCAACCCACGAGCCTTGCATGC
CTCTGTCCCTTACTCCGCCGCCTCTCTCACGGGGGCATGACGTGCCCCGTTAGTCTGCGT
CAGTCTGCCTAAGCCTCGCAGTAGCAGCCAGCTCTACGCTGAACAGCAAGTGTCAACACG
AGCCTGGTCGTCCCCGTCAGCGGCTAGGATTGATCACCCTGGTGCGCAACGGGAATCAAG
GGACTCAGTGGCCAAATGGTTCCACGTGTATTACGTTTAGGTGATCGCGGGGTCGCCTGC
TGCTTGGCACCGTATCCGGACGATGCAACTCAACCCTCATCTTCATTTCTGCTCTATCGA
GACTTGGGCTGCGTCGCGCCCTGGCGCGCGACCTTCTCATGGCGACTTGCGGCGGCTTGG
CTCCCTCAGCGAGCTCCGTCCTTCACCGCACCTCTCCTATGCAATATGGTCTACGCGACA
TATTGTATCTTTGTCAGCGCTCCATGTGCTAGCGTCATCCGCGTCACACACACGCGCGTG
TTGACATCCTGCCGGACATGCATACTTGGCTCTCCATCTTCTTCATCGCTTCACTCTCTA
CATCGCCTCTACTTCTCGCAGCCACATATGTGGTTATCGCCCTCTGGACCTTCTCCTCTC
CATTCTGGTACAGCTGCTACAACCTTGGTCAGCGCACCTACCCTACTGCTCCGCTATCTT
TTATGCGTTCCCCAGTGAACGGCCACCCGGCGTGGTGCTAGCAGCAGTCTAGCCTTAGCT
CGAGAGGACGACCCATCGACGGCAGCGTCTGGGGGAGGGCAACGCGGTGCCCGTACCGCA
AGGTGTGACTGGCGCCTTCACGCGGGGGGGCGCGCATCGCCCTCAACCCCTCTTCCATGC
GTGGTCCTGCCGGCCCAGTCACAAGCAGCATTCCCATGTGCGCCAGCCTGGCGTACATGC
CGCATCAGCCATCAGCTTGGAGCTAGCTTGGACCCGGAGCTAGCTATCTGGACTGACTTG
ACCTTAGGTCTCATGTGTTGCGTGGCACGAACACTCTCGCATGTCATCCCGCATGGTGTG
ATGTGCTGTTCGTGAACGTGTGTGGACTTTGCCATCCCCCCTGTCTGACGTAGGGGGGGC
TCGTTATTGGTTGTATGAGGTATGGGGGGTTCCCCATGGACCGGAGCGCCCCCCTCATGG
GGAGAACCGCATGTACCGGGGCGCCCCCCTCGTGGGGAGGGCCCTCGGCTCCCCAAAATG
TCGTCATCGCGGAACACCGCGCCCGCGCCCTCCACCAGCAGTCCCAGCCCTCCCCCCTTC
TCAGGAGGGCTTCCCATAGCTCCCCGCGGCTCCATGCCTGCTCAGCTCGTGCCCGCTGGT
GACGGCGCCGGGCACTCCGATTGGCCTGGACCGCGCGCCTGCATATCGTAACCTCAATAG
>Cre08.g384628.v5.5 PromoterCoords:4852527 - 4854026 Strand:- GeneCoords:4847551 - 4852526 Trimmed if gene in upstream region
CGTAACAGCCGCTACACGCTTCCTCACCTCCGGTTGTGCTGTTGGCGTGTTGCACCGCAT
TCGGCCTGCCCGCCACAATTGTCGTACACATTCGGGCCCCTCTTCTGCTTTGCTTCGCCT
TGTTCTTGCCCCTGCTTGTCACACTGTCGCCCGGCCATTGTTTTGCTGCACGCCGTTGCA
TTACGCTAGTGCTCGTCTACACAGCTCATCCGTGGACGCCGGTCGACTGCCTGCAGGTGC
GCATCGGCTATGCTATCCGCGCGGTGTGGCGTCGCATTGAGTCTGTGTGGTGCTATCGCC
TTGGCCGGGCGCCCGGAGCGTGAGGAATGCGCGTCAGCAAAACATCGACACAACCTGCCA
GCTACCGTCGGTACAGTAACAGCGCGCGAACGACGCACCAATGCCTTGTCCCTTCTTGCT
ACGCATTTATGTGGGCACGGGTGGGAGCCACACACATCGGGACTACGCTTTCCTGCCCCT
TGCCATGTTCCATCACGAGCCGCTACATGCTGGCTGTGTAGATGGAGTGATACTCAAGCC
CCAAAGGAGCTTACCTGCTGTGCGGAAGCGGCGGAAGGCGCCGGCGAGGGGCTGTGGACG
TGAAGTCTGGGACGTGGACGACGGCACGTGATCAAAGCATAGGCAGAAGAGAAGGATGCC
TTGAAAAGATGTCCCCCACCTCTGCCTCACATACATGTCGTCAGACAACAATACCCACCA
AACGCTGCCCCTCTCCCCCCGCCGCCTCAGCGGTGGGCGCCGAAGCTGATGCCAGCATCC
GCGAAAGCAGCCAGCGACGACATGGCGGCGGGGGGCGAGCTGGGGGGCTGGGCGACTGGG
CGTGAGATGCGTGAGGGAGGTCGACAACTTTTTGCCAAGGCCTGGGGACGTGAGGCCCCG
CCGTCTGATGGCCGTCACGGCGGTCGGGGGCTGGGCTGCGTGATGGTTGCTGGATGTGGC
CGGCATTGTGATGCTTGACGACCTGGGAATCATTTGGTTGCGTGCCGGGGCTTTGCGGTG
CAAGCGTGCGGGGAAGCGAAGAAAGGGCGACGAGGTAAGGTGGCGGGTTGGGGCGTGGGT
TGGGGGGCCAAAAGGCGCAGGGTAATGCATGCTGCTGACGGGCGGGTACATCAGAGCAGT
CTACAGCCGGTCACCTTCCACGCTGCTGCCTTCGTCAAATAGCCGTTATATACACCCAGG
GTTTTGGGACAAC
>Cre08.g378850.v5.5 PromoterCoords:3977104 - 3978603 Strand:- GeneCoords:3971164 - 3977103 Trimmed if gene in upstream region
GTTTGACAGCAGTGTTGATAGACGAAGCCGGGGGTTATCATGAGGAATGCGGGCCGGGTT
TGACACGAACCTCCCGGCTCCCCTCAAACGCACAGCTCATTTCTCGGTGCTCCCCGGCTG
CGAATGGATACCGTGCAAGGTCAACCACTGACTGGTCTACGACACTATCACGTCAGGTAT
CATGATTCTATCGATACTCGCTGTGCCATGTGCTGGCGTGTGAAGTTCGGCACTTCGGCC
AGCGGCCGCTGGGGCTCAATCATCGACATTCTTCGTATCCAATCAAATCACTTTAGAACT
CCGGCGCCAAGGTTAGAGGAGCCTGTGTCGCCCTTTTGTCCTGCTAGGCCCAGCCCCGCC
CAGCCCAGAGGAAAAGTCCGTTTGCAGGAGCGAGACTGGCGCGACCTGGCACCGTCCCCA
GTTCCATGCACTCTGCTGAGGAGCGTGCACCTGTCGGGCTCTGTTTGCAACAAGAGTGCT
ACCGCTTACCTCATCTATACCGGTTCAGGTGAGCAGCGTGGAACGCGCCTCGTCACCCGC
CACGACCGTCGACAATAGCAAGCGACCATAACTCCCCGGTTAGCGCTGCCCGGGACCCCG
GTAGTCTGTGCAACCCCAACATCCCAACTACCTCTACATGTACCCCGCACCTGCACCATG
CGCCATTGGGCACAGCAGTCTGTCGGCCGGGAAACCGGCATGCGAAGACATGTTGGCACA
CAGACCCGAGACGGCCCTCCCCTCATATGTGCGTGGATTTTAGTTGCTGCATATTGACGG
CTAGTT
>Cre08.g358547.v5.5 PromoterCoords:214030 - 215529 Strand:- GeneCoords:209797 - 214029 Trimmed if gene in upstream region
GCTGGGAATTGTAGGAGTGCCTGGGCCTCACGGTACCGTGAGCACATGCATGGGTTTGCA
CCCTTGAGAGCGTGTGGACACTAATCCCCCCTCGAGGTTAGAGTAGCGGGGGTTGCGCGA
TTTCCGGTTGGTAAGACCGGCGGCTCACCGCAGCAGGTATGCGAGGTAACTTCAGGTAAC
ATCCGTAAACCGTCGCTTTGCTGCATCGCATACACTGTCTTTGCGCAACGTTTTCCTTGT
GCTCTTTAACACACACACACACACACACACACACACACACAGTGGGGAGCGGGGGTTTTT
CCCCCGCCAGCCCATGGTGCTGACACCCCATTTGCATTTGCCGTCATGCATGCGCCCATG
CCGTCCCCCGCCTGTTTACTTGCTCGTGGTCGCCCACCCTCCGTCTCTTTCCTAAATCGC
GCAACCCCTAGTATAGTTAATTGGGCTGGGACTGGGCTGCGTGTTTGCTCTTGCTCGTCG
CGCGCCGCCGCGCTAACATGTTCCTTCGCTCTTGTTCGTGACACTCCCCTGCTGCCGCCC
TGTGCTCTGTTGTTTTCTTATTCGCTCGTAGGTGAGAATTTCATCGAGGATTGGGCGGGA
GCTTGGACTTAGCGGCCAGGAGTAGCGACGCGGAGCTGGGAATTGTAGGAGTGCCTGGGC
CTCACGGTACCGTGAGCACATGCATGGGTTTGCACCCTTGAGAGCGTGTGGACACTAATC
CCCCCTCGAGGTTAGAGTAGCGGGGGTTGCGCGATTTCCGGTTGGTAAGACCGGCGGCTC
ACCGCAGCAGGTATGCGAGGTAACTTCAGGTAACATCCGTAAACCGTCGCTTTGCTGCAT
CGCATACACTGTCTTTGCGCAACGTTTTCCTTGTGCTCTTTAACACACACACACATGCAC
ACACACACAGTCACACACACACACACACACACACACACACACACACACACACACACACAC
ACACACACACACACACACACACACAGTCACACACACACACACACACACACACACACACAC
ACACACACACACACACACACACGCACATACACACACACACACATGCACACACACACACAC
ACACACACACACACACACACACACGCACATCCACACACACACACATGCACACACACACAC
ACACACACACACACACACACACACACACACACACACACACACACACACACACACACACAC
ACACACACACACACACACACACACACACACACACACACACACACACACACACACACACAC
ACACACACACACACACACACACACACACACACACACACACACACACACACACACACACAC
ACACACATGCACACACACACACATGCACACACACACACACACACACACACACACACACAC
ACACACACACACACACACACACACACACACACACACACGCACACACACACACACACACAC
ACGCCCTGCTATCATGTCGTGTCATGTTAAATGTCACACGCTGCATGATGCCCCGTACAC
>Cre08.g374350.v5.5 PromoterCoords:3388807 - 3390306 Strand:- GeneCoords:3386759 - 3388806 Trimmed if gene in upstream region
GCTGTGACAACGTTTCGCCCGCCTTGTTTATGACCTTTCTGAACAACATCCTCTCGGGGT
T
>Cre08.g376900.v5.5 PromoterCoords:3717733 - 3719232 Strand:- GeneCoords:3716127 - 3717732 Trimmed if gene in upstream region
TGATCTTCTCCGCATTTGGGGCAAGGGAGGGAAGGAGGGGAAGCGGGGACCGCGCAACAG
AGCGGTCGCGGCATGGGGGTTTAGCACGCCATCGCGACCGACCAGCGAAGAGAGTACTGT
GAGT
>Cre08.g370350.v5.5 PromoterCoords:2301807 - 2303306 Strand:+ GeneCoords:2303307 - 2307516 Trimmed if gene in upstream region
TGTGGATACTGTATGCTAACGTGCTTATAACTGCAAAAAATACTTGCTAATACAGTCCTG
TTCCTTTCTGAACGCTCATCGATTTCGACAAGTT
>Cre08.g368950.v5.5 PromoterCoords:2121816 - 2123315 Strand:+ GeneCoords:2123316 - 2128255 Trimmed if gene in upstream region
CAATTCGTCCCGGGTTTGGAAGTGCAAGCCCGGAATGGAACACCTCATGCATTGGGGTTC
CTTGTGTTTCTACGCGTTCACCTATGCAGGCTTGCTTGCTTTAGGACAAC
>Cre08.g373349.v5.5 PromoterCoords:2798685 - 2800184 Strand:- GeneCoords:2793399 - 2798684 Trimmed if gene in upstream region
CCCCCGAGGGTGGCCACATGAAAGAGCCGGAGTGCGGGGGAGCATTTGAGGAGGGCGTAA
CAAAGGTATTCCCGCAGGGGGGCCAGCCCCCCTGCACCCCCCGGAAATGGACAGGGGGGC
GGCGCCCCCCTGTCGACCCCCCTGGAACGCGGCGTGAAGTGCAGCATTAGCATTGTTGGG
ATGATCATTACCATTGATCCCTCGGGCCCCGGGTTCTCTCTTTGACAGGGGGGCGGCGCC
CCCCTGTCGGACCCCCCAGGGATTGAGGGGCAGGTGGAGCATGGCTGAAGTATGGTCCAA
GGCAAGTTAATAATAATAATAATAATAATATGTACGCGGTTCACGAAGGAGGCCGCGTTT
CTTAAGGAGGAGTGAGTTTTGCTCACCCCACCGTGTCAAAAGGTGGAAAGTTAGCCTGGA
TCGCGAGGGCTGGGGCCAGCAGCCGTGGCGCCGCCAGTGGGACCGACTTGGCGTGAGTTC
ACAATCCCCATTTCGCGCTCAAGGCGGTAGTAGAGGAGGGATGTGGTGCGCAGGCTGATG
ACACTGTGCATGTGTATGCGCAAGCAGCAGGATTTTGCTGATGTGGTGGTGGCACCCAGC
GACCGAAGGAGGGGTTCCAAGGTGTTTGACACAGTGCCGCCGTGGCCCAGCGTCACAATC
TGCTCCTTTTTATATACTACTTCCCAGCCTGCATCCCGCAGGGCGTCGGCTAGGCGAGTG
TGCTGGGCTTGTTTCTGGTCACACTTTTCGCTGTGGTGGAGGTCCGATGTGTAACCAACT
TCTATCAGGTAAACTTTGTGTTGCCGTCGGCCGGCGGTTGTAAGGCCGCGGGGTCCACTA
GCCCCCACGTCGGAGCATGGTAGGGATGGGCTGAACAGGATGTCAGGCCTCATCAATTTT
CGGTCGGCCTCGGGGATATTGTTGCGCAGCATCCATTTGGGGGGGCAGGTGCCCGCACAG
TATTCGGGGCGTGCATCTGCACTGCTTGCGTCCATCAACATGTACCCGCCACCGTTGGCG
CCATGGTGCAGGCATTCCGCGATCATACGGACGGCGGCATTGTGTTTGGCGATGCGGGCC
CCAACAAGTTGGGGGTGCGCACAGTGGCCGGCAAGGTGGCCTGCGTTGCCCCGTTCGGGG
GGGGGATCCAGCGCGCTGGTGAATCGGGGCGCAGAGTGCACATGTGTCACTCGCACGTAG
TTTGAACAGCGCAAGCCGGGCGGGGCAGATGAGGCCTCCCTGCCTGGCATTCTGGATGAA
GCGTCGGAGGCTGTGCCCAGCGCCGGGGTGCGTCATGTAGGCGGTGCTGGCCCTAGTGTC
CAGGTGTGGGGCGGACTCCGCCCACTTGGTCGTGTAGAGTGTGTGTTTGGAATGACCGCC
ATGGGAGGAAGGGTCTAGTGTTTTCAGGAGGCCCCGATTGAGGTCCGAGATGTAGTGCAC
GGTGGTAGAGCCGTCTTCCCGCGTCCGGGTCTTTGCTGGCCACCAGTGTGCGGCGTGGGG
>Cre08.g377050.v5.5 PromoterCoords:3728533 - 3730032 Strand:- GeneCoords:3725407 - 3728532 Trimmed if gene in upstream region
GGGCATTTGCATGCGTCCGTGAACAATTGCAAAGCGCGCACCCCGCTACCCAGA
>Cre08.g366900.v5.5 PromoterCoords:1869284 - 1870783 Strand:+ GeneCoords:1870784 - 1875605 Trimmed if gene in upstream region
TGTCCATGGTACCTGGAATGGAGTGTTAGCCGGCCAAGTACCAACGCTACATAGGCCGCC
GCAAGGGCCGCTGCAAGGGCCGCCTGCCCGCCGGTCAAGTGGGCCACACAAGTGGATGGG
CAAGGATGGGCTGGGCTGTCCCAGAGGATCACGCCATCTGGGCAGCCCAGCTTTACACAA
CAGTCTGCACATCCAGCA
>Cre08.g373583.v5.5 PromoterCoords:3233180 - 3234679 Strand:- GeneCoords:3225576 - 3233179 Trimmed if gene in upstream region
CGAGAAGAGATGGAATGCAACTTTGTCAACTTAAGACTAAATGAAAGCCCAGTTGTGTAT
TCATATGATTTAGAGCTATTTGTATTGCTTGGAGTTCACA
>Cre08.g363600.v5.5 PromoterCoords:1281243 - 1282742 Strand:+ GeneCoords:1282743 - 1287584 Trimmed if gene in upstream region
ACTAGGGAGCAAGTGTATGAATAAGACTCGCGAAGCCTCTCATGCAACGGTCGGCCCTTC
CATGCAAACCAAACCGCTATAGGGGCTCACAAGACACTCACA
>Cre08.g366450.v5.5 PromoterCoords:1789473 - 1790972 Strand:+ GeneCoords:1790973 - 1797024 Trimmed if gene in upstream region
TAAACCTCTTGTTCATGTCTTCGGCTGAATACCCGGCCGAGCTGACTGGGCGAGGTTCGA
GCGTTAGTCGGACGCTTGCACATTGGTCGCTGGCTTAACACTGGCGTGCGCGCATACAGA
AGTGGAGTCGGCAAAACCCACCACACGCCGGTGTCAGGAGCGATTTCTTACGATACTTAC
GAGCGGTTGGCACTCGCTCGTCCGGTCAGGGTGATTTCTGGCACGACGTCTATCAAAGCT
CATTAGACCGGAAGGTCACCTGGAAAAGAGTAGCATGCCTTCTGCTCATGTCGATCGTGC
GGCGCCTATAGGCTAGACGGTTGCCTCAAGCATGTCATCAGGTAAGCATGTCATTAATGT
ACTTGTGGGATGTCGTCATGATTGATGCGTGACACCTGCGACGCCCCAGGCCGACAGATA
TAGCTACATGATGCAAGGGTCATATGTCAGGGCGCCAGTAGCTCGGATACCGCGCGTGAA
ACGCCAAGGCACGCGCCAAGCAACTAACCGCCGCTGGCCAGTGAGAACTCGCAACGTATG
GAT
>Cre08.g362019.v5.5 PromoterCoords:999359 - 1000858 Strand:- GeneCoords:996233 - 999358 Trimmed if gene in upstream region
GCGCGGAGTCACACGGACCTTGCCCGCGGGAGGGTTTGCAGCAAAGTCGGGGTTGGTGGA
GTCAAGTTGGGCCCTGATAGCATGTGATGGCTCGGCGTCTTCGGGTGCTGGGACTGTCCC
CTCTGTAACATCCGTCCGCATCCTTACCACAGCAGTCCACAGCCTCGCCCTCTTTTCCAG
CACTTACTAGTGGGCCAGGAATGGGCTGCGCAGGGGAGTTCTAGCTTGCTTACTGTACGC
CGCCTTCATAAGCATACGTGGGGCGCTTCATTCCCCGTATATATATTCTAGGGCCTTGGT
CCCTGGGCAAATTGTACAGGGCGCCCGGGGTAAAAGTCTGGTCCTATCCTGCGCCGCCCT
TTATGGGGAAGTGCTTTCCTGGGAAGTGCAACAGCGCTGCATTGCCCAATCAAGAAGCGG
CGCCGGCACGCAGTAGGTTGAGGCTGGCCGGTGCCTGGTTAGCGGTCTTTGCTGGCAAGC
ATAGCACAGCACAGTAGCTGTGGCAATAAGCGGATTTCCTGCTGATGTTTAGTTGTTCGG
TGCTGGCTGTGCTTGTGCTTGTCAGCAGGTCCCTCTTGTAACCAATGCAAGCGGCAGCAG
TCTCCACGACACTCGGACTCCCTTTGGCGCGCCGAATGCGGAGCAGCGTGGAGCGCGCGC
CGGTGTCTCGTCTCGAAGGTAACACGCAACCGCATTGCCGCTGACACTAACTTCTTTCGT
GATGTTTATTGCTAGATAGCCTGGAGCTCGCGACGGCGTCTTGCATTCGCATTCACTAGC
AAGCACTTCGCTAACCAATGCATACTTGCGCTCGACAGCGAAACGCGCACGTGGCTGCAC
GCGTGGCTGACCTTGACCAGTGACTACGGGTGACTATACTCACGTGCGTGTGTCCATCGG
CCCCCCCGGCTTGGTTACCGCCCATGCTTCATGCGGCACTGTAACTATAATAACTGCTCA
AAGGCAATTTACGCTTTGGTCCCGGTCCTGTTGGCGCGTGACATTGGAGAGACGAGACTC
CCATGCACGGGAAGCCGTTGGACAGCAACTGTGTGTGAGCACTATTGCCATCATGCTCAT
ATATTGCGGCCGGAAGGTGTCTGTAGGCATGAAGTGCTGGCGCGCGCATTGGGCCTCTTT
CCAGTCGGTTTAGTGTAGCTGTTGGTGCGGCTTGTTCACAGTCCATTAATCAGTATGTGA
ACTTCATGTGGAGGTGTCAGATTTTGTACCCCTGCTGCAATATTATAAACATTTGATACG
CATATACAATGGAAGCCCAAGCCGTTTGACGACTTAAGTACTTTTGAGTTTCGTTGGTTG
GACATGTCCTAATGGAAGTGTGCGTGAAGCGCTACGAAAACGCATTGTTGCGGCAAGTAA
CCTGGGCGGTGAGGTGCCATCGGGGTTCCTCCCGGTTCACATGGAAAACAATGGGGGGCA
CATGCTCCGTGACGCCCAGCGCCTTAGCCTCTTTCGTTATACACAAGTTATGCACGTGTA
>Cre08.g366600.v5.5 PromoterCoords:1823303 - 1824802 Strand:+ GeneCoords:1824803 - 1830274 Trimmed if gene in upstream region
GAAGGTAATACCAAGGGTTGCAGACTCGGATGGTCTAACCGATTTGCCCAGGCGTCACGG
TCGCCCTGGTCCACGTCAGAATGGACTCCGTGCGTGGAGTCATGCCGCACAGCCATCAGA
GTCCATACTTTAGGGCAAACTACGGGCCGGGTGACCTAATGGCCCGCGCACAGGGGGGGG
GGCGTCTGTAACTGAAAGGATCGCGACACCCTGCGCAGCACCCATCCAAGTACCGCGCGC
AGCACCGCAAGAGACTCATATACACCCCACAGAATATACAGGCCTTCTAC
>Cre08.g373200.v5.5 PromoterCoords:2684156 - 2685655 Strand:- GeneCoords:2665182 - 2684155 Trimmed if gene in upstream region
ACTATTGCTCCTTTCGAACTGGAGTGCGCTCACGCATGTCGGTAGCGCGAGTCGCCTTGC
CGACCCACTGTGCATATATTATCGGTTGACAGGCATCTC
>Cre08.g365851.v5.5 PromoterCoords:1699943 - 1701442 Strand:+ GeneCoords:1701443 - 1709354 Trimmed if gene in upstream region
GGCGATCTGTTGTCGGTTGACGAAGGCGGGAAGTTGGGTTACGGTGGGAACAGTCGAAAT
ATGTGCTCCGTCCTGACTCGCAACCTGTTCTTGGACTCAT
>Cre08.g369740.v5.5 PromoterCoords:2215807 - 2217306 Strand:- GeneCoords:2213541 - 2215806 Trimmed if gene in upstream region
TTCGATGTTTACAGTTCAGAATGTCTAGTTATGTCAACCTTGACTTTAGCAGGCAATAGA
TCTGCTACTGTGGAAGCGCACCACTGCTGCTGTTAATAGGTGCGGCTCAGCGGGCGTCAC
ATACACATTTACCTCCGCAGCACACAGTGTCTCCTTGTTGAATAGTAACACTTATTGTAT
AACTCGTAAT
>Cre08.g381150.v5.5 PromoterCoords:4295290 - 4296789 Strand:- GeneCoords:4291593 - 4295289 Trimmed if gene in upstream region
GGCCGCATGCCTTGTCACCGCCGTGCGCCTACCTCACCTACGCTTGGGGGCCATCACAAA
GCCAGCTTGAGCAGTACACTCGCCAGATCCTGACGTGTACAGCCTCGCGCCCGCTATAGC
ACATCGGCACCCACCCCGCTGGATCACCGCCAACCTACACCAACTTCCCCACAACAACTT
CCCCAGCCGTCAACCTCATCCTGCACGGCTGCATCCCCGGCAGCGGCGGGATCAGGGGTT
ACCGGCCTACGCAGGGGAGGGGAGCTGGTATGAAACGCGGGAATTGAACAGCGGGACACG
GATGGCGCGGGTCCAGGGACAAGGTACAGGCGAGGAGTGGGAGGCTCGGGATTGGGCGCG
TGTCGCCTGCATGGGCGCCCGAGACCCTGTCCCCGCCACTGGATAAAAGCTTCGCGCTGT
GCTCATATTGCACATTCAACAGATGCA
>Cre08.g360500.v5.5 PromoterCoords:733220 - 734719 Strand:+ GeneCoords:734720 - 746221 Trimmed if gene in upstream region
TACAATCCATGCCTTACGATGACTGATTTGGCTTGAGCTAGAGCTCTT
>Cre08.g385600.v5.5 PromoterCoords:4956766 - 4958265 Strand:+ GeneCoords:4958266 - 4961453 Trimmed if gene in upstream region
TGTAGTTAGTGTAGGCTAAGTAATTTGACTGTGTTGTGAATCCCCGCCGCTCGCGCCTCG
CGGCAGCGAGCTCCGCGCAAATGCGATTGCGCATGCCGTACAGTTCCCGTGGTTGGCTGC
TTTTTTCATGGTATTGTGTTTCCCACATGCTGCGAGCAGTATCAGCAAATCAAACAGCTA
TTTTACGATA
>Cre08.g380550.v5.5 PromoterCoords:4219120 - 4220619 Strand:+ GeneCoords:4220620 - 4229761 Trimmed if gene in upstream region
GATATCCTATGCTATCTGCTGATGCCAGAAAGCAGCTCAGGACGCGGGCGTCTGGGGAAG
GACGGCAGGAGAGCCGCCGCCGCCCTTACTTGGCGCCACACATGATGCTGCGCATGGGCG
ATCGAGCGTGGGGTCCCGCGGGTCTTTGCCTTGGCGGCGTTCCCCGCGCCCTCACCCGAA
TGCTTCGGATAAAACATTACAACACATACAGCATACATATAAATCTAGAA
>Cre08.g359500.v5.5 PromoterCoords:576593 - 578092 Strand:- GeneCoords:567289 - 576592 Trimmed if gene in upstream region
TAAGTTAAGTGATAGAGGCAAACGATAACAGTGTTGGTGTGGTTTGGCAAAAAGGAATGC
AGTTCGAAACGGCAGCAACCTTTGATCTTCACGAGTGCCCACAGCTTACACACGTTCAGA
CATTTAGAGCAGTGACATCAAACCTAATAGCAGCGAGGTGGATTTTCCGAAGCCCGGGAG
CAATGTGGCCGATGGCGCCAATGTGGGCTGAGTCCAGCCAGCAGCTATTTTTGTTATACT
GTCAGAGTTCCCTAAGCACGGTAAGGCTGTCTACAGGGTAGCACGTAGCCGCGTGTGAAC
AACGAAGGCTAAGGCCAGCCGCGGCAGGCTTCGGCACGCGCGCAAGTTGACACGCCGTGC
TTCACCTGCTGCTGTCCATCGACTGTGTCTAGTCTCGCCTTTGTTCCGTGGTCCCGAGTT
TCTGACTGGAGGCCGGAACGTTTGACTTGCTAATCATAACTCAACCCGGGCAACCGGTAC
>Cre08.g376100.v5.5 PromoterCoords:3617539 - 3619038 Strand:- GeneCoords:3613693 - 3617538 Trimmed if gene in upstream region
TGGCTCAGTGGCTTTCACAGGACACGCATGCATTGAGCAGTGCACGGCAGGTAGGGGTGG
GCGCCCCGGTGAGTGTTATAAGCTTTTGCCCACTGCTACCGACGTTTCGCTATGTTGCGA
ACGTCTTTGTGTCATAACAGCTGGCCATAAACGAGTATGGGCACGCCGGTCCACATAAGG
TGCGCGTAGGGGGAGCTGGCGGAGACGTGTGGGCGATTGGGATGTTGCTACTGCCGGAGA
CCCGGAGTGCCGGACTGCCGGTCCATGTA
>Cre08.g371533.v5.5 PromoterCoords:2437048 - 2438547 Strand:- GeneCoords:2435422 - 2437047 Trimmed if gene in upstream region
GGGAATGTCCTGCGCGGCACCTCAGTGGCGAGCGCGGCAGCTGCGGGTGGAAATCAGGTA
CGCGTCCGGCGCCGGTGATGAGAACCGTTTTGCATGTAATTGGATTTCGT
>Cre08.g384150.v5.5 PromoterCoords:4732927 - 4734426 Strand:- GeneCoords:4725228 - 4732926 Trimmed if gene in upstream region
TGGTTTACGGCTGGCTTCCAGGGACTAACGATTGCTCCGAAGGGTCCGGGATGACCCGGT
GCCGCGCGATGGCGGTCTCGCTCCGGCTCGGCGGACCCGACAATATCCGGGCTGAGCACC
TGCCCAAACCAATTTTATG
>Cre08.g371566.v5.5 PromoterCoords:2435658 - 2437157 Strand:+ GeneCoords:2437158 - 2440307 Trimmed if gene in upstream region
ACGAAATCCAATTACATGCAAAACGGTTCTCATCACCGGCGCCGGACGCGTACCTGATTT
CCACCCGCAGCTGCCGCGCTCGCCACTGAGGTGCCGCGCAGGACATTCCC
>Cre08.g358650.v5.5 PromoterCoords:463544 - 465043 Strand:+ GeneCoords:465044 - 468686 Trimmed if gene in upstream region
GCGATGCGAGTAGTTGAGAGCTAATGGCAAGGCGTCCGTGCATGCGTTATTTGGACCGTC
GGTCGACTTGGCGCATGGGCGCCGGGCAGCAGAGTCAAGAATTGTATTTTCTCGCTGCTA
ACCGCCATGTA
>Cre08.g379850.v5.5 PromoterCoords:4143526 - 4145025 Strand:- GeneCoords:4133680 - 4143525 Trimmed if gene in upstream region
GGCCGCGGTCTGCTGGCATGGCGGGGCGCGCATGTACGCGCGGCCACTCTTCATCGCCAT
CGGGGCTCCGGCACACACACTAGTGGCTATAGTT
>Cre08.g358535.v5.5 PromoterCoords:123756 - 125255 Strand:- GeneCoords:121924 - 123755 Trimmed if gene in upstream region
ATGCACCCAATGCGTCGCTGCGCCGGTTGCCGGAATCCAGGAAGTAGGTTATGTCTGCCC
GGGTACATAATTGAGGTCGCGAGCGTATTCTGTTGTAAGGAAAGGGCCAA
>Cre08.g375800.v5.5 PromoterCoords:3578529 - 3580028 Strand:+ GeneCoords:3580029 - 3587710 Trimmed if gene in upstream region
TAGAAATCTGCCCAAAGAAATCCCCCGAAGGCGGATAAAATTTTTGGGTTTGGGTGCCGC
GCATCTACGCAGGTGTAGACGTTTTTGGCCGGTTCTGGCGCGAGAATGGGGGAAGCGTAG
ACGTTTTGGGGGGCTTGGGGGCTTAAGTGTAGATGCCGCGGTCAGGGTCATCTACGCATG
TGTAGATGCCGGGTGCCTGAGGGCATCTACAAGATACAGGGTTGCCTAGTACGCGACCCT
CTCTCCATAATACGCGTATTAATACAGCGTACTAGGATTTCTAGTACAGTACGTTATAAT
ACGGTGCATAATACGCTGGGCCATGAAAACCGGGGGGAAAGCCGGTGCAAATACGACACG
CTTGCCCGCACCATGCCCGAATCGGTGTGAATCTGGATGTGCGTGGCCATGGTCTTCTAG
TTGAATTTCCTTCAACTTATTATACTCGTATTGTTATAAGAAAACACAGCTGCAGTGCGG
AGAGAAGCCATGGTTTGCGAACTTCGACGGACATCCTTTCCAGCACCCCTCGCGCCCCTC
GCCCGCCACGGCGCTGCCACGGCCCACCCCGCTGGTATCCCCAGCACAACGTATTTTCCC
AACGTACTAGCCGACGAGGGCAGCGTACAGTACGTAGTACAGTACGTAGTACGTAGTACG
CGTACTACGAACTACGCAACCCTGACAAGATATGAGCACTGAATGGACCCTGGCAGCGAG
AAGCAATGCAGGAGGGGGTGCTGCGATATGCGTTGTCGAGTCCTGTTTGCCGATGGATCT
CCATGTCCTAGGCCAAAGGTTCCGAACTGCTGCTACCGTACAGCCGGCAGGGGTTTGTGG
TGTGATCCTAGGGGCTAGGGCCCGGCCATCTGTAATCGTCCAAACCGTGGGTAACTGCCC
CCTGACGTGCGCCTCACTCCCCTGCTCCCCCGTGCTGTTCTTTCCAGGGTCCGATGTCGG
GACGGCGCGGTACCGTGCGCGGAGAGGGTCCAGGGGCATCTGCAGGGTGTCGGTGGGCTC
GGCGGGCTTAGCGGGCAAATACACACACAACGTTGTAAGGGTCGTACTGGCGTGCGTGTC
CGTGTGTGTCTCGGGTGCCGTGAGACCGCACGATGCCCTGAAACCAGGGGAAGCCTCCCC
TGCCTGAAACCGCACGGTGCCCCCGAGACCGCACGCACGGACCGATCTTGCAACCCCCAC
CTGCAGGGGAACCCCTGCCCACCTGCCACCTGCCCCACACTCCTCATGGTGCAAGTCAGA
GCGGCTTTTCCGACAGCCCGAATCACATTGTATCTGGT
>Cre08.g378700.v5.5 PromoterCoords:3958914 - 3960413 Strand:- GeneCoords:3954533 - 3958913 Trimmed if gene in upstream region
AGTATATATGTGCTGAATGTATGGAAACACAATCTGACGTTGTGCGTGTCGTGCGTGACG
CTCCACGAGCGGGAGTTTTGCATGGGCGCAGATCATTGCAACTTCATATATGTGTACACA
GCTTCA
>Cre08.g378450.v5.5 PromoterCoords:3933494 - 3934993 Strand:- GeneCoords:3930388 - 3933493 Trimmed if gene in upstream region
CTCGTGCATGCGGCCTCGCCAGTGGCCGCCCTGGGCGCCAGGCCAGGCGACTGCGCCTGG
GACCTGGCCACCTGGGGCACTTGGGCTCAGGGGAGGGGAGGGCGCAGCAGTTGCTCAGCT
GCTCAGCTGCTATGGCTCGAGCCGCCGCGCGGGATGCAGGGCGCTTAGCACCGGCAGGGG
CCATTGGGCGTCAACGGAGTGGACAGGAAGGACTCTCAGGCATGGCTTGGAATGGTGCCC
GACTGCCCCCAAGGCCTGGACATCTGTCAAAGACAGTGAAGCGACAGGCCGACGGGCGTG
GTGGACAGGCGGACAGGGTTGACGGCGATCCGTCTTCAAGCGCCAGTGGACCCAACCTGT
CTGGAGCAGCGAGCGGGCTGCCGGGGACCGAGCGATCGCGGGGTCACGAATGGCGCCCTC
GGCAGCCGTGTTTTACCGTGTTCCTTATAAAGCGCATACGGCATATTACTCTAG
>Cre08.g383150.v5.5 PromoterCoords:4590155 - 4591654 Strand:- GeneCoords:4587689 - 4590154 Trimmed if gene in upstream region
AAATGCGTAAGGTTTTCTGGAGCGCCCATGCAAGCAGTGACAATTCCAGGGCGCTTGTTT
GAAGCCTCTCTTATTCTCAAACAGCAGCAACAAGATATTG
>Cre08.g358525.v5.5 PromoterCoords:75316 - 76815 Strand:+ GeneCoords:76816 - 81017 Trimmed if gene in upstream region
CCTGGAGGGACACGCCTCCAGACGGGACATACGGCACGACAGGGACACGACTCCAGTTAC
GGACGCTGCATGTGTTGGCAGCTGTGGGGCAGAGGCAGGCGACAGCACCCTGGGGAAGTG
GGGATTGTCGCCGCAGTGCGCCAGCAAGAGGAAAGCGCTGAAACAGCAAGCGGCCCCGCC
AGGGGCCGCAGGTAACGATGGATGGCGTAGCGTGGCGTGGCTGCCGGCCATGTATTTTCC
AGCTCAGCGGGAATCTACGCAGCTCAAAGTATTTTGCATTATGTACCTAAGCGCAATACA
AAATGCTTT
>Cre08.g377251.v5.5 PromoterCoords:3788693 - 3790192 Strand:- GeneCoords:3785674 - 3788692 Trimmed if gene in upstream region
GCGGCTCGACGTTCATGCTGGAACGCGTCCTCGCCGGCGGCACCTTACCTACCCCCCACC
GTGTCAGATTCACCGTCCGACAGTACTACCATCCGGGGGGTCATGGGGGCGGATAGGGGG
GTCCCCGTGGCCAAACTGGTCTCCCCTGAGTCCCCCACGCTCTCAGCCCCTCCGTGCATG
TAGTAATGACTTGCTGGTCAAGTGGGAGGGCGGTCCGCGCTCGCGTGAGGTCGAAATGGG
CGGGTTTTGGCCCGCCAGCCATGCGCCCGATGGGCGCGTGTCGGTCCGATTGGGCCAAAG
TGTGCTGGAGAGAGCAGTAACTCGCTCAATATGTTATTTAGATACCCAATATTGCATTGG
AATGTAACCCGGGGCAAAATGTGAGGCTCTGCCGACCGGCAATGCCGCGACCGAGGTCCC
TCGAGGAGCCATTTTTCCAAACCGTGATTGATGCCGTGTCTACTTTCAGCTATAAGAATG
GGAATTCAAGGCTTTGCGGGGGCTAAAAGTAGCTCTTCGTGCACATTGTCGGGGCATGTC
GCTGCATTTCGCGAGCTCGGCGAGCGGGCAGGCCGCGCCAGGGCTTAAAACAACAAGTCA
TAACATACATATGTCATGTATATGCCTTAGGCAAGGTTTGGTCTTTGGACGGTGCGGCGT
GTATGGGCACGCCCCGAGTGAACTGAGTGAACCCGGGTTGGGTTGCATGCATATGGACCA
GGGGGTGGGTGTTTCTCTCTGGGCCGGAGACGGTCCCTCGCGGCGTGGGTACGTTGTGCC
CCCGACTGTCCCTTCAATTGTAATTCGCATCCATATGGACACCACCGAGCGTGGAATGCT
GTCCTCGCGCGGGGTGGGGTGGCTGGGCGGGTCTGGGCATCTGTCATCCCCAGCGTGTTA
TTTAGGAGTCGTTTCCAAGACGGTTTTTGAACGTCAATGGGGGTGCCAGTCCCTGACGGA
GATCCCACGCCCACGGGCTCCCTTCTCCCTTCTCCCTTCTCCCTTCTCCCTTCTCCCTTC
TCCCTTCTCCCTTCTCCCTTCTCCCTTCTCCCTTCTCCCTTCTCCCTTCTCCCTTCTCCC
TTCTCCCTTCTCCCTTCTCCCTTCTCCCTTCTCCCTTCTCCCTTCTCCCTTCTCCCTTCT
CCCTTCTCCCTTCTCCCTTCTCCCTTCTCCCTTCTCCCTTCTCCCTTCTCCCTTCTCCCT
TCTCCCTTCTCCCTTCTCCCTTCTCCCTGGAGCATTCTCTCAGCCGCCGTAAAGCAGCGG
CCGCCGCGAAACAGCGGAGCGGAGCGGAGCGCAGCAGAGCGGAGCAAAAGGGAACAGTGG
AAGCGAAGGCTGCAAAAGCACGTTAATGTCTACACTGACTTGCTATATATACATTTAGCC
TA
>Cre08.g374450.v5.5 PromoterCoords:3392927 - 3394426 Strand:+ GeneCoords:3394427 - 3397258 Trimmed if gene in upstream region
GCGCTCAGATAAATCGGCATTTATCCGGTGCATTTTCCGGTGTTGCTTCCTGTGTATTTT
TCGCGCTCCCATCGCTGCGAATTGGGTCTCCAACAAAGTA
>Cre08.g361650.v5.5 PromoterCoords:916169 - 917668 Strand:+ GeneCoords:917669 - 923092 Trimmed if gene in upstream region
AAGTTGGGTGCAGGGGACTGCCCTGCTTGAGCATTATCAGAGGGCTGAACAGCGTGGAGA
CGCGGCTGAGGAGCGGAGAGGTTCGCTGATGGGAGGGGGCAGGCGCTGGGCGATCGGGTG
CCATGGGGGGGAAAACACAGGGCGCAAAATTGACAGCTGCTCTTGAGTACAACTTGATAC
GCATTCAATGTAGCCAACAA
>Cre08.g379000.v5.5 PromoterCoords:3989144 - 3990643 Strand:- GeneCoords:3987118 - 3989143 Trimmed if gene in upstream region
AGGTTAGGAAGTAGGACGGGAATGGAGGCACGATTGGCAATTCTGCGGCAAGTTATGGCT
CATGGGTCGGCCCGGGCCCGTCTACTCACTGTGTCCTAAT
>Cre08.g362400.v5.5 PromoterCoords:1098096 - 1099595 Strand:+ GeneCoords:1099596 - 1102295 Trimmed if gene in upstream region
GTGTGGCGAGGTAGCCAGCCTGGACAATTGCCGCGATCGGAAGGGCGAACATTGCGTTAT
GGCCTCAA
>Cre08.g369800.v5.5 PromoterCoords:2214497 - 2215996 Strand:+ GeneCoords:2215997 - 2220202 Trimmed if gene in upstream region
ATTACGAGTTATACAATAAGTGTTACTATTCAACAAGGAGACACTGTGTGCTGCGGAGGT
AAATGTGTATGTGACGCCCGCTGAGCCGCACCTATTAACAGCAGCAGTGGTGCGCTTCCA
CAGTAGCAGATCTATTGCCTGCTAAAGTCAAGGTTGACATAACTAGACATTCTGAACTGT
AAACATCGAA
>Cre08.g358563.v5.5 PromoterCoords:285030 - 286529 Strand:+ GeneCoords:286530 - 300461 Trimmed if gene in upstream region
TGTGTAAAGTGGTGAAGGCATGTTCGGGGCCCCGTCTTGCACTCACTCGCTCCGCAAGCA
TGCGCTGCAATTTGGCCGCATTGCGACCGGAACTCTCTCGTTTCCTGCTT
>Cre08.g384250.v5.5 PromoterCoords:4742307 - 4743806 Strand:+ GeneCoords:4743807 - 4748218 Trimmed if gene in upstream region
CAACGACCCCGCTGCTTCATCAGGGAGGCTATGCGCAGTGAAGCTGCT
>Cre08.g358326.v5.5 PromoterCoords:21696 - 23195 Strand:+ GeneCoords:23196 - 24420 Trimmed if gene in upstream region
CGCCCTGAAGGCTAAGCATTTGCAATATGTGTGCGACGCGGGTGTGTCGGGGGTGGGGGC
TGCCCTGGCGGCGGGGGCCTTCGTGTGCACCTTGGACCGCGTGTGGTCGCTGAAATGGGA
GAATCATCATAAGGAAGCACTGTGGCGTGTGGCCGCCAACGCTTGCTGGGCGTTTCCACG
GCATGCTAGCGAGCGGGCGCGAGGCGTTGCTGTTGACCCGTGTTGGGCGTGTGGGGTTGA
CATGCTGGATGGGGACCGGCGTCACTGGTTTTGGCCAGACCCCATGCCCCGAAATCCCCC
GGGACCCCCCTTGAGGGGACGACCGACCTCCACACGGATAAAACCGTGTTGTTTAGGGTT
TTGTAATCCTACCATTTTTTATACCAAAGT
>Cre08.g372400.v5.5 PromoterCoords:2548926 - 2550425 Strand:+ GeneCoords:2550426 - 2553607 Trimmed if gene in upstream region
TATGGAATTGTTAACCTGAACGCTGGCAAGCTGTGCGACTTGTGCATCAAGGCCTGCATC
GGTGCGTGCTGCTCGCTGGACGGGAATCGTCGTGGTAACCTATAGTTTCACGTATGCCAT
AACTTGATGTACTAGC
>Cre08.g382590.v5.5 PromoterCoords:4512797 - 4514296 Strand:- GeneCoords:4504541 - 4512796 Trimmed if gene in upstream region
GAGTTCCCCTAAGGACTTAAGATTGTATGCTGTCGGAACTAACACACCGTGTGTCCCTGA
CAGCTGAGCTTCTCATGGAGGCCTTGTGGGCGCTGGTGATGGCGGGCGTGGCCCCCTTTC
CCCCCGCCCCCTCCTTCAGTCTCATAACCCCCCTGCATACACGGTGACACGGTGACCGCA
GGCAACTCCCTCACAGCGTGCTCATATATGTGCCGCATTGTTCGGAATGGTAACGTGCGG
CACGCATCTATGGTGCCAAGCGAATGCGTCAGTTCTGGCAGCGAGGGAGGGCGAGGGGCA
GCGTGCATTACGGCCAGATCGGCAAACTTGACAGCTGCAAACTGAACTAGAAGCCCAGTG
TGTGTACGCCTTGTAAATACAATAGCCTTAGAGCAGTTTATGTAGTTCGC
>Cre08.g366874.v5.5 PromoterCoords:1865114 - 1866613 Strand:+ GeneCoords:1866614 - 1870585 Trimmed if gene in upstream region
TAAACCATTTTGTGAGGAAAACAATGGAGCGCGATCGCGGCCATGGA
>Cre08.g368176.v5.5 PromoterCoords:2012626 - 2014125 Strand:+ GeneCoords:2014126 - 2015167 Trimmed if gene in upstream region
GATCTTGAATGCAACATTATTACAAGAAGGAACTTTAAGGGCTGCGGCGCAAGAGTTCAA
CCCTCCCGCCCCACGTTTGGCTGCGACCTGTGGGCCATGCCTGCCCCTGATGCCTGCCGC
CACAACGATTCCTCCCGCGCCGCTGTCTCATATGCGTGGACGCATGCCCTCGCGCCCTGT
GCCGCCGGCAGCACACGGCTGCACACGGATGGGCTGACAATGCCGACAAGAGCTCCACAT
CATCCTTTCCTCCTCCATTCTCCCTGCCTCACCTGGCGGCCCTCCTTTGTTGTCGGTGGC
AGCACGCGGCCGGGCTGATACTTACACAGTCCCCCATCCGCGCCCCCATCCTCCCGCCGG
CCCATTCGGCCACTCCTCATGATCGATCATCATTGCTGTGTGTTATTGTGCTGAACTACT
>Cre08.g385850.v5.5 PromoterCoords:4988696 - 4990195 Strand:- GeneCoords:4984563 - 4988695 Trimmed if gene in upstream region
AGAGTTGTAGTATCTTTTTGTGATGGTGCACGCATAAAAAATTCTGCATGCGGCCGCGCA
TGATGAAGCTGTTCTCCGTATGTTTGTCCTTTTGTTTGACAATGCGTTGTTATTGAACAA
>Cre08.g362950.v5.5 PromoterCoords:1165446 - 1166945 Strand:+ GeneCoords:1166946 - 1172313 Trimmed if gene in upstream region
ATCTTTAGCATCAGGCAGGACGTATGAGCAAAAAAGCTGCAGATGGAAAACGAGCACAGT
TGCATGCTGGTTTGCATGCATGCTACAAACTGTCCTCTTGCCCCCGGCCCCCTGTTATCA
ACACACAATAAGATCCATGCCGCTTCAGACACTCATTCGCCCTGAAGAACTGCAAGTGCA
ACATCCATGC
>Cre08.g384390.v5.5 PromoterCoords:4812817 - 4814316 Strand:+ GeneCoords:4814317 - 4831811 Trimmed if gene in upstream region
TGCAGTAACTGCAAAGGAAAACTGCATTCTTCAATTAATTTTGTTGACGGTGCCAGACAG
CTGCACGGGCTTGCTTCTTCCTCCCGCGCTTGAATGGTCCTTTGGAGGGCATATATGCTA
GTATGGGCAT
>Cre08.g379750.v5.5 PromoterCoords:4115426 - 4116925 Strand:- GeneCoords:4113840 - 4115425 Trimmed if gene in upstream region
AACCGGGTCATAAATGGCTGATGACGTCTGCAGTTCTTGAATATGGCTGACATACCAGCG
CCGGCACCTTTAGTGCTGCCGCGCATCCGTGCCTGGGCCGACGCCCAGCCCGAGCTGATG
GCCATGACTGCAGGGTGTGCGATGGGACAGTGTTTAGGCAGGTTGGCGAGGTCCCGTAGG
GTGCAGCTCCAACATAAATGACTGGTGACGTCTGCAATTCTTGAATGTGGATGATGCACC
AGCGCTGGCACCTTCGTGCTGTCGCTCGTCCGCGCCTGGGCCGACGCCCAGCCCGAGCTT
ATGGGCATGACCACAGGGTCCGCATTCGTTCGTGGTGTGTGGAGACCGCAGCGAGGCAAC
GCCCGCGGCGCCGCCTGCTGCGCCGGTGCCATGCCCCGCCCTGGGCAGCTGGGGCAATGG
CGTGTGCAACCTGGCGAACGTGGCGTGTGAGTGCGACCAGGGCTGGGGCGGACGGGACTG
CGGCAAGCCCGCAAGGCGCTGGGCCTCGGATGCAAATAAAATCTGATACGAGATACCGGT
ATGGTATGAATGTCGCCTAATCACGCACAGTGCCGTGCACCACGTGTGCACTTTCCAGCA
GGGTTGCCTAGTTATTTGCCCGTACTATGTACTACGTACTGTACTACGTACTGTACGCTG
CCCTCGTCGGCTAGTACGTTGGAAAATACGTTGTGCTGGGGAAACCAGCGGGGGGTGGGC
CGTGGCAGCACCGTGGCTGGGCGAGGGGCGCGAGGGGTGCTGGAAAGGATGTCCGTCGAA
GTTTGCGAACCATGGCTGCTCTCCGCACTGCAGCTGTGTTCTCTTACAACAATATGAGCA
TAATAAGTTGAAGGAAATTCCGCTAGAAGACTATGACCGCGCAAATCCAGATTCACACCG
ATTCGGGCATGGTGCGGGCACGCGTGCCGTGTTTGCGTCGGCTTCCCCCCCGGATTTCCT
GGCCCAGCGTATTATGCACCGTATTTTACCGTACTGTACTAGGAATCCTAGTACGCTGTA
TTAATACGCGTATTATGGAGAGAGGGTCGCGTACTAGGCAACCCTGCTTTCCAGGTTGAC
AAAGTGCAAGGCCAGGAATGTACATGGCCATGGTGGCAGATTGATGCTGGCCTTGGTAAG
TATCTGACCCTTACATTGGGGTTGGTCGTAACAAGCTGGGCTCTGTCACCGTGCCCTTAC
CCTAACATGACATGCCTTCGCTGGGCAGTAAAGTGGGCGAGTGGGCGCGGGCGGGAGCCA
GGGCGGGGAGCGAGCCGGGCGGGCGGGGTTCCCGGACAACCACGGCCCATGCGCATTTGG
TCGTCAACGCTACCACGCAATACAATCCACCGCTGTTGAA
>Cre08.g373357.v5.5 PromoterCoords:2840845 - 2842344 Strand:+ GeneCoords:2842345 - 2844419 Trimmed if gene in upstream region
ACAAATGGACATTCACAATTGGCCCATTGCCCCGTTGCAAGAATGCCTGTTCGGCCGATG
GGGCCCGCGATGGCGCCCGGATGGGGCCCCCGACGCGGGCCTCCCACCTCTAGAGCTGCC
CGCTCCGTGTCCCGGAATCCAGTTATACAATACACCGAAA
>Cre08.g375801.v5.5 PromoterCoords:3586269 - 3587768 Strand:+ GeneCoords:3587769 - 3593331 Trimmed if gene in upstream region
CCATCGCCGGAGCTCGCTAAGGACTGAACAGGCTCCCGGCAAGCGCAGTGCGCAATCC
>Cre08.g361700.v5.5 PromoterCoords:921639 - 923138 Strand:+ GeneCoords:923139 - 926830 Trimmed if gene in upstream region
GCAATAACATTCAATTTTACCACTGCATGTAGAAGCGTACTGGCCC
>Cre08.g358544.v5.5 PromoterCoords:196500 - 197999 Strand:+ GeneCoords:198000 - 200241 Trimmed if gene in upstream region
CCGTGCGGATGGGCGCGCCACTGCCCTGTCCCTGTTTACGGTTCCTGACATCGCCTGAGC
ACCCAGTGCCCCTGCCGGCGGCAGAGGCTGCATACCGCCCCCACCAGCGACTCCGAAGCT
TCCAGTGCTGTAATCACATGGTACAATGTGTTGGGGCACGCGTTCTACACGCCAGGCATA
CCGCATCAACCGACAGGCCCCGTGCGGATGGGCGCGCCACTGCCCTGTCCCTGCTTACGG
TTCCTGACATTGCCTGAGCACCCAGTGCCCCTGCCGGCGGCAGAGGCTGCATTCCGCCCC
CACCAGTGACTCCCCAAGCTTTCAGCGCTGTAATCACATGGTACAATGTGTTGGGGCACG
CGTTCTACACGCCAGGCATACCGCATCAACCGACAGGCCCCGTGCGGATGGGCGCGCCGC
GGCCCGGTCCCTGCTTACGGCTGCCAGCAGCAGAGGCTGCATACGGCCCCCACCAGCGAC
TCCCCAAGCTTCCAGCGCTGTAATCACATGGTACCATGTGTTTGCGCGCGCGTTCTACAC
GCCAGGCATACCGCATCAACCTACAGGCCCCGTGCGGATGGGCGCGTCGCGGCCCGGTCC
CTGCTTACGGCTCCTGACACCGCCTGCGCACCCAGTGCCCCTCCCAGCAGCAGAGGCTGC
ATAACGCTCACACCATGCGTGTTGCAGCCAGCAGCAAAGGCTATTGCAGCCCCTTTCACT
CCTTGAAGTTCCTACAACAAGCAGGTCCTGAAACTCTGAGCGGCCTATGCGTCATTCCAA
CAGGCCTCCATAACAGTGCTCAACTGAACGGACTTTCTATTTATGTAAACCCATGGCTTT
CCCCTGAGCATGCGCACTGCAATTGCCCCTCCGTCTTGTCTCCTCCGCACAATACCAGTC
CTGCTGCATTCATACTTGTTGTCGTATGGCCGCCATTCTTCCTGCGCACGGTACGCGAGG
TGTATGGCAAGTCAAGGCGCAATGGCGGGGCAGGAAGTTGGAGGCATGACACGCACCACA
CCTTGACATTTGAACACACGTGACGCATAGCATGTGTTGCACACGCAAGCGTCCATGAAT
GCGCGCAGCAAACGATATACACGCAGACGCAGACGGAGTGAAGGGAGGGGACTACACGCA
AGACTACACGCAAGACTACATTTAAGGCATCCTGGCGTATCGTACAGTTGCCAGACATTA
CCTGGCCGACATCTTCAACAGCACAATGGGCCATAATGGGTGACGCCGTTGCACCAATCC
TGCTCTCATCCGGGTTGCTGACAAGCGCAGTTGGCTCCGTCCGTGTCGATGCGGTCGGTT
GCCTTGCCAACTCCGCCCCGTGTCCGCCTTGCTGCACTGCCCCCATGTAGCCGAATGGAT
CAGTCACATCGTGTTCATTGCGAGGTGTACTACGCGCACGCTTGCATGTCCTGGGCATGT
CCATGTCCAGTATGAGAAATCTCAAGTATGGAGCTGCTTAAAGCACATTGTGAAGTACGT
>Cre08.g363100.v5.5 PromoterCoords:1183363 - 1184862 Strand:+ GeneCoords:1184863 - 1197841 Trimmed if gene in upstream region
CATGCGCACGGTATCGCAATGTCAGGCAAAATCCACCGGGGGTGACTACTTGCCAAGATG
TGACTAATGCTGAGCCACTGCAATTCCTAAACCCCGGCCGCAAGTTGTTGGTATATGGCG
GGGTGGGGGCAGCAAAGGCACGATTCCGACTATCAAGGCAAAGGGCAGCAACGGGCGATT
CGTTGCCCCCGCGTTGCCATTTCGACATGTGCCGTCGCAGTAGCCAGCAAGGGCTCTGCG
GTGCGACTGCTGTGCAGTGTGGCCGACCACGTCCCAAATATGACATCTTCCATCCCGCCC
TGTGTGGCAGCGGCCGTGTCACTCATAAACCGCCCTCGGCTTCGGCCCCACCGATCGCTG
CCACGTTGCCTGTCACACCCAGCCCTGCCCTCGCTCGCGAACCCGCCACTCCGTGATCTC
GGTTCTGCTGCATGTCCGAGTCCCTGGATTCCTCAGTTCATAAAAATATTGGCTATTCTG
CA
>Cre08.g381350.v5.5 PromoterCoords:4312121 - 4313620 Strand:- GeneCoords:4308423 - 4312120 Trimmed if gene in upstream region
GTAAGACTGAAACACAACGAGCATAGCGAGTAGGCGCTGGGCTCCAAAGCCAAGGAGGGT
GGCGTGGAGTGTGTCGGGAGCCCGGGATTGGGCGTGTGTCGCCTGCATGGGCGCCAAGAC
CCTGCCCCCGCCACCGGATAAAAGCTTCGCGCTGTGCTCATATTGCACATTCAACAAATG
CAAAGACAT
>Cre08.g375350.v5.5 PromoterCoords:3530949 - 3532448 Strand:+ GeneCoords:3532449 - 3537050 Trimmed if gene in upstream region
GTTTGTGTGCAGGGTGCATATGAAAATGAATACGCATTGTAGAAATAGAT
>Cre08.g369700.v5.5 PromoterCoords:2204217 - 2205716 Strand:- GeneCoords:2200487 - 2204216 Trimmed if gene in upstream region
TGAACTGAGTGGCCGGCATGGATGGATGCTGCTCGAGCTGCTCACAATGGTAAGGCGCGT
GGGGGGCGCTCTGCCCCCCAAACCGCATGCATCACCGCACATAATGCCCAGGCAAGCAAG
AGACGTACCTTGGACCTACCTGTTGGGCTTGTATGTGGGTCGTTGGGAAGGCTGGTCGGG
GGGCCTGATGAGCATGCGTGGCGGTGCCGCGGTGCGCGGGGCCACCGGGTCAGGCTCCGT
GCATATTGGAGCGTGTGCCAGCGAACGTGGCCCCGACCCATGCCGTGCTCGCGGCCCTGA
CGAACCGTGGGCCACCGCCCATCTCGCGCAACCTTTTGTGAGGAGACCACGTCTTGCTGC
AACTTACAAACGCATAACCTTAACATCACATGCAATACGTTACTTCATCATAGCACTCGT
TTATTAGATAGCACACGCACAAGCACGCAGCTGCGTTCTGGGCGCCATAAACGGGTGCTG
CGACCTTACTAGCAACCTTCTTGACTGGTGTTTGCTAGCCCTAGCGCACCGTTCTCACCT
AGCTAGCAACGTAGATCTGGCGTTGCCCTTTTCCCGCCAAACGCGAGCTTCCACTTGCTT
GTCGCCGCGCAACGCCAGCAGGCGCGCACGTAGCTCTTAGTCCTAGGCTAGGTGCACCAA
TACAGCAGCTAGCAGCAGCCAGGAGCATGGAGCAGGCGAGAGGAAGCTGCAGCGGAGGGC
GAGGAGCGCCAGCGCGGAGTGCACCCGGGGCGCCCACGCAAACGGTAAGAACAGTCCTTG
GGTCAAGCAAGAGCTTTCTTGGCGCTGGGTGTGTCAAGCGGTTCATTCAGCAGGCTTTGG
GCTTGCACGCGGAAAGACCTGCGTCCGAGCCGCATTTTTCAGCTAGGCAGCTACCGTGTC
TTTGCTTCGTTGCAGGCTTTAGGTTTGCTGCAGTGCTTTGCTGTCACGTTGGGGACAGGG
TATAAAGGCAGCTAGGGCAAAAGCGCAGGGGCCGCCTCAAACTCCTCTTGCGCAGAAGGG
CAGCATTTCGTTTGCATAATATGCAACACGACGGAGCCTTTGCAACCAAGCACGCGTGTG
GTGATTTCGTTCTCGTCCGCCAGGAGGGAGTTCGGCCTTTTCCTGGCGAACGCGCAAAAC
CTTTTGCTCCTGACCTTTTGTTTTGCATCACTGCGTGCTGTTCAGGTCATGGCGACGGTC
AAGTCAAAGTCAAGGGCCTGTAGTGTAACCGCCCGAGTTCGTTGTGGCACACTTGAGGAA
ATCGGGTCTTCTCGCCTCACCTGTGCCATCCGCTGGTGGATCCACGGGCCCTGCTGGCGC
GGGCTAACATATACATACACCTATTGATTGAGTCTTACTTCAT
>Cre08.g369667.v5.5 PromoterCoords:2198747 - 2200246 Strand:- GeneCoords:2196320 - 2198746 Trimmed if gene in upstream region
TGAACTGAGTGGCCGGGATGGATGGATGCTGCTCTAGCTGCTCACATTGCAAGGCGCGTG
AGCTCTGCCCCCCAAACCGCATGCATCACCGCACATAATGCCCAGGCAAGCAAGAGACGT
ACCTTGGACCTACCTGTTGGGCTTTGTATGTGGGTCGTTGGGAAGGCTGGTCGGGGGGCC
TGATGAGCATGCGTGGCGGTGTCGCGGTGCGCGGGGCCACCGGGTCAGGCTCCGTGCATA
TTGGAGCGTGTGCCAGCGAACGTGGCCCCGACCCATGCCGTGCTCGCGGCCCTGATAAAC
CGTGGGCCAGCCATCGCCCATCTCGCGCAACCTTTTGTGAGAAGACCCCATCGTGCTGCA
ACTTACAAACACATAACCTTAACATCACATCCGA
>Cre08.g381450.v5.5 PromoterCoords:4326250 - 4327749 Strand:- GeneCoords:4317407 - 4326249 Trimmed if gene in upstream region
TACTTAAGCTTACCTCATTCTATTTTGGCCAGGTCGAAGTGAGGGAAGCCAGCCGGGATG
GGGCTTCCGCAATTCTGGCCCTTCTTTTCTCCAGTTGTGCTGTCTGTTCATATTTATAGC
AACGTTGACT
>Cre08.g375700.v5.5 PromoterCoords:3573429 - 3574928 Strand:- GeneCoords:3570143 - 3573428 Trimmed if gene in upstream region
GTGCACCATGCGCGCTGTCATGTGCAAGTGTGGTTGTGCAGTCGGCTCAACAGCCGAGCA
AAACCAGCAGTTACACGCCCTCCCACTATCTAACACGGGTGCTCACTCTATGCACAAGCC
AGCGCAAATGCATGATGCTATCATTTGTGAGCAGGTGCCCCTGCTTAGTGCGCCTGGCTC
CAGTGCCACCCCTCGCAGCGCATCATAGGCACAACCCAGCTGCATCCAAGCAAGCAATAT
GCGCTCCACGCATGCTGTAACTGTGCCACACAGCACGTGCGGGTGGAGTCCAGTTCATGT
CCGTGCAACAATTGTTTGCAACCATCCCAGCAATGCAGTTCCAGCCTGCGTCCTCGCCTT
CCTCCCACCCAAACGTTCCGCATGCCGGTGCATGTATTAGGCTCCCCTCTCACCCATACC
CTAGCCACCATTTCACCTCGGGGGGTCCGACAGGGGGGCGCCGCCCCCCTGTCAAAGAGA
AGCGACTGGCCGCGAGGGGGGCGGGTAATAATCCCTACCCGCCACACCCACCCCCTTCGT
CATCACAGATCCTTTGCGCTGCATACCAGGGGGGTCGACAGGGGGGCGCCGCCCCCCTGT
CCATTTCCGGGGGGTGCAGGGGGGCTGGCCCCCCTGCGGGAAAGAAATGAGATGCATCCT
TAGTTCCTCCCTTATCCGCCTTCTCCCCCGCCTGTCATCCCACCGCCTCCCCTTGGGGGC
GCGCGGGGGCATGTGGATCTAAGGGCCTCTTGACAATTGTCAGCTGTAAAGCGAAAGGAG
CAGGAGACGTTCAGACCCGTTCTGACCAGCTGACTCGAACGCCGGGAAGACCGCATCCAT
GCGACCAGGACCCGGGCGGCGAGGACTTTGCCGTGGGGGAGGGGGGAGGGAGACTGGAGC
GGAGCTGTCGCGGAGGTGGGTTCGGCGTGAAACCTGTCGTGTCAGGTCGGGTATGCTGAC
TGGAGGTTTGACAACGAGGGAGAACGGCTTGGCGCCGTGGAGGAAGGATTGGGTTTGGGA
CGGCAGGGATTGGAACCTGGCTTTGAGGGATTGGGTTTGGGACGGCAGGGATTGGAACCA
GGCTTCCAGGGATTGGGATAGGAACGGCGAGGATTGGGAACCCGGACCTCAGGGATTGGG
ATTGGAGGTCGTGGCACATAGGATAGCAAGTCGGTCTATCCCCGGGTGACCAGAGGATCG
GTACCCCATACCACCCCTCCGGTGCAGCACGTATACCCTGTTGCGTTACATTTTATACTT
TGCTGCATGTCAAGCGGATCATAGCTGGTTGGGACGGCTCGCCCATTGCAACATTTGCAA
GCCCATTGCAATGTACACGGGTGTCGTGCCTCCGTGCCCGCTCTCCCCCTCCTTGCGCAC
AACCGCGATTGCACTTTTGGAATGGTAAGATCCGGCCAGGGCAGCTGGGGTCTCCATGGA
ATACCTTCCACGGCAGTCCCGGAACTATCCGGCTTGAAACAAAGTCATTCCCGGGGACGT
>Cre08.g380201.v5.5 PromoterCoords:4191220 - 4192719 Strand:+ GeneCoords:4192720 - 4199141 Trimmed if gene in upstream region
GACACAAAGCCAGAAGCGCGCTTGAGTGCTCGCGACGGGTTCATGGCGGGCAGGCGCATG
ATGCAACCGTCCAGCCCGTGCAACGTTTCCCCACGGCTTTCCGCCTCTGCCCCACGGCTT
TCCACCTCTGCCCCAGCCAACGACTGTTGCAATGCAAAGCTTGGGGGGGGGGGGGGAAAG
CGGTGTAGGTTGACTCAGTGCGGAACTGCCCATGATAACTGGCCGCCTGCAAGCTGGTTG
CAAGCAGCTGCGACTTATGAGCAATTTTGCGCCATTATCTTGCATATTTCAGCTGGTATC
AGAAATCTTGGGAATGGCATACCGCTTGTGGACGGTTAGGACCGACGAGTGAGACGGAGG
GGGGGGCCGGGACAAGCGAGGGGGAAGCGTGCCGCTGACACGGTCCATTTTATAGTCTTA
AGAAGTCAGCGCCCAAGCTATGTGGCTGTAGTACAAAATGGCTTATATGCTGCA
>Cre08.g364100.v5.5 PromoterCoords:1391630 - 1393129 Strand:- GeneCoords:1384904 - 1391629 Trimmed if gene in upstream region
GTCAAGCTCAGAATGCCCCAACCTCAGTTCCGCTAGGGTGTCGCCCACTCGCACAGCGCA
CTGCAGGCAGGGGTGCCCCATGGTACCGTAAGCCGCCTGAGTTGCGTGATTGCGGCGTGC
GTTCATTGGTCCAAATTGCCCAATGCCCACAGTACGTCAGACAGATTGGGGGCAAAATTG
CGCTCGGGCGTGTCTCGCACAGCCATATGTATGTGGATTGCGCCGGCGGACCATCGCCGG
GGCCCAGGCGGGGCCCACGCAGGCCAAAAGCATGGTCGTGTGGAGGGAAGCGGGGGTTCA
GGGAATCATTTAAGAAACGATTATCGTGATAACGCTTCCCCGGCGGACCATGCCAGAGGG
GTTGCGTAAAAGGAATAGTAGAGGTAAGGGCGGTGTTACATCAGAAGATCGCCTGTATTA
CTCAGGCAAAGCCTGTTTGGCGAACAAGGCGTGTACCGTCATGAGGCCAAACGTGATACA
CAGGGGAGCGGCCGCCTGTGAACCCGGGGGGGGGGCTGTGATACGGTATCAGGCTCAGAT
ACAAACTCAAGAACGTTGGATGCCAGGGAGGAGGAGGGGAGGCATTGATCCCATGCCGCG
ACGAGCCAGGCGACAGTACGGTACCAGGCAAGAACCACGATGCCACAACACCATACTGCT
GGGGCTCTGGCGGGTTGAGGCTTGGCTAGGACTCACTGTGCGCGGAGTCACACGGACTTT
GCCCGCGGGAGGGTTTGCAGCAAAGTCGGGGTTGGTGGAGTCATGTTGGGCCCTGATAGC
ATGTGATGGCTCGGCGTCTTCGGGTGCTGGGACTGTCCCCTCTGTAACATCCGCATTCAT
ACTGCCTTGCAATCTTGGCATTGGCAGCTCACCCCTGGAATGAGCCCCTGGACTCAGCCC
TTCGACTCGGCCCTAACATTTGCACTCAGCCCTAAGCCCCAGACTCAGCCCTAAATCCGG
ACTCAGCTCCTGGACTGCGGCCTGGTTCCCTCGAGACTCATCCCCGATTCCATGCGGCAA
GACCATCACATCCATTTCGGGCACAACACTGTCAGCCAAGACACTTGTGCTCGCTCATTT
GCCAGTCACGACGCACGTGCCGCCGCCCCCTATCCCAACCCACCCCACGCAGCCGACCCC
ACCCTATTTTGCACACGGCAATTACCCTGCCTGCAAAACCCATCCTGACCCATCCTCCGC
GTGAGGCCCCGCCACTGCGCACCATAAGCTGCCGTACGCGTGGCTGGGAGGCGCGCACCT
AGATTTTGCCTCCGAAAACTCGACGAACGGTTAACTGCTGGATTCCCCAAACCGTCACCG
GTGGCGGTTGGTTATCGCCGAATCTGCCTGAGTGGGTCCGGCTTTTGGGGCTTGCAGCCT
TGTTTGCACATGCAGGTCACGCATGTTGCCAGGGTCCAAAATTCTTCTGCGGCCGATGGC
GGCATTTTGGATCCAGGTGAATGTTCCGCGTTCCCCCGATTGCGCCCGCAGATGCGAGGA
>Cre08.g374436.v5.5 PromoterCoords:3394327 - 3395826 Strand:- GeneCoords:3393171 - 3394326 Trimmed if gene in upstream region
TACTTTGTTGGAGACCCAATTCGCAGCGATGGGAGCGCGAAAAATACACAGGAAGCAACA
CCGGAAAATGCACCGGATAAATGCCGATTTATCTGAGCGC
>Cre08.g358558.v5.5 PromoterCoords:265740 - 267239 Strand:+ GeneCoords:267240 - 268211 Trimmed if gene in upstream region
TGTTTATTGCCTTCCGGTGACATTAGCAAGCTTTTATAACGCAAAAGATAGCGCACGAAG
CGCTTACCGCCAGGGGCATTAAAGAACATACGTCCAATGGCGACTCGAGTCGTATTTTAG
AAGCTTGGGCGGTATATGGGGCGTTGCGAGCTCCTTCTGCCCCAATACCTGTATACGTCC
TTCAGATAGA
>Cre08.g358555.v5.5 PromoterCoords:252920 - 254419 Strand:+ GeneCoords:254420 - 260391 Trimmed if gene in upstream region
TGTCACTCGAACTATTGGAGCTCACACCGCGGCTAAATGGATTCAGTGGTGCTGACACAA
GCAGCGTGAGGCGTTCATCGTTCCCCCGCCTCCCCCAATA
>Cre08.g366500.v5.5 PromoterCoords:1803953 - 1805452 Strand:+ GeneCoords:1805453 - 1810969 Trimmed if gene in upstream region
CCCAGCGACTGACGGCCTGTGCGCCGCCGCCGCCCGCCCCCGCCTGCGCCGCCAGCCACG
CCTCGTCAAGTGACGCGCGCCGCCCTACCTTTGCTAGCTTGCGTGGCCAGGGGCGCGCCC
GAGGTAGGTGCGGCAGCATGGGTGCCTGGCTAGCCTGGCCACGCATCGCCATAGCCGCCA
CCACCGTCATGATACATCTGTAACCCCCCGCCGCAGTCGGTCGAAGCTGCTGCACCCTTG
CCCAACATTAGCCATCTGCACCTACCATCATGCCCGCTCAGTCCCACGGACGGTGGGTCA
CCGTCCCGTGGAATCAGCTTCAGAACTCAATCCCCCCCTTTTTGCACCGGCGGCCGTCGC
CTCCACGGCGGCAGCTGATCCGTAGGGCGAGCCACGGAATTATTACACGATTCAGCGCTC
GTATCTTACGAAGGCAGGGGCGGCGTCAGTGGCCGAATTCCTTAAAATGGCTTCGTTTGG
TTGACGAAACAGGCTGCCGCCGCTTCGTTCACCCCCAAAAATTTTTCCGGGGGCTCCGCC
CCCGACCCGCACGATGTCGACACCGACACGACACGCCCACTCCTCCCCTGCTTCCCGCCG
ACCCAACCTCACTCTCCCGCCGTCAACACCCATAGATACAGCCCTCTGAGTCTTCTTACC
ATATGCCACGCAGGTTTCGGCCGTGGAGTAGCCGCTGGAAACCCCTTGCCCTTCGGCCAA
AGGTGGCCGAAACCCCAAAAATGTCTTCGTCTGTTTGCCGAAAGACCCCCCAAGATCCCG
CGCGTTTTGGCCGAAATTTCAAGACAAAATAAAAAATATATCTTCCGCCAGAGGCCTTTT
TTTTGGCAAATTTCGTTCCGAACGAAGGAAGATACGAGCGCTGACACGATTCCGCTTAAA
GTATGTGACATGCCACGTTGTCATGTCATCGCCCGTTGGCAGGTCACCTAGGTCACCCGA
AGCGCGAAAGAAGCAAGCAAGTGGCAACAGCCGCTGCCCCGCCCGTCATTTACCATGAAC
CCTTGCTACAAAGATCCCTTGAAATACAATGGATTCATATTTGCACGCATCCGCCGCGGA
GCCCTGAGAATCGCGCGCCTAGAACAATCGCGTCTTGCGTGCGTGTGTCAACCGCCATAG
TAACTGCTGGGGGTCCGACTTCATGTTAACACCAACCGCCGGTAGGCCCTCGTCTTTGAG
CTGTGTGAGCAACAGAATTACATGACGGTATGTGCTATTTCTGTGGAGGACTTCACTTCG
TGGAACGAGCGAGCGCGCGCCCAACCGCTCGCTCGTCATGAGCTCTTAAAAACCTTGCTA
CAGCAGGGAAAACATGATAATTAACAAATCATATTTACTGATGACTTCTGGGAAGGGCGT
GTGTAGAACAATAGAGCGAGTCCACTACTCGAGCGGTGACTCGAACGGGGAGTTCAACTC
CAAGCACCAACCGCCAGTCCGCCCTCGTCTTTTCTGTACATTAGCAACAGAATAACTCAA
>Cre08.g382800.v5.5 PromoterCoords:4557158 - 4558657 Strand:- GeneCoords:4548983 - 4557157 Trimmed if gene in upstream region
CTGATCTCCTCCTTGATTCGTGTGTGATCTGCTGTTCATATCATAGGCGCGGCCGAATGT
CGGGTGCACCCTGGCACGGCACGGCCGTTGCACTGGATGGATTGGTACTTGCTTGTACCC
GTCCCCCGCTTTCTTTATCTT
>Cre08.g381950.v5.5 PromoterCoords:4387697 - 4389196 Strand:+ GeneCoords:4389197 - 4404408 Trimmed if gene in upstream region
TGCAAACTTCCGTGCTGGTGAAACACAGCAAATGACGTGTGCATGCGCGGGCACTTCACG
TTCATTGCATTGTCGTCTCCGTGCAGGGCCTGCTTCACAT
>Cre08.g378351.v5.5 PromoterCoords:3922614 - 3924113 Strand:- GeneCoords:3920808 - 3922613 Trimmed if gene in upstream region
TACGTCTGTCTCAGTGCAGTCATGCGTCTGAAAGTCTCACAAACCATGCCTACACTGCCT
TGGTGTGAACCGCAATGGAGAGGGCTCGCGGGCGTGATAGCCATGCGCGTTGAGCCTGTC
GCTCCGTTCACGGCGGCTAATGGCGAACCTCAGACATAACACAACCAAATGAGCCTCAGG
GCATTCAGGGCACCACTCCTATGAGCTCCTGGGCGAGCTGGGGCATACAGCGCCTCCAAC
ATCGATGCAACATGTGCGTCTCAAACACTGAAAGACATGAGCACGACAAACGCAACTTCA
ACGACTGCCATGTATGAACCTACAGAACTCGTCAACACCTTCGACTGTGCGAGTTCTCGC
ATTTTGCAGATGCTCTCCACCGCGGCGTTTCGCTCCGGCACTCGGCAACGTCCGCATCAT
GGCGATCTCCGTCCTCAAGCTGGCTTAAACTCCCCAACGCTCTGTGGGCATTCTTCCGTT
AGAATGATAAGAGCGCCAGCGGCCGTCTACTCCGCTCGCTAGTAGTCGCGATCTGCTCAG
GATAATATCGATCACAGTCAGATAGGTCCGAACATAGCTCCATGGTCTAGGCAGATCGGC
CAGAGCAAAGAGCGACTGATCATGGTGGTCGGCGATGGCGGAACGTCTCCCGGGTCTCTC
ATTCCGATGTTTGCAGATCTGTTATGTCGGCCTCTGCAACTGGCCGTGTTGGCCACGGTG
TAGGCGGCCGGGTGCGCATGCGTAGCGAGCGAGAGGGTGGCGCAAGACGATCACGTTCCG
GCTTACATGTTGCCTCAGAGTTTAACGTCCACTAGGACGGGTCCCTCATATAGAACGGTC
AAAGACTATCTCGCCTAGGATCGGAATGAGAGACGGCTCTAGCCGCTCTCAGACGCGACC
TATATCCTCTCTCGGATCACCCGTACTCCGGCCTCCCATGCAATACACCGTGTCGAGCCA
ACCAACCTCGGGCACGTTCCCCTCTTCCCACACGCCAAAACCACATCCAAATCACTCAGT
CACACGATATGCACGGTCACACGCCAGGTCATGACAACGCCGCCTGCTCGCCGTGCGCCG
CCATCGGCTCTTGCTTCGTCGAGCCCAAGCCCGCCGGCAGCACGCAGCCCGGCTCCCTTG
CCACCAGTTTCCTGGCCACCTCCTCCTGCAGCTACTACAAGACGGACGGAACCTTCACCG
TCGTTGACCCGGTCCTGGGCTCCCTGACCTTTCCCAAGATTCCCACGGCGTCCGGCACCG
GCTCCACCTACCCCTACCTGCATCAGTACTTCTCCGCCAACGCGGCTGGCGCCACCGCCG
CCGTGGCGTGCTACGGTAAGCAATTCCAGGTCGGTGTAGGCTCAAGAAGAGGAGCGATCA
CCGTGCGCATGCAATTGGGTATTAACGTGTGGCCGGCGCACCTCTGGATAGATACGGACG
GCGTGCAGCCGCCCTCGCCACGCACGCGCATTCTCGCTCCCGGTGGGGGTCCGGCGGGTA
>Cre08.g381800.v5.5 PromoterCoords:4377017 - 4378516 Strand:- GeneCoords:4373361 - 4377016 Trimmed if gene in upstream region
AACAACTATGTGTGGGGCTCAGCGGGTGGGTTGGGTTGGTGCGGCCTGGTGCGGCCATCA
GGAGCGGGCTGCTGGGCGTGCCAAGGCCCAAGGGGCCCGTGCCGGAATGGACCTGACAGC
AGCTGCACCTGGACGCATCGCCGTCACACTGCGACTCATAGTCAGAGTACATTGTGTCCC
AAACTTTAATCTG
>Cre08.g379150.v5.5 PromoterCoords:4009836 - 4011335 Strand:- GeneCoords:4008040 - 4009835 Trimmed if gene in upstream region
ATTTATGTAAACCCATGGCTTTCCCCTGAGCATGCGCACTGCAATTGCCCCTCCGTCTTG
TCTCCTCCGCACAATACCATGTCCGCTGCATGTGTGTCCGTGACTGCGTT
>Cre08.g370050.v5.5 PromoterCoords:2255117 - 2256616 Strand:+ GeneCoords:2256617 - 2265813 Trimmed if gene in upstream region
GTCGAATGTGCTATGTGAACATTGTTCTGTGTTGAGCGGTCCGACGCCCGGGGACGGGCG
AGGTGGGGGAAGACCGCTGACTCCGCAGCCCCATGGGTCCCCCCCATCGCGCTCCCTCTG
TTCTCGGCCATCCTGAGGGTGCCGGCGCCAACTGCAGCCACGCAGCCGGAGGCGGCCCTG
ATGCGTTGTGTTACCACTGGGCATTCGCACGCGCCGCCCCGCTTCGCCGGCGCGCTCAGG
CTGGCCGAGCTTAGGTCTCCTCTTCGCATGTGTGTAGCTACCCTGTGAAGTTGAGGACGG
AGGCGTGCAAACTAGCTGGCTTTTGTTTGGCAGCCTGAAGCCCCTTGCCTCGCGTTGATG
CCCCCCATCTGCGCACCCGCTTACGTGTGTCTGTGCGCCTGGGCTCTCTCCCCTGCAAAA
TTTCTCGGCCGTCTGCACAGTGAACGCGGCGGTGTGCGTGGGGTGCGTGTGTGTGTGCGC
GCAAGACCTGTGACATTCGCGAAGTCAGGCGCGGCAGTCAGGCATGGTCCGGCGCCTTCT
GGTACACATGAACACATGCGTACGGATTGTGGCACGGCGGTTGGGATGCGCGGCGGGGGT
CGGGATGGGGGGAGGCTGGGAGGGGGGTCGCTGCAAAATCGGGCTGAGAAAACTTTCTGG
GGTGTCGGCCAGTGATAAAGCGTAATACTA
>Cre08.g365205.v5.5 PromoterCoords:1574514 - 1576013 Strand:+ GeneCoords:1576014 - 1587055 Trimmed if gene in upstream region
GCGCGAAAACACTCTTGTCCTACCTGCCGACTTGGGCCTGCGTCTCTC
>Cre08.g363400.v5.5 PromoterCoords:1268143 - 1269642 Strand:+ GeneCoords:1269643 - 1273768 Trimmed if gene in upstream region
ATCGAGCCCGGTTCTCCTCGGCGGCTACTCGCGATAGTACTGCATGTGACCCAGGGTCGG
TTTCAAAGGTCCATTTCGTCCATATACCCTGGCAGCATAAATACACGTGT
>Cre08.g358562.v5.5 PromoterCoords:286420 - 287919 Strand:- GeneCoords:282115 - 286419 Trimmed if gene in upstream region
AAGCAGGAAACGAGAGAGTTCCGGTCGCAATGCGGCCAAATTGCAGCGCATGCTTGCGGA
GCGAGTGAGTGCAAGACGGGGCCCCGAACATGCCTTCACCACTTTACACA
>Cre08.g381100.v5.5 PromoterCoords:4290380 - 4291879 Strand:- GeneCoords:4287076 - 4290379 Trimmed if gene in upstream region
TCCACTGGCCGCATGCCTTGTCACCGCCGTGCGCCTACCTCACCTACGCTTGGGGGCCAT
CACAAAGCCAGGTTGGCTTGCCCCTTCCCCCGAAGGGGGAGGGGCAATAGCCATTGCGGT
CGCATCGAGCTCGCCGCGGGGGGCCCTCCCGGTTATTCCAGTTTTGACTTGAGTTATAAC
CTTGAAACCCGAGCGCAGCGGAATTTGTCGTGCAAATAATGCGCCTTTCTATGTATGTAT
TGCAAAGCGTAACATTATGAAAACGCAAGCCCTATGCCAGAGCGGGGTAAACGCACAAGC
GCAGCGTTTGCATTAGAGCTCCAGCGCAACATACAATATATCACAAATTGTATCGATAAT
CAAGGCTCCCGGCACGGAAGGACGCAAGACGGAGGAATCGACGCGTTGGAGGATCCTGGA
AATTGCGCGCGAAAGCGCGAGGCGCAAAAGGTTGGCGCTATCTGTTTTAGTTTCCCCGTA
ATGACGAATGCCGCGTTCTGTATTCTGCTCGCACATCACCCGGCACATCGGCGTTACTCT
CGCCCACTTCTCGCTGGCTTCCACGCCCTGAGTCCGTGCCCCCGCTGAGTCCGAGCCCCC
ATCCCCGCTCACTTACCCACCCCCAGCCCGCGGCGCCCTGAGCTACCGAAGGCAATATCA
TGACCGGTAGTATGGCTGCTCGCAGCCCCCAGCAGACCTATATGATACTTCCACCATCCG
CCAGTCCATCCCACCCCACCCCATCCCCACACCGCATTCCGGGGCGCACGGCATGGAGCG
CCCTGAGGGGGGAGGGGCAAGCCGGAGTACTGCGTAGCGGTAGGTGTTAAGCAGTACACT
CGCCAGATCCTGACGTGTACAGCCTCGCGCCCGCTATAGCACATCGGCACCCACCCCGCT
GGATCACCGCCAACCTACACCAACTTCCCCACACCAACTTCCCCAGCCGTCAACCTCATC
AGGCCTCATCCTGCACGGCTGCATCCCCGGCAGCGGCGGGATCAGGGGTTACCGGCCTGC
GCAGGGGAGGGGAACTGGTATGAAACGCGGGAATTGAACAGCGGGACACGGATGGCGCGG
GTCCAGGGACAAGGTAAAGGCGAGGAGGGAGGCTCGGGATTGGGCGCGTGTCGCCTGCAT
GGGCGCCCGAGACACTGTCCCCGCCACTGGATAAAAGCTTCGCGCTGTGCTCATATTGCA
CATTCAACAGATG
>Cre08.g358564.v5.5 PromoterCoords:310690 - 312189 Strand:- GeneCoords:300464 - 310689 Trimmed if gene in upstream region
CTAGTTCGGACCCATGCACCCATCCAGGATCGATCCTGGGACCTCAACAGTCAGGGTGAC
TCCTGGCATTTCGCACCAATGT
>Cre08.g359700.v5.5 PromoterCoords:611203 - 612702 Strand:- GeneCoords:605057 - 611202 Trimmed if gene in upstream region
TGAAAGAGAGAGACTTATGCACGGTCGCGGCCCTTGCACCGGGCTCGCTCGGCGAAGCCG
TACAGGGCCCATGCAGGCAGTCCATTTTTCAGTGGAGCGCCCCAAAATTAATTTAGGTAT
A
>Cre08.g358574.v5.5 PromoterCoords:382614 - 384113 Strand:- GeneCoords:380198 - 382613 Trimmed if gene in upstream region
TATATGTCATGCTCACGCCTGGATAAACGGCATGGACTGGCGGTGCGATACCACAATCAC
ACGAAGTCCTCATGTGTCCCGTCTTGCCCCAGGCCCCACTGCCAGTCTCCCTCATGCCCC
CCGCGCCACTGCAATGTAGTGCGGACGCGGTGTCAGGCTTAATCCGACTCGATGTCATCC
AACCATGTGTCATTCGCAGTGCGTGGGGAGGCGGAGCCCGCCCGTGCCAGACAATTGCGA
AGTGTCGGCCCTGATTCTTGGCGTTTATGTTCAAGTTTGGTGTGACTGAGGATAGATTGC
TGCGCTGTCTAGGGCTGTCATTCGGCTAGGCGGCGTGCTTTGCCTGCTTGTCTGGCGCGG
AAGTAAATCCCCAATTGTCAGGCAGTCTCACTGGCAGCAGCGCCCCAGTTTTCGTGCAGC
TTGTGAAATCCACTTGTTGCATGAAGAGTT
>Cre08.g358150.v5.5 PromoterCoords:4176 - 5675 Strand:+ GeneCoords:5676 - 6507 Trimmed if gene in upstream region
TTCTACAATAGGGAATAGCAATTTATAATACGTGGCGCTCGCGGTTTGCACCAGTTCGGC
ACTTTTTGTCAACGCAGGCAGGCAGGCAGGCAGGCAGGCAGGCAGGCACGGACAGGGGCA
ATCCTGGGGGGCTTCGCCCCCCCTGGATCGCTTCGCTCAGGGGGCTCAGCCCAAAAGTGA
CGCGCTTTGAAGCGCTGGAAAAAAGCCGCAAAGTCAACTGTGGTGTACAA
>Cre08.g365600.v5.5 PromoterCoords:1653684 - 1655183 Strand:- GeneCoords:1641648 - 1653683 Trimmed if gene in upstream region
GGGGCGTTAGGGGTGCACATGCATAGTCAGTCGCAACTGAGCGCCTAAGCAGAGACATTT
GGCACATGTACATGCGACCTGCCGGATCATTATTTACGCA
>Cre08.g364775.v5.5 PromoterCoords:1498022 - 1499521 Strand:+ GeneCoords:1499522 - 1505845 Trimmed if gene in upstream region
ACGACAAGCTGTTGGGGCTCAAACGCCAATGCGTTAGGGAGTCGGAGGGGTGGAGCCGGG
GTTCGGTAGCCAGATCACCAGGTCCGTGGATGTNNNNNNNNNNNNNNNNNNNNNNNNNNN
NNNNNNNNNNNNNNNNNNNNNNNNNNNNNNNNNNNNNNNNNNNNNNNNNNNNNNNNNNNN
NNNNNNNNNNNNN
>Cre08.g358568.v5.5 PromoterCoords:330050 - 331549 Strand:- GeneCoords:323454 - 330049 Trimmed if gene in upstream region
TTTATGTCCCCTGCTTTATGTCTGCTTCTCTCACAAGCTTCCGGTGCGCAACAGTGCCCC
CGGGTCCTTCCTCGCGACCTCGCGCCGCTTCGCCATGCGCCTCAGCCCAGATCAGCCAGG
TCACCCGGACGGCTACAGCCCCCGTGCCCGAGTGAACTTGATGTCCCCGTGACATTGTTG
TCTCGTCGCGTTAAACACTTGATAAACGTAAACT
>Cre08.g373407.v5.5 PromoterCoords:3158866 - 3160365 Strand:+ GeneCoords:3160366 - 3161337 Trimmed if gene in upstream region
GTCTCCACGCGGGCAGCCCAACAGGGTGTGTTCTGTGTGTGTGCGCTGTGGGAAACTGTG
TTTCCGGGCGTGGCCTGCTTGTGTGGCCCCACCTGAGCGGCAGGCACATGCATCCCATGC
CCGCATCCGACGCAACCAGCGCCCATCGCTTGGCCTAACACAGCACGATGGCCAACTGTG
CGTGTCTTCAAGCTGGCAGCCCAGCGGGGCGTGTCCTGTGTGCGTATGCTGTGGGGAAGT
GTGTTTCTGGGCGTGGCCTGCCCTACCGTTGCAGCCCCTATTGAACCGATCGGTATGGGG
GCGGTTACCGGGCGGTCACCCTAATAAACCGATGGTCAGCGTCGGTTAGCATCGGTCAGG
ATTGGTATGGGTTGGCTGACCGGTAAAACCTCGGTAAACTTTGATAAAATGGTAACTTTG
TGGTAACCCATTGGTATGTGGCTCCTGCCCAGCCCTTGTCCAGGCTCTGCCCAGGCTCGC
TCAGCCCCCACCCAGATGCCGCCCAGGCCCGCCCAGCTGCCGCCCAGGGCCGCCCAGCCG
CCGCCCAGGCCCGCCCAGCTGCCACCCAGGCCCGCCCAGCCTGGCCAGGGCCTGCCCCCA
GCGTAGATGCGTGCAGCTCTGGCCGCGGCCGTGCCTTCGGCCATGGCTGGGGGTGTTATG
CTAGGAGACCACATTGGGGCGGAACTGTCAGCGGCTCCCTATTGGTCACCCGCAGGTAAC
TCATCACTCGCTGCCCAGCACGATGGTGCGTGCCTTATGCTTATGGTAGGGGCCTGCCCT
CTTCCCTCACACACACCGTGGGAGGACTTGTAATACCTGTACTCCTCCAGCTGCCCCCCC
CCCGCATGGATGGTAATGCACACAGATGTTTACAAACAGCAACATTGGGAGCAAGGTGTG
CGTCTTCTTCTTCACCCCATACCATCCATGATCATCCCACTGCTGATCTTGCCGTCTCCC
CTTGATGCTTCCCAATCCACGTAGTCTACCAAATCACAACTGTGCAGCATGCATTGATGG
CATTTAGCAGCGCCGCGCCTCCTCCCTACGTCAGTGTTTCGGCCCCTTACCTCACCAACC
CCCATAACCCCCCCCCCCCCTAATCCCCCCCCGCACCCACCTGGCCCCTGTACCCTGGCC
AGCCCAGAAAGCCTTGTAATAGCTCCCAAATGTGGTGTTTATTACGTGGGAACACAGGGG
CGAGAAGTCCGGGGCGAGGACTGTGGGGTCCTTGGGGCGGCCTCGCACCTTGCCGACCCC
CTGACCCCCCCAGCGTACCCCCCAGTAACCCTCCGGCAGTCGCTGACGGCCGAGCTCAGA
CCGCCGCGCTTCCTGAGCTGTAAACTTACTTTAGTAATGTAGTTGCATGTAGTGTATGCT
TCCTGAGCATAGGAATGCACCTGAGCAGCTGGCTGTGTCGACCGAGGCAGCAATGAACCC
CCCCGGTCACTGCTGTCACTTGGCGCATGGCTTTAGCGGTTGATATCAATAGTCTGTTAT
>Cre08.g385450.v5.5 PromoterCoords:4943396 - 4944895 Strand:+ GeneCoords:4944896 - 4947917 Trimmed if gene in upstream region
TTACAACCAGATGCTTTTTAATGGCGCGGCTTTCCGTGGATCCGGAAACCCGACACTGAG
CAAATCCGGCCTTTGGCCCAGACCTTCATCATACGTGGCA
>Cre08.g381075.v5.5 PromoterCoords:4285870 - 4287369 Strand:- GeneCoords:4282603 - 4285869 Trimmed if gene in upstream region
GGCCGCATGCCTTGTCACCGCCGTGCGCCTACCTCACCTACGCTTGGGGGCCATCACAAA
GCCAGGTTGGCTTGCCCCTTCCCCCGAAGGGGGAGGGGCAATAGCCATTGCGGTCGCATC
GAGCTCGCCGCGGGGGGCCCTCCCGGTTATTCCAGTTTTGACTTGAGTTATAACCTTGAA
ACCCGAGCGCAGCGGAATTTGTCGTGCAAATAATGCGCCTTTCTATGTATGTATTGCAAA
GCGTAACATTATGAAAACGCAAGCCCTATGCCAGAGCGGGGTAAACGCACAAGCGCAGCG
TTTGCATTAGAGCTCCAGCGCAACATACAATATATCACAAATTGTATCGATAATCAAGGC
TCCCGGCACGGAAGGACGCAAGACGGAGGAATCGACGCGTTGGAGGATCCTGGAAATTGC
GCGCGAAAGCGCGAGGCGCAAAAGGTTGGCGCTATCTGTTTTAGTTTCCCCGTAATGACG
AATGCCGCGTTCTGTATTCTGCTCGCACATCACCCGGCACATCGGCGTTACTCTCGCCCA
CTTCTCGCTGGCTTCCACGCCCTGAGTCCGTGCCCCCGCTGAGTCCGAGCCCCCATCCCC
GCTCACTTACCCACCCCCAGCCCGCGGCGCCCTGAGCTACCGAAGGCAATATCATGACCG
GTAGTATGGCTGCTCGCAGCCCCCAGCAGACCTATATGATACTTCCACCATCCGCCAGTC
CATCCCACCCCACCCCATCCCCACACCGCATTCCGGGGCGCACGGCATGGAGCGCCCTGA
GGGGGGAGGGGCAAGCCGGAGTACTGCGTAGCGGTAGGTGTTAAGCAGTACACTCGCCAG
ATCCTGACGTGTACAGCCTCGCGCCCGCTATAGCACATCGGCACCCACCCCGCTGGATCA
CCGCCAACCTACACCAACTTCCCCACACCAACTTCCCCAGCCGTCAACCTCATCAGGCCT
CATCCTGCACGGCTGCATCCCCGGCAGCGGCGGGATCAGGGGTTACCGGCCTGCGCAGGG
GAGGGGAACTGGTATGAAACGCGGGAATTGAACAGCGGGACACGGATGGCGCGGGTCCAG
GGACAAGGTAAAGGCGAGGAGGGAGGCTCGGGATTGGGCGCGTGTCGCCTGCATGGGCGC
CCGAGACACTGTCCCCGCCACTGGATAAAAGCTTCGCGCTGTGCTCATATTGCACATTCA
ACAGAT
>Cre08.g373363.v5.5 PromoterCoords:2892283 - 2893782 Strand:+ GeneCoords:2893783 - 2895644 Trimmed if gene in upstream region
TGTGTTTCCACGCGTGGCCTGCCTGTGCGGCCTCATCCGGGCAGCAGTCACATGCATACC
ATGCCCGCACCCGATGCAACCAGCGCCCAACACGTGGCCCAACGCCGCGGAGTGCCCTGC
CGTGAGTGTCTCCAAGCAGGCAGCCCGGCGGGCTGTGGTTTGTGTGTGTGGGGCGTGGTG
AAGTGTGTTTCCGTGCGTGGCCTGCCTGTGCAGCCTCATCCCGGCAGCAGTCACATGCAT
ACCATGCCCGCACCCGATGCAACCAGCGCCCAACACTTGGCCCAACGCCGCCGAGAGCCC
TGCTGTGAGTGTCTCCAAGCAGGCAGCCTGGCGGGCTGTGGTTTGTGTGTGTGGGGCGTG
GTGAAGTGTGTTTCCGCGCGTGGCCTGCCTGTGCGGCCCCATCCGGGCAGCAGTCACATG
CATACCATGCCCGCACCCGATGCAACCAGCGCCCAACACTTGGCCCAACGCCGCCCAATG
CCATACTGTGCGTGTCTCCAAGCAGGCAGCCCGGCGGGCTGTGTTTTGTGTGCGTGGGGC
GTGGCGAAGTGTGTTTCCGCGCGTGGCCTGCCTGTGCAGCCTCATCCGGGCAGCAGTCAC
ATGCATACCATGCCCGCATCCGATGCAACCAGCGCCCAAAACTTGGCCCAACGCCGCCGA
GTGCCCTGCTGTGAGTGTCTCCAAGCAGGCAGCCTGGCGGGCTGTGGTTTGTGTGTGTGG
GGCGTGGTGAAGTGTGTTTCCGTGCGTGGCCTGCCTGTGCGGCCTCATCCGGGCAGCAGT
CACATGCATACCATGCCCGCACCCGATGCAACCAGCGCCCAACACTTGGCCCAACGCCGC
CGAGAGCCCTGCCGTGAGTGTCTCCAAGCAGGCAGCCCGGCGGGCTGTGGTTTGTGTGCG
TGGGGCGTGGTGAAGTGTGTTTCCACGCGTGGCCTGCCTGTGCGGCCTCATCCGGGCAGC
AGTCACATGCATACCATGCCCGCACCCGATGCAACCAGCGCCCAACACGTGGCCCAACGC
CGCGAAGTGCCCTGCCGTGAGTGTCTCCAAGCAGGCAGCCCGGCGGGCTGTGTTTTGTGT
GCGTGGGGCGTGGTGAAGTGTGTTTCCACGCGTGGCCTGCCTGTGCGGCCTCATCCGGGC
AGCAGTCACATGCATACCATGCCCGCATCCGATGCAACCAGCGCCCAAAACTTGGCCCAA
CGCCGCGGAGTGCCCTGCCGTGAGTGTCTCCAAGCAGGCAGCCCGGCGGGCTGTGGTTTG
TGTGTGTGGGGCGTGGTGAAGTGTGTTTCCGTGCGTGGCCTGCCTGTGCAGCCTCATCCG
GGCAGCAGTCACATGCATACCATGCCCGCATCCGATGCAATACATTTAATCCAACGTCGT
AGCAATGATTGCACTGAATCTGGGAAGGGACATGATTTGGCATGGGAGCCTGCGCTGCAT
GGCTGAAGGGCCGCGTGTCCACTTTGCCCAAAGCAAGACTCATACTACATACTTCTTGAT
>Cre08.g358950.v5.5 PromoterCoords:500894 - 502393 Strand:+ GeneCoords:502394 - 508918 Trimmed if gene in upstream region
TATGTCTTCTCGCGTATGAAAAGTAGTTGCATACTATTGCAATTGGTTGGGGAGTCGCAG
GGAGGCTAAATTTACGGTCTGCATCAGAGCGCGTGCACCATTGTTGAGCG
>Cre08.g365632.v5.5 PromoterCoords:1652284 - 1653783 Strand:+ GeneCoords:1653784 - 1659311 Trimmed if gene in upstream region
TGCGTAAATAATGATCCGGCAGGTCGCATGTACATGTGCCAAATGTCTCTGCTTAGGCGC
TCAGTTGCGACTGACTATGCATGTGCACCCCTAACGCCCC
>Cre08.g383750.v5.5 PromoterCoords:4684325 - 4685824 Strand:- GeneCoords:4680993 - 4684324 Trimmed if gene in upstream region
CCGGTCGTGTCCCCAGCCCAATACCTTTCCTATAGCATCTAATACCACACATAAGGTCAT
TAGAGTAACCCGTGGGCATTGAATCGAGCCGGGGCCGACCTCGAACATCTAAATGTCGCG
TTCGCCAGGACACGCCATACCAGGCCAGACAGTAGCCTAACTACACCTATGCATATATCT
GTGTTGACGGCAATCGATAAAGCCCGAAAACAACGCCTATGTAGGATGTTGGCTTCGGTC
AATTTCGCGACTTGAGCCTCGACGAGCACGTTTTAGCCTGCTGTCAAGCGCTATTGCTCC
AACAGATTGCATGTAACATATACATTAAGTGGCGGAGTCTGTATCCCGCTCTGCATTTTT
CTCGGGGCGACGTCTCCTCGCCGCCTCGGCGTGCGGGTTTGGCTGGGGAAACGCACCCCC
TGGACGGCACGCGGTGAAACCCCCCTGATAGATTGTCCTTCAAGCATCAGCAAGCCATAG
GCGCCGAGATGACGACGAGATGAGTCCGTAGACGCGGCGGCTTCCTTGAAGGACAATCTA
CCAAGGGGTTTTGGTGCCATCCCGTGGGCGCCTCCCTGGGGACACGCTTTTTCCTGGAGT
GGGACCCGCTTGCCGGTCTGCCGCATAGTACGGCACCTGAAGGTGTCGGCACATGAGCAA
GTCCCTGCCATCCCGAGACCGGACTGCGGCCGCTTGGTCGTGCAAACGTTGTTACGTCGG
TGTGGCGGCATTGGGCTGAGTGCCGCATGTTGTGTCTCGTGTGGTTGGGGCATGCATAGC
CCACTCCACGACGAGTCAACAAGACCTGCTCTTCACAACTCACATGGCACATAACAGCTT
GCTTGGCTTGTTCTTGGGGAGAAGCCCCTATGCCTCTTAGCGCGGGGATCTGTCGGCCGT
GCGTGTAAGCTCGCTGTGACCCAGGTAACCCAGGCTCCGCCGGGTGACCGATGCGCTCGG
CCTTAGTGAGCAAGCCTAATCACCCAGGATGACGGGCTAAGAGTTGACGTAGCATAGTCG
AACAAGCCCAACTTGCTGCACAAGATGTCCGGCGTCGGGATAGCACGCAGGCTCGTGCGC
CATGCAGCGTCGTCAAATCACGAGACCTCTGGCGAGCCCCGTAAGCGCCCAGAGCCCCGC
TTGCCCCCGTAGCCCCCGTAGTATGCAGGGGGGGGGGGGGGTAGGAACAAACTTTTTTGA
CCCCATGCCTCCCGGACCCCCCTGCCGTAGTATGGTCCCTGTAGTATGGTCCCATACTAT
AAGACGGACTGCGGGGAGGGCCGGGACTCCCGGGAGGCGGCGTTAGGAGGCGAGGTGTGT
GGCTCTGCCGGTGGCACGCCCTCGTGGTCAAGGCTCTAGGTCGCGAAACCCGGACAAGTC
ACACCAGTTCACACCGCCCGACTCTTTCTCTTCCCCCGAGCCTTCCCCCCTAGCTCATAA
ACCCTGCATACTGTATACCTCCCATCAGAGCTCCCAATATTGCTCCACAGTTCTTCCCGT
>Cre08.g371800.v5.5 PromoterCoords:2473908 - 2475407 Strand:+ GeneCoords:2475408 - 2479028 Trimmed if gene in upstream region
AATGGCATTTGGTCGTCTGAGCTCTGTTGGCGCAGCGGCAGGAATTGCAGGCACGCTGCA
GGCTGGCCGTGCCAGACGTAAACATGCTACAGCACGCTGCGGTATTGTGGCGGCTATGTG
TCGTGTGCCTGCAGTCCTATTACGTCATACTCCCAGTGCAGTGTACTACGACCACGACTA
CGACTACTTGCTGCATCACGCCCCCATCCGGTTGGTGCCACCCATCCCATACGCCCATAC
GCCACTTCATGTGACGGCTGTGGCTGGGGAGCTCCTTGGTGGCCGCTAAGCGGCCTCTGT
GGTGCTGTGGAGCCTGCTCCCTGCTCCCTTGTAAGAAACCTAGTTCCAAAAGGGCATGCT
CGTTACATCCCTGCTCCCTGCTCCCTTAGCAGCCGCGTAGCGGCGGCTGCTCCCTGCGCA
GCTGTGGCTGTGTCCGCCAGGTGACCGCGGAGCGGCGGCTGCGGCCGCGAAGCGTAGTAC
CCCGTGCCTCCACTAACGCATGCACGGTATATATTTAACTGTTCTGTGTTTTATGTTGTG
CTTCGGCACAACTGCTAAAATTGGAAAAATACAGAGAAGATTAGCATGGCCCCTGCGCAA
GGATGACATGCACAAATCGAGAAATGGCTCCAAATTGTTCTGCCTACCCCACCGAGCCAC
TGAGCTTACCCCACTGAGCCACTGAGCCACTGAGCCTGCAATGTCTTGGGCTGAAGGTCC
CGGAGGGTGGGAAAGTTGCCTAGCGCAGGCATCTGGCGGGGTGGGTCTGGTCTGGCAGCT
AAGTTCCAGAGGCAACATGACCCCCGCGCACGCGCATCTGAGGGTGCTGGGGTAGCCCTG
CGCAGGCATATTGGGGTGCCATGTCCACGCATCTCGACTGGCCGGGATGGTCTGCCCAGG
CATCTTAGCTGCCGTGCTCACGCATCTGGGATGCCGGAGGCGGTCCGCCCAGGCATCGTG
CTCATCCGTGGACGCTGGTCACCTTCCTGCAGGTGCGATGCGGCTCTGTCTCGCGAGTGT
GGCGTTGCGGTGTGTCTGTGTGGTGCTATCGTCTGGCCGGGCGCCCGGAGCGTGAGGAAT
GCGCGTCAGCAAACTTCCAGCCAACCAGCAACTCGTCGGTACAGTTACTACAGTAACTCC
GGCGGTTGACCAGCCGCGCACTCCTGCCCTGCTATTGCAAATTGTGTGCCATCTGTTGGG
TTCTGGGAATCAGCTGCACCCTACGGGACTTTGCCAACCTACCTTACCACTGTCCTATCG
CACATCCCTTCCCAGCGTGTCTGGGCATCTGGGTATCTGCCTTGGCGTGGTTCGATGAGC
CCTGGCTGATCCTCAACAGAAATAGTACACATTATGCATAATTAACGCCCGTAAGCCCCA
CAACGGTTCAATCGACACCAGAGGTCGGCATGGGCCTCGGGTCCTTCGGGGCCCCCCGAT
GTACCCGCAACCGAAATCGAAAATAGCCAACCGCTGCTGGTCCTTACACTACCGAAATCA
>Cre08.g383900.v5.5 PromoterCoords:4697477 - 4698976 Strand:+ GeneCoords:4698977 - 4701858 Trimmed if gene in upstream region
CGAGTTGCCATTCTGAACGCCTCGCCGGACACCAGGGTCGTGATCGCACTACTGAGCTGG
TTCGCCGTACGTTTACGTGGCCTACCCTGACCCGCGATGTGGCTGACTTCGTAGCGTCTT
GTGACGCCTGCCAACGTTCCAAGCCTGCTTCTGGCAAGCCTGCTGGCAAGCTTCAACCGC
TGCCTATCCCGGAACTACCTTGGGAGAGTGTGTCTATGGACTTCATTACGGGTTTACCTC
GTACGCAGCGTCACAATACCGCTATCTGCGTGTTTGTGGACCGCCTGACTAAGATGGTGC
ACATCGCGCCCTGTTCCCACGAAATCAATGGACAGCAGACTGCTGACCTATTCTTTGACT
ATGTGGTTCGCCTGCATGGCCTGCCTCGTGAGATTGTGTCTGACCGCGGCACAGTATTCA
CCGGAGCTTTCACTACCGCGCTGACTAAGCGCCTGGGAATTAAGCAGTCTTTGTCTACCG
CTTTCCACCCCCAGACTGATGGGCAGACTGAACGGATTAATCGTATCTTAAATGATATGA
TGCGGAACTTTTGTGATGGAAATCACGCGAATTGGGACCGGTACTTGTCTGCCGCTGAGT
TTGCGATTAACAATGCGCAGAACCGTTCCACCGGCAAGTCCCCTTTCTTCCTGACTTACG
GCGTCCACCCTAAGACACCGCTGACACTGGACGTTGGAAATTCCGTCCCTGCCGCTAAGC
ATTACACAGACAACCTTATGGAACGTCTGAACGCTGCTAAGCGCTGTTTGCAAGCCGCGC
AAGACCGCGCCCGCCAAGATGCAGACCGACACCGCCGTGCCGTGACTTTTACGGAAGGCC
AGATGGTGTTGCTGAGCACGAAGAACTTTCGTGAGTATCAAGGCAAGCACAAGAAGCTTA
TGCCCCGATGGGTTGGACCCTTTCCAATTGAGAAGATGATTAACCCTGTTGCGGCTCGCT
TGACGCTACCGCCTGGTGAAGAAAAGCACAACGTGTTTCACGTCTCTTTGCTGCGACCAT
ACCGCCAGCCTGCTGACGCCACGCCTGTTCGTGTGCTACCCTTGCCTGTTACGTCCAATG
GTACTCCCACTCTGCGTGCTGAGCGCATTCTGGACCATGAGACACGCAAGCTGCGGAACC
GTGAGATTCACCGTTACTACGTGAAATTCGTAGGACGAGACATGGAGAACAACCAATGGT
TGGATGAATCTGATTTTCCTGATCGCACCTTGATTGATGCCTATTGGGCTTCACGACAGG
TTGCCAGTTCTGTACCTTCTACTTGAGCTGCGGGACGCTAGCTCTTGGAGGGGGAGCAGT
TGTTGTAGAGCATATTGTTATATGCGATATATGATATGACACGCTACGGTGTCCAGAATT
GGGGCTGTTCTAGCTATGAGTCTAGAACCTGCAATGTGTCCAGAGATGGGCCGCTGCATG
GAGTGCAGTACGCTCGGCGACACTTGAAATAGTCCTAACTGGCCGGCAGCCAGTAACATA
>Cre08.g385000.v5.5 PromoterCoords:4893216 - 4894715 Strand:+ GeneCoords:4894716 - 4905271 Trimmed if gene in upstream region
AAATATTATGTGGAATGAAGTTGCAAGATGTAGCATGCTCCAGCGCAGCGGAGGTTCTGA
GGCTTGAGCATGCCCGCCCGCATGGGGAGCTCAAGTTCCGCCGGCCGACAAGTCAAGACG
TGCAGTCTAGTGCAGTCTCATGAACCTCAACCCGACACCACGGGTGCGACGGCACAGGAC
AGAATGGGTGCACGGAAGGTGTCTGCCGCCTCATGGCCCATATGTGGCCGGGTATGTGGC
CGGCATAGTCCGGCACATTGATGTACTAGTCCATTCCCCTGGGAGCGGTGCATGCGGCCA
GACTTCCGCCATCACCCATGTCCGCCATACCCAAGTGGTCTAGCGATGTCCACAAGCGTA
CCACAAGTCGCGGGCCGGAAAACGCATGCTTTATATCGGGTGCATCTTAACGGTCGCAAG
ATGTTTACGACATGTTGACAACATGGTTGTGGTCAAGACGGGCCCTGCGAACTTTCCGTG
ATTACATGTTCATATAGCTCGCTGAAAGCAGTCGTTTGGCACCATCCTGGTAGAAAACAG
AGGGTTTTAGGGGGTGTACTGCACGGTACGTCAGGAGGGGCGGGAGGTTTTGCAGGGTGG
GGGTTGGGGTTACTGTTCGTAGTTCCTCCAGGTCGGTTCAGTTCAGGCTGGTATCTACCC
CCCCTCCCCGGGCAGGCCGCGTACTTACTACTGTTCCGCACAGGGCGCGAGCGGTTCATG
CCAAAACTTCTGTGACTAACGGCTGGTAACACTAGAGTCTGGCCGTGGGTGCCGTGTGTC
CGGAGGTAGATCCGGAATTCCCCTGAGGCCTTCAGCTGCAACTTAGCTCGAGATCGGGCG
TTGTGCAATAGGGCCAGCGGACAAGAGGACATTGACACCATTTTGTGATCGAAGTAGGCG
CGATGGTGACACGGATGGTGAGTGGGAGTGGCAGGAGGGCGGGAAGTGTGGCAAGCATGG
CAAGCAGCAAATGCCCACTGTACTACGCTTAGTACATTGAAATGCGAGGGCGCCAGCGAG
TGTAGGTCGGGGGTGCCCCTGCGGCTGAGCTGGTCGCAAAGTCGGCAACGGCTGCCTTGC
TGGAAGGCGGCGTAACGCGCGCTACTGATTGCGGGCGTGCGGCCCTCTCCGGGCGCTCTA
TAGCACCACGCAGACACAACGCCGCCTTCCCATGCGCTCTCTAACACATCATGATAACGA
CGCCATGCAACCGCGAGCCGTGTCGGTGAGTAGTGGTGCAGGATGTATGGTGATGGCCCC
GCCCAAGAAGCGGGTGCCTATCAAGGCTGCACAAGGCACTGCTCAAGACTTGCAGTCTGT
GTGTATCCGTGTGGTGGGGCGCGGCAGCAAAAGCTGCAGCGCACTGGGGTTTCGGAGGCC
CGAAGTCGGTGCACGCGGGTGCCGATACGGTAATCTCGCAGGTCGTGGCATGTCATCCGG
TTTTGGCACCGTCAAGTGCTGTTATATCCATGCCAGTAACTTCTCATTCCGTATGATCAA
>Cre08.g383702.v5.5 PromoterCoords:4666765 - 4668264 Strand:+ GeneCoords:4668265 - 4680986 Trimmed if gene in upstream region
AAAACTATGTAATTAAAGGTGTGATATAAGTAACAACAGTAAACTGCTTGGGCTCCAATT
CCGCCGCGCTTGCCCGGGATGGAGGACAGGGCTCGATTGCTTCTCTGCGCCTGTCTGTGC
CTGTCTGCCCCGCTTCCTCTGCGTGTGCCTCGCCAACACAAATCGCAATT
>Cre08.g360050.v5.5 PromoterCoords:675383 - 676882 Strand:- GeneCoords:664489 - 675382 Trimmed if gene in upstream region
AATTAATTCATAAATGAGAGTAACGATCTGTACACCAATCGGTTCCGTCCGATTTTGTGC
CAGGCGCGACAATTGGTCGGTTGGATGTGCTCGATTGCAAAACCTCGTGTGAGTTGTCCG
CAGTTTCTTCCCAGGACATGTGGCAATACAAATCCCTTGCCTGGGTTACTTTGGGCGTGG
AAGAGTCACCCAGAAGGTCGACCAGGTGGACCTGCTGCAGGACAAGTTGCGACCTGCGTC
CCGCCCTGGCCACTCGCGGGCCAGTAGAAGTTTCGTGCTATTGTCATATTTTCAGAGCTG
TTACTTGCGCGCCAACCAGACGACGACATCGTCCCAGACCGGCGTGGCGCACGGGGACTT
GCAGATGACGCACGGGGATGGACACACCAACCATAAGAACTGTAGTCTTCACACTGGGCT
TCCTGAACGGGATGCGTTTAATCCACTTTGAGTCTCAGCTCAGCGCGCAAACCCAGGATA
CGGGCACCAGGAGCCCGAGGCTCGCAGCTGGCACACACCATGTGTTCCCGGGCACCGTCC
TTACTTGCCCCGTTCCCCGGTGCTGCGTGTCTCTCGCTTCCTGTCGTTACTATCCCTTTC
CCCATTTCCCACTTAGCTTTCACGCCTAGGAAATTTGCAAGCACGCAAGGCTTCTTACAT
CCCGGCGACGCCGCCGGATTAACTGAAGGGCGCCATGTGCACGAAGTGTCCAGTGCGTTA
TGCTCTGGCCGCTGGCGCTTCGCTCTCGGCGGGGTCATGCGTTACAGAGGACGCCTCACG
CTAGAGATGCTACTCGCCGGGCGCATATCCACGCTCCCTTCGTTTGCACACATACAAAGC
GGCATCGTTGAAGCCATCATCCAGGGCTCATACCCATACCACGCGCCTGAACGCCGTGCG
GATGACGCCATCAGTAGCAATCTTGCACAGCGGCGCAGTCAACGTCTCAGCGTCGTCAGG
AACTCAGGCCAACCAGTTAGCATGCATGCCCACACTCCCACATGTTCTCCGGCAGCGGCG
GAGTTGACCCACCCGCCAAACTGTGAAGCTGCGCCCGGGATTGGCCGCATTCGGCACCCC
ACAGCTGACCACCGGAACTTGTTTCCCTGGGGCACTGCCACCGCACAGGCCACGCACCGC
GAGCCGCGACAATAATGGTCCCCGACTCTTGCAAGTTGCA
>Cre08.g367000.v5.5 PromoterCoords:1886994 - 1888493 Strand:- GeneCoords:1883877 - 1886993 Trimmed if gene in upstream region
GACTTCAGAGCGACCTCGGCCCCGCACAGCAGGCACCCGGGCCTTGCTCAATAAGCTTCG
CTTTGTGACCAACTTATGTAGTGCTATGCAT
>Cre08.g380800.v5.5 PromoterCoords:4249540 - 4251039 Strand:+ GeneCoords:4251040 - 4254401 Trimmed if gene in upstream region
CGAGCTGTGGGAGCCACGAGGCCGCAGCCTACCTACCTCGCAACTCGCGAGCGACTGCTA
GTAAGCTGGAGTCAGACTTGGGGTTATGGATACTTGCAGCGCATATGGCTTGTCAGTAAG
GCGCGGGGGGTGCTGGGGGGTGGGTGGGGGTGGAACAGGGGCCTGGCCGCTCCGAGACCT
GCTGAACGAGACGAAATTCGAGACATGTTGCATTATTCCAGCGCAAAAGCAATATATG
>Cre08.g367950.v5.5 PromoterCoords:1998244 - 1999743 Strand:- GeneCoords:1987908 - 1998243 Trimmed if gene in upstream region
GCAAATACAAGACGCCGCCGAGTGCTCTAGGCTGGCAAGCAGCAAGAAAGTGTTGTCGAA
GCGGACTCACGCCACGTGCCGATGGCCGGATGCTGGAGCAGGGCCAGCACGCAATCACAA
CGATTGTTTGGTGCAAGTCTCTCAGCTAATAGCGGTGGGGGCTGGCCGCAGCGCAAGACA
TGCACGGCGGAGGGCCCGCGGCCAGCCGTGGCCGAGGGGCGGCAGGGGTGCCAATCTGCG
GCAGTACGCGTGCCGCGATGACGCGGTCTGAACATGAAGTTTAACTCCATTCATGGTGCC
TATTGTGAACCATCTACACTGAATTA
>Cre08.g371000.v5.5 PromoterCoords:2396938 - 2398437 Strand:- GeneCoords:2385188 - 2396937 Trimmed if gene in upstream region
TATATCCTGGAGTAACACTTGTAACTGCGCACACGTTAGAAGCCGACAAGCAGGTTTGCC
CCAATTGCCGGGCCCATTTCGACAGAGTCCATCGCGCTAA
>Cre08.g385700.v5.5 PromoterCoords:4970066 - 4971565 Strand:+ GeneCoords:4971566 - 4977357 Trimmed if gene in upstream region
GCGCGCAGAGTTGATCGCTTCGAAGAGGCTGGACATAGCGCCGCTCACGAATTCCAACTA
CCCGGTGTCTTCGGGGGGGGGGGGGGGGCGCTGGCAGCTCGTGACTCCGTGGCACGCACC
CTTCAGCTTGCCCTTGAAACAAGAAAGGTATGGCTCTTCCTCTCAAGGGGAGCAGTGGGC
TGTGCCGCGACACCACAATACCACATTGGCGGTGTCGGAGGCCGAATTACCGAATGTCCG
GGTCGGTTTGTACGTTTCTCGGGCGGCGCCGCGCGCTCCTCCTCCAAGAGTCCAAGGAAT
TCAAGTCCGTCGACGAGGAGAGGCCGCTTCGGCAGCCGATAGCCCCCATACACCCCTGTG
CGCGGAGTCACACGGACTTTGTCCGCGGGAGGGTTCGCAGCAAAGTCGGGGTTGGTGGAG
TTAAGTTGGGCCCTGATAGCATGTGATGGCTCGGCGTCTTCGGGTGCTGGGACTGTCCCC
TCTGTAACATCCGCATTCATACACCCCGCTAACTGACCCCAAGTAATCAAAACCGCACAG
GGCGAAGGCGGTCCACGCGGGTACCACCAGGCGGCTGGATGGGGTCTACGGGAGCCCCTT
CTTCCGCGGGCCTTTTCACTATGAGCAATAACTCGTACAAGGATGCTGACCCGACCTACC
CCCCACAATTCGATAGCGCTCTATCCGCCTGGCTAGTTAGATGTCTTCTACGAGCTATTG
CCCGTGGTGAAAACTGGGCTGCCGTCCGGGGGTGCGTTTTCCCAGCCAAACCCGCACGTT
GGACGTTGCCCCGGGGCAAATCCTACCGCATCATCATCAGCCAGAAGTGGTCGGCAAAGG
TCCAAATTATGCTTATCGGGGCTCAAGTCGCGAAATTGACCGAAGCCCATGTCTCGCATA
TGCGCTGTTTGGGGCCTGAATCTATTGCCGTCGACATTAATTCTCGTATAGATGTAATCA
AAATAGCTTCAGGCTAAGTTGGCGGGGTCCTGGCGAGCGCGACATATAGCATTTCAACTT
GAGCTCTCGCTCAAAATTATGCCCGAGCACCATCCAGGGACCTTATTATGTGTAATGGGA
TGTCAATTCATGGTCGGGGCGACAGTCTGGGCATAGACCTTGCGATCCCGCCCTTGACCC
CCGGAGTGGTACCCGCGTGAGGCGGTCCCGTCACGGCCGCTCCGTGCGAGTGGGGCGCGA
CGCCTGGACGAGGGGGGCTGGCGGGGGAGAAAAGGCTGAGGTCCCCTAAGGCCCCCGGTG
AACCCCACCCGCTACTGACTGGTTTCCTCTTGTGCTGCCTGGTAGCTACGACAACCTCTT
CTGGCATCGTGCGCATTCATTGCAGCTGTCAGCTGTACGCCACTGCATCGTCGCCAGCCT
CGCCGCGGCACATGGGGGGGGGGGGGGATGCATGCAGCGGCGCCCATACTTACCACGCTT
GGCCGGCGCCAGTACATACTACCAGCACAGCTCGCCCGGTGCAGCCGCCGTTCAGCCCTT
>Cre08.g375850.v5.5 PromoterCoords:3598069 - 3599568 Strand:- GeneCoords:3594733 - 3598068 Trimmed if gene in upstream region
GCAGGTAATGGAACGCGGCTTGAGACTGGGCATCATTGTGGCGAGTACCGACACGCTGAC
ACGCTGGCACGCATTCGGGATGCCCATCGACTTCCAACTTTGAGTTGATTGCCCAGTGTT
CAGTGCGTGTAAACATGCCAGTAGTGTACGACGAAGAAGATCACAAAGGTGGATAACAGT
TTTGGGCCAACATCGCTTGTTCATGTGTTGCGTTTGTCTGGATGTCGCACGTCGGCATGT
TGCAACCTGACCATGTCAAACAACTTTCAAGGCCCAAAGTCTGGCTGGCCCTCTATCTGA
GTCCGCGCGCACCCGACCAGTATGTCGGCGCCGAATACGTTCACCCCACCCCACCCTCCG
CCCCGCGTGCCCAAAGCCGCGCCCCTCTGATGGCCCAGGGGAGGGCCTTACCTCACATGT
GATGATCAGTCGACGTCGGGACGGACTGGACACCCGGGCTTTACAGTAGGAGCATGGGAA
CGGTGTATGCACCTTACGACCCCAAGACGGCAGACATGGCGGAATGTCGTGGCGGAGATG
GGGTTCCGCACCCTGCGCTTAATGTTGCAGAAGGCCCGAATGCGGATGTCTCCCAGAATG
TATGCGACATTACAAGAAGGGGCAGTCTGAAAAGCAAGGGTATCCAACATGCTGAGGTCA
TGTACTGCTTATGTGCGGCATGCCGTTGAAGCGGACAAACTTGTTACGTGACTTCAGGGT
TCGTGCCGTCGAAGTCCCGCCTGTCTAAACCCTTGCCCGATGTTGTGCTAGAACCACAGT
CAGCTTCAATCAACAGCTGTCCCCTCTGCGGCTCGACACGGGTTTGCAGCCAGGCGGCTG
GAAAATGGACACGCGGGATTGGGCCGCAGCTGCGCCATGGGCGTCAGGGCGGCCAGTCCG
CACCAGTGCACACATATACGTGCGGGTTTTATTTGTCGTT
>Cre08.g382750.v5.5 PromoterCoords:4543355 - 4544854 Strand:+ GeneCoords:4544855 - 4548452 Trimmed if gene in upstream region
TGTCCCACTGAGTGCAATGCTATTTCTGCCTGGATCTCCTGCCGCACTGACCAGCTCTGG
CTACACGTGTACTCCGGTGCCCCTCCCCTCCCCCCTTTGCCCGTGCCAGCCGTCCGTCAG
CCCCCCTGGTCAGCCCGGAGCGAGCAGAGTGGGAATTTTGTCTTTGTATTGAAGCTGCAA
TAGCGGCATGTACTGGGATGCCGAACAGCTAAGGTGCTGCGGGAACTGGTAGGAGCCCAC
GAGTTACGGCCCCGCAATAGCGGGGGAATTGTGTGCAGGGTAGTGTACACAGAAAATATG
ACAATACCAAACATAACAATAATAATGG
>Cre08.g360900.v5.5 PromoterCoords:833060 - 834559 Strand:- GeneCoords:832485 - 833059 Trimmed if gene in upstream region
GAGCAACATAAATTATATTTAGTGCGAAAGCCGGCTATGAAAATGGACATGGGGATCGCG
ATGGGCGCCCCCGCGCCCTGGCGGCGGTGTGCACAGGAGCGAGGCCCTCGCCTGCTCCTT
>Cre08.g369600.v5.5 PromoterCoords:2183183 - 2184682 Strand:- GeneCoords:2176734 - 2183182 Trimmed if gene in upstream region
TAAATAAACGTACGCAAGCAGCATATATATTATGACTTGCCGGTACCAACCAGGTCTGCG
GTTCTGATTGCCCTCATTGCCGGCACGCACAGCAGATGTGTCTGCCCTCAACAATAGCAT
GCAGTCACAAGCAAATGCGTGCTT
>Cre08.g376740.v5.5 PromoterCoords:3687959 - 3689458 Strand:+ GeneCoords:3689459 - 3699862 Trimmed if gene in upstream region
GACTCACACCACGTGTTGTCCGGGGGGGTGCGTTTCCCGCCAAAACCGCACGCCAAGAAA
CGTCGCCCCGAGCAAATTGCAGAGCGGAATACAGACTC
>Cre08.g363450.v5.5 PromoterCoords:1272393 - 1273892 Strand:+ GeneCoords:1273893 - 1278546 Trimmed if gene in upstream region
GTGTAAACATGAATGAACGGAACATGTCGGAAGGGCACGCCCGATCAGCCCAGGATGGGT
GAGATGGACTCCCCATTCTTGGAGCCCTTAGGACAATGCAGTGCAGGCATCATACAATAC
AGAT
>Cre08.g370601.v5.5 PromoterCoords:2334747 - 2336246 Strand:- GeneCoords:2326041 - 2334746 Trimmed if gene in upstream region
ATTGTCACACCATTTGGTTTAGGCCCCTTCCGCCCGCAGCTTGTGCAAAA
>Cre08.g365500.v5.5 PromoterCoords:1631174 - 1632673 Strand:+ GeneCoords:1632674 - 1637375 Trimmed if gene in upstream region
CGGTCCAGGCGTCGAAGTCGTAGTGCATCGAGGGGTCTCACGCGGAAATTGAGCGGAGCG
CATGGGAAAAAGTGCAGCGTTAGTGAGGGCACAAGGCTTGGCCACAGTATGAGT
>Cre08.g375200.v5.5 PromoterCoords:3516847 - 3518346 Strand:+ GeneCoords:3518347 - 3527729 Trimmed if gene in upstream region
GGTATGAATTTAGGAGTGTCAAGCGAAGGGTGTTCAGACATGTTGCATGATGGATTTTCG
CCATGGGTATCCCAGAGGCAAAACTGCACATAGAAAGAAT
>Cre08.g369400.v5.5 PromoterCoords:2162086 - 2163585 Strand:+ GeneCoords:2163586 - 2165737 Trimmed if gene in upstream region
TATACAGCGTGTCTTGCGTATTTCGCGTATTGGTTTGGGGACTGGGCGACTTCTGGCCGC
TTGCATGGGTGCCCCATCGCTGAACTTTCCAAGCACTTCCAAAGAGCTGAATGCCAAAAG
CA
>Cre08.g375550.v5.5 PromoterCoords:3554599 - 3556098 Strand:+ GeneCoords:3556099 - 3560133 Trimmed if gene in upstream region
TTTAGGGGGTGGGAAGTATGGTCAAAGTAATTGCCAGGTTTGGGCAGCAAGTAGGCTAGT
CCAGGGCTTTCCCCGATTGGTTGCATGGGCGCAAGTAGAA
>Cre08.g364800.v5.5 PromoterCoords:1505824 - 1507323 Strand:+ GeneCoords:1507324 - 1520155 Trimmed if gene in upstream region
ACCCCAAGACGACAAGCTGTTGGGGCTCAAACGCCAATGCGTTAGGGAGTCGGAGGGGTG
GAGCCGGGGTTCGGTAGCCAGATCACCAGGTCCGTGGATGTGACGCCACAAGAAGGGACG
ATCACATAAGGGGCCACCTCCAGGCCACAACAGGAGGACCATGCAGGCACCAGGCGCAGC
GGGATGTTTGGGATGGAGCCGCAGGGGCACCACAGCAGAAGCCCTGAGAAGCCAGCCAGG
CCAGGCAGTCCAGGGCAGCCACGAAGCACAAGCCGAATGTGGGTGGGACACCCCATAACT
TAGACGGGTAAAACACGGTGTAAGAGCCGTACAGGCCAACTCTACCTTACAACTCTTACG
CTCAGCGTTTGGCCCGTCAATGTGGTCCCGTTTGGTACACAATAATCTCCCTGCTACACC
GAAGGACCCGCCCCGCAGAAAACGCGGAAGGGTACTGTCATGATGTATTTACACAGCAAC
ACAAGCAGTAACACTGTTGTAATGTTGTCGTTCTGAGCCGTGTGGCCCTGCGGGTAAGGG
CGGGGTAGGCCTGGGTGAGCGCGTGGTAGGCAAGGTGGTAGGCCCTGAGGCGCTTCATGT
TGGATGGGACAGTGTTAAGGCAGGTTGGTGAAGTCCCGTAGGGTGCACTGATTCCCAGGC
CCCAGCAGATGGCAAGCAACATGCAACGGCAGGGCAGGAGGGCGCGGCTGGTCGAACGCC
GGAGTTGCTGCACCGCTTCATGTTGGCGTCTCTCACACCCCTCTGCTCTTGCGTGTACTA
GAATTCAACCTCTTCGTCTTGGCGGCTCCTGGGCGCTCAACCCTGCTCCACCGGCTGAAG
GGAGGCGTGCTTGTTGTGTGTTGTGTCCGCCGCTATCCTTGCGCCTGGCCTCTCTGCACC
CTACGCATTGCACACACTCGTGGCCCCGGCCCTGAGTGTCCTTGCCAGCACTGGCCAGCA
CCACTGGAACGCCGTGGGATGTCGGCGTGCAGCATCCAAGTATCCGCCCCGCCAGTGTCA
CGCTCTGGTCCCGTAAGACGAAGTGATATTTATTAAGAGTGACTCTCCTTTGCATTTATG
CATCGCCACGCGGCTATCTCCACTCGTGGCCGCGACCAGCACATGCTGCGCAAGACCCTT
CACTAGTAGCCGCGTAAAACAGCCCAGGTAGTAAGCAAGCACGCATATAAGACATGGAGC
CTCACAAACTGCTGATTCGAGGTGGTGCGTCGAACCGTCGCGTGCAGCAATGCACCCACG
TTTCGCGCTGGTGCGCGGTGCTCTGTCTTGCCCGTGCAGCCCCCAAGTTACAACGAAACG
AAGCAAACACAATATATGTCGGCAGGGGACGACACCCTGTTCGACCACACTACACGCCCA
GGCGTCACGCCCTCACGGCAGCACGCCGTGGAGCGAATTGGGCACGCCGGATGGGGAACA
AATGAGTGTTCTCCTCTCAGCCCCTTGTTATGTTAGCG
>Cre08.g359550.v5.5 PromoterCoords:575573 - 577072 Strand:+ GeneCoords:577073 - 581944 Trimmed if gene in upstream region
GTACCGGTTGCCCGGGTTGAGTTATGATTAGCAAGTCAAACGTTCCGGCCTCCAGTCAGA
AACTCGGGACCACGGAACAAAGGCGAGACTAGACACAGTCGATGGACAGCAGCAGGTGAA
GCACGGCGTGTCAACTTGCGCGCGTGCCGAAGCCTGCCGCGGCTGGCCTTAGCCTTCGTT
GTTCACACGCGGCTACGTGCTACCCTGTAGACAGCCTTACCGTGCTTAGGGAACTCTGAC
AGTATAACAAAAATAGCTGCTGGCTGGACTCAGCCCACATTGGCGCCATCGGCCACATTG
CTCCCGGGCTTCGGAAAATCCACCTCGCTGCTATTAGGTTTGATGTCACTGCTCTAAATG
TCTGAACGTGTGTAAGCTGTGGGCACTCGTGAAGATCAAAGGTTGCTGCCGTTTCGAACT
GCATTCCTTTTTGCCAAACCACACCAACACTGTTATCGTTTGCCTCTATCACTTAACTTA
>Cre08.g361050.v5.5 PromoterCoords:848080 - 849579 Strand:- GeneCoords:845374 - 848079 Trimmed if gene in upstream region
AGACCCATAGCGGCTGCCTCCGAAGTGACATGAAAGAAAAAGTTAATGGGCTCAGTCTTC
GTGCAGGGGCAAAAATCAACGAGCGACTTCCTGAATGTTAGTGTTATAACATAATACTTG
TACATGCATA
>Cre08.g377700.v5.5 PromoterCoords:3853423 - 3854922 Strand:- GeneCoords:3848381 - 3853422 Trimmed if gene in upstream region
AGTCAGCGATTGAACGGGATGGGGACCATCGGGTCATTGAGGCCAGGGAGCCCAGCCAGT
TATAATACAGGAGTTACCTTCCCAACGTCAAATATTTAACAACCCGGTTA
>Cre08.g364550.v5.5 PromoterCoords:1451600 - 1453099 Strand:+ GeneCoords:1453100 - 1465842 Trimmed if gene in upstream region
TGGCACCACTTGACAGTTGACGGTTGACACAGCCAGTGGGCAAAGCAAAAGCCATTCCCC
GCAGTCCCGTACTCACGCCTTCAGCTCACCTGTCTGCATGTAGCAACTGGGCTG
>Cre08.g368200.v5.5 PromoterCoords:2017999 - 2019498 Strand:- GeneCoords:2015169 - 2017998 Trimmed if gene in upstream region
GAGGTCTCATACGATCGCGTTCGAGGATTGTCTCAGAACGAGGGTTTCACTAGTGCGCCC
CTTGCGTTCGGAAGCCATACTCTTCCTGCCGCTCCAA
>Cre08.g379163.v5.5 PromoterCoords:4008446 - 4009945 Strand:+ GeneCoords:4009946 - 4010980 Trimmed if gene in upstream region
AACGCAGTCACGGACACACATGCAGCGGACATGGTATTGTGCGGAGGAGACAAGACGGAG
GGGCAATTGCAGTGCGCATGCTCAGGGGAAAGCCATGGGTTTACATAAAT
>Cre08.g363800.v5.5 PromoterCoords:1302223 - 1303722 Strand:- GeneCoords:1300314 - 1302222 Trimmed if gene in upstream region
AGGACTTTTAATGATAAGATGAAATCCTTGTAACAACAGCAGAATTGAGCATCCCATCCA
AAAAATCAGGCCCATGCCGCTTTGGAACCAATTTGGCAAAGGCATGCTCCGCAACAAAGC
ACACACACCCATGGCAACCT
>Cre08.g363050.v5.5 PromoterCoords:1178303 - 1179802 Strand:+ GeneCoords:1179803 - 1184380 Trimmed if gene in upstream region
AACTTACCTTAGGGTACAAGAGGGCAGAATGAAATGACATTGATGTCGCTTACCGCACGC
AACCAGCGTCTTGCGCCCTCAATGCGCGACCTAGGCAACCCCTAAGACAACATGCTACGG
CCGGGTGCAACATGGTCGACCAGCGGGCTCGGCACCGCTTGCGCGCCTGGCTGTCTCCAG
ATGTCTAATGCGAGAAAGTCTTCCAGGGAGAACGGGTGGTGGTGGCTAGACCCAAGGGCA
AGGGGGGAACTGGGGGGAGGAGCCACGCGACAATAGTATGAGCTCGGCCGGTTCGTGGCA
CGCATGTCCAGCACGGCTGATGACTCCCTGTTTCGCGTCACATATACTGTCAGTATTAAA
>Cre08.g375400.v5.5 PromoterCoords:3543499 - 3544998 Strand:- GeneCoords:3537053 - 3543498 Trimmed if gene in upstream region
AGTCGTCTTCCAACCGTCGCAAACGAGTGTCGGTTCACCAGCTTTTGGGGGTTGATGTGA
CCTGGGTCGCCTGTCTCATCGCAGTGGCGCGCACTGAATACTATTATAG
>Cre08.g358569.v5.5 PromoterCoords:341870 - 343369 Strand:- GeneCoords:330264 - 341869 Trimmed if gene in upstream region
GTAAGGTACAGACGCTAATACAGGTCTGATTTCTGCACAAAACTGAACGTAGGCAGCCGC
AGCAGGAGAGCATGGTGTGCGTGTCGTGTCTTAACCCGCGTATTCCCCCGCACGGCCCCC
GTCTCCCGGGCCCCTTCCAACAGCTGTTCTCACTGCGTTCGACCACAAGTGTCACCCCAT
GTACCGCAAACAAGTGTTAAACCCGTTGCGTCCGTTTCGCAGTGCGCGAGGAGTGCCATG
AGGAGCTAGCACTGGCCACCCCACGGCCAAACATGCTGCCGCCGGCTCAACCTGGATTCG
ACAAAGCCAGAAATTTGCGCAGACACGCGGCATGATGTCTGCTTGTCCCTCATGACTACG
TAACGCACTCCCCTTGCGCACGGTTGGGTACGGGACTGGGACTGTGAGTCGCAGTTGCGC
AACTCACAGATCCGACCCTCCCATTTTCTA
>Cre08.g366000.v5.5 PromoterCoords:1722916 - 1724415 Strand:+ GeneCoords:1724416 - 1725834 Trimmed if gene in upstream region
GCTCGTGTTGTTGGCATGTCTGCGCTCGTGCTAGGTGCAGCGGGGCTTGGTACATGGAGT
CGGGAACGCTCAGAGGCTGCCGCCCACGCGCATCGGCACAGATCGGCACGACACGCGCAT
TCCACGCGACCACGCAGTCTTTTGGACCGTCATTCCGTTTCGGT
>Cre08.g363000.v5.5 PromoterCoords:1179443 - 1180942 Strand:- GeneCoords:1173448 - 1179442 Trimmed if gene in upstream region
TTTAATACTGACAGTATATGTGACGCGAAACAGGGAGTCATCAGCCGTGCTGGACATGCG
TGCCACGAACCGGCCGAGCTCATACTATTGTCGCGTGGCTCCTCCCCCCAGTTCCCCCCT
TGCCCTTGGGTCTAGCCACCACCACCCGTTCTCCCTGGAAGACTTTCTCGCATTAGACAT
CTGGAGACAGCCAGGCGCGCAAGCGGTGCCGAGCCCGCTGGTCGACCATGTTGCACCCGG
CCGTAGCATGTTGTCTTAGGGGTTGCCTAGGTCGCGCATTGAGGGCGCAAGACGCTGGTT
GCGTGCGGTAAGCGACATCAATGTCATTTCATTCTGCCCTCTTGTACCCTAAGGTAAGTT
>Cre08.g373369.v5.5 PromoterCoords:3044856 - 3046355 Strand:+ GeneCoords:3046356 - 3050817 Trimmed if gene in upstream region
AACTACGGGCCGGTCGTGTCCCCAGCCCAGTACCATTCCTATAGCATCTACTACAACATA
TAAGGTCATTAGGGTAGCCCCGGGGCACTGAATCGAGCCGGGGCCGACCTCAAACATCTG
CATGTCGCGTTCGCCAGGACACGCCATATCAGGCCAGATAGTAGCCTGATTACACCTATG
CAGATATCTGTGTTGACGGCAATTGATCACGCCCCAAAACAACGCCTATGCAGGATGTTG
GTCGGTCAATTTCGTGACTTGAGCCTCGACGAGCACGTTTTAGCCTGCCGTCAAGCGCTA
TTGCTCGAATAGATTGCACATAACATGTAAATAAGTGGCAGAGTTTGTATCCCGCTCTGC
ATTTTGTTTGGGGCCTCCTTGGCGTGCGGGTTTGGCACGCGGTGAAACCCCCCTGATGTC
CTGTACACATCAGTTAGGGACGGCGTGGTGGTCCTTAAAGTACTATCTATCAGGGGGTTT
TGGGTGCCGTCATGTTGGCGCCTCCCTGGGGACACGATTTGTCATGGAGTGGGACGCGCA
TGGAGACGGCGCAATGTCCACGTAGGCCGACGATGCAATCTAGCATGCTGGAAGGGACCA
ATGCAACCTCAGGAACTGGTTTGCGCCAGTAGTGATTTTGGTGTCGACCTACGCACGAAC
GCCGTACGGACAGAGGTGGTCCTGAGGTGCCTCTTGCCTCTTGGATGGGGTGCGCGGCCT
GACTTGCGGCGCGGTGTGCTTTTGTACGCCGCGCTTGTGGCGCATGCGCGTGTGTGATGG
TTCCGTTGCATGGGGCGGCCTGAGTGATCGGGTCATTCGCACCAGCGCACAGCAGCTTGC
GTTGACTGGCAGGATATGGGTCGGGTACCAGCTGCGGGCACTCCAGGCAACGTAAATTCC
ATTTCCCTTCATCCTGCTATACCCCGTCTGGGGCTATACCATAAGAAGAAGAATAATAGA
AACCGGACGGGGCGGGGGCGGGGCCCCGGGCGTGAGGGACCCAGCTTTGTTGCGAGGTGC
GTCGCGCATGCTCGTGACATAGCTGGGGCCGCATACGGGAGTGCGCTCCGCGGCGTTTGT
GTCGGTGTAGTCGGAGCCGCGGCCATTTGCTGTCCGGGCAGCCGCGAGGGACCCAGTTGT
GTAAATACAGGGCACAGAATTCGGCACCCCACTTAAGAACGCCGCGTCGCCGAGTTCAGT
ATCGGGTTTGCGCGAGCACCGTTGTGTGGCCGCGTGGCCCCATAAAAGGGACCCAGCAAT
ATGAATAGCAATTAATAGGCAGCATGCGCATCAGGAACCGGCGAGAATGCAAAGTGGTGG
CTGTCAGCTCTGTCGCGCTGCGAGGTCGTCACAGGCCGAACTTGCACCGACTGAAAACGT
TTGGATGAAACCGAGGTTCTTCGGGGAAGTGTATATTTGCGCGGGTGCGCGGGGACGCAC
CATTGCGTCAGCCAGTTTGAGTGCAGGGCCCAGGCGACTCCGCACCTCCCTGAATCTAAC
>Cre08.g358751.v5.5 PromoterCoords:486944 - 488443 Strand:- GeneCoords:479368 - 486943 Trimmed if gene in upstream region
GAGGTGATATTGATGTATAACTCCATATACATATGGAAATTCAATCGACCAGGTCCCAAA
TTAAGCTGCTTGGACTCAGGGTGCAATGCTCATTCCGATTGAAGCTTCCTTTTCGGCAAA
CAGCGGTAAA
>Cre08.g360200.v5.5 PromoterCoords:684820 - 686319 Strand:+ GeneCoords:686320 - 690874 Trimmed if gene in upstream region
ACCGCTCAGATTCAGAGGGAGGCATGCGCGCACGATGCCCGTCTCCACCCCTCTCGTCCC
TGCCCCTTAACACTGTCCATCGCGCACCCCTTCGCGCCCCTCTCATCAACGCACACACAC
ACAAGCTGCGCTATGATTGCATGCCTGTTTCCATTTCCAGCTCTCTTTCTCCAGTGCAGC
TGCTGACTGCCGCAAGAGCTTATTGAAGCTCGGCGTGTGCGTGTACGCAGCTGGCCCGGA
GGAAGGTGGGTGCAGCTGCCGTGCCCGACAAAAGTGGGGGGCGCCGAGCGCACAGGACGA
CTGCCACACGCCGCATCGGTATACTACTATAAGGGTCGGTGCCATTCTGCGTGTTGGGGG
CGCCTGCTTGCAGCCCACGAACAGCATATTTATGCGCTATTTCGCAGTTCATAGTGGTAG
CGTCAGGCCTTGGGCAGTGGGGCGGCGCGGGGAGACAGGGAGGCTCGCCCTGGCGGACAG
CTGGGAAGGTGCCCGCCATGTGGGAGTCCGAGTGGTAGGCACGCGCGCCAGTCCGTCGAG
CAGGCCCCGCCAGGTTCCTCGCACCAATGCAATGTTGTACCCGGTATTGTTGCGCGGTGG
CGCAAAGACAGTGCCAGTCTCATTAATCACGCACCGGACGCAGCCAGCCCTTCGACATTT
CCACACCATCCACACAATCAACGTGGA
>Cre08.g379300.v5.5 PromoterCoords:4033946 - 4035445 Strand:+ GeneCoords:4035446 - 4047383 Trimmed if gene in upstream region
TGTATAAAATGTAAAGATGTATGCATGAACAATATGATAAAGCGTTGGATTTTATGTGTA
TTCAATCGCTGACGTCAAACGACAAACGACATATGAGGTC
>Cre08.g358560.v5.5 PromoterCoords:269490 - 270989 Strand:+ GeneCoords:270990 - 278300 Trimmed if gene in upstream region
GCGCTTGCCTGTGCCCTTGACCTGCGCGGCTGCGCCACCTACCCCGTCACAACGCAGTGC
ACCACTCCCATCAGTCTGGGTACGGTCGTCCGTACCCCCGCGCGCCCCGCTGCTGACTGC
CTGTGACGGGCAGGCGTCAGCTGGCGTCAGCCCTCAGCAGGCTGCGGCAGTGTTATGCTT
AATTATATACCTCAGTGCATGTAACTTACACTGGATCA
>Cre08.g376400.v5.5 PromoterCoords:3649369 - 3650868 Strand:- GeneCoords:3639369 - 3649368 Trimmed if gene in upstream region
TTAGCCTGTGACGTAGCACAAACGGCAGACCGAAGGAACTACAGACAAC
>Cre08.g358529.v5.5 PromoterCoords:96826 - 98325 Strand:- GeneCoords:91510 - 96825 Trimmed if gene in upstream region
ATGCAAGACGCCGCCGTTTGGGCCCCGCGGGTCCTGGTGCGTCACGGGACTGGCCGGCTC
CATCCTTCGAGCGCCCTTCAGGGCCAAACGCCCAACAAAGCCACCAGCTATTAAGAGTGC
ATCATAATCCGCACACC
>Cre08.g368150.v5.5 PromoterCoords:2013706 - 2015205 Strand:- GeneCoords:2011520 - 2013705 Trimmed if gene in upstream region
AGTAGTTCAGCACAATAACACACAGCAATGATGATCGATCATGAGGAGTGGCCGAATGGG
CCGGCGGGAGGATGGGGGCGCGGATGGGGGACTGTGTAAGTATCAGCCCGGCCGCGTGCT
GCCACCGACAACAAAGGAGGGCCGCCAGGTGAGGCAGGGAGAATGGAGGAGGAAAGGATG
ATGTGGAGCTCTTGTCGGCATTGTCAGCCCATCCGTGTGCAGCCGTGTGCTGCCGGCGGC
ACAGGGCGCGAGGGCATGCGTCCACGCATATGAGACAGCGGCGCGGGAGGAATCGTTGTG
GCGGCAGGCATCAGGGGCAGGCATGGCCCACAGGTCGCAGCCAAACGTGGGGCGGGAGGG
TTGAACTCTTGCGCCGCAGCCCTTAAAGTTCCTTCTTGTAATAATGTTGCATTCAAGATC
>Cre08.g358543.v5.5 PromoterCoords:155876 - 157375 Strand:+ GeneCoords:157376 - 169249 Trimmed if gene in upstream region
TGCTGCCTCAGACTCAACACCTGGGGCCGGGCTGCGGAGCGCGTTCACGCAACCAAACTC
AACCACGGGGCATCAGTTACCAGCCGCTCGCACGCAGCCGCTGTAGCTAGCTCAATTAAG
GCCCGCTCGGCTTAGTCCACCGAGCGCCCAGCCAGCTGGGAAAGACCGCCCTCGCCCCCG
GAGTCGCCATCGACAGCTGACGAGCAGTCGACCGTCCGCCCTCTGGCCCTAGCGAGTGGC
CGTCGCCAAAGCGCCTTCAGCAACACCGCCGCTGCACCTGCCGCCGCTGCGCCTGCCGCC
GCCGCGCCCGCTGCCGCCACGCCCGCCGACGACAAGGTTCAGCTGGCCAGGGTCCGCGCT
GCCGCCCTCGCGCACCTGCAGCGCCTCCACGCCGCGCTCGGGCCCCCCGCGCCGGCTGCA
GCCGCAGCACCAGCCGCCGCCGTGCCCGCCGCTGCTGCCGCCGCTGACGCTCCTGCCCCG
CCGGCAGCCGCCGCCGGGCCTGGGCCCGACGCCGCCGC
>Cre08.g365300.v5.5 PromoterCoords:1617064 - 1618563 Strand:+ GeneCoords:1618564 - 1621147 Trimmed if gene in upstream region
GTATCATACACATACCATGTGATGCCTCTGGCCAGGCAAACGCCGCGGCTGAAATGCAAT
AGGCGCGCAACCGAAGCTGCCGTACATCGCGCGCCAGCAGGTTTTTCAGGCCCGCCAGCG
CCGCTCTGCAGTTATACAAACATACTCCAGACACAGGCCAATACATCC
>Cre08.g362682.v5.5 PromoterCoords:1137016 - 1138515 Strand:+ GeneCoords:1138516 - 1143607 Trimmed if gene in upstream region
TATCCTAGGAATACCATAAGACATTGCAGTGAGGGCAGGTTCTTACCTCCGGAGCCGTGC
CGCGTGCCTGGGATTACCGTGCGTGCCCCCAAGCACTTCCCCCTGCCCTCGACCGTGACG
CACGCCCCGCCTTACAATCATATTGCCCATCTCTCTCCTTAGTATCGCCATATATCCATG
CTGGGCATTGGGTTACAGCCTGACGGTATGTCCATAAGGCACAACTGTTGGTTGGCCGAC
TGACATCATCATGGCCGCAAGCTCGCAACCCAAGCTATAAACGCCGCCATTGCCAAGGCC
CTCACAGCCCCCGCCATTTGCAAGAGTTGCGCACTGAAAAGCCCAAAGCTGCACCGTTGC
CGTCCCCGACGCCTTGTAACGCAGATGCCTCGGCAGCCATGGCGATGGCGGCCATGCGGC
CATGCCCAATTGCCCATGGCTCGAAACTGTGTCTCTGGTGGTGCGAGGTC
>Cre08.g365200.v5.5 PromoterCoords:1568024 - 1569523 Strand:+ GeneCoords:1569524 - 1572835 Trimmed if gene in upstream region
GGTATCATACACATACCGTGTGATGCCTCTGGCCAGGCAAATGCCGCG
>Cre08.g358350.v5.5 PromoterCoords:23056 - 24555 Strand:+ GeneCoords:24556 - 30597 Trimmed if gene in upstream region
GCCAAAATGGGCTACAGACAGACCCGGTAAGCGACGCCAGAAACACAGTTTTAATATAGT
ATGAGTGTGTGTGTGTGTGTGTGACGCCTGCAGCCAACGCTCGCAAGACGCGTGCAAGCA
GAAGGCCCTAGTCCT
>Cre08.g363700.v5.5 PromoterCoords:1291933 - 1293432 Strand:+ GeneCoords:1293433 - 1296570 Trimmed if gene in upstream region
TCGCGCCCGGCTCTAACTGCCAAATGAAGCCAGCTTTTTATGTGCTTCCATGACTTTCAA
ATATATTATCAAGCTCAATGCACCGTAAAATTTGCATTTA
>Cre08.g358524.v5.5 PromoterCoords:70626 - 72125 Strand:+ GeneCoords:72126 - 76506 Trimmed if gene in upstream region
GACTACGACCTGCAGCACCTGTCCAGCACCACACGACCAGCAGCACACGTCCCAGGCGCC
CACGCCCACTGCCAACGCACACGCCCACCGCCTCGGAGCCTCGCCTGCTGCTCACTGCGC
CGCCGGGCTCATCCTCCTTGCCCCCGCCTGCCTACATCTGCATTCTAGATTCCTAGCTAG
CGCGACAGCACCCATCCA
>Cre08.g383450.v5.5 PromoterCoords:4628785 - 4630284 Strand:- GeneCoords:4620739 - 4628784 Trimmed if gene in upstream region
TCTGCTTACGAACAGCACAACAAGCACAACTGAACCAAAAGTTCGCACCAAATCGGCCCA
AACTCCCATCATGCAATCGATGCAGGGGAGCGCCTACTGGCGTACGGGCAAGGGTTTCCG
GGGGCAGCCAGTCGGGGCCAAGGCGCCAACGGACGCGCTGCAAGTGTACAGTGATGATAT
GAATGTAAGCGAGTGATGGTGGTGCTTCTGCTGCTGCTGCTGCTGCTGCTGCTGCTGCTG
CTGCTGCTGCTGCTGCTGCTGCTGCTGCTGCTGCTGCTGCTGCTGTGATGCACCTGTAGA
CCATGGACCAGGGTCCAGGCTCTATGGAGAACGTGTATGTATGGGGGCTTTGAATTGAGT
TCGGGGGTTCTGAAGTTACTGATTGTACGGAGGCGGGGTGGGACTGGGCGGGCATGATCA
CGCACATGGCGAACGTTCACAGCTGGGCGACAGTGGCACGGTGGCTTACACTGCCACAAC
CGCAAGTCCGTAACAATTTTCTCGTCATGGCGTGCAGGTGTGAACAAGGATGGGGCAGAC
CAAGCCGCCAAGGGAGACCCTGCTGTTTCCTTTCGTTTGCAGATATGCGAAGTGCTTTCG
AAATGCGAACACGGATGTGCTCGACACCACGAGACGTTGTAGTCGCTAGCACGCGGAGGT
ACGGAGTCTGTCCTTTGTTTCTGACAGGAAGGTTACAAGGCAGGAGAAAGGGAGGCGGAG
GCAACAGGAGGCAAGGGAGACGGCCAGGAGACAAGCAACGCACCACGAAGGCATGTATGA
AACTAGCCAGACCAGGGGTGTATGACCCCTGAGCCAGACGCATCACCACTGCAACAAAAG
CGCAAACCCATAGACAGTCCAAGGCATACGTGCACCGGCACCTCCAGCCCCCTGGCAGGC
CGGCATGGCGCGCTTTCCTCTGATATTCTTCAGGTTTGCACAGTGCAGTTGCGCACGGTC
TTCACAGGCACCCAAAACACAGGCTCATGGGCTGGGATGGCGTCAGGGCGGCTGCCGGAG
GAGGCCGCCTCCATTTGGCGGCTGCTTACCAGGGCTCACCTCCCCTGCAGCCCTGCTGCT
TTCGGTACTGCCAGGAGATCAGTGCTGCCTCCTGGGTACATACAAGTCCCCCAGGTGCTC
CAGTGATACACAAGGCACAGGCGTTTCTCCTGGGGGGGGGGGGGCAACATGGGGCAATTG
GGGGGGGGGGGGACTGGGGCCCCTGGGTTCACGAGTCGGCCTAGGGTTTCGCCTCTAGGC
GCTTTCGATGTAAGCCACAGGCAAGATGTGACGGCTCTATCAGGTTTCCCCGTCCTTCGC
TGGGGCGGACCGGGGCGGAA
>Cre08.g370401.v5.5 PromoterCoords:2307127 - 2308626 Strand:+ GeneCoords:2308627 - 2310188 Trimmed if gene in upstream region
GCCCAGTTTTCACGTATTTCTTGGGAGGGACGGTAGCACGCAAGGTGGTATACGGGGCGG
CGAGCTCACGCGCCACCGCAGTGGAGACAAGGGAGCGGGCTGGCATCGCTGGCCCGGCGG
CCGGCACCGCTGGCCCGGCGGCCGGCACCAGGGGTTTATGTATACGGAACCTGGAGGTCC
TGCCGGGGCCGAGCAGTCCTGCGTGCTAGCGGGGTCGTGGCGTCACCCAGCCGGAGGAAT
GCAGTTATGCAGGGCAGGGCCAGACTGATTCAGTTTCACACGCGTGACCCTTGCGCCGCC
TCGATATGGGCTTCACTTGCTTCAGTCTGGCCTGTGAGCCAAGGCTGAGCCTGGGCAATT
CTACGGGCCAACACCATTTCGATTCGAAAATGAGCTGATTTTCCTGTCGAAAATGTGCTG
AGCGCCGTGAGCAGGGCACGCAGATGGGGGCGGCGGGGAGCGAGGAAGAGGTCGTGGAGG
CAGGGGCAAGGGGTCCAGGAATTCAGTGAGGATGCAGGGGGCAAAGCTGCCGGGCCGCAG
[truncated: 9,169,218 more chars]
