# Supplementary material for: From Feasting to Fasting: The Arginine Pathway as a Metabolic Switch in Nitrogen-Deprived Chlamydomonas reinhardtii
Source: Cells. 2023 May 13;12(10):1379. doi: 10.3390/cells12101379 (PMC10216424; doi:10.3390/cells12101379)
Supplement: Supplementary file 1 [file cells-12-01379-s001.zip › Suppl. Material S9.txt]

********************************************************************************
MEME - Motif discovery tool
********************************************************************************
MEME version 5.5.0 (Release date: Wed Sep 7 14:18:26 2022 -0700)

For further information on how to interpret these results please access https://meme-suite.org/meme.
To get a copy of the MEME Suite software please access https://meme-suite.org.

********************************************************************************


********************************************************************************
REFERENCE
********************************************************************************
If you use this program in your research, please cite:

Timothy L. Bailey and Charles Elkan,
"Fitting a mixture model by expectation maximization to
discover motifs in biopolymers",
Proceedings of the Second International Conference on Intelligent Systems
for Molecular Biology, pp. 28-36, AAAI Press, Menlo Park, California, 1994.
********************************************************************************


********************************************************************************
TRAINING SET
********************************************************************************
PRIMARY SEQUENCES= Arg_metabolism_promoters_UP.txt
CONTROL SEQUENCES= --none--
ALPHABET= ACGT
Sequence name            Weight Length  Sequence name            Weight Length  
-------------            ------ ------  -------------            ------ ------  
Cre06.g278163.v5.5       1.0000   1500  Cre16.g694850.v5.5       1.0000     94  
Cre01.g015000.v5.5       1.0000   1500  Cre12.g489700.v5.5       1.0000    100  
Cre03.g146187.v5.5       1.0000    102  Cre01.g021251.v5.5       1.0000     48  
Cre02.g105500.v5.5       1.0000     54  Cre01.g009350.v5.5       1.0000    170  
Cre06.g308500.v5.5       1.0000     52  Cre09.g406050.v5.5       1.0000    120  
Cre12.g530650.v5.5       1.0000    100  Cre13.g592200.v5.5       1.0000    136  
Cre12.g530600.v5.5       1.0000    100  Cre08.g358580.v5.5       1.0000    131  
Cre11.g474800.v5.5       1.0000    102  Cre07.g357350.v5.5       1.0000    110  
Cre01.g000650.v5.5       1.0000    630  Cre09.g402515.v5.5       1.0000    530  
Cre13.g569850.v5.5       1.0000    358  Cre02.g113200.v5.5       1.0000    642  
Cre12.g514050.v5.5       1.0000   1152  Cre09.g410750.v5.5       1.0000   1500  
Cre16.g691750.v5.5       1.0000    159  Cre04.g223100.v5.5       1.0000   1500  
********************************************************************************

********************************************************************************
COMMAND LINE SUMMARY
********************************************************************************
This information can also be useful in the event you wish to report a
problem with the MEME software.

command: meme Arg_metabolism_promoters_UP.txt -dna -oc . -nostatus -time 14400 -mod anr -nmotifs 3 -minw 6 -maxw 50 -objfun classic -revcomp -markov_order 0 

model:  mod=           anr    nmotifs=         3    evt=           inf
objective function:           em=       E-value of product of p-values
                              starts=   E-value of product of p-values
strands: + -
width:  minw=            6    maxw=           50
nsites: minsites=        2    maxsites=      120    wnsites=       0.8
theta:  spmap=         uni    spfuzz=        0.5
em:     prior=   dirichlet    b=            0.01    maxiter=        50
        distance=    1e-05
trim:   wg=             11    ws=              1    endgaps=       yes
data:   n=           10890    N=              24
sample: seed=            0    hsfrac=          0
        searchsize=  10890    norand=         no    csites=       1000
Letter frequencies in dataset:
A 0.201 C 0.299 G 0.299 T 0.201 
Background letter frequencies (from file dataset with add-one prior applied):
A 0.201 C 0.299 G 0.299 T 0.201 
Background model order: 0
********************************************************************************


********************************************************************************
MOTIF AGGGGCAGGGGCAGGGGCAGGGGCAGGGG MEME-1	width =  29  sites =  18  llr = 558  E-value = 2.3e-120
********************************************************************************
--------------------------------------------------------------------------------
	Motif AGGGGCAGGGGCAGGGGCAGGGGCAGGGG MEME-1 Description
--------------------------------------------------------------------------------
Simplified        A  9:1:11a:1:::91:1::91::::8:11:
pos.-specific     C  11:::9:1:::9:1:::9::1::a11:::
probability       G  :99a9::999a118a9a1:998a:1999a
matrix            T  ::::::::11:::::1::1::2::1::1:

         bits    2.3       *                      
                 2.1 *     *     *     *          
                 1.9 *  *  *   * * * * *   **    *
                 1.6 *  *  *   * * * * *   **    *
Relative         1.4 ******** **** * ***** ***** *
Entropy          1.2 ************* ***************
(44.7 bits)      0.9 *****************************
                 0.7 *****************************
                 0.5 *****************************
                 0.2 *****************************
                 0.0 -----------------------------

Multilevel           AGGGGCAGGGGCAGGGGCAGGGGCAGGGG
consensus                                         
sequence                                          
                                                  
--------------------------------------------------------------------------------

--------------------------------------------------------------------------------
	Motif AGGGGCAGGGGCAGGGGCAGGGGCAGGGG MEME-1 sites sorted by position p-value
--------------------------------------------------------------------------------
Sequence name            Strand  Start   P-value                        Site           
-------------            ------  ----- ---------            -----------------------------
Cre04.g223100.v5.5           +    761  8.55e-17 GGGCAGGGGC AGGGGCAGGGGCAGGGGCAGGGGCAGGGG CAGGGGCGCC
Cre04.g223100.v5.5           +    731  8.55e-17 GGGCAGGGGC AGGGGCAGGGGCAGGGGCAGGGGCAGGGG CAGGGGCAGG
Cre04.g223100.v5.5           +    701  8.55e-17 GGGCAGGGGC AGGGGCAGGGGCAGGGGCAGGGGCAGGGG CAGGGGCAGG
Cre04.g223100.v5.5           +    671  8.55e-17 GGGCAGGGGC AGGGGCAGGGGCAGGGGCAGGGGCAGGGG CAGGGGCAGG
Cre04.g223100.v5.5           +    641  8.55e-17 GGGCAGGGGC AGGGGCAGGGGCAGGGGCAGGGGCAGGGG CAGGGGCAGG
Cre04.g223100.v5.5           +    611  8.55e-17 GGGCAGGGGC AGGGGCAGGGGCAGGGGCAGGGGCAGGGG CAGGGGCAGG
Cre04.g223100.v5.5           +    557  8.55e-17 GGGCAGGGGC AGGGGCAGGGGCAGGGGCAGGGGCAGGGG CAGGGGCAGG
Cre04.g223100.v5.5           +    527  8.55e-17 GGGCAGGGGC AGGGGCAGGGGCAGGGGCAGGGGCAGGGG CAGGGGCAGG
Cre04.g223100.v5.5           +    497  8.55e-17 GGGCAGGGGC AGGGGCAGGGGCAGGGGCAGGGGCAGGGG CAGGGGCAGG
Cre04.g223100.v5.5           +    467  8.55e-17 GGGCAGGGGC AGGGGCAGGGGCAGGGGCAGGGGCAGGGG CAGGGGCAGG
Cre04.g223100.v5.5           +    437  8.55e-17 GGGCACGGGC AGGGGCAGGGGCAGGGGCAGGGGCAGGGG CAGGGGCAGG
Cre04.g223100.v5.5           +    353  8.55e-17 GGGCACGGGC AGGGGCAGGGGCAGGGGCAGGGGCAGGGG CAGGGGCAGG
Cre04.g223100.v5.5           +    287  8.55e-17 CAGCAGGGGT AGGGGCAGGGGCAGGGGCAGGGGCAGGGG CAGGGGCAGG
Cre04.g223100.v5.5           +    401  1.66e-15 GGGCAGGGGC AGGGGCACGGGCAGGGGCAGGGGCAGGGG CACGGGCAGG
Cre04.g223100.v5.5           +    323  1.86e-14 GGGCAGGGGC AGGGGCAGGGGCACGGGCAGGGGCACGGG CAGGGGCAGG
Cre12.g514050.v5.5           -    575  2.09e-11 GATATGCGGG AGGGGAAGGTGCAAGAGCAAGTGCTGGAG GGCGCTGGGC
Cre06.g278163.v5.5           -   1285  5.60e-10 TCTAGGTGTG AGAGACAGTGGCGAGGGGTGGTGCGGGTG TACGCACGAA
Cre16.g694850.v5.5           +     33  6.54e-10 TGCCGCCTGA CCGGGAAGAGGGAGGTGCAGCTGCCGAGG GTCCATGCCA
--------------------------------------------------------------------------------

--------------------------------------------------------------------------------
	Motif AGGGGCAGGGGCAGGGGCAGGGGCAGGGG MEME-1 block diagrams
--------------------------------------------------------------------------------
SEQUENCE NAME            POSITION P-VALUE  MOTIF DIAGRAM
-------------            ----------------  -------------
Cre04.g223100.v5.5                8.6e-17  286_[+1]_7_[+1]_1_[+1]_19_[+1]_
                                           7_[+1]_1_[+1]_1_[+1]_1_[+1]_1_[+1]_
                                           25_[+1]_1_[+1]_1_[+1]_1_[+1]_1_
                                           [+1]_1_[+1]_711
Cre12.g514050.v5.5                2.1e-11  574_[-1]_549
Cre06.g278163.v5.5                5.6e-10  1284_[-1]_187
Cre16.g694850.v5.5                6.5e-10  32_[+1]_33
--------------------------------------------------------------------------------

--------------------------------------------------------------------------------
	Motif AGGGGCAGGGGCAGGGGCAGGGGCAGGGG MEME-1 in BLOCKS format
--------------------------------------------------------------------------------
BL   MOTIF AGGGGCAGGGGCAGGGGCAGGGGCAGGGG width=29 seqs=18
Cre04.g223100.v5.5       (  761) AGGGGCAGGGGCAGGGGCAGGGGCAGGGG  1 
Cre04.g223100.v5.5       (  731) AGGGGCAGGGGCAGGGGCAGGGGCAGGGG  1 
Cre04.g223100.v5.5       (  701) AGGGGCAGGGGCAGGGGCAGGGGCAGGGG  1 
Cre04.g223100.v5.5       (  671) AGGGGCAGGGGCAGGGGCAGGGGCAGGGG  1 
Cre04.g223100.v5.5       (  641) AGGGGCAGGGGCAGGGGCAGGGGCAGGGG  1 
Cre04.g223100.v5.5       (  611) AGGGGCAGGGGCAGGGGCAGGGGCAGGGG  1 
Cre04.g223100.v5.5       (  557) AGGGGCAGGGGCAGGGGCAGGGGCAGGGG  1 
Cre04.g223100.v5.5       (  527) AGGGGCAGGGGCAGGGGCAGGGGCAGGGG  1 
Cre04.g223100.v5.5       (  497) AGGGGCAGGGGCAGGGGCAGGGGCAGGGG  1 
Cre04.g223100.v5.5       (  467) AGGGGCAGGGGCAGGGGCAGGGGCAGGGG  1 
Cre04.g223100.v5.5       (  437) AGGGGCAGGGGCAGGGGCAGGGGCAGGGG  1 
Cre04.g223100.v5.5       (  353) AGGGGCAGGGGCAGGGGCAGGGGCAGGGG  1 
Cre04.g223100.v5.5       (  287) AGGGGCAGGGGCAGGGGCAGGGGCAGGGG  1 
Cre04.g223100.v5.5       (  401) AGGGGCACGGGCAGGGGCAGGGGCAGGGG  1 
Cre04.g223100.v5.5       (  323) AGGGGCAGGGGCACGGGCAGGGGCACGGG  1 
Cre12.g514050.v5.5       (  575) AGGGGAAGGTGCAAGAGCAAGTGCTGGAG  1 
Cre06.g278163.v5.5       ( 1285) AGAGACAGTGGCGAGGGGTGGTGCGGGTG  1 
Cre16.g694850.v5.5       (   33) CCGGGAAGAGGGAGGTGCAGCTGCCGAGG  1 
//

--------------------------------------------------------------------------------

--------------------------------------------------------------------------------
	Motif AGGGGCAGGGGCAGGGGCAGGGGCAGGGG MEME-1 position-specific scoring matrix
--------------------------------------------------------------------------------
log-odds matrix: alength= 4 w= 29 n= 10218 bayes= 9.99548 E= 2.3e-120 
   223   -243  -1081  -1081 
 -1081   -243    166  -1081 
  -185  -1081    166  -1081 
 -1081  -1081    174  -1081 
  -185  -1081    166  -1081 
   -85    157  -1081  -1081 
   232  -1081  -1081  -1081 
 -1081   -243    166  -1081 
  -185  -1081    157   -185 
 -1081  -1081    166   -185 
 -1081  -1081    174  -1081 
 -1081    166   -243  -1081 
   223  -1081   -243  -1081 
   -85   -243    148  -1081 
 -1081  -1081    174  -1081 
  -185  -1081    157   -185 
 -1081  -1081    174  -1081 
 -1081    166   -243  -1081 
   223  -1081  -1081   -185 
  -185  -1081    166  -1081 
 -1081   -243    166  -1081 
 -1081  -1081    148    -27 
 -1081  -1081    174  -1081 
 -1081    174  -1081  -1081 
   205   -243   -243   -185 
 -1081   -243    166  -1081 
  -185  -1081    166  -1081 
  -185  -1081    157   -185 
 -1081  -1081    174  -1081 
--------------------------------------------------------------------------------

--------------------------------------------------------------------------------
	Motif AGGGGCAGGGGCAGGGGCAGGGGCAGGGG MEME-1 position-specific probability matrix
--------------------------------------------------------------------------------
letter-probability matrix: alength= 4 w= 29 nsites= 18 E= 2.3e-120 
 0.944444  0.055556  0.000000  0.000000 
 0.000000  0.055556  0.944444  0.000000 
 0.055556  0.000000  0.944444  0.000000 
 0.000000  0.000000  1.000000  0.000000 
 0.055556  0.000000  0.944444  0.000000 
 0.111111  0.888889  0.000000  0.000000 
 1.000000  0.000000  0.000000  0.000000 
 0.000000  0.055556  0.944444  0.000000 
 0.055556  0.000000  0.888889  0.055556 
 0.000000  0.000000  0.944444  0.055556 
 0.000000  0.000000  1.000000  0.000000 
 0.000000  0.944444  0.055556  0.000000 
 0.944444  0.000000  0.055556  0.000000 
 0.111111  0.055556  0.833333  0.000000 
 0.000000  0.000000  1.000000  0.000000 
 0.055556  0.000000  0.888889  0.055556 
 0.000000  0.000000  1.000000  0.000000 
 0.000000  0.944444  0.055556  0.000000 
 0.944444  0.000000  0.000000  0.055556 
 0.055556  0.000000  0.944444  0.000000 
 0.000000  0.055556  0.944444  0.000000 
 0.000000  0.000000  0.833333  0.166667 
 0.000000  0.000000  1.000000  0.000000 
 0.000000  1.000000  0.000000  0.000000 
 0.833333  0.055556  0.055556  0.055556 
 0.000000  0.055556  0.944444  0.000000 
 0.055556  0.000000  0.944444  0.000000 
 0.055556  0.000000  0.888889  0.055556 
 0.000000  0.000000  1.000000  0.000000 
--------------------------------------------------------------------------------

--------------------------------------------------------------------------------
	Motif AGGGGCAGGGGCAGGGGCAGGGGCAGGGG MEME-1 regular expression
--------------------------------------------------------------------------------
AGGGGCAGGGGCAGGGGCAGGGGCAGGGG
--------------------------------------------------------------------------------


Time 21.57 secs.

********************************************************************************


********************************************************************************
MOTIF GTGTGTGTGTGTGTRTGTGTG MEME-2	width =  21  sites =   8  llr = 200  E-value = 4.4e-023
********************************************************************************
--------------------------------------------------------------------------------
	Motif GTGTGTGTGTGTGTRTGTGTG MEME-2 Description
--------------------------------------------------------------------------------
Simplified        A  :1:::::1::::::41:::::
pos.-specific     C  1:::::1::::1:3:::::::
probability       G  9:a:a:9:a:9:a:6:a:a:8
matrix            T  :9:a:a:9:a19:8:9:a:a3

         bits    2.3    * *   *       * * 
                 2.1    * *   *       * * 
                 1.9  ***** ***  *  ***** 
                 1.6  ***** *** **  ***** 
Relative         1.4  ***** *** *** ***** 
Entropy          1.2 ************** ******
(36.1 bits)      0.9 *********************
                 0.7 *********************
                 0.5 *********************
                 0.2 *********************
                 0.0 ---------------------

Multilevel           GTGTGTGTGTGTGTGTGTGTG
consensus                         CA     T
sequence                                  
                                          
--------------------------------------------------------------------------------

--------------------------------------------------------------------------------
	Motif GTGTGTGTGTGTGTRTGTGTG MEME-2 sites sorted by position p-value
--------------------------------------------------------------------------------
Sequence name            Strand  Start   P-value                    Site       
-------------            ------  ----- ---------            ---------------------
Cre09.g410750.v5.5           +     48  1.84e-13 GTGTGTGTGT GTGTGTGTGTGTGTGTGTGTG TGTGTTCAAA
Cre09.g410750.v5.5           +     10  1.84e-13  GCCATACAC GTGTGTGTGTGTGTGTGTGTG TGTGTGTGTG
Cre01.g015000.v5.5           +    926  1.84e-13 AAGCCCGCCC GTGTGTGTGTGTGTGTGTGTG TGTGTGTGTG
Cre01.g015000.v5.5           +    863  1.84e-13 GTGTGTGTGT GTGTGTGTGTGTGTGTGTGTG TGTGTGTGTG
Cre01.g015000.v5.5           +    841  1.84e-13 ACGGCTGGAC GTGTGTGTGTGTGTGTGTGTG TGTGTGTGTG
Cre01.g015000.v5.5           +    962  3.07e-13 GTGTGTGTGT GTGTGTGTGTGTGTATGTGTG TGCGTGTGTG
Cre03.g146187.v5.5           +     37  7.67e-11 GTGTCGGCCG GAGTGTGTGTTTGCAAGTGTT GCGCAATTGC
Cre01.g015000.v5.5           +    348  3.28e-10 CAGAGCCCAG CTGTGTCAGTGCGCATGTGTT GAATGTGGAG
--------------------------------------------------------------------------------

--------------------------------------------------------------------------------
	Motif GTGTGTGTGTGTGTRTGTGTG MEME-2 block diagrams
--------------------------------------------------------------------------------
SEQUENCE NAME            POSITION P-VALUE  MOTIF DIAGRAM
-------------            ----------------  -------------
Cre09.g410750.v5.5                1.8e-13  9_[+2]_17_[+2]_1432
Cre01.g015000.v5.5                3.3e-10  347_[+2]_472_[+2]_1_[+2]_42_[+2]_
                                           15_[+2]_518
Cre03.g146187.v5.5                7.7e-11  36_[+2]_45
--------------------------------------------------------------------------------

--------------------------------------------------------------------------------
	Motif GTGTGTGTGTGTGTRTGTGTG MEME-2 in BLOCKS format
--------------------------------------------------------------------------------
BL   MOTIF GTGTGTGTGTGTGTRTGTGTG width=21 seqs=8
Cre09.g410750.v5.5       (   48) GTGTGTGTGTGTGTGTGTGTG  1 
Cre09.g410750.v5.5       (   10) GTGTGTGTGTGTGTGTGTGTG  1 
Cre01.g015000.v5.5       (  926) GTGTGTGTGTGTGTGTGTGTG  1 
Cre01.g015000.v5.5       (  863) GTGTGTGTGTGTGTGTGTGTG  1 
Cre01.g015000.v5.5       (  841) GTGTGTGTGTGTGTGTGTGTG  1 
Cre01.g015000.v5.5       (  962) GTGTGTGTGTGTGTATGTGTG  1 
Cre03.g146187.v5.5       (   37) GAGTGTGTGTTTGCAAGTGTT  1 
Cre01.g015000.v5.5       (  348) CTGTGTCAGTGCGCATGTGTT  1 
//

--------------------------------------------------------------------------------

--------------------------------------------------------------------------------
	Motif GTGTGTGTGTGTGTRTGTGTG MEME-2 position-specific scoring matrix
--------------------------------------------------------------------------------
log-odds matrix: alength= 4 w= 21 n= 10410 bayes= 9.49569 E= 4.4e-023 
  -965   -126    155   -965 
   -68   -965   -965    212 
  -965   -965    174   -965 
  -965   -965   -965    232 
  -965   -965    174   -965 
  -965   -965   -965    232 
  -965   -126    155   -965 
   -68   -965   -965    212 
  -965   -965    174   -965 
  -965   -965   -965    232 
  -965   -965    155    -68 
  -965   -126   -965    212 
  -965   -965    174   -965 
  -965    -26   -965    190 
    90   -965    106   -965 
   -68   -965   -965    212 
  -965   -965    174   -965 
  -965   -965   -965    232 
  -965   -965    174   -965 
  -965   -965   -965    232 
  -965   -965    132     32 
--------------------------------------------------------------------------------

--------------------------------------------------------------------------------
	Motif GTGTGTGTGTGTGTRTGTGTG MEME-2 position-specific probability matrix
--------------------------------------------------------------------------------
letter-probability matrix: alength= 4 w= 21 nsites= 8 E= 4.4e-023 
 0.000000  0.125000  0.875000  0.000000 
 0.125000  0.000000  0.000000  0.875000 
 0.000000  0.000000  1.000000  0.000000 
 0.000000  0.000000  0.000000  1.000000 
 0.000000  0.000000  1.000000  0.000000 
 0.000000  0.000000  0.000000  1.000000 
 0.000000  0.125000  0.875000  0.000000 
 0.125000  0.000000  0.000000  0.875000 
 0.000000  0.000000  1.000000  0.000000 
 0.000000  0.000000  0.000000  1.000000 
 0.000000  0.000000  0.875000  0.125000 
 0.000000  0.125000  0.000000  0.875000 
 0.000000  0.000000  1.000000  0.000000 
 0.000000  0.250000  0.000000  0.750000 
 0.375000  0.000000  0.625000  0.000000 
 0.125000  0.000000  0.000000  0.875000 
 0.000000  0.000000  1.000000  0.000000 
 0.000000  0.000000  0.000000  1.000000 
 0.000000  0.000000  1.000000  0.000000 
 0.000000  0.000000  0.000000  1.000000 
 0.000000  0.000000  0.750000  0.250000 
--------------------------------------------------------------------------------

--------------------------------------------------------------------------------
	Motif GTGTGTGTGTGTGTRTGTGTG MEME-2 regular expression
--------------------------------------------------------------------------------
GTGTGTGTGTGTG[TC][GA]TGTGT[GT]
--------------------------------------------------------------------------------


Time 42.58 secs.

********************************************************************************


********************************************************************************
MOTIF AGDASTGTAATTGCCGAYCSHAWTAGACARTTSCTACA MEME-3	width =  38  sites =   4  llr = 152  E-value = 3.4e-001
********************************************************************************
--------------------------------------------------------------------------------
	Motif AGDASTGTAATTGCCGAYCSHAWTAGACARTTSCTACA MEME-3 Description
--------------------------------------------------------------------------------
Simplified        A  8:3a:3:3a8::::3:a:::3a5:838:a5:::::a3a
pos.-specific     C  ::::5::::::3:88::5853::3:::8::::58::8:
probability       G  :83:5:a:::::a::8::35::::3833:5:35:3:::
matrix            T  335::8:8:3a8:3:3:5::5:58::::::a8:38:::

         bits    2.3    *    * *     *    *      * *    * *
                 2.1    *    * *     *    *      * *    * *
                 1.9    *  * * * *   *    *      * *    * *
                 1.6    *  * * * *   *    *      * *    * *
Relative         1.4 *  * ********   *    **** * * **  ** *
Entropy          1.2 ** * ************    ****** * ** *****
(54.8 bits)      0.9 ** * **************  *********** *****
                 0.7 **************************************
                 0.5 **************************************
                 0.2 **************************************
                 0.0 --------------------------------------

Multilevel           AGTACTGTAATTGCCGACCCTAATAGACAATTCCTACA
consensus            TTA GA A T C TAT TGGA TCGAGG G GGTG A 
sequence               G                 C                 
                                                           
--------------------------------------------------------------------------------

--------------------------------------------------------------------------------
	Motif AGDASTGTAATTGCCGAYCSHAWTAGACARTTSCTACA MEME-3 sites sorted by position p-value
--------------------------------------------------------------------------------
Sequence name            Strand  Start   P-value                             Site               
-------------            ------  ----- ---------            --------------------------------------
Cre12.g530600.v5.5           +     61  1.78e-22 TGGCAACGGA AGTACTGTAATTGCCGACCGTAATAGACAGTTCCTACA TT        
Cre12.g530650.v5.5           -      3  1.78e-22 TGGCAACGGA AGTACTGTAATTGCCGACCGTAATAGACAGTTCCTACA TT        
Cre07.g357350.v5.5           +      6  1.73e-16      TCATT ATAAGTGTATTTGTCGATCCAATTGGGGAATGGCGACA CCACCCGAGT
Cre04.g223100.v5.5           -   1374  5.09e-16 CACATGGGCG TGGAGAGAAATCGCATATGCCATCAAACAATTGTTAAA ACCAGAAGCT
--------------------------------------------------------------------------------

--------------------------------------------------------------------------------
	Motif AGDASTGTAATTGCCGAYCSHAWTAGACARTTSCTACA MEME-3 block diagrams
--------------------------------------------------------------------------------
SEQUENCE NAME            POSITION P-VALUE  MOTIF DIAGRAM
-------------            ----------------  -------------
Cre12.g530600.v5.5                1.8e-22  60_[+3]_2
Cre12.g530650.v5.5                1.8e-22  2_[-3]_60
Cre07.g357350.v5.5                1.7e-16  5_[+3]_67
Cre04.g223100.v5.5                5.1e-16  1373_[-3]_89
--------------------------------------------------------------------------------

--------------------------------------------------------------------------------
	Motif AGDASTGTAATTGCCGAYCSHAWTAGACARTTSCTACA MEME-3 in BLOCKS format
--------------------------------------------------------------------------------
BL   MOTIF AGDASTGTAATTGCCGAYCSHAWTAGACARTTSCTACA width=38 seqs=4
Cre12.g530600.v5.5       (   61) AGTACTGTAATTGCCGACCGTAATAGACAGTTCCTACA  1 
Cre12.g530650.v5.5       (    3) AGTACTGTAATTGCCGACCGTAATAGACAGTTCCTACA  1 
Cre07.g357350.v5.5       (    6) ATAAGTGTATTTGTCGATCCAATTGGGGAATGGCGACA  1 
Cre04.g223100.v5.5       ( 1374) TGGAGAGAAATCGCATATGCCATCAAACAATTGTTAAA  1 
//

--------------------------------------------------------------------------------

--------------------------------------------------------------------------------
	Motif AGDASTGTAATTGCCGAYCSHAWTAGACARTTSCTACA MEME-3 position-specific scoring matrix
--------------------------------------------------------------------------------
log-odds matrix: alength= 4 w= 38 n= 10002 bayes= 12.0246 E= 3.4e-001 
   190   -865   -865     32 
  -865   -865    132     32 
    32   -865    -26    132 
   231   -865   -865   -865 
  -865     74     74   -865 
    32   -865   -865    190 
  -865   -865    174   -865 
    32   -865   -865    190 
   231   -865   -865   -865 
   190   -865   -865     32 
  -865   -865   -865    231 
  -865    -26   -865    190 
  -865   -865    174   -865 
  -865    132   -865     32 
    32    132   -865   -865 
  -865   -865    132     32 
   231   -865   -865   -865 
  -865     74   -865    132 
  -865    132    -26   -865 
  -865     74     74   -865 
    32    -26   -865    132 
   231   -865   -865   -865 
   132   -865   -865    132 
  -865    -26   -865    190 
   190   -865    -26   -865 
    32   -865    132   -865 
   190   -865    -26   -865 
  -865    132    -26   -865 
   231   -865   -865   -865 
   132   -865     74   -865 
  -865   -865   -865    231 
  -865   -865    -26    190 
  -865     74     74   -865 
  -865    132   -865     32 
  -865   -865    -26    190 
   231   -865   -865   -865 
    32    132   -865   -865 
   231   -865   -865   -865 
--------------------------------------------------------------------------------

--------------------------------------------------------------------------------
	Motif AGDASTGTAATTGCCGAYCSHAWTAGACARTTSCTACA MEME-3 position-specific probability matrix
--------------------------------------------------------------------------------
letter-probability matrix: alength= 4 w= 38 nsites= 4 E= 3.4e-001 
 0.750000  0.000000  0.000000  0.250000 
 0.000000  0.000000  0.750000  0.250000 
 0.250000  0.000000  0.250000  0.500000 
 1.000000  0.000000  0.000000  0.000000 
 0.000000  0.500000  0.500000  0.000000 
 0.250000  0.000000  0.000000  0.750000 
 0.000000  0.000000  1.000000  0.000000 
 0.250000  0.000000  0.000000  0.750000 
 1.000000  0.000000  0.000000  0.000000 
 0.750000  0.000000  0.000000  0.250000 
 0.000000  0.000000  0.000000  1.000000 
 0.000000  0.250000  0.000000  0.750000 
 0.000000  0.000000  1.000000  0.000000 
 0.000000  0.750000  0.000000  0.250000 
 0.250000  0.750000  0.000000  0.000000 
 0.000000  0.000000  0.750000  0.250000 
 1.000000  0.000000  0.000000  0.000000 
 0.000000  0.500000  0.000000  0.500000 
 0.000000  0.750000  0.250000  0.000000 
 0.000000  0.500000  0.500000  0.000000 
 0.250000  0.250000  0.000000  0.500000 
 1.000000  0.000000  0.000000  0.000000 
 0.500000  0.000000  0.000000  0.500000 
 0.000000  0.250000  0.000000  0.750000 
 0.750000  0.000000  0.250000  0.000000 
 0.250000  0.000000  0.750000  0.000000 
 0.750000  0.000000  0.250000  0.000000 
 0.000000  0.750000  0.250000  0.000000 
 1.000000  0.000000  0.000000  0.000000 
 0.500000  0.000000  0.500000  0.000000 
 0.000000  0.000000  0.000000  1.000000 
 0.000000  0.000000  0.250000  0.750000 
 0.000000  0.500000  0.500000  0.000000 
 0.000000  0.750000  0.000000  0.250000 
 0.000000  0.000000  0.250000  0.750000 
 1.000000  0.000000  0.000000  0.000000 
 0.250000  0.750000  0.000000  0.000000 
 1.000000  0.000000  0.000000  0.000000 
--------------------------------------------------------------------------------

--------------------------------------------------------------------------------
	Motif AGDASTGTAATTGCCGAYCSHAWTAGACARTTSCTACA MEME-3 regular expression
--------------------------------------------------------------------------------
[AT][GT][TAG]A[CG][TA]G[TA]A[AT]T[TC]G[CT][CA][GT]A[CT][CG][CG][TAC]A[AT][TC][AG][GA][AG][CG]A[AG]T[TG][CG][CT][TG]A[CA]A
--------------------------------------------------------------------------------


Time 63.67 secs.

********************************************************************************


********************************************************************************
SUMMARY OF MOTIFS
********************************************************************************

--------------------------------------------------------------------------------
	Combined block diagrams: non-overlapping sites with p-value < 0.0001
--------------------------------------------------------------------------------
SEQUENCE NAME            COMBINED P-VALUE  MOTIF DIAGRAM
-------------            ----------------  -------------
Cre06.g278163.v5.5               1.28e-05  1107_[-3(6.97e-05)]_139_\
    [-1(5.60e-10)]_187
Cre16.g694850.v5.5               1.04e-05  32_[+1(6.54e-10)]_33
Cre01.g015000.v5.5               2.49e-08  347_[+2(3.28e-10)]_324_\
    [-1(7.47e-05)]_31_[+2(4.75e-05)]_67_[+2(1.84e-13)]_1_[+2(1.84e-13)]_42_\
    [+2(1.84e-13)]_1_[+2(1.84e-13)]_3_[+2(1.52e-10)]_508
Cre12.g489700.v5.5               4.05e-01  100
Cre03.g146187.v5.5               4.36e-07  36_[+2(7.67e-11)]_45
Cre01.g021251.v5.5               1.04e-01  48
Cre02.g105500.v5.5               4.71e-01  54
Cre01.g009350.v5.5               3.08e-01  170
Cre06.g308500.v5.5               7.15e-01  52
Cre09.g406050.v5.5               9.79e-01  120
Cre12.g530650.v5.5               1.03e-18  2_[-3(1.78e-22)]_60
Cre13.g592200.v5.5               7.80e-01  136
Cre12.g530600.v5.5               1.03e-18  60_[+3(1.78e-22)]_2
Cre08.g358580.v5.5               1.20e-01  131
Cre11.g474800.v5.5               9.93e-01  102
Cre07.g357350.v5.5               7.79e-12  5_[+3(1.73e-16)]_67
Cre01.g000650.v5.5               1.10e-01  504_[+3(7.38e-05)]_88
Cre09.g402515.v5.5               6.56e-01  530
Cre13.g569850.v5.5               1.64e-01  269_[-2(4.54e-05)]_68
Cre02.g113200.v5.5               5.12e-01  642
Cre12.g514050.v5.5               3.58e-06  574_[-1(2.09e-11)]_549
Cre09.g410750.v5.5               1.35e-08  9_[+2(1.84e-13)]_1_[+2(1.84e-13)]_1_\
    [+2(4.31e-13)]_371_[+1(9.11e-05)]_299_[+1(7.18e-05)]_698
Cre16.g691750.v5.5               3.83e-01  159
Cre04.g223100.v5.5               5.28e-22  286_[+1(8.55e-17)]_37_\
    [+1(8.55e-17)]_13_[+1(1.06e-15)]_13_[+1(8.55e-17)]_1_[+1(8.55e-17)]_1_\
    [+1(8.55e-17)]_1_[+1(8.55e-17)]_1_[+1(8.55e-17)]_1_[+1(8.55e-17)]_1_\
    [+1(8.55e-17)]_1_[+1(8.55e-17)]_1_[+1(8.55e-17)]_1_[+1(8.55e-17)]_1_\
    [+1(8.55e-17)]_1_[+1(8.55e-17)]_578_[-3(5.09e-16)]_89
--------------------------------------------------------------------------------

********************************************************************************


********************************************************************************
Stopped because requested number of motifs (3) found.
********************************************************************************

CPU: noble-meme.grid.gs.washington.edu

********************************************************************************
